# Supplementary material for: STTA: enhanced text classification via selective test-time augmentation
Source: PeerJ Comput Sci. 2023 Dec 19;9:e1757. doi: 10.7717/peerj-cs.1757 (PMC10773867; doi:10.7717/peerj-cs.1757)
Supplement: Supplemental Information 6 — The Text REtrieval Conference (TREC) Question Classification dataset contains 5500 labeled questions in training set and another 500 for test set.The TREC-Fine dataset has 50 fine class labels. [file peerj-cs-09-1757-s006.zip › tta_aeda_1+32_test.csv]

label	sentence
40	How far is it from Denver to Aspen ?
40	How far is it from Denver ? to Aspen ! ?
40	How , far is it ; from Denver , to Aspen ?
40	How far is it from Denver to Aspen ! ?
40	How . far is it from Denver to , Aspen ?
40	How : far is it from Denver , to Aspen . ?
40	, How far is it from Denver ? to Aspen ?
40	How far is it . from Denver to Aspen ?
40	How far is it : from Denver to Aspen . ?
40	! How far is it from Denver to : Aspen ?
40	How far is , it from Denver to Aspen ?
40	How far is it from Denver . to Aspen ?
40	How far is it from ! Denver to Aspen ?
40	How far ! is it from Denver , to Aspen ? ?
40	How ? far is it from Denver to . Aspen ?
40	How : far is it from ! Denver ? to Aspen ?
40	How far is : it from Denver to Aspen ?
40	How far is it from Denver to Aspen ! ?
40	: How far is it ! from Denver . to Aspen ?
40	How far is it , from ! Denver to Aspen ?
40	How far is it from Denver , to Aspen . ?
40	How ! far , is . it from Denver to Aspen ?
40	How far ! is it from Denver to Aspen ?
40	. How far is it from Denver to Aspen : ?
40	How far ! is it from Denver ? to ; Aspen ?
40	, How far is it from Denver to Aspen ?
40	! How far is it from ; Denver to Aspen ?
40	How far ; is ! it from . Denver to Aspen ?
40	How far is it from Denver ? to Aspen ?
40	How far is it from Denver ; to ! Aspen ! ?
40	. How far is it from ? Denver to Aspen . ?
40	How far is it ; from ! Denver to Aspen ?
40	How . far , is it from Denver to Aspen ?
21	What county is Modesto , California in ?
21	What ? county is Modesto , ! California ! in ?
21	! What . county is Modesto , California in . ?
21	: What county is Modesto , California in , ?
21	What , county is Modesto , . California in ! ?
21	What county ? is . Modesto , California in . ?
21	What county is Modesto , California . in ?
21	? What county is Modesto , California ! in . ?
21	! What county . is Modesto , , California in ?
21	What county is Modesto , ; California in ?
21	! What county is Modesto , California in ?
21	What county is Modesto , , California ! in ? ?
21	What county is Modesto , California in . ?
21	What ? county is Modesto , California ! in ?
21	, What county is Modesto , ; California in ; ?
21	What county ? is Modesto , California in ?
21	What county is Modesto : , California in ?
21	What county is Modesto ? , California in ?
21	What county is ? Modesto , California in ; ?
21	What county is , Modesto , ! California . in ?
21	What county is Modesto , , California in ?
21	What county is Modesto , California ! in ?
21	What . county is : Modesto , California in ?
21	What ; county is Modesto , ? California ; in ?
21	! What county is Modesto , California in ?
21	What ! county is Modesto , California : in ?
21	What county is Modesto , ? California in ?
21	: What county is Modesto , : California in , ?
21	What ! county ! is Modesto , California in ?
21	What county is ? Modesto , , California in ?
21	. What county is , Modesto , California in ?
21	What county is Modesto , California , in ?
21	. What county is Modesto , , California in ?
12	Who was Galileo ?
12	! Who ! was Galileo ?
12	Who ! was Galileo : ?
12	Who ! was ; Galileo ?
12	; Who was . Galileo ?
12	Who was Galileo ? ?
12	Who was ; Galileo ?
12	. Who ? was Galileo ?
12	. Who was Galileo . ?
12	! Who was Galileo : ?
12	, Who was Galileo ?
12	Who . was Galileo ?
12	Who was Galileo ? ?
12	; Who was Galileo ?
12	Who was : Galileo ?
12	Who was , Galileo . ?
12	, Who . was Galileo ?
12	Who was : Galileo ?
12	. Who was Galileo ?
12	Who was : Galileo ?
12	? Who was Galileo , ?
12	Who was ; Galileo ?
12	Who was . Galileo , ?
12	Who : was ; Galileo ?
12	, Who was Galileo ?
12	, Who was Galileo ! ?
12	Who ? was ! Galileo ?
12	. Who was Galileo ?
12	Who ! was Galileo . ?
12	Who was . Galileo ?
12	: Who was Galileo ; ?
12	: Who was , Galileo ?
12	Who ; was , Galileo ?
7	What is an atom ?
7	What ? is an atom ?
7	What is an : atom . ?
7	What is an : atom . ?
7	What is . an atom , ?
7	What is an . atom ?
7	; What ! is an atom ?
7	! What is an ; atom ?
7	What ; is an atom ?
7	? What is an : atom ?
7	; What is an ; atom ?
7	; What is an atom ? ?
7	What ; is an : atom ?
7	What is : an atom ?
7	What is an ; atom ?
7	! What ; is an atom ?
7	; What : is an atom ?
7	What ? is an atom ?
7	What ? is ? an atom ?
7	What ? is an ! atom ?
7	What : is an atom ! ?
7	What is an atom ! ?
7	What is : an ? atom ?
7	. What ; is an atom ?
7	What is , an atom ?
7	What is ? an atom ?
7	: What is an atom ? ?
7	What is an atom ? ?
7	! What is , an atom ?
7	What . is an atom ?
7	? What is an atom ?
7	What is an ? atom : ?
7	! What is an atom ?
8	When did Hawaii become a state ?
8	When did Hawaii become a ; state ?
8	When did Hawaii ? become : a state ?
8	When did Hawaii ; become a : state , ?
8	When did : Hawaii become a : state , ?
8	? When . did Hawaii become ! a state ?
8	; When did Hawaii : become : a state ?
8	When ; did ; Hawaii become ! a state ?
8	When did ; Hawaii become a state ?
8	When did Hawaii become ! a state ?
8	When did ; Hawaii become . a : state ?
8	. When did Hawaii become a state ?
8	! When did Hawaii : become a state ? ?
8	When ; did ! Hawaii , become a state ?
8	When , did Hawaii ; become a state , ?
8	When . did Hawaii become a state . ?
8	When did Hawaii become a state ! ?
8	, When did Hawaii become a . state ?
8	When did Hawaii become a state : ?
8	When , did Hawaii ! become a state ?
8	When did ; Hawaii become a state ?
8	When did Hawaii become a ! state ?
8	When did Hawaii . become a state ?
8	. When did Hawaii . become a state . ?
8	When did Hawaii : become a state ?
8	When , did Hawaii become a state , ?
8	, When did Hawaii ! become a state : ?
8	. When did Hawaii become a state ?
8	! When did ? Hawaii become a state ?
8	; When did Hawaii ? become a state ?
8	When . did ; Hawaii become a ; state ?
8	When did : Hawaii ; become a state . ?
8	When did Hawaii become : a state ?
40	How tall is the Sears Building ?
40	How tall is the Sears Building ? ?
40	How tall is the . Sears Building , ?
40	How tall is the ; Sears Building ?
40	How tall ? is ! the Sears Building ; ?
40	How tall is the Sears Building , ?
40	How tall ? is ; the Sears Building ? ?
40	; How tall is ! the ? Sears Building ?
40	How ? tall is ; the ; Sears Building ?
40	How ; tall ! is the . Sears Building ?
40	How tall ? is the Sears . Building ?
40	How , tall ; is the Sears Building , ?
40	How tall , is the Sears ? Building , ?
40	! How tall : is the ? Sears Building ?
40	How tall , is the Sears , Building ? ?
40	; How tall ; is the ! Sears Building ?
40	, How tall : is the Sears , Building ?
40	How tall : is the Sears Building ?
40	How tall is : the Sears Building ?
40	How tall : is the ? Sears Building ?
40	How tall is the Sears Building ! ?
40	How ? tall is the , Sears Building ?
40	How tall : is the Sears Building ?
40	How tall is the ? Sears ! Building : ?
40	How tall is the Sears Building . ?
40	How tall is the Sears Building ; ?
40	How ? tall is . the Sears Building ?
40	How , tall is the : Sears Building ?
40	How , tall is the ? Sears Building ?
40	: How tall is the Sears Building ?
40	! How tall is the Sears , Building ?
40	How tall is the . Sears , Building . ?
40	. How , tall is the Sears Building ?
5	George Bush purchased a small interest in which baseball team ?
5	, George Bush purchased a small interest in which baseball team . ?
5	George Bush purchased a small ! interest in which ! baseball team ?
5	. George Bush purchased . a ; small interest in which baseball : team ?
5	; George Bush purchased a small interest in which baseball team ! ?
5	George Bush purchased a small interest in which baseball ! team : ?
5	George Bush ; purchased : a small ! interest in which baseball ? team ?
5	George , Bush purchased a small interest in which baseball team ?
5	George Bush purchased a small interest in which ! baseball team . ?
5	George Bush purchased a small interest in . which baseball team ? ?
5	George , Bush purchased a small ! interest in ? which baseball team : ?
5	George Bush purchased , a small interest in which baseball team ?
5	George Bush purchased a small , interest in which baseball team ?
5	; George Bush purchased a small interest ! in which baseball team ?
5	George : Bush purchased a small interest in which baseball team ?
5	. George Bush ! purchased a small interest in which baseball ? team ?
5	George , Bush purchased ? a small interest : in which baseball ; team ?
5	George Bush purchased a small interest in , which baseball team ?
5	George Bush purchased a . small . interest in which baseball team ?
5	! George Bush purchased a small interest in which : baseball team ?
5	George Bush purchased a small interest in which , baseball ; team ?
5	George Bush purchased a small interest in which baseball , team ?
5	George Bush purchased a small ; interest in which baseball team ; ?
5	, George Bush purchased a small interest in which baseball team ?
5	. George Bush purchased a , small interest ; in which ; baseball team ?
5	George Bush purchased a ! small interest in which baseball team ?
5	! George ; Bush purchased a small interest in which : baseball team ?
5	George Bush purchased a ; small interest in ? which : baseball team ; ?
5	: George Bush purchased ? a small interest in which baseball team ?
5	? George Bush purchased a small interest ! in which baseball team ?
5	George ; Bush . purchased a small interest ? in : which baseball team ?
5	George Bush purchased a small ? interest in which baseball team ?
5	George Bush ? purchased ? a small ? interest : in which baseball team ?
30	What is Australia 's national flower ?
30	What is Australia , 's national flower ?
30	What ! is Australia 's , national : flower ?
30	What is : Australia . 's national . flower ?
30	What is Australia ! 's national . flower ?
30	What ; is Australia 's national : flower ?
30	What is ? Australia 's national flower : ?
30	What is ; Australia 's ! national ? flower ?
30	What is ? Australia . 's national flower ! ?
30	What is Australia 's national ? flower ?
30	What is ; Australia 's national ; flower ?
30	, What ; is Australia ! 's national flower ?
30	What ! is Australia 's national ? flower ?
30	? What is ? Australia ; 's national flower ?
30	What , is Australia ? 's national flower , ?
30	? What is , Australia 's national , flower ?
30	, What is Australia ! 's national ; flower ?
30	. What is , Australia 's national flower ?
30	What is Australia . 's national : flower : ?
30	What ! is . Australia 's . national flower ?
30	What ! is : Australia 's ; national flower ?
30	What ? is Australia . 's national , flower ?
30	What is , Australia 's national flower ?
30	What is Australia 's : national flower ?
30	: What is Australia 's national flower ! ?
30	. What is ? Australia 's national flower ?
30	: What ? is Australia 's national flower , ?
30	What is Australia 's national flower , ?
30	What is ! Australia 's national flower ?
30	What is Australia 's ; national : flower , ?
30	What is , Australia 's national flower ?
30	. What is Australia 's , national . flower ?
30	What is Australia 's , national flower , ?
9	Why does the moon turn orange ?
9	Why does . the moon turn , orange . ?
9	Why does the ! moon turn : orange ?
9	Why : does the : moon turn orange ?
9	? Why does the moon turn orange : ?
9	Why ; does ; the moon turn orange ?
9	Why ; does the moon turn orange ?
9	Why ? does the , moon ; turn orange ?
9	; Why ; does the moon turn orange ?
9	Why does the . moon turn orange ; ?
9	: Why does , the moon : turn orange ?
9	Why does . the moon turn ; orange . ?
9	Why does the ; moon turn orange ?
9	? Why does the . moon turn orange ?
9	Why ! does the moon turn orange ?
9	! Why does the moon turn orange ?
9	! Why : does the moon turn ; orange ?
9	! Why does the moon turn orange ?
9	Why ; does the moon turn orange ?
9	. Why does the moon turn orange ?
9	Why does the moon ? turn orange ?
9	, Why does the moon turn , orange ?
9	, Why . does the moon . turn orange ?
9	, Why does the moon turn orange ?
9	Why ? does the moon turn orange ?
9	Why does the , moon turn orange ? ?
9	; Why does the ; moon turn orange . ?
9	Why does the moon , turn , orange ; ?
9	Why does the moon ; turn , orange ?
9	Why does ; the : moon turn orange ! ?
9	Why : does , the moon turn orange : ?
9	Why does ; the moon , turn orange ?
9	, Why ? does ; the moon turn orange ?
7	What is autism ?
7	What is autism ; ?
7	; What is : autism ?
7	What . is . autism ?
7	What : is ? autism ?
7	What is ; autism ?
7	, What : is autism ?
7	; What is autism ?
7	What is ; autism ! ?
7	. What ; is autism ?
7	What is ! autism ?
7	What is autism : ?
7	What , is autism ?
7	What . is autism ?
7	What is ! autism ?
7	: What is autism ?
7	What . is autism : ?
7	What . is autism ?
7	. What is autism ?
7	: What is autism ?
7	! What is autism ?
7	: What is . autism ?
7	What is : autism ?
7	What , is autism ! ?
7	What ? is , autism ?
7	What is ? autism ?
7	! What is autism ! ?
7	What is autism . ?
7	; What ? is autism ?
7	, What is : autism ?
7	What ! is autism ! ?
7	What is . autism ?
7	What is autism ! ?
21	What city had a world fair in 1900 ?
21	What city had a world ? fair in 1900 ?
21	What city had a world : fair ; in 1900 ?
21	What : city had a world fair in 1900 ?
21	! What . city had a ! world fair in 1900 ?
21	What city had a world ! fair . in 1900 ?
21	What city had : a world fair in 1900 ?
21	What city had a world fair in 1900 ! ?
21	? What city had a world fair ; in 1900 ? ?
21	? What city ; had a world fair in 1900 ?
21	What city had a ; world fair in 1900 ! ?
21	What , city had a world fair ! in 1900 ?
21	What . city had a ; world : fair in 1900 ?
21	; What city had a world fair in 1900 ?
21	What city had a . world fair ! in 1900 , ?
21	What city had a world fair ! in 1900 ? ?
21	What city had a world fair : in 1900 ? ?
21	What city had a ? world fair ! in 1900 ?
21	? What city had a world fair in : 1900 ?
21	. What city had a world fair in 1900 ?
21	What ! city had a ; world fair ? in 1900 ?
21	What city had a world fair in ! 1900 ?
21	What city had a , world fair ! in 1900 , ?
21	What ! city had a world fair in 1900 ?
21	What city : had a world fair in 1900 ; ?
21	What city had a world ! fair in 1900 ?
21	What city had ? a world fair , in 1900 ?
21	What ; city had ? a world fair in 1900 ?
21	What ; city had a world , fair in : 1900 ?
21	What : city ! had a world . fair in 1900 ?
21	What city ; had a : world fair in 1900 ?
21	What city had a ? world fair in 1900 ; ?
21	What city ! had a world fair . in 1900 ?
4	What person 's head is on a dime ?
4	What person ! 's head is on ; a dime ?
4	, What ? person 's head is on a dime ?
4	What person , 's head is on a ? dime ?
4	! What person 's head . is ? on a dime ?
4	What person 's head is on a dime , ?
4	What person 's head is on a dime , ?
4	What person 's ? head is on a ; dime ? ?
4	What ! person 's head is on a dime ?
4	! What person 's head is on a . dime ?
4	What person 's head ; is on a dime ?
4	What ; person 's head : is on a dime ?
4	What person 's ! head : is on a ; dime ?
4	What person , 's head is on a dime ?
4	! What person 's head : is on . a dime ?
4	What : person 's head : is . on a dime ?
4	. What person 's . head is on a dime ? ?
4	What , person 's head is on a dime ?
4	What person 's head is on a . dime : ?
4	What person 's ? head : is on a dime ?
4	What person 's head . is on : a : dime ?
4	. What person 's head is ? on a dime ?
4	What person 's head is on a dime ! ?
4	, What person 's head . is on a dime ?
4	: What person 's head is on ; a dime , ?
4	What . person 's head is on a dime ?
4	, What person 's head , is on a dime ?
4	What ! person 's head is on a dime ?
4	What person . 's head is on a dime ?
4	? What person 's head is on a dime : ?
4	What person 's head : is on a dime ?
4	: What person 's head is on a dime ?
4	What person . 's head . is on a dime ?
45	What is the average weight of a Yellow Labrador ?
45	What is the average weight of a Yellow . Labrador ?
45	What is the average . weight : of a Yellow Labrador ?
45	, What is the average weight ? of a Yellow Labrador ?
45	What : is ? the average . weight , of a Yellow Labrador ?
45	! What is the average weight of , a Yellow Labrador ?
45	! What is the average weight ; of ! a Yellow Labrador ?
45	. What is the : average : weight of a Yellow Labrador , ?
45	What ; is the average weight . of a ! Yellow ! Labrador ?
45	What ? is the average weight of a . Yellow Labrador ?
45	What is the average weight of a Yellow ? Labrador ?
45	What ! is the average weight of ? a ; Yellow Labrador ? ?
45	What is the : average weight of a . Yellow Labrador ! ?
45	What is ; the average weight of a . Yellow Labrador ?
45	What is the ; average weight ! of a Yellow Labrador ?
45	What ; is the ; average weight : of a Yellow Labrador ?
45	. What is . the average weight of a Yellow Labrador ?
45	? What , is the average weight of ; a Yellow Labrador ?
45	, What ; is : the , average weight of a Yellow Labrador ?
45	What is the average weight of . a Yellow : Labrador ?
45	What is the average ; weight of ? a Yellow Labrador ?
45	What is the average weight of a Yellow Labrador , ?
45	: What is the average ? weight of a Yellow Labrador ?
45	What ; is the : average weight of a Yellow ? Labrador ? ?
45	What is the average weight of : a . Yellow Labrador ?
45	What is the average weight : of a , Yellow ; Labrador ?
45	What is the , average weight of a Yellow Labrador ?
45	! What ; is ? the average ? weight of a Yellow Labrador ?
45	What is the average weight of ? a Yellow ! Labrador , ?
45	What is the average weight of a Yellow . Labrador ?
45	! What , is the average , weight . of a Yellow Labrador ?
45	. What is ! the average weight ! of a Yellow Labrador ?
45	What is the average weight of a Yellow Labrador ! ?
4	Who was the first man to fly across the Pacific Ocean ?
4	. Who was the . first man ! to : fly across the Pacific Ocean ?
4	: Who was the first man to fly across the Pacific Ocean ?
4	Who was the first . man to fly : across the Pacific Ocean , ?
4	Who was the ? first ; man to . fly across the Pacific Ocean ?
4	Who was the . first man to fly across the , Pacific Ocean ?
4	! Who was the first man to ; fly across the ; Pacific , Ocean ?
4	; Who was the first ! man ! to fly across the Pacific Ocean ?
4	Who ! was the first man ! to fly across the Pacific Ocean ?
4	Who was the first man to fly : across : the Pacific Ocean ?
4	; Who was the : first man to fly across ; the ; Pacific Ocean ?
4	Who ? was the , first man to fly across the Pacific Ocean ?
4	Who was the first man . to fly across the Pacific Ocean ?
4	! Who was the ? first man to fly , across the Pacific Ocean ?
4	Who was the first ! man to fly across : the Pacific Ocean : ?
4	Who was the first : man to ; fly across the ! Pacific Ocean ?
4	! Who was the first . man . to fly across ! the Pacific Ocean ?
4	? Who was . the first man to fly across the Pacific , Ocean ?
4	Who was the first man to fly ! across the Pacific Ocean ?
4	Who was the first man to ; fly across the Pacific Ocean ?
4	Who was the first man ; to fly , across the Pacific Ocean ?
4	Who : was the ! first man to : fly across the Pacific Ocean ?
4	Who was the first man to , fly across the Pacific Ocean ?
4	Who . was ! the ; first man ! to fly across the Pacific Ocean ?
4	Who was , the first man to fly across the Pacific Ocean ?
4	Who , was the first man to fly across the Pacific Ocean ?
4	Who was the . first man to : fly across the Pacific , Ocean ?
4	Who was the first man to fly across the Pacific Ocean . ?
4	Who , was the first ! man to : fly across the Pacific Ocean ?
4	Who was the first man to ; fly across the Pacific Ocean ?
4	; Who was the first man to fly across the Pacific Ocean ; ?
4	Who was the first man to fly : across the Pacific Ocean ?
4	Who ; was ? the , first man to fly across the Pacific Ocean ?
8	When did Idaho become a state ?
8	! When did . Idaho . become a state ?
8	When . did Idaho , become a ! state ?
8	When did Idaho become a : state ?
8	When did Idaho ! become a state ?
8	When did Idaho become a ; state , ?
8	When . did Idaho become ! a state ; ?
8	When did Idaho ! become , a state : ?
8	When did Idaho become a state , ?
8	When did Idaho become ! a state ?
8	; When did Idaho become a state ?
8	; When did Idaho become a state ?
8	When : did Idaho become a state ?
8	When did Idaho ; become ? a state ?
8	, When did Idaho ? become a state ?
8	When did Idaho ? become . a state , ?
8	: When did Idaho , become a state : ?
8	When did Idaho become a state , ?
8	: When did , Idaho become a state , ?
8	When ; did Idaho become ! a state ?
8	; When did Idaho , become a state ? ?
8	When did ? Idaho become a state ?
8	; When did : Idaho become ? a state ?
8	When , did Idaho become a ? state ?
8	When . did ? Idaho become ! a state ?
8	When , did Idaho become a state ?
8	When did : Idaho . become a state ?
8	When did , Idaho become ! a state ?
8	When ; did Idaho become a state ?
8	When , did ? Idaho become : a state ?
8	When , did Idaho . become a state ?
8	! When did Idaho ; become a state ! ?
8	When ; did Idaho , become a , state ?
14	What is the life expectancy for crickets ?
14	What is . the life expectancy for crickets ! ?
14	What ? is the life expectancy ; for : crickets ?
14	What is the life expectancy for crickets ? ?
14	What is the . life expectancy ? for crickets . ?
14	What is the ! life expectancy for . crickets ?
14	What is , the life expectancy for crickets ?
14	What is ? the life expectancy for ? crickets ?
14	; What : is the life expectancy ; for crickets ?
14	: What : is the life expectancy for crickets ?
14	What is the life ! expectancy for crickets ?
14	What ; is the life expectancy : for crickets ; ?
14	What ! is the life expectancy for crickets ?
14	What ; is the : life expectancy for crickets ?
14	. What is the life expectancy for crickets ?
14	! What is the life : expectancy for crickets ; ?
14	! What is the ; life expectancy for crickets ?
14	. What is the ; life expectancy for crickets ?
14	What is the life ? expectancy for crickets ! ?
14	What is : the life ? expectancy ; for crickets ?
14	What is the : life expectancy ; for crickets . ?
14	: What is the life ; expectancy for ? crickets ?
14	What : is the ! life , expectancy for crickets ?
14	What , is the life : expectancy for crickets . ?
14	What : is the life expectancy for ? crickets ?
14	. What is the life expectancy for crickets : ?
14	What is the life : expectancy for crickets : ?
14	What is the ; life ! expectancy for crickets ?
14	! What is . the life expectancy for crickets : ?
14	: What . is the life expectancy for : crickets ?
14	What is the life expectancy ? for crickets ?
14	What ; is the life expectancy for crickets ?
14	: What is the life expectancy ; for ; crickets ?
28	What metal has the highest melting point ?
28	? What metal has the highest melting point ?
28	; What metal has the highest , melting point ?
28	What metal has the highest melting , point ?
28	: What metal has : the highest melting point ?
28	? What ? metal has the highest melting point ?
28	What metal has the ! highest melting ; point . ?
28	What metal ? has the highest melting point ?
28	What metal has the highest ; melting point ?
28	What metal has , the . highest melting , point ?
28	What metal has , the highest , melting point ?
28	What metal . has ! the highest melting ; point ?
28	What , metal has the highest melting point ?
28	What metal : has the highest melting point ?
28	; What , metal has the highest ; melting point ?
28	What metal has the : highest melting point ?
28	. What metal has , the highest melting point ?
28	What metal has the highest . melting point ? ?
28	. What metal has . the highest melting point . ?
28	What ! metal ? has the highest melting , point ?
28	What metal has the : highest melting point ?
28	What ? metal has the highest melting point ?
28	What metal : has the highest melting point ?
28	What metal has the ? highest : melting point ?
28	What metal has the highest melting . point ?
28	What metal has the highest melting . point ?
28	What metal has ! the highest melting point ?
28	What metal has the highest melting ? point ; ?
28	! What : metal has the highest melting point ?
28	What metal has the highest melting point . ?
28	What metal , has the highest melting . point ?
28	, What metal has , the highest melting point ?
28	What ! metal has ! the highest melting point ?
4	Who developed the vaccination against polio ?
4	? Who : developed the vaccination against polio ?
4	Who developed the vaccination . against polio ?
4	Who developed : the ? vaccination ; against polio ?
4	Who developed the vaccination ; against polio ?
4	! Who : developed the vaccination against ? polio ?
4	. Who developed the vaccination against polio , ?
4	, Who ? developed the vaccination against : polio ?
4	Who developed the vaccination . against polio ?
4	Who developed the : vaccination against polio ?
4	Who developed : the . vaccination against : polio ?
4	Who developed the vaccination against polio ! ?
4	. Who developed the ! vaccination against : polio ?
4	Who developed the vaccination against . polio ?
4	Who ? developed the vaccination against polio ?
4	Who developed the . vaccination against polio ? ?
4	Who developed the vaccination ; against : polio ; ?
4	? Who developed the vaccination against polio ?
4	Who developed the . vaccination . against ! polio ?
4	Who developed , the vaccination against ; polio ! ?
4	Who , developed ; the ! vaccination against polio ?
4	Who developed the vaccination against polio . ?
4	, Who developed ; the vaccination against polio ?
4	? Who developed the ; vaccination against polio ?
4	? Who developed the ? vaccination . against polio ?
4	Who . developed : the vaccination against polio , ?
4	Who , developed the vaccination against : polio , ?
4	Who developed . the vaccination against polio ?
4	Who developed ! the vaccination against polio ?
4	Who developed the : vaccination against polio ?
4	Who developed the : vaccination ! against ? polio ?
4	Who ; developed ; the vaccination against polio ?
4	Who developed the vaccination against . polio ?
7	What is epilepsy ?
7	What : is ? epilepsy ?
7	What is ? epilepsy ?
7	What is ; epilepsy ?
7	What . is epilepsy ?
7	; What is , epilepsy ?
7	What : is , epilepsy ?
7	What is ! epilepsy ?
7	What is ? epilepsy ; ?
7	What : is epilepsy ! ?
7	What is epilepsy ! ?
7	, What ! is epilepsy ?
7	What . is epilepsy ! ?
7	What is ; epilepsy ?
7	? What ! is epilepsy ?
7	What , is , epilepsy ?
7	What is ! epilepsy ?
7	What ! is epilepsy ?
7	What is ? epilepsy . ?
7	? What ; is epilepsy ?
7	, What : is epilepsy ?
7	What is epilepsy ; ?
7	What is epilepsy . ?
7	What is epilepsy ? ?
7	What is epilepsy ! ?
7	! What is epilepsy , ?
7	, What ? is epilepsy ?
7	: What is . epilepsy ?
7	What is ; epilepsy ?
7	What ? is ! epilepsy ?
7	What ; is ? epilepsy ?
7	What is epilepsy ; ?
7	. What is epilepsy ?
8	What year did the Titanic sink ?
8	! What year did the Titanic sink ! ?
8	What ? year did the Titanic sink ?
8	What , year did the ! Titanic sink ?
8	What year ! did the ? Titanic sink ! ?
8	What year : did the Titanic sink ?
8	What ! year did the Titanic sink ?
8	What year did the Titanic sink ? ?
8	What . year did ! the Titanic sink ?
8	What year did ; the Titanic , sink ?
8	What year did the , Titanic , sink ?
8	What : year did ; the ? Titanic sink ?
8	What year ! did , the ! Titanic sink ?
8	, What year did ? the Titanic sink ?
8	What : year did the , Titanic : sink ?
8	! What year did ! the Titanic sink ?
8	What year did : the ? Titanic sink ?
8	What year did the : Titanic ; sink ?
8	What year ; did ; the Titanic sink ?
8	: What year did the Titanic sink ?
8	What year : did , the Titanic sink ? ?
8	What . year did the ! Titanic sink ?
8	What , year did : the Titanic sink ?
8	What year did the Titanic ; sink ?
8	! What year , did the Titanic sink , ?
8	What year did the , Titanic ? sink , ?
8	What year ; did ; the , Titanic sink ?
8	What ? year did the Titanic sink ? ?
8	, What year did the . Titanic sink ?
8	What ; year did the ; Titanic sink ?
8	. What year did the Titanic sink ; ?
8	; What year did the Titanic ! sink ?
8	What year did ! the ! Titanic sink ! ?
4	Who was the first American to walk in space ?
4	, Who was the first American to walk in space ?
4	? Who was the , first American ? to walk , in space ?
4	. Who was the : first : American to walk in , space ?
4	Who was the ; first American to walk in space ?
4	Who was ; the ? first American to walk in space ?
4	Who was the ? first American to ; walk in space ?
4	Who : was the first ; American to walk in ! space ?
4	Who was the first American . to walk . in : space ?
4	Who , was the ! first American to walk : in space ?
4	, Who was the first American to walk , in space ?
4	Who was the first . American . to walk ! in space ?
4	Who was the first American to ? walk in space ?
4	Who was ; the , first American to : walk in , space ?
4	Who was the first American to ? walk ; in space ?
4	Who was , the first ? American ! to walk ; in space ?
4	Who was the . first American . to walk in space ?
4	Who was ! the ? first American to walk in space ?
4	Who was the first American to , walk in space ?
4	Who was the first American : to walk in space ?
4	. Who was the : first American to ; walk , in space ?
4	Who was the first American to walk in space . ?
4	Who . was the first , American to walk in space ?
4	Who was the ? first American to walk in space ?
4	Who was ! the . first American to walk in space ?
4	Who was ! the ? first American to walk in , space ?
4	Who was the ; first American ; to walk , in space ?
4	Who was ? the first American to walk in space ?
4	! Who was ? the first American to walk in space ?
4	Who was the first American to walk ; in . space ?
4	Who was the first : American to walk in space ?
4	Who was the ; first ? American to walk in space ! ?
4	Who ; was ; the . first American ; to walk in space ?
7	What is a biosphere ?
7	What is a ? biosphere . ?
7	What : is a biosphere ?
7	What is a ? biosphere ?
7	What is a , biosphere ?
7	; What ! is a biosphere ?
7	What is a : biosphere ?
7	What is : a biosphere ?
7	What : is ; a biosphere ?
7	. What : is a biosphere ?
7	! What is ? a biosphere ?
7	? What is , a biosphere ?
7	What ; is a : biosphere ?
7	What : is a biosphere ?
7	What is a biosphere ? ?
7	What ; is a biosphere ! ?
7	. What is a . biosphere ?
7	? What is ! a biosphere ?
7	? What is a biosphere ?
7	? What is a : biosphere ?
7	What is a . biosphere : ?
7	. What is a biosphere , ?
7	What is a biosphere ; ?
7	What is . a biosphere ?
7	What ? is a biosphere ?
7	! What is a ? biosphere ?
7	What is a ! biosphere : ?
7	, What is a biosphere ? ?
7	What is a . biosphere ! ?
7	What ! is a biosphere ?
7	What is a ? biosphere . ?
7	What is a ; biosphere ?
7	, What is a biosphere . ?
14	What river in the US is known as the Big Muddy ?
14	? What ? river in the US is known : as the Big Muddy , ?
14	What river in the US is known . as : the Big ; Muddy ?
14	What river in the US is known as the Big ; Muddy . ?
14	. What river in the US is . known as the Big Muddy ?
14	: What : river in the US is , known as the Big Muddy ?
14	What river in the US is ; known as the Big , Muddy ?
14	What river in the : US ! is known as the ? Big Muddy ?
14	What . river in ! the ; US is known as the ; Big Muddy ?
14	What ; river in the US is known ; as the : Big Muddy ?
14	What river in . the US is known as , the Big Muddy ?
14	What ? river in the US is known as the , Big Muddy ?
14	What ! river ? in the US is known as the Big ; Muddy ?
14	What river in : the US is known as the Big Muddy ?
14	What river . in the ; US ; is known as the Big . Muddy ?
14	What ! river in the US is ; known as the , Big Muddy ? ?
14	What river in the US is known . as the : Big Muddy ; ?
14	What river in the US is . known as the Big Muddy ?
14	What ; river ? in the ; US is known as : the Big Muddy ?
14	What river in the US is known as the , Big Muddy . ?
14	What river in , the US is known as the Big Muddy ?
14	. What river in the US ! is known ? as the . Big Muddy ?
14	What river in the US is known , as the Big Muddy ?
14	What ? river in the , US ? is known as the Big Muddy ?
14	What river ! in ; the US is known as . the Big Muddy ?
14	! What river in the US is known as the Big ! Muddy ?
14	What river in the US is known ! as : the Big Muddy ?
14	What river in the . US is known as the Big Muddy ?
14	What river in the US is known as the Big , Muddy ?
14	? What ; river in the : US is known as the , Big Muddy ?
14	: What . river in . the US is known as the ! Big Muddy ?
14	What river in ! the ? US is known as the Big Muddy ?
14	What ? river in the US is known as , the Big . Muddy ?
7	What is bipolar disorder ?
7	What ! is bipolar disorder ?
7	What . is bipolar : disorder ?
7	What is bipolar disorder ? ?
7	What is ! bipolar disorder ?
7	! What is bipolar disorder ?
7	What is bipolar ! disorder , ?
7	What is , bipolar disorder ?
7	. What is ! bipolar disorder ?
7	What is bipolar , disorder ?
7	What ; is bipolar disorder ?
7	What is bipolar disorder ! ?
7	What . is , bipolar disorder ?
7	What ? is : bipolar disorder ?
7	; What is ! bipolar disorder ?
7	What is bipolar ; disorder ?
7	What is ! bipolar disorder , ?
7	What is ? bipolar disorder ?
7	What is bipolar disorder : ?
7	What is bipolar ; disorder , ?
7	? What is bipolar disorder : ?
7	What is ? bipolar ! disorder ?
7	, What is bipolar disorder ?
7	. What is bipolar disorder ?
7	What is bipolar ! disorder ?
7	What is : bipolar disorder ?
7	? What , is bipolar disorder ?
7	What : is bipolar : disorder ?
7	What is ! bipolar ! disorder ?
7	What , is bipolar disorder . ?
7	? What is bipolar disorder ?
7	; What is bipolar disorder ?
7	What is : bipolar disorder ; ?
7	What is cholesterol ?
7	, What is cholesterol ? ?
7	What is : cholesterol ?
7	What : is cholesterol ?
7	What is , cholesterol , ?
7	What ; is cholesterol ?
7	What . is cholesterol : ?
7	? What is cholesterol , ?
7	: What is cholesterol ?
7	; What is cholesterol ?
7	, What is . cholesterol ?
7	What is : cholesterol ? ?
7	. What is cholesterol ?
7	What : is cholesterol ; ?
7	! What is : cholesterol ?
7	What ; is cholesterol ?
7	! What is cholesterol , ?
7	: What , is cholesterol ?
7	: What is cholesterol ?
7	What ? is cholesterol . ?
7	What , is : cholesterol ?
7	What : is cholesterol ? ?
7	! What : is cholesterol ?
7	What , is cholesterol ? ?
7	What is cholesterol : ?
7	What is cholesterol : ?
7	What is cholesterol : ?
7	What is ? cholesterol ?
7	! What is cholesterol ; ?
7	What , is ! cholesterol ?
7	What is : cholesterol ?
7	What is cholesterol ? ?
7	: What ; is cholesterol ?
4	Who developed the Macintosh computer ?
4	Who ; developed ? the Macintosh computer ?
4	Who developed the Macintosh computer : ?
4	Who , developed the . Macintosh computer ?
4	Who developed the . Macintosh ! computer ?
4	Who developed the Macintosh , computer , ?
4	Who developed the Macintosh computer , ?
4	Who ? developed the : Macintosh computer ?
4	! Who developed the Macintosh : computer ?
4	Who developed the Macintosh computer : ?
4	Who developed the Macintosh computer : ?
4	Who developed the , Macintosh computer ?
4	Who , developed the Macintosh computer ?
4	Who developed the ! Macintosh computer ?
4	Who developed the Macintosh computer ; ?
4	Who developed the Macintosh ? computer ? ?
4	Who developed the Macintosh . computer ! ?
4	. Who developed ? the Macintosh computer ?
4	Who . developed ? the Macintosh computer ?
4	: Who developed the ! Macintosh computer ?
4	Who developed the Macintosh computer : ?
4	, Who developed the Macintosh computer : ?
4	Who developed , the . Macintosh computer ?
4	. Who developed the Macintosh , computer ?
4	Who : developed the Macintosh computer ?
4	Who ; developed the Macintosh computer ?
4	Who , developed the Macintosh computer ?
4	Who : developed the Macintosh . computer ?
4	Who ? developed the ! Macintosh computer ?
4	Who developed the Macintosh computer : ?
4	Who developed ? the Macintosh computer ?
4	Who developed the ? Macintosh computer ? ?
4	Who : developed the Macintosh computer ?
7	What is caffeine ?
7	? What is caffeine ?
7	. What is , caffeine ?
7	: What is caffeine : ?
7	What is ? caffeine , ?
7	, What : is caffeine ?
7	What is . caffeine ?
7	: What is , caffeine ?
7	What is ? caffeine ?
7	What is caffeine . ?
7	? What is : caffeine ?
7	What : is caffeine . ?
7	, What is caffeine ? ?
7	. What is . caffeine ?
7	What . is , caffeine ?
7	, What ! is caffeine ?
7	! What is caffeine ?
7	What is caffeine ! ?
7	, What is caffeine , ?
7	What is ! caffeine : ?
7	What . is caffeine ?
7	? What is caffeine ! ?
7	What . is caffeine ? ?
7	What ; is ; caffeine ?
7	What is , caffeine ?
7	What is caffeine ; ?
7	What . is caffeine ?
7	, What is caffeine ; ?
7	! What is ; caffeine ?
7	What is ? caffeine ?
7	What is caffeine ? ?
7	What . is ! caffeine ?
7	What is ? caffeine ; ?
14	What imaginary line is halfway between the North and South Poles ?
14	What ; imaginary line is halfway between the North and ? South Poles ?
14	What imaginary line is halfway between . the North and ? South Poles ?
14	What , imaginary line : is halfway between the North and South Poles ! ?
14	What imaginary line . is halfway between ? the North and South Poles ?
14	What imaginary line is halfway between the : North and South , Poles ?
14	What imaginary line ! is halfway between the : North and South Poles ? ?
14	What imaginary line is halfway between : the North and South Poles ?
14	! What imaginary ; line is halfway between the North and . South Poles ?
14	What imaginary : line is halfway between ? the North and South ! Poles ?
14	What imaginary line is halfway . between the North ; and , South Poles ?
14	What . imaginary . line ; is halfway between the North and South Poles ?
14	What imaginary ? line is halfway . between the North and South Poles ?
14	What imaginary ? line is halfway between the North . and South Poles ?
14	What imaginary line , is halfway ? between the ? North and South , Poles ?
14	, What imaginary line is halfway between the North and . South Poles ?
14	What imaginary line is halfway between the North ; and South Poles ?
14	What imaginary line is ; halfway between : the ; North and South Poles ; ?
14	What imaginary line is halfway between the North and South : Poles ?
14	What imaginary line ? is ? halfway between : the North and South Poles ?
14	: What imaginary line is . halfway between the North and South Poles , ?
14	What imaginary : line is halfway between , the : North ! and South Poles ?
14	What imaginary line is halfway between the North and South . Poles ?
14	What imaginary line is ; halfway between the North and South Poles ?
14	What imaginary line is halfway between the : North and South Poles ?
14	What imaginary line is . halfway . between the North . and : South Poles ?
14	What imaginary line is , halfway ! between the ? North and South Poles ?
14	What imaginary line is halfway ; between the North and South : Poles ?
14	What imaginary : line is halfway between the North ? and South Poles ?
14	What imaginary line . is halfway , between ! the North and South Poles ?
14	What ; imaginary line is halfway between the North and South Poles ?
14	What imaginary : line is halfway between the North ; and ! South Poles ?
14	What imaginary ? line is halfway between the North and South Poles : ?
14	Where is John Wayne airport ?
14	Where is John Wayne : airport ?
14	Where ! is John Wayne airport ?
14	Where is ; John Wayne airport ?
14	, Where is John Wayne airport ?
14	Where ? is John Wayne : airport ?
14	Where is John : Wayne airport ?
14	Where is , John Wayne airport ?
14	Where is John Wayne airport . ?
14	Where is John Wayne airport ; ?
14	. Where is ! John Wayne airport ?
14	Where is John Wayne airport . ?
14	Where is ; John Wayne airport ?
14	Where is , John Wayne airport ?
14	Where is , John Wayne airport ?
14	, Where is John ; Wayne airport ?
14	Where : is John Wayne airport ; ?
14	Where is John Wayne . airport ; ?
14	; Where is , John Wayne airport ?
14	Where ; is John Wayne airport ?
14	, Where is John Wayne airport ?
14	! Where is John Wayne airport ?
14	Where is , John Wayne airport ?
14	Where : is John Wayne airport ?
14	Where is John Wayne . airport ! ?
14	Where is John Wayne airport : ?
14	, Where is John Wayne airport ; ?
14	Where is John : Wayne airport ?
14	Where is John Wayne . airport ?
14	? Where is John Wayne airport ?
14	: Where is John Wayne airport ?
14	Where is , John ; Wayne airport ?
14	Where is ? John Wayne airport ! ?
14	What hemisphere is the Philippines in ?
14	What hemisphere is the Philippines ! in ?
14	What : hemisphere is the Philippines in ?
14	What hemisphere . is the Philippines in ?
14	What ! hemisphere ; is . the Philippines in ?
14	What ! hemisphere is the Philippines in ?
14	What hemisphere , is the Philippines ! in ? ?
14	What hemisphere ? is the , Philippines in ?
14	, What hemisphere is the Philippines in ?
14	! What hemisphere is the Philippines in ?
14	What hemisphere ! is : the Philippines , in ?
14	? What hemisphere is the Philippines in ?
14	What hemisphere is , the ; Philippines : in ?
14	What ! hemisphere , is , the Philippines in ?
14	What , hemisphere ? is the Philippines in ?
14	What hemisphere : is the Philippines in ?
14	What hemisphere : is the Philippines ; in ?
14	What ; hemisphere is the . Philippines in ?
14	What , hemisphere is the Philippines in ?
14	, What : hemisphere , is the Philippines in ?
14	? What ? hemisphere is the Philippines in ?
14	What ; hemisphere is the Philippines , in ?
14	? What hemisphere is the Philippines in ? ?
14	! What hemisphere ! is the Philippines . in ?
14	What hemisphere is the ? Philippines . in ; ?
14	What hemisphere is the ? Philippines in , ?
14	; What ? hemisphere is : the Philippines in ?
14	What hemisphere is ; the Philippines in ?
14	What hemisphere ; is the Philippines in ?
14	What hemisphere . is ! the Philippines in ?
14	. What hemisphere is ! the ; Philippines in ?
14	What hemisphere is the , Philippines in ?
14	What hemisphere is ; the ; Philippines in . ?
35	What is the average speed of the horses at the Kentucky Derby ?
35	What is the , average ? speed of the horses at the Kentucky Derby ?
35	: What is the average ? speed of . the horses at the Kentucky Derby ?
35	, What is the average speed of the horses at the Kentucky Derby ?
35	What is the average speed of , the horses at the Kentucky Derby , ?
35	What is the average , speed of , the horses at the Kentucky Derby ?
35	What is the average speed of the horses at the Kentucky ? Derby ?
35	What is the average speed , of the , horses at ; the Kentucky Derby , ?
35	! What is the average : speed of the horses at ? the Kentucky Derby ?
35	What is the , average : speed of the horses , at the Kentucky . Derby ?
35	? What is the average speed of ; the horses ? at the Kentucky Derby ?
35	What : is : the average speed . of the horses at the Kentucky Derby . ?
35	What is the average , speed of the horses ! at the Kentucky Derby ?
35	What is the average speed of the horses ? at the Kentucky Derby ?
35	What is the average speed of : the horses at the Kentucky Derby ?
35	What is the : average speed of the horses ; at the Kentucky Derby ?
35	What is the ! average : speed of the horses at the Kentucky Derby ?
35	What is the average speed of the horses . at the Kentucky , Derby ?
35	? What is the average speed of the horses at the Kentucky Derby ?
35	What is : the average speed : of ! the horses at . the Kentucky Derby ?
35	What ? is the average speed , of ? the horses at : the Kentucky Derby ?
35	. What is the average speed of : the horses at the Kentucky Derby ?
35	What is the ? average speed . of the horses at the Kentucky Derby ?
35	What is the average speed : of the horses at the Kentucky Derby ?
35	What ; is the average speed of the horses at ! the Kentucky Derby ?
35	What is the average speed of the ! horses at the Kentucky Derby ?
35	What . is , the average speed of the horses at the Kentucky ! Derby ; ?
35	! What is the average speed of the horses at the Kentucky ; Derby ; ?
35	What is ; the average ! speed of : the horses , at the Kentucky Derby ?
35	What ! is the average . speed ! of the ? horses at the Kentucky Derby ?
35	What is the average , speed of the horses at the Kentucky Derby ?
35	What is : the average speed of ? the horses ? at the Kentucky Derby ?
35	What is the average speed of ! the horses ? at the Kentucky : Derby ?
24	Where are the Rocky Mountains ?
24	: Where are ? the Rocky Mountains ?
24	Where ! are ! the Rocky Mountains ?
24	Where are the Rocky Mountains , ?
24	Where are , the Rocky . Mountains ?
24	Where ! are the Rocky . Mountains ?
24	Where are the , Rocky Mountains ?
24	. Where are the Rocky , Mountains ?
24	Where : are the ; Rocky Mountains ?
24	Where are the Rocky ? Mountains ?
24	Where are the ! Rocky Mountains . ?
24	Where are the . Rocky Mountains , ?
24	? Where are the Rocky Mountains ?
24	Where are ! the Rocky Mountains , ?
24	? Where are the Rocky : Mountains ?
24	, Where are the Rocky Mountains ?
24	Where are the , Rocky Mountains ?
24	Where are the Rocky Mountains ? ?
24	Where are the Rocky ; Mountains . ?
24	Where are ! the Rocky Mountains ?
24	Where are the Rocky ! Mountains ? ?
24	Where are ? the Rocky Mountains ?
24	Where are the Rocky Mountains : ?
24	Where are the Rocky Mountains ! ?
24	Where are the Rocky : Mountains ?
24	Where are the ; Rocky Mountains ?
24	Where ; are the Rocky Mountains ?
24	Where are the Rocky Mountains , ?
24	! Where are the Rocky ? Mountains ?
24	? Where are the Rocky Mountains ?
24	Where are the Rocky Mountains . ?
24	Where are ? the Rocky Mountains ! ?
24	Where are ? the Rocky ; Mountains ?
7	What are invertebrates ?
7	. What are ! invertebrates ?
7	What . are ? invertebrates ?
7	What . are invertebrates ?
7	What are . invertebrates ?
7	What are invertebrates ? ?
7	What are . invertebrates ? ?
7	What are invertebrates . ?
7	What are invertebrates : ?
7	What are . invertebrates ?
7	What ? are . invertebrates ?
7	What ; are ? invertebrates ?
7	! What , are invertebrates ?
7	; What , are invertebrates ?
7	What are invertebrates : ?
7	What ? are invertebrates ? ?
7	What , are . invertebrates ?
7	, What are invertebrates ?
7	. What are invertebrates . ?
7	What , are invertebrates ?
7	What are : invertebrates ?
7	, What are invertebrates ?
7	; What are invertebrates ?
7	What : are invertebrates : ?
7	; What are invertebrates ?
7	What ? are invertebrates ; ?
7	What . are invertebrates ?
7	, What are invertebrates ?
7	What are . invertebrates ?
7	What , are invertebrates ?
7	: What are invertebrates ?
7	What are invertebrates : ?
7	What are invertebrates . ?
41	What is the temperature at the center of the earth ?
41	What is ? the temperature at the . center of the . earth ?
41	What is the temperature at the center of the earth ; ?
41	What is the . temperature at the center ? of the earth ?
41	What is the temperature ; at the center of the earth ?
41	What is the temperature at the center of the earth ! ?
41	? What is the temperature at ? the ; center of the earth ?
41	? What is the . temperature ! at the center of the earth ?
41	What is the temperature at the center of the earth ! ?
41	What is the temperature at . the . center of . the earth ! ?
41	What ! is ; the temperature ! at the center of the earth ?
41	: What is ? the temperature at the center of the earth ?
41	What ! is the ? temperature at the center : of the earth ?
41	. What is the ! temperature at the center of the earth ?
41	What is ? the ! temperature at the center of : the earth ?
41	What is the temperature at the center of ? the ? earth ?
41	What is the temperature at the center of the : earth ?
41	; What is ? the temperature . at the center of , the earth ?
41	What is the temperature at the . center of , the earth ?
41	; What is ! the ? temperature at , the center of the earth ?
41	What : is ? the temperature at ; the center of the earth , ?
41	What is ? the ! temperature at the center ? of the : earth ?
41	! What ? is the temperature ; at the center of the earth : ?
41	What is ; the temperature at the center of the earth ?
41	What is : the . temperature ; at the center of the ? earth ?
41	What is ; the temperature at ; the center of the earth ?
41	? What is the ? temperature at the center of the , earth ?
41	What is : the temperature at the : center of the , earth ?
41	What is . the temperature at the center ! of the . earth ?
41	What ! is the temperature at the : center of : the , earth ?
41	; What is the temperature at the center of the earth ! ?
41	What is the temperature at the center of the ? earth ?
41	What : is the temperature , at . the center of the earth . ?
8	When did John F. Kennedy get elected as President ?
8	When did . John F. Kennedy get elected as President ?
8	When did John F. , Kennedy get elected as President ?
8	When . did John F. Kennedy get elected ; as ; President ; ?
8	When : did John F. Kennedy get elected . as President ?
8	When did John ! F. Kennedy ; get ; elected as President ? ?
8	; When did John F. Kennedy , get elected ! as President ?
8	When , did , John F. Kennedy ; get elected as , President ?
8	When did : John F. Kennedy ; get elected as President ? ?
8	When . did John F. Kennedy get elected as President ? ?
8	When did John ! F. , Kennedy : get elected , as President ?
8	When did John F. : Kennedy ? get elected as President ! ?
8	When ; did John F. , Kennedy get ! elected . as President ?
8	: When ! did John F. . Kennedy get elected as President ?
8	When ! did , John F. Kennedy get : elected ! as President ?
8	When did John F. Kennedy , get elected as President ?
8	When did ; John ? F. Kennedy ! get elected as President . ?
8	, When did John F. ! Kennedy get elected as President : ?
8	When did , John F. Kennedy get elected , as . President , ?
8	When did John : F. Kennedy get elected as President ?
8	When did John ! F. Kennedy get elected . as President ?
8	! When did John F. Kennedy ? get ? elected as ! President ?
8	When did John ! F. Kennedy get elected ; as President ?
8	When did : John F. Kennedy get elected as President ?
8	When did John . F. Kennedy . get elected as President , ?
8	; When did John F. Kennedy get elected as President , ?
8	When ! did ? John F. Kennedy get : elected as President ?
8	When did . John F. Kennedy get elected as President ?
8	When did John F. ; Kennedy get , elected as ! President ?
8	: When ; did John F. Kennedy ? get . elected as President ?
8	When did John F. Kennedy ; get ? elected as President . ?
8	When did ; John F. . Kennedy ; get elected ! as President ?
8	When did , John F. Kennedy get elected as President : ?
27	How old was Elvis Presley when he died ?
27	How old was Elvis , Presley when he , died ?
27	How old was Elvis Presley . when ! he died ?
27	; How old was . Elvis Presley when he died ?
27	How . old ! was Elvis Presley when he died ?
27	, How old was . Elvis : Presley when he died ?
27	How old was Elvis Presley when ! he ; died ?
27	: How old was Elvis Presley when he died , ?
27	How old was Elvis Presley when , he died ?
27	How ! old , was Elvis Presley when ? he died ?
27	: How old was Elvis ; Presley when he , died ?
27	How old was Elvis ; Presley when ; he died ?
27	How old was Elvis Presley when . he died ?
27	? How old was Elvis ? Presley ? when he died ?
27	How , old was Elvis Presley when he . died ?
27	How , old was Elvis Presley when he died ?
27	How old was Elvis ? Presley ; when ! he died ?
27	How old was Elvis Presley when he ? died ?
27	; How old was Elvis Presley when he died ?
27	How ; old was Elvis Presley : when he , died ?
27	How old was , Elvis Presley when . he died ?
27	How ? old . was Elvis Presley when . he died ?
27	How old was . Elvis Presley when he died ?
27	How old was Elvis ! Presley when he died ?
27	How old was Elvis ; Presley when he died ?
27	, How , old was Elvis Presley when he ? died ?
27	How old was Elvis ; Presley when he ? died ? ?
27	How old was ? Elvis Presley when . he died ?
27	How old ! was Elvis Presley when he died ?
27	How old . was Elvis Presley when he died ?
27	How old was : Elvis ; Presley when ! he died ?
27	How old was ! Elvis Presley when he died ?
27	How , old ? was Elvis Presley ! when he died ?
14	Where is the Orinoco River ?
14	Where is ? the Orinoco River ?
14	Where ; is the . Orinoco River ?
14	Where is the Orinoco River ? ?
14	Where ; is ! the Orinoco River ?
14	Where is the Orinoco , River , ?
14	Where . is the Orinoco River ! ?
14	Where is : the Orinoco River . ?
14	Where : is the Orinoco River ?
14	Where is , the Orinoco , River ?
14	Where ! is the : Orinoco River ?
14	. Where is ! the Orinoco River ?
14	! Where is the Orinoco River ? ?
14	Where is ; the Orinoco River ?
14	, Where is the Orinoco River ?
14	Where is . the Orinoco River ?
14	Where is the ; Orinoco ! River ?
14	: Where is the Orinoco ; River ?
14	. Where is the Orinoco River : ?
14	Where is ; the Orinoco ? River ?
14	Where is the ; Orinoco River ?
14	Where is the ! Orinoco River ?
14	; Where is the Orinoco River ?
14	: Where is the Orinoco River ?
14	Where : is the Orinoco . River ?
14	. Where is the Orinoco River ?
14	Where , is the Orinoco River ; ?
14	Where is the Orinoco ! River ?
14	Where is ? the Orinoco ! River ?
14	; Where is the Orinoco River ?
14	Where is , the Orinoco River ?
14	Where is the Orinoco ? River ?
14	Where is the Orinoco River . ?
40	How far is the service line from the net in tennis ?
40	How . far is the : service line from the : net in tennis : ?
40	How far ? is the : service , line , from the net in tennis ?
40	How ? far is the service : line from the net in . tennis , ?
40	How far is the service line from the net ? in tennis ?
40	! How far is the service line from the net in tennis ?
40	How ; far is the service : line from the net ; in tennis ?
40	How far is ! the service line from , the net in tennis ?
40	How far is , the service line from the ? net in , tennis ?
40	How far is ; the service line from the ? net in . tennis ?
40	How : far is the service line from ! the net in tennis ?
40	! How far is the service ! line from ! the net in tennis ?
40	How far is the service line ! from the . net in tennis ?
40	How far is the service line from the , net in tennis ?
40	How far ! is the ! service line from the net in tennis ?
40	How ! far , is the ; service line from the net in tennis ?
40	: How , far . is the service line from the net in , tennis ?
40	How far is the . service . line from ? the net in tennis . ?
40	How far is : the service line from the net in tennis ?
40	How far is the service line from the ; net in tennis ?
40	How far is ? the service line from the net in tennis ?
40	How ? far is the service line from the net in tennis , ?
40	? How far is the : service . line from the net in tennis . ?
40	How . far is the service , line from the ; net in tennis ?
40	How far is the service ? line from ! the net in . tennis ?
40	How far . is , the service line from the , net in tennis ?
40	How far is the service ; line from the net in tennis ?
40	How far is the service line from the net ! in tennis ?
40	How far is ; the . service line from the net in tennis ?
40	How ? far is ? the service line from the net ! in tennis , ?
40	How far ! is the service line from the net in : tennis ?
40	How ! far is the service line , from the net in tennis ? ?
40	How far is the service line from the net ! in , tennis ?
13	How much fiber should you have per day ?
13	? How much fiber should you have per day ?
13	How much fiber should you have per : day ?
13	How much fiber should . you have , per day ? ?
13	How much ; fiber should you ; have per day : ?
13	How much fiber should ; you , have per day . ?
13	How much fiber should you have per , day ?
13	; How much fiber should you have per day ?
13	; How much fiber should you ? have per , day ?
13	How much fiber ? should . you : have per day ?
13	. How much fiber should you have , per day . ?
13	How much fiber should you have : per ? day ? ?
13	How : much fiber should you have . per . day ?
13	How much ? fiber . should you have per day ; ?
13	! How much ? fiber should you have per day ?
13	How much : fiber should you have . per day ?
13	How much fiber should ? you . have per , day ?
13	How much fiber : should you have . per day ?
13	How much . fiber should you have per ? day . ?
13	? How much fiber , should you have , per day ?
13	? How ! much fiber should , you have per day ?
13	How much fiber should ! you have per day ?
13	How much fiber should , you ? have per day , ?
13	How . much ? fiber should you have per day ?
13	How much fiber , should ; you have per day ?
13	How much fiber should . you have per day ?
13	How ; much fiber ? should you have per day ?
13	! How much : fiber should you have per ! day ?
13	. How much fiber should you have per day ?
13	How . much fiber should you have per day ?
13	How much fiber ; should you have per day ?
13	; How much fiber should : you have . per day ?
13	How . much fiber should . you . have per day ?
13	How many Great Lakes are there ?
13	; How , many Great Lakes : are there ?
13	How many Great Lakes . are there . ?
13	How many , Great Lakes are there ?
13	How many Great : Lakes are there , ?
13	How , many : Great Lakes are there , ?
13	How many Great ; Lakes are ! there ?
13	How , many . Great ; Lakes are there ?
13	How . many Great Lakes are : there ?
13	. How many . Great Lakes are ! there ?
13	? How many Great Lakes ; are there ! ?
13	How many , Great Lakes are ? there ?
13	, How : many Great Lakes are there ?
13	How many Great Lakes ! are there ?
13	; How : many Great ; Lakes are there ?
13	How many ; Great Lakes are there ?
13	How . many Great Lakes are there ?
13	How many Great Lakes ; are , there ?
13	How ! many ? Great Lakes are there ; ?
13	How many ; Great Lakes are there ?
13	How many ! Great Lakes ? are there ?
13	How ? many . Great Lakes are there ?
13	How : many Great Lakes are there ; ?
13	How many Great Lakes are there : ?
13	How many Great Lakes are there , ?
13	How . many Great Lakes ; are there ; ?
13	How many , Great Lakes are there ?
13	? How : many Great , Lakes are there ?
13	How many Great Lakes : are there ?
13	, How many ? Great Lakes are there ?
13	How ; many Great Lakes are there ?
13	How many Great Lakes ; are there ?
13	How ! many ; Great Lakes ? are there ?
30	Material called linen is made from what plant ?
30	? Material ! called linen is made from what plant ?
30	Material called linen is made ? from , what ; plant ?
30	. Material , called linen is made from what plant ?
30	Material ? called linen ! is made from ? what plant ?
30	Material called linen is . made from : what plant ?
30	Material called linen ? is made from what . plant ?
30	Material , called linen is made from what plant ?
30	Material . called linen is ; made from ! what plant ?
30	, Material called linen is made from what plant ?
30	Material . called linen is made from what plant ?
30	, Material called linen is , made from what plant ?
30	; Material called linen is made from ! what : plant ?
30	Material . called linen is ; made from what plant ?
30	Material called ; linen is ! made from what plant ?
30	Material called linen . is ; made from what plant . ?
30	: Material called linen is made from . what plant ? ?
30	Material called linen . is . made from what plant ?
30	Material called . linen is made from what plant ?
30	: Material called linen is made from , what plant ?
30	Material called linen ; is made from what ? plant ?
30	Material called linen , is made from what plant ?
30	Material called linen , is made ; from what . plant ?
30	Material called linen is made from what ; plant ?
30	Material called linen , is made ; from what ; plant ?
30	Material called linen ? is made : from what ; plant ?
30	Material called . linen ; is made , from what plant ?
30	Material called linen is made from ; what plant ?
30	, Material called linen is ! made , from what plant ?
30	Material called linen ! is , made from what plant ?
30	Material called linen is made from what plant ; ?
30	Material called linen is made , from what plant , ?
30	Material : called linen is made from what plant ?
7	What is Teflon ?
7	! What is , Teflon ?
7	, What is . Teflon ?
7	; What is ! Teflon ?
7	What : is ; Teflon ?
7	, What is , Teflon ?
7	What is , Teflon : ?
7	, What is Teflon ?
7	! What is Teflon ?
7	: What , is Teflon ?
7	What . is Teflon ?
7	What is : Teflon ?
7	What is Teflon . ?
7	; What is Teflon ?
7	What is . Teflon ?
7	; What is Teflon ?
7	? What is Teflon ?
7	What ; is Teflon ?
7	What is ; Teflon : ?
7	. What is Teflon ?
7	What , is Teflon ?
7	What is Teflon ! ?
7	What , is ? Teflon ?
7	What is , Teflon ?
7	, What is Teflon . ?
7	What . is Teflon ?
7	What is ! Teflon ?
7	; What is Teflon . ?
7	What . is , Teflon ?
7	What ; is Teflon , ?
7	What is ? Teflon ? ?
7	What is ! Teflon ?
7	! What is Teflon ?
7	What is amitriptyline ?
7	What . is : amitriptyline ?
7	. What is amitriptyline ?
7	? What is amitriptyline ?
7	What is ? amitriptyline ?
7	; What is amitriptyline ?
7	What is : amitriptyline ?
7	: What is . amitriptyline ?
7	What , is : amitriptyline ?
7	What ! is , amitriptyline ?
7	What . is , amitriptyline ?
7	. What is amitriptyline . ?
7	What is : amitriptyline ?
7	; What is amitriptyline ?
7	, What is ? amitriptyline ?
7	What is amitriptyline . ?
7	: What is ? amitriptyline ?
7	; What . is amitriptyline ?
7	What , is amitriptyline ?
7	What is amitriptyline , ?
7	What : is amitriptyline ?
7	What : is , amitriptyline ?
7	What ; is amitriptyline ?
7	What is amitriptyline , ?
7	What is , amitriptyline ?
7	What is : amitriptyline ? ?
7	What is amitriptyline . ?
7	What is : amitriptyline ; ?
7	. What ; is amitriptyline ?
7	What is amitriptyline . ?
7	What is amitriptyline : ?
7	, What is ? amitriptyline ?
7	; What is amitriptyline . ?
7	What is a shaman ?
7	What . is a shaman ; ?
7	What , is a shaman ; ?
7	; What is a shaman ?
7	What ? is a , shaman ?
7	! What is a shaman ?
7	What is a shaman ! ?
7	What is a ? shaman ?
7	What : is a shaman ?
7	What , is a shaman ?
7	What ? is a . shaman ?
7	; What is a shaman ?
7	What is a ? shaman ?
7	, What , is a shaman ?
7	What is a shaman ? ?
7	What is a ; shaman ?
7	What , is a shaman ?
7	: What is a shaman ?
7	. What is a : shaman ?
7	What ? is a shaman ?
7	What , is a shaman ?
7	, What is a shaman ?
7	What is ? a shaman , ?
7	What ! is a shaman ?
7	What is a shaman . ?
7	What is a shaman ? ?
7	; What is a shaman ?
7	What is a shaman . ?
7	What ! is a shaman : ?
7	What ? is : a shaman ?
7	What is a shaman ! ?
7	; What is a shaman ! ?
7	What is a : shaman ?
2	What is the proper name for a female walrus ?
2	What , is the proper name for a ! female . walrus ?
2	What . is the ; proper name for ; a female walrus . ?
2	! What is the proper name for a , female walrus ! ?
2	What , is the ; proper name for a female walrus ?
2	What is the proper name : for a female walrus ? ?
2	What is the proper name for a ; female walrus ?
2	What is the proper , name for a ; female walrus ?
2	What is the proper name . for ; a female walrus ?
2	What is the proper ? name , for a female walrus ?
2	. What is the proper ; name , for , a female walrus ?
2	What is the proper ? name for ! a female walrus : ?
2	? What is the proper name for a : female walrus ?
2	What is : the proper name , for a female ; walrus ?
2	What is the proper name , for a female ! walrus ?
2	What is the proper , name for . a female ? walrus ?
2	What is the proper name : for a female walrus ?
2	; What is ; the proper name . for a female walrus ?
2	What . is the proper name for ? a female . walrus ?
2	What is . the proper name . for ! a female walrus , ?
2	: What is the proper name for a female , walrus ?
2	! What . is the proper name for a female walrus ?
2	What is the proper , name for ? a female walrus ?
2	, What . is the proper : name for a ; female walrus ?
2	What is ! the proper name for ; a female ! walrus ? ?
2	, What is the , proper name for a female ; walrus ?
2	What is the proper , name ; for a ? female walrus ?
2	, What is the proper name for a female walrus ?
2	What is the proper , name ! for a . female : walrus ?
2	What is the ? proper name for a female walrus ?
2	What is the proper name for a female walrus ; ?
2	, What ! is the proper name for a , female , walrus ?
2	What ? is the proper name ! for a . female . walrus ?
2	What is a group of turkeys called ?
2	What is a group . of ! turkeys called ?
2	What is a group of ? turkeys called ?
2	, What is a group of turkeys : called ?
2	? What ; is a ! group of turkeys called ?
2	What is a group , of turkeys called ?
2	What is a group of turkeys called . ?
2	What is ; a group ? of turkeys called ?
2	What is ? a group of turkeys called ?
2	What is a group of ? turkeys called ; ?
2	What is a group : of turkeys called ?
2	What is a group of . turkeys : called ?
2	What is a group of ; turkeys called ?
2	What is ! a group of turkeys called ?
2	? What ! is a group of turkeys called ? ?
2	: What is a group of turkeys called ?
2	What is a group of . turkeys called ?
2	What is a group of turkeys called ; ?
2	What is : a group of turkeys called ?
2	? What is , a group of ; turkeys called ?
2	What is a group . of turkeys ; called : ?
2	What is , a group ! of turkeys called ? ?
2	What is a group of turkeys called ! ?
2	What is a group : of turkeys called : ?
2	What ! is ? a group of turkeys called ; ?
2	? What is a group of ? turkeys called ?
2	? What is a group ! of turkeys called ?
2	What is ; a group of ? turkeys called ; ?
2	: What is a group of turkeys called ?
2	What is a , group of turkeys called ?
2	What is ; a group , of turkeys called ?
2	What is a group of turkeys . called ?
2	, What : is a group of turkeys called ?
27	How long did Rip Van Winkle sleep ?
27	. How long did Rip Van Winkle sleep ?
27	How long did : Rip Van Winkle : sleep ?
27	How long did ; Rip : Van : Winkle sleep ?
27	How . long did Rip Van Winkle . sleep ? ?
27	How long , did Rip Van Winkle sleep ?
27	How long did Rip , Van Winkle sleep ?
27	, How long did . Rip Van . Winkle sleep ?
27	! How long did Rip Van Winkle sleep . ?
27	How ! long did Rip Van Winkle sleep , ?
27	How long , did Rip Van ! Winkle sleep : ?
27	How ! long ? did Rip Van Winkle sleep ; ?
27	How ! long did Rip Van Winkle ? sleep ?
27	How long did Rip ; Van Winkle sleep ?
27	! How long did Rip Van Winkle sleep ?
27	How : long . did ? Rip Van Winkle sleep ?
27	How long did ! Rip Van Winkle sleep ?
27	? How long did Rip Van Winkle sleep ?
27	! How long did Rip . Van Winkle sleep ! ?
27	How . long did Rip Van . Winkle , sleep ?
27	How , long did Rip Van Winkle ! sleep ?
27	How : long did Rip Van Winkle : sleep ?
27	How long did Rip ? Van : Winkle : sleep ?
27	How ! long ; did Rip Van Winkle sleep ?
27	How long did ; Rip Van Winkle sleep ?
27	How long did Rip ? Van . Winkle sleep ?
27	How long did , Rip Van Winkle sleep ?
27	How ? long ! did Rip Van Winkle sleep ?
27	How ? long did Rip , Van Winkle sleep ; ?
27	How long did Rip Van . Winkle sleep ?
27	How long did Rip Van : Winkle sleep ?
27	How long did Rip Van Winkle ? sleep ?
27	? How , long did ? Rip Van Winkle sleep ?
7	What are triglycerides ?
7	: What are : triglycerides ?
7	What ? are triglycerides ? ?
7	, What are triglycerides ?
7	. What are triglycerides ?
7	What . are ! triglycerides ?
7	What : are triglycerides ?
7	? What : are triglycerides ?
7	What are ? triglycerides ?
7	What are . triglycerides ?
7	What are ? triglycerides ?
7	What are , triglycerides ! ?
7	What ! are : triglycerides ?
7	What are , triglycerides ?
7	. What are . triglycerides ?
7	: What ? are triglycerides ?
7	What . are triglycerides ?
7	What are ? triglycerides ?
7	: What ? are triglycerides ?
7	What . are triglycerides : ?
7	What are triglycerides ; ?
7	What , are . triglycerides ?
7	What are ! triglycerides ?
7	What are triglycerides ? ?
7	What ? are ? triglycerides ?
7	What are triglycerides ! ?
7	What ; are triglycerides ?
7	What are triglycerides ! ?
7	What are ! triglycerides ! ?
7	What are ? triglycerides ? ?
7	What ! are ! triglycerides ?
7	What ? are triglycerides , ?
7	! What are . triglycerides ?
13	How many liters in a gallon ?
13	. How many , liters in a gallon , ?
13	How many liters in a . gallon ?
13	, How many liters in : a gallon ?
13	How many ; liters : in a gallon ?
13	How many liters ? in a gallon ! ?
13	How many liters in ? a gallon ?
13	How ! many liters in , a gallon ?
13	: How . many liters in . a gallon ?
13	How many ; liters ; in a : gallon ?
13	How : many liters in a gallon ?
13	How many liters in a ! gallon ?
13	, How many liters ; in a , gallon ?
13	How many liters in ; a ; gallon ?
13	? How many liters in a ? gallon ; ?
13	; How . many ? liters in a gallon ?
13	: How many ! liters . in a gallon ?
13	How many ! liters in a : gallon . ?
13	How , many liters , in ! a gallon ?
13	! How many liters in a gallon ?
13	How ! many liters in a gallon ?
13	How : many liters in a gallon ?
13	How : many liters in a , gallon ?
13	How . many : liters in a gallon ?
13	How ! many , liters ; in a gallon ?
13	How ; many liters in a gallon ?
13	. How many liters , in a : gallon ?
13	How many liters in a ; gallon ?
13	How many : liters in a ? gallon ? ?
13	How many liters in ; a gallon ?
13	How many liters , in : a ? gallon ?
13	How : many liters in a gallon ?
13	, How many , liters ? in a gallon ?
5	What is the name of the chocolate company in San Francisco ?
5	What is . the ; name of the chocolate company in San Francisco : ?
5	! What ; is the name of ! the chocolate company in San ; Francisco ?
5	What is the . name of the ; chocolate company in San Francisco ?
5	What is the name of the chocolate company in ? San Francisco ?
5	! What is the : name of the chocolate company in San , Francisco ?
5	What is the name of the ; chocolate company in ? San Francisco ?
5	What is : the name . of the : chocolate company in San Francisco ?
5	What is the name of the chocolate ? company in San Francisco ?
5	What is the name of : the chocolate company ; in San Francisco ?
5	What is the name ? of the chocolate company . in San Francisco ! ?
5	What is the name of the chocolate , company in San Francisco ?
5	; What is the name : of the chocolate company ! in San Francisco ?
5	What is the . name of ; the chocolate company in , San Francisco ?
5	What is the ! name of the ! chocolate company in , San Francisco ?
5	What is the name of : the chocolate : company , in San Francisco ?
5	What . is the name , of : the chocolate company in San Francisco ?
5	What is the ! name of the chocolate company : in San ! Francisco ?
5	What : is the name of , the chocolate company in San Francisco ?
5	? What is the name of the chocolate company in San Francisco ?
5	What is the name of the , chocolate : company in San Francisco . ?
5	What is ? the name of the chocolate company in San . Francisco : ?
5	What is the name of . the chocolate company in San . Francisco ?
5	: What is the : name of the chocolate . company ? in San Francisco ?
5	What is the name ? of the chocolate company . in San Francisco ?
5	, What is . the name of the chocolate company , in ; San Francisco ?
5	What is the name of the chocolate ! company in San Francisco ?
5	What is the name of the ? chocolate company in San Francisco : ?
5	What is : the name of the chocolate company in San Francisco ?
5	What is the name ; of the ! chocolate company . in San Francisco ?
5	What is , the name ; of : the chocolate company in ; San Francisco ?
5	! What is the name of the chocolate company in San Francisco ?
5	What is the ! name of the chocolate company in San Francisco ?
7	What are amphibians ?
7	What are ; amphibians ? ?
7	What ; are amphibians ?
7	. What are amphibians ?
7	What : are amphibians ?
7	What are . amphibians ?
7	What are amphibians . ?
7	What are amphibians . ?
7	What ? are amphibians ?
7	What are , amphibians ?
7	What are ? amphibians ?
7	What ! are , amphibians ?
7	What are amphibians ? ?
7	What ! are : amphibians ?
7	! What are amphibians ! ?
7	. What are amphibians ! ?
7	What are amphibians ; ?
7	What . are ; amphibians ?
7	What are : amphibians ?
7	? What ; are amphibians ?
7	! What are ! amphibians ?
7	! What are : amphibians ?
7	? What are amphibians ! ?
7	What . are . amphibians ?
7	What are amphibians ! ?
7	What ; are amphibians ? ?
7	What . are amphibians ?
7	What ? are ; amphibians ?
7	What are . amphibians ?
7	What are amphibians ; ?
7	! What are amphibians ?
7	What are : amphibians ?
7	What are ; amphibians , ?
4	Who discovered x-rays ?
4	Who discovered x-rays : ?
4	Who . discovered x-rays : ?
4	Who ; discovered x-rays ? ?
4	? Who discovered x-rays ?
4	: Who discovered x-rays ?
4	Who discovered ? x-rays , ?
4	Who , discovered . x-rays ?
4	! Who discovered x-rays ?
4	Who discovered x-rays , ?
4	Who : discovered x-rays ! ?
4	; Who discovered x-rays ?
4	Who , discovered x-rays ! ?
4	Who discovered ? x-rays , ?
4	Who ! discovered x-rays ; ?
4	Who discovered x-rays . ?
4	Who discovered x-rays . ?
4	Who discovered x-rays ! ?
4	Who discovered : x-rays ?
4	Who discovered x-rays : ?
4	Who ; discovered ! x-rays ?
4	Who discovered x-rays . ?
4	Who discovered ? x-rays ; ?
4	Who discovered : x-rays ?
4	! Who discovered x-rays ?
4	Who discovered x-rays ; ?
4	Who ! discovered x-rays ?
4	Who discovered ; x-rays . ?
4	: Who discovered ! x-rays ?
4	! Who discovered x-rays ?
4	. Who discovered x-rays ; ?
4	; Who discovered x-rays ?
4	Who discovered . x-rays ?
4	Which comedian 's signature line is `` Can we talk '' ?
4	Which comedian 's signature ? line is `` ! Can we talk '' ?
4	Which , comedian ? 's signature . line is `` Can we talk '' ?
4	Which ? comedian 's signature line is ? `` Can we talk '' ?
4	Which comedian 's signature line . is `` Can we talk '' : ?
4	Which comedian 's signature . line is `` Can we talk '' ?
4	Which comedian 's ? signature line is `` , Can we talk '' ?
4	Which comedian 's signature : line ! is , `` Can we talk . '' ?
4	Which , comedian 's signature line is `` Can we ? talk '' . ?
4	Which comedian 's . signature line is `` Can we talk '' ; ?
4	Which comedian 's signature ! line . is `` Can we talk '' ?
4	Which comedian 's signature line is ? `` Can we talk '' ?
4	Which , comedian 's ? signature line is `` Can : we . talk '' ?
4	! Which comedian 's signature line is `` Can we ? talk '' ?
4	Which comedian 's ! signature , line is : `` Can we talk '' ; ?
4	Which , comedian : 's signature line is `` Can we talk : '' , ?
4	Which : comedian ; 's signature line is `` Can we talk '' ?
4	Which comedian ; 's signature line is `` . Can . we talk '' ?
4	! Which comedian 's signature line is `` Can ; we . talk '' ?
4	Which comedian 's signature , line is `` Can we talk '' ?
4	Which comedian 's signature line is `` Can ; we talk ; '' ?
4	Which comedian 's : signature line is `` : Can we talk , '' ?
4	Which comedian 's signature line is , `` Can . we talk '' ? ?
4	Which comedian . 's signature line ! is `` Can we talk '' ?
4	Which comedian 's ? signature line is , `` Can we talk '' : ?
4	Which comedian 's signature ? line . is `` Can ; we talk '' ; ?
4	Which comedian ! 's signature line is `` Can , we talk '' ?
4	Which comedian 's . signature line is `` Can . we talk '' ?
4	Which comedian 's signature ? line is `` ; Can we talk '' ?
4	Which comedian 's signature line is `` Can we talk '' : ?
4	Which comedian 's signature ! line , is `` Can we ? talk : '' ?
4	Which comedian 's ! signature line is , `` Can ? we talk '' ! ?
4	Which . comedian 's signature line is : `` Can we : talk ; '' ?
7	What is fibromyalgia ?
7	? What is fibromyalgia : ?
7	What ? is fibromyalgia ? ?
7	What is . fibromyalgia ?
7	What , is fibromyalgia ?
7	? What is ; fibromyalgia ?
7	; What ? is fibromyalgia ?
7	What : is fibromyalgia ! ?
7	, What is fibromyalgia ! ?
7	What is . fibromyalgia ?
7	What , is fibromyalgia ?
7	, What ? is fibromyalgia ?
7	What is ; fibromyalgia , ?
7	. What is fibromyalgia . ?
7	? What is , fibromyalgia ?
7	, What is fibromyalgia ; ?
7	: What is fibromyalgia ?
7	What is ? fibromyalgia . ?
7	What : is fibromyalgia ?
7	What ; is : fibromyalgia ?
7	What is : fibromyalgia : ?
7	, What is fibromyalgia . ?
7	: What ; is fibromyalgia ?
7	What is fibromyalgia ! ?
7	, What is ? fibromyalgia ?
7	What is fibromyalgia , ?
7	What is . fibromyalgia ?
7	What ? is fibromyalgia ?
7	; What is fibromyalgia ?
7	What is . fibromyalgia : ?
7	What is . fibromyalgia ?
7	What ; is ; fibromyalgia ?
7	What ! is fibromyalgia , ?
12	What is done with worn or outdated flags ?
12	What is done with worn or outdated : flags ?
12	What : is done with ? worn or . outdated flags ?
12	! What ? is done with worn or outdated flags ?
12	What : is : done ? with worn or outdated flags ?
12	What ; is done with worn or outdated flags ?
12	What is : done with ; worn ; or outdated flags ?
12	What is done with ? worn or outdated flags ?
12	: What is done with worn or outdated flags ?
12	What is ? done with worn or outdated ? flags ?
12	What is done with worn or outdated . flags ?
12	What is done with worn ; or outdated flags ?
12	What is done with . worn or ? outdated flags ; ?
12	What is ! done ? with worn . or outdated flags ?
12	What . is done with ! worn or outdated flags ?
12	What is ! done with worn or outdated flags ?
12	What is , done with worn or outdated flags , ?
12	What is done with worn or outdated flags ; ?
12	What is done , with worn or outdated flags ?
12	What is done with worn : or ? outdated flags . ?
12	What is done : with , worn or outdated flags ?
12	What is done ! with ? worn or outdated flags ; ?
12	What is , done with worn or outdated flags ?
12	What ; is done with worn or ; outdated flags ?
12	What is done with , worn or outdated flags . ?
12	. What is ? done : with worn or outdated flags ?
12	What is done with worn or outdated flags ; ?
12	What is . done with worn or outdated flags ?
12	What . is done with worn or outdated ; flags ?
12	What ; is done ; with worn or outdated flags ?
12	What is . done with worn or outdated flags ; ?
12	What is done with : worn or outdated ; flags ?
12	What is done with ? worn or outdated flags ?
7	What does cc in engines mean ?
7	What does ? cc in engines mean ?
7	What does cc in . engines . mean ?
7	; What does cc in engines mean ?
7	, What does cc in ! engines mean ?
7	! What does cc in engines mean ?
7	? What does ; cc in engines mean ?
7	, What does cc in ; engines mean ?
7	What does ! cc in ! engines mean : ?
7	What , does cc in engines , mean ?
7	What does ; cc , in engines ; mean ?
7	. What ! does cc in engines mean , ?
7	! What does cc , in engines mean ! ?
7	What does cc in engines ; mean ?
7	, What does cc in engines mean ?
7	What does cc in engines . mean ?
7	What does ; cc ? in , engines mean ?
7	What . does cc : in engines mean ?
7	What , does cc in engines mean ?
7	What ? does cc in engines mean ?
7	What does ? cc in engines mean ?
7	What ! does cc ? in engines mean ?
7	What does cc in , engines ; mean ?
7	What does cc in engines mean ! ?
7	What ? does cc in engines mean ?
7	What does ; cc , in engines , mean ?
7	What ; does cc in engines mean ?
7	What does ! cc in engines mean ?
7	What does , cc ? in engines ? mean ?
7	What ; does cc in engines mean ; ?
7	What ? does cc in engines mean ?
7	What ? does cc in engines mean ?
7	What : does cc in engines mean . ?
8	When did Elvis Presley die ?
8	When did Elvis , Presley die ?
8	When ! did ! Elvis Presley die ?
8	When did Elvis Presley : die ?
8	When . did ; Elvis Presley die ?
8	When did Elvis Presley die , ?
8	When ; did Elvis ; Presley die ?
8	, When did Elvis Presley die ?
8	? When , did Elvis Presley die ?
8	: When did Elvis . Presley die ?
8	When did Elvis . Presley die ?
8	! When did Elvis Presley ? die ?
8	When did ? Elvis Presley die . ?
8	When ; did Elvis Presley die ?
8	When did Elvis Presley ; die ?
8	When did Elvis . Presley die ? ?
8	When did Elvis . Presley die : ?
8	When did Elvis Presley , die , ?
8	When , did Elvis Presley die ?
8	When did Elvis ? Presley die ?
8	When did Elvis Presley , die ?
8	When , did Elvis Presley die ?
8	When : did Elvis Presley die ?
8	When did : Elvis Presley , die ?
8	When did ; Elvis , Presley die ?
8	When ! did ! Elvis Presley die ?
8	, When did Elvis Presley die ?
8	When did Elvis ; Presley ! die ?
8	When did Elvis Presley die ! ?
8	When ; did Elvis Presley die ?
8	When . did Elvis ! Presley die ?
8	When ! did Elvis Presley ? die ?
8	? When did Elvis , Presley die ?
21	What is the capital of Yugoslavia ?
21	What is the capital of ! Yugoslavia ?
21	What is ; the capital of ; Yugoslavia ; ?
21	What . is : the capital ; of Yugoslavia ?
21	, What is ! the capital ; of Yugoslavia ?
21	: What is the capital , of , Yugoslavia ?
21	! What is : the capital of Yugoslavia ?
21	What ? is the capital of Yugoslavia ?
21	: What is the capital of : Yugoslavia , ?
21	What is the capital ! of Yugoslavia ?
21	What is ! the , capital of Yugoslavia ?
21	What , is the ? capital ; of Yugoslavia ?
21	What is the capital of . Yugoslavia ?
21	What is ! the capital of Yugoslavia ?
21	, What is the capital . of . Yugoslavia ?
21	What ! is the , capital ! of Yugoslavia ?
21	What ; is the : capital of Yugoslavia ?
21	What , is the capital , of Yugoslavia ! ?
21	What is the capital : of Yugoslavia ? ?
21	What is the capital ? of Yugoslavia ?
21	; What is the : capital , of Yugoslavia ?
21	What is the capital of Yugoslavia ; ?
21	, What is the : capital ! of Yugoslavia ?
21	What is the capital of Yugoslavia ? ?
21	What : is the capital of ? Yugoslavia : ?
21	What is ; the , capital of Yugoslavia ?
21	What is the capital of ; Yugoslavia ?
21	What is ? the capital . of Yugoslavia ; ?
21	, What is : the capital : of Yugoslavia ?
21	; What is the capital of Yugoslavia ?
21	What is the capital of , Yugoslavia ?
21	What is the capital ; of Yugoslavia ?
21	What is the : capital : of Yugoslavia ?
21	Where is Milan ?
21	Where ! is Milan ?
21	; Where : is Milan ?
21	Where : is Milan . ?
21	: Where is Milan , ?
21	? Where is , Milan ?
21	Where . is Milan . ?
21	Where ! is Milan . ?
21	? Where , is Milan ?
21	Where is ? Milan ?
21	Where is Milan : ?
21	; Where . is Milan ?
21	. Where is Milan ?
21	Where ! is Milan ?
21	Where is Milan ; ?
21	Where ; is Milan ?
21	Where ; is . Milan ?
21	Where is Milan ! ?
21	Where is . Milan ?
21	Where : is Milan ?
21	Where is ; Milan ! ?
21	? Where is : Milan ?
21	Where is ? Milan ?
21	Where ; is Milan ! ?
21	. Where ! is Milan ?
21	Where is ; Milan , ?
21	Where is Milan , ?
21	Where is ! Milan ?
21	, Where is Milan , ?
21	! Where ! is Milan ?
21	. Where is ; Milan ?
21	. Where is Milan ?
21	Where ? is Milan ?
35	What is the speed hummingbirds fly ?
35	What is the , speed ! hummingbirds fly ?
35	: What is . the speed hummingbirds fly ?
35	. What is : the speed , hummingbirds fly ?
35	What is the speed hummingbirds fly ! ?
35	What is the speed hummingbirds : fly ! ?
35	What is the ! speed hummingbirds fly . ?
35	; What is the speed ? hummingbirds fly ?
35	What is the speed hummingbirds fly . ?
35	, What is the speed hummingbirds fly ? ?
35	What is the speed hummingbirds fly . ?
35	What is ? the speed hummingbirds fly ?
35	What is . the speed hummingbirds fly ?
35	What is . the speed hummingbirds fly ?
35	What is . the : speed hummingbirds ; fly ?
35	; What is ; the , speed hummingbirds fly ?
35	What is the speed hummingbirds fly . ?
35	. What is the speed ? hummingbirds : fly ?
35	What ! is the ; speed hummingbirds , fly ?
35	What is , the speed hummingbirds ? fly : ?
35	What ? is the speed ? hummingbirds fly ; ?
35	What is the , speed , hummingbirds fly ?
35	What is : the speed hummingbirds fly ?
35	What is the ; speed hummingbirds fly ?
35	What is the speed , hummingbirds fly ?
35	What is the . speed , hummingbirds ? fly ?
35	What is the : speed hummingbirds . fly . ?
35	What is the speed ; hummingbirds fly ?
35	What is the speed hummingbirds : fly ?
35	! What is . the ? speed hummingbirds fly ?
35	: What is the speed . hummingbirds fly ?
35	What is the speed ! hummingbirds . fly ?
35	. What is the speed ? hummingbirds ? fly ?
21	What is the oldest city in the United States ?
21	What is the oldest city in the United ! States ?
21	What is the oldest city in , the United States ?
21	What is the oldest city in ; the ; United States ?
21	What . is : the oldest city . in . the United States ?
21	What is , the . oldest , city in the , United States ?
21	What : is the oldest : city in the United States ?
21	What is the oldest ! city ! in the United States , ?
21	What is the oldest city in the United ! States ?
21	What is . the oldest . city in the United States ?
21	What is the oldest city in the United ! States ?
21	What . is the oldest city . in the United States ?
21	? What is the oldest ! city in the United ! States ?
21	What is the oldest city in : the ? United States ?
21	What is ? the oldest ; city in the United States ?
21	What is the oldest city in the United States , ?
21	What is the oldest city in the United States ; ?
21	What , is the oldest city in the United States ?
21	What is the oldest ! city in the United ? States ; ?
[truncated: 14,501 more rows]
