# Supplementary material for: STTA: enhanced text classification via selective test-time augmentation
Source: PeerJ Comput Sci. 2023 Dec 19;9:e1757. doi: 10.7717/peerj-cs.1757 (PMC10773867; doi:10.7717/peerj-cs.1757)
Supplement: Supplemental Information 6 — The Text REtrieval Conference (TREC) Question Classification dataset contains 5500 labeled questions in training set and another 500 for test set.The TREC-Fine dataset has 50 fine class labels. [file peerj-cs-09-1757-s006.zip › tta_BT_1+32.csv]

label	sentence
40	How far is it from Denver to Aspen ?
40	How far from Denver to Aspen?
40	How far is it from Denver to Aspen?
40	How far are we from Denver to Aspen?
40	How far are you from Denver to Aspen?
40	How far is Denver to Aspen?
40	How far is that from Denver to Aspen?
40	How far away are we from Denver to Aspen?
40	How far does it go from Denver to Aspen?
40	How far away is it from Denver to Aspen?
40	How far is this from Denver to Aspen?
40	- How far from Denver to Aspen?
40	How far away from Denver to Aspen?
40	- How far is it from Denver to Aspen?
40	How far was it from Denver to Aspen?
40	How far to Aspen from Denver?
40	So, how far from Denver to Aspen?
40	How far do we go from Denver to Aspen?
40	How far between Denver and Aspen?
40	And how far from Denver to Aspen?
40	So how far from Denver to Aspen?
40	And how far is it from Denver to Aspen?
40	How far will it be from Denver to Aspen?
40	How far is Denver from Aspen?
40	How far is it from Denver to Espone?
40	How far from Denver to Espone?
40	How far away is Denver to Aspen?
40	How far from Denver and Aspen?
40	How long from Denver to Aspen?
40	How far is it from Denver to Espoo?
40	How far from Denver to Espoo?
40	How far are we from Denver to Espone?
40	How far is it from Denver to Espin?
