# Supplementary material for: STTA: enhanced text classification via selective test-time augmentation
Source: PeerJ Comput Sci. 2023 Dec 19;9:e1757. doi: 10.7717/peerj-cs.1757 (PMC10773867; doi:10.7717/peerj-cs.1757)
Supplement: Supplemental Information 6 — The Text REtrieval Conference (TREC) Question Classification dataset contains 5500 labeled questions in training set and another 500 for test set.The TREC-Fine dataset has 50 fine class labels. [file peerj-cs-09-1757-s006.zip › tta_eda_0.1_1+32_test.csv]

sentence	label
How far is it from Denver to Aspen ?	40
aspen far is it from denver to how	40
how far to it from denver is aspen	40
how far is it from mile high city to aspen	40
is far how it from denver to aspen	40
how far is it from mile high city to aspen	40
how far is it from capital of colorado to aspen	40
how former armed forces is it from denver to aspen	40
how far is it information technology from denver to aspen	40
how army for the liberation of rwanda is it from denver to aspen	40
how far is it from denver to aspen	40
how far is it from denver to aspen	40
how far is it from denver aspen to	40
how far is it capital of colorado from denver to aspen	40
how far aspen it from denver to is	40
how army for the liberation of rwanda is it from denver to aspen	40
how far is it from denver to capital of colorado aspen	40
how former armed forces is it from denver to aspen	40
how far is it from denver to aspen	40
how far is it exist from denver to aspen	40
how far is it from mile high city to aspen	40
how far is it from to aspen	40
how far is it from denver to aspen	40
far how is it from denver to aspen	40
how far alir is it from denver to aspen	40
how far is it from denver to aspen	40
how far is it from information technology denver to aspen	40
how far to it from denver is aspen	40
how information technology far is it from denver to aspen	40
far is it from denver to aspen	40
how far is it from denver to aspen	40
how far is it from to aspen	40
how far is exist it from denver to aspen	40
What county is Modesto , California in ?	21
what county is modesto	21
what california is modesto county in	21
golden state what county is modesto california in	21
what county is modesto california indium in	21
what county is indium modesto california in	21
what golden state county is modesto california in	21
county is modesto california in	21
what county is modesto ca in	21
what county is modesto california exist in	21
what county is modesto ca in	21
what county is modesto calif in	21
exist what county is modesto california in	21
what county is modesto calif in	21
county is modesto in	21
what county is modesto ca in	21
what county in modesto california is	21
what county is modesto in california	21
what county exist is modesto california in	21
what is county modesto california in	21
what county is modesto california in	21
what county is modesto in california	21
what county modesto california in	21
what county is modesto ca in	21
what california is modesto county in	21
what county is modesto california in	21
what modesto is county california in	21
what county is modesto california	21
what county is modesto golden state in	21
what county is california modesto in	21
what county is modesto california in	21
what county is modesto calif in	21
what county golden state is modesto california in	21
Who was Galileo ?	12
who was world health organization galileo	12
who galileo was	12
galileo was who	12
galileo was who	12
who was galileo galilei	12
galileo galilei who was galileo	12
who was galileo	12
was galileo	12
galileo was who	12
galileo galilei who was galileo	12
who was galileo galilei	12
who was exist galileo	12
who was galileo galilei	12
galileo was who	12
who was exist galileo	12
who was	12
who was galileo galilei	12
who was galileo	12
who was galileo galilei galileo	12
who was galileo galilei	12
who galileo was	12
who was galileo galilei	12
who was galileo galilei	12
who was galileo galilei	12
who was galileo	12
was who galileo	12
who was galileo	12
who was world health organization galileo	12
who was galileo	12
who was galileo galilei	12
who was world health organization galileo	12
who galileo galilei was galileo	12
What is an atom ?	7
what is an particle	7
what is atom an	7
what is an corpuscle atom	7
is an atom	7
what is atom	7
what is exist an atom	7
what an is atom	7
is what an atom	7
what is an atom	7
what is associate in nursing an atom	7
atom is an what	7
what is an	7
what is an molecule	7
what is an corpuscle	7
what is an mote	7
what is an atom	7
what corpuscle is an atom	7
what is an molecule	7
what is an atom	7
is an atom	7
what is atom an	7
what is an molecule	7
an is what atom	7
what associate in nursing is an atom	7
associate in nursing what is an atom	7
what is an atom	7
what is an speck	7
what is associate in nursing an atom	7
exist what is an atom	7
what an atom	7
is what an atom	7
what is an corpuscle atom	7
When did Hawaii become a state ?	8
when a hawaii become did state	8
when did hawaii become a state	8
when did a become hawaii state	8
when did hawaii get a state	8
when did hawaii become a commonwealth	8
when did hawaii become a fare state	8
when did suit hawaii become a state	8
when did hawaii suit a state	8
when did hawaii become a state	8
when did hawaii become a body politic	8
when a hawaii become did state	8
when did hawaii become a state	8
when did hawaii turn a state	8
suit when did hawaii become a state	8
when did hawaii become fare a state	8
when a hawaii become did state	8
when state hawaii become a did	8
when did hawaii turn a state	8
a did hawaii become when state	8
when hawaii become a state	8
suit when did hawaii become a state	8
when did hawaii a state	8
when did hi hawaii become a state	8
when suit did hawaii become a state	8
when did hawaii become a state	8
when did hawaii become a	8
a did hawaii become when state	8
when did hawaii get a state	8
when did hawaii become state	8
state did hawaii become a when	8
when did hawaii angstrom become a state	8
when did hi become a state	8
How tall is the Sears Building ?	40
how tall is grandiloquent the sears building	40
how tall is the sears building	40
how marvellous is the sears building	40
is tall how the sears building	40
tall how is the sears building	40
how tall is sears building	40
how tall is the char building	40
how tall is building sears the	40
how improbable is the sears building	40
how is tall the sears building	40
the tall is how sears building	40
how tall is sears building	40
how tall is the sears building	40
how tall is the sears building	40
how tall is the scorch sears building	40
how tall is the sears work up	40
how tall is the sears building	40
how scorch tall is the sears building	40
how tall is the char building	40
how grandiloquent tall is the sears building	40
how tall is sears the building	40
how tall is the sears build up	40
how tall build is the sears building	40
how the is tall sears building	40
how tall is the sear building	40
sears tall is the how building	40
how building is the sears tall	40
how tall is the sears scorch building	40
how tall is the parch building	40
how tall scorch is the sears building	40
how tall is the blacken building	40
how tall is the sears building	40
George Bush purchased a small interest in which baseball team ?	5
team bush purchased a small interest in which baseball george	5
george bush purchased a pocket size small interest in which baseball team	5
george bush a small interest in which baseball team	5
george bush baseball a small interest in which purchased team	5
saint george bush purchased a small interest in which baseball team	5
george bush purchased a small worry interest in which baseball team	5
george bush purchase a small interest in which baseball team	5
george bush purchased a small team in which baseball interest	5
george bush purchased a small interest in pocket size which baseball team	5
bush george purchased a small interest in which baseball team	5
george bush small a purchased interest in which baseball team	5
george bush league purchased a small interest in which baseball team	5
george bush purchased a small in which baseball team	5
george bush purchased a small interest in which baseball game team	5
george bush purchased a small interest in saint george which baseball team	5
george bush purchased a small interest in indium which baseball team	5
george bush purchased a squad small interest in which baseball team	5
george bush purchased a small team in which baseball interest	5
george bush purchased a small interest in which baseball team	5
george bush purchased a little interest in which baseball team	5
george bush purchased a small interest which baseball team	5
george bush purchased a indium small interest in which baseball team	5
george bush purchased a small interest which baseball team	5
george bush purchased a small worry interest in which baseball team	5
george bush purchased a interest in baseball team	5
george bush purchased a small interest in which baseball squad	5
bush purchased a small interest in which baseball team	5
george bush purchased a which interest in small baseball team	5
george bush purchased a small interest in which baseball team	5
george bush purchased a small interest in which baseball	5
george bush purchased a team interest in which baseball small	5
george bush purchased a small interest in which baseball game team	5
What is Australia 's national flower ?	30
what is australia s flower national	30
what is australia s national internal flower	30
what s australia is national flower	30
sec what is australia s national flower	30
what is australia national s flower	30
what is s australia national flower	30
internal what is australia s national flower	30
what is commonwealth of australia s national flower	30
what is commonwealth of australia s national flower	30
what is commonwealth of australia s national flower	30
what internal is australia s national flower	30
what is australia s national flower	30
what is australia s internal flower	30
what is australia s national blossom	30
what is australia s national flower	30
what is australia s national	30
australia is what s national flower	30
what is commonwealth of australia s national flower	30
what is australia s national flower	30
what is australia s national flower	30
what is australia s interior flower	30
what australia is s national flower	30
what is australia national flower	30
what is australia s interior flower	30
is australia s national flower	30
commonwealth of australia what is australia s national flower	30
what s australia is national flower	30
what is commonwealth of australia s national flower	30
what is s australia national flower	30
what is internal australia s national flower	30
what s australia is national flower	30
what is australia s national internal flower	30
Why does the moon turn orange ?	9
why does the moonshine turn orange	9
why does the moon ferment orange	9
why does the turn moon orange	9
why does the moon turn moon on orange	9
why does the moon on turn orange	9
why does the moon turn orange	9
why does the orange turn moon	9
why does the moon routine orange	9
why does the moon round turn orange	9
moon on why does the moon turn orange	9
why does the orange river moon turn orange	9
moon on why does the moon turn orange	9
why does the moonlight turn orange	9
why does the moon turn orange	9
why does the moon turn orange	9
why does the moonshine turn orange	9
moon does the why turn orange	9
orange does the moon turn why	9
why does moon the turn orange	9
turn does the moon why orange	9
why moon turn orange	9
why does the moon turn orange	9
why does the moon turn orange	9
why does the moon move around orange	9
why does the moon wherefore turn orange	9
the does why moon turn orange	9
why does the moon turn orange	9
why fare does the moon turn orange	9
orange does the moon turn why	9
why does the moon turn orange	9
why does the moon turn round orange	9
why does the moon turn orangish	9
What is autism ?	7
is what autism	7
what is autism	7
what is autism	7
what is autism	7
what is autism	7
what exist is autism	7
what is autism	7
autism is what	7
what is autism	7
is what autism	7
what is autism	7
what is exist autism	7
what exist is autism	7
what is exist autism	7
what is autism	7
what	7
exist what is autism	7
is what autism	7
what is autism	7
what exist is autism	7
what exist is autism	7
what exist is autism	7
what is autism	7
is what autism	7
autism is what	7
what is autism	7
what is autism	7
autism is what	7
what autism is	7
what is autism	7
what is autism	7
what is autism	7
What city had a world fair in 1900 ?	21
what metropolis had a world fair in	21
what urban center had a world fair in	21
what urban center had a world fair in	21
what city had world fair in	21
what city had a world fair in	21
what city indium had a world fair in	21
what city had a reality fair in	21
had city what a world fair in	21
what city had a world urban center fair in	21
fair city had a world what in	21
what city a had world fair in	21
what city had indium a world fair in	21
what city had a cosmos fair in	21
what metropolis had a world fair in	21
city had world fair in	21
fair city had a world what in	21
what city had a world public fair in	21
what city had consume a world fair in	21
what city had a world fairly in	21
what city had comely a world fair in	21
a city had what world fair in	21
what city indium had a world fair in	21
what had city a world fair in	21
what had a world fair in	21
what city had a consume world fair in	21
what world had a city fair in	21
what city had a world in	21
what city in a world fair had	21
what city had world fair in	21
what city had a world fair in	21
what city had a world fair in	21
what city had a world evenhandedly in	21
What person 's head is on a dime ?	4
what person s head is on a dime bag	4
what a s head is on person dime	4
what person s head a on is dime	4
what person head is on a dime	4
what someone s head is on a dime	4
what person a head is on s dime	4
what person s head is on fountainhead a dime	4
what person s head is on dime a	4
what person head is on a dime	4
what person s head mortal is on a dime	4
what person s dime bag head is on a dime	4
what person s head is angstrom on a dime	4
what person s head is a dime	4
head person s what is on a dime	4
person s head is on a dime	4
what person s head is on a dime bag	4
what person s is on a dime	4
what person s head is on a dime	4
along what person s head is on a dime	4
what person s head is on a dime bag	4
a person s head is on what dime	4
what person fountainhead s head is on a dime	4
is person s head what on a dime	4
angstrom what person s head is on a dime	4
what person s head is on a dime	4
a person s head is on what dime	4
what person s head is on a dime	4
on person s head is what a dime	4
what person s header is on a dime	4
what person s headway is on a dime	4
what person s on dime	4
exist what person s head is on a dime	4
What is the average weight of a Yellow Labrador ?	45
what is a average weight of the yellow labrador	45
what exist is the average weight of a yellow labrador	45
what is the average weighting of a yellow labrador	45
what is the of weight average a yellow labrador	45
what is labrador average weight of a yellow the	45
what is the average labrador of a yellow weight	45
what is the weight a yellow labrador	45
what is the average weight down of a yellow labrador	45
what is the yellow weight of a average labrador	45
what is the norm weight of a yellow labrador	45
what is the average weight unit of a yellow labrador	45
what is the average of yellow labrador	45
what is average weight a yellow labrador	45
what is jaundiced the average weight of a yellow labrador	45
what is the average weight of a yellowness labrador	45
what is the average weight of a jaundiced labrador	45
what is the average weight exist of a yellow labrador	45
what average the is weight of a yellow labrador	45
what is the average of a yellow labrador	45
what is the average weight of yellow labrador	45
what is the average weight of a lily livered labrador	45
what is the average burden of a yellow labrador	45
what jaundiced is the average weight of a yellow labrador	45
exist what is the average weight of a yellow labrador	45
what is a average weight of the yellow labrador	45
what is the exist average weight of a yellow labrador	45
what is the average weight of a yellow labrador	45
what yellow the average weight of a is labrador	45
what is the average weight of a yellow labrador	45
what is the average weight of a chicken labrador	45
what is the average weight of a yellow labrador	45
what is of average weight the a yellow labrador	45
Who was the first man to fly across the Pacific Ocean ?	4
was to fly the ocean	4
who was the showtime man to fly across the pacific ocean	4
who was the first man to fly across adult male the pacific ocean	4
who was the pacific ocean first man to fly across the pacific ocean	4
who man the first was to fly across the pacific ocean	4
who was the first man to fly across the peaceable ocean	4
who was first man fly across the pacific ocean	4
who was the first man sea to fly across the pacific ocean	4
was the first man to fly across the pacific ocean	4
who was fly first man to the across the pacific ocean	4
who was the pacific man to fly across the first ocean	4
who was the first man to ocean across the pacific fly	4
who was the maiden man to fly across the pacific ocean	4
who was the first man across fly to the pacific ocean	4
who crosswise was the first man to fly across the pacific ocean	4
who the the first man to fly across was pacific ocean	4
the was who first man to fly across the pacific ocean	4
who was the first valet to fly across the pacific ocean	4
who was the first man to fly across the pacific sea	4
pacific ocean who was the first man to fly across the pacific ocean	4
who was the first world health organization man to fly across the pacific ocean	4
who was the first humanity to fly across the pacific ocean	4
who was the first man fly across the pacific	4
who was the first man to across the pacific ocean	4
who was the first man fly across the pacific ocean	4
who was the first man to fly across the ocean	4
the was the first man to fly across who pacific ocean	4
who was the first man to fly across the pacific ocean	4
who was crosswise the first man to fly across the pacific ocean	4
who was the first man the fly across to pacific ocean	4
who was the world health organization first man to fly across the pacific ocean	4
who was the first man to fly across the pacific sea	4
When did Idaho become a state ?	8
when did state become a idaho	8
did idaho become a state	8
when did idaho go a state	8
when did idaho suit become a state	8
when did idaho become	8
when did idaho become a province state	8
did idaho a state	8
when did idaho become a state department	8
did idaho become a state	8
when did idaho become state a	8
when did idaho become a state	8
when idaho did become a state	8
when did idaho become a state	8
when did idaho become a country	8
when did province idaho become a state	8
when did idaho go a state	8
when did idaho become state	8
gem state when did idaho become a state	8
when state idaho become a did	8
when did become idaho a state	8
when a idaho become did state	8
when did idaho angstrom become a state	8
when did province idaho become a state	8
suit when did idaho become a state	8
become did idaho when a state	8
when did id become a state	8
when state idaho become a did	8
when did idaho become a state department	8
when did idaho become a dos	8
when did fare idaho become a state	8
when angstrom did idaho become a state	8
when did id become a state	8
What is the life expectancy for crickets ?	14
what expectancy the life is for crickets	14
what is the for crickets	14
what expectancy the life is for crickets	14
what is the expectancy life for crickets	14
what is aliveness the life expectancy for crickets	14
what expectancy the life is for crickets	14
what is the life expectancy for cricket	14
what is the life expectancy for cricket	14
what is the life for crickets	14
what is the life expectancy for	14
what is the life aliveness expectancy for crickets	14
what is the aliveness life expectancy for crickets	14
what is the life for expectancy crickets	14
what aliveness is the life expectancy for crickets	14
what is life the expectancy for crickets	14
what is the life expectancy	14
what is the expectancy life for crickets	14
what life expectancy for crickets	14
what is the liveliness expectancy for crickets	14
what is the life history expectancy for crickets	14
what is the life anticipation for crickets	14
what is the life expectancy aliveness for crickets	14
what life the is expectancy for crickets	14
what is the life expectancy for cricket	14
what is the life expectancy for cricket	14
what is the life expectancy crickets	14
what is cricket the life expectancy for crickets	14
what is the life expectancy cricket for crickets	14
what is the life anticipation for crickets	14
what is the life anticipation for crickets	14
the is what life expectancy for crickets	14
anticipation what is the life expectancy for crickets	14
What metal has the highest melting point ?	28
eminent what metal has the highest melting point	28
what metal has the high pitched melting point	28
the metal has what highest melting point	28
what metal has the gamy melting point	28
what metal has the melting highest point	28
what metal has the highest melting point	28
what metal has the melting point	28
what metal has the gamey melting point	28
what metal has melt the highest melting point	28
point metal has the highest melting what	28
what metal has the highest melting	28
what metal has the highest melting point	28
what metal has the eminent highest melting point	28
what metal has the melting point	28
what metal has the point melting highest	28
what metal has the mellow melting point	28
what metal has highest the melting point	28
what point has the highest melting metal	28
what metal has the highest melting aim point	28
what metal has the highest melting melt point	28
what metal has highest the melting point	28
what metal has the highest melting point	28
what metallic element has the highest melting point	28
what metal has metallic element the highest melting point	28
what metal has the highest melting target	28
what metal has the highest evaporate point	28
what metal the has highest melting point	28
what metal has the highest melting	28
what metal has the highest melting target	28
melt what metal has the highest melting point	28
what metal has the highest melting melt point	28
what metal the highest melting point	28
Who developed the vaccination against polio ?	4
who developed the vaccination world health organization against polio	4
developed who the vaccination against polio	4
who developed the inoculation against polio	4
who developed polio vaccination against the	4
who grow the vaccination against polio	4
who developed the vaccination against polio	4
who developed the vaccination against polio	4
who developed against vaccination the polio	4
who developed the vaccination against poliomyelitis	4
who developed the vaccination against polio	4
who developed the vaccination against infantile paralysis	4
who world health organization developed the vaccination against polio	4
who developed the against vaccination polio	4
who developed the inoculation against polio	4
who developed the vaccination against	4
who developed the against vaccination polio	4
who developed the vaccination against polio	4
infantile paralysis who developed the vaccination against polio	4
who inoculation developed the vaccination against polio	4
who developed the vaccination against	4
who the developed vaccination against polio	4
who vaccination the developed against polio	4
who developed the vaccination against acute anterior poliomyelitis	4
inoculation who developed the vaccination against polio	4
who the vaccination against polio	4
who developed the vaccination against acute anterior poliomyelitis	4
who developed the vaccination against infantile paralysis	4
who developed the inoculation vaccination against polio	4
who build up the vaccination against polio	4
developed who the vaccination against polio	4
who developed the vaccination against polio	4
who developed infantile paralysis the vaccination against polio	4
What is epilepsy ?	7
what epilepsy is	7
what epilepsy is	7
what is epilepsy	7
exist what is epilepsy	7
what is epilepsy	7
what is epilepsy	7
what epilepsy is	7
what is exist epilepsy	7
epilepsy is what	7
what is exist epilepsy	7
what is epilepsy	7
what is epilepsy	7
what is epilepsy	7
is what epilepsy	7
exist what is epilepsy	7
what is epilepsy	7
what is epilepsy	7
what is epilepsy	7
what epilepsy is	7
what is epilepsy	7
what is epilepsy	7
what is exist epilepsy	7
exist what is epilepsy	7
what is epilepsy	7
what is epilepsy	7
is what epilepsy	7
what is epilepsy	7
exist what is epilepsy	7
what is epilepsy	7
what is epilepsy	7
exist what is epilepsy	7
exist what is epilepsy	7
What year did the Titanic sink ?	8
what year did the titanic class sink	8
what year did the sink	8
what year fare did the titanic sink	8
what year did the titanic sink	8
what sink did the titanic year	8
titanic year did the what sink	8
what year did the titanic sink	8
sink year did the titanic what	8
what year did the titanic drop down	8
year what did the titanic sink	8
what year did the sink	8
what year did the titanic sink	8
what year the titanic sink	8
what yr did the titanic sink	8
what year did the titanic slide down	8
year did the titanic sink	8
what year did the titanic sinkhole	8
what year did the titanic go under sink	8
what yr did the titanic sink	8
what year did the class titanic sink	8
what year did the titanic sink	8
what year did titanic the sink	8
what year did the fare titanic sink	8
what year did the titanic settle	8
what year sink the titanic did	8
what year did the titanic cesspool	8
sink year did the titanic what	8
what year did the titanic sink	8
go under what year did the titanic sink	8
what year did the titanic go under sink	8
titanic year did the what sink	8
what go under year did the titanic sink	8
Who was the first American to walk in space ?	4
who was the indium first american to walk in space	4
who was the first american to walk in space	4
who was the first american to world health organization walk in space	4
who was the low american to walk in space	4
who walk the first american to was in space	4
who was space first american to walk in the	4
who distance was the first american to walk in space	4
who was the first american to walk in quad	4
who was the first american english to walk in space	4
who was the first american to walk in	4
who indium was the first american to walk in space	4
who was the first american to walk space in	4
the was who first american to walk in space	4
who was the first american to walk in quad	4
who was the first american to walk in space	4
in was the first american to walk who space	4
who the was first american to walk in space	4
who was the first american language to walk in space	4
who was the first american to manner of walking in space	4
was the american walk in space	4
who the first american walk in space	4
who was the american to in space	4
who was the first american to walk in quad	4
who was the first american to walk in space	4
who was the first american language american to walk in space	4
who was the in american to walk first space	4
who was the first american low gear to walk in space	4
first was the who american to walk in space	4
who was the commencement american to walk in space	4
who american language was the first american to walk in space	4
who was the first american to walk in american language space	4
who was to first american the walk in space	4
What is a biosphere ?	7
what is biosphere	7
what a is biosphere	7
what is a biosphere	7
what a is biosphere	7
what is a biosphere	7
what is a angstrom biosphere	7
what is a exist biosphere	7
what biosphere a is	7
what is a biosphere	7
what is a biosphere	7
biosphere is a what	7
what biosphere a is	7
what is a exist biosphere	7
what is a biosphere	7
what is biosphere	7
what is angstrom a biosphere	7
what is biosphere a	7
what biosphere a is	7
angstrom what is a biosphere	7
what is a biosphere	7
what is a biosphere	7
angstrom what is a biosphere	7
what is a biosphere	7
what is biosphere a	7
what is a biosphere	7
what is a biosphere	7
what is a biosphere	7
what is a biosphere	7
what is a biosphere	7
angstrom what is a biosphere	7
what is biosphere	7
what is a biosphere	7
What river in the US is known as the Big Muddy ?	14
what river in the us is known as bountiful the big muddy	14
what river in the us is known as dingy the big muddy	14
what river in the us is muddy as the big known	14
what river in the us is known as the big muddy	14
what river in the us is known as the big muddied	14
what river in the us is known do it as the big muddy	14
what river in the us is known as the big muddy	14
what river in the us is known muddy the big as	14
what river in the us is known as the big muddy	14
what river in the indium us is known as the big muddy	14
what river in the us is known as the big muddy	14
what river in the us is known as muddy big the	14
what river in the us is known as the big dirty	14
what river in the us is known as the expectant muddy	14
what river the us is known as the big muddy	14
what river in the us is known as the giving muddy	14
what river in the us exist is known as the big muddy	14
what river the us is known as the big muddy	14
what river in the us is known as vitamin a the big muddy	14
what river in the dingy us is known as the big muddy	14
what river in the us is known as the vainglorious muddy	14
river in the us is known as the big muddy	14
what river in the us is known as the prominent muddy	14
what river in the us is known as the big cloudy	14
what the in river us is known as the big muddy	14
big river in the us is known as the what muddy	14
what river in do it the us is known as the big muddy	14
what river in the us is known as the big muddy	14
what river in the us is known as the big muddy	14
what river known the us is in as the big muddy	14
what river in indium the us is known as the big muddy	14
what river in the usa is known as the big muddy	14
What is bipolar disorder ?	7
what is bipolar disarray	7
what is bipolar disorder	7
what is bipolar disorder	7
what is bipolar disorderliness	7
what bipolar is disorder	7
what disorder bipolar is	7
disorder is bipolar what	7
what upset is bipolar disorder	7
what is bipolar disorder	7
what is bipolar cark	7
bipolar is what disorder	7
exist what is bipolar disorder	7
what is bipolar upset	7
what is upset bipolar disorder	7
what is bipolar upset disorder	7
what is bipolar perturb	7
what is bipolar distract	7
what is bipolar disorder	7
what is bipolar trouble	7
upset what is bipolar disorder	7
what is bipolar perturb	7
is what bipolar disorder	7
what is upset bipolar disorder	7
what exist is bipolar disorder	7
bipolar is what disorder	7
what is disorder	7
exist what is bipolar disorder	7
bipolar disorder	7
what is bipolar disorder	7
what is bipolar unhinge	7
what is bipolar disorder	7
what is disorder bipolar	7
What is cholesterol ?	7
is what cholesterol	7
exist what is cholesterol	7
what is cholesterin	7
what is cholesterin cholesterol	7
what is cholesterol	7
is what cholesterol	7
what cholesterol is	7
what is cholesterin	7
cholesterol is what	7
cholesterin what is cholesterol	7
what is cholesterin	7
what is cholesterol	7
what cholesterol is	7
exist what is cholesterol	7
what is cholesterin	7
what is cholesterin	7
what is cholesterol	7
what is cholesterol	7
what is cholesterin	7
what is cholesterin	7
what exist is cholesterol	7
what is cholesterol	7
what is cholesterin	7
what is cholesterol	7
what exist is cholesterol	7
what cholesterol is	7
what cholesterin is cholesterol	7
what is cholesterol	7
what is cholesterin	7
what cholesterol is	7
cholesterol is what	7
what is cholesterol	7
Who developed the Macintosh computer ?	4
who developed the mackintosh computer	4
who developed the mac computer	4
who developed the figurer macintosh computer	4
who developed the macintosh reckoner	4
who developed the computer macintosh	4
computer developed the macintosh who	4
who the computer	4
who developed world health organization the macintosh computer	4
who developed the mac computer	4
developed the macintosh computer	4
the macintosh	4
who developed the mackintosh computer	4
who developed the macintosh computer	4
who mac developed the macintosh computer	4
computer developed the macintosh who	4
who developed the macintosh figurer computer	4
who developed the arise macintosh computer	4
who figurer developed the macintosh computer	4
who the macintosh computer	4
who rise the macintosh computer	4
who developed macintosh the computer	4
who highly developed the macintosh computer	4
developed the macintosh	4
developed who the macintosh computer	4
who developed the macintosh computer	4
who developed the arise macintosh computer	4
who the developed macintosh computer	4
who developed computer macintosh the	4
who developed mac the macintosh computer	4
developed who the macintosh computer	4
figurer who developed the macintosh computer	4
developed the macintosh computer	4
What is caffeine ?	7
is	7
what caffeine is	7
what is caffeine	7
what is caffeine	7
what is caffein	7
what is caffein	7
what is caffein	7
is what caffeine	7
exist what is caffeine	7
is caffeine	7
what is caffeine	7
what is caffein caffeine	7
caffein what is caffeine	7
what is caffeine	7
caffein what is caffeine	7
what is caffein	7
what is	7
caffein what is caffeine	7
what is caffein	7
what is exist caffeine	7
caffeine is what	7
what is	7
what is caffein	7
what is caffeine	7
what caffeine is	7
what is exist caffeine	7
what is exist caffeine	7
caffeine is what	7
what caffeine is	7
what is caffein	7
what is caffein	7
is what caffeine	7
What imaginary line is halfway between the North and South Poles ?	14
what imaginary line is halfway between the middle north and south poles	14
what imaginary line is s halfway between the north and south poles	14
what north line is halfway between the imaginary and south poles	14
what is line imaginary halfway between the north and south poles	14
what imaginary rail line is halfway between the north and south poles	14
what imaginary line is center between the north and south poles	14
what imaginary line is magnetic pole halfway between the north and south poles	14
what imaginary is halfway between the north and south poles	14
what imaginary line is midway between the north and south poles	14
what imaginary and is halfway between the north line south poles	14
imaginary line is between the north and south poles	14
what imaginary line magnetic pole is halfway between the north and south poles	14
what imaginary middle line is halfway between the north and south poles	14
what imaginary line is draw halfway between the north and south poles	14
what imaginary line is halfway between the north and south poles	14
what imaginary line is halfway between the poles and south north	14
fanciful what imaginary line is halfway between the north and south poles	14
what imaginary line is halfway between the north and south poles	14
what imaginary line is north between the halfway and south poles	14
what imaginary line is halfway between fanciful the north and south poles	14
what imaginary line is halfway between the north and south celestial pole	14
what imaginary line is middle between the north and south poles	14
halfway imaginary line is what between the north and south poles	14
what imaginary line is halfway between the north and south poles	14
what imaginary is halfway between north and south poles	14
what imaginary line is halfway between the magnetic north and south poles	14
what imaginary line is between the north south poles	14
what imaginary line poles halfway between the north and south is	14
what imaginary line is halfway between the north and south terminal	14
what imaginary line is halfway between the north and south poles	14
what imaginary line is halfway the north and south	14
what imaginary line is halfway exist between the north and south poles	14
Where is John Wayne airport ?	14
where is john wayne airport	14
wayne is john where airport	14
is john wayne airport	14
where john wayne airport	14
where wayne john is airport	14
where is bathroom john wayne airport	14
where is airdrome john wayne airport	14
where is john wayne airport	14
where is john wayne exist airport	14
where is saint john wayne airport	14
where john is wayne airport	14
where is john john wayne airport	14
where is wayne john airport	14
where exist is john wayne airport	14
where is john duke wayne airport	14
where is exist john wayne airport	14
where is john wayne airport	14
where is john john wayne airport	14
where wayne john is airport	14
where airdrome is john wayne airport	14
where is john duke wayne airport	14
where is john anthony wayne airport	14
where is saint john the apostle wayne airport	14
where airport john wayne is	14
where is john duke wayne airport	14
where airport john wayne is	14
where exist is john wayne airport	14
where is john wayne airport	14
where is john wayne aerodrome	14
john is where wayne airport	14
where exist is john wayne airport	14
exist where is john wayne airport	14
What hemisphere is the Philippines in ?	14
what cerebral hemisphere is the philippines in	14
what cerebral hemisphere is the philippines in	14
what hemisphere is the	14
what hemisphere is the philippine in	14
republic of the philippines what hemisphere is the philippines in	14
hemisphere what is the philippines in	14
what hemisphere is the philippines	14
hemisphere is the philippines in	14
what hemisphere is in philippines the	14
what hemisphere is the cerebral hemisphere philippines in	14
what hemisphere exist is the philippines in	14
is the philippines in	14
what cerebral hemisphere is the philippines in	14
what hemisphere is the philippines in	14
what hemisphere is the philippine in	14
what indium hemisphere is the philippines in	14
what hemisphere is in philippines the	14
what hemisphere is the philippines exist in	14
hemisphere is the philippines in	14
what hemisphere exist is the philippines in	14
what cerebral hemisphere is the philippines in	14
what hemisphere in the philippines is	14
what cerebral hemisphere is the philippines in	14
republic of the philippines what hemisphere is the philippines in	14
what is hemisphere the philippines in	14
what cerebral hemisphere is the philippines in	14
what hemisphere is the filipino in	14
what hemisphere in the philippines is	14
what hemisphere is the philippines indium in	14
what hemisphere is the philippines in	14
what philippines is the hemisphere in	14
what hemisphere is the philippines in	14
What is the average speed of the horses at the Kentucky Derby ?	35
what is the speed average of the horses at the kentucky derby	35
what is the average speed of the horses at the bluegrass state derby	35
what is astatine the average speed of the horses at the kentucky derby	35
what average speed of the horses at the kentucky derby	35
what is the derby hat average speed of the horses at the kentucky derby	35
what is the median speed of the horses at the kentucky derby	35
what is the average speed of the gymnastic horse at the kentucky derby	35
what is the average speed of the horses at the kentucky derby	35
what is the intermediate speed of the horses at the kentucky derby	35
what the average speed of the the derby	35
what is the average derby of the horses at the kentucky speed	35
what is the fair average speed of the horses at the kentucky derby	35
what is the average rush along of the horses at the kentucky derby	35
what the the average speed of the horses at is kentucky derby	35
what kentucky the average speed of the horses at the is derby	35
is the average speed of the horses at the kentucky	35
what is the at speed of the horses average the kentucky derby	35
is what the average speed of the horses at the kentucky derby	35
what is the average speed of the horses the kentucky derby	35
what is the average speed of the horses at the ky derby	35
is the average speed of the horses at kentucky derby	35
what is the average speed of the horses at the derby hat kentucky derby	35
what is the average speed of the bluegrass state horses at the kentucky derby	35
what is the average hie of the horses at the kentucky derby	35
what is the average speed of the cavalry at the kentucky derby	35
what is the average speed of the horses the kentucky derby	35
what is speed of the horses at the kentucky derby	35
what derby the average speed of the horses at the kentucky is	35
what is the average speed of the hurry horses at the kentucky derby	35
average is the what speed of the horses at the kentucky derby	35
what is the average hie of the horses at the kentucky derby	35
what is sawhorse the average speed of the horses at the kentucky derby	35
Where are the Rocky Mountains ?	24
where are the rocky jolting mountains	24
are where the rocky mountains	24
where mountains the rocky are	24
exist where are the rocky mountains	24
where are the rocky spate	24
where are mountains rocky the	24
rocky are the where mountains	24
where are the rocky mountains	24
exist where are the rocky mountains	24
where are the mountains rocky	24
mess where are the rocky mountains	24
where are the rocky mountains	24
where are the jolting rocky mountains	24
where are the rocky mountains	24
where are the rocky mountains	24
where the are rocky mountains	24
where are the rocky mountains	24
exist where are the rocky mountains	24
where the rocky mountains	24
where are the jolting rocky mountains	24
where are the jumpy mountains	24
where are the rocky mountains	24
jolting where are the rocky mountains	24
where are the rocky mountains	24
jolting where are the rocky mountains	24
where are the rocky mass	24
where are the rough mountains	24
where are the rocky mint	24
are where the rocky mountains	24
where are the rocky mint	24
where are the rocky good deal	24
where are the rocky mountains	24
What are invertebrates ?	7
what are invertebrates	7
what are invertebrate	7
what are invertebrate	7
exist what are invertebrates	7
what invertebrates are	7
what invertebrates are	7
exist what are invertebrates	7
invertebrates are what	7
invertebrates are what	7
invertebrate what are invertebrates	7
invertebrate what are invertebrates	7
what invertebrate are invertebrates	7
what are invertebrate	7
what are invertebrates	7
what are invertebrates	7
what are exist invertebrates	7
what are invertebrate	7
what invertebrates are	7
what are invertebrate	7
what invertebrates are	7
what are exist invertebrates	7
are what invertebrates	7
what are invertebrate	7
what are invertebrates	7
are what invertebrates	7
invertebrates are what	7
invertebrate what are invertebrates	7
what are invertebrate	7
what are invertebrates	7
what are invertebrate	7
what are	7
what invertebrates	7
What is the temperature at the center of the earth ?	41
what is the temperature center the at of the earth	41
what is the temperature at the center of the earth	41
what earth the temperature at the center of the is	41
what is the temperature at the center of the land	41
what is the temperature at the center of the earth	41
what is center temperature at the the of the earth	41
what is the temperature at the eye of the earth	41
what is the temperature at the center earth the of	41
what is the temperature at the center of earth the	41
the is what temperature at the center of the earth	41
what is the temperature at the center of the worldly concern	41
what is the at temperature the center of the earth	41
what is the temperature at the center of the worldly concern	41
what is the temperature at the center of the earth	41
what is the temperature at solid ground the center of the earth	41
what is the temperature at the marrow of the earth	41
what is the temperature at the center of the earth	41
what is the temperature at the center of concentrate the earth	41
what is the temperature at the center of the earth	41
what is the solid ground temperature at the center of the earth	41
what is the temperature at the center of the land	41
what is the temperature at the center of the earth	41
what is the temperature at earth center of the the	41
what is the at center of earth	41
what is the temperature at the center of the ground	41
exist what is the temperature at the center of the earth	41
what is the temperature at the centre of the earth	41
what is the temperature at the concentrate center of the earth	41
what is the the at the center of temperature earth	41
what is the temperature at the center of the earth	41
exist what is the temperature at the center of the earth	41
what is the temperature at the center of the earth	41
When did John F. Kennedy get elected as President ?	8
when did john f kennedy get degree fahrenheit elected as president	8
when did john kennedy get elected as president	8
when as john f kennedy get elected did president	8
when did john f get kennedy elected as president	8
when did john kennedy get elected as	8
when jfk did john f kennedy get elected as president	8
when get john f kennedy did elected as president	8
when degree fahrenheit did john f kennedy get elected as president	8
when did john f kennedy jfk get elected as president	8
when did john f kennedy elected president	8
when did john f get kennedy elected as president	8
when kennedy john f did get elected as president	8
when did john f president get elected as kennedy	8
when did john f kennedy get elected as president	8
when did john f elect kennedy get elected as president	8
when did john f kennedy international airport get elected as president	8
when did john f jack kennedy get elected as president	8
when did john fluorine kennedy get elected as president	8
when did john f kennedy get elected as united states president	8
when did john f kennedy get elected as president	8
when did john farad kennedy get elected as president	8
when did john f get elected as president	8
when did f kennedy get elected as president	8
when did john f kennedy get elected fare as president	8
when did chairman john f kennedy get elected as president	8
when did john elect f kennedy get elected as president	8
when did john kennedy f get elected as president	8
when did john f kennedy get elect as president	8
when did john f kennedy pay off elected as president	8
when did john farad kennedy get elected as president	8
when did john f kennedy mother elected as president	8
when did john f fare kennedy get elected as president	8
How old was Elvis Presley when he died ?	27
how old was elvis elvis presley when he died	27
how onetime was elvis presley when he died	27
how old was presley elvis when he died	27
how old was elvis presley when he	27
old was elvis presley when he died	27
how old was elvis presley when he	27
how old was elvis former presley when he died	27
how old presley elvis was when he died	27
how old was elvis presley when he exist died	27
how old was presley when he died	27
how elvis was old presley when he died	27
how old was elvis presley when he exist died	27
how old was elvis presley helium when he died	27
how was elvis presley when he died	27
how was elvis presley when he died	27
how onetime was elvis presley when he died	27
old was elvis presley when he died	27
helium how old was elvis presley when he died	27
how old was presley elvis when he died	27
how old was elvis elvis presley when he died	27
exist how old was elvis presley when he died	27
how old was elvis elvis aron presley when he died	27
how old presley when he died	27
how old was elvis died when he presley	27
how old was loony toons presley when he died	27
former how old was elvis presley when he died	27
helium how old was elvis presley when he died	27
how old was former elvis presley when he died	27
how old was lucy in the sky with diamonds presley when he died	27
how old died elvis presley when he was	27
how old was elvis presley when he died	27
how quondam was elvis presley when he died	27
Where is the Orinoco River ?	14
where is the orinoco river	14
where is the orinoco	14
where is the orinoco river river	14
where is the orinoco river river	14
exist where is the orinoco river	14
where is the orinoco exist river	14
where is orinoco the river	14
is where the orinoco river	14
where is the exist orinoco river	14
where is river orinoco the	14
where is the orinoco river	14
where is the orinoco river	14
orinoco is the where river	14
where is the exist orinoco river	14
where is the orinoco river river	14
where is the orinoco river orinoco river	14
where is the orinoco exist river	14
where is the river	14
where is the orinoco river	14
is the orinoco river	14
where orinoco river is the orinoco river	14
where river the orinoco is	14
where is the orinoco river river	14
where is the orinoco river river	14
where is river orinoco the	14
where the orinoco river	14
where is the orinoco river river	14
where is the orinoco river river	14
where is orinoco the river	14
where orinoco the is river	14
where is the orinoco river river	14
where is the orinoco river river	14
How far is the service line from the net in tennis ?	40
how far is the service line of merchandise from the net in tennis	40
how far is the service line from net the in tennis	40
how far is the service line from the net in exist tennis	40
how far is the service from the net in tennis	40
how servicing far is the service line from the net in tennis	40
how far is the service line from the net in lawn tennis	40
how far the service line from the net in tennis	40
how interahamwe is the service line from the net in tennis	40
how far is the the line from service net in tennis	40
how former armed forces is the service line from the net in tennis	40
how far is the service line from in net the tennis	40
how far is net service line from the the in tennis	40
how far is the avail line from the net in tennis	40
how far is the service line draw from the net in tennis	40
how far is the service line from the net in tennis	40
how far net the service line from the is in tennis	40
how far is the service line from the mesh in tennis	40
how far is the service line from the net servicing in tennis	40
the far is how service line from the net in tennis	40
how far is the service line from the net in tennis	40
how far is the service line from the net draw in tennis	40
how far is the service occupation from the net in tennis	40
how far is the service line from indium the net in tennis	40
how far is the robert william service line from the net in tennis	40
how far is the service line from the net in	40
how is the service line from the net in	40
how far is the service line draw from the net in tennis	40
how far is the service line from indium the net in tennis	40
how far is the service line from the net in tennis	40
how far is the service the from line net in tennis	40
how far is the service line from the net tennis	40
how far alir is the service line from the net in tennis	40
How much fiber should you have per day ?	13
how much fiber should lots you have per day	13
much fiber should you have per day	13
how much you should fiber have per day	13
how much fiber lots should you have per day	13
how much fiber should you have per sidereal day	13
how much fiber should you have per hour interval	13
how much fiber should you have per daylight	13
how much fiber should daylight you have per day	13
how much fiber should have per	13
character how much fiber should you have per day	13
how much vulcanized fiber should you have per day	13
how much you should fiber have per day	13
how much fiber should day have per you	13
how much fiber consume should you have per day	13
how much fiber should you have per day	13
how much fibre should you have per day	13
much fiber should you have per day	13
how much roughage should you have per day	13
how much fiber should you have per day	13
how much fiber should you have daylight per day	13
how lots fiber should you have per day	13
how much fiber should you per day	13
how much day should you have per fiber	13
how much fiber should have per day	13
how much fiber should you have per clarence day	13
how much fiber should you have per day	13
how much fiber should you have per day	13
how much fiber per you have should day	13
how much fiber should you character have per day	13
how much vulcanized fiber should you have per day	13
how much fiber have you should per day	13
how day fiber should you have per much	13
How many Great Lakes are there ?	13
how many great lake are there	13
how many great lakes are there	13
how many great lake are there	13
how many great there are lakes	13
how many great lake are there	13
how are great lakes many there	13
how many great lake are there	13
lakes many great how are there	13
exist how many great lakes are there	13
how many great lakes there are	13
how many groovy lakes are there	13
how many great lakes exist are there	13
how many great lakes exist are there	13
how many great lakes lake are there	13
how many lakes are there	13
how many great lakes are there	13
how many great lakes are there	13
how many great are lakes there	13
how many great there are lakes	13
how many smashing lakes are there	13
how many majuscule lakes are there	13
many how great lakes are there	13
how many great lakes there	13
how many great there are lakes	13
how great lakes are there	13
how many great lakes are there	13
how many great lakes there	13
how many great lake are there	13
how many great lakes there are	13
how many great lakes there	13
in that respect how many great lakes are there	13
how many great lake lakes are there	13
Material called linen is made from what plant ?	30
material called linen is made from what plant	30
material called linen from made is what plant	30
material is linen called made from what plant	30
is called linen material made from what plant	30
material called linen plant made from what is	30
linen paper material called linen is made from what plant	30
material visit linen is made from what plant	30
material called linen is progress to from what plant	30
material called linen is hold from what plant	30
material called linen name is made from what plant	30
material called linen plant made from what is	30
material called linen is made from what plant	30
material called linen paper is made from what plant	30
material called linen is made from what	30
material called linen is made from linen paper what plant	30
material called linen from made is what plant	30
material draw called linen is made from what plant	30
material called made is linen from what plant	30
material called linen is from what plant	30
material linen is made from what plant	30
material what linen is made from called plant	30
material called linen is made from draw what plant	30
material called linen is made from what works	30
material called linen is made from what plant	30
material yell linen is made from what plant	30
material called linen textile is made from what plant	30
called linen is made from what plant	30
material called is linen made from what plant	30
material called imbed linen is made from what plant	30
material foretell linen is made from what plant	30
material called linen is made from what plant	30
called linen from what plant	30
What is Teflon ?	7
polytetrafluoroethylene what is teflon	7
what is teflon	7
what is teflon	7
is what teflon	7
what is polytetrafluoroethylene	7
is what teflon	7
is what teflon	7
what is teflon	7
what exist is teflon	7
is teflon	7
what is teflon	7
what polytetrafluoroethylene is teflon	7
what exist is teflon	7
what is polytetrafluoroethylene	7
what is polytetrafluoroethylene	7
what is teflon	7
what is polytetrafluoroethylene	7
what is polytetrafluoroethylene	7
what teflon is	7
exist what is teflon	7
what is polytetrafluoroethylene	7
exist what is teflon	7
is what teflon	7
what is exist teflon	7
teflon is what	7
is what teflon	7
what is polytetrafluoroethylene	7
what is polytetrafluoroethylene	7
what is teflon	7
what is polytetrafluoroethylene	7
what is teflon	7
teflon is what	7
What is amitriptyline ?	7
what is amitriptyline	7
amitriptyline is what	7
what amitriptyline is	7
what is elavil	7
what is elavil	7
what elavil is amitriptyline	7
what is elavil	7
amitriptyline is what	7
exist what is amitriptyline	7
what is	7
what is elavil	7
what is amitriptyline	7
exist what is amitriptyline	7
what is elavil	7
what is exist amitriptyline	7
what amitriptyline is	7
what exist is amitriptyline	7
what amitriptyline is	7
what is elavil amitriptyline	7
what amitriptyline is	7
what is amitriptyline	7
what is amitriptyline hydrochloride	7
what amitriptyline	7
what is amitriptyline hydrochloride	7
elavil what is amitriptyline	7
what is amitriptyline hydrochloride	7
what exist is amitriptyline	7
what is amitriptyline	7
what is amitriptyline	7
what is amitriptyline	7
amitriptyline is what	7
what is elavil	7
What is a shaman ?	7
what a shaman	7
a is what shaman	7
what is a priest doctor	7
what is a shaman	7
is what a shaman	7
what is a angstrom shaman	7
a is what shaman	7
what a is shaman	7
what is a priest doctor	7
what is a priest doctor	7
what angstrom is a shaman	7
what is a priest doctor	7
what is a priest doctor	7
a is what shaman	7
what is exist a shaman	7
is a shaman	7
what angstrom is a shaman	7
what angstrom is a shaman	7
what is a priest doctor	7
what is a	7
what angstrom is a shaman	7
shaman is a what	7
what is a priest doctor	7
is a shaman	7
what is a shaman	7
a is what shaman	7
what is priest doctor a shaman	7
what is a priest doctor shaman	7
angstrom what is a shaman	7
shaman is a what	7
what is a shaman	7
what is a shaman	7
What is the proper name for a female walrus ?	2
what is the proper name for a walrus female	2
what is the female person proper name for a female walrus	2
what is the proper name for a female	2
what is the proper name for discover a female walrus	2
what is the proper bring up for a female walrus	2
what the name for a female walrus	2
proper is the what name for a female walrus	2
what is the proper advert for a female walrus	2
what is proper name for a female walrus	2
what is the right name for a female walrus	2
what is the female name for a proper walrus	2
what is the proper name for right a female walrus	2
what is the proper name for a female sea horse	2
what is the proper name for a female walrus	2
the is what proper name for a female walrus	2
what is the proper seahorse name for a female walrus	2
what is the proper name for a female right walrus	2
what is the proper name right for a female walrus	2
what is the discover proper name for a female walrus	2
what is the proper exist name for a female walrus	2
what is the proper advert for a female walrus	2
what is the proper name for a female seahorse	2
what proper name for a female walrus	2
what is seahorse the proper name for a female walrus	2
is the proper name for a female walrus	2
what is the walrus name for a female proper	2
what is the proper a for name female walrus	2
what is proper the name for a female walrus	2
proper is the what name for a female walrus	2
what is the proper name a female walrus	2
what is the proper name for a walrus	2
what is the proper for a female walrus	2
What is a group of turkeys called ?	2
turkeys is a group of what called	2
what is a chemical group of turkeys called	2
what is a group of republic of turkey called	2
what is a group of turkeys called	2
what is a group of turkeys called	2
what is a group of turkeys shout	2
what is a group of angstrom turkeys called	2
what is a group of turkeys called	2
what is group a of turkeys called	2
what is a group of exist turkeys called	2
what is a group of turkeys called	2
what is a group of dud called	2
what called a group of turkeys is	2
what is of group a turkeys called	2
is what a group of turkeys called	2
what is a turkeys of group called	2
what is a group of republic of turkey called	2
what is a group joker of turkeys called	2
what is a group of meleagris gallopavo called	2
what is a group of called	2
what name is a group of turkeys called	2
what is a aggroup of turkeys called	2
what is a group of turkeys called	2
what is a group turkeys of called	2
what is a group of turkeys called	2
what is a mathematical group group of turkeys called	2
what is a group of turkeys angstrom called	2
what is exist a group of turkeys called	2
what is a radical of turkeys called	2
what is a chemical group of turkeys called	2
what is called group of turkeys a	2
what is a group of called turkeys	2
How long did Rip Van Winkle sleep ?	27
did long how rip van winkle sleep	27
how long did twinkle rip van winkle sleep	27
how long did rip van winkle sleep	27
how long did pull van winkle sleep	27
how long did rip van winkle sleep	27
long did rip van sleep	27
how van did rip long winkle sleep	27
how long did rip avant garde winkle sleep	27
how long did rip van winkle slumber	27
how long did rip vanguard winkle sleep	27
how long did fare rip van winkle sleep	27
how long did rip van winkle sleep	27
van long did rip how winkle sleep	27
how did long rip van winkle sleep	27
how long did rip van winkle sleep	27
how long did rip fare van winkle sleep	27
how long did rip van winkle sleep	27
how long did rip van winkle rest	27
how long did rip van winkle twinkle sleep	27
how long did winkle van rip sleep	27
how long did rip van wink sleep	27
fare how long did rip van winkle sleep	27
sleep long did rip van winkle how	27
how long did rip van winkle nap	27
how sleep did rip van winkle long	27
how hanker did rip van winkle sleep	27
twinkle how long did rip van winkle sleep	27
how long did rip van winkle fare sleep	27
how long did rip van scintillate sleep	27
how did rip van winkle sleep	27
new wave how long did rip van winkle sleep	27
how long did profligate rip van winkle sleep	27
What are triglycerides ?	7
are what triglycerides	7
are what triglycerides	7
what are triglyceride triglycerides	7
what are triglyceride	7
what are exist triglycerides	7
what are triglycerides	7
are what triglycerides	7
what are	7
what are triglyceride	7
what are triglyceride	7
what are triglyceride	7
triglycerides are what	7
what are triglycerides	7
what are triglyceride	7
what triglycerides are	7
triglycerides are what	7
what exist are triglycerides	7
triglyceride what are triglycerides	7
what are triglyceride	7
what are triglycerides	7
what are triglyceride	7
what triglycerides are	7
what are	7
what are triglycerides	7
exist what are triglycerides	7
what are triglyceride	7
exist what are triglycerides	7
what triglyceride are triglycerides	7
what are triglycerides	7
triglycerides are what	7
what are exist triglycerides	7
what are triglycerides	7
How many liters in a gallon ?	13
how many liters in a congius	13
many liters in a gallon	13
how many cubic decimetre in a gallon	13
how many liters in a gallon	13
how many liters in a gallon	13
how many gallon in a liters	13
how many liters in a gal	13
how many liters in a gallon	13
how many cubic decimeter in a gallon	13
how imperial gallon many liters in a gallon	13
how many liters in indium a gallon	13
how many liters in a gallon	13
how many a in liters gallon	13
how imperial gallon many liters in a gallon	13
how a liters in many gallon	13
how many liters in a gallon	13
many how liters in a gallon	13
how many liters indium in a gallon	13
many liters in a gallon	13
how many liters in a imperial gallon	13
how many l in a gallon	13
how many liter in a gallon	13
how many liters in gallon	13
how many liters in cubic decimeter a gallon	13
how many imperial gallon liters in a gallon	13
liters many how in a gallon	13
how many liters in a gal	13
how many imperial gallon liters in a gallon	13
indium how many liters in a gallon	13
how many liters in a congius	13
a many liters in how gallon	13
how many a in liters gallon	13
What is the name of the chocolate company in San Francisco ?	5
chocolate is the name of the what company in san francisco	5
what is the name of the chocolate keep company in san francisco	5
is the name of the chocolate company in san francisco	5
what is the name exist of the chocolate company in san francisco	5
what is the name of the chocolate party in san francisco	5
what is the name of the chocolate society in san francisco	5
exist what is the name of the chocolate company in san francisco	5
what is the name of the chocolate company san francisco	5
what is the name of the in san francisco	5
what is the name of the chocolate ships company in san francisco	5
chocolate is the name of the what company in san francisco	5
what is the name indium of the chocolate company in san francisco	5
what of the name is the chocolate company in san francisco	5
what is the indium name of the chocolate company in san francisco	5
exist what is the name of the chocolate company in san francisco	5
what is the epithet of the chocolate company in san francisco	5
what is san name of the chocolate company in the francisco	5
what coffee is the name of the chocolate company in san francisco	5
what is the name the chocolate company in francisco	5
what is the of the chocolate company in san francisco	5
what is the name of coffee the chocolate company in san francisco	5
what is the name in the chocolate company of san francisco	5
is the name of the chocolate company in san francisco	5
the name of the chocolate company in san francisco	5
what is the name of the chocolate company in san francisco	5
what is the name san the chocolate company in of francisco	5
what is the name of the chocolate troupe in san francisco	5
what is the name of company in san	5
what is the name of the hot chocolate company in san francisco	5
what is the name of company chocolate the in san francisco	5
what francisco the name of the chocolate company in san is	5
what is the name of the chocolate party in san francisco	5
What are amphibians ?	7
what are amphibious aircraft	7
what are	7
amphibians are what	7
what are amphibians	7
amphibious aircraft what are amphibians	7
what are amphibious aircraft amphibians	7
are amphibians	7
what exist are amphibians	7
what are amphibious aircraft	7
are amphibians	7
what are amphibians	7
what are exist amphibians	7
exist what are amphibians	7
what are amphibians	7
what are amphibious aircraft	7
what are amphibious aircraft amphibians	7
are what amphibians	7
are amphibians	7
what are amphibious aircraft	7
amphibious aircraft what are amphibians	7
what exist are amphibians	7
exist what are amphibians	7
are amphibians	7
are what amphibians	7
what are amphibian	7
amphibians are what	7
amphibians are what	7
what are amphibious vehicle	7
amphibians are what	7
what are amphibians	7
what are amphibious vehicle	7
what are amphibian	7
Who discovered x-rays ?	4
who discovered x rays	4
rays discovered x who	4
who distinguish x rays	4
who discovered x rays	4
who discovered x rays	4
who x discovered rays	4
who discovered x radiate rays	4
pick up who discovered x rays	4
who break x rays	4
rays discovered x who	4
who x rays	4
who discovered pick up x rays	4
who discovered ecstasy rays	4
rays discovered x who	4
who discovered x rays	4
who discovered x rays	4
who x discovered rays	4
radiate who discovered x rays	4
who discovered hug drug rays	4
who discovered x irradiate	4
who chance on x rays	4
who discovered x rays	4
who discovered x rays	4
who rays x discovered	4
rays discovered x who	4
who discovered rays	4
rays discovered x who	4
discovered x rays	4
who chance upon x rays	4
who observe x rays	4
who discovered x	4
who radiate discovered x rays	4
Which comedian 's signature line is `` Can we talk '' ?	4
which comedian s signature tune line is can we talk	4
which comedian s signature sec line is can we talk	4
which comedian s signature line is can we talk	4
which comedian s signature exist line is can we talk	4
which comedian s line signature is can we talk	4
which comedian s signature line is can sec we talk	4
comedian s signature line is can we talk	4
talk comedian s signature line is can we which	4
comedian signature line is can we talk	4
talk comedian s signature line is can we which	4
which comedian s signature line is can we lecture	4
comedian s signature line is can we talk	4
which comedian s signature line is talk we can	4
which comic s signature line is can we talk	4
which comedian s signature line we can is talk	4
which s signature line is can we talk	4
which comedian s signature is can we talk	4
which comedian s signature line is can we talk	4
which comedian s signature tune line is can we talk	4
which comedian s signature line spill is can we talk	4
which spill comedian s signature line is can we talk	4
which comedian s signature line is can talk we	4
which s comedian signature line is can we talk	4
which comic s signature line is can we talk	4
which comedian draw s signature line is can we talk	4
which comic s signature line is can we talk	4
which comedian s signature line is can we talk	4
which comedian s signature line is comic can we talk	4
which comedian s signature line is can talk	4
which spill comedian s signature line is can we talk	4
which comic comedian s signature line is can we talk	4
which comedian s signature line of credit is can we talk	4
What is fibromyalgia ?	7
what is fibromyalgia	7
what is exist fibromyalgia	7
what is fibromyalgia	7
what is exist fibromyalgia	7
what fibromyalgia is	7
what is fibromyalgia	7
what is fibromyalgia	7
what is fibromyalgia	7
what fibromyalgia is	7
what is fibromyalgia	7
what fibromyalgia is	7
exist what is fibromyalgia	7
what is fibromyalgia	7
what is fibromyalgia	7
what is fibromyalgia	7
what is fibromyalgia	7
what is fibromyalgia	7
what exist is fibromyalgia	7
what is fibromyalgia	7
what exist is fibromyalgia	7
what is fibromyalgia	7
what is fibromyalgia	7
what is fibromyalgia	7
what is fibromyalgia	7
exist what is fibromyalgia	7
exist what is fibromyalgia	7
what is fibromyalgia	7
what exist is fibromyalgia	7
is what fibromyalgia	7
is what fibromyalgia	7
fibromyalgia is what	7
what fibromyalgia	7
What is done with worn or outdated flags ?	12
what is done with flags or outdated worn	12
is what done with worn or outdated flags	12
what is done with worn or outdated	12
what is done with wear out or outdated flags	12
what or done with worn is outdated flags	12
what is done out of date with worn or outdated flags	12
what is done with worn or outdated ease up flags	12
what is done with worn or outdated surgery flags	12
what is done with exist worn or outdated flags	12
what is with done worn or outdated flags	12
what is or with worn done outdated flags	12
what out of date is done with worn or outdated flags	12
what is done with worn or outdated iris	12
what is done with worn or outdated flags	12
what is done with worn or outdated pin	12
what is out of date done with worn or outdated flags	12
what exist is done with worn or outdated flags	12
with is done what worn or outdated flags	12
what is done with worn or outdated flags	12
what is execute with worn or outdated flags	12
what is done with worn or out of date flags	12
what is coiffe with worn or outdated flags	12
what is done with or worn outdated flags	12
what is done with worn or superannuated flags	12
flags is done with worn or outdated what	12
what is done with worn or outdated flags	12
what is done with jade or outdated flags	12
what is done with worn or flags	12
what is done with worn or outdated flags	12
what is done with worn or superannuated flags	12
what is done with worn or outdated	12
what is done or worn with outdated flags	12
What does cc in engines mean ?	7
what does cc fare in engines mean	7
what engine does cc in engines mean	7
what does cubic centimetre in engines mean	7
what does cc in engines mean	7
what does cc in engines intend	7
what does cc in mean engines	7
cc does what in engines mean	7
what does cc in engines mean	7
what does milliliter in engines mean	7
what does cc in engines stand for	7
what does cc in locomotive mean	7
cc does what in engines mean	7
what does cc in engines imply	7
what does cc in mean engines	7
what does cc in engines mean	7
what does cc in engines mingy	7
what does cc in engines mean	7
what does mean in engines cc	7
what does cc in engines	7
cc does what in engines mean	7
what does cc in mean engines	7
what does cc in engines mean	7
does what cc in engines mean	7
what does cc in engines fare mean	7
what does cc in engines indium mean	7
what does cc in engines mean	7
what does cc in engines mean	7
what does cc in intend engines mean	7
what does cc in locomotive mean	7
what does in engines mean	7
indium what does cc in engines mean	7
what does cc in engines mean	7
When did Elvis Presley die ?	8
when did elvis presley die	8
when did fare elvis presley die	8
when did dot elvis presley die	8
when did elvis presley die	8
when presley elvis did die	8
presley did elvis when die	8
when did elvis fare presley die	8
pall when did elvis presley die	8
did elvis presley die	8
when did elvis presley die	8
when dot did elvis presley die	8
pall when did elvis presley die	8
when elvis did presley die	8
when did lucy in the sky with diamonds presley die	8
when elvis aron presley did elvis presley die	8
when did elvis presley die	8
when did elvis presley pass away	8
when elvis did presley die	8
when did elvis presley die	8
when did elvis presley exit	8
when did dot elvis presley die	8
when did elvis presley decease	8
when did elvis die presley	8
when presley elvis did die	8
when dot did elvis presley die	8
when presley elvis did die	8
when did elvis elvis presley die	8
when did elvis presley	8
when did battery acid presley die	8
when did elvis presley die	8
when did elvis die presley	8
when did elvis elvis aron presley die	8
What is the capital of Yugoslavia ?	21
what serbia and montenegro is the capital of yugoslavia	21
what is the capital of yugoslavia	21
what is the working capital of yugoslavia	21
what is serbia and montenegro the capital of yugoslavia	21
what is the capital of yugoslavia	21
what is the chapiter of yugoslavia	21
what is the capital capital letter of yugoslavia	21
what is the upper case letter of yugoslavia	21
what is the capital of yugoslavia	21
what is the capital yugoslavia of	21
what is the of capital yugoslavia	21
what the capital of yugoslavia	21
what is the exist capital of yugoslavia	21
what is the uppercase of yugoslavia	21
what is the capital letter capital of yugoslavia	21
yugoslavia is the capital of what	21
what is the capital of union of serbia and montenegro	21
what is the capital of yugoslavia	21
what the capital of yugoslavia	21
what is the capital capital letter of yugoslavia	21
what is the yugoslavia of capital	21
what is the capital serbia and montenegro of yugoslavia	21
what is the chapiter of yugoslavia	21
what is the capital of yugoslavia	21
what is the serbia and montenegro capital of yugoslavia	21
the is what capital of yugoslavia	21
what is the capital of yugoslavia	21
what is the of yugoslavia	21
what is the majuscule of yugoslavia	21
what yugoslavia the capital of is	21
capital letter what is the capital of yugoslavia	21
what capital the is of yugoslavia	21
Where is Milan ?	21
where is milan	21
where is milan	21
where is milano	21
where is milano	21
is where milan	21
where is milan	21
where is milan	21
where milano is milan	21
where is milan	21
where is milano	21
where is milan	21
where is milano	21
milano where is milan	21
where exist is milan	21
milan is where	21
where is milan	21
where is exist milan	21
where is milano milan	21
milan is where	21
milan is where	21
where is milano	21
is where milan	21
milan is where	21
where milan is	21
milan is where	21
where is milano	21
where milano is milan	21
where is milano	21
milan is where	21
where is milan	21
where is exist milan	21
where is milano	21
What is the speed hummingbirds fly ?	35
what is hummingbird the speed hummingbirds fly	35
what is the speed fly	35
is what the speed hummingbirds fly	35
what is the speed hummingbird fly	35
what fly the speed hummingbirds is	35
is what the speed hummingbirds fly	35
what is the speed hummingbird fly	35
what is the speed hummingbirds hummingbird fly	35
what is the race hummingbirds fly	35
what is speed the hummingbirds fly	35
the speed hummingbirds fly	35
what hurry is the speed hummingbirds fly	35
what is the fly front speed hummingbirds fly	35
what is the speed hummingbirds fly	35
what is the race hummingbirds fly	35
what is the speed hummingbird fly	35
what is the cannonball along hummingbirds fly	35
is the speed hummingbirds fly	35
what is the fly hummingbirds speed	35
what is the speed fly front hummingbirds fly	35
is what the speed hummingbirds fly	35
what is the speed fly hummingbirds	35
what is the speed hummingbirds fly	35
what is the hummingbirds	35
what is the fly hummingbirds speed	35
what is the speed hummingbirds wing	35
what is the speed hummingbirds fly	35
what is the speed hummingbird fly	35
what is the hummingbird speed hummingbirds fly	35
is speed hummingbirds fly	35
what is hummingbirds speed the fly	35
what is the speed hummingbirds hurry fly	35
What is the oldest city in the United States ?	21
what is the oldest city in the united say	21
what is the oldest city in the states	21
what is the oldest city in the urban center united states	21
what is the oldest city in united the states	21
what is the oldest city in united the states	21
the is the oldest city in what united states	21
what is the oldest city in the unite states	21
what is the city in the united states	21
what is the oldest city in exist the united states	21
what is the indium oldest city in the united states	21
what is the oldest city in the united	21
what is the city in the united	21
what states the oldest city in the united is	21
what is the states city in the united oldest	21
what is indium the oldest city in the united states	21
what is the sometime city in the united states	21
oldest is the what city in the united states	21
what is the oldest in united states	21
[truncated: 14,501 more rows]
