# Supplementary material for: STTA: enhanced text classification via selective test-time augmentation
Source: PeerJ Comput Sci. 2023 Dec 19;9:e1757. doi: 10.7717/peerj-cs.1757 (PMC10773867; doi:10.7717/peerj-cs.1757)
Supplement: Supplemental Information 6 — The Text REtrieval Conference (TREC) Question Classification dataset contains 5500 labeled questions in training set and another 500 for test set.The TREC-Fine dataset has 50 fine class labels. [file peerj-cs-09-1757-s006.zip › tta_eda_1+32_test.csv]

sentence	label
How far is it from Denver to Aspen ?	40
information technology how far is it from denver to aspen	40
how far denver it from is to aspen	40
how from is it far denver to aspen	40
how far is to from denver it aspen	40
how former armed forces is it from denver to aspen	40
how far is alir it from denver to aspen	40
how far is alir it from denver to aspen	40
how far is it from mile high city to aspen	40
how interahamwe is it from denver to aspen	40
how far is it denver to	40
how far is it from information technology denver to aspen	40
how far from it is denver to aspen	40
how alir is it from denver to aspen	40
how far is exist it from denver to aspen	40
how far is it from mile high city to aspen	40
how far to it from denver is aspen	40
how capital of colorado far is it from denver to aspen	40
how army for the liberation of rwanda is it from denver to aspen	40
how far denver it from is to aspen	40
how interahamwe is it from denver to aspen	40
how far is it to aspen	40
how far is aspen from denver to it	40
how far is it from denver alir to aspen	40
how aspen is it from denver to far	40
how far is it from to aspen	40
how far is it from denver to aspen	40
how far is from it denver to aspen	40
how information technology far is it from denver to aspen	40
how former armed forces is it from denver to aspen	40
how far is it from denver to aspen	40
how far is it from denver to	40
how far is it from denver to aspen	40
What county is Modesto , California in ?	21
what county is modesto golden state california in	21
what county is golden state modesto california in	21
what county is modesto california in	21
what county is modesto california in	21
what county is modesto ca in	21
what county california modesto is in	21
what county is modesto ca in	21
what county is modesto california indium in	21
what county is modesto ca in	21
what county is modesto golden state in	21
county what is modesto california in	21
what exist county is modesto california in	21
what county is modesto california exist in	21
what county is modesto california in	21
golden state what county is modesto california in	21
what california is modesto county in	21
what county is modesto california golden state in	21
what county modesto is california in	21
california county is modesto what in	21
what county is california in	21
what county is modesto golden state california in	21
what county is modesto calif in	21
what county is modesto ca in	21
what county is modesto ca in	21
in county is modesto california what	21
what county is modesto ca in	21
what county modesto california in	21
california county is modesto what in	21
county what is modesto california in	21
what county is modesto california in	21
what county is modesto california in	21
what county is modesto california in	21
Who was Galileo ?	12
galileo galilei who was galileo	12
who galileo	12
who was galileo galilei	12
who was	12
galileo was who	12
was who galileo	12
who	12
who exist was galileo	12
who was galileo galilei	12
who was galileo galilei	12
who galileo was	12
who was galileo galilei	12
who was galileo galilei	12
who galileo was	12
who galileo galilei was galileo	12
galileo was who	12
world health organization who was galileo	12
galileo was who	12
who was galileo	12
who exist was galileo	12
who was galileo galilei	12
who galileo	12
who was galileo galilei	12
galileo galilei who was galileo	12
who was exist galileo	12
who world health organization was galileo	12
who was galileo galilei	12
was galileo	12
who was galileo	12
who was galileo	12
who was galileo	12
who was galileo	12
What is an atom ?	7
what is an atom	7
what atom an is	7
what exist is an atom	7
what is an atom	7
what is an atom	7
what is associate in nursing an atom	7
what is an mote	7
what is corpuscle an atom	7
an is what atom	7
what is corpuscle an atom	7
what is an atom	7
what is an	7
an is what atom	7
what is an particle	7
what is an atom	7
associate in nursing what is an atom	7
what is an exist atom	7
what is an corpuscle	7
an is what atom	7
what is an molecule	7
what is an corpuscle	7
what atom an is	7
associate in nursing what is an atom	7
what is an particle	7
what is an atom	7
what an atom	7
an is what atom	7
what is an molecule	7
what atom an is	7
what exist is an atom	7
what exist is an atom	7
what is an speck	7
When did Hawaii become a state ?	8
when did suit hawaii become a state	8
when did hawaii suit a state	8
when a hawaii become did state	8
did hawaii become a	8
when state hawaii become a did	8
when suit did hawaii become a state	8
when angstrom did hawaii become a state	8
when did hawaii become a commonwealth	8
when did aloha state become a state	8
when did hawaii become a submit	8
when did hawaii become a tell	8
when did hawaii become a	8
when did become a state	8
when become hawaii did a state	8
when did hawaii become a angstrom state	8
state did hawaii become a when	8
become did hawaii when a state	8
when hi did hawaii become a state	8
when did aloha state become a state	8
when did hawaii state a become	8
when did hawaii become a state	8
when did hawaii become a state	8
when did hawaii become a state	8
did when hawaii become a state	8
when did hawaii become a state	8
did become a state	8
when did hawaii go a state	8
hawaii did when become a state	8
when did hawaii become hi a state	8
suit when did hawaii become a state	8
when did hawaii become hi a state	8
when did hawaii state a become	8
How tall is the Sears Building ?	40
how tall is the sears building	40
how tall grandiloquent is the sears building	40
how tall is the blacken building	40
how tall the is sears building	40
how is sears building	40
tall is the sears building	40
how tall is the building	40
how scorch tall is the sears building	40
how tall is the sears make	40
sears tall is the how building	40
how tall is sears building	40
how sears is the tall building	40
exist how tall is the sears building	40
how tall is the sears edifice	40
grandiloquent how tall is the sears building	40
tall is the sears building	40
how building is the sears tall	40
how tall the is sears building	40
how tall is the sears build building	40
how tall is the sears grandiloquent building	40
how tall is the building	40
how tall is the sear building	40
how grandiloquent tall is the sears building	40
the tall is how sears building	40
how tall is the sears make	40
how tall is build the sears building	40
how tall is the sears building	40
building tall is the sears how	40
exist how tall is the sears building	40
how tall is the sears building	40
how marvelous is the sears building	40
tall is the sears building	40
George Bush purchased a small interest in which baseball team ?	5
saint george bush purchased a small interest in which baseball team	5
george bush purchased a small interest in which baseball pocket size team	5
george bush purchased a small interest in baseball	5
which bush purchased a small interest in george baseball team	5
george bush purchased a small interest in which baseball	5
george bush purchased a small interest in which baseball game team	5
george purchased a small interest in which team	5
george bush saint george purchased a small interest in which baseball team	5
purchased bush george a small interest in which baseball team	5
george bush purchased a small interest in team baseball which	5
george bush team a small interest in which baseball purchased	5
george bush purchased a interest small in which baseball team	5
george worry bush purchased a small interest in which baseball team	5
george bush purchased a small interest in which baseball team	5
george president bush bush purchased a small interest in which baseball team	5
george bush purchase a small interest in which baseball team	5
george bush purchased a interest in which baseball team	5
bush george purchased a small interest in which baseball team	5
george bush purchased a in which baseball	5
george bush purchased a small interest in baseball team	5
george bush purchased a small interest in which president bush baseball team	5
george bush buy a small interest in which baseball team	5
george bush purchased a worry small interest in which baseball team	5
george bush purchased small a interest in which baseball team	5
george bush purchased a small interest in which baseball team	5
george bush purchased a small pastime in which baseball team	5
george bush in a small interest purchased which baseball team	5
george bush buy a small interest in which baseball team	5
george bush purchased a small interest in which baseball buy team	5
george bush purchased a small interest in which baseball team	5
george bush purchased a small sake in which baseball team	5
george bush purchased a small interest in which baseball game team	5
What is Australia 's national flower ?	30
what is australia s national flower	30
what is commonwealth of australia s national flower	30
flower is australia s national what	30
what is flower s national australia	30
is australia s national flower	30
what is exist australia s national flower	30
what is australia s internal national flower	30
what is australia s national heyday	30
what is australia s national	30
what is australia s national prime	30
what is australia s internal national flower	30
what is australia s national flower	30
what is commonwealth of australia s national flower	30
what is australia s national prime	30
what national australia s is flower	30
what national australia s is flower	30
what is australia s national	30
what is australia s national prime	30
what is australia s national internal flower	30
what australia is s national flower	30
what australia is s national flower	30
what is australia s national flush	30
what is australia s flower	30
what internal is australia s national flower	30
australia is what s national flower	30
what is australia s national flower	30
what is australia s national flower	30
what is australia flower	30
what is australia s national exist flower	30
what is commonwealth of australia s national flower	30
what is s australia national flower	30
what is australia s flower national	30
Why does the moon turn orange ?	9
why does the moon turn orange river	9
why does the moon turn orange	9
why moon turn orange	9
why does the moon fare turn orange	9
why the does moon turn orange	9
why does turn moon the orange	9
why does the moon turn orange	9
why does the moon round turn orange	9
why does the moon sprain orange	9
why does the moon turn orange river	9
why does the moon turn fare orange	9
why does the moon wrick orange	9
why does the turn orange	9
does why the moon turn orange	9
why does wherefore the moon turn orange	9
why does the moon turn	9
why does the sun myung moon turn orange	9
why does the moon turn orange	9
why does the moon twist orange	9
why the does moon turn orange	9
why does the moon turn orange	9
moon does the why turn orange	9
why does turn moon the orange	9
why does the orange river moon turn orange	9
why orange the moon turn does	9
moon on why does the moon turn orange	9
why turn the moon does orange	9
why does moon turn orange	9
why does the moon sour orange	9
why does the moon turn round orange	9
why does the moon round turn orange	9
why does the moon turn orange	9
What is autism ?	7
what is autism	7
what autism	7
what is exist autism	7
is autism	7
autism is what	7
exist what is autism	7
what is autism	7
is what autism	7
is autism	7
what is autism	7
autism is what	7
autism is what	7
what is autism	7
what is autism	7
exist what is autism	7
what is autism	7
is what autism	7
what exist is autism	7
what is	7
autism is what	7
what is autism	7
is autism	7
what is autism	7
exist what is autism	7
what is autism	7
what exist is autism	7
what is autism	7
what is autism	7
autism is what	7
what exist is autism	7
is autism	7
what is autism	7
What city had a world fair in 1900 ?	21
what metropolis had a world fair in	21
what city had a world fair consume in	21
what city had in world fair a	21
what a had city world fair in	21
what city fair a world had in	21
what fair had a world city in	21
what city had a world honest in	21
what city had a worldly concern fair in	21
what city had a world funfair in	21
what city had world a fair in	21
what city a world fair in	21
what city had a world in fair	21
what city had world a fair in	21
what city had consume a world fair in	21
what city had a domain fair in	21
what city had a world fair consume in	21
what city a fair in	21
what city had a populace fair in	21
what city had a world fair public in	21
what city had a existence fair in	21
what city had a populace fair in	21
what city had a world fair consume in	21
what angstrom city had a world fair in	21
city had a world fair in	21
what city had world a fair in	21
what a had city world fair in	21
what comely city had a world fair in	21
what city had a world fair in	21
what city had a world fair in	21
what urban center had a world fair in	21
what city a world fair in	21
what city had a world fair in	21
What person 's head is on a dime ?	4
what person s head on a dime	4
what person s head is a on dime	4
what person is head s on a dime	4
what soul s head is on a dime	4
what person sec s head is on a dime	4
what s head on a	4
what person s head is on a dime bag	4
fountainhead what person s head is on a dime	4
what someone s head is on a dime	4
what head s person is on a dime	4
person what s head is on a dime	4
what sec person s head is on a dime	4
what person s head is on a	4
dime bag what person s head is on a dime	4
what person s mind is on a dime	4
what person s head is on a dime	4
what person s head is on a dime bag	4
fountainhead what person s head is on a dime	4
is person s head what on a dime	4
on person s head is what a dime	4
what person s is dime	4
what person s head on a dime	4
what person s head is on a dime bag	4
what person along s head is on a dime	4
what person s head a on is dime	4
what person s head is sec on a dime	4
what person s head exist is on a dime	4
what person s straits is on a dime	4
what person s head is on a dime	4
what s person head is on a dime	4
what person s headway is on a dime	4
what person s head on a dime	4
What is the average weight of a Yellow Labrador ?	45
what is the average of a yellow labrador	45
what is the average weight a of yellow labrador	45
what is the average weight of fair a yellow labrador	45
what is the average system of weights of a yellow labrador	45
what is the weight of a labrador	45
what system of weights is the average weight of a yellow labrador	45
is the average weight of yellow labrador	45
what system of weights is the average weight of a yellow labrador	45
what is the average weight of a lily livered labrador	45
what is the mean weight of a yellow labrador	45
weight is the average what of a yellow labrador	45
what is the average weight of a labrador yellow	45
what is the of weight average a yellow labrador	45
what is the average exist weight of a yellow labrador	45
what is the average of weight a yellow labrador	45
what is average weight of a yellow labrador	45
what is the average yellow of a weight labrador	45
what is the average weight of a yellow	45
what is the average weight of a yellow labrador	45
system of weights what is the average weight of a yellow labrador	45
a is the average weight of what yellow labrador	45
what is the a yellow labrador	45
what is the average weight of jaundiced a yellow labrador	45
what is the average jaundiced weight of a yellow labrador	45
of is the average weight what a yellow labrador	45
what is the average weight of a yellowish labrador	45
what the average weight of a yellow labrador	45
what is the average weightiness of a yellow labrador	45
what is the average angle of a yellow labrador	45
what is the average weight fair of a yellow labrador	45
what is the average weight angstrom of a yellow labrador	45
what is the average weight a yellow labrador	45
Who was the first man to fly across the Pacific Ocean ?	4
the was the first man to fly across who pacific ocean	4
who was the first to fly across the	4
who was the first man to pilot across the pacific ocean	4
who was the first man to fly across pacific ocean	4
who was the for the first time man to fly across the pacific ocean	4
man was the first who to fly across the pacific ocean	4
who was the first man adult male to fly across the pacific ocean	4
who was the first man to fly front fly across the pacific ocean	4
who was the first isle of man to fly across the pacific ocean	4
who was the first man to fly across the pacific ocean	4
who was the pacific man to fly across the first ocean	4
who was the start man to fly across the pacific ocean	4
who was ocean first man to fly across the pacific the	4
who was the first to fly across the pacific ocean	4
who was the first low gear man to fly across the pacific ocean	4
who was the first gentlemans gentleman to fly across the pacific ocean	4
who was the exist first man to fly across the pacific ocean	4
who was the fly man to first across the pacific ocean	4
who was the pacific man to fly across the first ocean	4
who was the first man fly front to fly across the pacific ocean	4
who man the first was to fly across the pacific ocean	4
who first man fly across the pacific ocean	4
was the first man to fly across the pacific ocean	4
who was the first man crosswise to fly across the pacific ocean	4
who was the first across to fly man the pacific ocean	4
who was the first man to fly across the pacific sea	4
who exist was the first man to fly across the pacific ocean	4
who was the first man to fly across ocean	4
who was the first man the fly across to pacific ocean	4
who was the first man to fly crosswise the pacific ocean	4
who was the first man to the pacific ocean	4
who was the first man to fly world health organization across the pacific ocean	4
When did Idaho become a state ?	8
a did idaho become when state	8
state did idaho become a when	8
when did idaho a become state	8
when did become a	8
when did idaho become a gem state state	8
become did idaho when a state	8
when did idaho become gem state a state	8
a did idaho become when state	8
when did idaho become a state	8
when did idaho turn a state	8
when angstrom did idaho become a state	8
when did state become a idaho	8
when did idaho gem state become a state	8
when did id become a state	8
did idaho become a state	8
when did idaho become a state	8
when did id become a state	8
when did gem state idaho become a state	8
when did idaho state	8
when did idaho become a state	8
when did idaho angstrom become a state	8
when did idaho turn a state	8
when did idaho become a body politic	8
angstrom when did idaho become a state	8
when did idaho go a state	8
when gem state did idaho become a state	8
when did idaho become a body politic	8
when did idaho become state a	8
when did gem state become a state	8
when did become a state	8
when did idaho a become state	8
when did idaho become a state	8
What is the life expectancy for crickets ?	14
what is the expectancy for crickets	14
what is the life expectancy for cricket	14
what is for life expectancy the crickets	14
what the life expectancy for crickets	14
what is the life aliveness expectancy for crickets	14
what the is life expectancy for crickets	14
what is the life expectancy for cricket	14
what is the living expectancy for crickets	14
what is the exist life expectancy for crickets	14
what is the life expectancy for cricket	14
the is what life expectancy for crickets	14
what is the life expectancy for crickets	14
what exist is the life expectancy for crickets	14
what is crickets life expectancy for the	14
what is the spirit expectancy for crickets	14
what is the life anticipation for crickets	14
what is the life expectancy for aliveness crickets	14
what is life the expectancy for crickets	14
what is the life expectancy for crickets	14
what is the life expectancy for	14
what is the life expectancy for anticipation crickets	14
what is the crickets expectancy for life	14
what is the life expectancy for	14
what is the life expectancy for exist crickets	14
what is the life aliveness expectancy for crickets	14
what the life expectancy for	14
what is the biography expectancy for crickets	14
for is the life expectancy what crickets	14
what is the life for expectancy crickets	14
what for the life expectancy is crickets	14
what is the life anticipation for crickets	14
what is the life aliveness expectancy for crickets	14
What metal has the highest melting point ?	28
what metal has the highest melting stage	28
what metal has the highest melting point	28
what metal consume has the highest melting point	28
what metallic element has the highest melting point	28
what metal has the highest melting manoeuvre	28
what metal has highest the melting point	28
metal has the highest melting point	28
point metal has the highest melting what	28
eminent what metal has the highest melting point	28
what metal has the consume highest melting point	28
what metal aim has the highest melting point	28
what metal has the highest melting metallic element point	28
what metal has the melting highest point	28
the metal has what highest melting point	28
what highest has the metal melting point	28
what the has metal highest melting point	28
what metal has aim the highest melting point	28
what metal has metallic element the highest melting point	28
what metal has the highest melting point	28
what metal has highest melting point	28
what metal has the eminent melting point	28
highest metal has the what melting point	28
what metal highest the has melting point	28
what metal has melting highest the point	28
what metal has the highest melting point	28
what metal has the highest melting point	28
what metal has the highest melting metallic element point	28
what metal has the highest dethaw point	28
what metal has the highest melting point	28
what metallic has the highest melting point	28
what metal has the highest evaporate point	28
metal has the highest melting point	28
Who developed the vaccination against polio ?	4
who infantile paralysis developed the vaccination against polio	4
who grow the vaccination against polio	4
who developed vaccination against polio	4
who developed world health organization the vaccination against polio	4
who developed the vaccination against polio	4
who evolve the vaccination against polio	4
who developed the vaccination polio	4
who germinate the vaccination against polio	4
who developed the against polio	4
vaccination developed the who against polio	4
who produce the vaccination against polio	4
developed vaccination against polio	4
infantile paralysis who developed the vaccination against polio	4
who developed the inoculation against polio	4
developed the vaccination against polio	4
who developed the vaccination against inoculation polio	4
who developed the against vaccination polio	4
who infantile paralysis developed the vaccination against polio	4
who developed polio vaccination against the	4
polio developed the vaccination against who	4
who developed vaccination the against polio	4
developed the vaccination polio	4
who developed the polio against vaccination	4
who developed the vaccination against infantile paralysis	4
who inoculation developed the vaccination against polio	4
who developed the against vaccination polio	4
who developed the vaccination against	4
who the developed vaccination against polio	4
who arise the vaccination against polio	4
who developed the vaccination against poliomyelitis	4
who developed the against polio	4
who developed arise the vaccination against polio	4
What is epilepsy ?	7
exist what is epilepsy	7
what is exist epilepsy	7
is what epilepsy	7
what exist is epilepsy	7
what is epilepsy	7
what is exist epilepsy	7
epilepsy is what	7
what is epilepsy	7
what is	7
what is exist epilepsy	7
is what epilepsy	7
epilepsy is what	7
is what epilepsy	7
is	7
what is epilepsy	7
what is epilepsy	7
what is epilepsy	7
what is epilepsy	7
what is exist epilepsy	7
what is epilepsy	7
what is epilepsy	7
exist what is epilepsy	7
what is epilepsy	7
epilepsy is what	7
what is epilepsy	7
is what epilepsy	7
is epilepsy	7
what is epilepsy	7
exist what is epilepsy	7
what is epilepsy	7
is what epilepsy	7
what is epilepsy	7
What year did the Titanic sink ?	8
what year fare did the titanic sink	8
what yr did the titanic sink	8
what year did the sink	8
what year did fare the titanic sink	8
what year did the fare titanic sink	8
what year did the titanic sinkhole	8
what sink did the titanic year	8
what year did the titanic subside	8
what did the titanic sink	8
what year did the titanic cesspool	8
year what did the titanic sink	8
what year the did titanic sink	8
what year did the titanic go under	8
what year did the titanic lapse	8
what year the titanic sink	8
what year did the class titanic sink	8
what class did the titanic sink	8
what year did the titanic sink	8
what year did the titanic sink	8
what titanic did the year sink	8
what year fare did the titanic sink	8
what year did the titanic sink	8
what year the titanic sink	8
what year the titanic sink	8
what year did the titanic slide down	8
what year did the titanic go under	8
what year did the class titanic sink	8
what year titanic the did sink	8
what year the did titanic sink	8
titanic year did the what sink	8
what year did the titanic sink	8
class what year did the titanic sink	8
Who was the first American to walk in space ?	4
who was the beginning american to walk in space	4
who was the first american to paseo in space	4
who was the american walk space	4
walk of life who was the first american to walk in space	4
who was the first american walk in space	4
who was the first american to space in walk	4
who was the distance first american to walk in space	4
who was the first american to walk in space	4
who was the first american to walk distance in space	4
who was the first base american to walk in space	4
who was the first american to walk in infinite	4
who was the first american to space in walk	4
who was the first american to space in walk	4
who was the first base american to walk in space	4
distance who was the first american to walk in space	4
who was first american to walk in space	4
who was the first american to walk in walk of life space	4
was first american to walk in space	4
who was the first american to walk in space	4
who was the first american to space in walk	4
who was the first of all american to walk in space	4
who was the first american to walk in place	4
who the first american to walk in space	4
who was the first american to manner of walking in space	4
who was the first walk to american in space	4
who was the first to american walk in space	4
who was the first american to walk in walk of life space	4
who was the first american walk space	4
who distance was the first american to walk in space	4
who was the first american english to walk in space	4
was the first american to walk in space	4
walk of life who was the first american to walk in space	4
What is a biosphere ?	7
what is biosphere a	7
what is a biosphere	7
exist what is a biosphere	7
what is a biosphere	7
what is angstrom a biosphere	7
what is a biosphere	7
what is a biosphere	7
what is a	7
what is a biosphere	7
what is a biosphere	7
what is a biosphere	7
biosphere is a what	7
what is a exist biosphere	7
what exist is a biosphere	7
what biosphere a is	7
what is a	7
angstrom what is a biosphere	7
what is a biosphere	7
what biosphere a is	7
what is a biosphere	7
what is biosphere a	7
what is a biosphere	7
is a biosphere	7
what is exist a biosphere	7
what is biosphere a	7
is a biosphere	7
what is angstrom a biosphere	7
what is a biosphere	7
what is exist a biosphere	7
a is what biosphere	7
what is a biosphere	7
what is a biosphere	7
What river in the US is known as the Big Muddy ?	14
what river in the us is known as the big muddy	14
what river in the us is known as the big quaggy	14
what river in the us is known as the grown muddy	14
what usa river in the us is known as the big muddy	14
what river in the us is have it away as the big muddy	14
what river in the us is known as the big muddy	14
what river in the us is known as the big do it muddy	14
what river in big us is known as the the muddy	14
what river the us is known as the big muddy	14
what river in do it the us is known as the big muddy	14
dingy what river in the us is known as the big muddy	14
what the in the us is known as river big muddy	14
what river in the us is fuck as the big muddy	14
what river in the us is have sex as the big muddy	14
what river in exist the us is known as the big muddy	14
what river in the us is known as the big muddied	14
what river us the in is known as the big muddy	14
what river in muddy us is known as the big the	14
what in the us is known the big muddy	14
what river in the us is known as the big muddy	14
what river in the the states is known as the big muddy	14
what river in us is known the big muddy	14
what river in the muddy is known as the big us	14
what exist river in the us is known as the big muddy	14
what river in the us is have sex as the big muddy	14
what river in muddy us is known as the big the	14
what river in the us is known as the big muddy	14
what river in the us is be intimate as the big muddy	14
what river in the us is as known the big muddy	14
what in the us is known the big muddy	14
what exist river in the us is known as the big muddy	14
what river in the us is known the big	14
What is bipolar disorder ?	7
what is bipolar trouble	7
what is bipolar distract	7
what is disorder bipolar	7
what is upset bipolar disorder	7
what is bipolar upset disorder	7
what is bipolar disorder	7
is what bipolar disorder	7
what is bipolar disquiet	7
what is exist bipolar disorder	7
what is bipolar	7
what is disorder bipolar	7
what is bipolar unhinge	7
what is bipolar disorder	7
what is bipolar unhinge	7
what is bipolar perturb	7
what upset is bipolar disorder	7
bipolar is what disorder	7
disorder is bipolar what	7
what is exist bipolar disorder	7
what is bipolar unhinge	7
is what bipolar disorder	7
what is bipolar upset disorder	7
what is bipolar disorder	7
what is bipolar disorder	7
what is bipolar disorder	7
what is upset bipolar disorder	7
what is bipolar disorder	7
what upset is bipolar disorder	7
bipolar is what disorder	7
what is bipolar disorder	7
what is bipolar disorder	7
what is bipolar upset	7
What is cholesterol ?	7
what is cholesterol	7
what cholesterol is	7
what is cholesterol	7
what is cholesterin	7
is cholesterol	7
what is exist cholesterol	7
is cholesterol	7
what is cholesterin	7
exist what is cholesterol	7
what is cholesterin	7
what is exist cholesterol	7
what is cholesterin	7
is what cholesterol	7
what is cholesterin	7
what cholesterin is cholesterol	7
what is cholesterol	7
what is cholesterin	7
cholesterol is what	7
what cholesterol is	7
is cholesterol	7
is cholesterol	7
what cholesterol is	7
what is cholesterol	7
exist what is cholesterol	7
what exist is cholesterol	7
is what cholesterol	7
exist what is cholesterol	7
what cholesterol is	7
what is exist cholesterol	7
what is cholesterin	7
what is cholesterin	7
is what cholesterol	7
Who developed the Macintosh computer ?	4
who developed the arise macintosh computer	4
who mac developed the macintosh computer	4
who developed the macintosh computer	4
who developed the macintosh data processor	4
who developed the computer macintosh	4
who developed the macintosh computer	4
developed who the macintosh computer	4
who developed the macintosh computer	4
who world health organization developed the macintosh computer	4
who developed the macintosh computing device	4
who developed the figurer macintosh computer	4
who developed figurer the macintosh computer	4
who developed the mac computer	4
who developed the macintosh mac computer	4
the developed who macintosh computer	4
who developed the macintosh computer	4
who developed the mack computer	4
who computer the macintosh developed	4
who world health organization developed the macintosh computer	4
who developed the macintosh information processing system	4
who grow the macintosh computer	4
who developed macintosh the computer	4
macintosh developed the who computer	4
who developed the macintosh information processing system	4
who figurer developed the macintosh computer	4
developed who the macintosh computer	4
who developed computer macintosh the	4
who macintosh the developed computer	4
who developed the macintosh computer	4
who developed the macintosh reckoner	4
who developed the macintosh computer	4
who mac developed the macintosh computer	4
What is caffeine ?	7
what is caffein caffeine	7
is what caffeine	7
is what caffeine	7
what exist is caffeine	7
what caffeine is	7
what is caffeine	7
what is caffeine	7
what is caffeine	7
caffeine is what	7
what is caffein	7
what is caffeine	7
what is caffein	7
what is exist caffeine	7
what is caffeine	7
what is caffeine	7
caffeine is what	7
what caffein is caffeine	7
what is caffein	7
what caffein is caffeine	7
what is caffeine	7
caffeine is what	7
what is exist caffeine	7
what is caffein	7
what exist is caffeine	7
what is caffein	7
what is caffein	7
caffeine is what	7
what is caffeine	7
what is caffein	7
what is caffein	7
caffein what is caffeine	7
is caffeine	7
What imaginary line is halfway between the North and South Poles ?	14
what imaginary line is halfway between the north and south punt	14
what imaginary line is halfway the north and south poles	14
what northwards imaginary line is halfway between the north and south poles	14
what imaginary line is halfway between the north and south poles	14
what imaginary line is halfway between the north and south poles	14
line imaginary what is halfway between the north and south poles	14
what imaginary line is halfway between the north and south poles	14
what imaginary line is between the north and south poles	14
what imaginary line is between and south poles	14
what imaginary line is halfway between the exist north and south poles	14
what imaginary magnetic pole line is halfway between the north and south poles	14
what imaginary line is halfway between the n and south poles	14
what imaginary line is halfway between the poles and south north	14
what northwards imaginary line is halfway between the north and south poles	14
what notional line is halfway between the north and south poles	14
what north line is halfway between the imaginary and south poles	14
what imaginary line is halfway between the north and south perch	14
what imaginary line is halfway between the north and s poles	14
what imaginary line is halfway between the north and confederate states poles	14
what halfway line is imaginary between the north and south poles	14
what imaginary line halfway is between the north and south poles	14
what imaginary line is between the north and south poles	14
what imaginary line is halfway between the north and south poles	14
what imaginary line is exist halfway between the north and south poles	14
what imaginary line is halfway between the magnetic pole north and south poles	14
what imaginary line is halfway between the north and south draw poles	14
what imaginary line is halfway between the north and s south poles	14
what imaginary phone line is halfway between the north and south poles	14
what imaginary and is halfway between the north line south poles	14
what imaginary magnetic pole line is halfway between the north and south poles	14
what imaginary number line is halfway between the north and south poles	14
poles imaginary line is halfway between the north and south what	14
Where is John Wayne airport ?	14
where is john wayne airdrome	14
where is john wayne airport	14
where is john airport	14
where is exist john wayne airport	14
airdrome where is john wayne airport	14
airdrome where is john wayne airport	14
where is john wayne airport	14
where is airport wayne john	14
where is john wayne airport	14
where is wayne airport	14
where is wayne john airport	14
where is john wayne drome	14
where is bathroom wayne airport	14
where is privy wayne airport	14
where bathroom is john wayne airport	14
where is john wayne airport	14
where exist is john wayne airport	14
where is bathroom john wayne airport	14
where is trick wayne airport	14
john is where wayne airport	14
where is john duke wayne airport	14
where is john duke wayne airport	14
where is john wayne airport	14
where is john wayne airport	14
airport is john wayne where	14
where airport john wayne is	14
airport is john wayne where	14
where john wayne is john wayne airport	14
where is john wayne john wayne airport	14
is where john wayne airport	14
where is john airport wayne	14
where is john wayne airdrome	14
What hemisphere is the Philippines in ?	14
exist what hemisphere is the philippines in	14
hemisphere what is the philippines in	14
what hemisphere is the philippine in	14
in hemisphere is the philippines what	14
what hemisphere is the filipino in	14
what hemisphere is the republic of the philippines in	14
what hemisphere is the philippines in	14
what cerebral hemisphere is the philippines in	14
what hemisphere is the cerebral hemisphere philippines in	14
philippines hemisphere is the what in	14
what hemisphere is the republic of the philippines philippines in	14
hemisphere is the philippines in	14
what hemisphere is the philippines cerebral hemisphere in	14
what hemisphere is the philippine islands in	14
what hemisphere is the philippines in	14
what hemisphere is the philippines in	14
what hemisphere is the philippines in	14
what hemisphere is the philippines in	14
what hemisphere is the in philippines	14
is hemisphere what the philippines in	14
what hemisphere is the philippines in	14
what hemisphere is the philippine in	14
republic of the philippines what hemisphere is the philippines in	14
what hemisphere the is philippines in	14
what republic of the philippines hemisphere is the philippines in	14
what cerebral hemisphere is the philippines in	14
what hemisphere indium is the philippines in	14
what hemisphere is exist the philippines in	14
what hemisphere is the philippine in	14
what cerebral hemisphere is the philippines in	14
what is hemisphere the philippines in	14
what hemisphere is the cerebral hemisphere philippines in	14
What is the average speed of the horses at the Kentucky Derby ?	35
what is the astatine average speed of the horses at the kentucky derby	35
what is of average speed the the horses at the kentucky derby	35
what is the average speed derby the horses at the kentucky of	35
what is the average speed of the horses at bluegrass state the kentucky derby	35
what is the average speed of the at the kentucky derby	35
what is the average derby of the horses at the kentucky speed	35
sawhorse what is the average speed of the horses at the kentucky derby	35
what is the average speed of the horse at the kentucky derby	35
what is the average speed of the horses at the kentucky derby	35
what is the average speed of the horses at the kentucky derby	35
what is the average speed derby the horses at the kentucky of	35
what is the speed of the horses the kentucky derby	35
what is the average speed of the sawhorse at the kentucky derby	35
what is the speed of the horses at the kentucky derby	35
what is the average speed of the horses at the kentucky fair derby	35
what is the average speed at the horses of the kentucky derby	35
what is the average speed of the hurry horses at the kentucky derby	35
what is average speed of the horses the kentucky	35
what is the average speed bluegrass state of the horses at the kentucky derby	35
what is the middling speed of the horses at the kentucky derby	35
what is the exist average speed of the horses at the kentucky derby	35
what the average the horses at the kentucky derby	35
the is the average speed of what horses at the kentucky derby	35
what is the bluegrass state average speed of the horses at the kentucky derby	35
is the average speed of the horses kentucky derby	35
what is the speed of the horses at the kentucky derby	35
what is the ordinary speed of the horses at the kentucky derby	35
what is the average speed astatine of the horses at the kentucky derby	35
what is the horses speed of the average at the kentucky derby	35
is what the average speed of the horses at the kentucky derby	35
what is the average upper of the horses at the kentucky derby	35
what is the average speed of the horses at the bluegrass state derby	35
Where are the Rocky Mountains ?	24
where are the mountains rocky	24
where are the jolting rocky mountains	24
where are the mountains	24
the are where rocky mountains	24
are the rocky mountains	24
are where the rocky mountains	24
where are mess the rocky mountains	24
where mess are the rocky mountains	24
where mountains the rocky are	24
where are the rocky mountains	24
mountains are the rocky where	24
exist where are the rocky mountains	24
where are the rocky mess mountains	24
exist where are the rocky mountains	24
where are the rocky mountains	24
where are the rocky mount	24
where mountains the rocky are	24
where are the rocky mountains	24
where mess are the rocky mountains	24
where the are rocky mountains	24
where are the rocky lot	24
where are the rocky hatful	24
where are the rocky mountains	24
where are the bouldered mountains	24
where are the rocky mountains	24
where are the rocky exist mountains	24
are the mountains	24
where are the rocky batch	24
where jolting are the rocky mountains	24
where the are rocky mountains	24
where are the rocky mountains	24
where are the rocky mess	24
What are invertebrates ?	7
what are invertebrates	7
what are invertebrate	7
what are invertebrate	7
invertebrates are what	7
what invertebrate are invertebrates	7
are what invertebrates	7
what are exist invertebrates	7
are what invertebrates	7
invertebrate what are invertebrates	7
what are invertebrates	7
what are invertebrates	7
what are invertebrates	7
what invertebrate are invertebrates	7
are what invertebrates	7
what are invertebrate	7
exist what are invertebrates	7
what are invertebrate	7
what are invertebrate	7
what are invertebrates	7
are what invertebrates	7
are what invertebrates	7
what are invertebrate invertebrates	7
what are invertebrate	7
what invertebrates are	7
what are invertebrates	7
what invertebrate are invertebrates	7
what exist are invertebrates	7
what are invertebrates	7
what exist are invertebrates	7
what invertebrates are	7
what are	7
what are invertebrate	7
What is the temperature at the center of the earth ?	41
what is the temperature solid ground at the center of the earth	41
what is the temperature at the center of the solid ground	41
what is the temperature the center of the earth	41
the temperature at the center of earth	41
what is the temperature the the center of at earth	41
what is the temperature at the plaza of the earth	41
what is the temperature at the center of the earth	41
what is the temperature at the center of earth the	41
what is the temperature at the center of the exist earth	41
what is the temperature at the earth of the center	41
what is the temperature exist at the center of the earth	41
what is the temperature at the center of the earth	41
what is the temperature at the center of concentrate the earth	41
what is the temperature at the center of exist the earth	41
what is the temperature at the center of the earth	41
what is the temperature of the center at the earth	41
the is what temperature at the center of the earth	41
what is the temperature at the gist of the earth	41
what is the concentrate temperature at the center of the earth	41
solid ground what is the temperature at the center of the earth	41
is the temperature at the center of the earth	41
what is the temperature at the center the earth	41
is the temperature at the center of the earth	41
what concentrate is the temperature at the center of the earth	41
what is the temperature at the revolve around of the earth	41
exist what is the temperature at the center of the earth	41
what is the temperature at the center earth the of	41
what is the temperature at the nub of the earth	41
what is the temperature at the center the of earth	41
what is the at temperature the center of the earth	41
what is the temperature at the center of the earth	41
what is the temperature at the sum of the earth	41
When did John F. Kennedy get elected as President ?	8
when did kennedy f john get elected as president	8
when did john f kennedy get elected as president	8
when did john f kennedy bring elected as president	8
when did john f kennedy get degree fahrenheit elected as president	8
when did elected f kennedy get john as president	8
when did john f kennedy international airport get elected as president	8
when did john f kennedy get elect as president	8
when did john f kennedy beat elected as president	8
when did fare john f kennedy get elected as president	8
when did f kennedy get elected as president	8
when did john f kennedy get degree fahrenheit elected as president	8
when f john did kennedy get elected as president	8
when did john f get elected as	8
when did john f kennedy get elect elected as president	8
when did john f draw kennedy get elected as president	8
jfk when did john f kennedy get elected as president	8
when did john f kennedy draw elected as president	8
when did john f kennedy get elective as president	8
when did john f kennedy get elected as president	8
when did as f kennedy get elected john president	8
when kennedy john f did get elected as president	8
when did john f kennedy get elected as president	8
when draw did john f kennedy get elected as president	8
jfk when did john f kennedy get elected as president	8
when did john f kennedy get elected as chairperson	8
when did john f get kennedy elected as president	8
when president john f kennedy get elected as did	8
when did john f kennedy get elected as president	8
when did john f president get elected as kennedy	8
when did john f john fitzgerald kennedy get elected as president	8
when did john f kennedy get fare elected as president	8
when did john f kennedy baffle elected as president	8
How old was Elvis Presley when he died ?	27
died old was elvis presley when he how	27
how old was presley elvis when he died	27
how old was elvis presley when he buy the farm	27
how old was elvis presley when he helium died	27
how old was elvis presley when he died	27
how old was when presley elvis he died	27
how one time was elvis presley when he died	27
elvis old was how presley when he died	27
how elvis presley when he died	27
how old was pane presley when he died	27
how old elvis presley when he died	27
how old was elvis presley former when he died	27
how old presley elvis was when he died	27
old was elvis presley when he died	27
how old was elvis presley when helium he died	27
how old was elvis presley when he former died	27
how old was elvis presley when he died	27
how elvis was old presley when he died	27
how old was lucy in the sky with diamonds presley when he died	27
former how old was elvis presley when he died	27
how old exist was elvis presley when he died	27
how old was elvis presley when he die	27
how old was elvis presley when he died	27
how old was zen presley when he died	27
how elvis when he died	27
how elvis was old presley when he died	27
how was elvis presley when he died	27
how old was elvis aron presley elvis presley when he died	27
how old was elvis elvis aron presley when he died	27
how when was elvis presley old he died	27
how old was elvis presley helium when he died	27
how old was elvis exist presley when he died	27
Where is the Orinoco River ?	14
where is the orinoco river river	14
where is the orinoco river	14
river is the orinoco where	14
the is where orinoco river	14
river is the orinoco where	14
where is the orinoco river	14
river is the orinoco where	14
where is the orinoco river river	14
where orinoco river is the orinoco river	14
is the orinoco river	14
where the is orinoco river	14
where is the orinoco river river	14
where is the orinoco river river	14
orinoco river where is the orinoco river	14
where orinoco the is river	14
where is the river orinoco	14
where is the orinoco river river	14
where is the orinoco river river	14
where is the orinoco	14
where orinoco river is the orinoco river	14
where orinoco river is the orinoco river	14
orinoco river where is the orinoco river	14
where is the orinoco river river	14
where the orinoco river	14
orinoco river where is the orinoco river	14
where is the orinoco river	14
where is the orinoco river river	14
where is exist the orinoco river	14
where is the orinoco river river	14
where is the orinoco river	14
where exist is the orinoco river	14
where is river orinoco the	14
How far is the service line from the net in tennis ?	40
how far is the line from the in tennis	40
how lawn tennis far is the service line from the net in tennis	40
how far is the armed service line from the net in tennis	40
far is the service line from the net in tennis	40
how far is service line from the net in tennis	40
how far is the service indium line from the net in tennis	40
how far is the table service line from the net in tennis	40
how far tennis the service line from the net in is	40
how far is the line from the in tennis	40
how far is the service line from the net in indium tennis	40
how far is the service line of credit from the net in tennis	40
how far is the the line from service net in tennis	40
how far is the service production line from the net in tennis	40
how in is the service line from the net far tennis	40
how far service the is line from the net in tennis	40
how far is the service line from the net in tennis	40
how former armed forces is the service line from the net in tennis	40
how far is the profits service line from the net in tennis	40
how far is exist the service line from the net in tennis	40
how far is from service line the the net in tennis	40
how far is net service line from the the in tennis	40
far is the service line from the net in	40
how far is the service transmission line from the net in tennis	40
how far is the service line draw from the net in tennis	40
profits how far is the service line from the net in tennis	40
how far is the service line from the profit in tennis	40
lawn tennis how far is the service line from the net in tennis	40
how far is the service line the net in tennis	40
how far is the service line from the net in tennis	40
how far is the service in from the net line tennis	40
how far is the service servicing line from the net in tennis	40
how far is the service line from the net in tennis	40
How much fiber should you have per day ?	13
how much fiber should you have consume per day	13
how much character should you have per day	13
how much fiber day you have per should	13
how daylight much fiber should you have per day	13
how much day should you have per fiber	13
how much fiber you should have per day	13
much fiber should you have per day	13
how much character fiber should you have per day	13
how much fiber should you character have per day	13
how much fiber you have per day	13
how much fiber should per have you day	13
how much fiber should you have per day	13
how much fiber should you per have day	13
how a great deal fiber should you have per day	13
day much fiber should you have per how	13
how practically fiber should you have per day	13
how a good deal fiber should you have per day	13
daylight how much fiber should you have per day	13
character how much fiber should you have per day	13
how much fiber should you have per twenty four hour period	13
how fiber should have per day	13
how much fiber should have per day	13
how much fiber should you have day per	13
how much fiber should you have per day	13
how character much fiber should you have per day	13
how much should fiber you have per day	13
how much roughage should you have per day	13
how much fiber should you have per day	13
how should fiber much you have per day	13
how much fiber should you have per twenty four hour period	13
how much fiber should you have per day	13
how much fibre should you have per day	13
How many Great Lakes are there ?	13
how many great lake are there	13
how great many lakes are there	13
how great lakes are	13
are many great lakes how there	13
how many neat great lakes are there	13
how are great lakes many there	13
how many great lake are there	13
how many great lake are there	13
how many great lakes exist are there	13
how many great lakes are there	13
how many great lakes are there	13
how many great lakes are there	13
how great lakes are there	13
how many great lake are there	13
how many great lake are there	13
how in that respect many great lakes are there	13
how many great are lakes there	13
how many great lakes are there	13
how in that respect many great lakes are there	13
are many great lakes how there	13
how many large lakes are there	13
great many how lakes are there	13
how many bully lakes are there	13
how many great lakes there	13
how great many lakes are there	13
how many great lakes in that respect are there	13
how many great lake lakes are there	13
how many expectant lakes are there	13
how many lakes are there	13
how great lakes are	13
how many lake great lakes are there	13
how many neat great lakes are there	13
Material called linen is made from what plant ?	30
exist material called linen is made from what plant	30
material called linen is made draw from what plant	30
material called linen paper is made from what plant	30
material called linen is made from plant what	30
material called linen is made linen paper from what plant	30
material called linen is what from made plant	30
material called linen is exist made from what plant	30
material called linen is take a shit from what plant	30
material called linen plant made from what is	30
material called linen textile is made from what plant	30
material called linen is constitute from what plant	30
material called linen is made linen paper from what plant	30
material called linen is made from what set	30
material is linen called made from what plant	30
called linen is made what	30
material called linen is made from what plant	30
substantial called linen is made from what plant	30
material called linen is from what	30
material called linen is made what from plant	30
material called linen exist is made from what plant	30
material called linen is made from textile what plant	30
material linen called is made from what plant	30
material phone linen is made from what plant	30
material from linen is made called what plant	30
material called linen plant made from what is	30
textile called linen is made from what plant	30
material called linen is get from what plant	30
material called linen is made from what flora	30
material called linen is made from what plant	30
material linen is made from plant	30
material called linen is made from what	30
material called linen is made from what plant	30
What is Teflon ?	7
exist what is teflon	7
what is polytetrafluoroethylene	7
exist what is teflon	7
what is polytetrafluoroethylene	7
what exist is teflon	7
what is polytetrafluoroethylene teflon	7
is	7
teflon is what	7
polytetrafluoroethylene what is teflon	7
what teflon is	7
what is polytetrafluoroethylene	7
is teflon	7
what is polytetrafluoroethylene	7
what is polytetrafluoroethylene	7
what is polytetrafluoroethylene	7
is teflon	7
what teflon is	7
polytetrafluoroethylene what is teflon	7
what is exist teflon	7
what is teflon	7
is what teflon	7
what teflon is	7
what exist is teflon	7
is what teflon	7
what is	7
what teflon is	7
teflon is what	7
what is teflon	7
what is polytetrafluoroethylene	7
polytetrafluoroethylene what is teflon	7
what teflon is	7
what is teflon	7
What is amitriptyline ?	7
elavil what is amitriptyline	7
what is amitriptyline hydrochloride	7
what	7
what amitriptyline is	7
what is amitriptyline	7
what is amitriptyline	7
what elavil is amitriptyline	7
amitriptyline is what	7
what exist is amitriptyline	7
elavil what is amitriptyline	7
is what amitriptyline	7
what elavil is amitriptyline	7
what exist is amitriptyline	7
is what amitriptyline	7
what is elavil	7
elavil what is amitriptyline	7
what is amitriptyline	7
what is elavil	7
amitriptyline is what	7
what is elavil	7
what amitriptyline is	7
what is amitriptyline hydrochloride	7
exist what is amitriptyline	7
what exist is amitriptyline	7
is what amitriptyline	7
what is amitriptyline hydrochloride	7
what amitriptyline	7
what is amitriptyline	7
what is amitriptyline	7
what is elavil	7
is what amitriptyline	7
amitriptyline is what	7
What is a shaman ?	7
what is shaman a	7
what is shaman a	7
what is a shaman	7
a is what shaman	7
what is shaman a	7
what is a priest doctor shaman	7
what is priest doctor a shaman	7
shaman is a what	7
what is exist a shaman	7
what is a	7
what is a priest doctor	7
what is a priest doctor	7
what is a shaman	7
priest doctor what is a shaman	7
is a shaman	7
a is what shaman	7
what is a shaman	7
what is a priest doctor	7
priest doctor what is a shaman	7
priest doctor what is a shaman	7
what is a priest doctor	7
what is a priest doctor	7
what is a priest doctor	7
what is a priest doctor	7
what a shaman	7
what is a shaman	7
is what a shaman	7
what is a exist shaman	7
what is a priest doctor	7
what angstrom is a shaman	7
what exist is a shaman	7
what a is shaman	7
What is the proper name for a female walrus ?	2
what is the proper name discover for a female walrus	2
for is the proper name what a female walrus	2
walrus is the proper name for a female what	2
what is the proper name a female walrus	2
what is the proper name for a female seahorse	2
what is the proper name walrus a female for	2
what is discover the proper name for a female walrus	2
what the proper name for a female walrus	2
what is the proper name female walrus	2
what is the right name for a female walrus	2
what is the proper name for a female walrus	2
what is the proper name for a female walrus	2
what is the proper name for discover a female walrus	2
what is the proper walrus for a female name	2
what is the right name for a female walrus	2
what is the proper name for a female sea horse	2
what is the right name for a female walrus	2
the is what proper name for a female walrus	2
what is the proper name for exist a female walrus	2
what is the right name for a female walrus	2
what is female person the proper name for a female walrus	2
what is the proper for a female walrus	2
what is the proper name for a female sea horse	2
what is the for name proper a female walrus	2
what is the proper name for a female female person walrus	2
what is the proper name for female walrus	2
what is the proper key for a female walrus	2
what is the proper name for a female walrus	2
what is the proper name for a female person walrus	2
what for the proper name is a female walrus	2
a is the proper name for what female walrus	2
what right is the proper name for a female walrus	2
What is a group of turkeys called ?	2
what mathematical group is a group of turkeys called	2
what is of group a turkeys called	2
what is a group of turkeys holler	2
what is called group of turkeys a	2
what angstrom is a group of turkeys called	2
what is a grouping of turkeys called	2
what is a group of turkeys called	2
angstrom what is a group of turkeys called	2
what joker is a group of turkeys called	2
what is group of turkeys called	2
is a group of turkeys called	2
what is a group of turkeys mathematical group called	2
is group of turkeys	2
what is mathematical group a group of turkeys called	2
group is a what of turkeys called	2
what is a group of joker called	2
what is a group of dud called	2
what is a name group of turkeys called	2
is group of turkeys called	2
what is a group turkeys called	2
what is a group of called turkeys	2
angstrom what is a group of turkeys called	2
what is joker a group of turkeys called	2
what is a group of turkeys ring	2
what is a group of turkeys called	2
is what a group of turkeys called	2
a is what group of turkeys called	2
what is a group of turkeys called	2
what is a chemical group of turkeys called	2
what is group of called	2
what is a aggroup of turkeys called	2
what of a group is turkeys called	2
How long did Rip Van Winkle sleep ?	27
how long did rip van winkle	27
winkle long did rip van how sleep	27
how long did rip van blink sleep	27
how long did rip winkle van sleep	27
how long did pull van winkle sleep	27
how long did rip avant garde winkle sleep	27
how long did rip van winkle rest	27
how long did rip van sleep	27
how long did rip van sleep	27
how long did rip caravan winkle sleep	27
how long did van rip winkle sleep	27
long how did rip van winkle sleep	27
how long did rip van winkle	27
how long rip van sleep	27
how long did rip van winkle sleep	27
how long did rip van winkle sleep	27
how long did rip van fare winkle sleep	27
profligate how long did rip van winkle sleep	27
how long profligate did rip van winkle sleep	27
how hanker did rip van winkle sleep	27
how long van rip did winkle sleep	27
how long did rip vanguard winkle sleep	27
how rip did long van winkle sleep	27
how long did rip twinkle van winkle sleep	27
how long did rip van winkle sleep	27
van long did rip how winkle sleep	27
how rip did long van winkle sleep	27
how long did rip profligate van winkle sleep	27
rip long did how van winkle sleep	27
how long did roue van winkle sleep	27
kip how long did rip van winkle sleep	27
how long did rip van winkle sleep	27
What are triglycerides ?	7
what are triglyceride triglycerides	7
what are triglyceride	7
triglycerides are what	7
are what triglycerides	7
what are triglycerides	7
what are triglycerides	7
what exist are triglycerides	7
what triglycerides are	7
what triglycerides	7
triglycerides are what	7
what are triglyceride	7
what triglycerides are	7
what are triglyceride triglycerides	7
what are triglycerides	7
what exist are triglycerides	7
what are triglycerides	7
exist what are triglycerides	7
what are exist triglycerides	7
what are triglycerides	7
what are triglyceride	7
what are triglyceride	7
what are triglyceride	7
what are triglyceride	7
what triglycerides are	7
what are triglycerides	7
what are triglycerides	7
exist what are triglycerides	7
what are triglyceride	7
what are triglyceride	7
triglyceride what are triglycerides	7
what are exist triglycerides	7
what are triglyceride	7
How many liters in a gallon ?	13
how many liters gallon a in	13
how many liter in a gallon	13
how many in a gallon	13
how many liters in a	13
how many liters in a gallon	13
how many liters in a gallon	13
how many liters cubic decimeter in a gallon	13
how in liters many a gallon	13
how many liters in a congius	13
how many l in a gallon	13
how many liters a in gallon	13
how many in liters a gallon	13
how many liters in a imperial gallon	13
how many liters in a gallon	13
how many in a gallon	13
angstrom how many liters in a gallon	13
how many liters in a gal	13
how many liters in gallon a	13
how gallon liters in a many	13
how many indium liters in a gallon	13
how many liters in imperial gallon a gallon	13
how many liters in a gal	13
how many litre in a gallon	13
how many liters in a congius	13
how many liters in gallon a	13
how many liters in a gallon	13
how many liters in a indium gallon	13
how many indium liters in a gallon	13
how many liters gallon a in	13
how many angstrom liters in a gallon	13
how many liters in a indium gallon	13
how many liters in a gallon	13
What is the name of the chocolate company in San Francisco ?	5
what is the name of the chocolate company in san francisco	5
in is the name of the chocolate company what san francisco	5
what is the name of san chocolate company in the francisco	5
what is the name of the chocolate company in san francisco	5
what is the name exist of the chocolate company in san francisco	5
what is the name of the chocolate company in san francisco	5
what company the name of the chocolate is in san francisco	5
exist what is the name of the chocolate company in san francisco	5
what is the name of the chocolate company in	5
what is the of the chocolate company in san francisco	5
what is the in of the chocolate company name san francisco	5
what is the name of the chocolate party in san francisco	5
what san the name of the chocolate company in is francisco	5
what is the name of the coffee chocolate company in san francisco	5
what is the name of the coffee company in san francisco	5
what is the name discover of the chocolate company in san francisco	5
what is the make of the chocolate company in san francisco	5
what is the name of the chocolate companionship in san francisco	5
what is the of the chocolate company in san francisco	5
chocolate is the name of the what company in san francisco	5
what is the list of the chocolate company in san francisco	5
what is the in of the chocolate company name san francisco	5
what is the name of the chocolate company troupe in san francisco	5
what is the name of the chocolate in san francisco	5
what is the name of the chocolate party in san francisco	5
what is the name of the troupe chocolate company in san francisco	5
what is in name of the chocolate company the san francisco	5
what is the name of the chocolate company in san	5
what is indium the name of the chocolate company in san francisco	5
what is the cite of the chocolate company in san francisco	5
indium what is the name of the chocolate company in san francisco	5
what is the bring up of the chocolate company in san francisco	5
What are amphibians ?	7
what are amphibious aircraft	7
what exist are amphibians	7
what are amphibian	7
what are amphibians	7
amphibians are what	7
what are amphibious vehicle	7
what exist are amphibians	7
are what amphibians	7
what amphibians are	7
what are	7
what are amphibious aircraft amphibians	7
what are exist amphibians	7
what are amphibian	7
amphibians are what	7
what are amphibious aircraft	7
what are	7
what amphibians are	7
what are amphibians	7
what are amphibians	7
what amphibians are	7
amphibians are what	7
what amphibious aircraft are amphibians	7
what are amphibious aircraft	7
what are amphibious vehicle	7
are amphibians	7
what are exist amphibians	7
what amphibians	7
what are amphibious vehicle	7
what are amphibians	7
what are exist amphibians	7
what are exist amphibians	7
what are amphibian	7
Who discovered x-rays ?	4
who discovered rays x	4
who discovered x	4
who discovered x rays	4
who discovered x rays	4
who discovered x re	4
who discovered ten rays	4
discovered x rays	4
who discovered hug drug rays	4
who x discovered rays	4
who discovered x shaft	4
who discovered x rays	4
radiate who discovered x rays	4
who world health organization discovered x rays	4
who discovered rays x	4
who discovered x rays	4
who discovered go rays	4
discovered who x rays	4
who pick up discovered x rays	4
who discovered x light beam	4
who discovered x rays	4
who discovered x rays	4
who discovered x rays	4
rays discovered x who	4
who get a line x rays	4
who discovered world health organization x rays	4
who discovered ten rays	4
who discovered decade rays	4
who discovered pick up x rays	4
who discovered x rays	4
discovered rays	4
who discovered pick up x rays	4
who rays x discovered	4
Which comedian 's signature line is `` Can we talk '' ?	4
which comedian s signature tune signature line is can we talk	4
which comedian signature is can we talk	4
which comedian s we line is can signature talk	4
which comedian s key signature line is can we talk	4
which comedian s signature line is can we talk	4
which comedian s signature bathroom line is can we talk	4
which comic s signature line is can we talk	4
draw which comedian s signature line is can we talk	4
which comedian s signature line is can we talk	4
which comedian s signature line draw is can we talk	4
talk comedian s signature line is can we which	4
can comedian s signature line is which we talk	4
which comedian s signature line is can we talk	4
which signature s comedian line is can we talk	4
which comedian s signature seam is can we talk	4
which comedian s talk line is can we signature	4
which comedian s signature line is comic can we talk	4
which comedian s signature channel is can we talk	4
which comedian s signature line is can we verbalize	4
which comedian s signature line is can we public lecture	4
which comedian talk signature line is can we s	4
which comedian s signature tune line is can we talk	4
which comedian s signature is can talk	4
which comedian s comic signature line is can we talk	4
signature tune which comedian s signature line is can we talk	4
which comic s signature line is can we talk	4
can comedian s signature line is which we talk	4
which comedian s signature draw line is can we talk	4
which comedian s signature line is can we talk	4
which comedian s signature line is can bathroom we talk	4
which comedian s signature line is can we talk	4
comedian s signature line is can we talk	4
What is fibromyalgia ?	7
what exist is fibromyalgia	7
what is fibromyalgia	7
what fibromyalgia is	7
exist what is fibromyalgia	7
fibromyalgia is what	7
what fibromyalgia	7
fibromyalgia is what	7
what is fibromyalgia	7
what fibromyalgia is	7
what exist is fibromyalgia	7
what is fibromyalgia	7
what is fibromyalgia	7
is what fibromyalgia	7
exist what is fibromyalgia	7
what is	7
what is	7
fibromyalgia	7
what is fibromyalgia	7
what is fibromyalgia	7
what is fibromyalgia	7
what exist is fibromyalgia	7
what fibromyalgia is	7
what is fibromyalgia	7
what is fibromyalgia	7
what is fibromyalgia	7
what exist is fibromyalgia	7
what is fibromyalgia	7
is what fibromyalgia	7
is what fibromyalgia	7
what is fibromyalgia	7
what is exist fibromyalgia	7
what is fibromyalgia	7
What is done with worn or outdated flags ?	12
what is done with outdated or worn flags	12
what is done with worn or ease up outdated flags	12
what is perform with worn or outdated flags	12
fare what is done with worn or outdated flags	12
what is done with worn or flags	12
what is done with worn or outdated flags	12
what is done with worn or surgery outdated flags	12
what is done with worn or outdated flags	12
what is practise with worn or outdated flags	12
what is done with outdated or worn flags	12
what is done with worn or outdated flags	12
what is done with worn or superannuated flags	12
what is with done worn or outdated flags	12
what is perform with worn or outdated flags	12
what is done ease up with worn or outdated flags	12
what is done with worn or outdated flags	12
what is done with fag out or outdated flags	12
what is outdated with worn or done flags	12
what is done with worn outdated or flags	12
what is done with worn outdated or flags	12
what is done with or outdated flags	12
what is done have on with worn or outdated flags	12
is what done with worn or outdated flags	12
what exist is done with worn or outdated flags	12
surgery what is done with worn or outdated flags	12
what fare is done with worn or outdated flags	12
what is done with worn or superannuated flags	12
what is done worn or flags	12
what is through with with worn or outdated flags	12
what is done with worn or superannuated flags	12
what is done or outdated flags	12
what is done with worn fare or outdated flags	12
What does cc in engines mean ?	7
what mean cc in engines does	7
what does cc in engines mean	7
what does cc in engines mean	7
in does cc what engines mean	7
what fare does cc in engines mean	7
in does cc what engines mean	7
what does cc in railway locomotive mean	7
what does cc in engines mean	7
what does cc in engines fare mean	7
what does cc indium in engines mean	7
what does cc in engines	7
what does cc in engines intend mean	7
what does milliliter in engines mean	7
does what cc in engines mean	7
what does in engines mean	7
what does cc in engines fare mean	7
what does cc in engines entail	7
what does cc in engines mean	7
what in cc does engines mean	7
what does cc in engines hateful	7
what does cc in engines mean	7
what does in engines mean	7
what does cc in engine engines mean	7
what does cc in engines base	7
what mean cc in engines does	7
what cc in engines mean	7
what does cc in railway locomotive mean	7
what does millilitre in engines mean	7
what does cc in engines mean	7
what does cc in engines engine mean	7
does cc in engines mean	7
what does ml in engines mean	7
When did Elvis Presley die ?	8
when did elvis presley dot die	8
when dot did elvis presley die	8
die did elvis presley when	8
presley did elvis when die	8
when did elvis presley fare die	8
when did elvis presley die	8
when elvis did presley die	8
when did elvis elvis aron presley die	8
when did loony toons presley die	8
when did elvis die presley	8
did when elvis presley die	8
when did elvis presley pop off	8
presley did elvis when die	8
when did elvis presley die	8
when did elvis presley die	8
when did lucy in the sky with diamonds presley die	8
when did presley die	8
when did elvis presley fare die	8
elvis did when presley die	8
did when elvis presley die	8
when did elvis presley die	8
when elvis presley die	8
die did elvis presley when	8
did elvis presley die	8
when did elvis aron presley elvis presley die	8
when did back breaker presley die	8
when did elvis presley die	8
when did elvis aron presley elvis presley die	8
when did pane presley die	8
dot when did elvis presley die	8
when did window pane presley die	8
when did acid presley die	8
What is the capital of Yugoslavia ?	21
what is the great of yugoslavia	21
what is the capital of union of serbia and montenegro	21
is what the capital of yugoslavia	21
serbia and montenegro what is the capital of yugoslavia	21
is what the capital of yugoslavia	21
what is the capital of serbia and montenegro	21
capital letter what is the capital of yugoslavia	21
what is the capital of serbia and montenegro yugoslavia	21
what is the capital of capital letter yugoslavia	21
what is the of yugoslavia	21
what is the capital yugoslavia	21
what is capital the of yugoslavia	21
what yugoslavia the capital of is	21
what serbia and montenegro is the capital of yugoslavia	21
what is the capital of yugoslavia	21
what exist is the capital of yugoslavia	21
what the capital of yugoslavia	21
what is the capital of serbia and montenegro yugoslavia	21
capital letter what is the capital of yugoslavia	21
what is the of capital yugoslavia	21
what is the capital of jugoslavija	21
capital is the what of yugoslavia	21
what is the yugoslavia of capital	21
what is the capital of federal republic of yugoslavia	21
what is the of yugoslavia	21
what is the capital of yugoslavia	21
what yugoslavia the capital of is	21
what is the das kapital of yugoslavia	21
what is the capital of	21
what is the capital of yugoslavia	21
what is the capital of serbia and montenegro	21
what is capital letter the capital of yugoslavia	21
Where is Milan ?	21
where milan	21
milan is where	21
is where milan	21
where is milano	21
where is milano	21
where is milan	21
where is milano	21
where milano is milan	21
where milan is	21
exist where is milan	21
milan is where	21
where exist is milan	21
where is milan	21
where is milano	21
where exist is milan	21
exist where is milan	21
exist where is milan	21
where is milano	21
where is milano	21
where is milano	21
where is milano	21
where exist is milan	21
where is	21
where is milan	21
milan is where	21
where is milan	21
where exist is milan	21
where milan is	21
is where milan	21
where exist is milan	21
is milan	21
where is milan	21
What is the speed hummingbirds fly ?	35
is the speed hummingbirds fly	35
what is the hummingbirds fly	35
what is the fly hummingbirds speed	35
what is exist the speed hummingbirds fly	35
what is the speed hummingbirds flee	35
what is the accelerate hummingbirds fly	35
what hummingbird is the speed hummingbirds fly	35
what is the speed up hummingbirds fly	35
what is the hummingbirds fly	35
what is the speed hummingbirds fly	35
what is the speed hummingbirds tent fly	35
what is the speed hummingbird fly	35
what is the speed hummingbird fly	35
what is hummingbird the speed hummingbirds fly	35
what is the speed hummingbirds fly	35
what is hummingbirds speed the fly	35
what is the speed hummingbirds hurry fly	35
what is the speed hummingbird fly	35
hummingbirds is the speed what fly	35
what exist is the speed hummingbirds fly	35
fly is the speed hummingbirds what	35
what the speed hummingbirds fly	35
what hummingbird is the speed hummingbirds fly	35
what is speed hummingbirds fly	35
what is speed the hummingbirds fly	35
fly is the speed hummingbirds what	35
what is hummingbird the speed hummingbirds fly	35
what is the speed hummingbirds exist fly	35
what is the speed hummingbirds fly	35
the is what speed hummingbirds fly	35
what is the speed fly hummingbirds	35
what is the speed hummingbirds exist fly	35
What is the oldest city in the United States ?	21
what is the oldest city in the united express	21
what is the oldest city in the united unite states	21
is the oldest city in the united states	21
exist what is the oldest city in the united states	21
what is the in city oldest the united states	21
what is the oldest in the states	21
what is the city in the states	21
what states the oldest city in the united is	21
what is the oldest city in the united states	21
what is the oldest city in the united states	21
what is the oldest city states the united in	21
in is the oldest city what the united states	21
what is the older city in the united states	21
what is the oldest metropolis in the united states	21
what is the oldest city in the states united	21
what is the oldest city in the unify states	21
what is the oldest urban center in the united states	21
what is the onetime city in the united states	21
[truncated: 14,501 more rows]
