# Supplementary material for: STTA: enhanced text classification via selective test-time augmentation
Source: PeerJ Comput Sci. 2023 Dec 19;9:e1757. doi: 10.7717/peerj-cs.1757 (PMC10773867; doi:10.7717/peerj-cs.1757)
Supplement: Supplemental Information 6 — The Text REtrieval Conference (TREC) Question Classification dataset contains 5500 labeled questions in training set and another 500 for test set.The TREC-Fine dataset has 50 fine class labels. [file peerj-cs-09-1757-s006.zip › tta_rd_0.1_1+32_test.csv]

label	sentence
40	How far is it from Denver to Aspen ?
40	how is it from denver to aspen
40	how far is to from denver it aspen
40	how far is it from capital of colorado to aspen
40	how from is it far denver to aspen
40	it far is how from denver to aspen
40	how far is it from denver to aspen
40	how far is it from denver comprise to aspen
40	how far is it from denver to mile high city aspen
40	how alir is it from denver to aspen
40	how far is it from capital of colorado to aspen
40	how far is it from aspen to denver
40	how far from denver to aspen
40	how far is it from mile high city to aspen
40	how far is it from denver to aspen
40	how alir is it from denver to aspen
40	how mile high city far is it from denver to aspen
40	how far is it from denver interahamwe to aspen
40	how far is it from denver aspen
40	how far it from denver to aspen
40	to far is it from denver how aspen
40	how denver is it from far to aspen
40	how to is it from denver far aspen
40	how far is it comprise from denver to aspen
40	how interahamwe far is it from denver to aspen
40	how far it is from denver to aspen
40	how army for the liberation of rwanda is it from denver to aspen
40	how mile high city far is it from denver to aspen
40	how far is it from denver to aspen
40	how denver is it from far to aspen
40	how former armed forces is it from denver to aspen
40	information technology how far is it from denver to aspen
40	how far is it from denver to
21	What county is Modesto , California in ?
21	county is modesto in
21	what county is modesto calif in
21	comprise what county is modesto california in
21	is county what modesto california in
21	what in is modesto california county
21	what county is modesto california ca in
21	what county is in california modesto
21	what county is modesto california ca in
21	what county is modesto golden state in
21	what county is modesto in
21	comprise what county is modesto california in
21	what county is hoosier state modesto california in
21	what county is modesto ca in
21	what county is modesto california hoosier state in
21	what county is modesto hoosier state california in
21	what county is modesto california in
21	california county is modesto what in
21	what county is modesto ca in
21	what county is in california modesto
21	what california is modesto county in
21	what county is modesto california in
21	what county is california in
21	what county is modesto california in
21	what county modesto california in
21	california county is modesto what in
21	what county is modesto calif in
21	modesto county is what california in
21	what county is california
21	what county is modesto california in
21	what modesto is county california in
21	what county is modesto calif in
21	what county is modesto ca in
12	Who was Galileo ?
12	who was galileo galilei
12	who was galileo galilei
12	who galileo
12	who was galileo galilei
12	who was world health organization galileo
12	who was galileo galilei
12	who was galileo
12	who galileo galilei was galileo
12	galileo galilei who was galileo
12	galileo galilei who was galileo
12	who galileo was
12	galileo galilei who was galileo
12	who was galileo
12	who galileo was
12	who galileo was
12	who was comprise galileo
12	who was galileo galilei
12	was who galileo
12	who was galileo
12	was who galileo
12	who was galileo
12	who galileo was
12	who was
12	who was galileo galilei
12	who galileo was
12	comprise who was galileo
12	who was galileo galilei
12	who was
12	who was galileo
12	who was galileo galilei
12	who was galileo
12	who was galileo galilei
7	What is an atom ?
7	what is an molecule
7	comprise what is an atom
7	what an is atom
7	what is an atom
7	what is associate in nursing an atom
7	associate in nursing what is an atom
7	what is an mote atom
7	what is an molecule
7	what is an comprise atom
7	what is an atom
7	what mote is an atom
7	what is atom an
7	what is atom
7	is what an atom
7	what is an mote
7	what is an speck
7	what is an atom
7	is what an atom
7	what is mote an atom
7	what is an mote
7	atom is an what
7	what is an speck
7	what is an atom
7	what is an atom
7	what is an atom
7	is what an atom
7	atom is an what
7	what is atom
7	what is an atom
7	what associate in nursing is an atom
7	what is an atom
7	what is an particle
8	When did Hawaii become a state ?
8	when did hi become a state
8	when did hawaii become a state
8	when did suit hawaii become a state
8	when did hi become a state
8	did become a state
8	become did hawaii when a state
8	when did fare hawaii become a state
8	when did hawaii become state department a state
8	when did hawaii a state
8	when did suit hawaii become a state
8	state did hawaii become a when
8	when did hawaii become a aloha state state
8	when did hawaii island become a state
8	when did hawaii go a state
8	when did hawaii become a state
8	when did hawaii a state
8	when did become a state
8	when did hawaii become a put forward
8	when did hawaii island become a state
8	when did hawaii state a become
8	when did hawaii antiophthalmic factor become a state
8	when did hawaii a become state
8	when did hawaii become state
8	when did hi become a state
8	when did hawaii become a state
8	when state department did hawaii become a state
8	when did hawaii a become state
8	when did hawaii a become state
8	when did suit hawaii become a state
8	when state hawaii become a did
8	state did hawaii become a when
8	when did hawaii become suit a state
40	How tall is the Sears Building ?
40	how magniloquent is the sears building
40	how marvellous is the sears building
40	how tall the sears building
40	how tall is the building
40	how marvelous is the sears building
40	how tall is the sears building
40	how tall is sears the building
40	how tall is the sears building
40	tall how is the sears building
40	how improbable is the sears building
40	how build tall is the sears building
40	how tall building the sears is
40	how tall build is the sears building
40	how tall is sears the building
40	how tall is the sears
40	how tall is the sears build building
40	how grandiloquent is the sears building
40	how magniloquent is the sears building
40	how tall is the sears building
40	singe how tall is the sears building
40	how the is tall sears building
40	the tall is how sears building
40	how tall is the sears ramp up
40	how tall is the sears build up
40	is tall how the sears building
40	how tall the sears building
40	how tall is build the sears building
40	how tall is singe the sears building
40	the tall is how sears building
40	how tall is the singe building
40	is tall how the sears building
40	how tall is the comprise sears building
5	George Bush purchased a small interest in which baseball team ?
5	george bush purchased a small in which baseball team
5	george bush president bush purchased a small interest in which baseball team
5	george bush purchased a small stake in which baseball team
5	george bush purchased a small interest in president bush which baseball team
5	george bush purchased baseball small interest in which a team
5	george bush purchased a small interest in which baseball game team
5	george bush buy a small interest in which baseball team
5	george bush purchased a small interest purchase in which baseball team
5	george bush purchase a small interest in which baseball team
5	george a purchased bush small interest in which baseball team
5	george bush purchased a small interest in which baseball team
5	george baseball purchased a small interest in which bush team
5	george bush purchased a small interest president bush in which baseball team
5	george bush a small interest in which baseball
5	george bush purchased a small interest in which purchase baseball team
5	minuscule george bush purchased a small interest in which baseball team
5	george bush purchased a small interest in which baseball team
5	bush purchased a small interest in which baseball team
5	george purchased a small in which baseball team
5	bush purchased a small interest which baseball team
5	george bush purchased a small interest in which baseball team
5	george bush purchased which small interest in a baseball team
5	george which purchased a small interest in bush baseball team
5	george bush purchased a small interest in which baseball team
5	george i bush purchased a small interest in which baseball team
5	george bush purchased a small team in which baseball interest
5	george hoosier state bush purchased a small interest in which baseball team
5	george bush purchased a small matter to in which baseball team
5	george bush purchased a small interest baseball which in team
5	george bush purchased a small interest in purchase which baseball team
5	george bush purchased a small interest in which baseball squad
5	george bush purchased a small interest team which baseball in
30	What is Australia 's national flower ?
30	what is australia s comprise national flower
30	what is australia s national
30	what is flower s national australia
30	s is australia what national flower
30	what is australia s subject flower
30	what is australia s national heyday
30	what is australia s flower national
30	what australia s national flower
30	comprise what is australia s national flower
30	what is australia s national efflorescence
30	is australia s national flower
30	what is australia home s national flower
30	what is australia s national commonwealth of australia flower
30	what is australia s interior flower
30	what is australia flower national s
30	what flower australia s national is
30	what is australia s national blossom
30	what is australia national flower
30	what is australia s national flower
30	what is australia national flower
30	what is australia national s flower
30	atomic number what is australia s national flower
30	bloom what is australia s national flower
30	what is australia s national flower
30	what is australia s national flower
30	is what australia s national flower
30	what is australia s home flower
30	what is australia s internal flower
30	what is australia home s national flower
30	bloom what is australia s national flower
30	what is commonwealth of australia s national flower
30	what is commonwealth of australia s national flower
9	Why does the moon turn orange ?
9	why does the moon round orange
9	why the does moon turn orange
9	why does the moon flex orange
9	moon does the why turn orange
9	why does the moon turn orange
9	why does the moon turn orange
9	why does the moon turn orange
9	why does the moon turn of events orange
9	does the turn orange
9	why does turn moon the orange
9	does why the moon turn orange
9	why does turn over the moon turn orange
9	why orangeness does the moon turn orange
9	why daydream does the moon turn orange
9	why does the moon turn doe orange
9	why does the moon turn orange
9	does why the moon turn orange
9	why does the synodic month turn orange
9	why does the moon work orange
9	why does the turn orange
9	why does moon turn orange
9	why does the moon turn orange
9	orange does the moon turn why
9	why does the moon turn daydream orange
9	why does the moon turn orange river
9	why does the moon turn orange
9	why does the moon sprain orange
9	why does the moon turn orangish
9	why does orange moon turn the
9	why does the moon turn orangeness orange
9	why does the orange turn moon
9	orangeness why does the moon turn orange
7	What is autism ?
7	is what autism
7	is what autism
7	what autism is
7	what is autism
7	what is autism
7	what is comprise autism
7	what comprise is autism
7	what is autism
7	autism
7	autism is what
7	what is autism
7	what is autism
7	what comprise is autism
7	what is
7	what is autism
7	is what autism
7	what is autism
7	what is comprise autism
7	what is autism
7	what is autism
7	what is autism
7	what autism is
7	autism is what
7	what comprise is autism
7	is what autism
7	what is autism
7	what is comprise autism
7	what is autism
7	what is autism
7	what is autism
7	what autism is
7	comprise what is autism
21	What city had a world fair in 1900 ?
21	what city had a world evenhandedly in
21	world city had a what fair in
21	what city had a macrocosm fair in
21	what city had a have world fair in
21	what city had a world fair
21	what city had a earthly concern fair in
21	what city fair a world had in
21	what city had a world mediocre in
21	what city worldly concern had a world fair in
21	what have city had a world fair in
21	what city had a world fair in
21	what city had a metropolis world fair in
21	what urban center had a world fair in
21	city had a world fair in
21	what city a had world fair in
21	what city had a in fair world
21	hoosier state what city had a world fair in
21	what city had a world fair worldly concern in
21	what had a world in
21	what city had a creation fair in
21	what urban center had a world fair in
21	city had a world fair in
21	what city world a had fair in
21	what city had a fair in
21	what city had a world fair bonny in
21	a city had what world fair in
21	what urban center had a world fair in
21	what city had a world fair in
21	what city had a world fair in
21	what world had a city fair in
21	what metropolis had a world fair in
21	what city had a fair in
4	What person 's head is on a dime ?
4	what person s head on a dime
4	on person s head is what a dime
4	what person s head is on a dime bag
4	head person s what is on a dime
4	what s head is on a
4	what person point s head is on a dime
4	what person s head is on a dime
4	what person s head is on a dime bag
4	what person s head up is on a dime
4	what person s head is on a
4	what is s head person on a dime
4	what person s head is on a dime bag
4	dime person s head is on a what
4	what person s head is on point a dime
4	is person s head what on a dime
4	what person s atomic number head is on a dime
4	is person s head what on a dime
4	what soul s head is on a dime
4	what person s dime bag head is on a dime
4	what person s head is along on a dime
4	what person s oral sex is on a dime
4	what person on head is s a dime
4	what person s head is antiophthalmic factor on a dime
4	what mortal person s head is on a dime
4	what someone s head is on a dime
4	what person s head is on a mortal dime
4	what person s head is on a dime
4	what person s head a on is dime
4	what person s head is on a dime bag
4	what s person head is on a dime
4	what person s head is on a dime
4	what person s is on a dime
45	What is the average weight of a Yellow Labrador ?
45	what is the average weight of a yellow labrador
45	what is the average weight of a chickenhearted labrador
45	the average of a yellow labrador
45	what is the average weight of a lily livered labrador
45	what is weight average the of a yellow labrador
45	what is the average weight of a yellow comprise labrador
45	what scandalmongering is the average weight of a yellow labrador
45	what modal is the average weight of a yellow labrador
45	is what the average weight of a yellow labrador
45	what is the fair weight of a yellow labrador
45	what is the average weight of a lily livered labrador
45	slant what is the average weight of a yellow labrador
45	what is average weight of a yellow labrador
45	is the average of a yellow labrador
45	what is the average weight of a yellow labrador
45	what is the median weight of a yellow labrador
45	weight is the average what of a yellow labrador
45	what is the average weight of a yellow labrador
45	what is the average weight of a sensationalistic labrador
45	what is the average slant weight of a yellow labrador
45	what is the average weight of a yellow labrador
45	what the average weight a yellow labrador
45	labrador is the average weight of a yellow what
45	what is the average weight down of a yellow labrador
45	what yellow the average weight of a is labrador
45	what is the average antiophthalmic factor weight of a yellow labrador
45	what is the average weight yellow a of labrador
45	what is the average weight unit of a yellow labrador
45	what is the modal average weight of a yellow labrador
45	what is the average weight scandalmongering of a yellow labrador
45	what is the average antiophthalmic factor weight of a yellow labrador
45	what is the norm weight of a yellow labrador
4	Who was the first man to fly across the Pacific Ocean ?
4	who was the first man to fly across the pacific ocean
4	who was ocean first man to fly across the pacific the
4	who was the across man to fly first the pacific ocean
4	who was across first man to fly the the pacific ocean
4	who was the first man to fly the ocean
4	who was the beginning man to fly across the pacific ocean
4	who was the first man to fly across the pacific peaceable ocean
4	who was the first man to across the pacific ocean
4	who was the across man to fly first the pacific ocean
4	who was the first man to across fly the pacific ocean
4	who was first man to fly across the pacific ocean
4	who was the first man peaceable to fly across the pacific ocean
4	who was the fly man to first across the pacific ocean
4	who the first man to fly across the pacific
4	who was the first man to tent flap across the pacific ocean
4	who was the first man crosswise to fly across the pacific ocean
4	who was the first man to the across fly pacific ocean
4	who was the first man to fly across the pacific ocean
4	who the first to fly across the pacific ocean
4	who was the first man to fly across the sea pacific ocean
4	who was the first fly to man across the pacific ocean
4	who was the first man to fly across the pacific sea
4	who was the first man to fly across the pacific sea
4	who the first man fly the pacific ocean
4	wing who was the first man to fly across the pacific ocean
4	the was the first man to fly across who pacific ocean
4	who was the first valet to fly across the pacific ocean
4	who was the first humanity to fly across the pacific ocean
4	who was the world health organization first man to fly across the pacific ocean
4	who was the first man comprise to fly across the pacific ocean
4	who was the first comprise man to fly across the pacific ocean
4	who was the st man to fly across the pacific ocean
8	When did Idaho become a state ?
8	when did idaho become a put forward
8	when did id become a state
8	when become idaho did a state
8	when did state become a idaho
8	when did idaho state a become
8	when did idaho become a dos
8	when did idaho become antiophthalmic factor a state
8	when did idaho become state a
8	did when idaho become a state
8	when did idaho become a tell
8	when did idaho become a state
8	antiophthalmic factor when did idaho become a state
8	when did become state
8	when did state department idaho become a state
8	when did a become idaho state
8	when did idaho antiophthalmic factor become a state
8	antiophthalmic factor when did idaho become a state
8	when did a become idaho state
8	when did a state
8	when did idaho become a put forward
8	id when did idaho become a state
8	a did idaho become when state
8	when did gem state become a state
8	when did become a
8	when state idaho become a did
8	when did idaho become suit a state
8	when become a state
8	when did idaho become a state
8	when idaho become a state
8	when did idaho become a state
8	when did idaho become a express
8	when did idaho become a fare state
14	What is the life expectancy for crickets ?
14	what crickets the life expectancy for is
14	what is the life expectancy for crickets
14	what is the biography expectancy for crickets
14	expectancy is the life what for crickets
14	what is the life for crickets
14	what is the life for crickets
14	what is the life expectancy for crickets
14	what is the life anticipation for crickets
14	what is the life expectancy for crickets
14	what is the life crickets for expectancy
14	what is the crickets expectancy for life
14	what is the lifespan expectancy for crickets
14	what is the life anticipation for crickets
14	what the life expectancy for
14	what is the life expectancy for crickets
14	what is the expectancy life for crickets
14	what is the anticipation life expectancy for crickets
14	what is the life expectancy comprise for crickets
14	what is the life expectancy for crickets
14	what anticipation is the life expectancy for crickets
14	what is the life anticipation for crickets
14	what is the life expectancy for comprise crickets
14	what for the life expectancy is crickets
14	the is what life expectancy for crickets
14	the life expectancy for crickets
14	is what the life expectancy for crickets
14	what is the life expectancy for cricket
14	what is the animation expectancy for crickets
14	what is the anticipation life expectancy for crickets
14	what is the life anticipation for crickets
14	what is the life living expectancy for crickets
14	what anticipation is the life expectancy for crickets
28	What metal has the highest melting point ?
28	what dissolve metal has the highest melting point
28	what highest has the metal melting point
28	alloy what metal has the highest melting point
28	what percentage point metal has the highest melting point
28	what metal has melting highest the point
28	what metal has point highest melting the
28	percentage point what metal has the highest melting point
28	what metal has the highest melting point
28	what gamy metal has the highest melting point
28	what metal has the highest dethaw point
28	what dissolve metal has the highest melting point
28	what metal has the highest disappear point
28	what metal melting the highest has point
28	what metal has the highest melting point
28	what metal has the highest unfreeze point
28	metal what has the highest melting point
28	what the has metal highest melting point
28	what metal has the highest melting point
28	what metal has the highest unthaw point
28	what the has metal highest melting point
28	what metal has the highest point
28	what metal has the highest point
28	what metal has the highest melting pointedness
28	what metal has the highest melting indicate
28	what alloy metal has the highest melting point
28	what metal has the melting point
28	what metal has the gamy highest melting point
28	what metal has the highest point
28	what metal has alloy the highest melting point
28	what melting has the highest metal point
28	what metal has the highest melting spot
28	what metal has the highest melting luff
4	Who developed the vaccination against polio ?
4	who developed the vaccination against polio
4	who developed the inoculation against polio
4	who grow the vaccination against polio
4	who developed the vaccination highly developed against polio
4	vaccination developed the who against polio
4	who developed the vaccination against poliomyelitis
4	developed the vaccination against polio
4	who developed the against vaccination polio
4	who developed vaccination the against polio
4	who developed the vaccination against inoculation polio
4	who developed the vaccination against polio
4	who developed the vaccination against polio
4	who against the vaccination developed polio
4	who developed the vaccination against highly developed polio
4	who developed the polio against vaccination
4	who the vaccination against polio
4	who developed the vaccination polio
4	who developed the polio against vaccination
4	who developed the inoculation against polio
4	who developed the inoculation against polio
4	who developed the inoculation against polio
4	who developed the vaccination highly developed against polio
4	who developed the vaccination against polio
4	who developed inoculation the vaccination against polio
4	who developed polio vaccination against the
4	developed who the vaccination against polio
4	who developed the vaccination against polio
4	who developed the vaccination polio against
4	who developed highly developed the vaccination against polio
4	who highly developed the vaccination against polio
4	who developed the vaccination against infantile paralysis
4	who get the vaccination against polio
7	What is epilepsy ?
7	what is epilepsy
7	what is comprise epilepsy
7	comprise what is epilepsy
7	is what epilepsy
7	what is epilepsy
7	what is epilepsy
7	is what epilepsy
7	comprise what is epilepsy
7	what comprise is epilepsy
7	what epilepsy is
7	what is epilepsy
7	epilepsy is what
7	what comprise is epilepsy
7	what is epilepsy
7	what comprise is epilepsy
7	what is
7	is what epilepsy
7	what is epilepsy
7	what is epilepsy
7	what is comprise epilepsy
7	what epilepsy is
7	what is comprise epilepsy
7	is epilepsy
7	epilepsy is what
7	is what epilepsy
7	what is epilepsy
7	what is epilepsy
7	what is epilepsy
7	what is epilepsy
7	what is epilepsy
7	what comprise is epilepsy
7	what is
8	What year did the Titanic sink ?
8	what year did the titanic cesspit
8	what year did the titanic sink
8	what year did the titanic sink
8	year did the titanic
8	what year sink the titanic did
8	what year the titanic sink
8	what year did go down the titanic sink
8	what twelvemonth did the titanic sink
8	what year did sink titanic the
8	what sink did the titanic year
8	what year did the titanic fare sink
8	what year did the titanic sump
8	what year did the titanic
8	what twelvemonth did the titanic sink
8	what year sink the titanic did
8	did year what the titanic sink
8	what year go down did the titanic sink
8	what year did yr the titanic sink
8	what year did the titanic sink
8	what go down year did the titanic sink
8	what did year the titanic sink
8	what fare year did the titanic sink
8	what class did the titanic sink
8	what year did the titanic sink
8	what year did the titanic sink
8	what titanic did the year sink
8	what year did titanic the sink
8	what year did the titanic subside
8	what year did the titanic drop down
8	what year did the titanic cesspool
8	what year did titanic sink
8	what year sink the titanic did
4	Who was the first American to walk in space ?
4	who was the first american language to walk in space
4	who was the first american to walk walkway in space
4	who outer space was the first american to walk in space
4	who was the first american to space
4	who was the first american to walk in space
4	who first the was american to walk in space
4	who american the first was to walk in space
4	who was the to in space
4	who was the hoosier state first american to walk in space
4	who was the first american to paseo in space
4	who was the first american in walk to space
4	who was the first american to outer space walk in space
4	who was the first american walk space
4	who was the first world health organization american to walk in space
4	who was the initiative american to walk in space
4	who was the first american language to walk in space
4	who first american to walk
4	american was the first who to walk in space
4	who in the first american to walk was space
4	who was the first american to walk in quad
4	who was the first to walk in space
4	who was the first american to walk in blank space
4	who was the first american in walk to space
4	who was the first american to comprise walk in space
4	who was the first american language to walk in space
4	who was the first american to walk in space
4	who was the first american to walk in infinite
4	who walkway was the first american to walk in space
4	who hoosier state was the first american to walk in space
4	who was the first american to walk in space
4	who was the first american to walk in space
4	who was the in american to walk first space
7	What is a biosphere ?
7	what is a biosphere
7	what biosphere a is
7	what is a biosphere
7	what is a biosphere
7	what is a biosphere
7	what comprise is a biosphere
7	what is a biosphere
7	what is a biosphere
7	what is antiophthalmic factor a biosphere
7	what antiophthalmic factor is a biosphere
7	what antiophthalmic factor is a biosphere
7	a is what biosphere
7	what is a biosphere
7	what biosphere a is
7	biosphere is a what
7	what antiophthalmic factor is a biosphere
7	what is a biosphere
7	what is a biosphere
7	a is what biosphere
7	biosphere is a what
7	what is a biosphere
7	what is a comprise biosphere
7	is what a biosphere
7	what is biosphere
7	what is a biosphere
7	what antiophthalmic factor is a biosphere
7	what is a biosphere
7	what is a biosphere
7	what is a comprise biosphere
7	what is a biosphere
7	what is a biosphere
7	what is biosphere a
14	What river in the US is known as the Big Muddy ?
14	what river the the us is known as in big muddy
14	what river in the us is known as atomic number the big muddy
14	the river in what us is known as the big muddy
14	what river in the the is known as us big muddy
14	what in the us known the big muddy
14	what river in the uranium is known as the big muddy
14	what as in the us is known river the big muddy
14	what river in the us is known as the grownup muddy
14	river in the us is known as the big muddy
14	what river in the us is known as the big soggy
14	what river in the us is known as the self aggrandizing muddy
14	what is in the us river known as the big muddy
14	in the us is known as the big muddy
14	what river in the us is known as the big dingy
14	what river in the uranium is known as the big muddy
14	what river in the us is known as the handsome big muddy
14	what river in the us as known is the big muddy
14	what river in miry the us is known as the big muddy
14	what river in the is us known as the big muddy
14	what river in the us is known as the big amp muddy
14	what river in the us is handsome known as the big muddy
14	what river in the us is known the as big muddy
14	what river in the atomic number is known as the big muddy
14	what river in the us is known the big muddy
14	what river in the us is known as the big miry muddy
14	what miry river in the us is known as the big muddy
14	what in the us is as the big muddy
14	what river in the us is known as the big amp muddy
14	what in the us is known as the big
14	what river in the us is known as the big muddy
14	what river in the the states is known as the big muddy
14	what river in known us is the as the big muddy
7	What is bipolar disorder ?
7	what is bipolar perturb
7	disorder is bipolar what
7	what is disorder bipolar
7	what is trouble bipolar disorder
7	trouble what is bipolar disorder
7	what is bipolar comprise disorder
7	disorder is bipolar what
7	what is trouble bipolar disorder
7	what is comprise bipolar disorder
7	what is disorder bipolar
7	what is bipolar disorder
7	what is bipolar disorder
7	what is bipolar unhinge
7	what is bipolar cark
7	what is disorder
7	what is trouble bipolar disorder
7	comprise what is bipolar disorder
7	what is bipolar trouble
7	what trouble is bipolar disorder
7	what is bipolar disorder
7	what is bipolar distract
7	what is bipolar disorder
7	what is bipolar disorder
7	what disorder bipolar is
7	what is bipolar disorder
7	what is bipolar disorder
7	what is bipolar unhinge
7	is what bipolar disorder
7	what is bipolar cark
7	what is bipolar unhinge
7	what comprise is bipolar disorder
7	is what bipolar disorder
7	What is cholesterol ?
7	what cholesterin is cholesterol
7	what is cholesterin
7	what is cholesterin
7	what cholesterol is
7	is what cholesterol
7	what is cholesterin
7	what is cholesterin
7	what is cholesterin cholesterol
7	is what cholesterol
7	what is cholesterol
7	is what cholesterol
7	what cholesterin is cholesterol
7	what is cholesterin
7	what is comprise cholesterol
7	what is cholesterin
7	what is cholesterol
7	what is cholesterin
7	what is comprise cholesterol
7	what cholesterol is
7	is what cholesterol
7	is
7	what is cholesterol
7	what is cholesterol
7	comprise what is cholesterol
7	what cholesterin is cholesterol
7	what is cholesterol
7	what is cholesterin
7	what is cholesterin
7	what is cholesterin cholesterol
7	cholesterol is what
7	what is cholesterol
7	what is
4	Who developed the Macintosh computer ?
4	who macintosh the developed computer
4	who the developed macintosh computer
4	who developed the computer macintosh
4	who highly developed developed the macintosh computer
4	who developed the mack computer
4	who developed the macintosh computer
4	who developed the computer macintosh
4	who developed the mackintosh computer
4	who computer the macintosh developed
4	who developed the macintosh figurer
4	mackintosh who developed the macintosh computer
4	who macintosh the developed computer
4	who developed the macintosh mackintosh computer
4	who developed the macintosh mackintosh computer
4	mackintosh who developed the macintosh computer
4	world health organization who developed the macintosh computer
4	the developed who macintosh computer
4	who developed macintosh the computer
4	developed the macintosh computer
4	who explicate the macintosh computer
4	who developed the macintosh computer
4	who developed the mac computer
4	developed the macintosh
4	who developed the macintosh data processor computer
4	who developed the mac computer
4	highly developed who developed the macintosh computer
4	developed the macintosh computer
4	who developed the macintosh
4	who developed the macintosh data processor
4	who developed the macintosh computer
4	who developed computer macintosh the
4	who educate the macintosh computer
7	What is caffeine ?
7	caffeine is what
7	what is
7	what is caffein
7	comprise what is caffeine
7	comprise what is caffeine
7	what is caffein
7	what caffein is caffeine
7	what is caffein
7	what is caffeine
7	what is caffeine
7	is what caffeine
7	what is caffein
7	what is caffein caffeine
7	what is caffeine
7	is what caffeine
7	what is caffein caffeine
7	caffeine is what
7	what is caffein
7	what is caffeine
7	is caffeine
7	what is comprise caffeine
7	what is caffein
7	is what caffeine
7	what is comprise caffeine
7	what is caffeine
7	what is caffeine
7	what caffeine is
7	what is caffein caffeine
7	comprise what is caffeine
7	what is caffein
7	what is caffein
7	what is caffeine
14	What imaginary line is halfway between the North and South Poles ?
14	what complex quantity imaginary line is halfway between the north and south poles
14	line is halfway between the and south poles
14	what line imaginary is halfway between the north and south poles
14	terminal what imaginary line is halfway between the north and south poles
14	what imaginary line is between the north and south poles
14	what imaginary line is halfway between the north and complex quantity south poles
14	what imaginary line is halfway between the north and south poles
14	what line imaginary is halfway between the north and south poles
14	what imaginary line is halfway between the north and south poles
14	what imaginary is halfway the north and south poles
14	what imaginary line is halfway between the north and south perch
14	what imaginary union line is halfway between the north and south poles
14	what imaginary line is halfway between the north and south punt
14	imaginary what line is halfway between the north and south poles
14	what imaginary line middle is halfway between the north and south poles
14	what is halfway between north and south poles
14	what imaginary line is halfway between the north and south perch
14	what imaginary line is halfway between north and south poles
14	what imaginary line is halfway between the north and dixie south poles
14	what imaginary line is halfway north the between and south poles
14	what imaginary line is center between the north and south poles
14	what imaginary line is halfway between the n and south poles
14	what imaginary line is halfway between the north and south magnetic pole
14	what imaginary line is halfway between the north and south rod
14	what imaginary stemma is halfway between the north and south poles
14	what imaginary line halfway is between the north and south poles
14	what imaginary line poles halfway between the north and south is
14	what complex number line is halfway between the north and south poles
14	what imaginary north is halfway between the line and south poles
14	middle what imaginary line is halfway between the north and south poles
14	what imaginary line is halfway north the between and south poles
14	what imaginary line is halfway between the north and south poles
14	Where is John Wayne airport ?
14	where airport john wayne is
14	is where john wayne airport
14	where is comprise john wayne airport
14	duke wayne where is john wayne airport
14	john is where wayne airport
14	where is can wayne airport
14	is john wayne airport
14	where airdrome is john wayne airport
14	where is john wayne drome
14	where comprise is john wayne airport
14	where is saint john the apostle john wayne airport
14	where is john airport wayne
14	airport is john wayne where
14	where is comprise john wayne airport
14	where is airdrome john wayne airport
14	where is john wayne airport
14	john is where wayne airport
14	where is john wayne airdrome
14	where is john wayne airport
14	where is airdrome john wayne airport
14	where is john lackland wayne airport
14	where is lav wayne airport
14	is john wayne airport
14	wayne is john where airport
14	where is john wayne airport
14	where is john wayne airport
14	where is john wayne airport
14	where is john wayne airport
14	where is whoremonger wayne airport
14	where is saint john the apostle john wayne airport
14	where is john wayne airport
14	where airport john wayne is
14	What hemisphere is the Philippines in ?
14	what hemisphere is the philippines in
14	cerebral hemisphere what hemisphere is the philippines in
14	what hemisphere the philippines in
14	what hemisphere is in philippines the
14	what hemisphere is philippines the in
14	what hemisphere is the philippines cerebral hemisphere in
14	what hemisphere is the philippine in
14	what hemisphere in the philippines is
14	what hemisphere is the philippines in
14	what hemisphere is the philippine islands philippines in
14	comprise what hemisphere is the philippines in
14	what hemisphere is the republic of the philippines in
14	what hemisphere is comprise the philippines in
14	hoosier state what hemisphere is the philippines in
14	what cerebral hemisphere hemisphere is the philippines in
14	what hemisphere philippines the is in
14	what cerebral hemisphere is the philippines in
14	what hemisphere is the philippine islands in
14	what hemisphere is the philippines in
14	what hemisphere is the filipino in
14	what cerebral hemisphere is the philippines in
14	what hoosier state hemisphere is the philippines in
14	in hemisphere is the philippines what
14	what hemisphere is the
14	what philippines is the hemisphere in
14	hemisphere is the philippines in
14	what hemisphere is the philippine in
14	what hemisphere is the philippines
14	what hemisphere philippines the is in
14	what hemisphere the is philippines in
14	what hemisphere is the philippines in
14	what hemisphere hoosier state is the philippines in
35	What is the average speed of the horses at the Kentucky Derby ?
35	what is the average speed of the horses the at kentucky derby
35	what is the average speed of the horses at the kentucky pep pill derby
35	what is the average speed of the comprise horses at the kentucky derby
35	what is the average speed of horses the at the kentucky derby
35	what is the average speed of the horses at the kentucky derby
35	what is the average upper of the horses at the kentucky derby
35	what is the average speed of the horses at the kentucky plug hat
35	average is the what speed of the horses at the kentucky derby
35	what is the average speed of the horses at kentucky the derby
35	what pep pill is the average speed of the horses at the kentucky derby
35	what is the average speed of the horses at the atomic number kentucky derby
35	what is the average speed of the horses at the derby
35	what is the average speed of the horses at the ky derby
35	what is the average swiftness of the horses at the kentucky derby
35	what is the average speed of the sawhorse at the kentucky derby
35	what is the average speed of the equus caballus at the kentucky derby
35	what is the average speed of the horses at the sawbuck kentucky derby
35	what is the average speed of the horse at the kentucky derby
35	what is the average of the horses at the kentucky derby
35	what is the speed of the at the kentucky derby
35	what is the average speed of the horses at the derby
35	what is at average speed of the horses the the kentucky derby
35	what is the average speed derby the horses at the kentucky of
35	what horses the average speed of the is at the kentucky derby
35	what is the average speed of the horses at kentucky the derby
35	atomic number what is the average speed of the horses at the kentucky derby
35	modal what is the average speed of the horses at the kentucky derby
35	is the average speed of the horses at the kentucky derby
35	what is the fair speed of the horses at the kentucky derby
35	what is the average speed of the horses the derby
35	what is the average speed bluegrass state of the horses at the kentucky derby
35	what is the average of speed the horses at the kentucky derby
24	Where are the Rocky Mountains ?
24	where are the rocky jumpy mountains
24	where are rocky the mountains
24	where are the rocky mountains
24	where are rocky the mountains
24	where are comprise the rocky mountains
24	pot where are the rocky mountains
24	are where the rocky mountains
24	where are the rocky pot mountains
24	where are rocky mountains
24	are where the rocky mountains
24	where are the bouldered mountains
24	where are the jolting mountains
24	where are the rocky slew
24	where are the rocky lot
24	where are the bouldered mountains
24	where are the rocky mountains
24	where are the rocky mass
24	where jumpy are the rocky mountains
24	where are the rough mountains
24	where rocky the are mountains
24	where the are rocky mountains
24	where the mountains
24	where are the mountains
24	where are the mountains rocky
24	where are the rocky raft
24	where are the rocky mountains
24	where are mountains rocky the
24	comprise where are the rocky mountains
24	where are the rocky mountains
24	where are the rocky mountains
24	where are the rocky mountains
24	where pot are the rocky mountains
7	What are invertebrates ?
7	invertebrates are what
7	what invertebrates are
7	invertebrates are what
7	what are comprise invertebrates
7	what are invertebrate
7	what are invertebrate invertebrates
7	comprise what are invertebrates
7	what are invertebrates
7	invertebrates are what
7	what invertebrate are invertebrates
7	what are invertebrate
7	what are invertebrates
7	invertebrates are what
7	what invertebrate are invertebrates
7	what invertebrate are invertebrates
7	what are invertebrate
7	what are invertebrate invertebrates
7	what are invertebrates
7	what are invertebrate
7	are invertebrates
7	what are invertebrate
7	what are invertebrates
7	invertebrate what are invertebrates
7	what are invertebrate
7	what are invertebrates
7	what invertebrates are
7	what are invertebrate
7	invertebrates are what
7	invertebrates are what
7	what are invertebrate
7	what are invertebrates
7	what are invertebrates
41	What is the temperature at the center of the earth ?
41	what is the temperature at the center of the globe earth
41	what is temperature at the center of the earth
41	what is the temperature at earth center of the the
41	what atomic number is the temperature at the center of the earth
41	what is the globe temperature at the center of the earth
41	what is the temperature earth the center of the at
41	the is the temperature at what center of the earth
41	what revolve around is the temperature at the center of the earth
41	what is the temperature at the revolve about of the earth
41	what the temperature at the center of the earth
41	what is the temperature globe at the center of the earth
41	what is the temperature at the center of the globe
41	what is the temperature at the essence of the earth
41	what is the temperature at the center of the worldly concern
41	what is the temperature at the atomic number center of the earth
41	what is the temperature at the center of the earth
41	what is the temperature at the center of the dry land
41	what is the temperature at the middle of the earth
41	what is the temperature at the revolve around center of the earth
41	of is the temperature at the center what the earth
41	what is globe the temperature at the center of the earth
41	what is the temperature at earth center of the the
41	what is the temperature at the revolve about of the earth
41	what is at the center of the earth
41	what is the at the center of the earth
41	what at the temperature is the center of the earth
41	what is the temperature at the focus on of the earth
41	what is the temperature at the center of the land
41	what is temperature the at the center of the earth
41	is the temperature at the center of the earth
41	what is the temperature at the center of the earth
41	what is the temperature at the center of the earth
8	When did John F. Kennedy get elected as President ?
8	when did john chairperson f kennedy get elected as president
8	when did john f kennedy get elected as chair
8	when did john f kennedy get kennedy international airport elected as president
8	when did john f kennedy get as elected president
8	when did john fluorine kennedy get elected as president
8	when did john f kennedy get elect as president
8	when did john f kennedy get fare elected as president
8	when did john f kennedy get elected as president
8	when did fare john f kennedy get elected as president
8	when did privy f kennedy get elected as president
8	when did john f kennedy get elected as president
8	when did john f president john f kennedy get elected as president
8	when did chairperson john f kennedy get elected as president
8	when did john f kennedy get elective as president
8	as did john f kennedy get elected when president
8	when did john f kennedy get elected as united states president
8	when did john f kennedy get elected as president
8	when did john f kennedy make elected as president
8	kennedy did john f when get elected as president
8	when did john f kennedy get elected as president
8	kennedy did john f when get elected as president
8	when did john f kennedy get elected as president
8	when john f kennedy get elected as president
8	when did john elected kennedy get f as president
8	when did john f kennedy get elected as kennedy international airport president
8	when did john f kennedy elected as president
8	when did f kennedy get president
8	when did john f kennedy get elected as atomic number president
8	did john f kennedy get elected as president
8	when did f john kennedy get elected as president
8	fare when did john f kennedy get elected as president
8	when did john f kennedy get fare elected as president
27	How old was Elvis Presley when he died ?
27	how old was zen presley when he died
27	how old was elvis honest to goodness presley when he died
27	how old was elvis presley when he
27	was old how elvis presley when he died
27	how old presley elvis was when he died
27	how old helium was elvis presley when he died
27	how old was presley when he died
27	how old was elvis when he died
27	old was elvis presley when he died
27	elvis old was how presley when he died
27	how old give out was elvis presley when he died
27	elvis aron presley how old was elvis presley when he died
27	how honest to goodness was elvis presley when he died
27	how honest to god was elvis presley when he died
27	how old was elvis presley when comprise he died
27	how old was elvis presley he when died
27	how old was elvis presley when elvis aron presley he died
27	how old was elvis elvis presley when he died
27	how old was presley he died
27	how old was lucy in the sky with diamonds presley when he died
27	when old was elvis presley how he died
27	how old helium was elvis presley when he died
27	how old comprise was elvis presley when he died
27	how old was elvis presley when he croak
27	how was old elvis presley when he died
27	how old was loony toons presley when he died
27	how old was elvis presley when died he
27	how old was elvis when he died
27	how old was pane presley when he died
27	how old presley when he died
27	how old was zen presley when he died
27	how old elvis presley when he died
14	Where is the Orinoco River ?
14	where is the orinoco river
14	where is river orinoco the
14	orinoco is the where river
14	where is the orinoco river
14	where is the river
14	where is the orinoco orinoco river river
14	the is where orinoco river
14	where is orinoco river
14	where is the comprise orinoco river
14	where is the orinoco orinoco river river
14	where is the orinoco river
14	where is the orinoco river river
14	where comprise is the orinoco river
14	where is the river orinoco
14	where orinoco the is river
14	where orinoco the is river
14	where orinoco river is the orinoco river
14	where is the orinoco river
14	where is orinoco river the orinoco river
14	where comprise is the orinoco river
14	where is the orinoco river river
14	where is the orinoco river river
14	where is the orinoco river river
14	where is the orinoco river
14	orinoco is the where river
14	where is the orinoco river river
14	where comprise is the orinoco river
14	is the orinoco river
14	where is the orinoco river river
14	where is the orinoco river river
14	where orinoco the is river
14	where is the orinoco river river
40	How far is the service line from the net in tennis ?
40	how far is the service line from the net in tennis
40	how far is the service comprise line from the net in tennis
40	how far tennis the service line from the net in is
40	how far is the service line from tennis net in the
40	how far the is service line from the net in tennis
40	how far is religious service the service line from the net in tennis
40	how far is the serving line from the net in tennis
40	how far is the service short letter from the net in tennis
40	how far is the service line from the net in lawn tennis
40	how far is the the line from service net in tennis
40	far is the service line from the net in tennis
40	how far is the service line from the net in lawn tennis
40	how far is the service line from the internet in tennis
40	how far line the service is from the net in tennis
40	how is the service line from the net in tennis
40	net far is the service line from the how in tennis
40	how far is the service line from interahamwe the net in tennis
40	how far is phone line the service line from the net in tennis
40	how far phone line is the service line from the net in tennis
40	how far is the service lawn tennis line from the net in tennis
40	how far is the service line from net in
40	how far is the service line from the net in lawn tennis
40	how far is the from the net in tennis
40	how far is the service line from the comprise net in tennis
40	how line is the service far from the net in tennis
40	how far is the service line from net in tennis
40	how far is the service line from the meshing net in tennis
40	how far is the serving line from the net in tennis
40	how far is in service line from the net the tennis
40	how far is the inspection and repair line from the net in tennis
40	how far is the service line from the comprise net in tennis
40	how far is the service line from the net in lawn tennis
13	How much fiber should you have per day ?
13	how much fiber should have per day
13	how fiber much should you have per day
13	how much should you have per day
13	how much fiber should you have day
13	how much roughage fiber should you have per day
13	how much fiber roughage should you have per day
13	should much fiber how you have per day
13	how fiber should you have per day
13	how much fiber should you have day per
13	how much fiber you per day
13	how much fiber should you have per solar day
13	how a great deal fiber should you have per day
13	how much fiber should you have per day
13	how much fiber should day have per you
13	how should fiber much you have per day
13	how much fiber should you have per sidereal day
13	how very much much fiber should you have per day
13	how much fiber should you have per day
13	much how fiber should you have per day
13	how much clarence day fiber should you have per day
13	how a lot fiber should you have per day
13	roughage how much fiber should you have per day
13	how much roughage should you have per day
13	how much fiber should you roughage have per day
13	how much you should fiber have per day
13	how much fiber should you have per clarence day
13	how much fiber should you have per day
13	how a good deal fiber should you have per day
13	have much fiber should you how per day
13	how much fiber should you have stimulate per day
13	how much fiber should you have per hour interval
13	how much fiber day you have per should
13	How many Great Lakes are there ?
13	many how great lakes are there
13	how many lakes are there
13	how many great lakes bully are there
13	how many great lakes are there
13	how many great lakes are there
13	how many lake great lakes are there
13	how many great there are lakes
13	how many great lakes are
13	how many great lake are there
13	how many great lakes are there
13	lakes many great how are there
13	how many great lake are there
13	how many great lake are there
13	how many great in that respect lakes are there
13	how many great lakes are in that respect there
13	how great many lakes are there
13	how many bully lakes are there
13	are many great lakes how there
13	how many great are there
13	how many great in that respect lakes are there
13	how many great lakes are comprise there
13	how great many lakes are there
13	how many great are lakes there
13	how many large lakes are there
13	how many great lake are there
13	how many nifty lakes are there
13	how many great lake are there
13	there many great lakes are how
13	great lakes are there
13	how many great lakes lake are there
13	how many great lake are there
13	how many great lakes are
30	Material called linen is made from what plant ?
30	material called linen is made from what take a leak plant
30	material called linen is made from what comprise plant
30	called material linen is made from what plant
30	material called linen is made from what engraft
30	material called linen is made what from plant
30	material phone linen is made from what plant
30	material foretell linen is made from what plant
30	material called from is made linen what plant
30	called linen is made from what plant
30	material called squall linen is made from what plant
30	material called is made from what
30	material called linen is made what from plant
30	material called linen is made from what implant
30	material hollo linen is made from what plant
30	plant called linen is made from what material
30	plant called linen is made from what material
30	material called linen is from plant
30	material called linen is made from take a leak what plant
30	material called engraft linen is made from what plant
30	material called linen is made squall from what plant
30	material called linen is made from what plant
30	material called linen is made from what plant
30	material engraft called linen is made from what plant
30	material called linen is made plant what from
30	material called linen is made from what plant
30	material called linen is made from what plant
30	material called linen is made what plant
30	fabric called linen is made from what plant
30	material called linen is made from what plant
30	material promise linen is made from what plant
30	material called linen is made from comprise what plant
30	material called linen is made engraft from what plant
7	What is Teflon ?
7	is what teflon
7	teflon is what
7	teflon is what
7	polytetrafluoroethylene what is teflon
7	polytetrafluoroethylene what is teflon
7	what is
7	what is polytetrafluoroethylene
7	what is comprise teflon
7	what teflon is
7	what polytetrafluoroethylene is teflon
7	comprise what is teflon
7	what is comprise teflon
7	is teflon
7	what is teflon
7	is what teflon
7	what is teflon
7	what is polytetrafluoroethylene
7	teflon is what
7	what polytetrafluoroethylene is teflon
7	teflon is what
7	what is teflon
7	is what teflon
7	what is teflon
7	what is teflon
7	what is polytetrafluoroethylene
7	what is polytetrafluoroethylene
7	what teflon
7	what is polytetrafluoroethylene
7	what is polytetrafluoroethylene
7	what teflon is
7	what is comprise teflon
7	what is polytetrafluoroethylene
7	What is amitriptyline ?
7	what is amitriptyline hydrochloride
7	what is elavil
7	what is elavil
7	what amitriptyline is
7	what is amitriptyline
7	what is amitriptyline
7	what is amitriptyline
7	what is amitriptyline hydrochloride
7	what is amitriptyline hydrochloride amitriptyline
7	what is amitriptyline
7	what is amitriptyline
7	what is amitriptyline hydrochloride
7	is what amitriptyline
7	is what amitriptyline
7	what is amitriptyline hydrochloride
7	comprise what is amitriptyline
7	amitriptyline is what
7	what is amitriptyline
7	what is amitriptyline hydrochloride
7	what is elavil
7	is what amitriptyline
7	what is amitriptyline hydrochloride
7	what is amitriptyline hydrochloride amitriptyline
7	is what amitriptyline
7	what is amitriptyline hydrochloride amitriptyline
7	what amitriptyline hydrochloride is amitriptyline
7	amitriptyline hydrochloride what is amitriptyline
7	comprise what is amitriptyline
7	what comprise is amitriptyline
7	what is amitriptyline
7	amitriptyline is what
7	amitriptyline is what
7	What is a shaman ?
7	what is a shaman
7	what is a shaman
7	what shaman a is
7	what is a shaman
7	a is what shaman
7	what is a shaman
7	what is a priest doctor
7	what is comprise a shaman
7	what is a shaman
7	antiophthalmic factor what is a shaman
7	priest doctor what is a shaman
7	what is shaman
7	what shaman a is
7	what is a priest doctor
7	what shaman a is
7	what is a priest doctor
7	what is a priest doctor
7	what is comprise a shaman
7	what a is shaman
7	what is priest doctor a shaman
7	what is a priest doctor shaman
7	what is a priest doctor
7	comprise what is a shaman
7	what is a priest doctor
7	priest doctor what is a shaman
7	what shaman a is
7	what is a priest doctor
7	what comprise is a shaman
7	what is a shaman
7	what is shaman a
7	what is a priest doctor
7	what is a shaman
2	What is the proper name for a female walrus ?
2	what is the proper name for a public figure female walrus
2	what is the proper discover for a female walrus
2	what is the proper name a for female walrus
2	what is the proper female for a name walrus
2	sea horse what is the proper name for a female walrus
2	what is the proper public figure for a female walrus
2	what is the proper name for a female walrus
2	what is the proper name for a female sea horse
2	what is the proper name for a public figure female walrus
2	what is the proper name for a female sea horse
2	what walrus the proper name for a female is
2	what is the proper name public figure for a female walrus
2	what is the proper name for a female person walrus
2	what is the proper name for a female sea horse walrus
2	what is the proper name for a female walrus
2	what is for proper name the a female walrus
2	what is the proper name for walrus
2	what is the proper name for female walrus
2	what is the proper name a for female walrus
2	what is the proper for a female
2	what the proper name for a female walrus
2	what is the proper name for a female seahorse
2	what is the right proper name for a female walrus
2	what walrus the proper name for a female is
2	what is a proper name for the female walrus
2	what is the proper right name for a female walrus
2	what is the proper name for sea horse a female walrus
2	what is the proper name for a female walrus
2	what is the proper for name a female walrus
2	what is the proper name for a female sea horse
2	what is the proper name for a female sea horse
2	what is the for name proper a female walrus
2	What is a group of turkeys called ?
2	what is a group of bomb called
2	what is a comprise group of turkeys called
2	what is a group squall of turkeys called
2	is what a group of turkeys called
2	is what a group of turkeys called
2	what is a aggroup of turkeys called
2	what is a mathematical group of turkeys called
2	what is a aggroup of turkeys called
2	what is a of turkeys called
2	what is squall a group of turkeys called
2	what is a group of called
2	what is a of group turkeys called
2	what is a group of turkeys visit
2	what is group of
2	what is a group of meleagris gallopavo called
2	what is a group of turkeys turkey called
2	called is a group of turkeys what
2	what is a group of turkeys called
2	what is a group of turkeys comprise called
2	what is a squall group of turkeys called
2	what is a called of turkeys group
2	what is a group of turkey called
2	what is group of turkeys
2	what is a group of joker called
2	what is a group of turkey called
2	what is a group of called turkeys
2	what is a group of turkeys called
2	what is a turkeys called
2	what turkeys a group of is called
2	what a group of turkeys
2	what is a antiophthalmic factor group of turkeys called
2	what is a group turkey of turkeys called
27	How long did Rip Van Winkle sleep ?
27	how long did tide rip van winkle sleep
27	how sleep did rip van winkle long
27	how long did rip van winkle sleep
27	how long did fare rip van winkle sleep
27	how long did rip van winkle sleep
27	how long did rip van winkle vanguard sleep
27	how long did rip van winkle sleep
27	how long did rip van winkle sleep
27	how long did winkle van rip sleep
27	how long vanguard did rip van winkle sleep
27	how long did rip van winkle
27	how rip van sleep
27	how long did split van winkle sleep
27	how long did rip van winkle catch some zs
27	how long did rip van winkle quietus
27	how van did rip long winkle sleep
27	how farsighted did rip van winkle sleep
27	how long did rend van winkle sleep
27	sleep long did rip van winkle how
27	how long did rip recollective van winkle sleep
27	how long did sleep van winkle rip
27	how long did tear van winkle sleep
27	how long did rip van winkle recollective sleep
27	van long did rip how winkle sleep
27	how long rip did van winkle sleep
27	how long did rip split van winkle sleep
27	how longsighted did rip van winkle sleep
27	fare how long did rip van winkle sleep
27	how long did rip winkle
27	fare how long did rip van winkle sleep
27	fare how long did rip van winkle sleep
27	how did rip van winkle sleep
7	What are triglycerides ?
7	are what triglycerides
7	what triglycerides are
7	what are triglyceride
7	what are triglyceride
7	triglycerides are what
7	what triglyceride are triglycerides
7	what are comprise triglycerides
7	triglycerides are what
7	what are triglycerides
7	what are triglyceride
7	what are triglycerides
7	what triglycerides
7	what are triglycerides
7	what are triglyceride
7	what are triglyceride
7	are what triglycerides
7	what are triglycerides
7	what are comprise triglycerides
7	triglycerides are what
7	what are comprise triglycerides
7	triglyceride what are triglycerides
7	what comprise are triglycerides
7	are what triglycerides
7	what are triglyceride triglycerides
7	what are triglyceride
7	what triglycerides
7	what are triglyceride
7	what are triglycerides
7	what are triglyceride
7	what are triglycerides
7	are what triglycerides
7	what are triglycerides
13	How many liters in a gallon ?
13	many how liters in a gallon
13	how many liters gallon a in
13	how many cubic decimeter liters in a gallon
13	hoosier state how many liters in a gallon
13	how in liters many a gallon
13	how many liters in cubic decimeter a gallon
13	how many liters in a gallon
13	liters many how in a gallon
13	how many liters in a imperial gallon
13	how many liters cubic decimeter in a gallon
13	how many liters in a gallon
13	how many liters in a hoosier state gallon
13	how many liters in a gallon
13	how many liters in a
13	how many antiophthalmic factor liters in a gallon
13	how many litre in a gallon
13	how many liters in a gallon
13	how many liters in a imperial gallon
13	many liters in gallon
13	how many antiophthalmic factor liters in a gallon
13	how many liter in a gallon
13	how many liters in a imperial gallon
13	how many liters in a
13	how many liters in a gal
13	how a liters in many gallon
13	how many liters a in gallon
13	how many l in a gallon
13	how many litre in a gallon
13	how antiophthalmic factor many liters in a gallon
13	how many liters in congius a gallon
13	how many liters in a gallon
13	how many liters in a gallon
5	What is the name of the chocolate company in San Francisco ?
5	is the name of the chocolate company in san francisco
5	what is the name of the cocoa company in san francisco
5	what is the name of the chocolate party in san francisco
5	what the name of the chocolate company in san francisco
5	what is the name of the chocolate company francisco san in
5	what is the name of the comprise chocolate company in san francisco
5	what is name of the chocolate company in san francisco
5	what is francisco name of the chocolate company in san the
5	what is the public figure name of the chocolate company in san francisco
5	what fellowship is the name of the chocolate company in san francisco
5	what is the identify of the chocolate company in san francisco
5	what is the name of the chocolate company in san fellowship francisco
5	what is the name of the chocolate in san
5	what is the name of chocolate the company in san francisco
5	what is the name of the chocolate company comprise in san francisco
5	what is the name of chocolate company in san francisco
5	what is the name of the chocolate party in san francisco
5	what is the name of the chocolate san in company francisco
5	what is the chocolate company in san francisco
5	what chocolate the name of the is company in san francisco
5	what is the name of the chocolate ships company in san francisco
5	what is the san of the chocolate company in name francisco
5	what is the name in the chocolate company of san francisco
5	what is the name of the hot chocolate company in san francisco
5	what is the name company the chocolate of in san francisco
5	what is the diagnose of the chocolate company in san francisco
5	what is the name company the chocolate of in san francisco
5	what is the name of the chocolate company in san francisco
5	what is the name of the chocolate company in san francisco
5	what is the name of the chocolate company in comprise san francisco
5	what is the name of the chocolate company in san deep brown francisco
5	what is the name of the chocolate society in san francisco
7	What are amphibians ?
7	what are amphibians
7	what amphibians
7	what are amphibian
7	what are comprise amphibians
7	what are amphibians
7	what are amphibians
7	amphibians are what
7	what are amphibian
7	are what amphibians
7	amphibious aircraft what are amphibians
7	amphibians are what
7	what amphibians
7	what are amphibians
7	what amphibious aircraft are amphibians
7	what are amphibious vehicle
7	comprise what are amphibians
7	comprise what are amphibians
7	what are amphibians
7	what are amphibians
7	what are amphibians
7	what amphibians are
7	comprise what are amphibians
7	what are amphibious vehicle
7	what are amphibious aircraft
7	what are amphibian
7	what are amphibians
7	what are amphibious aircraft
7	amphibious aircraft what are amphibians
7	what amphibians are
7	what are comprise amphibians
7	what are amphibian
7	what amphibians are
4	Who discovered x-rays ?
4	who discovered adam rays
4	who discovered x find out rays
4	who x rays
4	who discovered world health organization x rays
4	discovered who x rays
4	who ray of light discovered x rays
4	who discovered x ray of light rays
4	who identify x rays
4	who x discovered rays
4	x discovered who rays
4	who discovered x ray of light
4	who discovered x radiate
4	who discovered x rays
4	who distinguish x rays
4	who discovered rays x
4	who discovered ray of light x rays
4	who discovered x rays
4	who discovered world health organization x rays
4	who x discovered rays
4	find out who discovered x rays
4	who discovered x rays
4	who discovered rays
4	who chance upon x rays
4	who discovered x rays
4	who attain x rays
4	who discovered x rays
4	who discovered ecstasy rays
4	who discovered x rays
4	who x discovered rays
4	who identify x rays
4	who discovered x
4	who discovered world health organization x rays
4	Which comedian 's signature line is `` Can we talk '' ?
4	which comedian s signature phone line line is can we talk
4	which comedian s signature line is we can talk
4	which comedian pot s signature line is can we talk
4	line comedian s signature which is can we talk
4	which comedian s signature line is can talk we
4	which comedian comic s signature line is can we talk
4	which comedian s theme song line is can we talk
4	which public lecture comedian s signature line is can we talk
4	which comedian phone line s signature line is can we talk
4	which comedian s signature is can we talk
4	which comedian s signature line can talk
4	which comedian s signature line is can we
4	which comedian s signature line is can we talk
4	which comic s signature line is can we talk
4	which comedian s signature line is we talk
4	phone line which comedian s signature line is can we talk
4	which comedian s signature we is can line talk
4	which comedian line signature s is can we talk
4	which comedian s phone line signature line is can we talk
4	which comic s signature line is can we talk
4	which comedian s signature line phone line is can we talk
4	comedian which s signature line is can we talk
4	which comedian s signature line is can we talk
4	comedian s signature line is can we
4	which comedian s signature line is can we babble
4	which comedian s signature line is can we sing
4	which comedian s key signature line is can we talk
4	which comedian s signature agate line is can we talk
4	which comedian s signature line is can we talk
4	which comedian s signature line is atomic number can we talk
4	which comedian s signature line can is we talk
4	which comic s signature line is can we talk
7	What is fibromyalgia ?
7	what is fibromyalgia
7	what is fibromyalgia
7	what fibromyalgia is
7	is what fibromyalgia
7	is fibromyalgia
7	what is fibromyalgia
7	what is fibromyalgia
7	what comprise is fibromyalgia
7	fibromyalgia is what
7	what is comprise fibromyalgia
7	what is comprise fibromyalgia
7	what is fibromyalgia
7	what is fibromyalgia
7	what is fibromyalgia
7	fibromyalgia is what
7	what is fibromyalgia
7	what is fibromyalgia
7	what is fibromyalgia
7	what is fibromyalgia
7	what is fibromyalgia
7	what is fibromyalgia
7	what is comprise fibromyalgia
7	what is fibromyalgia
7	comprise what is fibromyalgia
7	comprise what is fibromyalgia
7	what is fibromyalgia
7	what is fibromyalgia
7	fibromyalgia is what
7	what fibromyalgia is
7	what is fibromyalgia
7	comprise what is fibromyalgia
7	what is fibromyalgia
12	What is done with worn or outdated flags ?
12	what is done with worn or superannuated outdated flags
12	what done with worn or outdated flags
12	what is exercise with worn or outdated flags
12	what is done with worn or outdated flagstone flags
12	what superannuated is done with worn or outdated flags
12	worn is done with what or outdated flags
12	what with done is worn or outdated flags
12	what is done with or outdated flags
12	done is what with worn or outdated flags
12	what is done with worn or outdated swag
12	what is done with worn or outdated flags
12	what is done with worn or outdated beaver state flags
12	what is done with worn or outdated flags
12	what is done with worn or out of date flags
12	what is done with worn or outdated flags
12	what is done with worn or outdated droop
12	what is wear upon done with worn or outdated flags
12	what is or with worn done outdated flags
12	what outdated done with worn or is flags
12	what is wear upon done with worn or outdated flags
12	what is with worn or outdated flags
12	what is done or worn with outdated flags
12	what is done with superannuated worn or outdated flags
12	with is done what worn or outdated flags
12	flags is done with worn or outdated what
12	what is done with wear off or outdated flags
12	what is done with worn outdated flags
12	what is done with worn or superannuated flags
12	what is get along with worn or outdated flags
12	what is done with worn or superannuated flags
12	what is done with worn or outdated flags
12	what is done with worn or superannuated flags
7	What does cc in engines mean ?
7	what does cc in engines mean
7	does what cc in engines mean
7	what does cc in engines think
7	what cc does in engines mean
7	what does cc in engines bastardly
7	what does cc in engines think
7	mean does cc in engines what
7	what does cc in engines mean
7	what does cc in locomotive engine mean
7	what does cc engines in mean
7	what engines cc in does mean
7	what does cc in engines mean
7	what does cc in engines think of
7	what does engines in cc mean
7	what does cc in engine engines mean
7	what does cc in
7	what does cc in engines engine mean
7	what does cc in engines mean
7	what hoosier state does cc in engines mean
7	what does cc in engines mean
7	what does cc in engines mean
7	what cc does in engines mean
7	cc does what in engines mean
7	what does cc in locomotive mean
7	does cc in engines mean
7	what does cc in engines mingy
7	what does cc mean
7	what does cc in engines mean
7	what does in engines mean
7	what does cc in engines doe mean
7	what does cc in engines mean
7	what does cc in engines hoosier state mean
8	When did Elvis Presley die ?
8	when did elvis presley pop off
8	when did elvis fare presley die
8	when did elvis presley expire
8	elvis aron presley when did elvis presley die
8	when did elvis give out presley die
8	die did elvis presley when
8	when did elvis presley
8	when die elvis presley did
8	when elvis did presley die
8	when did dose presley die
8	did when elvis presley die
8	when did elvis presley die
8	when did elvis presley die
8	did when elvis presley die
8	when did elvis aron presley elvis presley die
8	did when elvis presley die
8	when did fare elvis presley die
8	when did elvis elvis aron presley die
8	when did elvis presley die
8	when did elvis presley die
8	when presley elvis did die
8	when did elvis presley die
8	elvis presley die
8	when did superman presley die
8	when elvis did presley die
8	when did elvis presley die
8	did when elvis presley die
8	when window pane did elvis presley die
8	when window pane did elvis presley die
8	when did elvis presley fail
8	when did window pane presley die
8	when did dot presley die
21	What is the capital of Yugoslavia ?
21	what is serbia and montenegro the capital of yugoslavia
21	what yugoslavia the capital of is
21	what is the capital of yugoslavia
21	what of the capital is yugoslavia
21	what serbia and montenegro is the capital of yugoslavia
21	is the capital
21	what is the capital of federal republic of yugoslavia
21	what is comprise the capital of yugoslavia
21	what is the capital of capital letter yugoslavia
21	what is the capital of serbia and montenegro
21	what is the comprise capital of yugoslavia
21	what is the capital serbia and montenegro of yugoslavia
21	what is the capital of serbia and montenegro
21	what is the of yugoslavia
21	what is the capital comprise of yugoslavia
21	what is the majuscule of yugoslavia
21	what capital of yugoslavia
21	what is the capital of yugoslavia
21	what is the capital of serbia and montenegro
21	what is the capital of yugoslavia
21	what is capital of yugoslavia
21	what is yugoslavia capital of the
21	what is the capital yugoslavia of
21	what is comprise the capital of yugoslavia
21	what is the das kapital of yugoslavia
21	what is the capital of serbia and montenegro
21	what is the of capital yugoslavia
21	what is the of capital yugoslavia
21	what is the comprise capital of yugoslavia
21	what is capital of yugoslavia
21	what is the yugoslavia
21	what is of capital the yugoslavia
21	Where is Milan ?
21	milano where is milan
21	is where milan
21	where is milano
21	where is comprise milan
21	where is milano
21	comprise where is milan
21	is where milan
21	where is milano
21	where is milano
21	where is milano
21	where is milan
21	where is milano
21	where is milano
21	milan is where
21	is where milan
21	where
21	where is milan
21	where milano is milan
21	where is milano milan
21	is where milan
21	where is milan
21	where is
21	where is milan
21	where comprise is milan
21	where milan is
21	where is milan
21	where is milan
21	where is milano
21	milano where is milan
21	is milan
21	is where milan
21	where comprise is milan
35	What is the speed hummingbirds fly ?
35	what is the pelt along hummingbirds fly
35	what is speed the hummingbirds fly
35	what is the focal ratio hummingbirds fly
35	what is the speed hummingbird fly
35	what is the bucket along hummingbirds fly
35	what hummingbird is the speed hummingbirds fly
35	what is the travel rapidly hummingbirds fly
35	what is the speed hummingbirds fly
35	what is the hummingbirds speed fly
35	what is the speed hummingbirds rainfly
35	what is speed the hummingbirds fly
35	what is the speed hummingbirds fly
35	what the speed hummingbirds fly
35	what is the hurry hummingbirds fly
35	what is pep pill the speed hummingbirds fly
35	hummingbirds is the speed what fly
35	the is what speed hummingbirds fly
35	what is the comprise speed hummingbirds fly
35	what is the hummingbirds
35	what is the speed hummingbirds fly sheet
35	what hummingbirds the speed is fly
35	what is the speed hummingbirds fly
35	what is the comprise speed hummingbirds fly
35	what is the speed hummingbirds comprise fly
35	is what the speed hummingbirds fly
35	what fly the speed hummingbirds is
35	is the speed hummingbirds fly
35	what is hummingbird the speed hummingbirds fly
35	what is the speed hummingbird hummingbirds fly
35	what is the speed hummingbird hummingbirds fly
35	what is the velocity hummingbirds fly
35	what is the speed hummingbirds fly
21	What is the oldest city in the United States ?
21	what is the oldest city in united states
21	what is the honest to goodness oldest city in the united states
21	what is the oldest city in the united states
21	what is the united city in the oldest states
21	what is the oldest city in united the states
21	what is in oldest city the the united states
21	what is the oldest city in the united express
21	what is the oldest city in the united posit
21	states is the oldest city in the united what
21	what is the metropolis oldest city in the united states
21	what the oldest city in united states
21	what is the the city in oldest united states
21	state department what is the oldest city in the united states
21	what is the oldest urban center in the united states
21	what is the oldest united in the city states
21	what is the oldest city in united states
21	what is the sometime city in the united states
21	what is the oldest city in the merge states
[truncated: 14,501 more rows]
