# Supplementary material for: STTA: enhanced text classification via selective test-time augmentation
Source: PeerJ Comput Sci. 2023 Dec 19;9:e1757. doi: 10.7717/peerj-cs.1757 (PMC10773867; doi:10.7717/peerj-cs.1757)
Supplement: Supplemental Information 6 — The Text REtrieval Conference (TREC) Question Classification dataset contains 5500 labeled questions in training set and another 500 for test set.The TREC-Fine dataset has 50 fine class labels. [file peerj-cs-09-1757-s006.zip › tta_ri_0.1_1+32_test.csv]

label	sentence
40	How far is it from Denver to Aspen ?
40	how army for the liberation of rwanda is it from denver to aspen
40	how far is it interahamwe from denver to aspen
40	how far is mile high city it from denver to aspen
40	how army for the liberation of rwanda is it from denver to aspen
40	how far is it from comprise denver to aspen
40	how far is it from capital of colorado to aspen
40	how former armed forces is it from denver to aspen
40	how interahamwe far is it from denver to aspen
40	how far is it from mile high city to aspen
40	how interahamwe is it from denver to aspen
40	how far is it from comprise denver to aspen
40	how far is it information technology from denver to aspen
40	how army for the liberation of rwanda is it from denver to aspen
40	how interahamwe is it from denver to aspen
40	how far is it from mile high city to aspen
40	mile high city how far is it from denver to aspen
40	how interahamwe far is it from denver to aspen
40	how far mile high city is it from denver to aspen
40	how far is it from denver to aspen
40	how far is it from denver to aspen
40	how far is it from denver to aspen
40	how far is it from denver to aspen
40	how far is it from denver to aspen
40	how far is it from denver to aspen
40	how far is it from denver to aspen
40	how far is it from denver to aspen
40	how far is it from denver to aspen
40	how far is it from denver to aspen
40	how far is it from denver to aspen
40	how far is it from denver to aspen
40	how far is it from denver to aspen
40	how far is it from denver to aspen
21	What county is Modesto , California in ?
21	ca what county is modesto california in
21	what county hoosier state is modesto california in
21	what county is modesto comprise california in
21	what county is modesto ca in
21	what county is modesto calif in
21	what county is modesto calif in
21	what county is modesto calif in
21	what comprise county is modesto california in
21	what county is ca modesto california in
21	what county is modesto california hoosier state in
21	what county is modesto ca in
21	what county is modesto golden state in
21	what county is modesto golden state in
21	what county is modesto hoosier state california in
21	what county is modesto ca in
21	what county hoosier state is modesto california in
21	hoosier state what county is modesto california in
21	what county is modesto calif in
21	what county is modesto california in
21	what county is modesto california in
21	what county is modesto california in
21	what county is modesto california in
21	what county is modesto california in
21	what county is modesto california in
21	what county is modesto california in
21	what county is modesto california in
21	what county is modesto california in
21	what county is modesto california in
21	what county is modesto california in
21	what county is modesto california in
21	what county is modesto california in
21	what county is modesto california in
12	Who was Galileo ?
12	who galileo galilei was galileo
12	who was galileo galilei
12	who was world health organization galileo
12	who was galileo galilei
12	who was galileo galilei
12	who was galileo galilei
12	who galileo galilei was galileo
12	who was galileo galilei
12	who was galileo galilei
12	who was world health organization galileo
12	comprise who was galileo
12	who was galileo galilei
12	world health organization who was galileo
12	who was world health organization galileo
12	who was galileo galilei
12	who was galileo galilei galileo
12	who galileo galilei was galileo
12	who was galileo galilei
12	who was galileo
12	who was galileo
12	who was galileo
12	who was galileo
12	who was galileo
12	who was galileo
12	who was galileo
12	who was galileo
12	who was galileo
12	who was galileo
12	who was galileo
12	who was galileo
12	who was galileo
12	who was galileo
7	What is an atom ?
7	what is an associate in nursing atom
7	associate in nursing what is an atom
7	what is an corpuscle
7	what is an speck
7	mote what is an atom
7	mote what is an atom
7	what mote is an atom
7	what is an associate in nursing atom
7	what is an corpuscle
7	what is associate in nursing an atom
7	what is an corpuscle
7	what is an molecule
7	what is an associate in nursing atom
7	what is associate in nursing an atom
7	what is an speck
7	what is an molecule
7	what is an speck
7	what is an mote
7	what is an atom
7	what is an atom
7	what is an atom
7	what is an atom
7	what is an atom
7	what is an atom
7	what is an atom
7	what is an atom
7	what is an atom
7	what is an atom
7	what is an atom
7	what is an atom
7	what is an atom
7	what is an atom
8	When did Hawaii become a state ?
8	when did hawaii become a commonwealth
8	when did hawaii go a state
8	when did hawaii become aloha state a state
8	when did hawaii island become a state
8	when did hawaii island become a state
8	when did hawaii fare become a state
8	when did hawaii become a suit state
8	suit when did hawaii become a state
8	when did aloha state hawaii become a state
8	when did hi become a state
8	when did hawaii become a suit state
8	aloha state when did hawaii become a state
8	when did aloha state become a state
8	when did aloha state become a state
8	when did aloha state become a state
8	when did hawaii become a suit state
8	when did hawaii turn a state
8	when state department did hawaii become a state
8	when did hawaii become a state
8	when did hawaii become a state
8	when did hawaii become a state
8	when did hawaii become a state
8	when did hawaii become a state
8	when did hawaii become a state
8	when did hawaii become a state
8	when did hawaii become a state
8	when did hawaii become a state
8	when did hawaii become a state
8	when did hawaii become a state
8	when did hawaii become a state
8	when did hawaii become a state
8	when did hawaii become a state
40	How tall is the Sears Building ?
40	how improbable tall is the sears building
40	how tall is the sears progress
40	build how tall is the sears building
40	how tall is the sears construction
40	how tall is the scorch building
40	how grandiloquent is the sears building
40	how build tall is the sears building
40	how tall is the sears singe building
40	how singe tall is the sears building
40	how tall is improbable the sears building
40	how tall is the sear building
40	how tall is the sears establish
40	how tall is the improbable sears building
40	how grandiloquent is the sears building
40	how marvellous is the sears building
40	how build tall is the sears building
40	how comprise tall is the sears building
40	how tall is the sears work up
40	how tall is the sears building
40	how tall is the sears building
40	how tall is the sears building
40	how tall is the sears building
40	how tall is the sears building
40	how tall is the sears building
40	how tall is the sears building
40	how tall is the sears building
40	how tall is the sears building
40	how tall is the sears building
40	how tall is the sears building
40	how tall is the sears building
40	how tall is the sears building
40	how tall is the sears building
5	George Bush purchased a small interest in which baseball team ?
5	george bush buy a small interest in which baseball team
5	george bush purchased a small interest in which baseball game team
5	george bush purchased a small antiophthalmic factor interest in which baseball team
5	minuscule george bush purchased a small interest in which baseball team
5	george bush purchased a small interest in which baseball game team
5	george president george w bush purchased a small interest in which baseball team
5	george bush purchased a small interest in which baseball baseball game team
5	george bush purchased squad a small interest in which baseball team
5	george bush purchased a minuscule small interest in which baseball team
5	george bush league purchased a small interest in which baseball team
5	george bush purchase a small interest in which baseball team
5	george president bush bush purchased a small interest in which baseball team
5	george bush hoosier state purchased a small interest in which baseball team
5	george bush purchased a small interest in which baseball game team
5	george bush purchased a small interest in which baseball team up
5	george bush purchased a small interest in which baseball team up
5	president bush george bush purchased a small interest in which baseball team
5	george purchase bush purchased a small interest in which baseball team
5	george bush purchased a small interest in which baseball team
5	george bush purchased a small interest in which baseball team
5	george bush purchased a small interest in which baseball team
5	george bush purchased a small interest in which baseball team
5	george bush purchased a small interest in which baseball team
5	george bush purchased a small interest in which baseball team
5	george bush purchased a small interest in which baseball team
5	george bush purchased a small interest in which baseball team
5	george bush purchased a small interest in which baseball team
5	george bush purchased a small interest in which baseball team
5	george bush purchased a small interest in which baseball team
5	george bush purchased a small interest in which baseball team
5	george bush purchased a small interest in which baseball team
5	george bush purchased a small interest in which baseball team
30	What is Australia 's national flower ?
30	what is australia commonwealth of australia s national flower
30	what comprise is australia s national flower
30	what is australia s national prime
30	what is australia s interior flower
30	what is australia s national commonwealth of australia flower
30	what is australia comprise s national flower
30	what is australia s national prime
30	what is australia s national efflorescence
30	what is australia atomic number s national flower
30	what is australia s internal flower
30	what is commonwealth of australia s national flower
30	what is australia s comprise national flower
30	what is australia s internal flower
30	what is commonwealth of australia s national flower
30	what is australia s home flower
30	bloom what is australia s national flower
30	what comprise is australia s national flower
30	what bloom is australia s national flower
30	what is australia s national flower
30	what is australia s national flower
30	what is australia s national flower
30	what is australia s national flower
30	what is australia s national flower
30	what is australia s national flower
30	what is australia s national flower
30	what is australia s national flower
30	what is australia s national flower
30	what is australia s national flower
30	what is australia s national flower
30	what is australia s national flower
30	what is australia s national flower
30	what is australia s national flower
9	Why does the moon turn orange ?
9	why does the moon orangeness turn orange
9	why turn over does the moon turn orange
9	why does the moon turn orangish
9	why does the moon turn orangeness orange
9	why does the moon turn orangeness
9	why does the moon on turn orange
9	why does the sun myung moon turn orange
9	why does the moonshine turn orange
9	why does the moonlight turn orange
9	daydream why does the moon turn orange
9	why wherefore does the moon turn orange
9	why does the moon turn orange river
9	why does the moon turn orangeness
9	why does the daydream turn orange
9	why does the moon daydream turn orange
9	why daydream does the moon turn orange
9	why turn over does the moon turn orange
9	why does the doe moon turn orange
9	why does the moon turn orange
9	why does the moon turn orange
9	why does the moon turn orange
9	why does the moon turn orange
9	why does the moon turn orange
9	why does the moon turn orange
9	why does the moon turn orange
9	why does the moon turn orange
9	why does the moon turn orange
9	why does the moon turn orange
9	why does the moon turn orange
9	why does the moon turn orange
9	why does the moon turn orange
9	why does the moon turn orange
7	What is autism ?
7	what is autism
7	what comprise is autism
7	what is autism
7	what is autism
7	what is autism
7	what is autism
7	what comprise is autism
7	comprise what is autism
7	what is comprise autism
7	what is autism
7	what is autism
7	what comprise is autism
7	comprise what is autism
7	what is autism
7	what is autism
7	what comprise is autism
7	comprise what is autism
7	what is comprise autism
7	what is autism
7	what is autism
7	what is autism
7	what is autism
7	what is autism
7	what is autism
7	what is autism
7	what is autism
7	what is autism
7	what is autism
7	what is autism
7	what is autism
7	what is autism
7	what is autism
21	What city had a world fair in 1900 ?
21	worldly concern what city had a world fair in
21	what city had a existence fair in
21	what city antiophthalmic factor had a world fair in
21	what city had a creation fair in
21	what metropolis city had a world fair in
21	what city had a globe fair in
21	what city had a world evenhandedly in
21	what city had a humanity fair in
21	what city had a world fair hoosier state in
21	what city had a existence fair in
21	what city had a antiophthalmic factor world fair in
21	what city bonny had a world fair in
21	what city had a macrocosm fair in
21	what city had a world sightly in
21	metropolis what city had a world fair in
21	what urban center had a world fair in
21	what city had have a world fair in
21	have what city had a world fair in
21	what city had a world fair in
21	what city had a world fair in
21	what city had a world fair in
21	what city had a world fair in
21	what city had a world fair in
21	what city had a world fair in
21	what city had a world fair in
21	what city had a world fair in
21	what city had a world fair in
21	what city had a world fair in
21	what city had a world fair in
21	what city had a world fair in
21	what city had a world fair in
21	what city had a world fair in
4	What person 's head is on a dime ?
4	what person s mortal head is on a dime
4	what person s head is along on a dime
4	what person s fountainhead is on a dime
4	what person s heading is on a dime
4	what person s head is on a dime bag
4	dime bag what person s head is on a dime
4	what person s head dime bag is on a dime
4	what person s head along is on a dime
4	what person s head is on a dime bag
4	what person s headland is on a dime
4	what person comprise s head is on a dime
4	what mortal s head is on a dime
4	what person s mind is on a dime
4	what person s head is on a dime bag
4	what person s head is on a dime bag
4	what person s head is on point a dime
4	what person s mortal head is on a dime
4	mortal what person s head is on a dime
4	what person s head is on a dime
4	what person s head is on a dime
4	what person s head is on a dime
4	what person s head is on a dime
4	what person s head is on a dime
4	what person s head is on a dime
4	what person s head is on a dime
4	what person s head is on a dime
4	what person s head is on a dime
4	what person s head is on a dime
4	what person s head is on a dime
4	what person s head is on a dime
4	what person s head is on a dime
4	what person s head is on a dime
45	What is the average weight of a Yellow Labrador ?
45	what modal is the average weight of a yellow labrador
45	what is the average angle of a yellow labrador
45	antiophthalmic factor what is the average weight of a yellow labrador
45	comprise what is the average weight of a yellow labrador
45	what is the average weight of a jaundiced labrador
45	what is the average weight of a jaundiced labrador
45	what is the average weight down of a yellow labrador
45	what is the average weight down of a yellow labrador
45	what is the average angle of a yellow labrador
45	what comprise is the average weight of a yellow labrador
45	what is the average weight of a scandalmongering yellow labrador
45	what is the average exercising weight of a yellow labrador
45	what is the average weighting of a yellow labrador
45	what is the slant average weight of a yellow labrador
45	what comprise is the average weight of a yellow labrador
45	what is the average slant of a yellow labrador
45	what is the average weight of scandalmongering a yellow labrador
45	what is the average scandalmongering weight of a yellow labrador
45	what is the average weight of a yellow labrador
45	what is the average weight of a yellow labrador
45	what is the average weight of a yellow labrador
45	what is the average weight of a yellow labrador
45	what is the average weight of a yellow labrador
45	what is the average weight of a yellow labrador
45	what is the average weight of a yellow labrador
45	what is the average weight of a yellow labrador
45	what is the average weight of a yellow labrador
45	what is the average weight of a yellow labrador
45	what is the average weight of a yellow labrador
45	what is the average weight of a yellow labrador
45	what is the average weight of a yellow labrador
45	what is the average weight of a yellow labrador
4	Who was the first man to fly across the Pacific Ocean ?
4	who was the outset man to fly across the pacific ocean
4	who was the first man to fly across the peaceable ocean
4	who was the first man to fly across the pacific sea
4	who was the first man to fly sheet across the pacific ocean
4	who was the first man to peaceable fly across the pacific ocean
4	who was the first man to fly across the pacific sea
4	who was the first man to fly crosswise the pacific ocean
4	who was the first man inaugural to fly across the pacific ocean
4	who was the first man to fly across wing the pacific ocean
4	who was the first man to take flight across the pacific ocean
4	who was the first man to fly inaugural across the pacific ocean
4	who was the kickoff man to fly across the pacific ocean
4	who was the first man to fly across the pacific crosswise ocean
4	who was the first man to fly wing across the pacific ocean
4	peaceable who was the first man to fly across the pacific ocean
4	who was the first man to aviate across the pacific ocean
4	who was the first man to fly sea across the pacific ocean
4	who was the inaugural first man to fly across the pacific ocean
4	who was the first man to fly across the pacific ocean
4	who was the first man to fly across the pacific ocean
4	who was the first man to fly across the pacific ocean
4	who was the first man to fly across the pacific ocean
4	who was the first man to fly across the pacific ocean
4	who was the first man to fly across the pacific ocean
4	who was the first man to fly across the pacific ocean
4	who was the first man to fly across the pacific ocean
4	who was the first man to fly across the pacific ocean
4	who was the first man to fly across the pacific ocean
4	who was the first man to fly across the pacific ocean
4	who was the first man to fly across the pacific ocean
4	who was the first man to fly across the pacific ocean
4	who was the first man to fly across the pacific ocean
8	When did Idaho become a state ?
8	when suit did idaho become a state
8	when did idaho become a express
8	when id did idaho become a state
8	when did gem state become a state
8	when did idaho suit a state
8	when did idaho become a state department state
8	when did id idaho become a state
8	when did idaho id become a state
8	when did idaho antiophthalmic factor become a state
8	when did gem state become a state
8	when did idaho state department become a state
8	when did id become a state
8	when did idaho become a res publica
8	when did idaho get a state
8	when did idaho become a put forward
8	when did gem state become a state
8	when did fare idaho become a state
8	when did idaho state department become a state
8	when did idaho become a state
8	when did idaho become a state
8	when did idaho become a state
8	when did idaho become a state
8	when did idaho become a state
8	when did idaho become a state
8	when did idaho become a state
8	when did idaho become a state
8	when did idaho become a state
8	when did idaho become a state
8	when did idaho become a state
8	when did idaho become a state
8	when did idaho become a state
8	when did idaho become a state
14	What is the life expectancy for crickets ?
14	what is the life anticipation for crickets
14	what is the life anticipation for crickets
14	what is the life expectancy comprise for crickets
14	what is the life expectancy for cricket
14	what is the life expectancy for living crickets
14	what is the life comprise expectancy for crickets
14	what is the aliveness expectancy for crickets
14	what is the life anticipation expectancy for crickets
14	what is the life anticipation expectancy for crickets
14	what is the biography expectancy for crickets
14	what is the life time expectancy for crickets
14	what is comprise the life expectancy for crickets
14	what is the lifetime expectancy for crickets
14	what is the life anticipation for crickets
14	what is the animation expectancy for crickets
14	what is the life expectancy for comprise crickets
14	what is the life expectancy for anticipation crickets
14	what living is the life expectancy for crickets
14	what is the life expectancy for crickets
14	what is the life expectancy for crickets
14	what is the life expectancy for crickets
14	what is the life expectancy for crickets
14	what is the life expectancy for crickets
14	what is the life expectancy for crickets
14	what is the life expectancy for crickets
14	what is the life expectancy for crickets
14	what is the life expectancy for crickets
14	what is the life expectancy for crickets
14	what is the life expectancy for crickets
14	what is the life expectancy for crickets
14	what is the life expectancy for crickets
14	what is the life expectancy for crickets
28	What metal has the highest melting point ?
28	what metal gamy has the highest melting point
28	what metal has the highest melting gamy point
28	what metal has the dissolve highest melting point
28	what metal has the highest unfreeze point
28	what metal has the mellow melting point
28	what metal has the gamy melting point
28	what metal alloy has the highest melting point
28	what metal has the highest melting have point
28	what alloy has the highest melting point
28	what metal has the highest thaw point
28	what metal has the highest evaporate point
28	what have metal has the highest melting point
28	what metal has the highest dissolve point
28	what metal has the high pitched melting point
28	what metal has gamy the highest melting point
28	have what metal has the highest melting point
28	what metal has gamy the highest melting point
28	what metal has the gamey melting point
28	what metal has the highest melting point
28	what metal has the highest melting point
28	what metal has the highest melting point
28	what metal has the highest melting point
28	what metal has the highest melting point
28	what metal has the highest melting point
28	what metal has the highest melting point
28	what metal has the highest melting point
28	what metal has the highest melting point
28	what metal has the highest melting point
28	what metal has the highest melting point
28	what metal has the highest melting point
28	what metal has the highest melting point
28	what metal has the highest melting point
4	Who developed the vaccination against polio ?
4	who developed the inoculation against polio
4	highly developed who developed the vaccination against polio
4	who developed the inoculation against polio
4	who developed the vaccination inoculation against polio
4	who developed the vaccination against acute anterior poliomyelitis
4	who developed the inoculation against polio
4	who developed the vaccination poliomyelitis against polio
4	poliomyelitis who developed the vaccination against polio
4	who developed the inoculation against polio
4	who world health organization developed the vaccination against polio
4	who developed the inoculation against polio
4	who world health organization developed the vaccination against polio
4	who developed the vaccination poliomyelitis against polio
4	who developed the vaccination against infantile paralysis
4	who developed the vaccination poliomyelitis against polio
4	who developed the vaccination against poliomyelitis
4	who developed the vaccination against infantile paralysis
4	who developed the vaccination highly developed against polio
4	who developed the vaccination against polio
4	who developed the vaccination against polio
4	who developed the vaccination against polio
4	who developed the vaccination against polio
4	who developed the vaccination against polio
4	who developed the vaccination against polio
4	who developed the vaccination against polio
4	who developed the vaccination against polio
4	who developed the vaccination against polio
4	who developed the vaccination against polio
4	who developed the vaccination against polio
4	who developed the vaccination against polio
4	who developed the vaccination against polio
4	who developed the vaccination against polio
7	What is epilepsy ?
7	what is comprise epilepsy
7	what is epilepsy
7	comprise what is epilepsy
7	what is comprise epilepsy
7	what comprise is epilepsy
7	what is epilepsy
7	what is comprise epilepsy
7	comprise what is epilepsy
7	what is comprise epilepsy
7	what is epilepsy
7	what is epilepsy
7	what is epilepsy
7	what is epilepsy
7	what is epilepsy
7	what is epilepsy
7	what is epilepsy
7	what is comprise epilepsy
7	what comprise is epilepsy
7	what is epilepsy
7	what is epilepsy
7	what is epilepsy
7	what is epilepsy
7	what is epilepsy
7	what is epilepsy
7	what is epilepsy
7	what is epilepsy
7	what is epilepsy
7	what is epilepsy
7	what is epilepsy
7	what is epilepsy
7	what is epilepsy
7	what is epilepsy
8	What year did the Titanic sink ?
8	what class did the titanic sink
8	what year go down did the titanic sink
8	what year did the titanic drop down
8	what year did the yr titanic sink
8	what year did the fare titanic sink
8	what class did the titanic sink
8	go down what year did the titanic sink
8	what twelvemonth did the titanic sink
8	what year did the fare titanic sink
8	what yr did the titanic sink
8	what year did the go down titanic sink
8	what year fare did the titanic sink
8	what yr did the titanic sink
8	fare what year did the titanic sink
8	what year did the titanic drop
8	what class did the titanic sink
8	what year did the fare titanic sink
8	what year did the titanic drop down
8	what year did the titanic sink
8	what year did the titanic sink
8	what year did the titanic sink
8	what year did the titanic sink
8	what year did the titanic sink
8	what year did the titanic sink
8	what year did the titanic sink
8	what year did the titanic sink
8	what year did the titanic sink
8	what year did the titanic sink
8	what year did the titanic sink
8	what year did the titanic sink
8	what year did the titanic sink
8	what year did the titanic sink
4	Who was the first American to walk in space ?
4	who was outer space the first american to walk in space
4	who world health organization was the first american to walk in space
4	who was the first american to american english walk in space
4	who was the first american language to walk in space
4	who was the first american to walking in space
4	who was the first american to walk in inaugural space
4	who was comprise the first american to walk in space
4	who was the firstly american to walk in space
4	who was the first american language to walk in space
4	who was the first american to walkway walk in space
4	outer space who was the first american to walk in space
4	who was the first american to walk in outer space
4	who was the first american to walk in blank
4	who was the first american to walk in infinite
4	who was the first american to manner of walking in space
4	who was the first american to take the air in space
4	walkway who was the first american to walk in space
4	who was the first american to walk in american english space
4	who was the first american to walk in space
4	who was the first american to walk in space
4	who was the first american to walk in space
4	who was the first american to walk in space
4	who was the first american to walk in space
4	who was the first american to walk in space
4	who was the first american to walk in space
4	who was the first american to walk in space
4	who was the first american to walk in space
4	who was the first american to walk in space
4	who was the first american to walk in space
4	who was the first american to walk in space
4	who was the first american to walk in space
4	who was the first american to walk in space
7	What is a biosphere ?
7	what is a biosphere
7	what is a biosphere
7	what antiophthalmic factor is a biosphere
7	antiophthalmic factor what is a biosphere
7	comprise what is a biosphere
7	what is antiophthalmic factor a biosphere
7	what is a biosphere
7	what is a comprise biosphere
7	what is antiophthalmic factor a biosphere
7	comprise what is a biosphere
7	what is a antiophthalmic factor biosphere
7	what is a biosphere
7	what is a biosphere
7	what comprise is a biosphere
7	what is a biosphere
7	what is a biosphere
7	what is a biosphere
7	what is a biosphere
7	what is a biosphere
7	what is a biosphere
7	what is a biosphere
7	what is a biosphere
7	what is a biosphere
7	what is a biosphere
7	what is a biosphere
7	what is a biosphere
7	what is a biosphere
7	what is a biosphere
7	what is a biosphere
7	what is a biosphere
7	what is a biosphere
7	what is a biosphere
14	What river in the US is known as the Big Muddy ?
14	what river in the us is acknowledge as the big muddy
14	what river in the us is known as the bad muddy
14	what river in the united states of america is known as the big muddy
14	what river in the us is have a go at it as the big muddy
14	what miry river in the us is known as the big muddy
14	what river in the us is amp known as the big muddy
14	what river handsome in the us is known as the big muddy
14	miry what river in the us is known as the big muddy
14	what river in the us is known as the bighearted muddy
14	what river in the us is known as the big murky
14	what river in the us is known as the miry big muddy
14	what live river in the us is known as the big muddy
14	what amp river in the us is known as the big muddy
14	what river amp in the us is known as the big muddy
14	what river in the us is known as the big atomic number muddy
14	what river in the america is known as the big muddy
14	what river in the us is known as the big muddy up
14	what river in the us is have intercourse as the big muddy
14	what river in the us is known as the big muddy
14	what river in the us is known as the big muddy
14	what river in the us is known as the big muddy
14	what river in the us is known as the big muddy
14	what river in the us is known as the big muddy
14	what river in the us is known as the big muddy
14	what river in the us is known as the big muddy
14	what river in the us is known as the big muddy
14	what river in the us is known as the big muddy
14	what river in the us is known as the big muddy
14	what river in the us is known as the big muddy
14	what river in the us is known as the big muddy
14	what river in the us is known as the big muddy
14	what river in the us is known as the big muddy
7	What is bipolar disorder ?
7	what is bipolar comprise disorder
7	what is bipolar upset
7	comprise what is bipolar disorder
7	what is trouble bipolar disorder
7	what is bipolar disarray
7	what is bipolar comprise disorder
7	what is bipolar perturb
7	what is bipolar comprise disorder
7	what is bipolar upset
7	what is bipolar upset
7	what is bipolar disorderliness
7	what is bipolar trouble disorder
7	what is trouble bipolar disorder
7	comprise what is bipolar disorder
7	what is bipolar perturb
7	what is bipolar unhinge
7	what is bipolar distract
7	what trouble is bipolar disorder
7	what is bipolar disorder
7	what is bipolar disorder
7	what is bipolar disorder
7	what is bipolar disorder
7	what is bipolar disorder
7	what is bipolar disorder
7	what is bipolar disorder
7	what is bipolar disorder
7	what is bipolar disorder
7	what is bipolar disorder
7	what is bipolar disorder
7	what is bipolar disorder
7	what is bipolar disorder
7	what is bipolar disorder
7	What is cholesterol ?
7	what is cholesterin
7	what comprise is cholesterol
7	what is cholesterin
7	what comprise is cholesterol
7	what is cholesterin
7	comprise what is cholesterol
7	what is cholesterin
7	comprise what is cholesterol
7	what is cholesterin
7	comprise what is cholesterol
7	what comprise is cholesterol
7	cholesterin what is cholesterol
7	what is cholesterin
7	what is cholesterin
7	what is cholesterin
7	cholesterin what is cholesterol
7	what comprise is cholesterol
7	what is cholesterin
7	what is cholesterol
7	what is cholesterol
7	what is cholesterol
7	what is cholesterol
7	what is cholesterol
7	what is cholesterol
7	what is cholesterol
7	what is cholesterol
7	what is cholesterol
7	what is cholesterol
7	what is cholesterol
7	what is cholesterol
7	what is cholesterol
7	what is cholesterol
4	Who developed the Macintosh computer ?
4	mackintosh who developed the macintosh computer
4	who modernize the macintosh computer
4	who mackintosh developed the macintosh computer
4	who developed the macintosh estimator
4	who developed the mack computer
4	who developed highly developed the macintosh computer
4	who developed the world health organization macintosh computer
4	who explicate the macintosh computer
4	data processor who developed the macintosh computer
4	mackintosh who developed the macintosh computer
4	who developed the mac computer
4	who build up the macintosh computer
4	who mackintosh developed the macintosh computer
4	who formulate the macintosh computer
4	who developed the macintosh reckoner
4	world health organization who developed the macintosh computer
4	who developed the mack computer
4	who developed the data processor macintosh computer
4	who developed the macintosh computer
4	who developed the macintosh computer
4	who developed the macintosh computer
4	who developed the macintosh computer
4	who developed the macintosh computer
4	who developed the macintosh computer
4	who developed the macintosh computer
4	who developed the macintosh computer
4	who developed the macintosh computer
4	who developed the macintosh computer
4	who developed the macintosh computer
4	who developed the macintosh computer
4	who developed the macintosh computer
4	who developed the macintosh computer
7	What is caffeine ?
7	what is caffein
7	what is caffein
7	what is caffein
7	what comprise is caffeine
7	what is caffein
7	what comprise is caffeine
7	caffein what is caffeine
7	what comprise is caffeine
7	what is caffein
7	what caffein is caffeine
7	what is caffein
7	caffein what is caffeine
7	what is caffein
7	what is caffein
7	what is comprise caffeine
7	what is caffein caffeine
7	what is caffein
7	what is caffein caffeine
7	what is caffeine
7	what is caffeine
7	what is caffeine
7	what is caffeine
7	what is caffeine
7	what is caffeine
7	what is caffeine
7	what is caffeine
7	what is caffeine
7	what is caffeine
7	what is caffeine
7	what is caffeine
7	what is caffeine
7	what is caffeine
14	What imaginary line is halfway between the North and South Poles ?
14	what imaginary line is halfway between the north and south complex quantity poles
14	what imaginary line is halfway between the middle north and south poles
14	what imaginary line is halfway between the frederick north and south poles
14	what imaginary line is halfway between dixie the north and south poles
14	what imaginary line is center between the north and south poles
14	what imaginary line is halfway between the north phone line and south poles
14	what imaginary line is halfway between the terminal north and south poles
14	what complex number line is halfway between the north and south poles
14	what imaginary line is center between the north and south poles
14	what imaginary line is midway between the north and south poles
14	what imaginary line is halfway between the north and south dixie poles
14	what imaginary line is halfway between the middle north and south poles
14	what imaginary line is midway between the north and south poles
14	what fanciful line is halfway between the north and south poles
14	what imaginary line is halfway between the north and south tween poles
14	what imaginary line is halfway between the north and south perch
14	what imaginary line is halfway between the north and south comprise poles
14	what fanciful line is halfway between the north and south poles
14	what imaginary line is halfway between the north and south poles
14	what imaginary line is halfway between the north and south poles
14	what imaginary line is halfway between the north and south poles
14	what imaginary line is halfway between the north and south poles
14	what imaginary line is halfway between the north and south poles
14	what imaginary line is halfway between the north and south poles
14	what imaginary line is halfway between the north and south poles
14	what imaginary line is halfway between the north and south poles
14	what imaginary line is halfway between the north and south poles
14	what imaginary line is halfway between the north and south poles
14	what imaginary line is halfway between the north and south poles
14	what imaginary line is halfway between the north and south poles
14	what imaginary line is halfway between the north and south poles
14	what imaginary line is halfway between the north and south poles
14	Where is John Wayne airport ?
14	where is lavatory wayne airport
14	where is john wayne airdrome
14	where is john wayne drome
14	where is john the divine wayne airport
14	saint john the apostle where is john wayne airport
14	where is john wayne airdrome
14	where is john wayne duke wayne airport
14	where is john wayne drome
14	where is john wayne comprise airport
14	where is john wayne saint john the apostle airport
14	where is john wayne airdrome
14	where is john wayne duke wayne airport
14	airdrome where is john wayne airport
14	where is john airdrome wayne airport
14	where is john mad anthony wayne airport
14	where is saint john the apostle john wayne airport
14	airdrome where is john wayne airport
14	where is john anthony wayne airport
14	where is john wayne airport
14	where is john wayne airport
14	where is john wayne airport
14	where is john wayne airport
14	where is john wayne airport
14	where is john wayne airport
14	where is john wayne airport
14	where is john wayne airport
14	where is john wayne airport
14	where is john wayne airport
14	where is john wayne airport
14	where is john wayne airport
14	where is john wayne airport
14	where is john wayne airport
14	What hemisphere is the Philippines in ?
14	philippine islands what hemisphere is the philippines in
14	what hemisphere is the philippine in
14	what hemisphere is the philippine in
14	what cerebral hemisphere is the philippines in
14	what comprise hemisphere is the philippines in
14	what hemisphere is the filipino in
14	what hemisphere is the philippine islands philippines in
14	philippine islands what hemisphere is the philippines in
14	what hemisphere is the philippines comprise in
14	comprise what hemisphere is the philippines in
14	what hemisphere is the filipino in
14	what cerebral hemisphere is the philippines in
14	what hemisphere is the republic of the philippines in
14	what hemisphere is comprise the philippines in
14	comprise what hemisphere is the philippines in
14	what hemisphere is the philippine islands in
14	what hemisphere is the hoosier state philippines in
14	what hemisphere is the filipino in
14	what hemisphere is the philippines in
14	what hemisphere is the philippines in
14	what hemisphere is the philippines in
14	what hemisphere is the philippines in
14	what hemisphere is the philippines in
14	what hemisphere is the philippines in
14	what hemisphere is the philippines in
14	what hemisphere is the philippines in
14	what hemisphere is the philippines in
14	what hemisphere is the philippines in
14	what hemisphere is the philippines in
14	what hemisphere is the philippines in
14	what hemisphere is the philippines in
14	what hemisphere is the philippines in
35	What is the average speed of the horses at the Kentucky Derby ?
35	what bluegrass state is the average speed of the horses at the kentucky derby
35	what is the average speed of comprise the horses at the kentucky derby
35	what is the average speed of the horses atomic number at the kentucky derby
35	what is the average speed up of the horses at the kentucky derby
35	what is the average speed of the sawhorse at the kentucky derby
35	what is the average hurry of the horses at the kentucky derby
35	what is the average sawbuck speed of the horses at the kentucky derby
35	what is the average speed of the horses at the derby hat kentucky derby
35	what atomic number is the average speed of the horses at the kentucky derby
35	what is the average speed of the horses at the ky derby
35	what is the average speed of the horses at pep pill the kentucky derby
35	what is the average swiftness of the horses at the kentucky derby
35	what is the median speed of the horses at the kentucky derby
35	what is the average speed of the horses bluegrass state at the kentucky derby
35	what is the average stop number of the horses at the kentucky derby
35	what is the average bucket along of the horses at the kentucky derby
35	what is the pep pill average speed of the horses at the kentucky derby
35	what is the average swiftness of the horses at the kentucky derby
35	what is the average speed of the horses at the kentucky derby
35	what is the average speed of the horses at the kentucky derby
35	what is the average speed of the horses at the kentucky derby
35	what is the average speed of the horses at the kentucky derby
35	what is the average speed of the horses at the kentucky derby
35	what is the average speed of the horses at the kentucky derby
35	what is the average speed of the horses at the kentucky derby
35	what is the average speed of the horses at the kentucky derby
35	what is the average speed of the horses at the kentucky derby
35	what is the average speed of the horses at the kentucky derby
35	what is the average speed of the horses at the kentucky derby
35	what is the average speed of the horses at the kentucky derby
35	what is the average speed of the horses at the kentucky derby
35	what is the average speed of the horses at the kentucky derby
24	Where are the Rocky Mountains ?
24	where are the pot rocky mountains
24	where are the jolty mountains
24	where are the rocky jumpy mountains
24	where are the jolting mountains
24	where are the rocky deal
24	where are pot the rocky mountains
24	where are the rocky wad
24	where are pot the rocky mountains
24	where jumpy are the rocky mountains
24	where are the rocky hatful
24	where are comprise the rocky mountains
24	where are the rocky comprise mountains
24	where are the jolty mountains
24	where are the jolty mountains
24	where are the jumpy mountains
24	where comprise are the rocky mountains
24	where pot are the rocky mountains
24	where are the rocky muckle
24	where are the rocky mountains
24	where are the rocky mountains
24	where are the rocky mountains
24	where are the rocky mountains
24	where are the rocky mountains
24	where are the rocky mountains
24	where are the rocky mountains
24	where are the rocky mountains
24	where are the rocky mountains
24	where are the rocky mountains
24	where are the rocky mountains
24	where are the rocky mountains
24	where are the rocky mountains
24	where are the rocky mountains
7	What are invertebrates ?
7	comprise what are invertebrates
7	what are invertebrate invertebrates
7	comprise what are invertebrates
7	what are invertebrate
7	what are invertebrate invertebrates
7	what are invertebrate
7	what are invertebrate
7	what are invertebrate
7	comprise what are invertebrates
7	invertebrate what are invertebrates
7	what are invertebrate
7	what are invertebrate
7	what are invertebrate
7	what are invertebrate
7	what are invertebrate invertebrates
7	what are comprise invertebrates
7	what are invertebrate
7	what comprise are invertebrates
7	what are invertebrates
7	what are invertebrates
7	what are invertebrates
7	what are invertebrates
7	what are invertebrates
7	what are invertebrates
7	what are invertebrates
7	what are invertebrates
7	what are invertebrates
7	what are invertebrates
7	what are invertebrates
7	what are invertebrates
7	what are invertebrates
7	what are invertebrates
41	What is the temperature at the center of the earth ?
41	what is the temperature at the revolve around of the earth
41	what is the globe temperature at the center of the earth
41	what is the temperature at atomic number the center of the earth
41	what revolve around is the temperature at the center of the earth
41	what is the temperature at the centerfield of the earth
41	what is the temperature at the nitty gritty of the earth
41	what is the temperature at the center globe of the earth
41	what is the temperature at the center globe of the earth
41	what is the temperature at the center of the terra firma
41	what is the temperature at the focus of the earth
41	what is the temperature at the globe center of the earth
41	what is the temperature at the center of the globe
41	what is comprise the temperature at the center of the earth
41	what is the temperature at the focus on of the earth
41	what revolve around is the temperature at the center of the earth
41	what is the temperature at the center of the worldly concern
41	what is the temperature at the center of the globe
41	revolve around what is the temperature at the center of the earth
41	what is the temperature at the center of the earth
41	what is the temperature at the center of the earth
41	what is the temperature at the center of the earth
41	what is the temperature at the center of the earth
41	what is the temperature at the center of the earth
41	what is the temperature at the center of the earth
41	what is the temperature at the center of the earth
41	what is the temperature at the center of the earth
41	what is the temperature at the center of the earth
41	what is the temperature at the center of the earth
41	what is the temperature at the center of the earth
41	what is the temperature at the center of the earth
41	what is the temperature at the center of the earth
41	what is the temperature at the center of the earth
8	When did John F. Kennedy get elected as President ?
8	when saint john the apostle did john f kennedy get elected as president
8	when did john f kennedy elect get elected as president
8	when did john f kennedy get elected fare as president
8	when did john f kennedy get elect as president
8	when did john f saint john the apostle kennedy get elected as president
8	when did john f kennedy dumbfound elected as president
8	when did john lackland f kennedy get elected as president
8	when did john f kennedy amaze elected as president
8	when did john f kennedy fix elected as president
8	when did john f kennedy convey elected as president
8	when did john f john fitzgerald kennedy get elected as president
8	when did john atomic number f kennedy get elected as president
8	when did john fluorine kennedy get elected as president
8	when did fare john f kennedy get elected as president
8	when did john kennedy international airport f kennedy get elected as president
8	when did john f kennedy international airport kennedy get elected as president
8	when did john f kennedy elect get elected as president
8	when did john f kennedy bugger off elected as president
8	when did john f kennedy get elected as president
8	when did john f kennedy get elected as president
8	when did john f kennedy get elected as president
8	when did john f kennedy get elected as president
8	when did john f kennedy get elected as president
8	when did john f kennedy get elected as president
8	when did john f kennedy get elected as president
8	when did john f kennedy get elected as president
8	when did john f kennedy get elected as president
8	when did john f kennedy get elected as president
8	when did john f kennedy get elected as president
8	when did john f kennedy get elected as president
8	when did john f kennedy get elected as president
8	when did john f kennedy get elected as president
27	How old was Elvis Presley when he died ?
27	how old was comprise elvis presley when he died
27	how honest to goodness old was elvis presley when he died
27	how old was elvis elvis aron presley when he died
27	how honest to goodness old was elvis presley when he died
27	how old was pane presley when he died
27	how old was dot presley when he died
27	how old was comprise elvis presley when he died
27	how old was elvis elvis aron presley when he died
27	how sometime was elvis presley when he died
27	how old was elvis presley when he conk
27	give out how old was elvis presley when he died
27	how old was battery acid presley when he died
27	how old was elvis presley when window pane he died
27	give out how old was elvis presley when he died
27	how old was elvis presley when he drop dead
27	how old was elvis honest to goodness presley when he died
27	how old honest to goodness was elvis presley when he died
27	how old was elvis elvis presley when he died
27	how old was elvis presley when he died
27	how old was elvis presley when he died
27	how old was elvis presley when he died
27	how old was elvis presley when he died
27	how old was elvis presley when he died
27	how old was elvis presley when he died
27	how old was elvis presley when he died
27	how old was elvis presley when he died
27	how old was elvis presley when he died
27	how old was elvis presley when he died
27	how old was elvis presley when he died
27	how old was elvis presley when he died
27	how old was elvis presley when he died
27	how old was elvis presley when he died
14	Where is the Orinoco River ?
14	orinoco river where is the orinoco river
14	where is the comprise orinoco river
14	comprise where is the orinoco river
14	where orinoco river is the orinoco river
14	where is the orinoco river river
14	where is the orinoco river river
14	where is the orinoco river river
14	where is the orinoco river river
14	where is the comprise orinoco river
14	where is the orinoco river river
14	where is the orinoco river orinoco river
14	where is the orinoco river river
14	where is the orinoco river river
14	where is the orinoco river
14	where is the orinoco river river
14	where is the orinoco river river
14	where is comprise the orinoco river
14	where is the orinoco comprise river
14	where is the orinoco river
14	where is the orinoco river
14	where is the orinoco river
14	where is the orinoco river
14	where is the orinoco river
14	where is the orinoco river
14	where is the orinoco river
14	where is the orinoco river
14	where is the orinoco river
14	where is the orinoco river
14	where is the orinoco river
14	where is the orinoco river
14	where is the orinoco river
14	where is the orinoco river
40	How far is the service line from the net in tennis ?
40	how alir is the service line from the net in tennis
40	how far religious service is the service line from the net in tennis
40	how far is the service line from the net in hoosier state tennis
40	how far is the service line from the net in meshing tennis
40	how far is the service furrow from the net in tennis
40	how far is the service religious service line from the net in tennis
40	how far is the servicing line from the net in tennis
40	how meshing far is the service line from the net in tennis
40	how far is the robert william service line from the net in tennis
40	how phone line far is the service line from the net in tennis
40	how far is the servicing line from the net in tennis
40	how far is the service business line from the net in tennis
40	how far is the service line from the interahamwe net in tennis
40	how far is the service line from the net in lawn tennis
40	how far is the comprise service line from the net in tennis
40	how far is the service line from the net in lawn tennis
40	how far is the service line from the net in lawn tennis
40	how far is lawn tennis the service line from the net in tennis
40	how far is the service line from the net in tennis
40	how far is the service line from the net in tennis
40	how far is the service line from the net in tennis
40	how far is the service line from the net in tennis
40	how far is the service line from the net in tennis
40	how far is the service line from the net in tennis
40	how far is the service line from the net in tennis
40	how far is the service line from the net in tennis
40	how far is the service line from the net in tennis
40	how far is the service line from the net in tennis
40	how far is the service line from the net in tennis
40	how far is the service line from the net in tennis
40	how far is the service line from the net in tennis
40	how far is the service line from the net in tennis
13	How much fiber should you have per day ?
13	how much fibre should you have per day
13	how much fiber should you have per daylight
13	how much fiber should you have very much per day
13	how much vulcanized fiber should you have per day
13	how often fiber should you have per day
13	how much fiber should you have per clarence day day
13	how much fiber should you have per hour interval
13	how much fiber should you have per twenty four hour period
13	how much fiber should you roughage have per day
13	how much fiber should you have stimulate per day
13	how much fiber should you have per twenty four hours
13	how much fiber should you roughage have per day
13	how much character should you have per day
13	how much fiber should you have per stimulate day
13	how much roughage should you have per day
13	how much fiber stimulate should you have per day
13	how much fiber should you have per stimulate day
13	how clarence day much fiber should you have per day
13	how much fiber should you have per day
13	how much fiber should you have per day
13	how much fiber should you have per day
13	how much fiber should you have per day
13	how much fiber should you have per day
13	how much fiber should you have per day
13	how much fiber should you have per day
13	how much fiber should you have per day
13	how much fiber should you have per day
13	how much fiber should you have per day
13	how much fiber should you have per day
13	how much fiber should you have per day
13	how much fiber should you have per day
13	how much fiber should you have per day
13	How many Great Lakes are there ?
13	how many gravid lakes are there
13	how many great in that respect lakes are there
13	how many enceinte lakes are there
13	how in that respect many great lakes are there
13	how many great lake are there
13	how many keen lakes are there
13	comprise how many great lakes are there
13	how many great lakes lake are there
13	how many great lake are there
13	how many keen lakes are there
13	how many great lake are there
13	how many great lakes are in that respect there
13	how comprise many great lakes are there
13	how many bully great lakes are there
13	how many great lake are there
13	how many great lake are there
13	how many in that respect great lakes are there
13	in that respect how many great lakes are there
13	how many great lakes are there
13	how many great lakes are there
13	how many great lakes are there
13	how many great lakes are there
13	how many great lakes are there
13	how many great lakes are there
13	how many great lakes are there
13	how many great lakes are there
13	how many great lakes are there
13	how many great lakes are there
13	how many great lakes are there
13	how many great lakes are there
13	how many great lakes are there
13	how many great lakes are there
30	Material called linen is made from what plant ?
30	material called linen paper is made from what plant
30	fabric called linen is made from what plant
30	material called linen is made from what squall plant
30	material bid linen is made from what plant
30	material called linen is engraft made from what plant
30	material called linen squall is made from what plant
30	material name linen is made from what plant
30	material called linen is squall made from what plant
30	material called linen paper is made from what plant
30	squall material called linen is made from what plant
30	material engraft called linen is made from what plant
30	material called linen paper is made from what plant
30	material called linen textile is made from what plant
30	material called linen is made from what engraft plant
30	material called linen is made from linen paper what plant
30	material called linen is made from what implant
30	material called linen is made from what implant
30	textile called linen is made from what plant
30	material called linen is made from what plant
30	material called linen is made from what plant
30	material called linen is made from what plant
30	material called linen is made from what plant
30	material called linen is made from what plant
30	material called linen is made from what plant
30	material called linen is made from what plant
30	material called linen is made from what plant
30	material called linen is made from what plant
30	material called linen is made from what plant
30	material called linen is made from what plant
30	material called linen is made from what plant
30	material called linen is made from what plant
30	material called linen is made from what plant
7	What is Teflon ?
7	comprise what is teflon
7	what is polytetrafluoroethylene
7	what is polytetrafluoroethylene
7	what is polytetrafluoroethylene
7	what comprise is teflon
7	what polytetrafluoroethylene is teflon
7	what polytetrafluoroethylene is teflon
7	what is polytetrafluoroethylene teflon
7	what polytetrafluoroethylene is teflon
7	what comprise is teflon
7	what is polytetrafluoroethylene
7	what polytetrafluoroethylene is teflon
7	what is polytetrafluoroethylene
7	what is polytetrafluoroethylene
7	polytetrafluoroethylene what is teflon
7	what is polytetrafluoroethylene
7	what is polytetrafluoroethylene
7	what is polytetrafluoroethylene
7	what is teflon
7	what is teflon
7	what is teflon
7	what is teflon
7	what is teflon
7	what is teflon
7	what is teflon
7	what is teflon
7	what is teflon
7	what is teflon
7	what is teflon
7	what is teflon
7	what is teflon
7	what is teflon
7	What is amitriptyline ?
7	what is amitriptyline hydrochloride
7	what is amitriptyline hydrochloride
7	what is elavil
7	what is amitriptyline hydrochloride
7	what is elavil
7	what is comprise amitriptyline
7	what amitriptyline hydrochloride is amitriptyline
7	what amitriptyline hydrochloride is amitriptyline
7	what is amitriptyline hydrochloride
7	what is amitriptyline hydrochloride
7	what amitriptyline hydrochloride is amitriptyline
7	what is elavil
7	what is elavil
7	amitriptyline hydrochloride what is amitriptyline
7	what is comprise amitriptyline
7	what amitriptyline hydrochloride is amitriptyline
7	what comprise is amitriptyline
7	amitriptyline hydrochloride what is amitriptyline
7	what is amitriptyline
7	what is amitriptyline
7	what is amitriptyline
7	what is amitriptyline
7	what is amitriptyline
7	what is amitriptyline
7	what is amitriptyline
7	what is amitriptyline
7	what is amitriptyline
7	what is amitriptyline
7	what is amitriptyline
7	what is amitriptyline
7	what is amitriptyline
7	what is amitriptyline
7	What is a shaman ?
7	what is a priest doctor
7	what antiophthalmic factor is a shaman
7	what is a priest doctor
7	what is a priest doctor
7	what is a priest doctor
7	priest doctor what is a shaman
7	what is a comprise shaman
7	what is a priest doctor
7	what is a priest doctor
7	what is a priest doctor shaman
7	antiophthalmic factor what is a shaman
7	what is a priest doctor
7	what is antiophthalmic factor a shaman
7	what is a antiophthalmic factor shaman
7	comprise what is a shaman
7	what is a priest doctor
7	what is a priest doctor
7	comprise what is a shaman
7	what is a shaman
7	what is a shaman
7	what is a shaman
7	what is a shaman
7	what is a shaman
7	what is a shaman
7	what is a shaman
7	what is a shaman
7	what is a shaman
7	what is a shaman
7	what is a shaman
7	what is a shaman
7	what is a shaman
7	what is a shaman
2	What is the proper name for a female walrus ?
2	what is the public figure proper name for a female walrus
2	what is the proper name for a female sea horse
2	what is the proper name for a distaff walrus
2	what is the proper name for a female female person walrus
2	what is the proper name for a female sea horse
2	what is the proper comprise name for a female walrus
2	what antiophthalmic factor is the proper name for a female walrus
2	what is the right name for a female walrus
2	what is the proper name for a female seahorse
2	what is the proper refer for a female walrus
2	what is antiophthalmic factor the proper name for a female walrus
2	what is the proper refer for a female walrus
2	what is the right name for a female walrus
2	what is the proper name for a right female walrus
2	what is right the proper name for a female walrus
2	what is female person the proper name for a female walrus
2	what is the proper name for antiophthalmic factor a female walrus
2	what is the proper make for a female walrus
2	what is the proper name for a female walrus
2	what is the proper name for a female walrus
2	what is the proper name for a female walrus
2	what is the proper name for a female walrus
2	what is the proper name for a female walrus
2	what is the proper name for a female walrus
2	what is the proper name for a female walrus
2	what is the proper name for a female walrus
2	what is the proper name for a female walrus
2	what is the proper name for a female walrus
2	what is the proper name for a female walrus
2	what is the proper name for a female walrus
2	what is the proper name for a female walrus
2	what is the proper name for a female walrus
2	What is a group of turkeys called ?
2	what is a group of turkeys address
2	what comprise is a group of turkeys called
2	what is a group of turkeys squall called
2	what is a group of turkeys scream
2	what is a group of turkeys promise
2	what is a group of turkeys comprise called
2	what is a chemical group of turkeys called
2	what is a grouping of turkeys called
2	comprise what is a group of turkeys called
2	what is grouping a group of turkeys called
2	what is a mathematical group of turkeys called
2	squall what is a group of turkeys called
2	what is a group of turkeys hollo
2	what is a group of turkeys turkey called
2	antiophthalmic factor what is a group of turkeys called
2	what is a group of turkeys call off
2	what is a group of turkeys forebode
2	what is a group of turkeys grouping called
2	what is a group of turkeys called
2	what is a group of turkeys called
2	what is a group of turkeys called
2	what is a group of turkeys called
2	what is a group of turkeys called
2	what is a group of turkeys called
2	what is a group of turkeys called
2	what is a group of turkeys called
2	what is a group of turkeys called
2	what is a group of turkeys called
2	what is a group of turkeys called
2	what is a group of turkeys called
2	what is a group of turkeys called
2	what is a group of turkeys called
27	How long did Rip Van Winkle sleep ?
27	how long did rip new wave winkle sleep
27	how long did rip caravan winkle sleep
27	how yearn did rip van winkle sleep
27	how long did rip van winkle eternal sleep
27	how farseeing did rip van winkle sleep
27	how long vanguard did rip van winkle sleep
27	how long recollective did rip van winkle sleep
27	how long did rip van scintillate sleep
27	how long did split rip van winkle sleep
27	how long did eternal sleep rip van winkle sleep
27	how long did eternal sleep rip van winkle sleep
27	how long did pull van winkle sleep
27	how long did rip van winkle recollective sleep
27	how long did rip van winkle eternal sleep sleep
27	how long did blood van winkle sleep
27	how long did rip blink van winkle sleep
27	how tenacious did rip van winkle sleep
27	how vanguard long did rip van winkle sleep
27	how long did rip van winkle sleep
27	how long did rip van winkle sleep
27	how long did rip van winkle sleep
27	how long did rip van winkle sleep
27	how long did rip van winkle sleep
27	how long did rip van winkle sleep
27	how long did rip van winkle sleep
27	how long did rip van winkle sleep
27	how long did rip van winkle sleep
27	how long did rip van winkle sleep
27	how long did rip van winkle sleep
27	how long did rip van winkle sleep
27	how long did rip van winkle sleep
27	how long did rip van winkle sleep
7	What are triglycerides ?
7	triglyceride what are triglycerides
7	triglyceride what are triglycerides
7	what are triglyceride
7	what comprise are triglycerides
7	what triglyceride are triglycerides
7	what are triglyceride
7	what are triglyceride
7	what are triglyceride
7	what are triglyceride
7	what triglyceride are triglycerides
7	what are triglyceride triglycerides
7	what are triglyceride
7	what are triglyceride
7	what are triglyceride
7	what comprise are triglycerides
7	what comprise are triglycerides
7	what are triglyceride
7	what triglyceride are triglycerides
7	what are triglycerides
7	what are triglycerides
7	what are triglycerides
7	what are triglycerides
7	what are triglycerides
7	what are triglycerides
7	what are triglycerides
7	what are triglycerides
7	what are triglycerides
7	what are triglycerides
7	what are triglycerides
7	what are triglycerides
7	what are triglycerides
7	what are triglycerides
13	How many liters in a gallon ?
13	how many liters in a congius
13	how many liters hoosier state in a gallon
13	how many liters in a gal
13	how many liters in a hoosier state gallon
13	how many l in a gallon
13	how many cubic decimetre in a gallon
13	how many liters antiophthalmic factor in a gallon
13	how hoosier state many liters in a gallon
13	how many liters congius in a gallon
13	how many liters in a congius
13	how many litre in a gallon
13	how many cubic decimetre in a gallon
13	how many liters in a congius
13	how many liters in hoosier state a gallon
13	cubic decimeter how many liters in a gallon
13	how cubic decimeter many liters in a gallon
13	how congius many liters in a gallon
13	how many cubic decimeter in a gallon
13	how many liters in a gallon
13	how many liters in a gallon
13	how many liters in a gallon
13	how many liters in a gallon
13	how many liters in a gallon
13	how many liters in a gallon
13	how many liters in a gallon
13	how many liters in a gallon
13	how many liters in a gallon
13	how many liters in a gallon
13	how many liters in a gallon
13	how many liters in a gallon
13	how many liters in a gallon
13	how many liters in a gallon
5	What is the name of the chocolate company in San Francisco ?
5	what is the name of the chocolate hoosier state company in san francisco
5	what is the name of the chocolate accompany in san francisco
5	what is the name of the chocolate fellowship company in san francisco
5	what is the name of the chocolate company in public figure san francisco
5	what is the name of the chocolate company in comprise san francisco
5	what is the name of the chocolate company in public figure san francisco
5	what is fellowship the name of the chocolate company in san francisco
5	what is the name of the chocolate accompany in san francisco
5	what is the name of the chocolate hoosier state company in san francisco
5	what is the name of the cocoa company in san francisco
5	what is the name of the chocolate caller in san francisco
5	what is the name of the chocolate fellowship in san francisco
5	what is the name of the chocolate accompany in san francisco
5	what is the name fellowship of the chocolate company in san francisco
5	what is the name of the chocolate fellowship in san francisco
5	what is the mention of the chocolate company in san francisco
5	what is the name of the chocolate company deep brown in san francisco
5	what is the name of the chocolate party in san francisco
5	what is the name of the chocolate company in san francisco
5	what is the name of the chocolate company in san francisco
5	what is the name of the chocolate company in san francisco
5	what is the name of the chocolate company in san francisco
5	what is the name of the chocolate company in san francisco
5	what is the name of the chocolate company in san francisco
5	what is the name of the chocolate company in san francisco
5	what is the name of the chocolate company in san francisco
5	what is the name of the chocolate company in san francisco
5	what is the name of the chocolate company in san francisco
5	what is the name of the chocolate company in san francisco
5	what is the name of the chocolate company in san francisco
5	what is the name of the chocolate company in san francisco
5	what is the name of the chocolate company in san francisco
7	What are amphibians ?
7	what are amphibious aircraft amphibians
7	what are comprise amphibians
7	amphibious aircraft what are amphibians
7	what are comprise amphibians
7	what are amphibian
7	what are amphibious aircraft amphibians
7	what are comprise amphibians
7	what are amphibious vehicle
7	what are amphibious aircraft
7	what are amphibious vehicle
7	amphibious aircraft what are amphibians
7	what are amphibious aircraft
7	what are amphibious vehicle
7	what are amphibious vehicle
7	what comprise are amphibians
7	what are amphibian
7	what are amphibious vehicle
7	comprise what are amphibians
7	what are amphibians
7	what are amphibians
7	what are amphibians
7	what are amphibians
7	what are amphibians
7	what are amphibians
7	what are amphibians
7	what are amphibians
7	what are amphibians
7	what are amphibians
7	what are amphibians
7	what are amphibians
7	what are amphibians
7	what are amphibians
4	Who discovered x-rays ?
4	who discovered x ray of light rays
4	ray of light who discovered x rays
4	who discovered decade rays
4	who discovered decade rays
4	who discovered x find out rays
4	who find out discovered x rays
4	who discovered x rays
4	who discovered x world health organization rays
4	who discovered x world health organization rays
4	who let on x rays
4	who discovered x electron beam
4	who see x rays
4	ray of light who discovered x rays
4	who distinguish x rays
4	who discovered x ray of light
4	who discovered x rays
4	who discovered x radiate
4	who get wind x rays
4	who discovered x rays
4	who discovered x rays
4	who discovered x rays
4	who discovered x rays
4	who discovered x rays
4	who discovered x rays
4	who discovered x rays
4	who discovered x rays
4	who discovered x rays
4	who discovered x rays
4	who discovered x rays
4	who discovered x rays
4	who discovered x rays
4	who discovered x rays
4	Which comedian 's signature line is `` Can we talk '' ?
4	which comedian s comprise signature line is can we talk
4	which comedian s signature line is can we atomic number talk
4	which comic s signature line is can we talk
4	which comedian s theme song line is can we talk
4	which comedian s signature line is key signature can we talk
4	which comedian s signature atomic number line is can we talk
4	which comedian s key signature line is can we talk
4	which comedian s signature line is atomic number can we talk
4	which comedian s signature line is can we comic talk
4	which comedian s key signature line is can we talk
4	which comic s signature line is can we talk
4	which comedian s signature line is comprise can we talk
4	which comedian s signature occupation is can we talk
4	which comedian s touch line is can we talk
4	which comedian s signature line is can we talking
4	which comedian s signature tune line is can we talk
4	which comic comedian s signature line is can we talk
4	which phone line comedian s signature line is can we talk
4	which comedian s signature line is can we talk
4	which comedian s signature line is can we talk
4	which comedian s signature line is can we talk
4	which comedian s signature line is can we talk
4	which comedian s signature line is can we talk
4	which comedian s signature line is can we talk
4	which comedian s signature line is can we talk
4	which comedian s signature line is can we talk
4	which comedian s signature line is can we talk
4	which comedian s signature line is can we talk
4	which comedian s signature line is can we talk
4	which comedian s signature line is can we talk
4	which comedian s signature line is can we talk
4	which comedian s signature line is can we talk
7	What is fibromyalgia ?
7	what comprise is fibromyalgia
7	what is comprise fibromyalgia
7	what is fibromyalgia
7	what is fibromyalgia
7	what is comprise fibromyalgia
7	what is fibromyalgia
7	what is fibromyalgia
7	what comprise is fibromyalgia
7	what comprise is fibromyalgia
7	what is comprise fibromyalgia
7	what comprise is fibromyalgia
7	what is fibromyalgia
7	what is comprise fibromyalgia
7	what is fibromyalgia
7	what is comprise fibromyalgia
7	what is fibromyalgia
7	what is fibromyalgia
7	what is fibromyalgia
7	what is fibromyalgia
7	what is fibromyalgia
7	what is fibromyalgia
7	what is fibromyalgia
7	what is fibromyalgia
7	what is fibromyalgia
7	what is fibromyalgia
7	what is fibromyalgia
7	what is fibromyalgia
7	what is fibromyalgia
7	what is fibromyalgia
7	what is fibromyalgia
7	what is fibromyalgia
7	what is fibromyalgia
12	What is done with worn or outdated flags ?
12	what is done with worn or outdated ease up
12	what is beaver state done with worn or outdated flags
12	superannuated what is done with worn or outdated flags
12	what is coiffure with worn or outdated flags
12	what is done flagstone with worn or outdated flags
12	what is done with worn or superannuated flags
12	what is done with worn or superannuated flags
12	what is dress with worn or outdated flags
12	what is make with worn or outdated flags
12	wear upon what is done with worn or outdated flags
12	what is done with worn comprise or outdated flags
12	comprise what is done with worn or outdated flags
12	what is done fare with worn or outdated flags
12	what is done with worn wear upon or outdated flags
12	what is done with haggard or outdated flags
12	what is comprise done with worn or outdated flags
12	what is set with worn or outdated flags
12	what is done with jade or outdated flags
12	what is done with worn or outdated flags
12	what is done with worn or outdated flags
12	what is done with worn or outdated flags
12	what is done with worn or outdated flags
12	what is done with worn or outdated flags
12	what is done with worn or outdated flags
12	what is done with worn or outdated flags
12	what is done with worn or outdated flags
12	what is done with worn or outdated flags
12	what is done with worn or outdated flags
12	what is done with worn or outdated flags
12	what is done with worn or outdated flags
12	what is done with worn or outdated flags
12	what is done with worn or outdated flags
7	What does cc in engines mean ?
7	what does cc in engines entail
7	what hateful does cc in engines mean
7	what does millilitre in engines mean
7	what does engine cc in engines mean
7	what does cc in locomotive mean
7	what does cc in engines mean
7	what does cc in engines mean
7	what does cc in engines stand for
7	hoosier state what does cc in engines mean
7	what does cc in engines base
7	what does cc in engines signify
7	what does cc in locomotive engine mean
7	hateful what does cc in engines mean
7	what does cc in engine mean
7	what does cc in engines mean
7	what does cc in engines intend
7	what does doe cc in engines mean
7	what does cc in engines mean
7	what does cc in engines mean
7	what does cc in engines mean
7	what does cc in engines mean
7	what does cc in engines mean
7	what does cc in engines mean
7	what does cc in engines mean
7	what does cc in engines mean
7	what does cc in engines mean
7	what does cc in engines mean
7	what does cc in engines mean
7	what does cc in engines mean
7	what does cc in engines mean
7	what does cc in engines mean
7	what does cc in engines mean
8	When did Elvis Presley die ?
8	fare when did elvis presley die
8	when did elvis presley choke
8	when did elvis presley window pane die
8	when window pane did elvis presley die
8	when did lucy in the sky with diamonds presley die
8	when did elvis presley kick the bucket
8	when did superman presley die
8	when did elvis presley fare die
8	when did elvis elvis presley die
8	when did dose presley die
8	when did elvis aron presley elvis presley die
8	when did elvis elvis presley die
8	when window pane did elvis presley die
8	when elvis aron presley did elvis presley die
8	when did pane presley die
8	when elvis aron presley did elvis presley die
8	when did dot presley die
8	when window pane did elvis presley die
8	when did elvis presley die
8	when did elvis presley die
8	when did elvis presley die
8	when did elvis presley die
8	when did elvis presley die
8	when did elvis presley die
8	when did elvis presley die
8	when did elvis presley die
8	when did elvis presley die
8	when did elvis presley die
8	when did elvis presley die
8	when did elvis presley die
8	when did elvis presley die
8	when did elvis presley die
21	What is the capital of Yugoslavia ?
21	what is the capital comprise of yugoslavia
21	what is the capital of serbia and montenegro
21	capital letter what is the capital of yugoslavia
21	comprise what is the capital of yugoslavia
21	what is the capital of federal republic of yugoslavia
21	what is the capital of jugoslavija
21	what is the capital of serbia and montenegro
21	comprise what is the capital of yugoslavia
21	what is the capital of union of serbia and montenegro
21	comprise what is the capital of yugoslavia
21	what is the washington of yugoslavia
21	what is serbia and montenegro the capital of yugoslavia
21	what is the capital capital letter of yugoslavia
21	what is the uppercase of yugoslavia
21	comprise what is the capital of yugoslavia
21	what is the capital of federal republic of yugoslavia
21	what is the capital comprise of yugoslavia
21	what is the upper case letter of yugoslavia
21	what is the capital of yugoslavia
21	what is the capital of yugoslavia
21	what is the capital of yugoslavia
21	what is the capital of yugoslavia
21	what is the capital of yugoslavia
21	what is the capital of yugoslavia
21	what is the capital of yugoslavia
21	what is the capital of yugoslavia
21	what is the capital of yugoslavia
21	what is the capital of yugoslavia
21	what is the capital of yugoslavia
21	what is the capital of yugoslavia
21	what is the capital of yugoslavia
21	what is the capital of yugoslavia
21	Where is Milan ?
21	where is milano
21	where is milano
21	where is milano milan
21	where is milano
21	where is milano
21	where is milano
21	comprise where is milan
21	where milano is milan
21	where is milano
21	where is milano
21	milano where is milan
21	comprise where is milan
21	where comprise is milan
21	where is comprise milan
21	where comprise is milan
21	where is milano
21	where is milano
21	where comprise is milan
21	where is milan
21	where is milan
21	where is milan
21	where is milan
21	where is milan
21	where is milan
21	where is milan
21	where is milan
21	where is milan
21	where is milan
21	where is milan
21	where is milan
21	where is milan
21	where is milan
35	What is the speed hummingbirds fly ?
35	what is the speed hummingbirds comprise fly
35	what is the focal ratio hummingbirds fly
35	wing what is the speed hummingbirds fly
35	what is the pelt along hummingbirds fly
35	what is comprise the speed hummingbirds fly
35	what is the speed hummingbirds fell
35	what is the comprise speed hummingbirds fly
35	what hummingbird is the speed hummingbirds fly
35	wing what is the speed hummingbirds fly
35	what hummingbird is the speed hummingbirds fly
35	what is the speed hummingbirds fell
35	what is the speed hummingbird fly
35	what is the speed hummingbird fly
35	what is the speed hummingbird hummingbirds fly
35	what is the speed hummingbird fly
35	what is the speed hummingbirds rainfly
35	what is the speed wing hummingbirds fly
35	what is the speed hummingbird fly
35	what is the speed hummingbirds fly
35	what is the speed hummingbirds fly
35	what is the speed hummingbirds fly
35	what is the speed hummingbirds fly
35	what is the speed hummingbirds fly
35	what is the speed hummingbirds fly
35	what is the speed hummingbirds fly
35	what is the speed hummingbirds fly
35	what is the speed hummingbirds fly
35	what is the speed hummingbirds fly
35	what is the speed hummingbirds fly
35	what is the speed hummingbirds fly
35	what is the speed hummingbirds fly
35	what is the speed hummingbirds fly
21	What is the oldest city in the United States ?
21	what is the oldest city in the united res publica
21	what is the oldest metropolis in the united states
21	what is the oldest city in combine the united states
21	what is the one time city in the united states
21	what is the oldest city in the unify states
21	what is the sometime city in the united states
21	what is the oldest city in state department the united states
21	what is the oldest city in honest to goodness the united states
21	what is the old city in the united states
21	what is the oldest city in the state department united states
21	what is the oldest metropolis in the united states
21	what is the oldest city in the metropolis united states
21	what is the oldest city in the united province
21	what is the oldest city in comprise the united states
21	what is the oldest honest to goodness city in the united states
21	what is the oldest urban center in the united states
21	state department what is the oldest city in the united states
21	what is the oldest combine city in the united states
[truncated: 14,501 more rows]
