# Supplementary material for: STTA: enhanced text classification via selective test-time augmentation
Source: PeerJ Comput Sci. 2023 Dec 19;9:e1757. doi: 10.7717/peerj-cs.1757 (PMC10773867; doi:10.7717/peerj-cs.1757)
Supplement: Supplemental Information 6 — The Text REtrieval Conference (TREC) Question Classification dataset contains 5500 labeled questions in training set and another 500 for test set.The TREC-Fine dataset has 50 fine class labels. [file peerj-cs-09-1757-s006.zip › tta_rs_0.1_1+32_test.csv]

label	sentence
40	How far is it from Denver to Aspen ?
40	how far from it is denver to aspen
40	how far is aspen from denver to it
40	how far is it from mile high city to aspen
40	how former armed forces is it from denver to aspen
40	how far is it from denver aspen to
40	how far is it from denver to comprise aspen
40	from far is it how denver to aspen
40	how far is comprise it from denver to aspen
40	how far from it is denver to aspen
40	how far is it from mile high city to aspen
40	how far interahamwe is it from denver to aspen
40	mile high city how far is it from denver to aspen
40	is far how it from denver to aspen
40	how far is it from mile high city denver to aspen
40	how far is it interahamwe from denver to aspen
40	how far is it from capital of colorado to aspen
40	how army for the liberation of rwanda is it from denver to aspen
40	how far is it interahamwe from denver to aspen
40	how far is it from denver mile high city to aspen
40	how aspen is it from denver to far
40	how far is it from mile high city to aspen
40	how army for the liberation of rwanda is it from denver to aspen
40	how far is it comprise from denver to aspen
40	how far is it from aspen to denver
40	aspen far is it from denver to how
40	how far is it from capital of colorado to aspen
40	how army for the liberation of rwanda is it from denver to aspen
40	how far is it from denver to aspen
40	how far is it from denver to aspen
40	how far is it from denver to aspen
40	how far is it from denver to aspen
40	how far is it from denver to aspen
21	What county is Modesto , California in ?
21	what county is modesto ca in
21	comprise what county is modesto california in
21	what in is modesto california county
21	what county is modesto california comprise in
21	what county modesto is california in
21	what county is california modesto in
21	what county is in california modesto
21	what county comprise is modesto california in
21	what county in modesto california is
21	what county is modesto ca in
21	what county is modesto california hoosier state in
21	modesto county is what california in
21	what county is modesto golden state in
21	what county is modesto calif in
21	what county is modesto calif in
21	hoosier state what county is modesto california in
21	what county is comprise modesto california in
21	what county is modesto golden state in
21	county what is modesto california in
21	what in is modesto california county
21	what county in modesto california is
21	what county is modesto california ca in
21	what county is modesto calif in
21	what county is hoosier state modesto california in
21	what county is modesto calif in
21	what county is modesto ca in
21	what comprise county is modesto california in
21	what county is modesto california in
21	what county is modesto california in
21	what county is modesto california in
21	what county is modesto california in
21	what county is modesto california in
12	Who was Galileo ?
12	was who galileo
12	was who galileo
12	who comprise was galileo
12	who was galileo galilei
12	who was world health organization galileo
12	who was galileo galilei
12	galileo was who
12	who was galileo galilei
12	galileo was who
12	was who galileo
12	who was galileo galilei
12	who galileo galilei was galileo
12	who was galileo galilei galileo
12	who was galileo galilei
12	galileo galilei who was galileo
12	comprise who was galileo
12	who was galileo galilei
12	who was galileo galilei
12	who was galileo galilei
12	who was galileo galilei
12	who was galileo galilei galileo
12	world health organization who was galileo
12	was who galileo
12	galileo was who
12	who was comprise galileo
12	galileo was who
12	was who galileo
12	who was galileo
12	who was galileo
12	who was galileo
12	who was galileo
12	who was galileo
7	What is an atom ?
7	what an is atom
7	what is an speck
7	what an is atom
7	is what an atom
7	what is an speck
7	what is comprise an atom
7	what is associate in nursing an atom
7	what is an particle
7	what is an speck
7	what an is atom
7	what atom an is
7	what an is atom
7	what is comprise an atom
7	what is an associate in nursing atom
7	what is an particle
7	what is associate in nursing an atom
7	what associate in nursing is an atom
7	comprise what is an atom
7	what is an molecule
7	what is an speck
7	what is an particle
7	associate in nursing what is an atom
7	is what an atom
7	is what an atom
7	what is an corpuscle
7	what is an atom
7	mote what is an atom
7	what is an atom
7	what is an atom
7	what is an atom
7	what is an atom
7	what is an atom
8	When did Hawaii become a state ?
8	when did hawaii a become state
8	when did hawaii become a suit state
8	when did hawaii become suit a state
8	hawaii did when become a state
8	when did state become a hawaii
8	state did hawaii become a when
8	when did hawaii become a aloha state state
8	when did fare hawaii become a state
8	when did hawaii a become state
8	when did hawaii become a state of matter
8	when did hawaii become a united states department of state
8	when did hawaii become a united states department of state
8	when did hawaii turn a state
8	when did suit hawaii become a state
8	become did hawaii when a state
8	when did hawaii become antiophthalmic factor a state
8	when did hi become a state
8	when did hawaii island become a state
8	when did hawaii become antiophthalmic factor a state
8	when did state become a hawaii
8	when did antiophthalmic factor hawaii become a state
8	hawaii did when become a state
8	when did hawaii become a state of matter
8	when did hawaii become a antiophthalmic factor state
8	when did hawaii suit a state
8	when did hawaii turn a state
8	become did hawaii when a state
8	when did hawaii become a state
8	when did hawaii become a state
8	when did hawaii become a state
8	when did hawaii become a state
8	when did hawaii become a state
40	How tall is the Sears Building ?
40	how tall is the sears construction
40	how is tall the sears building
40	the tall is how sears building
40	how tall is the sears make
40	how tall is building sears the
40	how tall is sears the building
40	singe how tall is the sears building
40	how marvelous is the sears building
40	how tall is the sears comprise building
40	how tall is the scorch building
40	how tall is comprise the sears building
40	building tall is the sears how
40	how tall is build the sears building
40	how marvelous is the sears building
40	singe how tall is the sears building
40	how tall improbable is the sears building
40	how tall is the sears ramp up
40	how tall is comprise the sears building
40	how tall is the sears improbable building
40	how marvellous is the sears building
40	how sears is the tall building
40	how tall the is sears building
40	how tall is sears the building
40	how marvelous is the sears building
40	how tall is the parch building
40	how tall is singe the sears building
40	tall how is the sears building
40	how tall is the sears building
40	how tall is the sears building
40	how tall is the sears building
40	how tall is the sears building
40	how tall is the sears building
5	George Bush purchased a small interest in which baseball team ?
5	george bush purchase a small interest in which baseball team
5	george v bush purchased a small interest in which baseball team
5	george bush purchased a in interest small which baseball team
5	george bush purchased a small interest in matter to which baseball team
5	george bush purchased a small interest in which baseball game team
5	george bush purchased a small george v interest in which baseball team
5	george bush squad purchased a small interest in which baseball team
5	george bush purchased a small interest in which hoosier state baseball team
5	george bush purchased a which interest in small baseball team
5	george bush in a small interest purchased which baseball team
5	george bush purchased a small interest in president bush which baseball team
5	interest bush purchased a small george in which baseball team
5	george bush purchased a small interest in which baseball squad
5	george bush purchased a small interest in which baseball team up
5	george bush purchased a small interest in which team baseball
5	squad george bush purchased a small interest in which baseball team
5	george bush league purchased a small interest in which baseball team
5	george bush purchased a small concern in which baseball team
5	george bush purchased a small occupy in which baseball team
5	george bush purchased a small interest in which minuscule baseball team
5	george bush purchased a small squad interest in which baseball team
5	which bush purchased a small interest in george baseball team
5	george bush purchased a small which in interest baseball team
5	george bush purchased a small interest baseball which in team
5	george george w bush purchased a small interest in which baseball team
5	george bush purchased a small interest in squad which baseball team
5	george bush purchased a small interest baseball which in team
5	george bush purchased a small interest in which baseball team
5	george bush purchased a small interest in which baseball team
5	george bush purchased a small interest in which baseball team
5	george bush purchased a small interest in which baseball team
5	george bush purchased a small interest in which baseball team
30	What is Australia 's national flower ?
30	s is australia what national flower
30	what is australia s interior flower
30	what is australia bloom s national flower
30	what is commonwealth of australia australia s national flower
30	what is australia s national heyday
30	what is australia s flower national
30	what is australia s national heyday
30	bloom what is australia s national flower
30	is what australia s national flower
30	what national australia s is flower
30	what is commonwealth of australia s national flower
30	national is australia s what flower
30	what is flower s national australia
30	what is australia national s flower
30	what is australia s national efflorescence
30	what is commonwealth of australia s national flower
30	is what australia s national flower
30	what is australia s atomic number national flower
30	commonwealth of australia what is australia s national flower
30	what is commonwealth of australia s national flower
30	what home is australia s national flower
30	what is australia s internal flower
30	what is australia s subject flower
30	what is australia s atomic number national flower
30	what australia is s national flower
30	what is home australia s national flower
30	what is australia comprise s national flower
30	what is australia s national flower
30	what is australia s national flower
30	what is australia s national flower
30	what is australia s national flower
30	what is australia s national flower
9	Why does the moon turn orange ?
9	why orangeness does the moon turn orange
9	why does orange moon turn the
9	why does orangeness the moon turn orange
9	why moon the does turn orange
9	why does daydream the moon turn orange
9	why the does moon turn orange
9	why does the moon turn orange river
9	why does the moon orange turn
9	why does the moon sour orange
9	why does the moon orange turn
9	why does the moon doe turn orange
9	why does the moon turn daydream orange
9	moon does the why turn orange
9	why turn the moon does orange
9	why does the moon sprain orange
9	why does the moon turn over turn orange
9	why does the moon call on orange
9	daydream why does the moon turn orange
9	why does the moon routine orange
9	turn does the moon why orange
9	why moon the does turn orange
9	doe why does the moon turn orange
9	why does the moon turn orange tree
9	why does the moon turn orange river
9	why does the wherefore moon turn orange
9	why does the synodic month turn orange
9	why does the moon turn orangeness
9	why does the moon turn orange
9	why does the moon turn orange
9	why does the moon turn orange
9	why does the moon turn orange
9	why does the moon turn orange
7	What is autism ?
7	what comprise is autism
7	what comprise is autism
7	what is comprise autism
7	what is autism
7	what is autism
7	is what autism
7	what is autism
7	what comprise is autism
7	what is comprise autism
7	what is autism
7	comprise what is autism
7	autism is what
7	what is autism
7	is what autism
7	what is autism
7	is what autism
7	what autism is
7	is what autism
7	autism is what
7	autism is what
7	what is autism
7	what is autism
7	what is autism
7	what comprise is autism
7	is what autism
7	what comprise is autism
7	what is comprise autism
7	what is autism
7	what is autism
7	what is autism
7	what is autism
7	what is autism
21	What city had a world fair in 1900 ?
21	what city in a world fair had
21	what metropolis had a world fair in
21	what bonny city had a world fair in
21	what urban center had a world fair in
21	what in had a world fair city
21	what metropolis had a world fair in
21	what city had a world fair have in
21	what metropolis had a world fair in
21	what city had a world have fair in
21	what city worldly concern had a world fair in
21	what city had a world bazaar in
21	fair city had a world what in
21	what metropolis city had a world fair in
21	what city had bonny a world fair in
21	what city had a world reasonable in
21	what city fair a world had in
21	worldly concern what city had a world fair in
21	in city had a world fair what
21	what city had a world evenhandedly in
21	what city had a world clean in
21	what city had a world hoosier state fair in
21	in city had a world fair what
21	what a had city world fair in
21	what city in a world fair had
21	what city had bonny a world fair in
21	what city had a humanity fair in
21	in city had a world fair what
21	what city had a world fair in
21	what city had a world fair in
21	what city had a world fair in
21	what city had a world fair in
21	what city had a world fair in
4	What person 's head is on a dime ?
4	what person s mortal head is on a dime
4	what s person head is on a dime
4	what dime bag person s head is on a dime
4	what person s head along is on a dime
4	what person s head point is on a dime
4	what person s head is dime a on
4	what person s head is on a comprise dime
4	what person s head dime on a is
4	what antiophthalmic factor person s head is on a dime
4	what person s school principal is on a dime
4	s person what head is on a dime
4	what soul s head is on a dime
4	what person s head antiophthalmic factor is on a dime
4	what person s head on is a dime
4	what person s drumhead is on a dime
4	what person s head is on a antiophthalmic factor dime
4	what person s channelize is on a dime
4	what dime s head is on a person
4	what individual s head is on a dime
4	what person s dime is on a head
4	what person s head is point on a dime
4	what person s head on is a dime
4	what person s head is on a dime bag
4	what somebody s head is on a dime
4	what soul s head is on a dime
4	what person s channelise is on a dime
4	dime person s head is on a what
4	what person s head is on a dime
4	what person s head is on a dime
4	what person s head is on a dime
4	what person s head is on a dime
4	what person s head is on a dime
45	What is the average weight of a Yellow Labrador ?
45	what slant is the average weight of a yellow labrador
45	what is the modal weight of a yellow labrador
45	what is the average weight labrador a yellow of
45	what is the weight average of a yellow labrador
45	what is yellow average weight of a the labrador
45	what is the average weight of antiophthalmic factor a yellow labrador
45	what is the modal average weight of a yellow labrador
45	what a the average weight of is yellow labrador
45	what is the fair weight of a yellow labrador
45	what is the antiophthalmic factor average weight of a yellow labrador
45	what is the average weighting of a yellow labrador
45	what is the fair weight of a yellow labrador
45	what is of average weight the a yellow labrador
45	what is the mean weight of a yellow labrador
45	what is the average weight down of a yellow labrador
45	what is the average weight of a scandalmongering yellow labrador
45	scandalmongering what is the average weight of a yellow labrador
45	the is what average weight of a yellow labrador
45	what is the average exercising weight of a yellow labrador
45	what is the of weight average a yellow labrador
45	what is the average labrador of a yellow weight
45	scandalmongering what is the average weight of a yellow labrador
45	what is the slant average weight of a yellow labrador
45	what is the average labrador of a yellow weight
45	scandalmongering what is the average weight of a yellow labrador
45	what is the average out weight of a yellow labrador
45	what is the average system of weights of a yellow labrador
45	what is the average weight of a yellow labrador
45	what is the average weight of a yellow labrador
45	what is the average weight of a yellow labrador
45	what is the average weight of a yellow labrador
45	what is the average weight of a yellow labrador
4	Who was the first man to fly across the Pacific Ocean ?
4	who was the first man to fly crossways the pacific ocean
4	who was the first military personnel to fly across the pacific ocean
4	fly was the first man to who across the pacific ocean
4	who was the across man to fly first the pacific ocean
4	who was the the man to fly across first pacific ocean
4	who was the first man to aviate across the pacific ocean
4	man was the first who to fly across the pacific ocean
4	who ocean the first man to fly across the pacific was
4	who was the first of all man to fly across the pacific ocean
4	who was the first man world health organization to fly across the pacific ocean
4	who was the first man to fly across the pacific gentlemans gentleman ocean
4	who was the first man to fly across the pacific ocean ocean
4	who was the first man to fly across comprise the pacific ocean
4	who ocean the first man to fly across the pacific was
4	who was the first gentlemans gentleman man to fly across the pacific ocean
4	who was the first man sea to fly across the pacific ocean
4	was who the first man to fly across the pacific ocean
4	who was the first human race to fly across the pacific ocean
4	who across the first man to fly was the pacific ocean
4	who was the first human race to fly across the pacific ocean
4	who sea was the first man to fly across the pacific ocean
4	who pacific the first man to fly across the was ocean
4	who was the first man to fly across comprise the pacific ocean
4	who was the first mankind to fly across the pacific ocean
4	who was the first man to flee across the pacific ocean
4	inaugural who was the first man to fly across the pacific ocean
4	who was the first man to fly across the pacific crosswise ocean
4	who was the first man to fly across the pacific ocean
4	who was the first man to fly across the pacific ocean
4	who was the first man to fly across the pacific ocean
4	who was the first man to fly across the pacific ocean
4	who was the first man to fly across the pacific ocean
8	When did Idaho become a state ?
8	did when idaho become a state
8	when did idaho a become state
8	when did idaho become a nation
8	when did idaho become state a
8	when id did idaho become a state
8	when did id become a state
8	when idaho did become a state
8	when did idaho become a state of matter
8	when state department did idaho become a state
8	when did idaho become a province
8	when did idaho become a commonwealth
8	when did suit idaho become a state
8	when become idaho did a state
8	when did idaho become a state of matter
8	when did idaho fare become a state
8	when did idaho turn a state
8	when idaho did become a state
8	antiophthalmic factor when did idaho become a state
8	when did idaho become a state
8	when did antiophthalmic factor idaho become a state
8	when idaho did become a state
8	when did id become a state
8	when did idaho fare become a state
8	when did idaho become a department of state
8	when state department did idaho become a state
8	when suit did idaho become a state
8	become did idaho when a state
8	when did idaho become a state
8	when did idaho become a state
8	when did idaho become a state
8	when did idaho become a state
8	when did idaho become a state
14	What is the life expectancy for crickets ?
14	what is the lifetime expectancy for crickets
14	what is expectancy life the for crickets
14	is what the life expectancy for crickets
14	what is the life expectancy for cricket crickets
14	what is the biography expectancy for crickets
14	what is the life expectancy cricket for crickets
14	what is the life crickets for expectancy
14	cricket what is the life expectancy for crickets
14	what is the anticipation life expectancy for crickets
14	what is the for expectancy life crickets
14	what is the anticipation life expectancy for crickets
14	expectancy is the life what for crickets
14	what is the life expectancy living for crickets
14	what is the living life expectancy for crickets
14	what is the life expectancy for cricket
14	what is the life expectancy for cricket
14	what is the life anticipation for crickets
14	what is the life anticipation for crickets
14	what is the life expectancy for cricket
14	what is the sprightliness expectancy for crickets
14	what is the expectancy life for crickets
14	what is the life expectancy crickets for
14	what is the spirit expectancy for crickets
14	living what is the life expectancy for crickets
14	what is the anticipation life expectancy for crickets
14	what is expectancy life the for crickets
14	what is the crickets expectancy for life
14	what is the life expectancy for crickets
14	what is the life expectancy for crickets
14	what is the life expectancy for crickets
14	what is the life expectancy for crickets
14	what is the life expectancy for crickets
28	What metal has the highest melting point ?
28	what metal has the highest percentage point melting point
28	what metal melting the highest has point
28	what metal has the highest melting alloy point
28	what metal has dissolve the highest melting point
28	what metal the has highest melting point
28	what have metal has the highest melting point
28	what metal has the in high spirits melting point
28	what metal has the highest gamy melting point
28	what alloy has the highest melting point
28	what metal the has highest melting point
28	what metal has the high melting point
28	what metal has the high melting point
28	what dissolve metal has the highest melting point
28	what metal has the highest unthaw point
28	what metal has the eminent melting point
28	what metal has the highest gamy melting point
28	what metal has the highest melting tip
28	what metal has the highest melt down point
28	what highest has the metal melting point
28	highest metal has the what melting point
28	what metal has the have highest melting point
28	what metal point the highest melting has
28	what metal has the highest point melting
28	what metal has the highest point melting
28	what metal percentage point has the highest melting point
28	what point has the highest melting metal
28	what alloy has the highest melting point
28	what metal has the highest melting point
28	what metal has the highest melting point
28	what metal has the highest melting point
28	what metal has the highest melting point
28	what metal has the highest melting point
4	Who developed the vaccination against polio ?
4	who developed the vaccination world health organization against polio
4	who developed the vaccination against infantile paralysis
4	who developed the vaccination inoculation against polio
4	who developed the vaccination against acute anterior poliomyelitis
4	who developed vaccination the against polio
4	who developed polio vaccination against the
4	who educate the vaccination against polio
4	who developed the vaccination world health organization against polio
4	who produce the vaccination against polio
4	who developed the vaccination against inoculation polio
4	who developed the vaccination against poliomyelitis polio
4	who developed the vaccination against poliomyelitis
4	who developed the vaccination polio against
4	who developed world health organization the vaccination against polio
4	who developed the vaccination against acute anterior poliomyelitis
4	who the developed vaccination against polio
4	who developed the against vaccination polio
4	against developed the vaccination who polio
4	who formulate the vaccination against polio
4	vaccination developed the who against polio
4	who build up the vaccination against polio
4	highly developed who developed the vaccination against polio
4	who developed the against vaccination polio
4	who inoculation developed the vaccination against polio
4	who developed the polio against vaccination
4	who developed the vaccination against world health organization polio
4	who break the vaccination against polio
4	who developed the vaccination against polio
4	who developed the vaccination against polio
4	who developed the vaccination against polio
4	who developed the vaccination against polio
4	who developed the vaccination against polio
7	What is epilepsy ?
7	what epilepsy is
7	is what epilepsy
7	epilepsy is what
7	what is comprise epilepsy
7	what is comprise epilepsy
7	what is epilepsy
7	what is epilepsy
7	epilepsy is what
7	what is epilepsy
7	what is epilepsy
7	what is epilepsy
7	what is epilepsy
7	what is epilepsy
7	what is epilepsy
7	what is comprise epilepsy
7	what is epilepsy
7	comprise what is epilepsy
7	what comprise is epilepsy
7	epilepsy is what
7	comprise what is epilepsy
7	what is comprise epilepsy
7	what epilepsy is
7	what comprise is epilepsy
7	is what epilepsy
7	what is comprise epilepsy
7	what is epilepsy
7	is what epilepsy
7	what is epilepsy
7	what is epilepsy
7	what is epilepsy
7	what is epilepsy
7	what is epilepsy
8	What year did the Titanic sink ?
8	what go down year did the titanic sink
8	did year what the titanic sink
8	what year did the titanic cesspool
8	what yr did the titanic sink
8	what year did the titanic fare sink
8	what twelvemonth did the titanic sink
8	what year did the fare titanic sink
8	what go down year did the titanic sink
8	what year titanic the did sink
8	what year did the titanic fall off
8	what year titanic the did sink
8	what year go down did the titanic sink
8	titanic year did the what sink
8	what year fare did the titanic sink
8	year what did the titanic sink
8	what class did the titanic sink
8	what year did the titanic drop
8	what class did the titanic sink
8	what twelvemonth did the titanic sink
8	sink year did the titanic what
8	what year did sink titanic the
8	go down what year did the titanic sink
8	the year did what titanic sink
8	what year did the titanic yr sink
8	what yr did the titanic sink
8	what year did the titanic go down sink
8	what year did titanic the sink
8	what year did the titanic sink
8	what year did the titanic sink
8	what year did the titanic sink
8	what year did the titanic sink
8	what year did the titanic sink
4	Who was the first American to walk in space ?
4	inaugural who was the first american to walk in space
4	who was the inaugural first american to walk in space
4	who american english was the first american to walk in space
4	who was the first american english to walk in space
4	who was the low american to walk in space
4	who was the first american to space in walk
4	who was the first american to walk of life in space
4	who was the first american english to walk in space
4	who to the first american was walk in space
4	who was the first american to walk inaugural in space
4	who was the showtime american to walk in space
4	who was the first american to walk in outer space space
4	american was the first who to walk in space
4	who was the walk american to first in space
4	who was american first the to walk in space
4	who was the first american to walk in hoosier state space
4	who was the first american language to walk in space
4	who was the walk american to first in space
4	the was who first american to walk in space
4	who was the first american language to walk in space
4	who was the first american to paseo in space
4	who was the first american american english to walk in space
4	who was the first american english to walk in space
4	who was the first american in walk to space
4	who was space first american to walk in the
4	who was the first american outer space to walk in space
4	who was the inaugural first american to walk in space
4	who was the first american to walk in space
4	who was the first american to walk in space
4	who was the first american to walk in space
4	who was the first american to walk in space
4	who was the first american to walk in space
7	What is a biosphere ?
7	what is a comprise biosphere
7	what is a biosphere
7	what is a comprise biosphere
7	what is a biosphere
7	what is a biosphere
7	what is a biosphere
7	a is what biosphere
7	what is a biosphere
7	biosphere is a what
7	what is a biosphere
7	what is a biosphere
7	what is antiophthalmic factor a biosphere
7	what antiophthalmic factor is a biosphere
7	what is antiophthalmic factor a biosphere
7	what is comprise a biosphere
7	biosphere is a what
7	what is biosphere a
7	what a is biosphere
7	antiophthalmic factor what is a biosphere
7	biosphere is a what
7	what is a biosphere
7	biosphere is a what
7	what is a biosphere
7	what a is biosphere
7	what comprise is a biosphere
7	a is what biosphere
7	what is comprise a biosphere
7	what is a biosphere
7	what is a biosphere
7	what is a biosphere
7	what is a biosphere
7	what is a biosphere
14	What river in the US is known as the Big Muddy ?
14	what river in the us is known as the big muddy
14	what comprise river in the us is known as the big muddy
14	what river in the us is known as the big mucky
14	what river in the uranium is known as the big muddy
14	what river in the comprise us is known as the big muddy
14	what river in the us is known as the big murky
14	what river in the us atomic number is known as the big muddy
14	what river comprise in the us is known as the big muddy
14	what river in the us is known muddy the big as
14	what river in the us is have sex as the big muddy
14	what river in the us is recognise as the big muddy
14	what miry river in the us is known as the big muddy
14	is river in the us what known as the big muddy
14	what river in the us is known as the handsome muddy
14	what river in the us atomic number is known as the big muddy
14	what river in the us is known as the big amp muddy
14	what is in the us river known as the big muddy
14	what river in the us is known as the big quaggy
14	what is in the us river known as the big muddy
14	what river in as us is known the the big muddy
14	what river in the us is known comprise as the big muddy
14	what river in the us is known miry as the big muddy
14	what as in the us is known river the big muddy
14	what river in the us is known as the swelled muddy
14	what river in as us is known the the big muddy
14	what river in the us is known as the big soggy
14	what river in the us is known big the as muddy
14	what river in the us is known as the big muddy
14	what river in the us is known as the big muddy
14	what river in the us is known as the big muddy
14	what river in the us is known as the big muddy
14	what river in the us is known as the big muddy
7	What is bipolar disorder ?
7	is what bipolar disorder
7	is what bipolar disorder
7	what is bipolar upset
7	is what bipolar disorder
7	what trouble is bipolar disorder
7	what bipolar is disorder
7	what comprise is bipolar disorder
7	comprise what is bipolar disorder
7	what is bipolar disarray
7	what is bipolar disorderliness
7	what is bipolar disorderliness
7	what is bipolar disquiet
7	disorder is bipolar what
7	what is bipolar disarray
7	trouble what is bipolar disorder
7	what is bipolar distract
7	trouble what is bipolar disorder
7	disorder is bipolar what
7	what is comprise bipolar disorder
7	is what bipolar disorder
7	what is bipolar perturb
7	what is trouble bipolar disorder
7	what is bipolar cark
7	is what bipolar disorder
7	what is trouble bipolar disorder
7	bipolar is what disorder
7	what trouble is bipolar disorder
7	what is bipolar disorder
7	what is bipolar disorder
7	what is bipolar disorder
7	what is bipolar disorder
7	what is bipolar disorder
7	What is cholesterol ?
7	what cholesterin is cholesterol
7	what is cholesterin cholesterol
7	what is cholesterin
7	what is cholesterin cholesterol
7	what is cholesterin
7	what cholesterin is cholesterol
7	what cholesterol is
7	what is cholesterin cholesterol
7	is what cholesterol
7	cholesterol is what
7	what is cholesterin
7	cholesterol is what
7	what is cholesterin
7	what is cholesterin cholesterol
7	what is comprise cholesterol
7	cholesterin what is cholesterol
7	what is cholesterin
7	what is cholesterin
7	cholesterol is what
7	is what cholesterol
7	what cholesterol is
7	what cholesterol is
7	what is cholesterol
7	what is cholesterin
7	what is cholesterin
7	comprise what is cholesterol
7	what is cholesterin
7	what is cholesterol
7	what is cholesterol
7	what is cholesterol
7	what is cholesterol
7	what is cholesterol
4	Who developed the Macintosh computer ?
4	data processor who developed the macintosh computer
4	who developed world health organization the macintosh computer
4	computer developed the macintosh who
4	who developed the macintosh reckoner
4	who world health organization developed the macintosh computer
4	who developed computer macintosh the
4	computer developed the macintosh who
4	who developed the mackintosh computer
4	who developed the macintosh highly developed computer
4	who developed the macintosh calculator
4	world health organization who developed the macintosh computer
4	data processor who developed the macintosh computer
4	who developed the mack computer
4	who developed the macintosh calculator
4	who developed the mack computer
4	who developed the macintosh data processor
4	who developed computer macintosh the
4	macintosh developed the who computer
4	who mackintosh developed the macintosh computer
4	who the developed macintosh computer
4	who developed the macintosh highly developed computer
4	who the developed macintosh computer
4	who developed mackintosh the macintosh computer
4	who computer the macintosh developed
4	who developed macintosh the computer
4	who developed the mack computer
4	who germinate the macintosh computer
4	who developed the macintosh computer
4	who developed the macintosh computer
4	who developed the macintosh computer
4	who developed the macintosh computer
4	who developed the macintosh computer
7	What is caffeine ?
7	what is caffein
7	what is caffein
7	what comprise is caffeine
7	caffeine is what
7	is what caffeine
7	what is caffein
7	comprise what is caffeine
7	caffein what is caffeine
7	what is caffein
7	caffeine is what
7	what is caffein
7	caffeine is what
7	what is caffein
7	caffeine is what
7	what caffeine is
7	what is comprise caffeine
7	what caffein is caffeine
7	what is caffein caffeine
7	what comprise is caffeine
7	what caffeine is
7	what is caffein
7	what is comprise caffeine
7	what caffeine is
7	what is caffein
7	what caffein is caffeine
7	what caffeine is
7	what is caffein
7	what is caffeine
7	what is caffeine
7	what is caffeine
7	what is caffeine
7	what is caffeine
14	What imaginary line is halfway between the North and South Poles ?
14	what imaginary line is tween halfway between the north and south poles
14	what imaginary line is halfway between the and north south poles
14	and imaginary line is halfway between the north what south poles
14	what imaginary line is middle halfway between the north and south poles
14	is imaginary line what halfway between the north and south poles
14	what south line is halfway between the north and imaginary poles
14	what imaginary line is halfway between the north and south magnetic pole
14	what phone line imaginary line is halfway between the north and south poles
14	line imaginary what is halfway between the north and south poles
14	what imaginary line the halfway between is north and south poles
14	what imaginary line is halfway between the north and to the south poles
14	what imaginary line is halfway between the north and south perch
14	what imaginary line is midway between the north and south poles
14	what imaginary line is halfway between the north and confederate states poles
14	what imaginary line is the between halfway north and south poles
14	what imaginary line is the between halfway north and south poles
14	what imaginary line is halfway between the north and tween south poles
14	what imaginary tween line is halfway between the north and south poles
14	what is line imaginary halfway between the north and south poles
14	what imaginary line is complex quantity halfway between the north and south poles
14	what imaginary stock is halfway between the north and south poles
14	what imaginary line is halfway between the north and south terminal
14	what imaginary line is middle between the north and south poles
14	what middle imaginary line is halfway between the north and south poles
14	what imaginary number line is halfway between the north and south poles
14	what imaginary line is halfway between union the north and south poles
14	what imaginary line is halfway between the north and complex quantity south poles
14	what imaginary line is halfway between the north and south poles
14	what imaginary line is halfway between the north and south poles
14	what imaginary line is halfway between the north and south poles
14	what imaginary line is halfway between the north and south poles
14	what imaginary line is halfway between the north and south poles
14	Where is John Wayne airport ?
14	where is john john wayne airport
14	where saint john the apostle is john wayne airport
14	where is airdrome john wayne airport
14	where is john lackland wayne airport
14	john is where wayne airport
14	john is where wayne airport
14	where wayne john is airport
14	where is john airdrome wayne airport
14	where duke wayne is john wayne airport
14	where is john duke wayne airport
14	where is john wayne airdrome
14	where is wayne john airport
14	where wayne john is airport
14	john is where wayne airport
14	where is john wayne airdrome
14	where duke wayne is john wayne airport
14	where is john saint john the apostle wayne airport
14	where duke wayne is john wayne airport
14	where is john anthony wayne airport
14	where is john anthony wayne airport
14	where is saint john the apostle john wayne airport
14	john is where wayne airport
14	where is john airdrome wayne airport
14	where airport john wayne is
14	airport is john wayne where
14	where is st john the apostle wayne airport
14	where is john mad anthony wayne airport
14	where is john wayne airport
14	where is john wayne airport
14	where is john wayne airport
14	where is john wayne airport
14	where is john wayne airport
14	What hemisphere is the Philippines in ?
14	what hemisphere is the cerebral hemisphere philippines in
14	what cerebral hemisphere hemisphere is the philippines in
14	what the is hemisphere philippines in
14	what cerebral hemisphere is the philippines in
14	what hemisphere the is philippines in
14	what hemisphere is the republic of the philippines in
14	philippines hemisphere is the what in
14	what hemisphere is the cerebral hemisphere philippines in
14	what hemisphere is the hoosier state philippines in
14	what hemisphere the is philippines in
14	what hemisphere is the philippines hoosier state in
14	what cerebral hemisphere hemisphere is the philippines in
14	what cerebral hemisphere is the philippines in
14	what hemisphere is the republic of the philippines in
14	what hemisphere is the filipino in
14	what cerebral hemisphere is the philippines in
14	what cerebral hemisphere is the philippines in
14	what hemisphere is the philippines philippine islands in
14	what hemisphere is the philippines hoosier state in
14	what is hemisphere the philippines in
14	what hemisphere in the philippines is
14	philippine islands what hemisphere is the philippines in
14	what hemisphere is the philippine islands in
14	what hemisphere the is philippines in
14	what hemisphere is the filipino in
14	what hemisphere is philippines the in
14	what hemisphere is philippines the in
14	what hemisphere is the philippines in
14	what hemisphere is the philippines in
14	what hemisphere is the philippines in
14	what hemisphere is the philippines in
14	what hemisphere is the philippines in
35	What is the average speed of the horses at the Kentucky Derby ?
35	what is the average modal speed of the horses at the kentucky derby
35	what is the average f number of the horses at the kentucky derby
35	what is the average speeding of the horses at the kentucky derby
35	what is the average speed of the buck at the kentucky derby
35	speed is the average what of the horses at the kentucky derby
35	what is the average speed of at horses the the kentucky derby
35	what is the average speed of the horses at the kentucky bowler hat
35	what is the ordinary speed of the horses at the kentucky derby
35	what is the average speed of derby horses at the kentucky the
35	what is the average speed of the horses pep pill at the kentucky derby
35	what is the derby hat average speed of the horses at the kentucky derby
35	what is average the speed of the horses at the kentucky derby
35	what is the average speed of derby hat the horses at the kentucky derby
35	what is the average speed of the horses pep pill at the kentucky derby
35	what is the average speed of comprise the horses at the kentucky derby
35	derby is the average speed of the horses at the kentucky what
35	what is the mediocre speed of the horses at the kentucky derby
35	what is the median speed of the horses at the kentucky derby
35	what of the average speed is the horses at the kentucky derby
35	at is the average speed of the horses what the kentucky derby
35	what is the average speed of the horses at the kentucky pep pill derby
35	what is the median speed of the horses at the kentucky derby
35	what is the kentucky speed of the horses at the average derby
35	what is the average out speed of the horses at the kentucky derby
35	what the the average speed of the horses at is kentucky derby
35	what pep pill is the average speed of the horses at the kentucky derby
35	sawbuck what is the average speed of the horses at the kentucky derby
35	what is the average speed of the horses at the kentucky derby
35	what is the average speed of the horses at the kentucky derby
35	what is the average speed of the horses at the kentucky derby
35	what is the average speed of the horses at the kentucky derby
35	what is the average speed of the horses at the kentucky derby
24	Where are the Rocky Mountains ?
24	where rocky the are mountains
24	where are mountains rocky the
24	where are the bumpy mountains
24	comprise where are the rocky mountains
24	where are the comprise rocky mountains
24	where are the rocky pile
24	where are the bouldered mountains
24	mountains are the rocky where
24	pot where are the rocky mountains
24	where jumpy are the rocky mountains
24	where are the jumpy mountains
24	where mountains the rocky are
24	where are the bouldery mountains
24	mountains are the rocky where
24	where are the rocky spate
24	where jumpy are the rocky mountains
24	where are the rocky good deal
24	where jumpy are the rocky mountains
24	where jumpy are the rocky mountains
24	mountains are the rocky where
24	where are mountains rocky the
24	where are rocky the mountains
24	where are the rocky batch
24	where the are rocky mountains
24	where are comprise the rocky mountains
24	where are pot the rocky mountains
24	where are the jolting mountains
24	where are the rocky mountains
24	where are the rocky mountains
24	where are the rocky mountains
24	where are the rocky mountains
24	where are the rocky mountains
7	What are invertebrates ?
7	what are invertebrate
7	invertebrates are what
7	what invertebrate are invertebrates
7	what are invertebrate invertebrates
7	what are invertebrate
7	are what invertebrates
7	are what invertebrates
7	what are invertebrate invertebrates
7	what are invertebrate
7	what are invertebrate
7	what are comprise invertebrates
7	comprise what are invertebrates
7	are what invertebrates
7	what are comprise invertebrates
7	are what invertebrates
7	what are invertebrate
7	what are invertebrate
7	are what invertebrates
7	what are comprise invertebrates
7	what are invertebrate
7	invertebrates are what
7	what invertebrates are
7	what are comprise invertebrates
7	are what invertebrates
7	what are invertebrate
7	what are invertebrate
7	invertebrate what are invertebrates
7	what are invertebrates
7	what are invertebrates
7	what are invertebrates
7	what are invertebrates
7	what are invertebrates
41	What is the temperature at the center of the earth ?
41	what is the temperature at the concentrate on of the earth
41	what is the temperature at the center of the earth
41	what is the temperature at the earth of the center
41	what the the temperature at the center of is earth
41	what is comprise the temperature at the center of the earth
41	what is the earth at the center of the temperature
41	what is the temperature at the center the of earth
41	what is the temperature at the center of the world
41	what center the temperature at the is of the earth
41	what is the temperature at the focus of the earth
41	what is the temperature at the comprise center of the earth
41	what is the temperature at the nerve centre of the earth
41	what is the temperature at the center of attention of the earth
41	what is the temperature at the snapper of the earth
41	what is the of at the center temperature the earth
41	globe what is the temperature at the center of the earth
41	what is the temperature at the center of the solid ground
41	what is the temperature at the the of center earth
41	what is the temperature at the sum of the earth
41	what is the temperature at the center of the earthly concern
41	what is the temperature at revolve around the center of the earth
41	what is the temperature at the center of revolve around the earth
41	what is the globe temperature at the center of the earth
41	what is the temperature at the revolve around center of the earth
41	what is center temperature at the the of the earth
41	comprise what is the temperature at the center of the earth
41	what is the temperature at the center comprise of the earth
41	what is the temperature at the center of the earth
41	what is the temperature at the center of the earth
41	what is the temperature at the center of the earth
41	what is the temperature at the center of the earth
41	what is the temperature at the center of the earth
8	When did John F. Kennedy get elected as President ?
8	when did john f kennedy elected get as president
8	when did kennedy international airport john f kennedy get elected as president
8	when did john f kennedy get elected as chair
8	when did john f kennedy get elect elected as president
8	when did john f kennedy get elect as president
8	when did john f kennedy get elected as prexy
8	when did john fluorine kennedy get elected as president
8	when did john chairperson f kennedy get elected as president
8	when did john f elect kennedy get elected as president
8	when did saint john f kennedy get elected as president
8	kennedy international airport when did john f kennedy get elected as president
8	when did chairperson john f kennedy get elected as president
8	did when john f kennedy get elected as president
8	when f john did kennedy get elected as president
8	when did john f kennedy get as elected president
8	when did john f atomic number kennedy get elected as president
8	when did saint john the apostle f kennedy get elected as president
8	when did john f kennedy get elected as chair
8	john did when f kennedy get elected as president
8	when kennedy john f did get elected as president
8	when did john f elected get kennedy as president
8	when did john f kennedy international airport get elected as president
8	when did john f kennedy get elected as fare president
8	when did john f kennedy get elected as chairperson president
8	when did kennedy f john get elected as president
8	when did john f kennedy get elective as president
8	when did john president kennedy get elected as f
8	when did john f kennedy get elected as president
8	when did john f kennedy get elected as president
8	when did john f kennedy get elected as president
8	when did john f kennedy get elected as president
8	when did john f kennedy get elected as president
27	How old was Elvis Presley when he died ?
27	elvis old was how presley when he died
27	how old was elvis presley when he die out
27	how old was elvis presley when comprise he died
27	how when was elvis presley old he died
27	how elvis aron presley old was elvis presley when he died
27	how comprise old was elvis presley when he died
27	how old was elvis presley when he exit
27	how old was presley elvis when he died
27	how old was when presley elvis he died
27	how old was died presley when he elvis
27	how old was he presley when elvis died
27	how old was window pane presley when he died
27	how old was elvis aron presley elvis presley when he died
27	how old was elvis presley when helium he died
27	how sometime was elvis presley when he died
27	how old was elvis presley when he decease
27	how old was elvis give out presley when he died
27	how old was window pane presley when he died
27	how old when elvis presley was he died
27	how helium old was elvis presley when he died
27	how old was elvis presley helium when he died
27	how one time was elvis presley when he died
27	how old was elvis elvis presley when he died
27	how old was elvis presley when he snuff it
27	how old died elvis presley when he was
27	how old was elvis presley when died he
27	how helium old was elvis presley when he died
27	how old was elvis presley when he died
27	how old was elvis presley when he died
27	how old was elvis presley when he died
27	how old was elvis presley when he died
27	how old was elvis presley when he died
14	Where is the Orinoco River ?
14	where orinoco river is the orinoco river
14	where is the orinoco river river
14	where is the comprise orinoco river
14	where is orinoco the river
14	where orinoco the is river
14	where is orinoco river the orinoco river
14	where is the orinoco river river
14	where is the orinoco river river
14	where is the comprise orinoco river
14	where is orinoco the river
14	where is river orinoco the
14	where is the orinoco river river
14	where orinoco river is the orinoco river
14	where is the orinoco river river
14	where is the river orinoco
14	where is the comprise orinoco river
14	where is the orinoco river river
14	where is orinoco the river
14	where is the orinoco river river
14	where is the orinoco river river
14	where orinoco the is river
14	where is the river orinoco
14	where is orinoco river the orinoco river
14	orinoco river where is the orinoco river
14	where is the orinoco river river
14	where the is orinoco river
14	where is the comprise orinoco river
14	where is the orinoco river
14	where is the orinoco river
14	where is the orinoco river
14	where is the orinoco river
14	where is the orinoco river
40	How far is the service line from the net in tennis ?
40	in far is the service line from the net how tennis
40	how far is the service course from the net in tennis
40	the far is how service line from the net in tennis
40	how far phone line is the service line from the net in tennis
40	how far is the service lawn tennis line from the net in tennis
40	how far is the divine service line from the net in tennis
40	how far is the service line from comprise the net in tennis
40	how far from the service line is the net in tennis
40	how far is the from line service the net in tennis
40	how far is the service line from the meshing net in tennis
40	how far is the service line from phone line the net in tennis
40	how far is the table service line from the net in tennis
40	how far is the divine service line from the net in tennis
40	how far is the service line from hoosier state the net in tennis
40	how far is the from line service the net in tennis
40	how far is the service line from the net in lawn tennis
40	how far is the the line from service net in tennis
40	how far is from service line the the net in tennis
40	how net is the service line from the far in tennis
40	how phone line far is the service line from the net in tennis
40	how far service the is line from the net in tennis
40	how far is the serve line from the net in tennis
40	how far is the service bloodline from the net in tennis
40	how alir is the service line from the net in tennis
40	how far is the divine service line from the net in tennis
40	how far is the service line comprise from the net in tennis
40	how interahamwe far is the service line from the net in tennis
40	how far is the service line from the net in tennis
40	how far is the service line from the net in tennis
40	how far is the service line from the net in tennis
40	how far is the service line from the net in tennis
40	how far is the service line from the net in tennis
13	How much fiber should you have per day ?
13	how much fiber should roughage you have per day
13	how much roughage should you have per day
13	how much fiber have you should per day
13	how much fiber should you have very much per day
13	how much fiber should have you per day
13	how very much fiber should you have per day
13	how much fiber have you should per day
13	how much very much fiber should you have per day
13	how you fiber should much have per day
13	how much fiber should you stimulate have per day
13	how much fiber should you have per daytime
13	how stimulate much fiber should you have per day
13	how practically fiber should you have per day
13	much how fiber should you have per day
13	how very much fiber should you have per day
13	how much character should you have per day
13	how much stimulate fiber should you have per day
13	how very much fiber should you have per day
13	how much clarence day fiber should you have per day
13	how have fiber should you much per day
13	how much fiber should you day per have
13	how much fibre should you have per day
13	how much fiber should you have stimulate per day
13	how very much fiber should you have per day
13	how much fiber very much should you have per day
13	how much fiber should you per have day
13	how per fiber should you have much day
13	how much fiber should you have per day
13	how much fiber should you have per day
13	how much fiber should you have per day
13	how much fiber should you have per day
13	how much fiber should you have per day
13	How many Great Lakes are there ?
13	how many great lake are there
13	how many great lake are there
13	how many great bully lakes are there
13	how there great lakes are many
13	how lakes great many are there
13	how many great lake lakes are there
13	how many great are lakes there
13	how great many lakes are there
13	how many are lakes great there
13	how many heavy lakes are there
13	great many how lakes are there
13	how many great lakes in that respect are there
13	how many great lakes are lake there
13	how many lake great lakes are there
13	how many great lake are there
13	how many great lake lakes are there
13	how many great lake are there
13	how many great lake are there
13	how many great are lakes there
13	how many lake great lakes are there
13	how lakes great many are there
13	how many outstanding lakes are there
13	how there great lakes are many
13	how many great lake are there
13	how many great lake are there
13	how comprise many great lakes are there
13	how many comprise great lakes are there
13	how many great lakes are there
13	how many great lakes are there
13	how many great lakes are there
13	how many great lakes are there
13	how many great lakes are there
30	Material called linen is made from what plant ?
30	material called is linen made from what plant
30	material called linen is made from what engraft plant
30	material called linen is made from engraft what plant
30	plant called linen is made from what material
30	material visit linen is made from what plant
30	corporeal called linen is made from what plant
30	material called linen paper linen is made from what plant
30	called material linen is made from what plant
30	material called linen is made from what textile plant
30	material called linen is what from made plant
30	material textile called linen is made from what plant
30	material bid linen is made from what plant
30	material called linen is made from what engraft plant
30	substantial called linen is made from what plant
30	material called linen is from made what plant
30	material called linen is plant from what made
30	from called linen is made material what plant
30	material called linen made is from what plant
30	material called linen paper is made from what plant
30	material call up linen is made from what plant
30	material called linen is made from plant what
30	material called linen is hit from what plant
30	material called linen is made from engraft what plant
30	cloth called linen is made from what plant
30	material called linen paper is made from what plant
30	material called linen is made from take a leak what plant
30	material textile called linen is made from what plant
30	material called linen is made from what plant
30	material called linen is made from what plant
30	material called linen is made from what plant
30	material called linen is made from what plant
30	material called linen is made from what plant
7	What is Teflon ?
7	what is teflon
7	what is polytetrafluoroethylene
7	what teflon is
7	comprise what is teflon
7	what is polytetrafluoroethylene
7	what is polytetrafluoroethylene
7	what is polytetrafluoroethylene
7	what teflon is
7	what is comprise teflon
7	what is polytetrafluoroethylene teflon
7	teflon is what
7	teflon is what
7	is what teflon
7	is what teflon
7	comprise what is teflon
7	what is polytetrafluoroethylene
7	what is polytetrafluoroethylene
7	polytetrafluoroethylene what is teflon
7	comprise what is teflon
7	what is polytetrafluoroethylene
7	what is comprise teflon
7	what is polytetrafluoroethylene
7	what is comprise teflon
7	what teflon is
7	what comprise is teflon
7	what is polytetrafluoroethylene
7	teflon is what
7	what is teflon
7	what is teflon
7	what is teflon
7	what is teflon
7	what is teflon
7	What is amitriptyline ?
7	what amitriptyline is
7	is what amitriptyline
7	what is amitriptyline hydrochloride amitriptyline
7	what amitriptyline hydrochloride is amitriptyline
7	comprise what is amitriptyline
7	what is amitriptyline hydrochloride
7	what is amitriptyline hydrochloride
7	what is elavil
7	amitriptyline hydrochloride what is amitriptyline
7	what is elavil
7	amitriptyline is what
7	what is elavil
7	what is comprise amitriptyline
7	what amitriptyline hydrochloride is amitriptyline
7	what is amitriptyline hydrochloride
7	what is comprise amitriptyline
7	amitriptyline is what
7	what is amitriptyline
7	amitriptyline is what
7	amitriptyline is what
7	what is amitriptyline hydrochloride
7	what comprise is amitriptyline
7	what is elavil
7	what is comprise amitriptyline
7	what is amitriptyline
7	amitriptyline is what
7	what is amitriptyline hydrochloride
7	what is amitriptyline
7	what is amitriptyline
7	what is amitriptyline
7	what is amitriptyline
7	what is amitriptyline
7	What is a shaman ?
7	what is a priest doctor
7	shaman is a what
7	what is a priest doctor
7	is what a shaman
7	what antiophthalmic factor is a shaman
7	what is shaman a
7	what is antiophthalmic factor a shaman
7	a is what shaman
7	what is a priest doctor
7	what is a priest doctor
7	what is a antiophthalmic factor shaman
7	what is a priest doctor shaman
7	what is a priest doctor
7	priest doctor what is a shaman
7	a is what shaman
7	what is a priest doctor
7	a is what shaman
7	a is what shaman
7	antiophthalmic factor what is a shaman
7	what is a antiophthalmic factor shaman
7	what is a priest doctor
7	what is a priest doctor
7	what is a priest doctor
7	what shaman a is
7	what is priest doctor a shaman
7	a is what shaman
7	priest doctor what is a shaman
7	what is a shaman
7	what is a shaman
7	what is a shaman
7	what is a shaman
7	what is a shaman
2	What is the proper name for a female walrus ?
2	what is the walrus name for a female proper
2	what is the proper name for a distaff walrus
2	what is for proper name the a female walrus
2	what is the proper name for a female seahorse
2	what is the proper list for a female walrus
2	what is the right name for a female walrus
2	name is the proper what for a female walrus
2	what is the proper name walrus a female for
2	name is the proper what for a female walrus
2	what is the proper name for public figure a female walrus
2	what is the proper name for a female person walrus
2	what is the right name for a female walrus
2	what is a proper name for the female walrus
2	what is the proper name sea horse for a female walrus
2	what is the proper name for a female person walrus
2	what is the proper name for a female seahorse
2	what is the proper name comprise for a female walrus
2	what is the right proper name for a female walrus
2	what is the proper name right for a female walrus
2	what a the proper name for is female walrus
2	what is the proper name for comprise a female walrus
2	what is the proper name for a female sea horse
2	what is the proper name walrus a female for
2	what is sea horse the proper name for a female walrus
2	what is the proper name for walrus female a
2	what is the proper right name for a female walrus
2	what is female person the proper name for a female walrus
2	what is the proper name for a female walrus
2	what is the proper name for a female walrus
2	what is the proper name for a female walrus
2	what is the proper name for a female walrus
2	what is the proper name for a female walrus
2	What is a group of turkeys called ?
2	what is a aggroup of turkeys called
2	what is a group turkey of turkeys called
2	what is a group of turkeys address
2	what is a aggroup of turkeys called
2	what is turkey a group of turkeys called
2	what is a group of comprise turkeys called
2	what is comprise a group of turkeys called
2	what is a group squall of turkeys called
2	what is a chemical group of turkeys called
2	what is a called of turkeys group
2	what comprise is a group of turkeys called
2	what is a called of turkeys group
2	grouping what is a group of turkeys called
2	turkeys is a group of what called
2	a is what group of turkeys called
2	what is a aggroup of turkeys called
2	what is a mathematical group of turkeys called
2	what is a group of meleagris gallopavo called
2	turkeys is a group of what called
2	what is a group of turkeys anticipate
2	what is a comprise group of turkeys called
2	what is a group of turkeys holler
2	what is of group a turkeys called
2	what is called group of turkeys a
2	what is turkeys group of a called
2	what is antiophthalmic factor a group of turkeys called
2	is what a group of turkeys called
2	what is a group of turkeys called
2	what is a group of turkeys called
2	what is a group of turkeys called
2	what is a group of turkeys called
2	what is a group of turkeys called
27	How long did Rip Van Winkle sleep ?
27	how foresighted did rip van winkle sleep
27	how long did rip winkle van sleep
27	rip long did how van winkle sleep
27	how farseeing did rip van winkle sleep
27	winkle long did rip van how sleep
27	how long did rip van winkle catch some zs
27	how long did rive van winkle sleep
27	how long did rip van winkle recollective sleep
27	winkle long did rip van how sleep
27	how long eternal sleep did rip van winkle sleep
27	winkle long did rip van how sleep
27	how long did rip van winkle eternal sleep sleep
27	how long eternal sleep did rip van winkle sleep
27	how long did rip van sleep winkle
27	how long did rip van twinkle sleep
27	how long did rip van twinkle sleep
27	how long winkle rip van did sleep
27	how long did rip van winkle slumber
27	how long did rip van winkle eternal sleep sleep
27	how long did rip fare van winkle sleep
27	recollective how long did rip van winkle sleep
27	how long winkle rip van did sleep
27	how long did rip caravan winkle sleep
27	how long did rip van winkle rest
27	how recollective long did rip van winkle sleep
27	vanguard how long did rip van winkle sleep
27	how did long rip van winkle sleep
27	how long did rip van winkle sleep
27	how long did rip van winkle sleep
27	how long did rip van winkle sleep
27	how long did rip van winkle sleep
27	how long did rip van winkle sleep
7	What are triglycerides ?
7	triglyceride what are triglycerides
7	what are triglyceride
7	comprise what are triglycerides
7	what are triglyceride
7	what comprise are triglycerides
7	are what triglycerides
7	triglyceride what are triglycerides
7	are what triglycerides
7	what triglycerides are
7	what are triglyceride
7	triglyceride what are triglycerides
7	what are triglyceride
7	what triglycerides are
7	what are triglyceride
7	are what triglycerides
7	what are triglyceride triglycerides
7	triglycerides are what
7	what are triglyceride
7	what comprise are triglycerides
7	what are comprise triglycerides
7	what are triglycerides
7	are what triglycerides
7	what are triglyceride
7	what are triglyceride triglycerides
7	what triglycerides are
7	what are triglyceride
7	what are triglyceride
7	what are triglycerides
7	what are triglycerides
7	what are triglycerides
7	what are triglycerides
7	what are triglycerides
13	How many liters in a gallon ?
13	how congius many liters in a gallon
13	antiophthalmic factor how many liters in a gallon
13	liters many how in a gallon
13	how many liters in a gal
13	how many a in liters gallon
13	how many liters in a imperial gallon
13	many how liters in a gallon
13	how many liters in congius a gallon
13	how many litre in a gallon
13	many how liters in a gallon
13	how many liters in antiophthalmic factor a gallon
13	how many hoosier state liters in a gallon
13	in many liters how a gallon
13	how many liters in a imperial gallon
13	how many liters antiophthalmic factor in a gallon
13	how many cubic decimeter in a gallon
13	liters many how in a gallon
13	how many liters in cubic decimeter a gallon
13	how many cubic decimeter in a gallon
13	how many liters cubic decimeter in a gallon
13	how hoosier state many liters in a gallon
13	in many liters how a gallon
13	how many liters in a imperial gallon
13	how many liters in a congius
13	in many liters how a gallon
13	how a liters in many gallon
13	how many liters in a congius
13	how many liters in a gallon
13	how many liters in a gallon
13	how many liters in a gallon
13	how many liters in a gallon
13	how many liters in a gallon
5	What is the name of the chocolate company in San Francisco ?
5	what hoosier state is the name of the chocolate company in san francisco
5	what is the name of the chocolate san in company francisco
5	what is the key of the chocolate company in san francisco
5	what is san name of the chocolate company in the francisco
5	what is the name of the deep brown company in san francisco
5	chocolate is the name of the what company in san francisco
5	what is the of name the chocolate company in san francisco
5	what in the name of the chocolate company is san francisco
5	what is the name of the deep brown company in san francisco
5	what is the name of the chocolate company fellowship in san francisco
5	what is the name of the chocolate accompany in san francisco
5	francisco is the name of the chocolate company in san what
5	what is company name of the chocolate the in san francisco
5	public figure what is the name of the chocolate company in san francisco
5	what is fellowship the name of the chocolate company in san francisco
5	what is the name of the drinking chocolate company in san francisco
5	the is what name of the chocolate company in san francisco
5	what is the call of the chocolate company in san francisco
5	what is the name of the chocolate company deep brown in san francisco
5	what is the name of the chocolate company in fellowship san francisco
5	what is the fellowship name of the chocolate company in san francisco
5	what is the name of the chocolate company in public figure san francisco
5	what is the name of the coffee company in san francisco
5	what is the nominate of the chocolate company in san francisco
5	what the the name of is chocolate company in san francisco
5	what is the list of the chocolate company in san francisco
5	what deep brown is the name of the chocolate company in san francisco
5	what is the name of the chocolate company in san francisco
5	what is the name of the chocolate company in san francisco
5	what is the name of the chocolate company in san francisco
5	what is the name of the chocolate company in san francisco
5	what is the name of the chocolate company in san francisco
7	What are amphibians ?
7	what are amphibious aircraft
7	amphibians are what
7	what are amphibious aircraft
7	are what amphibians
7	comprise what are amphibians
7	what are amphibious aircraft
7	what are amphibious aircraft
7	what are amphibian
7	are what amphibians
7	amphibians are what
7	what amphibians are
7	what are amphibious aircraft amphibians
7	what are amphibian
7	what amphibians are
7	what are comprise amphibians
7	what are comprise amphibians
7	what amphibians are
7	amphibious aircraft what are amphibians
7	what are amphibious vehicle
7	what amphibious aircraft are amphibians
7	amphibious aircraft what are amphibians
7	are what amphibians
7	what are amphibious aircraft
7	what are comprise amphibians
7	are what amphibians
7	what are amphibious aircraft
7	what are amphibious aircraft amphibians
7	what are amphibians
7	what are amphibians
7	what are amphibians
7	what are amphibians
7	what are amphibians
4	Who discovered x-rays ?
4	who discovered rays x
4	who discovered x beam
4	who ray of light discovered x rays
4	rays discovered x who
4	who discovered x ray of light rays
4	who rays x discovered
4	discovered who x rays
4	who discovered world health organization x rays
4	discovered who x rays
4	who come across x rays
4	rays discovered x who
4	world health organization who discovered x rays
4	who discovered x rays
4	x discovered who rays
4	who discovered rays x
4	who discovered ecstasy rays
4	who discovered x world health organization rays
4	who discovered x world health organization rays
4	x discovered who rays
4	who reveal x rays
4	who discovered adam rays
4	who discovered x radiate
4	who discovered x rays
4	who discovered ecstasy rays
4	who discovered tenner rays
4	who attain x rays
4	ray of light who discovered x rays
4	who discovered x rays
4	who discovered x rays
4	who discovered x rays
4	who discovered x rays
4	who discovered x rays
4	Which comedian 's signature line is `` Can we talk '' ?
4	which comedian s signature ancestry is can we talk
4	is comedian s signature line which can we talk
4	can comedian s signature line is which we talk
4	which comedian s comic signature line is can we talk
4	which s comedian signature line is can we talk
4	which comic s signature line is can we talk
4	which comic s signature line is can we talk
4	which comedian s signature argumentation is can we talk
4	which comedian s signature tune is can we talk
4	which comedian s signature line is can comprise we talk
4	which comedian comprise s signature line is can we talk
4	which comic s signature line is can we talk
4	comprise which comedian s signature line is can we talk
4	which comedian s signature line we can is talk
4	which comedian s signature line is can comprise we talk
4	which talk s signature line is can we comedian
4	which comedian phone line s signature line is can we talk
4	which comedian s key signature line is can we talk
4	which comedian s signature line is phone line can we talk
4	which comedian s signature strain is can we talk
4	which can s signature line is comedian we talk
4	which comedian s pot signature line is can we talk
4	which comedian s signature we is can line talk
4	which comedian s signature line is talk we can
4	which comedian s is line signature can we talk
4	which comedian s signature comprise line is can we talk
4	which comedian s signature billet is can we talk
4	which comedian s signature line is can we talk
4	which comedian s signature line is can we talk
4	which comedian s signature line is can we talk
4	which comedian s signature line is can we talk
4	which comedian s signature line is can we talk
7	What is fibromyalgia ?
7	is what fibromyalgia
7	what is fibromyalgia
7	what is comprise fibromyalgia
7	is what fibromyalgia
7	what is comprise fibromyalgia
7	what comprise is fibromyalgia
7	what is fibromyalgia
7	what is comprise fibromyalgia
7	fibromyalgia is what
7	what is fibromyalgia
7	what fibromyalgia is
7	what is fibromyalgia
7	what fibromyalgia is
7	what is fibromyalgia
7	what fibromyalgia is
7	what is fibromyalgia
7	comprise what is fibromyalgia
7	what is fibromyalgia
7	what comprise is fibromyalgia
7	what is comprise fibromyalgia
7	fibromyalgia is what
7	what is fibromyalgia
7	fibromyalgia is what
7	comprise what is fibromyalgia
7	what is fibromyalgia
7	comprise what is fibromyalgia
7	what is fibromyalgia
7	what is fibromyalgia
7	what is fibromyalgia
7	what is fibromyalgia
7	what is fibromyalgia
7	what is fibromyalgia
12	What is done with worn or outdated flags ?
12	what is done with beaver state worn or outdated flags
12	what is done with flags or outdated worn
12	what superannuated is done with worn or outdated flags
12	what is done with worn or outdated masthead
12	what is done with worn or out of date flags
12	what is done with worn or outdated pin
12	what is done flags worn or outdated with
12	what is serve with worn or outdated flags
12	what is done with worn or out of date flags
12	what is done with wear upon worn or outdated flags
12	what is done worn with or outdated flags
12	what is done with worn comprise or outdated flags
12	what is wear upon done with worn or outdated flags
12	what is flags with worn or outdated done
12	what is done with worn or superannuated flags
12	what is done or worn with outdated flags
12	what is comprise done with worn or outdated flags
12	what is done with outdated or worn flags
12	what is done with have on or outdated flags
12	what is done with worn flags outdated or
12	what is done with worn or out of date flags
12	what is done with worn superannuated or outdated flags
12	what is done with outwear or outdated flags
12	what is flags with worn or outdated done
12	what is done with superannuated worn or outdated flags
12	worn is done with what or outdated flags
12	what is done with worn comprise or outdated flags
12	what is done with worn or outdated flags
12	what is done with worn or outdated flags
12	what is done with worn or outdated flags
12	what is done with worn or outdated flags
12	what is done with worn or outdated flags
7	What does cc in engines mean ?
7	what does engine cc in engines mean
7	what does cc in engines mean
7	what in cc does engines mean
7	what does cc in mean engines
7	what hoosier state does cc in engines mean
7	what does cc in engines imply
7	engines does cc in what mean
7	what does cc in engines engine mean
7	what does cc in engines mean
7	what does cubic centimetre in engines mean
7	what does in engines mean
7	what does doe cc in engines mean
7	hateful what does cc in engines mean
7	doe what does cc in engines mean
7	what does cc mean engines in
7	what does cc in mean engines
7	what does mil in engines mean
7	what does in cc engines mean
7	what does hateful cc in engines mean
7	cc does what in engines mean
7	what does cc in engines tight
7	what does mil in engines mean
7	what mean cc in engines does
7	what does cc in engines mean value
7	what does cc in engines average
7	what does cc in locomotive engine mean
7	what cc does in engines mean
7	what does cc in engines mean
7	what does cc in engines mean
7	what does cc in engines mean
7	what does cc in engines mean
7	what does cc in engines mean
8	When did Elvis Presley die ?
8	when did elvis presley break
8	when did zen presley die
8	when did elvis presley window pane die
8	elvis aron presley when did elvis presley die
8	when did elvis die presley
8	when elvis did presley die
8	elvis aron presley when did elvis presley die
8	when did give out elvis presley die
8	when did elvis presley become flat
8	when presley elvis did die
8	when did zen presley die
8	when did elvis elvis aron presley presley die
8	when did elvis die presley
8	when did presley elvis die
8	when did lucy in the sky with diamonds presley die
8	when did acid presley die
8	die did elvis presley when
8	when did elvis presley croak
8	when did elvis presley pass away
8	when did fare elvis presley die
8	presley did elvis when die
8	when window pane did elvis presley die
8	when elvis aron presley did elvis presley die
8	when did elvis presley give out die
8	when die elvis presley did
8	when did elvis elvis aron presley die
8	when presley elvis did die
8	when did elvis presley die
8	when did elvis presley die
8	when did elvis presley die
8	when did elvis presley die
8	when did elvis presley die
21	What is the capital of Yugoslavia ?
21	what serbia and montenegro is the capital of yugoslavia
21	what is the capital of jugoslavija
21	what is the capital letter of yugoslavia
21	is what the capital of yugoslavia
21	what of the capital is yugoslavia
21	what is capital letter the capital of yugoslavia
21	what is the capital of federal republic of yugoslavia
21	what is capital the of yugoslavia
21	what is the capital of comprise yugoslavia
21	what is the capital serbia and montenegro of yugoslavia
21	what is yugoslavia capital of the
21	what is the of capital yugoslavia
21	the is what capital of yugoslavia
21	what is the capital yugoslavia of
21	what is the uppercase of yugoslavia
21	what is the capital of comprise yugoslavia
21	what is the capital serbia and montenegro of yugoslavia
21	what comprise is the capital of yugoslavia
21	of is the capital what yugoslavia
21	what is the capital of federal republic of yugoslavia
21	what is capital the of yugoslavia
21	what is the great of yugoslavia
21	what is the capital of serbia and montenegro
21	what is the capital of jugoslavija
21	what is the capital of federal republic of yugoslavia
21	serbia and montenegro what is the capital of yugoslavia
21	what is the capital letter capital of yugoslavia
21	what is the capital of yugoslavia
21	what is the capital of yugoslavia
21	what is the capital of yugoslavia
21	what is the capital of yugoslavia
21	what is the capital of yugoslavia
21	Where is Milan ?
21	where is milano
21	where is milano
21	where is milano
21	milan is where
21	where milano is milan
21	where is milano
21	where is milano
21	milan is where
21	where is comprise milan
21	where is milano
21	where is comprise milan
21	where milan is
21	where is milano
21	where milan is
21	where comprise is milan
21	where is milano
21	where is milano milan
21	milano where is milan
21	is where milan
21	where is milano milan
21	where is milano
21	is where milan
21	milan is where
21	where is milan
21	where milan is
21	where is comprise milan
21	comprise where is milan
21	where is milan
21	where is milan
21	where is milan
21	where is milan
21	where is milan
35	What is the speed hummingbirds fly ?
35	what is the speed hummingbird fly
35	the is what speed hummingbirds fly
35	what is the wing speed hummingbirds fly
35	what is the hummingbirds speed fly
35	is what the speed hummingbirds fly
35	what is the speed hummingbird fly
35	what hummingbirds the speed is fly
35	what is the fly hummingbirds speed
35	what is the hurrying hummingbirds fly
35	what is the hummingbird speed hummingbirds fly
35	what is the speed hummingbirds fell
35	what is the speed hummingbirds comprise fly
35	what is the speed hummingbird fly
35	what hummingbirds the speed is fly
35	what is the speed hummingbird fly
35	what is the wing speed hummingbirds fly
35	what is wing the speed hummingbirds fly
35	what is the speed hummingbirds fly front
35	what the is speed hummingbirds fly
35	what is the step on it hummingbirds fly
35	what is the hummingbirds speed fly
35	what is pep pill the speed hummingbirds fly
35	what is the speed hummingbird fly
35	what fly the speed hummingbirds is
35	what is the pep pill speed hummingbirds fly
35	what pep pill is the speed hummingbirds fly
35	what is the speed hummingbirds wing fly
35	what is the speed hummingbirds fly
35	what is the speed hummingbirds fly
35	what is the speed hummingbirds fly
35	what is the speed hummingbirds fly
35	what is the speed hummingbirds fly
21	What is the oldest city in the United States ?
21	what is the oldest metropolis in the united states
21	what is states oldest city in the united the
21	is what the oldest city in the united states
21	what is the oldest united in the city states
21	what is the oldest city in state department the united states
21	what is the oldest urban center in the united states
21	what is the oldest city in the united put forward
21	what is oldest the city in the united states
21	what is the oldest city in the united body politic
21	what is the oldest city in the united land
21	what in the oldest city is the united states
21	what is the oldest city in the united states
21	what is the oldest city in the metropolis united states
21	what is the oldest city in hoosier state the united states
21	what is the oldest city united the in states
21	what is the oldest city in the unite states
21	what is the oldest in city the united states
21	what is the oldest city in the honest to goodness united states
[truncated: 14,501 more rows]
