# Supplementary material for: STTA: enhanced text classification via selective test-time augmentation
Source: PeerJ Comput Sci. 2023 Dec 19;9:e1757. doi: 10.7717/peerj-cs.1757 (PMC10773867; doi:10.7717/peerj-cs.1757)
Supplement: Supplemental Information 6 — The Text REtrieval Conference (TREC) Question Classification dataset contains 5500 labeled questions in training set and another 500 for test set.The TREC-Fine dataset has 50 fine class labels. [file peerj-cs-09-1757-s006.zip › tta_sr_0.1_1+32_test.csv]

label	sentence
40	How far is it from Denver to Aspen ?
40	how interahamwe is it from denver to aspen
40	how alir is it from denver to aspen
40	how far is it from capital of colorado to aspen
40	how army for the liberation of rwanda is it from denver to aspen
40	how interahamwe is it from denver to aspen
40	how far is it from capital of colorado to aspen
40	how far is it from capital of colorado to aspen
40	how far is it from mile high city to aspen
40	how interahamwe is it from denver to aspen
40	how far is it from denver to aspen
40	how far is it from denver to aspen
40	how far is it from denver to aspen
40	how far is it from denver to aspen
40	how far is it from denver to aspen
40	how far is it from denver to aspen
40	how far is it from denver to aspen
40	how far is it from denver to aspen
40	how far is it from denver to aspen
40	how far is it from denver to aspen
40	how far is it from denver to aspen
40	how far is it from denver to aspen
40	how far is it from denver to aspen
40	how far is it from denver to aspen
40	how far is it from denver to aspen
40	how far is it from denver to aspen
40	how far is it from denver to aspen
40	how far is it from denver to aspen
40	how far is it from denver to aspen
40	how far is it from denver to aspen
40	how far is it from denver to aspen
40	how far is it from denver to aspen
40	how far is it from denver to aspen
21	What county is Modesto , California in ?
21	what county is modesto golden state in
21	what county is modesto calif in
21	what county is modesto calif in
21	what county is modesto ca in
21	what county is modesto golden state in
21	what county is modesto calif in
21	what county is modesto ca in
21	what county is modesto calif in
21	what county is modesto golden state in
21	what county is modesto california in
21	what county is modesto california in
21	what county is modesto california in
21	what county is modesto california in
21	what county is modesto california in
21	what county is modesto california in
21	what county is modesto california in
21	what county is modesto california in
21	what county is modesto california in
21	what county is modesto california in
21	what county is modesto california in
21	what county is modesto california in
21	what county is modesto california in
21	what county is modesto california in
21	what county is modesto california in
21	what county is modesto california in
21	what county is modesto california in
21	what county is modesto california in
21	what county is modesto california in
21	what county is modesto california in
21	what county is modesto california in
21	what county is modesto california in
21	what county is modesto california in
12	Who was Galileo ?
12	who was galileo galilei
12	who was galileo galilei
12	who was galileo galilei
12	who was galileo galilei
12	who was galileo galilei
12	who was galileo galilei
12	who was galileo galilei
12	who was galileo galilei
12	who was galileo galilei
12	who was galileo
12	who was galileo
12	who was galileo
12	who was galileo
12	who was galileo
12	who was galileo
12	who was galileo
12	who was galileo
12	who was galileo
12	who was galileo
12	who was galileo
12	who was galileo
12	who was galileo
12	who was galileo
12	who was galileo
12	who was galileo
12	who was galileo
12	who was galileo
12	who was galileo
12	who was galileo
12	who was galileo
12	who was galileo
12	who was galileo
7	What is an atom ?
7	what is an particle
7	what is an particle
7	what is an speck
7	what is an mote
7	what is an particle
7	what is an particle
7	what is an speck
7	what is an speck
7	what is an corpuscle
7	what is an atom
7	what is an atom
7	what is an atom
7	what is an atom
7	what is an atom
7	what is an atom
7	what is an atom
7	what is an atom
7	what is an atom
7	what is an atom
7	what is an atom
7	what is an atom
7	what is an atom
7	what is an atom
7	what is an atom
7	what is an atom
7	what is an atom
7	what is an atom
7	what is an atom
7	what is an atom
7	what is an atom
7	what is an atom
7	what is an atom
8	When did Hawaii become a state ?
8	when did hawaii go a state
8	when did hawaii turn a state
8	when did aloha state become a state
8	when did hawaii get a state
8	when did hawaii become a department of state
8	when did hawaii get a state
8	when did hi become a state
8	when did hawaii become a put forward
8	when did hawaii go a state
8	when did hawaii become a state
8	when did hawaii become a state
8	when did hawaii become a state
8	when did hawaii become a state
8	when did hawaii become a state
8	when did hawaii become a state
8	when did hawaii become a state
8	when did hawaii become a state
8	when did hawaii become a state
8	when did hawaii become a state
8	when did hawaii become a state
8	when did hawaii become a state
8	when did hawaii become a state
8	when did hawaii become a state
8	when did hawaii become a state
8	when did hawaii become a state
8	when did hawaii become a state
8	when did hawaii become a state
8	when did hawaii become a state
8	when did hawaii become a state
8	when did hawaii become a state
8	when did hawaii become a state
8	when did hawaii become a state
40	How tall is the Sears Building ?
40	how tall is the singe building
40	how tall is the sears make
40	how tall is the scorch building
40	how tall is the sear building
40	how tall is the char building
40	how magniloquent is the sears building
40	how marvellous is the sears building
40	how marvellous is the sears building
40	how tall is the char building
40	how tall is the sears building
40	how tall is the sears building
40	how tall is the sears building
40	how tall is the sears building
40	how tall is the sears building
40	how tall is the sears building
40	how tall is the sears building
40	how tall is the sears building
40	how tall is the sears building
40	how tall is the sears building
40	how tall is the sears building
40	how tall is the sears building
40	how tall is the sears building
40	how tall is the sears building
40	how tall is the sears building
40	how tall is the sears building
40	how tall is the sears building
40	how tall is the sears building
40	how tall is the sears building
40	how tall is the sears building
40	how tall is the sears building
40	how tall is the sears building
40	how tall is the sears building
5	George Bush purchased a small interest in which baseball team ?
5	george bush purchased a small interest in which baseball team up
5	george v bush purchased a small interest in which baseball team
5	george bush buy a small interest in which baseball team
5	george bush purchased a small interest in which baseball game team
5	george bush purchased a humble interest in which baseball team
5	george george walker bush purchased a small interest in which baseball team
5	saint george bush purchased a small interest in which baseball team
5	george bush purchased a small pursuit in which baseball team
5	george ii bush purchased a small interest in which baseball team
5	george bush purchased a small interest in which baseball team
5	george bush purchased a small interest in which baseball team
5	george bush purchased a small interest in which baseball team
5	george bush purchased a small interest in which baseball team
5	george bush purchased a small interest in which baseball team
5	george bush purchased a small interest in which baseball team
5	george bush purchased a small interest in which baseball team
5	george bush purchased a small interest in which baseball team
5	george bush purchased a small interest in which baseball team
5	george bush purchased a small interest in which baseball team
5	george bush purchased a small interest in which baseball team
5	george bush purchased a small interest in which baseball team
5	george bush purchased a small interest in which baseball team
5	george bush purchased a small interest in which baseball team
5	george bush purchased a small interest in which baseball team
5	george bush purchased a small interest in which baseball team
5	george bush purchased a small interest in which baseball team
5	george bush purchased a small interest in which baseball team
5	george bush purchased a small interest in which baseball team
5	george bush purchased a small interest in which baseball team
5	george bush purchased a small interest in which baseball team
5	george bush purchased a small interest in which baseball team
5	george bush purchased a small interest in which baseball team
30	What is Australia 's national flower ?
30	what is commonwealth of australia s national flower
30	what is commonwealth of australia s national flower
30	what is commonwealth of australia s national flower
30	what is australia s national peak
30	what is australia s interior flower
30	what is australia s national peak
30	what is australia s national prime
30	what is australia s national blossom
30	what is commonwealth of australia s national flower
30	what is australia s national flower
30	what is australia s national flower
30	what is australia s national flower
30	what is australia s national flower
30	what is australia s national flower
30	what is australia s national flower
30	what is australia s national flower
30	what is australia s national flower
30	what is australia s national flower
30	what is australia s national flower
30	what is australia s national flower
30	what is australia s national flower
30	what is australia s national flower
30	what is australia s national flower
30	what is australia s national flower
30	what is australia s national flower
30	what is australia s national flower
30	what is australia s national flower
30	what is australia s national flower
30	what is australia s national flower
30	what is australia s national flower
30	what is australia s national flower
30	what is australia s national flower
9	Why does the moon turn orange ?
9	why does the moon round orange
9	why does the moon number orange
9	why does the moon turn orangeness
9	why does the moonshine turn orange
9	why does the moon turn orangeness
9	why does the moon turn orangeness
9	why does the moon turn orange river
9	why does the synodic month turn orange
9	why does the moon turn orangish
9	why does the moon turn orange
9	why does the moon turn orange
9	why does the moon turn orange
9	why does the moon turn orange
9	why does the moon turn orange
9	why does the moon turn orange
9	why does the moon turn orange
9	why does the moon turn orange
9	why does the moon turn orange
9	why does the moon turn orange
9	why does the moon turn orange
9	why does the moon turn orange
9	why does the moon turn orange
9	why does the moon turn orange
9	why does the moon turn orange
9	why does the moon turn orange
9	why does the moon turn orange
9	why does the moon turn orange
9	why does the moon turn orange
9	why does the moon turn orange
9	why does the moon turn orange
9	why does the moon turn orange
9	why does the moon turn orange
7	What is autism ?
7	what is autism
7	what is autism
7	what is autism
7	what is autism
7	what is autism
7	what is autism
7	what is autism
7	what is autism
7	what is autism
7	what is autism
7	what is autism
7	what is autism
7	what is autism
7	what is autism
7	what is autism
7	what is autism
7	what is autism
7	what is autism
7	what is autism
7	what is autism
7	what is autism
7	what is autism
7	what is autism
7	what is autism
7	what is autism
7	what is autism
7	what is autism
7	what is autism
7	what is autism
7	what is autism
7	what is autism
7	what is autism
21	What city had a world fair in 1900 ?
21	what city had a global fair in
21	what city had a mankind fair in
21	what city had a reality fair in
21	what city had a world fairish in
21	what city had a creation fair in
21	what city had a reality fair in
21	what city had a universe fair in
21	what metropolis had a world fair in
21	what city had a world evenhandedly in
21	what city had a world fair in
21	what city had a world fair in
21	what city had a world fair in
21	what city had a world fair in
21	what city had a world fair in
21	what city had a world fair in
21	what city had a world fair in
21	what city had a world fair in
21	what city had a world fair in
21	what city had a world fair in
21	what city had a world fair in
21	what city had a world fair in
21	what city had a world fair in
21	what city had a world fair in
21	what city had a world fair in
21	what city had a world fair in
21	what city had a world fair in
21	what city had a world fair in
21	what city had a world fair in
21	what city had a world fair in
21	what city had a world fair in
21	what city had a world fair in
21	what city had a world fair in
4	What person 's head is on a dime ?
4	what person s principal is on a dime
4	what person s guide is on a dime
4	what mortal s head is on a dime
4	what somebody s head is on a dime
4	what person s top dog is on a dime
4	what person s drumhead is on a dime
4	what person s drumhead is on a dime
4	what person s manoeuver is on a dime
4	what person s channelize is on a dime
4	what person s head is on a dime
4	what person s head is on a dime
4	what person s head is on a dime
4	what person s head is on a dime
4	what person s head is on a dime
4	what person s head is on a dime
4	what person s head is on a dime
4	what person s head is on a dime
4	what person s head is on a dime
4	what person s head is on a dime
4	what person s head is on a dime
4	what person s head is on a dime
4	what person s head is on a dime
4	what person s head is on a dime
4	what person s head is on a dime
4	what person s head is on a dime
4	what person s head is on a dime
4	what person s head is on a dime
4	what person s head is on a dime
4	what person s head is on a dime
4	what person s head is on a dime
4	what person s head is on a dime
4	what person s head is on a dime
45	What is the average weight of a Yellow Labrador ?
45	what is the average weight of a scandalmongering labrador
45	what is the ordinary weight of a yellow labrador
45	what is the mediocre weight of a yellow labrador
45	what is the average weight of a icteric labrador
45	what is the average weighting of a yellow labrador
45	what is the average weight of a yellow bellied labrador
45	what is the intermediate weight of a yellow labrador
45	what is the average burden of a yellow labrador
45	what is the average out weight of a yellow labrador
45	what is the average weight of a yellow labrador
45	what is the average weight of a yellow labrador
45	what is the average weight of a yellow labrador
45	what is the average weight of a yellow labrador
45	what is the average weight of a yellow labrador
45	what is the average weight of a yellow labrador
45	what is the average weight of a yellow labrador
45	what is the average weight of a yellow labrador
45	what is the average weight of a yellow labrador
45	what is the average weight of a yellow labrador
45	what is the average weight of a yellow labrador
45	what is the average weight of a yellow labrador
45	what is the average weight of a yellow labrador
45	what is the average weight of a yellow labrador
45	what is the average weight of a yellow labrador
45	what is the average weight of a yellow labrador
45	what is the average weight of a yellow labrador
45	what is the average weight of a yellow labrador
45	what is the average weight of a yellow labrador
45	what is the average weight of a yellow labrador
45	what is the average weight of a yellow labrador
45	what is the average weight of a yellow labrador
45	what is the average weight of a yellow labrador
4	Who was the first man to fly across the Pacific Ocean ?
4	who was the start man to fly across the pacific ocean
4	who was the first man to pilot across the pacific ocean
4	who was the first man to fly across the peaceable ocean
4	who was the first man to fly across the pacific sea
4	who was the first humankind to fly across the pacific ocean
4	who was the first man to fly across the peaceable ocean
4	who was the firstly man to fly across the pacific ocean
4	who was the first man to fly across the pacific ocean ocean
4	who was the first man to fly crosswise the pacific ocean
4	who was the first man to fly across the pacific ocean
4	who was the first man to fly across the pacific ocean
4	who was the first man to fly across the pacific ocean
4	who was the first man to fly across the pacific ocean
4	who was the first man to fly across the pacific ocean
4	who was the first man to fly across the pacific ocean
4	who was the first man to fly across the pacific ocean
4	who was the first man to fly across the pacific ocean
4	who was the first man to fly across the pacific ocean
4	who was the first man to fly across the pacific ocean
4	who was the first man to fly across the pacific ocean
4	who was the first man to fly across the pacific ocean
4	who was the first man to fly across the pacific ocean
4	who was the first man to fly across the pacific ocean
4	who was the first man to fly across the pacific ocean
4	who was the first man to fly across the pacific ocean
4	who was the first man to fly across the pacific ocean
4	who was the first man to fly across the pacific ocean
4	who was the first man to fly across the pacific ocean
4	who was the first man to fly across the pacific ocean
4	who was the first man to fly across the pacific ocean
4	who was the first man to fly across the pacific ocean
4	who was the first man to fly across the pacific ocean
8	When did Idaho become a state ?
8	when did idaho go a state
8	when did idaho become a nation
8	when did idaho suit a state
8	when did gem state become a state
8	when did idaho become a express
8	when did idaho become a tell
8	when did idaho become a country
8	when did idaho become a country
8	when did id become a state
8	when did idaho become a state
8	when did idaho become a state
8	when did idaho become a state
8	when did idaho become a state
8	when did idaho become a state
8	when did idaho become a state
8	when did idaho become a state
8	when did idaho become a state
8	when did idaho become a state
8	when did idaho become a state
8	when did idaho become a state
8	when did idaho become a state
8	when did idaho become a state
8	when did idaho become a state
8	when did idaho become a state
8	when did idaho become a state
8	when did idaho become a state
8	when did idaho become a state
8	when did idaho become a state
8	when did idaho become a state
8	when did idaho become a state
8	when did idaho become a state
8	when did idaho become a state
14	What is the life expectancy for crickets ?
14	what is the life anticipation for crickets
14	what is the spirit expectancy for crickets
14	what is the life expectancy for cricket
14	what is the life anticipation for crickets
14	what is the life expectancy for cricket
14	what is the life expectancy for cricket
14	what is the spirit expectancy for crickets
14	what is the spirit expectancy for crickets
14	what is the life expectancy for cricket
14	what is the life expectancy for crickets
14	what is the life expectancy for crickets
14	what is the life expectancy for crickets
14	what is the life expectancy for crickets
14	what is the life expectancy for crickets
14	what is the life expectancy for crickets
14	what is the life expectancy for crickets
14	what is the life expectancy for crickets
14	what is the life expectancy for crickets
14	what is the life expectancy for crickets
14	what is the life expectancy for crickets
14	what is the life expectancy for crickets
14	what is the life expectancy for crickets
14	what is the life expectancy for crickets
14	what is the life expectancy for crickets
14	what is the life expectancy for crickets
14	what is the life expectancy for crickets
14	what is the life expectancy for crickets
14	what is the life expectancy for crickets
14	what is the life expectancy for crickets
14	what is the life expectancy for crickets
14	what is the life expectancy for crickets
14	what is the life expectancy for crickets
28	What metal has the highest melting point ?
28	what metallic has the highest melting point
28	what metal has the highest melting sharpen
28	what metal has the highest thawing point
28	what metal has the highest mellow out point
28	what metallic has the highest melting point
28	what alloy has the highest melting point
28	what metal has the eminent melting point
28	what metal has the highest unthaw point
28	what metal has the gamy melting point
28	what metal has the highest melting point
28	what metal has the highest melting point
28	what metal has the highest melting point
28	what metal has the highest melting point
28	what metal has the highest melting point
28	what metal has the highest melting point
28	what metal has the highest melting point
28	what metal has the highest melting point
28	what metal has the highest melting point
28	what metal has the highest melting point
28	what metal has the highest melting point
28	what metal has the highest melting point
28	what metal has the highest melting point
28	what metal has the highest melting point
28	what metal has the highest melting point
28	what metal has the highest melting point
28	what metal has the highest melting point
28	what metal has the highest melting point
28	what metal has the highest melting point
28	what metal has the highest melting point
28	what metal has the highest melting point
28	what metal has the highest melting point
28	what metal has the highest melting point
4	Who developed the vaccination against polio ?
4	who developed the inoculation against polio
4	who developed the inoculation against polio
4	who developed the vaccination against infantile paralysis
4	who developed the vaccination against acute anterior poliomyelitis
4	who developed the inoculation against polio
4	who develop the vaccination against polio
4	who developed the inoculation against polio
4	who developed the inoculation against polio
4	who get the vaccination against polio
4	who developed the vaccination against polio
4	who developed the vaccination against polio
4	who developed the vaccination against polio
4	who developed the vaccination against polio
4	who developed the vaccination against polio
4	who developed the vaccination against polio
4	who developed the vaccination against polio
4	who developed the vaccination against polio
4	who developed the vaccination against polio
4	who developed the vaccination against polio
4	who developed the vaccination against polio
4	who developed the vaccination against polio
4	who developed the vaccination against polio
4	who developed the vaccination against polio
4	who developed the vaccination against polio
4	who developed the vaccination against polio
4	who developed the vaccination against polio
4	who developed the vaccination against polio
4	who developed the vaccination against polio
4	who developed the vaccination against polio
4	who developed the vaccination against polio
4	who developed the vaccination against polio
4	who developed the vaccination against polio
7	What is epilepsy ?
7	what is epilepsy
7	what is epilepsy
7	what is epilepsy
7	what is epilepsy
7	what is epilepsy
7	what is epilepsy
7	what is epilepsy
7	what is epilepsy
7	what is epilepsy
7	what is epilepsy
7	what is epilepsy
7	what is epilepsy
7	what is epilepsy
7	what is epilepsy
7	what is epilepsy
7	what is epilepsy
7	what is epilepsy
7	what is epilepsy
7	what is epilepsy
7	what is epilepsy
7	what is epilepsy
7	what is epilepsy
7	what is epilepsy
7	what is epilepsy
7	what is epilepsy
7	what is epilepsy
7	what is epilepsy
7	what is epilepsy
7	what is epilepsy
7	what is epilepsy
7	what is epilepsy
7	what is epilepsy
8	What year did the Titanic sink ?
8	what year did the titanic go under
8	what yr did the titanic sink
8	what class did the titanic sink
8	what yr did the titanic sink
8	what yr did the titanic sink
8	what year did the titanic fall off
8	what twelvemonth did the titanic sink
8	what year did the titanic subside
8	what class did the titanic sink
8	what year did the titanic sink
8	what year did the titanic sink
8	what year did the titanic sink
8	what year did the titanic sink
8	what year did the titanic sink
8	what year did the titanic sink
8	what year did the titanic sink
8	what year did the titanic sink
8	what year did the titanic sink
8	what year did the titanic sink
8	what year did the titanic sink
8	what year did the titanic sink
8	what year did the titanic sink
8	what year did the titanic sink
8	what year did the titanic sink
8	what year did the titanic sink
8	what year did the titanic sink
8	what year did the titanic sink
8	what year did the titanic sink
8	what year did the titanic sink
8	what year did the titanic sink
8	what year did the titanic sink
8	what year did the titanic sink
4	Who was the first American to walk in space ?
4	who was the first american to walk in blank
4	who was the first american to take the air in space
4	who was the first american language to walk in space
4	who was the first american english to walk in space
4	who was the first gear american to walk in space
4	who was the st american to walk in space
4	who was the first american to walk in infinite
4	who was the commencement american to walk in space
4	who was the first american english to walk in space
4	who was the first american to walk in space
4	who was the first american to walk in space
4	who was the first american to walk in space
4	who was the first american to walk in space
4	who was the first american to walk in space
4	who was the first american to walk in space
4	who was the first american to walk in space
4	who was the first american to walk in space
4	who was the first american to walk in space
4	who was the first american to walk in space
4	who was the first american to walk in space
4	who was the first american to walk in space
4	who was the first american to walk in space
4	who was the first american to walk in space
4	who was the first american to walk in space
4	who was the first american to walk in space
4	who was the first american to walk in space
4	who was the first american to walk in space
4	who was the first american to walk in space
4	who was the first american to walk in space
4	who was the first american to walk in space
4	who was the first american to walk in space
4	who was the first american to walk in space
7	What is a biosphere ?
7	what is a biosphere
7	what is a biosphere
7	what is a biosphere
7	what is a biosphere
7	what is a biosphere
7	what is a biosphere
7	what is a biosphere
7	what is a biosphere
7	what is a biosphere
7	what is a biosphere
7	what is a biosphere
7	what is a biosphere
7	what is a biosphere
7	what is a biosphere
7	what is a biosphere
7	what is a biosphere
7	what is a biosphere
7	what is a biosphere
7	what is a biosphere
7	what is a biosphere
7	what is a biosphere
7	what is a biosphere
7	what is a biosphere
7	what is a biosphere
7	what is a biosphere
7	what is a biosphere
7	what is a biosphere
7	what is a biosphere
7	what is a biosphere
7	what is a biosphere
7	what is a biosphere
7	what is a biosphere
14	What river in the US is known as the Big Muddy ?
14	what river in the us is known as the vainglorious muddy
14	what river in the us is get it on as the big muddy
14	what river in the uracil is known as the big muddy
14	what river in the us is acknowledge as the big muddy
14	what river in the us is lie with as the big muddy
14	what river in the united states of america is known as the big muddy
14	what river in the us is known as the big turbid
14	what river in the us is known as the self aggrandizing muddy
14	what river in the us is known as the full grown muddy
14	what river in the us is known as the big muddy
14	what river in the us is known as the big muddy
14	what river in the us is known as the big muddy
14	what river in the us is known as the big muddy
14	what river in the us is known as the big muddy
14	what river in the us is known as the big muddy
14	what river in the us is known as the big muddy
14	what river in the us is known as the big muddy
14	what river in the us is known as the big muddy
14	what river in the us is known as the big muddy
14	what river in the us is known as the big muddy
14	what river in the us is known as the big muddy
14	what river in the us is known as the big muddy
14	what river in the us is known as the big muddy
14	what river in the us is known as the big muddy
14	what river in the us is known as the big muddy
14	what river in the us is known as the big muddy
14	what river in the us is known as the big muddy
14	what river in the us is known as the big muddy
14	what river in the us is known as the big muddy
14	what river in the us is known as the big muddy
14	what river in the us is known as the big muddy
14	what river in the us is known as the big muddy
7	What is bipolar disorder ?
7	what is bipolar upset
7	what is bipolar trouble
7	what is bipolar unhinge
7	what is bipolar disarray
7	what is bipolar disorderliness
7	what is bipolar upset
7	what is bipolar trouble
7	what is bipolar disquiet
7	what is bipolar upset
7	what is bipolar disorder
7	what is bipolar disorder
7	what is bipolar disorder
7	what is bipolar disorder
7	what is bipolar disorder
7	what is bipolar disorder
7	what is bipolar disorder
7	what is bipolar disorder
7	what is bipolar disorder
7	what is bipolar disorder
7	what is bipolar disorder
7	what is bipolar disorder
7	what is bipolar disorder
7	what is bipolar disorder
7	what is bipolar disorder
7	what is bipolar disorder
7	what is bipolar disorder
7	what is bipolar disorder
7	what is bipolar disorder
7	what is bipolar disorder
7	what is bipolar disorder
7	what is bipolar disorder
7	what is bipolar disorder
7	What is cholesterol ?
7	what is cholesterin
7	what is cholesterin
7	what is cholesterin
7	what is cholesterin
7	what is cholesterin
7	what is cholesterin
7	what is cholesterin
7	what is cholesterin
7	what is cholesterin
7	what is cholesterol
7	what is cholesterol
7	what is cholesterol
7	what is cholesterol
7	what is cholesterol
7	what is cholesterol
7	what is cholesterol
7	what is cholesterol
7	what is cholesterol
7	what is cholesterol
7	what is cholesterol
7	what is cholesterol
7	what is cholesterol
7	what is cholesterol
7	what is cholesterol
7	what is cholesterol
7	what is cholesterol
7	what is cholesterol
7	what is cholesterol
7	what is cholesterol
7	what is cholesterol
7	what is cholesterol
7	what is cholesterol
4	Who developed the Macintosh computer ?
4	who developed the mac computer
4	who formulate the macintosh computer
4	who developed the macintosh figurer
4	who developed the macintosh calculator
4	who developed the macintosh electronic computer
4	who developed the mack computer
4	who developed the macintosh computing machine
4	who developed the mac computer
4	who developed the macintosh figurer
4	who developed the macintosh computer
4	who developed the macintosh computer
4	who developed the macintosh computer
4	who developed the macintosh computer
4	who developed the macintosh computer
4	who developed the macintosh computer
4	who developed the macintosh computer
4	who developed the macintosh computer
4	who developed the macintosh computer
4	who developed the macintosh computer
4	who developed the macintosh computer
4	who developed the macintosh computer
4	who developed the macintosh computer
4	who developed the macintosh computer
4	who developed the macintosh computer
4	who developed the macintosh computer
4	who developed the macintosh computer
4	who developed the macintosh computer
4	who developed the macintosh computer
4	who developed the macintosh computer
4	who developed the macintosh computer
4	who developed the macintosh computer
4	who developed the macintosh computer
7	What is caffeine ?
7	what is caffein
7	what is caffein
7	what is caffein
7	what is caffein
7	what is caffein
7	what is caffein
7	what is caffein
7	what is caffein
7	what is caffein
7	what is caffeine
7	what is caffeine
7	what is caffeine
7	what is caffeine
7	what is caffeine
7	what is caffeine
7	what is caffeine
7	what is caffeine
7	what is caffeine
7	what is caffeine
7	what is caffeine
7	what is caffeine
7	what is caffeine
7	what is caffeine
7	what is caffeine
7	what is caffeine
7	what is caffeine
7	what is caffeine
7	what is caffeine
7	what is caffeine
7	what is caffeine
7	what is caffeine
7	what is caffeine
14	What imaginary line is halfway between the North and South Poles ?
14	what fanciful line is halfway between the north and south poles
14	what imaginary channel is halfway between the north and south poles
14	what imaginary ancestry is halfway between the north and south poles
14	what imaginary line is halfway between the north and confederate states poles
14	what imaginary line is halfway between the compass north and south poles
14	what imaginary line is halfway between the north and south pole
14	what complex quantity line is halfway between the north and south poles
14	what imaginary line is halfway between the north and south punt
14	what complex number line is halfway between the north and south poles
14	what imaginary line is halfway between the north and south poles
14	what imaginary line is halfway between the north and south poles
14	what imaginary line is halfway between the north and south poles
14	what imaginary line is halfway between the north and south poles
14	what imaginary line is halfway between the north and south poles
14	what imaginary line is halfway between the north and south poles
14	what imaginary line is halfway between the north and south poles
14	what imaginary line is halfway between the north and south poles
14	what imaginary line is halfway between the north and south poles
14	what imaginary line is halfway between the north and south poles
14	what imaginary line is halfway between the north and south poles
14	what imaginary line is halfway between the north and south poles
14	what imaginary line is halfway between the north and south poles
14	what imaginary line is halfway between the north and south poles
14	what imaginary line is halfway between the north and south poles
14	what imaginary line is halfway between the north and south poles
14	what imaginary line is halfway between the north and south poles
14	what imaginary line is halfway between the north and south poles
14	what imaginary line is halfway between the north and south poles
14	what imaginary line is halfway between the north and south poles
14	what imaginary line is halfway between the north and south poles
14	what imaginary line is halfway between the north and south poles
14	what imaginary line is halfway between the north and south poles
14	Where is John Wayne airport ?
14	where is john duke wayne airport
14	where is john duke wayne airport
14	where is privy wayne airport
14	where is john duke wayne airport
14	where is can wayne airport
14	where is john wayne airdrome
14	where is john wayne airdrome
14	where is john wayne airdrome
14	where is john mad anthony wayne airport
14	where is john wayne airport
14	where is john wayne airport
14	where is john wayne airport
14	where is john wayne airport
14	where is john wayne airport
14	where is john wayne airport
14	where is john wayne airport
14	where is john wayne airport
14	where is john wayne airport
14	where is john wayne airport
14	where is john wayne airport
14	where is john wayne airport
14	where is john wayne airport
14	where is john wayne airport
14	where is john wayne airport
14	where is john wayne airport
14	where is john wayne airport
14	where is john wayne airport
14	where is john wayne airport
14	where is john wayne airport
14	where is john wayne airport
14	where is john wayne airport
14	where is john wayne airport
14	What hemisphere is the Philippines in ?
14	what hemisphere is the filipino in
14	what hemisphere is the republic of the philippines in
14	what hemisphere is the philippine islands in
14	what hemisphere is the filipino in
14	what hemisphere is the republic of the philippines in
14	what hemisphere is the filipino in
14	what cerebral hemisphere is the philippines in
14	what cerebral hemisphere is the philippines in
14	what cerebral hemisphere is the philippines in
14	what hemisphere is the philippines in
14	what hemisphere is the philippines in
14	what hemisphere is the philippines in
14	what hemisphere is the philippines in
14	what hemisphere is the philippines in
14	what hemisphere is the philippines in
14	what hemisphere is the philippines in
14	what hemisphere is the philippines in
14	what hemisphere is the philippines in
14	what hemisphere is the philippines in
14	what hemisphere is the philippines in
14	what hemisphere is the philippines in
14	what hemisphere is the philippines in
14	what hemisphere is the philippines in
14	what hemisphere is the philippines in
14	what hemisphere is the philippines in
14	what hemisphere is the philippines in
14	what hemisphere is the philippines in
14	what hemisphere is the philippines in
14	what hemisphere is the philippines in
14	what hemisphere is the philippines in
14	what hemisphere is the philippines in
14	what hemisphere is the philippines in
35	What is the average speed of the horses at the Kentucky Derby ?
35	what is the average speed of the horses at the kentucky bowler
35	what is the average zip of the horses at the kentucky derby
35	what is the average speed of the horses at the ky derby
35	what is the average speed of the knight at the kentucky derby
35	what is the modal speed of the horses at the kentucky derby
35	what is the average speed of the equus caballus at the kentucky derby
35	what is the average speed of the buck at the kentucky derby
35	what is the average speed of the horses at the kentucky bowler
35	what is the average speed of the horses at the ky derby
35	what is the average speed of the horses at the kentucky derby
35	what is the average speed of the horses at the kentucky derby
35	what is the average speed of the horses at the kentucky derby
35	what is the average speed of the horses at the kentucky derby
35	what is the average speed of the horses at the kentucky derby
35	what is the average speed of the horses at the kentucky derby
35	what is the average speed of the horses at the kentucky derby
35	what is the average speed of the horses at the kentucky derby
35	what is the average speed of the horses at the kentucky derby
35	what is the average speed of the horses at the kentucky derby
35	what is the average speed of the horses at the kentucky derby
35	what is the average speed of the horses at the kentucky derby
35	what is the average speed of the horses at the kentucky derby
35	what is the average speed of the horses at the kentucky derby
35	what is the average speed of the horses at the kentucky derby
35	what is the average speed of the horses at the kentucky derby
35	what is the average speed of the horses at the kentucky derby
35	what is the average speed of the horses at the kentucky derby
35	what is the average speed of the horses at the kentucky derby
35	what is the average speed of the horses at the kentucky derby
35	what is the average speed of the horses at the kentucky derby
35	what is the average speed of the horses at the kentucky derby
35	what is the average speed of the horses at the kentucky derby
24	Where are the Rocky Mountains ?
24	where are the rocky pile
24	where are the rough mountains
24	where are the rocky spate
24	where are the rocky plenty
24	where are the rocky peck
24	where are the rocky deal
24	where are the rocky mess
24	where are the rocky mass
24	where are the rocky hatful
24	where are the rocky mountains
24	where are the rocky mountains
24	where are the rocky mountains
24	where are the rocky mountains
24	where are the rocky mountains
24	where are the rocky mountains
24	where are the rocky mountains
24	where are the rocky mountains
24	where are the rocky mountains
24	where are the rocky mountains
24	where are the rocky mountains
24	where are the rocky mountains
24	where are the rocky mountains
24	where are the rocky mountains
24	where are the rocky mountains
24	where are the rocky mountains
24	where are the rocky mountains
24	where are the rocky mountains
24	where are the rocky mountains
24	where are the rocky mountains
24	where are the rocky mountains
24	where are the rocky mountains
24	where are the rocky mountains
7	What are invertebrates ?
7	what are invertebrate
7	what are invertebrate
7	what are invertebrate
7	what are invertebrate
7	what are invertebrate
7	what are invertebrate
7	what are invertebrate
7	what are invertebrate
7	what are invertebrate
7	what are invertebrates
7	what are invertebrates
7	what are invertebrates
7	what are invertebrates
7	what are invertebrates
7	what are invertebrates
7	what are invertebrates
7	what are invertebrates
7	what are invertebrates
7	what are invertebrates
7	what are invertebrates
7	what are invertebrates
7	what are invertebrates
7	what are invertebrates
7	what are invertebrates
7	what are invertebrates
7	what are invertebrates
7	what are invertebrates
7	what are invertebrates
7	what are invertebrates
7	what are invertebrates
7	what are invertebrates
7	what are invertebrates
41	What is the temperature at the center of the earth ?
41	what is the temperature at the center field of the earth
41	what is the temperature at the center on of the earth
41	what is the temperature at the center of the land
41	what is the temperature at the center of attention of the earth
41	what is the temperature at the center of the worldly concern
41	what is the temperature at the nerve centre of the earth
41	what is the temperature at the focus on of the earth
41	what is the temperature at the center of the land
41	what is the temperature at the center of the land
41	what is the temperature at the center of the earth
41	what is the temperature at the center of the earth
41	what is the temperature at the center of the earth
41	what is the temperature at the center of the earth
41	what is the temperature at the center of the earth
41	what is the temperature at the center of the earth
41	what is the temperature at the center of the earth
41	what is the temperature at the center of the earth
41	what is the temperature at the center of the earth
41	what is the temperature at the center of the earth
41	what is the temperature at the center of the earth
41	what is the temperature at the center of the earth
41	what is the temperature at the center of the earth
41	what is the temperature at the center of the earth
41	what is the temperature at the center of the earth
41	what is the temperature at the center of the earth
41	what is the temperature at the center of the earth
41	what is the temperature at the center of the earth
41	what is the temperature at the center of the earth
41	what is the temperature at the center of the earth
41	what is the temperature at the center of the earth
41	what is the temperature at the center of the earth
41	what is the temperature at the center of the earth
8	When did John F. Kennedy get elected as President ?
8	when did john f kennedy get elected as president of the united states
8	when did john f kennedy get elect as president
8	when did john f kennedy get elected as united states president
8	when did toilet f kennedy get elected as president
8	when did john farad kennedy get elected as president
8	when did john f kennedy get elected as chairman
8	when did john f kennedy stupefy elected as president
8	when did john f kennedy get elective as president
8	when did john f kennedy get elected as chairperson
8	when did john f kennedy get elected as president
8	when did john f kennedy get elected as president
8	when did john f kennedy get elected as president
8	when did john f kennedy get elected as president
8	when did john f kennedy get elected as president
8	when did john f kennedy get elected as president
8	when did john f kennedy get elected as president
8	when did john f kennedy get elected as president
8	when did john f kennedy get elected as president
8	when did john f kennedy get elected as president
8	when did john f kennedy get elected as president
8	when did john f kennedy get elected as president
8	when did john f kennedy get elected as president
8	when did john f kennedy get elected as president
8	when did john f kennedy get elected as president
8	when did john f kennedy get elected as president
8	when did john f kennedy get elected as president
8	when did john f kennedy get elected as president
8	when did john f kennedy get elected as president
8	when did john f kennedy get elected as president
8	when did john f kennedy get elected as president
8	when did john f kennedy get elected as president
8	when did john f kennedy get elected as president
27	How old was Elvis Presley when he died ?
27	how old was elvis presley when he snuff it
27	how old was elvis presley when he choke
27	how old was elvis presley when he buy the farm
27	how old was elvis presley when he fail
27	how old was elvis elvis presley when he died
27	how sometime was elvis presley when he died
27	how old was elvis elvis presley when he died
27	how sure enough was elvis presley when he died
27	how one time was elvis presley when he died
27	how old was elvis presley when he died
27	how old was elvis presley when he died
27	how old was elvis presley when he died
27	how old was elvis presley when he died
27	how old was elvis presley when he died
27	how old was elvis presley when he died
27	how old was elvis presley when he died
27	how old was elvis presley when he died
27	how old was elvis presley when he died
27	how old was elvis presley when he died
27	how old was elvis presley when he died
27	how old was elvis presley when he died
27	how old was elvis presley when he died
27	how old was elvis presley when he died
27	how old was elvis presley when he died
27	how old was elvis presley when he died
27	how old was elvis presley when he died
27	how old was elvis presley when he died
27	how old was elvis presley when he died
27	how old was elvis presley when he died
27	how old was elvis presley when he died
27	how old was elvis presley when he died
27	how old was elvis presley when he died
14	Where is the Orinoco River ?
14	where is the orinoco river river
14	where is the orinoco river river
14	where is the orinoco river river
14	where is the orinoco river river
14	where is the orinoco river river
14	where is the orinoco river river
14	where is the orinoco river river
14	where is the orinoco river river
14	where is the orinoco river river
14	where is the orinoco river
14	where is the orinoco river
14	where is the orinoco river
14	where is the orinoco river
14	where is the orinoco river
14	where is the orinoco river
14	where is the orinoco river
14	where is the orinoco river
14	where is the orinoco river
14	where is the orinoco river
14	where is the orinoco river
14	where is the orinoco river
14	where is the orinoco river
14	where is the orinoco river
14	where is the orinoco river
14	where is the orinoco river
14	where is the orinoco river
14	where is the orinoco river
14	where is the orinoco river
14	where is the orinoco river
14	where is the orinoco river
14	where is the orinoco river
14	where is the orinoco river
40	How far is the service line from the net in tennis ?
40	how far is the service note from the net in tennis
40	how former armed forces is the service line from the net in tennis
40	how far is the service personal credit line from the net in tennis
40	how far is the service line from the last in tennis
40	how far is the service line from the web in tennis
40	how far is the service line from the profits in tennis
40	how far is the serving line from the net in tennis
40	how far is the service line from the net in lawn tennis
40	how far is the serve line from the net in tennis
40	how far is the service line from the net in tennis
40	how far is the service line from the net in tennis
40	how far is the service line from the net in tennis
40	how far is the service line from the net in tennis
40	how far is the service line from the net in tennis
40	how far is the service line from the net in tennis
40	how far is the service line from the net in tennis
40	how far is the service line from the net in tennis
40	how far is the service line from the net in tennis
40	how far is the service line from the net in tennis
40	how far is the service line from the net in tennis
40	how far is the service line from the net in tennis
40	how far is the service line from the net in tennis
40	how far is the service line from the net in tennis
40	how far is the service line from the net in tennis
40	how far is the service line from the net in tennis
40	how far is the service line from the net in tennis
40	how far is the service line from the net in tennis
40	how far is the service line from the net in tennis
40	how far is the service line from the net in tennis
40	how far is the service line from the net in tennis
40	how far is the service line from the net in tennis
40	how far is the service line from the net in tennis
13	How much fiber should you have per day ?
13	how much fiber should you have per clarence day
13	how much fibre should you have per day
13	how much fibre should you have per day
13	how much fiber should you have per hour interval
13	how lots fiber should you have per day
13	how much character should you have per day
13	how much fiber should you have per mean solar day
13	how a lot fiber should you have per day
13	how much vulcanized fiber should you have per day
13	how much fiber should you have per day
13	how much fiber should you have per day
13	how much fiber should you have per day
13	how much fiber should you have per day
13	how much fiber should you have per day
13	how much fiber should you have per day
13	how much fiber should you have per day
13	how much fiber should you have per day
13	how much fiber should you have per day
13	how much fiber should you have per day
13	how much fiber should you have per day
13	how much fiber should you have per day
13	how much fiber should you have per day
13	how much fiber should you have per day
13	how much fiber should you have per day
13	how much fiber should you have per day
13	how much fiber should you have per day
13	how much fiber should you have per day
13	how much fiber should you have per day
13	how much fiber should you have per day
13	how much fiber should you have per day
13	how much fiber should you have per day
13	how much fiber should you have per day
13	How many Great Lakes are there ?
13	how many great lake are there
13	how many great lake are there
13	how many great lake are there
13	how many gravid lakes are there
13	how many great lake are there
13	how many great lake are there
13	how many nifty lakes are there
13	how many great lake are there
13	how many corking lakes are there
13	how many great lakes are there
13	how many great lakes are there
13	how many great lakes are there
13	how many great lakes are there
13	how many great lakes are there
13	how many great lakes are there
13	how many great lakes are there
13	how many great lakes are there
13	how many great lakes are there
13	how many great lakes are there
13	how many great lakes are there
13	how many great lakes are there
13	how many great lakes are there
13	how many great lakes are there
13	how many great lakes are there
13	how many great lakes are there
13	how many great lakes are there
13	how many great lakes are there
13	how many great lakes are there
13	how many great lakes are there
13	how many great lakes are there
13	how many great lakes are there
13	how many great lakes are there
30	Material called linen is made from what plant ?
30	material called linen paper is made from what plant
30	material call in linen is made from what plant
30	material visit linen is made from what plant
30	cloth called linen is made from what plant
30	material called linen paper is made from what plant
30	material called linen is crap from what plant
30	material called linen is progress to from what plant
30	material called linen is made from what flora
30	textile called linen is made from what plant
30	material called linen is made from what plant
30	material called linen is made from what plant
30	material called linen is made from what plant
30	material called linen is made from what plant
30	material called linen is made from what plant
30	material called linen is made from what plant
30	material called linen is made from what plant
30	material called linen is made from what plant
30	material called linen is made from what plant
30	material called linen is made from what plant
30	material called linen is made from what plant
30	material called linen is made from what plant
30	material called linen is made from what plant
30	material called linen is made from what plant
30	material called linen is made from what plant
30	material called linen is made from what plant
30	material called linen is made from what plant
30	material called linen is made from what plant
30	material called linen is made from what plant
30	material called linen is made from what plant
30	material called linen is made from what plant
30	material called linen is made from what plant
30	material called linen is made from what plant
7	What is Teflon ?
7	what is polytetrafluoroethylene
7	what is polytetrafluoroethylene
7	what is polytetrafluoroethylene
7	what is polytetrafluoroethylene
7	what is polytetrafluoroethylene
7	what is polytetrafluoroethylene
7	what is polytetrafluoroethylene
7	what is polytetrafluoroethylene
7	what is polytetrafluoroethylene
7	what is teflon
7	what is teflon
7	what is teflon
7	what is teflon
7	what is teflon
7	what is teflon
7	what is teflon
7	what is teflon
7	what is teflon
7	what is teflon
7	what is teflon
7	what is teflon
7	what is teflon
7	what is teflon
7	what is teflon
7	what is teflon
7	what is teflon
7	what is teflon
7	what is teflon
7	what is teflon
7	what is teflon
7	what is teflon
7	what is teflon
7	What is amitriptyline ?
7	what is amitriptyline hydrochloride
7	what is elavil
7	what is elavil
7	what is amitriptyline hydrochloride
7	what is amitriptyline hydrochloride
7	what is elavil
7	what is elavil
7	what is amitriptyline hydrochloride
7	what is elavil
7	what is amitriptyline
7	what is amitriptyline
7	what is amitriptyline
7	what is amitriptyline
7	what is amitriptyline
7	what is amitriptyline
7	what is amitriptyline
7	what is amitriptyline
7	what is amitriptyline
7	what is amitriptyline
7	what is amitriptyline
7	what is amitriptyline
7	what is amitriptyline
7	what is amitriptyline
7	what is amitriptyline
7	what is amitriptyline
7	what is amitriptyline
7	what is amitriptyline
7	what is amitriptyline
7	what is amitriptyline
7	what is amitriptyline
7	what is amitriptyline
7	what is amitriptyline
7	What is a shaman ?
7	what is a priest doctor
7	what is a priest doctor
7	what is a priest doctor
7	what is a priest doctor
7	what is a priest doctor
7	what is a priest doctor
7	what is a priest doctor
7	what is a priest doctor
7	what is a priest doctor
7	what is a shaman
7	what is a shaman
7	what is a shaman
7	what is a shaman
7	what is a shaman
7	what is a shaman
7	what is a shaman
7	what is a shaman
7	what is a shaman
7	what is a shaman
7	what is a shaman
7	what is a shaman
7	what is a shaman
7	what is a shaman
7	what is a shaman
7	what is a shaman
7	what is a shaman
7	what is a shaman
7	what is a shaman
7	what is a shaman
7	what is a shaman
7	what is a shaman
7	what is a shaman
2	What is the proper name for a female walrus ?
2	what is the proper name for a female person walrus
2	what is the proper public figure for a female walrus
2	what is the right name for a female walrus
2	what is the proper name for a female sea horse
2	what is the right name for a female walrus
2	what is the proper name for a female sea horse
2	what is the proper name for a distaff walrus
2	what is the proper gens for a female walrus
2	what is the proper name for a distaff walrus
2	what is the proper name for a female walrus
2	what is the proper name for a female walrus
2	what is the proper name for a female walrus
2	what is the proper name for a female walrus
2	what is the proper name for a female walrus
2	what is the proper name for a female walrus
2	what is the proper name for a female walrus
2	what is the proper name for a female walrus
2	what is the proper name for a female walrus
2	what is the proper name for a female walrus
2	what is the proper name for a female walrus
2	what is the proper name for a female walrus
2	what is the proper name for a female walrus
2	what is the proper name for a female walrus
2	what is the proper name for a female walrus
2	what is the proper name for a female walrus
2	what is the proper name for a female walrus
2	what is the proper name for a female walrus
2	what is the proper name for a female walrus
2	what is the proper name for a female walrus
2	what is the proper name for a female walrus
2	what is the proper name for a female walrus
2	what is the proper name for a female walrus
2	What is a group of turkeys called ?
2	what is a group of turkey called
2	what is a aggroup of turkeys called
2	what is a group of turkeys address
2	what is a chemical group of turkeys called
2	what is a group of dud called
2	what is a radical of turkeys called
2	what is a group of turkeys call up
2	what is a radical of turkeys called
2	what is a group of turkey called
2	what is a group of turkeys called
2	what is a group of turkeys called
2	what is a group of turkeys called
2	what is a group of turkeys called
2	what is a group of turkeys called
2	what is a group of turkeys called
2	what is a group of turkeys called
2	what is a group of turkeys called
2	what is a group of turkeys called
2	what is a group of turkeys called
2	what is a group of turkeys called
2	what is a group of turkeys called
2	what is a group of turkeys called
2	what is a group of turkeys called
2	what is a group of turkeys called
2	what is a group of turkeys called
2	what is a group of turkeys called
2	what is a group of turkeys called
2	what is a group of turkeys called
2	what is a group of turkeys called
2	what is a group of turkeys called
2	what is a group of turkeys called
2	what is a group of turkeys called
27	How long did Rip Van Winkle sleep ?
27	how farseeing did rip van winkle sleep
27	how long did rip van winkle eternal rest
27	how foresighted did rip van winkle sleep
27	how long did rip van winkle eternal sleep
27	how long did rip avant garde winkle sleep
27	how foresightful did rip van winkle sleep
27	how farseeing did rip van winkle sleep
27	how long did rip van wink sleep
27	how long did rip caravan winkle sleep
27	how long did rip van winkle sleep
27	how long did rip van winkle sleep
27	how long did rip van winkle sleep
27	how long did rip van winkle sleep
27	how long did rip van winkle sleep
27	how long did rip van winkle sleep
27	how long did rip van winkle sleep
27	how long did rip van winkle sleep
27	how long did rip van winkle sleep
27	how long did rip van winkle sleep
27	how long did rip van winkle sleep
27	how long did rip van winkle sleep
27	how long did rip van winkle sleep
27	how long did rip van winkle sleep
27	how long did rip van winkle sleep
27	how long did rip van winkle sleep
27	how long did rip van winkle sleep
27	how long did rip van winkle sleep
27	how long did rip van winkle sleep
27	how long did rip van winkle sleep
27	how long did rip van winkle sleep
27	how long did rip van winkle sleep
27	how long did rip van winkle sleep
7	What are triglycerides ?
7	what are triglyceride
7	what are triglyceride
7	what are triglyceride
7	what are triglyceride
7	what are triglyceride
7	what are triglyceride
7	what are triglyceride
7	what are triglyceride
7	what are triglyceride
7	what are triglycerides
7	what are triglycerides
7	what are triglycerides
7	what are triglycerides
7	what are triglycerides
7	what are triglycerides
7	what are triglycerides
7	what are triglycerides
7	what are triglycerides
7	what are triglycerides
7	what are triglycerides
7	what are triglycerides
7	what are triglycerides
7	what are triglycerides
7	what are triglycerides
7	what are triglycerides
7	what are triglycerides
7	what are triglycerides
7	what are triglycerides
7	what are triglycerides
7	what are triglycerides
7	what are triglycerides
7	what are triglycerides
13	How many liters in a gallon ?
13	how many cubic decimeter in a gallon
13	how many liters in a congius
13	how many litre in a gallon
13	how many l in a gallon
13	how many cubic decimeter in a gallon
13	how many cubic decimeter in a gallon
13	how many l in a gallon
13	how many liters in a congius
13	how many cubic decimetre in a gallon
13	how many liters in a gallon
13	how many liters in a gallon
13	how many liters in a gallon
13	how many liters in a gallon
13	how many liters in a gallon
13	how many liters in a gallon
13	how many liters in a gallon
13	how many liters in a gallon
13	how many liters in a gallon
13	how many liters in a gallon
13	how many liters in a gallon
13	how many liters in a gallon
13	how many liters in a gallon
13	how many liters in a gallon
13	how many liters in a gallon
13	how many liters in a gallon
13	how many liters in a gallon
13	how many liters in a gallon
13	how many liters in a gallon
13	how many liters in a gallon
13	how many liters in a gallon
13	how many liters in a gallon
13	how many liters in a gallon
5	What is the name of the chocolate company in San Francisco ?
5	what is the name of the coffee company in san francisco
5	what is the name of the chocolate companion in san francisco
5	what is the refer of the chocolate company in san francisco
5	what is the name of the hot chocolate company in san francisco
5	what is the name of the chocolate society in san francisco
5	what is the name of the chocolate fellowship in san francisco
5	what is the name of the burnt umber company in san francisco
5	what is the list of the chocolate company in san francisco
5	what is the name of the burnt umber company in san francisco
5	what is the name of the chocolate company in san francisco
5	what is the name of the chocolate company in san francisco
5	what is the name of the chocolate company in san francisco
5	what is the name of the chocolate company in san francisco
5	what is the name of the chocolate company in san francisco
5	what is the name of the chocolate company in san francisco
5	what is the name of the chocolate company in san francisco
5	what is the name of the chocolate company in san francisco
5	what is the name of the chocolate company in san francisco
5	what is the name of the chocolate company in san francisco
5	what is the name of the chocolate company in san francisco
5	what is the name of the chocolate company in san francisco
5	what is the name of the chocolate company in san francisco
5	what is the name of the chocolate company in san francisco
5	what is the name of the chocolate company in san francisco
5	what is the name of the chocolate company in san francisco
5	what is the name of the chocolate company in san francisco
5	what is the name of the chocolate company in san francisco
5	what is the name of the chocolate company in san francisco
5	what is the name of the chocolate company in san francisco
5	what is the name of the chocolate company in san francisco
5	what is the name of the chocolate company in san francisco
5	what is the name of the chocolate company in san francisco
7	What are amphibians ?
7	what are amphibious aircraft
7	what are amphibian
7	what are amphibious aircraft
7	what are amphibious vehicle
7	what are amphibious vehicle
7	what are amphibious vehicle
7	what are amphibious vehicle
7	what are amphibious vehicle
7	what are amphibian
7	what are amphibians
7	what are amphibians
7	what are amphibians
7	what are amphibians
7	what are amphibians
7	what are amphibians
7	what are amphibians
7	what are amphibians
7	what are amphibians
7	what are amphibians
7	what are amphibians
7	what are amphibians
7	what are amphibians
7	what are amphibians
7	what are amphibians
7	what are amphibians
7	what are amphibians
7	what are amphibians
7	what are amphibians
7	what are amphibians
7	what are amphibians
7	what are amphibians
7	what are amphibians
4	Who discovered x-rays ?
4	who discovered hug drug rays
4	who discovered x ray of light
4	who discovered rays
4	who chance on x rays
4	who discovered adam rays
4	who discovered x radiate
4	who discovered x light beam
4	who discovered ecstasy rays
4	who chance upon x rays
4	who discovered x rays
4	who discovered x rays
4	who discovered x rays
4	who discovered x rays
4	who discovered x rays
4	who discovered x rays
4	who discovered x rays
4	who discovered x rays
4	who discovered x rays
4	who discovered x rays
4	who discovered x rays
4	who discovered x rays
4	who discovered x rays
4	who discovered x rays
4	who discovered x rays
4	who discovered x rays
4	who discovered x rays
4	who discovered x rays
4	who discovered x rays
4	who discovered x rays
4	who discovered x rays
4	who discovered x rays
4	who discovered x rays
4	Which comedian 's signature line is `` Can we talk '' ?
4	which comedian s signature line is can we peach
4	which comedian s signature line is can we blab
4	which comedian s key signature line is can we talk
4	which comedian s signature line is can we blab out
4	which comedian s signature line is can we talk of the town
4	which comedian s theme song line is can we talk
4	which comedian s theme song line is can we talk
4	which comedian s touch line is can we talk
4	which comedian s signature line is can we public lecture
4	which comedian s signature line is can we talk
4	which comedian s signature line is can we talk
4	which comedian s signature line is can we talk
4	which comedian s signature line is can we talk
4	which comedian s signature line is can we talk
4	which comedian s signature line is can we talk
4	which comedian s signature line is can we talk
4	which comedian s signature line is can we talk
4	which comedian s signature line is can we talk
4	which comedian s signature line is can we talk
4	which comedian s signature line is can we talk
4	which comedian s signature line is can we talk
4	which comedian s signature line is can we talk
4	which comedian s signature line is can we talk
4	which comedian s signature line is can we talk
4	which comedian s signature line is can we talk
4	which comedian s signature line is can we talk
4	which comedian s signature line is can we talk
4	which comedian s signature line is can we talk
4	which comedian s signature line is can we talk
4	which comedian s signature line is can we talk
4	which comedian s signature line is can we talk
4	which comedian s signature line is can we talk
7	What is fibromyalgia ?
7	what is fibromyalgia
7	what is fibromyalgia
7	what is fibromyalgia
7	what is fibromyalgia
7	what is fibromyalgia
7	what is fibromyalgia
7	what is fibromyalgia
7	what is fibromyalgia
7	what is fibromyalgia
7	what is fibromyalgia
7	what is fibromyalgia
7	what is fibromyalgia
7	what is fibromyalgia
7	what is fibromyalgia
7	what is fibromyalgia
7	what is fibromyalgia
7	what is fibromyalgia
7	what is fibromyalgia
7	what is fibromyalgia
7	what is fibromyalgia
7	what is fibromyalgia
7	what is fibromyalgia
7	what is fibromyalgia
7	what is fibromyalgia
7	what is fibromyalgia
7	what is fibromyalgia
7	what is fibromyalgia
7	what is fibromyalgia
7	what is fibromyalgia
7	what is fibromyalgia
7	what is fibromyalgia
7	what is fibromyalgia
12	What is done with worn or outdated flags ?
12	what is set with worn or outdated flags
12	what is coif with worn or outdated flags
12	what is suffice with worn or outdated flags
12	what is do with worn or outdated flags
12	what is done with worn or superannuated flags
12	what is done with don or outdated flags
12	what is done with worn or outdated signal flag
12	what is done with weary or outdated flags
12	what is done with careworn or outdated flags
12	what is done with worn or outdated flags
12	what is done with worn or outdated flags
12	what is done with worn or outdated flags
12	what is done with worn or outdated flags
12	what is done with worn or outdated flags
12	what is done with worn or outdated flags
12	what is done with worn or outdated flags
12	what is done with worn or outdated flags
12	what is done with worn or outdated flags
12	what is done with worn or outdated flags
12	what is done with worn or outdated flags
12	what is done with worn or outdated flags
12	what is done with worn or outdated flags
12	what is done with worn or outdated flags
12	what is done with worn or outdated flags
12	what is done with worn or outdated flags
12	what is done with worn or outdated flags
12	what is done with worn or outdated flags
12	what is done with worn or outdated flags
12	what is done with worn or outdated flags
12	what is done with worn or outdated flags
12	what is done with worn or outdated flags
12	what is done with worn or outdated flags
7	What does cc in engines mean ?
7	what does cc in locomotive engine mean
7	what does cc in railway locomotive mean
7	what does cc in engines miserly
7	what does cc in locomotive engine mean
7	what does cubic centimetre in engines mean
7	what does cc in locomotive mean
7	what does mil in engines mean
7	what does in engines mean
7	what does cc in engines imply
7	what does cc in engines mean
7	what does cc in engines mean
7	what does cc in engines mean
7	what does cc in engines mean
7	what does cc in engines mean
7	what does cc in engines mean
7	what does cc in engines mean
7	what does cc in engines mean
7	what does cc in engines mean
7	what does cc in engines mean
7	what does cc in engines mean
7	what does cc in engines mean
7	what does cc in engines mean
7	what does cc in engines mean
7	what does cc in engines mean
7	what does cc in engines mean
7	what does cc in engines mean
7	what does cc in engines mean
7	what does cc in engines mean
7	what does cc in engines mean
7	what does cc in engines mean
7	what does cc in engines mean
7	what does cc in engines mean
8	When did Elvis Presley die ?
8	when did elvis presley die out
8	when did acid presley die
8	when did elvis elvis presley die
8	when did elvis elvis aron presley die
8	when did acid presley die
8	when did elvis elvis aron presley die
8	when did elvis presley break
8	when did elvis presley break
8	when did elvis presley pass away
8	when did elvis presley die
8	when did elvis presley die
8	when did elvis presley die
8	when did elvis presley die
8	when did elvis presley die
8	when did elvis presley die
8	when did elvis presley die
8	when did elvis presley die
8	when did elvis presley die
8	when did elvis presley die
8	when did elvis presley die
8	when did elvis presley die
8	when did elvis presley die
8	when did elvis presley die
8	when did elvis presley die
8	when did elvis presley die
8	when did elvis presley die
8	when did elvis presley die
8	when did elvis presley die
8	when did elvis presley die
8	when did elvis presley die
8	when did elvis presley die
8	when did elvis presley die
21	What is the capital of Yugoslavia ?
21	what is the cap of yugoslavia
21	what is the capital of jugoslavija
21	what is the uppercase of yugoslavia
21	what is the capital letter of yugoslavia
21	what is the chapiter of yugoslavia
21	what is the capital of serbia and montenegro
21	what is the capital of serbia and montenegro
21	what is the capital of federal republic of yugoslavia
21	what is the capital of union of serbia and montenegro
21	what is the capital of yugoslavia
21	what is the capital of yugoslavia
21	what is the capital of yugoslavia
21	what is the capital of yugoslavia
21	what is the capital of yugoslavia
21	what is the capital of yugoslavia
21	what is the capital of yugoslavia
21	what is the capital of yugoslavia
21	what is the capital of yugoslavia
21	what is the capital of yugoslavia
21	what is the capital of yugoslavia
21	what is the capital of yugoslavia
21	what is the capital of yugoslavia
21	what is the capital of yugoslavia
21	what is the capital of yugoslavia
21	what is the capital of yugoslavia
21	what is the capital of yugoslavia
21	what is the capital of yugoslavia
21	what is the capital of yugoslavia
21	what is the capital of yugoslavia
21	what is the capital of yugoslavia
21	what is the capital of yugoslavia
21	what is the capital of yugoslavia
21	Where is Milan ?
21	where is milano
21	where is milano
21	where is milano
21	where is milano
21	where is milano
21	where is milano
21	where is milano
21	where is milano
21	where is milano
21	where is milan
21	where is milan
21	where is milan
21	where is milan
21	where is milan
21	where is milan
21	where is milan
21	where is milan
21	where is milan
21	where is milan
21	where is milan
21	where is milan
21	where is milan
21	where is milan
21	where is milan
21	where is milan
21	where is milan
21	where is milan
21	where is milan
21	where is milan
21	where is milan
21	where is milan
21	where is milan
35	What is the speed hummingbirds fly ?
35	what is the speed hummingbirds rainfly
35	what is the speed hummingbirds fly front
35	what is the speed hummingbirds fly sheet
35	what is the speed hummingbird fly
35	what is the speed hummingbirds flee
35	what is the rush along hummingbirds fly
35	what is the speed hummingbird fly
35	what is the speed hummingbird fly
35	what is the speed hummingbird fly
35	what is the speed hummingbirds fly
35	what is the speed hummingbirds fly
35	what is the speed hummingbirds fly
35	what is the speed hummingbirds fly
35	what is the speed hummingbirds fly
35	what is the speed hummingbirds fly
35	what is the speed hummingbirds fly
35	what is the speed hummingbirds fly
35	what is the speed hummingbirds fly
35	what is the speed hummingbirds fly
35	what is the speed hummingbirds fly
35	what is the speed hummingbirds fly
35	what is the speed hummingbirds fly
35	what is the speed hummingbirds fly
35	what is the speed hummingbirds fly
35	what is the speed hummingbirds fly
35	what is the speed hummingbirds fly
35	what is the speed hummingbirds fly
35	what is the speed hummingbirds fly
35	what is the speed hummingbirds fly
35	what is the speed hummingbirds fly
35	what is the speed hummingbirds fly
35	what is the speed hummingbirds fly
21	What is the oldest city in the United States ?
21	what is the oldest city in the merge states
21	what is the oldest city in the united province
21	what is the onetime city in the united states
21	what is the oldest metropolis in the united states
21	what is the oldest city in the united nation
21	what is the old city in the united states
21	what is the oldest city in the link states
21	what is the oldest city in the united commonwealth
21	what is the oldest urban center in the united states
21	what is the oldest city in the united states
21	what is the oldest city in the united states
21	what is the oldest city in the united states
21	what is the oldest city in the united states
21	what is the oldest city in the united states
21	what is the oldest city in the united states
21	what is the oldest city in the united states
21	what is the oldest city in the united states
21	what is the oldest city in the united states
[truncated: 14,501 more rows]
