# Supplementary material for: STTA: enhanced text classification via selective test-time augmentation
Source: PeerJ Comput Sci. 2023 Dec 19;9:e1757. doi: 10.7717/peerj-cs.1757 (PMC10773867; doi:10.7717/peerj-cs.1757)
Supplement: Supplemental Information 6 — The Text REtrieval Conference (TREC) Question Classification dataset contains 5500 labeled questions in training set and another 500 for test set.The TREC-Fine dataset has 50 fine class labels. [file peerj-cs-09-1757-s006.zip › tta_sr_ri_rs_rd_0.1_4x8_1+32_test.csv]

label	sentence
40	How far is it from Denver to Aspen ?
40	how far is it from mile high city to aspen
40	how far is it from capital of colorado to aspen
40	how far is it from mile high city to aspen
40	how far is it from denver to aspen
40	how far is it from denver to aspen
40	how far is it from denver to aspen
40	how far is it from denver to aspen
40	how far is it from denver to aspen
40	how far is it from information technology denver to aspen
40	how far is it alir from denver to aspen
40	how embody far is it from denver to aspen
40	how far is it from denver to aspen
40	how far is it from denver to aspen
40	how far is it from denver to aspen
40	how far is it from denver to aspen
40	how far is it from denver to aspen
40	how far is to from denver it aspen
40	how far is aspen from denver to it
40	how from is it far denver to aspen
40	how far is it from denver to aspen
40	how far is it from denver to aspen
40	how far is it from denver to aspen
40	how far is it from denver to aspen
40	how far is it from denver to aspen
40	how far is it from denver aspen
40	how far is it from denver to aspen
40	how is it from denver to aspen
40	how far is it from denver to aspen
40	how far is it from denver to aspen
40	how far is it from denver to aspen
40	how far is it from denver to aspen
40	how far is it from denver to aspen
21	What county is Modesto , California in ?
21	what county is modesto golden state in
21	what county is modesto ca in
21	what county is modesto ca in
21	what county is modesto california in
21	what county is modesto california in
21	what county is modesto california in
21	what county is modesto california in
21	what county is modesto california in
21	what county is modesto california embody in
21	what county is modesto california atomic number in
21	what county is modesto atomic number california in
21	what county is modesto california in
21	what county is modesto california in
21	what county is modesto california in
21	what county is modesto california in
21	what county is modesto california in
21	what county is in california modesto
21	what county in modesto california is
21	california county is modesto what in
21	what county is modesto california in
21	what county is modesto california in
21	what county is modesto california in
21	what county is modesto california in
21	what county is modesto california in
21	what county is modesto california in
21	what county is modesto california in
21	what county modesto california in
21	what county is modesto california in
21	what county is modesto california in
21	what county is modesto california in
21	what county is modesto california in
21	what county is modesto california in
12	Who was Galileo ?
12	who was galileo galilei
12	who was galileo galilei
12	who was galileo galilei
12	who was galileo
12	who was galileo
12	who was galileo
12	who was galileo
12	who was galileo
12	who was world health organization galileo
12	who embody was galileo
12	who was embody galileo
12	who was galileo
12	who was galileo
12	who was galileo
12	who was galileo
12	who was galileo
12	galileo was who
12	galileo was who
12	was who galileo
12	who was galileo
12	who was galileo
12	who was galileo
12	who was galileo
12	who was galileo
12	who was galileo
12	who was galileo
12	who was galileo
12	who was galileo
12	who was galileo
12	who was galileo
12	who was galileo
12	who was galileo
7	What is an atom ?
7	what is an particle
7	what is an particle
7	what is an molecule
7	what is an atom
7	what is an atom
7	what is an atom
7	what is an atom
7	what is an atom
7	what molecule is an atom
7	associate in nursing what is an atom
7	what is embody an atom
7	what is an atom
7	what is an atom
7	what is an atom
7	what is an atom
7	what is an atom
7	what atom an is
7	an is what atom
7	what is atom an
7	what is an atom
7	what is an atom
7	what is an atom
7	what is an atom
7	what is an atom
7	what is an
7	what is an atom
7	what is an atom
7	what is an atom
7	what is an atom
7	what is an atom
7	what is an atom
7	what is an atom
8	When did Hawaii become a state ?
8	when did hawaii become a res publica
8	when did hi become a state
8	when did hawaii turn a state
8	when did hawaii become a state
8	when did hawaii become a state
8	when did hawaii become a state
8	when did hawaii become a state
8	when did hawaii become a state
8	when did fare hawaii become a state
8	type a when did hawaii become a state
8	when did turn hawaii become a state
8	when did hawaii become a state
8	when did hawaii become a state
8	when did hawaii become a state
8	when did hawaii become a state
8	when did hawaii become a state
8	when a hawaii become did state
8	when hawaii did become a state
8	when did state become a hawaii
8	when did hawaii become a state
8	when did hawaii become a state
8	when did hawaii become a state
8	when did hawaii become a state
8	when did hawaii become a state
8	when did hawaii become a state
8	when did hawaii become a state
8	did hawaii become a state
8	when did hawaii become a state
8	when did hawaii become a state
8	when did hawaii become a state
8	when did hawaii become a state
8	when did hawaii become a state
40	How tall is the Sears Building ?
40	how tall is the sear building
40	how tall is the sear building
40	how tall is the sears build up
40	how tall is the sears building
40	how tall is the sears building
40	how tall is the sears building
40	how tall is the sears building
40	how tall is the sears building
40	how tall is sear the sears building
40	how tall build up is the sears building
40	how embody tall is the sears building
40	how tall is the sears building
40	how tall is the sears building
40	how tall is the sears building
40	how tall is the sears building
40	how tall is the sears building
40	how the is tall sears building
40	how the is tall sears building
40	how is tall the sears building
40	how tall is the sears building
40	how tall is the sears building
40	how tall is the sears building
40	how tall is the sears building
40	how tall is the sears building
40	how tall is the sears building
40	how tall is the sears building
40	how tall the sears building
40	how tall is the sears building
40	how tall is the sears building
40	how tall is the sears building
40	how tall is the sears building
40	how tall is the sears building
5	George Bush purchased a small interest in which baseball team ?
5	george bush purchased a small interestingness in which baseball team
5	george bush purchased a small interest in which baseball squad
5	george bush purchased a small interest in which baseball squad
5	george bush purchased a small interest in which baseball team
5	george bush purchased a small interest in which baseball team
5	george bush purchased a small interest in which baseball team
5	george bush purchased a small interest in which baseball team
5	george bush purchased a small interest in which baseball team
5	george bush purchased a small interest in which george bush baseball team
5	team up george bush purchased a small interest in which baseball team
5	george bush purchased a type a small interest in which baseball team
5	george bush purchased a small interest in which baseball team
5	george bush purchased a small interest in which baseball team
5	george bush purchased a small interest in which baseball team
5	george bush purchased a small interest in which baseball team
5	george bush purchased a small interest in which baseball team
5	purchased bush george a small interest in which baseball team
5	george bush purchased a baseball interest in which small team
5	george purchased bush a small interest in which baseball team
5	george bush purchased a small interest in which baseball team
5	george bush purchased a small interest in which baseball team
5	george bush purchased a small interest in which baseball team
5	george bush purchased a small interest in which baseball team
5	george bush purchased a small interest in which baseball team
5	george bush purchased a small interest in which baseball team
5	george bush purchased a small interest in baseball team
5	george bush a small interest in which baseball team
5	george bush purchased a small interest in which baseball team
5	george bush purchased a small interest in which baseball team
5	george bush purchased a small interest in which baseball team
5	george bush purchased a small interest in which baseball team
5	george bush purchased a small interest in which baseball team
30	What is Australia 's national flower ?
30	what is australia s interior flower
30	what is australia s home flower
30	what is australia s national bloom
30	what is australia s national flower
30	what is australia s national flower
30	what is australia s national flower
30	what is australia s national flower
30	what is australia s national flower
30	what is australia s national atomic number flower
30	what is australia s commonwealth of australia national flower
30	what atomic number is australia s national flower
30	what is australia s national flower
30	what is australia s national flower
30	what is australia s national flower
30	what is australia s national flower
30	what is australia s national flower
30	s is australia what national flower
30	is what australia s national flower
30	australia is what s national flower
30	what is australia s national flower
30	what is australia s national flower
30	what is australia s national flower
30	what is australia s national flower
30	what is australia s national flower
30	is australia national
30	what australia s national flower
30	what is australia s national flower
30	what is australia s national flower
30	what is australia s national flower
30	what is australia s national flower
30	what is australia s national flower
30	what is australia s national flower
9	Why does the moon turn orange ?
9	why does the moon turn orangish
9	why does the moon ferment orange
9	why does the moon turn orangish
9	why does the moon turn orange
9	why does the moon turn orange
9	why does the moon turn orange
9	why does the moon turn orange
9	why does the moon turn orange
9	grow why does the moon turn orange
9	why orange tree does the moon turn orange
9	why does the moon department of energy turn orange
9	why does the moon turn orange
9	why does the moon turn orange
9	why does the moon turn orange
9	why does the moon turn orange
9	why does the moon turn orange
9	orange does the moon turn why
9	moon does the why turn orange
9	why does the turn moon orange
9	why does the moon turn orange
9	why does the moon turn orange
9	why does the moon turn orange
9	why does the moon turn orange
9	why does the moon turn orange
9	why does the moon turn orange
9	why does the moon orange
9	why does the moon turn orange
9	why does the moon turn orange
9	why does the moon turn orange
9	why does the moon turn orange
9	why does the moon turn orange
9	why does the moon turn orange
7	What is autism ?
7	what is autism
7	what is autism
7	what is autism
7	what is autism
7	what is autism
7	what is autism
7	what is autism
7	what is autism
7	what embody is autism
7	what is embody autism
7	embody what is autism
7	what is autism
7	what is autism
7	what is autism
7	what is autism
7	what is autism
7	what autism is
7	autism is what
7	is what autism
7	what is autism
7	what is autism
7	what is autism
7	what is autism
7	what is autism
7	what is autism
7	what is
7	what is autism
7	what is autism
7	what is autism
7	what is autism
7	what is autism
7	what is autism
21	What city had a world fair in 1900 ?
21	what metropolis had a world fair in
21	what city had a world bonnie in
21	what city had a world clean in
21	what city had a world fair in
21	what city had a world fair in
21	what city had a world fair in
21	what city had a world fair in
21	what city had a world fair in
21	what type a city had a world fair in
21	bonny what city had a world fair in
21	what city had a world bonny fair in
21	what city had a world fair in
21	what city had a world fair in
21	what city had a world fair in
21	what city had a world fair in
21	what city had a world fair in
21	what city world a had fair in
21	what city had a world fair in
21	what in had a world fair city
21	what city had a world fair in
21	what city had a world fair in
21	what city had a world fair in
21	what city had a world fair in
21	what city had a world fair in
21	what city had a world fair in
21	what city had a world fair in
21	what city had a world fair in
21	what city had a world fair in
21	what city had a world fair in
21	what city had a world fair in
21	what city had a world fair in
21	what city had a world fair in
4	What person 's head is on a dime ?
4	what person s head is on a dime bag
4	what person s head word is on a dime
4	what mortal s head is on a dime
4	what person s head is on a dime
4	what person s head is on a dime
4	what person s head is on a dime
4	what person s head is on a dime
4	what person s head is on a dime
4	what person s drumhead head is on a dime
4	what person s head is type a on a dime
4	what person s head is drumhead on a dime
4	what person s head is on a dime
4	what person s head is on a dime
4	what person s head is on a dime
4	what person s head is on a dime
4	what person s head is on a dime
4	what dime s head is on a person
4	what person head s is on a dime
4	what person s head is on dime a
4	what person s head is on a dime
4	what person s head is on a dime
4	what person s head is on a dime
4	what person s head is on a dime
4	what person s head is on a dime
4	what s head is on a dime
4	what person s head is on dime
4	what person s head is on a dime
4	what person s head is on a dime
4	what person s head is on a dime
4	what person s head is on a dime
4	what person s head is on a dime
4	what person s head is on a dime
45	What is the average weight of a Yellow Labrador ?
45	what is the average system of weights of a yellow labrador
45	what is the intermediate weight of a yellow labrador
45	what is the modal weight of a yellow labrador
45	what is the average weight of a yellow labrador
45	what is the average weight of a yellow labrador
45	what is the average weight of a yellow labrador
45	what is the average weight of a yellow labrador
45	what is the average weight of a yellow labrador
45	what is the xanthous average weight of a yellow labrador
45	xanthous what is the average weight of a yellow labrador
45	what is fair the average weight of a yellow labrador
45	what is the average weight of a yellow labrador
45	what is the average weight of a yellow labrador
45	what is the average weight of a yellow labrador
45	what is the average weight of a yellow labrador
45	what is the average weight of a yellow labrador
45	what is the weight average of a yellow labrador
45	what is the average weight of a yellow labrador
45	what is average the weight of a yellow labrador
45	what is the average weight of a yellow labrador
45	what is the average weight of a yellow labrador
45	what is the average weight of a yellow labrador
45	what is the average weight of a yellow labrador
45	what is the average weight of a yellow labrador
45	what is the weight of a yellow labrador
45	what is average weight of a yellow labrador
45	what is the weight of a yellow
45	what is the average weight of a yellow labrador
45	what is the average weight of a yellow labrador
45	what is the average weight of a yellow labrador
45	what is the average weight of a yellow labrador
45	what is the average weight of a yellow labrador
4	Who was the first man to fly across the Pacific Ocean ?
4	who was the first man to fly across the pacific sea
4	who was the first man to rainfly across the pacific ocean
4	who was the first man to fly crosswise the pacific ocean
4	who was the first man to fly across the pacific ocean
4	who was the first man to fly across the pacific ocean
4	who was the first man to fly across the pacific ocean
4	who was the first man to fly across the pacific ocean
4	who was the first man to fly across the pacific ocean
4	who world health organization was the first man to fly across the pacific ocean
4	valet who was the first man to fly across the pacific ocean
4	who was the first man world health organization to fly across the pacific ocean
4	who was the first man to fly across the pacific ocean
4	who was the first man to fly across the pacific ocean
4	who was the first man to fly across the pacific ocean
4	who was the first man to fly across the pacific ocean
4	who was the first man to fly across the pacific ocean
4	who was the across man to fly first the pacific ocean
4	who was the first fly to man across the pacific ocean
4	who was ocean first man to fly across the pacific the
4	who was the first man to fly across the pacific ocean
4	who was the first man to fly across the pacific ocean
4	who was the first man to fly across the pacific ocean
4	who was the first man to fly across the pacific ocean
4	who was the first man to fly across the pacific ocean
4	who the first man to fly across the pacific ocean
4	who was the first man to fly across the pacific
4	was the first man fly across the pacific ocean
4	who was the first man to fly across the pacific ocean
4	who was the first man to fly across the pacific ocean
4	who was the first man to fly across the pacific ocean
4	who was the first man to fly across the pacific ocean
4	who was the first man to fly across the pacific ocean
8	When did Idaho become a state ?
8	when did idaho suit a state
8	when did idaho turn a state
8	when did id become a state
8	when did idaho become a state
8	when did idaho become a state
8	when did idaho become a state
8	when did idaho become a state
8	when did idaho become a state
8	type a when did idaho become a state
8	when fare did idaho become a state
8	when id did idaho become a state
8	when did idaho become a state
8	when did idaho become a state
8	when did idaho become a state
8	when did idaho become a state
8	when did idaho become a state
8	when become idaho did a state
8	when did become idaho a state
8	when did idaho become state a
8	when did idaho become a state
8	when did idaho become a state
8	when did idaho become a state
8	when did idaho become a state
8	when did idaho become a state
8	when did idaho become a state
8	when did idaho become a state
8	when did idaho become
8	when did idaho become a state
8	when did idaho become a state
8	when did idaho become a state
8	when did idaho become a state
8	when did idaho become a state
14	What is the life expectancy for crickets ?
14	what is the life expectancy for cricket
14	what is the life expectancy for cricket
14	what is the aliveness expectancy for crickets
14	what is the life expectancy for crickets
14	what is the life expectancy for crickets
14	what is the life expectancy for crickets
14	what is the life expectancy for crickets
14	what is the life expectancy for crickets
14	anticipation what is the life expectancy for crickets
14	what is the life expectancy anticipation for crickets
14	what is the life expectancy for anticipation crickets
14	what is the life expectancy for crickets
14	what is the life expectancy for crickets
14	what is the life expectancy for crickets
14	what is the life expectancy for crickets
14	what is the life expectancy for crickets
14	what is crickets life expectancy for the
14	what is the expectancy life for crickets
14	what crickets the life expectancy for is
14	what is the life expectancy for crickets
14	what is the life expectancy for crickets
14	what is the life expectancy for crickets
14	what is the life expectancy for crickets
14	what is the life expectancy for crickets
14	what is the life expectancy for
14	what is the life expectancy for crickets
14	what is the life expectancy for crickets
14	what is the life expectancy for crickets
14	what is the life expectancy for crickets
14	what is the life expectancy for crickets
14	what is the life expectancy for crickets
14	what is the life expectancy for crickets
28	What metal has the highest melting point ?
28	what metallic has the highest melting point
28	what metal has the highest melting detail
28	what metal has the eminent melting point
28	what metal has the highest melting point
28	what metal has the highest melting point
28	what metal has the highest melting point
28	what metal has the highest melting point
28	what metal has the highest melting point
28	what metal has the let highest melting point
28	what metal has the highest melting melt point
28	what let metal has the highest melting point
28	what metal has the highest melting point
28	what metal has the highest melting point
28	what metal has the highest melting point
28	what metal has the highest melting point
28	what metal has the highest melting point
28	what the has metal highest melting point
28	the metal has what highest melting point
28	what metal has the melting highest point
28	what metal has the highest melting point
28	what metal has the highest melting point
28	what metal has the highest melting point
28	what metal has the highest melting point
28	what metal has the highest melting point
28	what metal has the highest melting point
28	what has highest point
28	what metal has the highest melting point
28	what metal has the highest melting point
28	what metal has the highest melting point
28	what metal has the highest melting point
28	what metal has the highest melting point
28	what metal has the highest melting point
4	Who developed the vaccination against polio ?
4	who modernise the vaccination against polio
4	who developed the inoculation against polio
4	who developed the vaccination against infantile paralysis
4	who developed the vaccination against polio
4	who developed the vaccination against polio
4	who developed the vaccination against polio
4	who developed the vaccination against polio
4	who developed the vaccination against polio
4	who developed grow the vaccination against polio
4	who developed inoculation the vaccination against polio
4	who developed world health organization the vaccination against polio
4	who developed the vaccination against polio
4	who developed the vaccination against polio
4	who developed the vaccination against polio
4	who developed the vaccination against polio
4	who developed the vaccination against polio
4	who polio the vaccination against developed
4	who developed the against vaccination polio
4	who vaccination the developed against polio
4	who developed the vaccination against polio
4	who developed the vaccination against polio
4	who developed the vaccination against polio
4	who developed the vaccination against polio
4	who developed the vaccination against polio
4	who developed vaccination against polio
4	developed the vaccination against polio
4	who developed the vaccination against
4	who developed the vaccination against polio
4	who developed the vaccination against polio
4	who developed the vaccination against polio
4	who developed the vaccination against polio
4	who developed the vaccination against polio
7	What is epilepsy ?
7	what is epilepsy
7	what is epilepsy
7	what is epilepsy
7	what is epilepsy
7	what is epilepsy
7	what is epilepsy
7	what is epilepsy
7	what is epilepsy
7	what embody is epilepsy
7	embody what is epilepsy
7	what embody is epilepsy
7	what is epilepsy
7	what is epilepsy
7	what is epilepsy
7	what is epilepsy
7	what is epilepsy
7	is what epilepsy
7	what epilepsy is
7	epilepsy is what
7	what is epilepsy
7	what is epilepsy
7	what is epilepsy
7	what is epilepsy
7	what is epilepsy
7	what is epilepsy
7	what is epilepsy
7	what is epilepsy
7	what is epilepsy
7	what is epilepsy
7	what is epilepsy
7	what is epilepsy
7	what is epilepsy
8	What year did the Titanic sink ?
8	what yr did the titanic sink
8	what year did the titanic pass
8	what year did the titanic settle
8	what year did the titanic sink
8	what year did the titanic sink
8	what year did the titanic sink
8	what year did the titanic sink
8	what year did the titanic sink
8	what year fare did the titanic sink
8	what year did the titanic swallow hole sink
8	what year did the fare titanic sink
8	what year did the titanic sink
8	what year did the titanic sink
8	what year did the titanic sink
8	what year did the titanic sink
8	what year did the titanic sink
8	what year the did titanic sink
8	what titanic did the year sink
8	what year sink the titanic did
8	what year did the titanic sink
8	what year did the titanic sink
8	what year did the titanic sink
8	what year did the titanic sink
8	what year did the titanic sink
8	what did the titanic sink
8	what year did the titanic sink
8	what year did titanic sink
8	what year did the titanic sink
8	what year did the titanic sink
8	what year did the titanic sink
8	what year did the titanic sink
8	what year did the titanic sink
4	Who was the first American to walk in space ?
4	who was the first american to take the air in space
4	who was the first american english to walk in space
4	who was the first american to walk in blank space
4	who was the first american to walk in space
4	who was the first american to walk in space
4	who was the first american to walk in space
4	who was the first american to walk in space
4	who was the first american to walk in space
4	who was the first walk of life american to walk in space
4	who was the first american to walk in american english space
4	who was the first american atomic number to walk in space
4	who was the first american to walk in space
4	who was the first american to walk in space
4	who was the first american to walk in space
4	who was the first american to walk in space
4	who was the first american to walk in space
4	who was first the american to walk in space
4	who was the first american to in walk space
4	space was the first american to walk in who
4	who was the first american to walk in space
4	who was the first american to walk in space
4	who was the first american to walk in space
4	who was the first american to walk in space
4	who was the first american to walk in space
4	who was the first american to walk in space
4	was the first american to walk space
4	who was the first american to in space
4	who was the first american to walk in space
4	who was the first american to walk in space
4	who was the first american to walk in space
4	who was the first american to walk in space
4	who was the first american to walk in space
7	What is a biosphere ?
7	what is a biosphere
7	what is a biosphere
7	what is a biosphere
7	what is a biosphere
7	what is a biosphere
7	what is a biosphere
7	what is a biosphere
7	what is a biosphere
7	what embody is a biosphere
7	what is embody a biosphere
7	what type a is a biosphere
7	what is a biosphere
7	what is a biosphere
7	what is a biosphere
7	what is a biosphere
7	what is a biosphere
7	what is biosphere a
7	what is biosphere a
7	biosphere is a what
7	what is a biosphere
7	what is a biosphere
7	what is a biosphere
7	what is a biosphere
7	what is a biosphere
7	is a biosphere
7	what is a biosphere
7	what is a biosphere
7	what is a biosphere
7	what is a biosphere
7	what is a biosphere
7	what is a biosphere
7	what is a biosphere
14	What river in the US is known as the Big Muddy ?
14	what river in the us is known as the big marshy
14	what river in the atomic number is known as the big muddy
14	what river in the us is known as the with child muddy
14	what river in the us is known as the big muddy
14	what river in the us is known as the big muddy
14	what river in the us is known as the big muddy
14	what river in the us is known as the big muddy
14	what river in the us is known as the big muddy
14	what river in the us is known as the murky big muddy
14	what river in embody the us is known as the big muddy
14	what atomic number river in the us is known as the big muddy
14	what river in the us is known as the big muddy
14	what river in the us is known as the big muddy
14	what river in the us is known as the big muddy
14	what river in the us is known as the big muddy
14	what river in the us is known as the big muddy
14	what river in the us as known is the big muddy
14	what big in the us is known as the river muddy
14	the river in the us is known as what big muddy
14	what river in the us is known as the big muddy
14	what river in the us is known as the big muddy
14	what river in the us is known as the big muddy
14	what river in the us is known as the big muddy
14	what river in the us is known as the big muddy
14	what in us is known as the big muddy
14	what river in the is known as muddy
14	what river in the us is known as big muddy
14	what river in the us is known as the big muddy
14	what river in the us is known as the big muddy
14	what river in the us is known as the big muddy
14	what river in the us is known as the big muddy
14	what river in the us is known as the big muddy
7	What is bipolar disorder ?
7	what is bipolar disorderliness
7	what is bipolar disarray
7	what is bipolar trouble
7	what is bipolar disorder
7	what is bipolar disorder
7	what is bipolar disorder
7	what is bipolar disorder
7	what is bipolar disorder
7	what is bipolar embody disorder
7	what is bipolar embody disorder
7	embody what is bipolar disorder
7	what is bipolar disorder
7	what is bipolar disorder
7	what is bipolar disorder
7	what is bipolar disorder
7	what is bipolar disorder
7	what is disorder bipolar
7	what disorder bipolar is
7	disorder is bipolar what
7	what is bipolar disorder
7	what is bipolar disorder
7	what is bipolar disorder
7	what is bipolar disorder
7	what is bipolar disorder
7	what is bipolar disorder
7	what is bipolar disorder
7	what is bipolar
7	what is bipolar disorder
7	what is bipolar disorder
7	what is bipolar disorder
7	what is bipolar disorder
7	what is bipolar disorder
7	What is cholesterol ?
7	what is cholesterin
7	what is cholesterin
7	what is cholesterin
7	what is cholesterol
7	what is cholesterol
7	what is cholesterol
7	what is cholesterol
7	what is cholesterol
7	what is cholesterin cholesterol
7	what cholesterin is cholesterol
7	embody what is cholesterol
7	what is cholesterol
7	what is cholesterol
7	what is cholesterol
7	what is cholesterol
7	what is cholesterol
7	is what cholesterol
7	what cholesterol is
7	what cholesterol is
7	what is cholesterol
7	what is cholesterol
7	what is cholesterol
7	what is cholesterol
7	what is cholesterol
7	what is cholesterol
7	what is cholesterol
7	what is cholesterol
7	what is cholesterol
7	what is cholesterol
7	what is cholesterol
7	what is cholesterol
7	what is cholesterol
4	Who developed the Macintosh computer ?
4	who prepare the macintosh computer
4	who developed the mac computer
4	who developed the mack computer
4	who developed the macintosh computer
4	who developed the macintosh computer
4	who developed the macintosh computer
4	who developed the macintosh computer
4	who developed the macintosh computer
4	who developed the grow macintosh computer
4	who world health organization developed the macintosh computer
4	who developed the macintosh mac computer
4	who developed the macintosh computer
4	who developed the macintosh computer
4	who developed the macintosh computer
4	who developed the macintosh computer
4	who developed the macintosh computer
4	computer developed the macintosh who
4	macintosh developed the who computer
4	computer developed the macintosh who
4	who developed the macintosh computer
4	who developed the macintosh computer
4	who developed the macintosh computer
4	who developed the macintosh computer
4	who developed the macintosh computer
4	who developed the macintosh computer
4	developed the macintosh computer
4	developed the macintosh computer
4	who developed the macintosh computer
4	who developed the macintosh computer
4	who developed the macintosh computer
4	who developed the macintosh computer
4	who developed the macintosh computer
7	What is caffeine ?
7	what is caffein
7	what is caffein
7	what is caffein
7	what is caffeine
7	what is caffeine
7	what is caffeine
7	what is caffeine
7	what is caffeine
7	what caffein is caffeine
7	what embody is caffeine
7	what is caffein caffeine
7	what is caffeine
7	what is caffeine
7	what is caffeine
7	what is caffeine
7	what is caffeine
7	what caffeine is
7	what caffeine is
7	caffeine is what
7	what is caffeine
7	what is caffeine
7	what is caffeine
7	what is caffeine
7	what is caffeine
7	what is caffeine
7	what is caffeine
7	what is caffeine
7	what is caffeine
7	what is caffeine
7	what is caffeine
7	what is caffeine
7	what is caffeine
14	What imaginary line is halfway between the North and South Poles ?
14	what imaginary line is halfway between the north and south pole
14	what imaginary line is halfway between the north and to the south poles
14	what imaginary line is halfway between the north and dixieland poles
14	what imaginary line is halfway between the north and south poles
14	what imaginary line is halfway between the north and south poles
14	what imaginary line is halfway between the north and south poles
14	what imaginary line is halfway between the north and south poles
14	what imaginary line is halfway between the north and south poles
14	to the south what imaginary line is halfway between the north and south poles
14	what imaginary line is halfway between betwixt the north and south poles
14	what imaginary betwixt line is halfway between the north and south poles
14	what imaginary line is halfway between the north and south poles
14	what imaginary line is halfway between the north and south poles
14	what imaginary line is halfway between the north and south poles
14	what imaginary line is halfway between the north and south poles
14	what imaginary line is halfway between the north and south poles
14	what imaginary line halfway is between the north and south poles
14	what is line imaginary halfway between the north and south poles
14	north imaginary line is halfway between the what and south poles
14	what imaginary line is halfway between the north and south poles
14	what imaginary line is halfway between the north and south poles
14	what imaginary line is halfway between the north and south poles
14	what imaginary line is halfway between the north and south poles
14	what imaginary line is halfway between the north and south poles
14	what imaginary line is between the north and south poles
14	what imaginary line is between and
14	what imaginary is halfway between the north and poles
14	what imaginary line is halfway between the north and south poles
14	what imaginary line is halfway between the north and south poles
14	what imaginary line is halfway between the north and south poles
14	what imaginary line is halfway between the north and south poles
14	what imaginary line is halfway between the north and south poles
14	Where is John Wayne airport ?
14	where is whoremaster wayne airport
14	where is john wayne aerodrome
14	where is john wayne airdrome
14	where is john wayne airport
14	where is john wayne airport
14	where is john wayne airport
14	where is john wayne airport
14	where is john wayne airport
14	where is john embody wayne airport
14	where is john can wayne airport
14	where is john wayne can airport
14	where is john wayne airport
14	where is john wayne airport
14	where is john wayne airport
14	where is john wayne airport
14	where is john wayne airport
14	where is wayne john airport
14	wayne is john where airport
14	where airport john wayne is
14	where is john wayne airport
14	where is john wayne airport
14	where is john wayne airport
14	where is john wayne airport
14	where is john wayne airport
14	where is john wayne airport
14	where wayne airport
14	where is john wayne airport
14	where is john wayne airport
14	where is john wayne airport
14	where is john wayne airport
14	where is john wayne airport
14	where is john wayne airport
14	What hemisphere is the Philippines in ?
14	what hemisphere is the philippine islands in
14	what cerebral hemisphere is the philippines in
14	what cerebral hemisphere is the philippines in
14	what hemisphere is the philippines in
14	what hemisphere is the philippines in
14	what hemisphere is the philippines in
14	what hemisphere is the philippines in
14	what hemisphere is the philippines in
14	what hemisphere is the philippines embody in
14	what hemisphere is atomic number the philippines in
14	what hemisphere is cerebral hemisphere the philippines in
14	what hemisphere is the philippines in
14	what hemisphere is the philippines in
14	what hemisphere is the philippines in
14	what hemisphere is the philippines in
14	what hemisphere is the philippines in
14	what in is the philippines hemisphere
14	hemisphere what is the philippines in
14	in hemisphere is the philippines what
14	what hemisphere is the philippines in
14	what hemisphere is the philippines in
14	what hemisphere is the philippines in
14	what hemisphere is the philippines in
14	what hemisphere is the philippines in
14	hemisphere is the philippines in
14	what hemisphere the philippines in
14	what hemisphere is the philippines in
14	what hemisphere is the philippines in
14	what hemisphere is the philippines in
14	what hemisphere is the philippines in
14	what hemisphere is the philippines in
14	what hemisphere is the philippines in
35	What is the average speed of the horses at the Kentucky Derby ?
35	what is the average speed of the knight at the kentucky derby
35	what is the average speed of the horses at the bluegrass state derby
35	what is the average accelerate of the horses at the kentucky derby
35	what is the average speed of the horses at the kentucky derby
35	what is the average speed of the horses at the kentucky derby
35	what is the average speed of the horses at the kentucky derby
35	what is the average speed of the horses at the kentucky derby
35	what is the average speed of the horses at the kentucky derby
35	bowler hat what is the average speed of the horses at the kentucky derby
35	what is the average embody speed of the horses at the kentucky derby
35	what is the average speed of the horses at the bowler hat kentucky derby
35	what is the average speed of the horses at the kentucky derby
35	what is the average speed of the horses at the kentucky derby
35	what is the average speed of the horses at the kentucky derby
35	what is the average speed of the horses at the kentucky derby
35	what is the average speed of the horses at the kentucky derby
35	what is the average at of the horses speed the kentucky derby
35	what the the average speed of is horses at the kentucky derby
35	what is the average the of speed horses at the kentucky derby
35	what is the average speed of the horses at the kentucky derby
35	what is the average speed of the horses at the kentucky derby
35	what is the average speed of the horses at the kentucky derby
35	what is the average speed of the horses at the kentucky derby
35	what is the average speed of the horses at the kentucky derby
35	what is the average speed of the horses at the kentucky derby
35	what is the average speed of the horses the kentucky derby
35	what is the average speed of the horses at the kentucky derby
35	what is the average speed of the horses at the kentucky derby
35	what is the average speed of the horses at the kentucky derby
35	what is the average speed of the horses at the kentucky derby
35	what is the average speed of the horses at the kentucky derby
35	what is the average speed of the horses at the kentucky derby
24	Where are the Rocky Mountains ?
24	where are the jumpy mountains
24	where are the rocky mount
24	where are the rocky heap
24	where are the rocky mountains
24	where are the rocky mountains
24	where are the rocky mountains
24	where are the rocky mountains
24	where are the rocky mountains
24	where are the rocky embody mountains
24	where bouldered are the rocky mountains
24	where are the rocky embody mountains
24	where are the rocky mountains
24	where are the rocky mountains
24	where are the rocky mountains
24	where are the rocky mountains
24	where are the rocky mountains
24	where are the mountains rocky
24	rocky are the where mountains
24	the are where rocky mountains
24	where are the rocky mountains
24	where are the rocky mountains
24	where are the rocky mountains
24	where are the rocky mountains
24	where are the rocky mountains
24	where are the rocky mountains
24	where the rocky mountains
24	where are the mountains
24	where are the rocky mountains
24	where are the rocky mountains
24	where are the rocky mountains
24	where are the rocky mountains
24	where are the rocky mountains
7	What are invertebrates ?
7	what are invertebrate
7	what are invertebrate
7	what are invertebrate
7	what are invertebrates
7	what are invertebrates
7	what are invertebrates
7	what are invertebrates
7	what are invertebrates
7	what embody are invertebrates
7	invertebrate what are invertebrates
7	what are invertebrate invertebrates
7	what are invertebrates
7	what are invertebrates
7	what are invertebrates
7	what are invertebrates
7	what are invertebrates
7	invertebrates are what
7	invertebrates are what
7	what invertebrates are
7	what are invertebrates
7	what are invertebrates
7	what are invertebrates
7	what are invertebrates
7	what are invertebrates
7	what are invertebrates
7	what are invertebrates
7	what are invertebrates
7	what are invertebrates
7	what are invertebrates
7	what are invertebrates
7	what are invertebrates
7	what are invertebrates
41	What is the temperature at the center of the earth ?
41	what is the temperature at the centre of the earth
41	what is the temperature at the center field of the earth
41	what is the temperature at the center of the land
41	what is the temperature at the center of the earth
41	what is the temperature at the center of the earth
41	what is the temperature at the center of the earth
41	what is the temperature at the center of the earth
41	what is the temperature at the center of the earth
41	what is the temperature center field at the center of the earth
41	what is the temperature at ground the center of the earth
41	what is the temperature embody at the center of the earth
41	what is the temperature at the center of the earth
41	what is the temperature at the center of the earth
41	what is the temperature at the center of the earth
41	what is the temperature at the center of the earth
41	what is the temperature at the center of the earth
41	temperature is the what at the center of the earth
41	what temperature the is at the center of the earth
41	what is the temperature at earth center of the the
41	what is the temperature at the center of the earth
41	what is the temperature at the center of the earth
41	what is the temperature at the center of the earth
41	what is the temperature at the center of the earth
41	what is the temperature at the center of the earth
41	what is the temperature at the center of the earth
41	what is the temperature the center of the earth
41	what the temperature at the center of earth
41	what is the temperature at the center of the earth
41	what is the temperature at the center of the earth
41	what is the temperature at the center of the earth
41	what is the temperature at the center of the earth
41	what is the temperature at the center of the earth
8	When did John F. Kennedy get elected as President ?
8	when did john f kennedy puzzle elected as president
8	when did john f kennedy get elected as chairperson
8	when did john f kennedy get elective as president
8	when did john f kennedy get elected as president
8	when did john f kennedy get elected as president
8	when did john f kennedy get elected as president
8	when did john f kennedy get elected as president
8	when did john f kennedy get elected as president
8	when did can john f kennedy get elected as president
8	fare when did john f kennedy get elected as president
8	when did john atomic number f kennedy get elected as president
8	when did john f kennedy get elected as president
8	when did john f kennedy get elected as president
8	when did john f kennedy get elected as president
8	when did john f kennedy get elected as president
8	when did john f kennedy get elected as president
8	when did john f get kennedy elected as president
8	elected did john f kennedy get when as president
8	when did john kennedy f get elected as president
8	when did john f kennedy get elected as president
8	when did john f kennedy get elected as president
8	when did john f kennedy get elected as president
8	when did john f kennedy get elected as president
8	when did john f kennedy get elected as president
8	when did john f kennedy get elected as president
8	when did john f kennedy get elected as
8	when did john f kennedy get elected as president
8	when did john f kennedy get elected as president
8	when did john f kennedy get elected as president
8	when did john f kennedy get elected as president
8	when did john f kennedy get elected as president
8	when did john f kennedy get elected as president
27	How old was Elvis Presley when he died ?
27	how old was elvis presley when he give way
27	how sometime was elvis presley when he died
27	how old was elvis elvis presley when he died
27	how old was elvis presley when he died
27	how old was elvis presley when he died
27	how old was elvis presley when he died
27	how old was elvis presley when he died
27	how old was elvis presley when he died
27	how old was elvis presley when exit he died
27	how old embody was elvis presley when he died
27	how old was elvis presley when atomic number he died
27	how old was elvis presley when he died
27	how old was elvis presley when he died
27	how old was elvis presley when he died
27	how old was elvis presley when he died
27	how old was elvis presley when he died
27	how old presley elvis was when he died
27	was old how elvis presley when he died
27	how old elvis was presley when he died
27	how old was elvis presley when he died
27	how old was elvis presley when he died
27	how old was elvis presley when he died
27	how old was elvis presley when he died
27	how old was elvis presley when he died
27	how old was elvis presley when he died
27	how old was presley when he died
27	how old was elvis presley when he died
27	how old was elvis presley when he died
27	how old was elvis presley when he died
27	how old was elvis presley when he died
27	how old was elvis presley when he died
27	how old was elvis presley when he died
14	Where is the Orinoco River ?
14	where is the orinoco river river
14	where is the orinoco river river
14	where is the orinoco river river
14	where is the orinoco river
14	where is the orinoco river
14	where is the orinoco river
14	where is the orinoco river
14	where is the orinoco river
14	where is the orinoco embody river
14	where is the orinoco embody river
14	where is the orinoco orinoco river river
14	where is the orinoco river
14	where is the orinoco river
14	where is the orinoco river
14	where is the orinoco river
14	where is the orinoco river
14	river is the orinoco where
14	river is the orinoco where
14	where river the orinoco is
14	where is the orinoco river
14	where is the orinoco river
14	where is the orinoco river
14	where is the orinoco river
14	where is the orinoco river
14	is the orinoco river
14	where is the orinoco river
14	is the orinoco river
14	where is the orinoco river
14	where is the orinoco river
14	where is the orinoco river
14	where is the orinoco river
14	where is the orinoco river
40	How far is the service line from the net in tennis ?
40	how far is the service line from the net in lawn tennis
40	how army for the liberation of rwanda is the service line from the net in tennis
40	how far is the service line from the net in lawn tennis
40	how far is the service line from the net in tennis
40	how far is the service line from the net in tennis
40	how far is the service line from the net in tennis
40	how far is the service line from the net in tennis
40	how far is the service line from the net in tennis
40	how far cyberspace is the service line from the net in tennis
40	how far is line of credit the service line from the net in tennis
40	how far is line of credit the service line from the net in tennis
40	how far is the service line from the net in tennis
40	how far is the service line from the net in tennis
40	how far is the service line from the net in tennis
40	how far is the service line from the net in tennis
40	how far is the service line from the net in tennis
40	how the is far service line from the net in tennis
40	how net is the service line from the far in tennis
40	how far is the service line net the from in tennis
40	how far is the service line from the net in tennis
40	how far is the service line from the net in tennis
40	how far is the service line from the net in tennis
40	how far is the service line from the net in tennis
40	how far is the service line from the net in tennis
40	how far is the service line from net in tennis
40	how far is the service from the net in tennis
40	far is the service line from the net in tennis
40	how far is the service line from the net in tennis
40	how far is the service line from the net in tennis
40	how far is the service line from the net in tennis
40	how far is the service line from the net in tennis
40	how far is the service line from the net in tennis
13	How much fiber should you have per day ?
13	how much fiber should you have per sidereal day
13	how much roughage should you have per day
13	how much roughage should you have per day
13	how much fiber should you have per day
13	how much fiber should you have per day
13	how much fiber should you have per day
13	how much fiber should you have per day
13	how much fiber should you have per day
13	how twenty four hour period much fiber should you have per day
13	how fibre much fiber should you have per day
13	how twenty four hour period much fiber should you have per day
13	how much fiber should you have per day
13	how much fiber should you have per day
13	how much fiber should you have per day
13	how much fiber should you have per day
13	how much fiber should you have per day
13	day much fiber should you have per how
13	how much fiber should you day per have
13	how much fiber should you day per have
13	how much fiber should you have per day
13	how much fiber should you have per day
13	how much fiber should you have per day
13	how much fiber should you have per day
13	how much fiber should you have per day
13	how much fiber should you have per day
13	how much fiber should you have per day
13	how much fiber should you have per day
13	how much fiber should you have per day
13	how much fiber should you have per day
13	how much fiber should you have per day
13	how much fiber should you have per day
13	how much fiber should you have per day
13	How many Great Lakes are there ?
13	how many great lake are there
13	how many with child lakes are there
13	how many outstanding lakes are there
13	how many great lakes are there
13	how many great lakes are there
13	how many great lakes are there
13	how many great lakes are there
13	how many great lakes are there
13	how many great lakes are lake there
13	how lake many great lakes are there
13	how many great lakes lake are there
13	how many great lakes are there
13	how many great lakes are there
13	how many great lakes are there
13	how many great lakes are there
13	how many great lakes are there
13	how many great there are lakes
13	how many are lakes great there
13	how many are lakes great there
13	how many great lakes are there
13	how many great lakes are there
13	how many great lakes are there
13	how many great lakes are there
13	how many great lakes are there
13	how many great lakes are
13	how many great there
13	how many great lakes are there
13	how many great lakes are there
13	how many great lakes are there
13	how many great lakes are there
13	how many great lakes are there
13	how many great lakes are there
30	Material called linen is made from what plant ?
30	material called linen paper is made from what plant
30	material forebode linen is made from what plant
30	material send for linen is made from what plant
30	material called linen is made from what plant
30	material called linen is made from what plant
30	material called linen is made from what plant
30	material called linen is made from what plant
30	material called linen is made from what plant
30	material called linen is establish made from what plant
30	embody material called linen is made from what plant
30	material called linen paper linen is made from what plant
30	material called linen is made from what plant
30	material called linen is made from what plant
30	material called linen is made from what plant
30	material called linen is made from what plant
30	material called linen is made from what plant
30	made called linen is material from what plant
30	material called linen is made plant what from
30	material linen called is made from what plant
30	material called linen is made from what plant
30	material called linen is made from what plant
30	material called linen is made from what plant
30	material called linen is made from what plant
30	material called linen is made from what plant
30	material called linen is made from what plant
30	material called linen is made from plant
30	material called linen is made from what plant
30	material called linen is made from what plant
30	material called linen is made from what plant
30	material called linen is made from what plant
30	material called linen is made from what plant
30	material called linen is made from what plant
7	What is Teflon ?
7	what is polytetrafluoroethylene
7	what is polytetrafluoroethylene
7	what is polytetrafluoroethylene
7	what is teflon
7	what is teflon
7	what is teflon
7	what is teflon
7	what is teflon
7	what is polytetrafluoroethylene teflon
7	what is polytetrafluoroethylene teflon
7	what polytetrafluoroethylene is teflon
7	what is teflon
7	what is teflon
7	what is teflon
7	what is teflon
7	what is teflon
7	is what teflon
7	what teflon is
7	teflon is what
7	what is teflon
7	what is teflon
7	what is teflon
7	what is teflon
7	what is teflon
7	what is teflon
7	what is teflon
7	what is teflon
7	what is teflon
7	what is teflon
7	what is teflon
7	what is teflon
7	what is teflon
7	What is amitriptyline ?
7	what is elavil
7	what is elavil
7	what is elavil
7	what is amitriptyline
7	what is amitriptyline
7	what is amitriptyline
7	what is amitriptyline
7	what is amitriptyline
7	what is amitriptyline hydrochloride amitriptyline
7	amitriptyline hydrochloride what is amitriptyline
7	what is embody amitriptyline
7	what is amitriptyline
7	what is amitriptyline
7	what is amitriptyline
7	what is amitriptyline
7	what is amitriptyline
7	amitriptyline is what
7	what amitriptyline is
7	amitriptyline is what
7	what is amitriptyline
7	what is amitriptyline
7	what is amitriptyline
7	what is amitriptyline
7	what is amitriptyline
7	what is amitriptyline
7	what is amitriptyline
7	what is amitriptyline
7	what is amitriptyline
7	what is amitriptyline
7	what is amitriptyline
7	what is amitriptyline
7	what is amitriptyline
7	What is a shaman ?
7	what is a priest doctor
7	what is a priest doctor
7	what is a priest doctor
7	what is a shaman
7	what is a shaman
7	what is a shaman
7	what is a shaman
7	what is a shaman
7	type a what is a shaman
7	what is a type a shaman
7	what is type a a shaman
7	what is a shaman
7	what is a shaman
7	what is a shaman
7	what is a shaman
7	what is a shaman
7	what a is shaman
7	what shaman a is
7	shaman is a what
7	what is a shaman
7	what is a shaman
7	what is a shaman
7	what is a shaman
7	what is a shaman
7	what is a shaman
7	what is a shaman
7	is a shaman
7	what is a shaman
7	what is a shaman
7	what is a shaman
7	what is a shaman
7	what is a shaman
2	What is the proper name for a female walrus ?
2	what is the proper bring up for a female walrus
2	what is the proper discover for a female walrus
2	what is the proper nominate for a female walrus
2	what is the proper name for a female walrus
2	what is the proper name for a female walrus
2	what is the proper name for a female walrus
2	what is the proper name for a female walrus
2	what is the proper name for a female walrus
2	what is the proper name for a female distaff walrus
2	what is the proper name for distaff a female walrus
2	what cite is the proper name for a female walrus
2	what is the proper name for a female walrus
2	what is the proper name for a female walrus
2	what is the proper name for a female walrus
2	what is the proper name for a female walrus
2	what is the proper name for a female walrus
2	what is the proper name for a walrus female
2	what is the proper female for a name walrus
2	what is the proper walrus for a female name
2	what is the proper name for a female walrus
2	what is the proper name for a female walrus
2	what is the proper name for a female walrus
2	what is the proper name for a female walrus
2	what is the proper name for a female walrus
2	what is the proper name for a female
2	what is the proper name for a female walrus
2	what is the proper name for female walrus
2	what is the proper name for a female walrus
2	what is the proper name for a female walrus
2	what is the proper name for a female walrus
2	what is the proper name for a female walrus
2	what is the proper name for a female walrus
2	What is a group of turkeys called ?
2	what is a group of turkeys holler
2	what is a group of dud called
2	what is a mathematical group of turkeys called
2	what is a group of turkeys called
2	what is a group of turkeys called
2	what is a group of turkeys called
2	what is a group of turkeys called
2	what is a group of turkeys called
2	what is a group of phone turkeys called
2	what is a group of type a turkeys called
2	what is a group of mathematical group turkeys called
2	what is a group of turkeys called
2	what is a group of turkeys called
2	what is a group of turkeys called
2	what is a group of turkeys called
2	what is a group of turkeys called
2	what is called group of turkeys a
2	called is a group of turkeys what
2	what is a of group turkeys called
2	what is a group of turkeys called
2	what is a group of turkeys called
2	what is a group of turkeys called
2	what is a group of turkeys called
2	what is a group of turkeys called
2	what is a group of turkeys called
2	is a group of turkeys called
2	what is a group of turkeys called
2	what is a group of turkeys called
2	what is a group of turkeys called
2	what is a group of turkeys called
2	what is a group of turkeys called
2	what is a group of turkeys called
27	How long did Rip Van Winkle sleep ?
27	how long did rip van scintillate sleep
27	how yearn did rip van winkle sleep
27	how long did tide rip van winkle sleep
27	how long did rip van winkle sleep
27	how long did rip van winkle sleep
27	how long did rip van winkle sleep
27	how long did rip van winkle sleep
27	how long did rip van winkle sleep
27	how long did prospicient rip van winkle sleep
27	how long catch some zs did rip van winkle sleep
27	how long did rip van winkle blink sleep
27	how long did rip van winkle sleep
27	how long did rip van winkle sleep
27	how long did rip van winkle sleep
27	how long did rip van winkle sleep
27	how long did rip van winkle sleep
27	how winkle did rip van long sleep
27	long how did rip van winkle sleep
27	how long did rip van sleep winkle
27	how long did rip van winkle sleep
27	how long did rip van winkle sleep
27	how long did rip van winkle sleep
27	how long did rip van winkle sleep
27	how long did rip van winkle sleep
27	how did rip van winkle sleep
27	how long rip van winkle sleep
27	how long did rip van winkle
27	how long did rip van winkle sleep
27	how long did rip van winkle sleep
27	how long did rip van winkle sleep
27	how long did rip van winkle sleep
27	how long did rip van winkle sleep
7	What are triglycerides ?
7	what are triglyceride
7	what are triglyceride
7	what are triglyceride
7	what are triglycerides
7	what are triglycerides
7	what are triglycerides
7	what are triglycerides
7	what are triglycerides
7	what triglyceride are triglycerides
7	what are embody triglycerides
7	what triglyceride are triglycerides
7	what are triglycerides
7	what are triglycerides
7	what are triglycerides
7	what are triglycerides
7	what are triglycerides
7	what triglycerides are
7	triglycerides are what
7	are what triglycerides
7	what are triglycerides
7	what are triglycerides
7	what are triglycerides
7	what are triglycerides
7	what are triglycerides
7	what are triglycerides
7	what are triglycerides
7	what are triglycerides
7	what are triglycerides
7	what are triglycerides
7	what are triglycerides
7	what are triglycerides
7	what are triglycerides
13	How many liters in a gallon ?
13	how many litre in a gallon
13	how many liters in a gal
13	how many liters in a congius
13	how many liters in a gallon
13	how many liters in a gallon
13	how many liters in a gallon
13	how many liters in a gallon
13	how many liters in a gallon
13	how many liters type a in a gallon
13	liter how many liters in a gallon
13	how many atomic number liters in a gallon
13	how many liters in a gallon
13	how many liters in a gallon
13	how many liters in a gallon
13	how many liters in a gallon
13	how many liters in a gallon
13	liters many how in a gallon
13	how gallon liters in a many
13	how many liters in gallon a
13	how many liters in a gallon
13	how many liters in a gallon
13	how many liters in a gallon
13	how many liters in a gallon
13	how many liters in a gallon
13	how many liters in a gallon
13	how many liters in a gallon
13	how many liters in a gallon
13	how many liters in a gallon
13	how many liters in a gallon
13	how many liters in a gallon
13	how many liters in a gallon
13	how many liters in a gallon
5	What is the name of the chocolate company in San Francisco ?
5	what is the name of the chocolate caller in san francisco
5	what is the name of the chocolate caller in san francisco
5	what is the refer of the chocolate company in san francisco
5	what is the name of the chocolate company in san francisco
5	what is the name of the chocolate company in san francisco
5	what is the name of the chocolate company in san francisco
5	what is the name of the chocolate company in san francisco
5	what is the name of the chocolate company in san francisco
5	what is the name of society the chocolate company in san francisco
5	what is the name of the chocolate company in society san francisco
5	what is the name of the chocolate company in embody san francisco
5	what is the name of the chocolate company in san francisco
5	what is the name of the chocolate company in san francisco
5	what is the name of the chocolate company in san francisco
5	what is the name of the chocolate company in san francisco
5	what is the name of the chocolate company in san francisco
5	what is the name of the chocolate company in francisco san
5	the is the name of what chocolate company in san francisco
5	what company the name of the chocolate is in san francisco
5	what is the name of the chocolate company in san francisco
5	what is the name of the chocolate company in san francisco
5	what is the name of the chocolate company in san francisco
5	what is the name of the chocolate company in san francisco
5	what is the name of the chocolate company in san francisco
5	is the name the chocolate company san francisco
5	what the of the chocolate company in san
5	what is the name of the chocolate company in san francisco
5	what is the name of the chocolate company in san francisco
5	what is the name of the chocolate company in san francisco
5	what is the name of the chocolate company in san francisco
5	what is the name of the chocolate company in san francisco
5	what is the name of the chocolate company in san francisco
7	What are amphibians ?
7	what are amphibian
7	what are amphibian
7	what are amphibious aircraft
7	what are amphibians
7	what are amphibians
7	what are amphibians
7	what are amphibians
7	what are amphibians
7	embody what are amphibians
7	what embody are amphibians
7	what are amphibian amphibians
7	what are amphibians
7	what are amphibians
7	what are amphibians
7	what are amphibians
7	what are amphibians
7	what amphibians are
7	amphibians are what
7	amphibians are what
7	what are amphibians
7	what are amphibians
7	what are amphibians
7	what are amphibians
7	what are amphibians
7	what are amphibians
7	what are amphibians
7	what amphibians
7	what are amphibians
7	what are amphibians
7	what are amphibians
7	what are amphibians
7	what are amphibians
4	Who discovered x-rays ?
4	who break x rays
4	who discovered tenner rays
4	who get wind x rays
4	who discovered x rays
4	who discovered x rays
4	who discovered x rays
4	who discovered x rays
4	who discovered x rays
4	who discovered x rays
4	who discovered x rays
4	who discovered beam x rays
4	who discovered x rays
4	who discovered x rays
4	who discovered x rays
4	who discovered x rays
4	who discovered x rays
4	who rays x discovered
4	rays discovered x who
4	x discovered who rays
4	who discovered x rays
4	who discovered x rays
4	who discovered x rays
4	who discovered x rays
4	who discovered x rays
4	discovered x rays
4	who discovered x rays
4	who discovered x rays
4	who discovered x rays
4	who discovered x rays
4	who discovered x rays
4	who discovered x rays
4	who discovered x rays
4	Which comedian 's signature line is `` Can we talk '' ?
4	which comic s signature line is can we talk
4	which comedian s signature telephone line is can we talk
4	which comedian s signature blood is can we talk
4	which comedian s signature line is can we talk
4	which comedian s signature line is can we talk
4	which comedian s signature line is can we talk
4	which comedian s signature line is can we talk
4	which comedian s signature line is can we talk
4	which comedian s signature line comic is can we talk
4	which comedian comic s signature line is can we talk
4	which comedian s signature line line of credit is can we talk
4	which comedian s signature line is can we talk
4	which comedian s signature line is can we talk
4	which comedian s signature line is can we talk
4	which comedian s signature line is can we talk
4	which comedian s signature line is can we talk
4	which comedian can signature line is s we talk
4	which s comedian signature line is can we talk
4	which comedian s can line is signature we talk
4	which comedian s signature line is can we talk
4	which comedian s signature line is can we talk
4	which comedian s signature line is can we talk
4	which comedian s signature line is can we talk
4	which comedian s signature line is can we talk
4	which comedian signature line is can we talk
4	which comedian s signature line is can we talk
4	which comedian s signature line is can we talk
4	which comedian s signature line is can we talk
4	which comedian s signature line is can we talk
4	which comedian s signature line is can we talk
4	which comedian s signature line is can we talk
4	which comedian s signature line is can we talk
7	What is fibromyalgia ?
7	what is fibromyalgia
7	what is fibromyalgia
7	what is fibromyalgia
7	what is fibromyalgia
7	what is fibromyalgia
7	what is fibromyalgia
7	what is fibromyalgia
7	what is fibromyalgia
7	what is embody fibromyalgia
7	embody what is fibromyalgia
7	embody what is fibromyalgia
7	what is fibromyalgia
7	what is fibromyalgia
7	what is fibromyalgia
7	what is fibromyalgia
7	what is fibromyalgia
7	fibromyalgia is what
7	fibromyalgia is what
7	is what fibromyalgia
7	what is fibromyalgia
7	what is fibromyalgia
7	what is fibromyalgia
7	what is fibromyalgia
7	what is fibromyalgia
7	is fibromyalgia
7	what is fibromyalgia
7	what fibromyalgia
7	what is fibromyalgia
7	what is fibromyalgia
7	what is fibromyalgia
7	what is fibromyalgia
7	what is fibromyalgia
12	What is done with worn or outdated flags ?
12	what is done with worn or outdated pin
12	what is done with worn or superannuated flags
12	what is exercise with worn or outdated flags
12	what is done with worn or outdated flags
12	what is done with worn or outdated flags
12	what is done with worn or outdated flags
12	what is done with worn or outdated flags
12	what is done with worn or outdated flags
12	what operating theatre is done with worn or outdated flags
12	what embody is done with worn or outdated flags
12	what is done with embody worn or outdated flags
12	what is done with worn or outdated flags
12	what is done with worn or outdated flags
12	what is done with worn or outdated flags
12	what is done with worn or outdated flags
12	what is done with worn or outdated flags
12	what with done is worn or outdated flags
12	is what done with worn or outdated flags
12	what or done with worn is outdated flags
12	what is done with worn or outdated flags
12	what is done with worn or outdated flags
12	what is done with worn or outdated flags
12	what is done with worn or outdated flags
12	what is done with worn or outdated flags
12	what is done with worn or outdated flags
12	what is done with worn or outdated flags
12	what is done with worn or flags
12	what is done with worn or outdated flags
12	what is done with worn or outdated flags
12	what is done with worn or outdated flags
12	what is done with worn or outdated flags
12	what is done with worn or outdated flags
7	What does cc in engines mean ?
7	what does cc in engines think
7	what does cubic centimeter in engines mean
7	what does cc in engine mean
7	what does cc in engines mean
7	what does cc in engines mean
7	what does cc in engines mean
7	what does cc in engines mean
7	what does cc in engines mean
7	what does cc signify in engines mean
7	what does cc atomic number in engines mean
7	what does signify cc in engines mean
7	what does cc in engines mean
7	what does cc in engines mean
7	what does cc in engines mean
7	what does cc in engines mean
7	what does cc in engines mean
7	does what cc in engines mean
7	cc does what in engines mean
7	what cc does in engines mean
7	what does cc in engines mean
7	what does cc in engines mean
7	what does cc in engines mean
7	what does cc in engines mean
7	what does cc in engines mean
7	does cc in engines mean
7	what does cc in engines mean
7	what does cc in engines
7	what does cc in engines mean
7	what does cc in engines mean
7	what does cc in engines mean
7	what does cc in engines mean
7	what does cc in engines mean
8	When did Elvis Presley die ?
8	when did elvis presley pop off
8	when did elvis presley choke
8	when did elvis elvis aron presley die
8	when did elvis presley die
8	when did elvis presley die
8	when did elvis presley die
8	when did elvis presley die
8	when did elvis presley die
8	when fare did elvis presley die
8	when did elvis presley exit die
8	elvis presley when did elvis presley die
8	when did elvis presley die
8	when did elvis presley die
8	when did elvis presley die
8	when did elvis presley die
8	when did elvis presley die
8	did when elvis presley die
8	die did elvis presley when
8	when presley elvis did die
8	when did elvis presley die
8	when did elvis presley die
8	when did elvis presley die
8	when did elvis presley die
8	when did elvis presley die
8	did elvis presley die
8	when did elvis presley die
8	when elvis presley
8	when did elvis presley die
8	when did elvis presley die
8	when did elvis presley die
8	when did elvis presley die
8	when did elvis presley die
21	What is the capital of Yugoslavia ?
21	what is the capital of union of serbia and montenegro
21	what is the chapiter of yugoslavia
21	what is the great of yugoslavia
21	what is the capital of yugoslavia
21	what is the capital of yugoslavia
21	what is the capital of yugoslavia
21	what is the capital of yugoslavia
21	what is the capital of yugoslavia
21	what capital letter is the capital of yugoslavia
21	what embody is the capital of yugoslavia
21	what is the capital letter capital of yugoslavia
21	what is the capital of yugoslavia
21	what is the capital of yugoslavia
21	what is the capital of yugoslavia
21	what is the capital of yugoslavia
21	what is the capital of yugoslavia
21	of is the capital what yugoslavia
21	what the is capital of yugoslavia
21	is what the capital of yugoslavia
21	what is the capital of yugoslavia
21	what is the capital of yugoslavia
21	what is the capital of yugoslavia
21	what is the capital of yugoslavia
21	what is the capital of yugoslavia
21	what is the capital of yugoslavia
21	what is capital of yugoslavia
21	what is the capital of yugoslavia
21	what is the capital of yugoslavia
21	what is the capital of yugoslavia
21	what is the capital of yugoslavia
21	what is the capital of yugoslavia
21	what is the capital of yugoslavia
21	Where is Milan ?
21	where is milano
21	where is milano
21	where is milano
21	where is milan
21	where is milan
21	where is milan
21	where is milan
21	where is milan
21	where embody is milan
21	where milano is milan
21	embody where is milan
21	where is milan
21	where is milan
21	where is milan
21	where is milan
21	where is milan
21	where milan is
21	where milan is
21	is where milan
21	where is milan
21	where is milan
21	where is milan
21	where is milan
21	where is milan
21	where is milan
21	where is milan
21	where is milan
21	where is milan
21	where is milan
21	where is milan
21	where is milan
21	where is milan
35	What is the speed hummingbirds fly ?
35	what is the speed hummingbird fly
35	what is the speed hummingbird fly
35	what is the speed hummingbirds take flight
35	what is the speed hummingbirds fly
35	what is the speed hummingbirds fly
35	what is the speed hummingbirds fly
35	what is the speed hummingbirds fly
35	what is the speed hummingbirds fly
35	focal ratio what is the speed hummingbirds fly
35	hummingbird what is the speed hummingbirds fly
35	rainfly what is the speed hummingbirds fly
35	what is the speed hummingbirds fly
35	what is the speed hummingbirds fly
35	what is the speed hummingbirds fly
35	what is the speed hummingbirds fly
35	what is the speed hummingbirds fly
35	what is hummingbirds speed the fly
35	what hummingbirds the speed is fly
35	the is what speed hummingbirds fly
35	what is the speed hummingbirds fly
35	what is the speed hummingbirds fly
35	what is the speed hummingbirds fly
35	what is the speed hummingbirds fly
35	what is the speed hummingbirds fly
35	what is the speed hummingbirds fly
35	what is the speed hummingbirds fly
35	what is the speed hummingbirds fly
35	what is the speed hummingbirds fly
35	what is the speed hummingbirds fly
35	what is the speed hummingbirds fly
35	what is the speed hummingbirds fly
35	what is the speed hummingbirds fly
21	What is the oldest city in the United States ?
21	what is the old city in the united states
21	what is the oldest urban center in the united states
21	what is the oldest metropolis in the united states
21	what is the oldest city in the united states
21	what is the oldest city in the united states
21	what is the oldest city in the united states
21	what is the oldest city in the united states
21	what is the oldest city in the united states
21	what is the oldest city in express the united states
21	what is the oldest city embody in the united states
21	what is the oldest city in the express united states
21	what is the oldest city in the united states
21	what is the oldest city in the united states
21	what is the oldest city in the united states
21	what is the oldest city in the united states
21	what is the oldest city in the united states
21	what united the oldest city in the is states
21	what is states oldest city in the united the
[truncated: 14,501 more rows]
