# Supplementary material for: STTA: enhanced text classification via selective test-time augmentation
Source: PeerJ Comput Sci. 2023 Dec 19;9:e1757. doi: 10.7717/peerj-cs.1757 (PMC10773867; doi:10.7717/peerj-cs.1757)
Supplement: Supplemental Information 7 — The RTE dataset is a commonly used natural language inference task dataset used to evaluate the performance of a model in inference tasks (judging whether it is correct based on given premises and assumptions). [file peerj-cs-09-1757-s007.zip]

Archive with 17 entries (17 files):
- test.csv
- train.csv
- tta_aeda_1+32_test.csv
- tta_delete_1_1+32_test.csv
- tta_eda_0.1_1+32_test.csv
- tta_insert_1_1+32_test.csv
- tta_ppdb_swap_insert_delete_1_1+32_test.csv
- tta_ppdb_synonym_1_1+32_test.csv
- tta_ppdb_wordnet_insert_swap_1_1+32_test.csv
- tta_rd_0.1_1+32_test.csv
- tta_ri_0.1_1+32_test.csv
- tta_rs_0.1_1+32_test.csv
- tta_sr_0.1_1+32_test.csv
- tta_swap_1_1+32_test.csv
- tta_wordnet_swap_insert_delete_1_1+32_test.csv
- tta_wordnet_synonym_1_1+32_test.csv
- validation.csv
