# Supplementary material for: STTA: enhanced text classification via selective test-time augmentation
Source: PeerJ Comput Sci. 2023 Dec 19;9:e1757. doi: 10.7717/peerj-cs.1757 (PMC10773867; doi:10.7717/peerj-cs.1757)
Supplement: Supplemental Information 7 — The RTE dataset is a commonly used natural language inference task dataset used to evaluate the performance of a model in inference tasks (judging whether it is correct based on given premises and assumptions). [file peerj-cs-09-1757-s007.zip › test.csv]

text1	text2	label
Mangla was summoned after Madhumita's sister Nidhi Shukla, who was the first witness in the case.	Shukla is related to Mangla.	-1
Authorities in Brazil say that more than 200 people are being held hostage in a prison in the country's remote, Amazonian-jungle state of Rondonia.	Authorities in Brazil hold 200 people as hostage.	-1
A mercenary group faithful to the warmongering policy of former Somozist colonel Enrique Bermudez attacked an IFA truck belonging to the interior ministry at 0900 on 26 March in El Jicote, wounded and killed an interior ministry worker and wounded five others.	An interior ministry worker was killed by a mercenary group.	-1
The British ambassador to Egypt, Derek Plumbly, told Reuters on Monday that authorities had compiled the list of 10 based on lists from tour companies and from families whose relatives have not been in contact since the bombings.	Derek Plumbly resides in Egypt.	-1
Tibone estimated diamond production at four mines operated by Debswana -- Botswana's 50-50 joint venture with De Beers -- could reach 33 million carats this year.	Botswana is a business partner of De Beers.	-1
His wife Strida won a seat in parliament after forging an alliance with the main anti-Syrian coalition in the recent election.	Strida elected to parliament.	-1
Responding to Scheuer's comments in La Repubblica, the prime minister's office said the analysts' allegations, "beyond being false, are also absolutely incompatible with the contents of the conversation between Prime Minister Silvio Berlusconi and U.S. Ambassador to Rome Mel Sembler."	Mel Sembler represents the U.S.	-1
The upper house of the Russian parliament has approved a controversial bill to tighten state control over non-governmental organisations (NGOs).	Russian parliament closes NGOs.	-1
Australia has repeatedly sought clemency for Tuong Van Nguyen, 25, who was convicted of smuggling 400 grams (0.9 lb) of heroin from Cambodia through Singapore's Changi airport in 2002. Attorney-General Philip Ruddock criticised the imposition of the death penalty, especially in Nguyen's case which he said had mitigating circumstances.	Philip Ruddock has been condemned to the death penalty.	-1
At the other side of the country, Linden, N.J. is part of an industrial corridor of chemical plants and oil refineries that some federal officials refer to as "the most dangerous two miles in America."	Chemical plants and oil refineries are located in New Jersey.	-1
State police said Greater Johnstown-Cambria County Convention and Visitors Bureau kept $52,574.11 from Thunder in the Valley 2005 beer sales that should have gone to two volunteer fire companies.	Greater Johnstown-Cambria County Convention and Visitors Bureau funded two volunteer fire companies.	-1
Across the Atlantic, on July 13, a radical Islamic cleric named Ali Al-Timimi was sentenced to life in prison, in Virginia, for soliciting treason.	Ali Al-Timimi is imprisoned in Virginia.	-1
Robert Tuttle told the BBC there was no evidence of "extraordinary renditions" to Syria, which has been criticised by Washington for its human rights record.	Robert Tuttle works for the BBC.	-1
Saddam Hussein accepted an 11th-hour offer to flee into exile weeks ahead of the U.S.-led 2003 invasion, but Arab League officials scuttled the proposal, officials in this Gulf state claimed.	Saddam Hussein accepted exile.	-1
Nguyen's lawyer, Lex Lasry, told Australian television from Singapore that Nguyen, a Catholic whose family came from Vietnam, was "ready to die".	Nguyen is a lawyer.	-1
Both aftershocks had their epicentre around the Nicobar island group in the south of archipelago that lies close to Indonesia, India's Meteorological Department said.	India's Meteorological Department operates from Indonesia.	-1
United failed to progress beyond the group stages of the Champions League and trail in the Premiership title race, sparking rumours over its future.	United won the Champions League.	-1
Mugabe arrived in Beijing on Saturday and toured the northeastern province of Jilin, visiting the headquarters of First Automotive Works Group, China's top vehicle maker.	First Automotive Works Group is based in China.	-1
Three days after PeopleSoft bought JD Edwards in June 2003, Oracle began its offer for PeopleSoft.	JD Edwards belongs to PeopleSoft.	-1
Earlier this year, 78 local, state and federal agencies took part in a chemical attack drill, called "Rotunda Thunda," at the Las Vegas Convention Center and the Strip.	State and federal agencies took part in a chemical attack.	-1
Salvadoran reporter Mauricio Pineda, a sound technician for the local canal Doce television station, was shot and killed today in Morazan department in the eastern part of the country.	Mauricio Pineda was killed in Morazan.	-1
At the same time, anti-virus firm Kaspersky Labs branded the XCP program spyware, because it hides itself, could compromise security and can slow machines down.	Kaspersky Labs' anti-virus software could compromise security.	-1
Booker T. and Sharmell, two African-American WWE superstars, were involved in the segment.	Brooker T. and Sharmell are organizers of African-American WWE.	-1
The LMI was set up by Mr. Torvalds with John Hall as non-profit organization to license the use of the word Linux.	Mr. Torvalds is a partner of John Hall.	-1
Baldwin has instructed at numerous baseball camps across the country, including Notre Dame, LSU, Mississippi State, Illinois, Army, Old Dominion, Butler, Dartmouth, Southern Maryland and the Best in Virginia camp.	Butler has joined the Army.	-1
Federal Education Minister Brendan Nelson has been criticised at a national conference in Perth for damaging the overseas reputation of Australian schools.	Brendan Nelson criticised the Federal Education Minister.	-1
Mr. Fitzgerald revealed he was one of several top officials who told Mr. Libby in June 2003 that Valerie Plame, wife of the former ambassador Joseph Wilson, worked for the CIA.	Valerie Plame is married to Joseph Wilson.	-1
General Dynamics, the maker of land combat systems, warships and Gulfstream business jets, reported net earnings of $374m in the third quarter, or $1.84 per share, driven by a strong demand for communications and intelligence systems and a booming market in corporate jets.	General Dynamics makes Gulfstream business jets.	-1
In the wake of the controversy surrounding the dual citizenship status of Liberian presidential candidate George Oppong Manneh Weah, a Daily Observer investigation has uncovered new developments that may rock the candidacies of three leading candidates, in the race for the Liberian presidency.	George Oppong Manneh Weah is a politician of Liberia.	-1
Three leaders of a premier Johnstown tourism event were charged with illegally diverting money to their organization, state police said Wednesday, sending shock waves through the region.	Three leaders of a premier Johnstown tourism event are suspected of stealing money.	-1
Prime Minister John Howard says he will not be swayed by a videotaped warning that Australia faces more terrorism attacks unless it withdraws its troops from Iraq and Afghanistan.	Australia withdraws from Iraq.	-1
On the same day last week that Mahmoud Ahmadi-Nejad, Iran's fundamentalist president, called for Israel to be "wiped off the map" at an anti-Zionist conference in Tehran, his first vice-president was attending a different sort of event in Moscow.	Mahmoud Ahmadi-Nejad attended a conference.	-1
Opposition leaders in India have called on foreign minister Natwar Singh to resign after he and the Congress party were named in the Volcker report as alleged recipients of illicit payments from Saddam Hussein under the oil-for-food scam.	Natwar Singh resigned.	-1
Just over two hours later, another car bomb targeted a police commando patrol under the Harithiyah bridge in the west of the city, killing two policemen and wounding 11.	A police commando patrol was the owner of a car bomb.	-1
The BBC's correspondent in Athens, Malcolm Brabant, said that in the past few weeks more details had emerged of the alleged mistreatment by Greek-speaking agents.	Malcolm Brabant was mistreated by Greek agents.	-1
A new chapter has been written into Australia's rich sporting history after the Socceroos qualified for the World Cup finals following their 4-2 win over Uruguay on penalties at the Olympic Stadium in Sydney.	Australia qualified for the World Cup finals.	-1
Speaking to newsmen in Jakarta today, Hun Sen, second prime minister of Cambodia, reiterated that the Phnom Penh government will not hold further negotiations with the Khmer Rouge (KR) because it has used all the topics discussed between the two sides at past talks as a platform to support its existence.	Hun Sen represents the Khmer Rouge.	-1
Wyniemko, now 54 and living in Rochester Hills, was arrested and tried in 1994 for a rape in Clinton Township.	Wyniemko was accused of rape.	-1
British Foreign Secretary Jack Straw met yesterday with his Brazilian counterpart, Celso Amorim, to discuss the shooting of 27-year-old Jean Charles de Menezes. In a joint news conference afterward, Mr. Straw promised that Mr. de Menezes's family would get a quick and sympathetic hearing for their compensation claims.	Celso Amorim is a Brazilian national.	-1
The travel-weary Los Angeles Angels, running on adrenaline after two all-night flights, opened the AL Championship Series with a 3-2 victory over the well-rested Chicago White Sox on Tuesday night at U.S. Cellular Field.	The Los Angeles Angels beat the Chicago White Sox.	-1
Two persons were injured in dynamite attacks perpetrated this evening against two bank branches in this Northwestern Colombian city.	Two persons perpetrated dynamite attacks in a Northwestern Colombian city.	-1
The announcement about Myanmar's chairmanship of ASEAN was expected from the foreign ministers after their working dinner on Monday - the first time all 10 of them met together after arriving in the Laotian capital.	ASEAN was based in Myanmar.	-1
In 1984, Best served two months in jail for drunken driving, and in 2004, he was banned from driving for 20 months after another conviction.	Best was accused of drunken driving.	-1
The move came yesterday after US newspapers reported University of Pittsburgh embryologist and stem cell expert Gerald Schatten had ended his collaboration with Seoul National University's Woo Suk Hwang, the scientific father of Snuppy, the first cloned dog.	Gerald Schatten cloned Snuppy.	-1
For example, an electron that has been accelerated to 0.78 times the speed of light has a de Broglie wavelength of 2 pm (2 times 10-12 m), which is about 100 times smaller than the typical interatomic distance in a solid.	Interatomic distance in a solid is smaller than an electron.	-1
But only one major oil company was shamed by the 623-page report: Texaco, part of Chevron, the US's second largest energy group.	Chevron owns Texaco.	-1
"Relative size and the power of the purse are certainly key factors," says Samuel L. Husk, executive director of the Council of Great City Schools.	Samuel L. Husk works for the Council of Great City Schools.	-1
The former worldwide immunization director for Becton, Dickinson and Company ("BD") tried to correct clinical trial violations, then was wrongfully terminated, according to a lawsuit against BD filed today by Levy Phillips & Konigsberg, LLP named partner Alan J. Konigsberg.	Alan J. Konigsberg is related to Levy Phillips & Konigsberg.	-1
"The Calm & the Storm" is the brainchild of Dave McCool, who got rich when Northern Telecom bought his communications start-up Aptis Communications.	Dave McCool sold Aptis Communications.	-1
Robert Tuttle told the BBC there was no evidence of "extraordinary renditions" to Syria, which has been criticised by Washington for its human rights record.	Robert Tuttle has been criticised by Washington.	-1
Some 420 people have been hanged in Singapore since 1991, mostly for drug trafficking, an Amnesty International 2004 report said. That gives the country of 4.4 million people the highest execution rate in the world relative to population.	4.4 million people were executed in Singapore.	-1
The Dircote has identified one of the terrorists as Gerardo Olivos Silva through a composite made from witness' reports.	Gerardo Olivos Silva was recognized as being a terrorist.	-1
They demand that Beijing pressure Pyongyang to capitulate to Washington's demands.	Pyongyang lies near Beijing.	-1
Only a few days ago, ARENA assassins tried to kill the president of the Mortgage Bank, Mr. Mason, for not following their orders.	ARENA assassins attacked Mason.	-1
"The Calm & the Storm" is the brainchild of Dave McCool, who got rich when Northern Telecom bought his communications start-up Aptis Communications.	Dave McCool is the inventor of "The Calm & the Storm".	-1
A Chinese democracy activist has reportedly been jailed for 12 years for helping to organise anti-Japanese protests in China earlier this year.	Japanese protests against China.	-1
For their discovery of ulcer-causing bacteria, Australian doctors Robin Warren and Barry Marshall have received the 2005 Nobel Prize in Physiology or Medicine.	Robin Warren was awarded a Nobel Prize.	-1
Celebrations are continuing after the Socceroos' victory over Uruguay to qualify for the finals of the football World Cup in Germany next year.	Uruguay qualifies for the World Cup finals.	-1
Works by Camille Pissarro, who is often called the first Impressionist, are to be exhibited in Australia for the first time.	Camille Pissarro works in Australia.	-1
The bodies of Hector Oqueli, undersecretary of the national revolutionary movement [MNR] of El Salvador, and Gilda Flores, a member of Guatemala's social democratic party, were found in Cuilapa, Guatemala, near the border with El Salvador, the relatives of one of the victims have reported.	Hector Oqueli was found dead.	-1
The San Diego Padres ace, Jake Peavy, was hurt in an 8-5 loss to the St. Louis Cardinals.	Jake Peavy is a player of the San Diego Padres.	-1
The Peruvian government has approved 12 charges on which it will seek the extradition of former President Alberto Fujimori from Chile.	The Peruvian government extradites Alberto Fujimori.	-1
The technical investigation commission has determined that some military were reportedly involved in the assassination of the six Jesuits and their two maids, which took place at daybreak on the 16th of November, as reported by president Alfredo Cristiani on the 7th of January.	The assassination of the six Jesuits and their two maids took place on the 7th of January.	-1
Walter R. Mears, a columnist for The Associated Press, has reported on Washington and national politics for more than 25 years.	Walter R. Mears writes for The Associated Press.	-1
Robots using artificial polymer "muscles" are real slowpokes, as the polymers react a hundred times slower than human muscle.	Artificial polymer "muscles" are slower than human muscle.	-1
"We are constantly getting confirmation that the U.S. economy is no longer in a boom phase, and that interest rates are falling," said a dealer at a U.S. bank in Frankfurt, West Germany.	The U.S. forms part of Germany.	-1
Mr. Fitzgerald revealed he was one of several top officials who told Mr. Libby in June 2003 that Valerie Plame, wife of the former ambassador Joseph Wilson, worked for the CIA.	Valerie Plame worked for the CIA.	-1
Prime Minister John Howard says he will not be swayed by a videotaped warning that Australia faces more terrorism attacks unless it withdraws its troops from Iraq and Afghanistan.	Australian troops remain in Afghanistan.	-1
The summary also concluded that Sirhan, who is serving a life sentence at Soledad Prison for the killing, was sane and was not under the influence of alcohol when he shot Kennedy moments after he had claimed victory in the California Democratic presidential primary.	Sirhan is employed by Soledad Prison.	-1
Former Uttar Pradesh minister Amar Mani Tripathi, his wife Madhu Mani and three others are currently in jail in connection with the killing of the poetess.	Madhu Mani is married to Amar Mani Tripathi.	-1
From Les Combes, in the Italian Alps, yesterday, where the Pope is on vacation, the Vatican's Press Office Director, Joaquin Navarro Valls, responded with a written statement to the accusations made by the Israeli government against Benedict XVI.	Les Combes is located in the Italian Alps.	-1
Peter Clarke, head of the Metropolitan Police anti-terrorist branch, held up the 6.25-litre bucket at a news conference yesterday and appealed to any shopkeepers who might have noticed people buying five or more of the items in recent months.	Peter Clarke commands the Metropolitan Police anti-terrorist branch.	-1
ECB spokeswoman, Regina Schueller, declined to comment on a report in Italy's la Repubblica newspaper that the ECB council will discuss Mr. Fazio's role in the takeover fight at its Sept. 15 meeting.	Regina Schueller is a representative of ECB.	-1
Senator Hill and Foreign Affairs Minister Alexander Downer will host the 20th annual AUSMIN (Australia-United States ministerial consultations) conference at the Adelaide Town Hall.	Alexander Downer will host a conference.	-1
Thompson's contract with the Dragons has been terminated after he reached an agreement with the club last night.	The Dragons have terminated Thompson's contract.	-1
A.C. Milan is in second place with 13 points, after two first-half goals from captain Paolo Maldini earned them a 2-1 victory over Reggina.	A.C. Milan played against Reggina.	-1
But years later, testing commissioned by the Innocence Project at Thomas M. Cooley Law School revealed that DNA on a cigarette and some semen-stained undergarments in evidence did not match Wyniemko.	Wyniemko was proven guilty by DNA testing.	-1
Japan's Kyodo news agency said the US could be ready to set up a liaison office -- the lowest level of diplomatic representation -- in Pyongyang if it abandons its nuclear program.	The Kyodo news agency is based in Japan.	-1
A light blue 1975 Ford Escort GL once owned by Pope John Paul II sold for $690,000 Saturday to a Houston multimillionaire who said he plans to put it in a museum he wants to build in his hometown.	A Ford Escort sold for $690,000.	-1
The National Institute for Health and Clinical Excellence estimates the move would cut the number of unplanned pregnancies by 70,000 each year.	Unplanned pregnancies rise by 70,000 each year.	-1
Former Celtic striker Henrik Larsson says he will leave Barcelona to return to Sweden next summer - after changing his mind about a new contract.	Henrik Larsson leaves Sweden.	-1
Jewish Agency Chairman Zeev Bielsky believes that the stories about conversion difficulties - such as Jewish soldiers' burial difficulties - that reach former Soviet states have a bad influence on immigration to Israel.	Zeev Bielsky is the head of the Jewish Agency.	-1
Microsoft Corp. and Intel Corp., on Monday, threw their weight behind the next-generation, HD DVD format being promoted by Toshiba Corp., in a blow to Sony Corp.'s Blu-ray format.	Intel Corp. is a user of Blu-ray format.	-1
The "absolute prerequisite" for any potential buyer, "is a view that some of Knight Ridder's depressed markets can grow again," Doug Arthur, newspaper analyst at Morgan Stanley, wrote in a recent report.	Doug Arthur is a potential buyer of Knight Ridder.	-1
In announcing plans today to prepare the nation for combating a future worldwide wave of bird flu, President Bush used vocabulary and tactics that are familiar from his confrontation with global terrorism.	President Bush plans a confrontation with global terrorism.	-1
But years later, testing commissioned by the Innocence Project at Thomas M. Cooley Law School revealed that DNA on a cigarette and some semen-stained undergarments in evidence did not match Wyniemko.	Wyniemko attented the Thomas M. Cooley Law School.	-1
Since it saw the light of day in 2004, Katamari Damacy has gone on to become one of the biggest cult hits in the history of video games.	Katamari Damacy has become a big hit.	-1
A group of elders visited him after his brother, Vietnam veteran Dan Shermock, died in July 2004, Shermock said.	Dan Shermock comes from Vietnam.	-1
The narcotics mafia carries out reprisals against its opponents; the minister of justice, a member of the supreme court, a director of the biggest newspaper Espectador, and, a few days ago, Antonio Roldan Betancur, governor of the department of Antioquia were killed.	Antonio Roldan Betancur opposed the narcotics mafia.	-1
Algerian President Abdelaziz Bouteflika said Wednesday in a statement that "these cowardly hostage-takers have assassinated our two representatives in Baghdad" as the Algerian government is doing its utmost to seek their release.	President Abdelaziz Bouteflika heads the Algerian government.	-1
Convinced that pro-American officials are in the ascendancy in Tokyo, they talk about turning Japan into "the Britain of the Far East."	Britain is located in the Far East.	-1
Thomas, who captained Wales to the 2005 Grand Slam and skippered the Welsh side against New Zealand in Cardiff last Saturday, now plays for French champions Toulouse.	Thomas captained the Welsh side.	-1
So far Sony BMG has not released a list of how many CDs are protected or how many have been sold.	Sony BMG has released a list of protected CDs.	-1
Jane Hali, who runs retail and merchandise consulting at New York-based Coleman Research Group, cited items such as a $14.94 Metro 7 beaded camisole and $28.50 George brocade coat as examples of improvements in apparel since last holiday season.	Coleman Research Group provides retail and merchandise consulting.	-1
Mahmoud al-Zahar, a Hamas leader in Gaza, said so explicitly, dismissing Mr. Abbas's arguments: "History has proven that the rockets have been in the Palestinian interest".	Mahmoud al-Zahar is a member of Hamas.	-1
Shia pilgrims converge on Karbala twice a year to mark the death of Hussein, the Prophet Muhammad's grandson, 1,300 years ago.	The Prophet Muhammed died in Karbala.	-1
The declaration was the first from PepsiCo to damp speculation, after two weeks of press reports and mounting concern from politicians, including French President Jacques Chirac, that Paris-based Danone would be acquired.	Danone headquarters are located in Paris.	-1
Lt. Jim Bowell of the Butler Township Fire Department said the 4:45 a.m. accident set fire to about 100 yards of woods.	Jim Bowell is engaged by the Butler Township Fire Department.	-1
The State Department is making the unusual offer of giving expedited visas to the Cuban sons of Iraq war hero Sgt. Carlos Lazo so they can visit him in the United States, people familiar with the case said Friday.	Sgt. Carlos Lazo worked for Iraq.	-1
Maricopa County Superior Court Judge Lindsay Ellis also ordered Miss Bickel to pay $5,500 in restitution to Miss Tomazin's family and to perform 40 hours per week of community service indefinitely.	Lindsay Ellis occupies a post at the Superior Court.	-1
David McCool took the money and decided to start Muzzy Lane in 2002.	David McCool is the founder of Muzzy Lane.	-1
The six defendants in the case are former Assistant Auditor Terri Webster, former Human Resources Director Cathy Lexin, former Treasurer Mary Vattimo, city management analyst Sharon Wilkinson, Municipal Employees Association Vice President John Torres and City Firefighters Local 145 President Ron Saathoff.	Mary Vattimo was involved in the city management.	-1
German Chancellor-designate Angela Merkel and Social Democrat leaders reached a coalition agreement calling for a higher value-added tax and 25 billion euros ($29.3 billion) in new domestic spending.	Angela Merkel leads the Social Democrats.	-1
The government repudiates these irrational and criminal actions and the terrorist attack carried out on the 30th of October by the FMLN against the armed forces staff installations, where 1 civilian died and 14 others were wounded. It is evident that these actions are part of a plot whose objective is to block the dialogue initiated by president Alfredo Cristiani.	Civilians were injured in a terrorist attack.	-1
Thomas, who captained Wales to the 2005 Grand Slam and skippered the Welsh side against New Zealand in Cardiff last Saturday, now plays for French champions Toulouse.	Thomas plays for French champions.	-1
Scottish, Welsh and Northern Irish MPs will be barred from voting on English laws if Conservative leadership hopeful, David Davis, becomes prime minister.	David Davis becomes prime minister.	-1
Mugabe arrived in Beijing on Saturday and toured the northeastern province of Jilin, visiting the headquarters of First Automotive Works Group, China's top vehicle maker.	Mugabe is visiting Beijing.	-1
Samir Geagea, the only Lebanese warlord punished for his role in the 1975-90 civil war, left jail after 11 years on Tuesday in a step toward reconciliation after the end of the Syrian tutelage Samir Geagea bitterly opposed.	Samir Geagea supports Syrian tutelage.	-1
Salvadoran Social Democratic politician Hector Oqueli Colindres was kidnapped today, in Guatemala city, along with Guatemalan Social Democratic leader Gilda Flores, his party, in Mexico City, reported.	Gilda Flores has been kidnapped in Mexico city.	-1
Officials in Arnold Schwarzenegger's Austrian hometown of Graz have removed his name from a football stadium in an ongoing row over the US death penalty.	Arnold Schwarzenegger faces the death penalty.	-1
East Timor's Prime Minister says he expects within two months to announce a deal with Australia on developing a disputed oil and gas field.	East Timor expects a deal with Australia.	-1
Ministers are still deadlocked over plans to ban smoking in pubs, clubs and all enclosed public spaces in England.	English ministers are united on the smoking ban.	-1
She is the second woman mayor killed this week by alleged commando groups of the Maoist Shining Path.	A woman mayor is an alleged member of Maoist Shining Path.	-1
The company, whose registered auditors are Deloitte & Touche, has instructed Ernst & Young to carry out a thorough review of the accounts of Eurest Support Services, a subsidiary which feeds UN peacekeepers in at least eight countries.	Ernst & Young feeds UN peacekeepers.	-1
Zanzibar, the Indian Ocean island paradise favoured by thousands of tourists each year, was racked by violence yesterday after heavily armed security forces fired teargas and rubber bullets at scores of demonstrators who claimed that elections had been rigged.	Zanzibar is situated in the Indian Ocean.	-1
According to the criminal complaint, Van Meeteren operated a business called Mental Health Professionals in International Falls.	Van Meeteren was the manager of Mental Health Professionals.	-1
The government of El Salvador strongly condemns the terrorist attacks carried out with explosives today against The Committee of Mothers of Political Prisoners and Missing in El Salvador and against The Salvadoran Workers National Union Federation.	The Committee of Mothers of Political Prisoners and Missing was bombed.	-1
Leaders of international groups and countries Wednesday condemned the assassination of two Algerian diplomats by al-Qaida's wing in Iraq.	Al-Qaida has its headquarters in Iraq.	-1
Responding to Scheuer's comments in La Repubblica, the prime minister's office said the analysts' allegations, "beyond being false, are also absolutely incompatible with the contents of the conversation between Prime Minister Silvio Berlusconi and U.S. Ambassador to Rome Mel Sembler."	Mel Sembler is employed by Rome's council.	-1
Newcastle chairman Freddy Shepherd has questioned how serious Liverpool boss Rafael Benitez was in his attempts to re-sign Michael Owen in the summer.	Rafael Benitez resigns as Liverpool boss.	-1
Mugabe's visit to China comes at a time he is increasingly isolated from the West over policy differences including his government's forcible redistribution of white-owned commercial farms to blacks.	Mugabe canceled his visit to China.	-1
Moreover, this official denied that Jubiz Hazvumb, captured on the 22nd of August by Colombian authorities for his alleged involvement in the murder of senator and presidential candidate Luis Carlos Galan, was an Israeli citizen.	Luis Carlos Calan murdered Jubiz Hazvumb.	-1
His old enemies joined calls for his release after Hariri's killing fuelled opposition to Syria.	Hariri was buried in Syria.	-1
In an unusually candid admission, the federal chief of AIDS research says he believes drug companies don't have an incentive to create a vaccine for HIV and are likely to wait to profit from it after the government develops one.	Drug companies create a vaccine for HIV.	-1
President Bush said Miers is the most qualified candidate for the job, and Mrs. Bush agreed: "Absolutely. Absolutely."	Mrs. Bush supports Miers.	-1
The explosion wounded the arm of Beatriz Iero, damaged the doors and walls of the offices, and broke the windows of neighboring buildings.	Beatriz Iero was injured in an explosion.	-1
Google co-founders Sergey Brin and Larry Page apparently have settled on a Boeing 767 as their personal jet.	Sergey Brin is a partner of Larry Page.	-1
Family members told media that Keri Davies, 29, was killed and that his American partner, Kristina Miller, 26, was missing.	Kristina Miller is an American citizen.	-1
The Hong Kong government said the case was its first successful action against peer-to-peer file sharing. The maximum penalty is four years' jail and a hefty fine.	The government acts against peer-to-peer file sharing.	-1
Charles Armitage, broker to the defence and aerospace equipment maker at Merrill Lynch, says it is the type of business where "you shut your eyes and expect about 10 per cent growth."	Charles Armitage works as a broker at Merrill Lynch.	-1
Keevil, a graduate of Oxford and Harvard universities, began his career in New York at Morgan Stanley, the second-biggest U.S. securities firm by market value. He is a dual citizen of the U.K. and U.S.	Keevil has British nationality.	-1
Reporter Luis Morales, who works for an Ayacucho regional organization, reported that five unidentified individuals attempted to kidnap him, but he luckily escaped.	Luis Morales was kidnapped by five unidentified individuals.	-1
The European Commission, on Tuesday, warned Bulgaria and Romania that their accession to the EU could be delayed until 2008 if they fail to take urgent action to fight corruption and speed up reforms.	The European commission blocks the Romanian accession to the EU.	-1
A roadside bomb that injured six U.S. soldiers in eastern Afghanistan, was followed by a blast near a Kabul police station, Monday, that hurt two police officers and a civilian.	A police station is based in Kabul.	-1
Winkeler, an 18-year veteran employee of The Southern Illinoisan, is a native of Beckemeyer, but graduated from Southern Illinois University Carbondale in 1976 with a degree in journalism.	Winkeler resides in Beckemeyer.	-1
Trent Barrett replaces injured Kangaroos captain, Darren Lockyer, at five-eighth while prop Steve Price has been omitted from the preliminary 19-man squad named on Tuesday.	Trent Barrett replaces Steve Price.	-1
Only a few days ago, ARENA assassins tried to kill the president of the Mortgage Bank, Mr. Mason, for not following their orders.	Mr. Mason kills the president of the Mortgage Bank.	-1
The protestors arrived from Grizinkals Park, not far from downtown, where they had been holding a protest.	The protestors were resident in Grizinkals Park.	-1
Some 420 people have been hanged in Singapore since 1991, mostly for drug trafficking, an Amnesty International 2004 report said. That gives the country of 4.4 million people the highest execution rate in the world relative to population.	4.4 million people live in Singapore.	-1
The Mall School in Richmond has replaced its aging Windows 2000 PCs with a state of the art Linux thin-client network, offering access to a wealth of educational software at a fraction of the cost of an upgraded Microsoft-based solution.	The Mall School is a customer of Microsoft.	-1
Kotler, 37, is familiar with the problem. Immigrating from the Ukraine in 1991 he became the first Reform rabbi from that wave of immigration and for the last four years he served as the Reform Movement's envoy in Russia.	Kotler is a member of the Reform Movement.	-1
The Zimbabwean delegation includes the central bank governor, finance minister and Foreign Minister Simbarashe Mumbengegwi, who met his Chinese counterpart Li Zhaoxing on Tuesday.	Li Zhaoxing rejects Chinese nationality.	-1
Jose Reyes scored the winner for Arsenal as they ended a three-game league losing streak with a victory over battling Charlton.	Jose Reyes scored the winner against Arsenal.	-1
GUS, on Friday, disposed of its remaining home shopping business and last non-UK retail operation with the 390m euro (265m pounds) sale of the Dutch home shopping company, Wehkamp, to Industri Kapital, a private equity firm.	Industri Kapital acquired Wehkamp.	-1
Recent Dakosaurus research comes from a complete skull found in Argentina in 1996, studied by Diego Pol of Ohio State University, Zulma Gasparini of Argentina's National University of La Plata, and their colleagues.	A Dakosaurus complete skull was found in Argentina.	-1
Patrick's managing director Chris Corrigan says the law has been broken and the company will be writing to the Australian Securities and Investments Commission (ASIC).	Chris Corrigan has broken the law.	-1
Mathew Staver, president of Liberty Counsel, a conservative law group based in Florida, called on the president to withdraw the Miers nomination, saying that Bush passed over several highly qualified candidates with proven track records and well-developed judicial philosophies for an unknown.	Mathew Staver is a supporter of Miers.	-1
At the same time, Old Mutual Asset Management, which is owned by London bank Old Mutual, announced that it would merge Pacific into corporate sibling Barrow Hanley.	Barrow Hanley is a competitor of Pacific.	-1
Trent Barrett replaces injured Kangaroos captain, Darren Lockyer, at five-eighth while prop Steve Price has been omitted from the preliminary 19-man squad named on Tuesday.	Steve Price injured the Kangaroos captain.	-1
"We don't think about it much, because it hurts," says Albertman, who is formulating a civil code for the Democratic Choice party.	Albertman is a member of the Democratic Choice party.	-1
They also openly list the address of LeT`s regional office as "4 Lake Road, Chaubhurji, Lahore," a location reportedly not far from the city police headquarters.	Chaubhurji lies in Lahore.	-1
Running water to about 26,000 people in Dalianhe on the outskirts of this northeastern city, stopped at 6 p.m. as a slick of toxic benzene on the Songhua River approached.	The Songhua River was polluted with benzene.	-1
DaimlerChrysler sold its remaining shares in the Mitsubishi Motor Corporation of Japan today, effectively ending the grand scheme of its chairman, Jurgen E. Schrempp, to create a global car company.	Jurgen E. Schrempp created Mitsubishi Motor Corporation.	-1
The Actors Studio offering will be based on Simon's female version of the play which was premiered in 1985 in New York, at the Broadhurst Theatre, with the characters' names being Florence Unger and Olive Madison, played by Sally Struthers and Rita Moreno respectively.	Sally Struthers played the role of Olive Madison.	-1
Google co-founders Sergey Brin and Larry Page apparently have settled on a Boeing 767 as their personal jet.	Google was founded by Sergey Brin and Larry Page.	-1
US authorities have been secretly monitoring radiation levels at Muslim sites amid fears that terrorists might obtain nuclear weapons.	Nuclear weapons are stored at Muslim sites.	-1
Those accused of the assassination of six Jesuits will have a "fair trial" and if found guilty, will be punished whether they are civilians, military, or influential people, supreme court President Dr. Mauricio Gutierrez Castro said.	Six Jesuits were assassinated by the military.	-1
A few years earlier Ronnie Gilbert, one of The Weavers, had introduced me at one of the Newport Folk Festivals saying, "And here he is ... take him, you know him, he's yours."	Ronnie Gilbert formed part of The Weavers.	-1
Baldwin graduated from Butler University in 1995, and he served his alma mater as an assistant coach from 1994-99.	Baldwin dismissed by Butler University.	-1
Superstars scheduled to appear include Death Row, Johnny 8-Ball, Ogre, Junkyard Joe, Justin Nuff, The Joykiller, Baine, Shane Youngblood, Dave Century, Mike Savage, Los Lizmarkos, Calo, Crazy Cat, El Satanico with Pennsylvania Pete, Showtime and a special attraction with Freddy vs. Jason.	Mike Savage is an employee of Los Lizmarkos.	-1
Since it saw the light of day in 2004, Katamari Damacy has gone on to become one of the biggest cult hits in the history of video games.	Katamari Damacy was released in 2004.	-1
An internal investigation led Chief Dana Van Leuven to contact deputies at the San Bernardino Sheriff's Department's Big Bear Station.	Big Bear Station is subordinate to San Bernardino Sherriff's Department.	-1
Testifying before the Senate inquiry into the new anti-terrorism laws, Australian Federal Police Deputy Commissioner John Lawler defended the need for extra powers by giving examples of where the current system falls down.	John Lawler testified before the Senate inquiry.	-1
Competition between IBM and Oracle is certainly nothing new, and the customer does ultimately benefit.	IBM is a partner of Oracle.	-1
Desforges, who lived in Saguenay, about 155 miles north of Quebec City, was almost immediately given a shot of adrenaline, a standard tool for treating anaphylactic shock brought on by an allergy to peanuts.	Anaphylactic shock is caused by adrenaline.	-1
Four US cable companies, including industry leaders Comcast Corp and Time Warner Cable, have entered the fast-growing wireless arena through a joint venture with Sprint Nextel.	Four US cable companies formed a joint venture with Sprint Nextel.	-1
Greek coastguard officials say they have found a body on a boat that sent out a distress call as it carried 150 would-be immigrants to Italy. The identity of the dead man and the circumstances of his death are unclear.	Coastguard officials have found a dead man.	-1
On the same day last week that Mahmoud Ahmadi-Nejad, Iran's fundamentalist president, called for Israel to be "wiped off the map" at an anti-Zionist conference in Tehran, his first vice-president was attending a different sort of event in Moscow.	Mahmoud Ahmadi-Nejad attends a conference in Moscow.	-1
Some large Russian oil companies, including Lukoil, Zarubezhneft, the state-owned oil company, and Alpha Eco, the trader, were implicated by the report.	Lukoil and Zarubezhneft are Russian oil companies.	-1
The possibility for Yevgenia Timoshenko, daughter of the Ukrainian ex-prime minister, to be married to the English rock singer Sean Carr, in church, is still questionable.	Yevgenia Timoshenko is the wife of Sean Carr.	-1
La Paz department police authorities have disclosed that investigations into the murder of two young U.S. Citizens are being conducted by a specialized group (not further identified) summoned specially to clarify this crime.	Two young U.S. Citizens were murdered in Bolivia.	-1
Germany will pay more into the EU coffers than Britain had originally proposed - but still less than it had been prepared to pay at the last summit six months ago.	Germany will pay more into the EU coffers than Britain.	-1
Tokyo's High Court has rejected an appeal for compensation by 10 Chinese survivors of Japanese germ warfare experiments during World War II.	Tokyo's High Court approves an appeal for compensation by 10 Chinese survivors.	-1
Marshall, 54, and Warren, 68, discovered the bacterium Helicobacter pylori and uncovered its role in causing ulcers and stomach inflammation.	Helicobacter pylori causes ulcers.	-1
As he headed to his Camp David retreat for the weekend, relief for Mr. Bush that Karl Rove, his chief strategist, had not been indicted was tempered by the prospect of further torment from the continuing inquiry and likely trial of Lewis "Scooter" Libby, chief of staff to Dick Cheney, vice-president.	Karl Rove works as chief strategist for Mr. Bush.	-1
Owen left Real Madrid after Newcastle outbid Liverpool to clinch a 17m pounds deal, but Benitez has hinted the striker may yet make a permanent return to Anfield.	Owen was bought by Liverpool.	-1
Since hurricane Katrina hit, acting New Jersey Gov. Richard Codey has met with state police and other agencies to review their terrorism plans.	Richard Codey is attacked by Katrina.	-1
"I've seen the evolution from hoodlums to families," said LeGros, 72, who has owned the drive-in with his wife, Dorothy, for 25 years.	LeGros is related to Dorothy.	-1
The mounting debt exasperated U.N. Secretary-General Javier Perez de Cuellar as the world body embarked on new, costly peacekeeping ventures.	Javier Perez de Cuellar is employed by the U.N.	-1
Defence Minister Robert Hill says a decision would need to be made by February next year, if Australian troops are to extend their stay in southern Iraq.	Australian troops extend their stay in southern Iraq.	-1
Only a few days ago, ARENA assassins tried to kill the president of the Mortgage Bank, Mr. Mason, for not following their orders.	Mason leads ARENA assassins.	-1
Sirius Corporation, the UK's leading Linux and open source consultancy, installed the new network of 28 workstations that are connected to a high-powered server, running the LTSP Linux terminal server.	Sirius Corporation is the developer of Linux.	-1
The sources, speaking days before Scheuer's interview appeared July 4 in the Italian daily La Repubblica, said those actions were routine in such cases, known as "renditions" -- transfers of subjects from one country to another.	La Repubblica publishes in Italy.	-1
Apple, the Apple logo, Mac, Mac OS, Macintosh, Power Mac, iTunes and iPod are trademarks of Apple.	ITunes is a product by Apple.	-1
The government of El Salvador strongly condemns the terrorist attacks carried out with explosives, today, against the Salvadoran Workers National Union Federation, in which several persons were wounded and others died.	Several persons were injured by explosives.	-1
Secretary-General Kofi Annan's detractors may wish for him to take up wedding planning and ditch the peacekeeping.	Secretary-General Kofi Annan takes up wedding planning.	-1
"The Calm & the Storm" is the brainchild of Dave McCool, who got rich when Northern Telecom bought his communications start-up Aptis Communications.	Aptis Communications is owned by Northern Telecom.	-1
The US state of Kansas has ruled that science classes in public schools should include the teaching of intelligent design and the doubts it casts on Darwinian evolution.	Intelligent design casts doubts on Darwinian evolution.	-1
Singapore is one of Australia's strongest allies in Asia and Australian Prime Minister John Howard has rejected calls for trade and military boycotts over the execution, which is scheduled for Friday.	Australia is going to boycott Singapore.	-1
Profits at oil giant Shell have surged as the recent rise in oil prices more than offset the cost of US hurricanes.	Shell profits drop due to the recent rise in oil prices.	-1
For the second time, unidentified terrorists dynamited the oil pipeline between Huila department and Barrancabermeja.	Terrorists attacked an oil pipeline.	-1
The chaotic situation unleashed in Bogota last night with the assassination of justice Carlos Valencia began on July 28th in Medellin, when motorized paid assassins murdered third public order judge Maria Elena Diaz.	Assassins murdered Maria Elena Diaz.	-1
General Miguel Maza Marquez, chief of the Colombian administrative department of security (DAS), today confirmed foreign participation in the assassination of Luis Carlos Galan, senator and liberal party presidential candidate, on the 18th of August in Bogota.	Luis Carlos Galan was murdered in Bogota.	-1
Opposition Leader Peter Debnam released a reference the Premier wrote in 1999 as a junior minister for Mamadou Ndaw in his bid to be granted residency.	Peter Debnam was elected Premier.	-1
Bombing suspect Muktar Said-Ibrahim got on the No. 26 bus at 12:53 last Thursday in the bank area of downtown London, carrying a grey and black backpack. He sat toward the back of the bus with the pack next to him and tried to set off a bomb near Hackney Street.	Muktar Said-Ibrahim used the No. 26 bus.	-1
"They have decided to invest that in the U.S. rather than overseas," said Richard Withagen, an analyst at Delta Lloyd Securities in Amsterdam who recommends investors sell their Danone shares.	Richard Withagen is employed by Delta Lloyd Securities.	-1
The defense has portrayed the Lorenzo brothers (both charged with money laundering) as legitimate businessmen who made it big adopting a gangster persona and starting Murder Inc. with Def Jam, a subsidiary of Universal Music.	The Lorenzo brothers are founders of Murder Inc.	-1
Five Iraqi policemen have been killed and at least three others wounded in an insurgent attack on a checkpoint, police say.	Five Iraqi policemen have attacked a checkpoint.	-1
The reconsecration tomorrow in Dresden of the Frauenkirche will be a very special moment for Hans and Erna Keller.	Hans and Erna Keller live in Dresden.	-1
Arensberg and a group of nine other professors directed by Ofer Bar-Yosef of Harvard University and Bernard Vandermeersch of the University of Bordeaux in France have studied the findings at Kebara for the past six years.	Arensberg lectures at the University of Bordeaux in France.	-1
Scientists have discovered that drinking tea protects against heart disease by improving the function of the artery walls.	Tea protects from some diseases.	-1
Most notably, the Women's Health Initiative recently found that postmenopausal women taking estrogen with progestin have an increased risk of breast cancer as well as heart attack, stroke, and blood clots.	Estrogen is used by postmenopausal women.	-1
Although panic disorders and agoraphobia are widespread in the general population, almost half of those afflicted with these problems do not receive treatment for them.	Agoraphobia is a widespread disorder.	-1
Restricted items are those items that are not acceptable for purchase using government appropriated funds. Some examples of items that the General Accounting Office (GAO) considers "restricted" include: food, live entertainment, and personal gifts including plaques.	A government purchases food.	-1
Folk art embodies different parts of the nation's indigenous culture, minority languages, and philosophy.	Indigenous folk art is preserved.	-1
Since August 1999 an increase of the seismic activity has marked the beginning of a seismic sequence which lasted until November 1999, even if smaller earthquakes were recorded until January 2000.	There was an increase in seismic activity.	-1
During the report period, there were no significant changes in seismicity or ground deformation.	There was an increase in seismic activity	-1
Hundreds of divers and treasure hunters, including the Duke of Argyll, have risked their lives in the dangerous waters of the Isle of Mull trying to discover the reputed 30,000,000 pounds in Gold carried by this vessel--the target of the most enduring treasure hunt in British history.	Shipwreck salvaging was attempted.	-1
"This industrial spills problem has persisted for years and it is about time that government took decisive action," says Paul Muldoon, Executive Director of the Canadian Environmental Law Association.	The government took measures to reduce pollution.	-1
Canadian Nation Defense has been using virtual reality to train pilots and ground soldiers.	Soldiers have been trained using virtual reality.	-1
A shark encounter with a human typically consists of a shark leisurely circling and/or slowly swimming past the subject without any aggressive behavior being exhibited.	A shark attacked a human being.	-1
Although many herbs have been grown for centuries for medicinal use, do not look to herbal teas to remedy illness or disease.	Tea protects from illness.	-1
Tea also contains anti-oxidants that help to reduce the chances of heart disease and cancer.	Tea protects from some diseases.	-1
Agoraphobia means fear of open spaces and is one of the most common phobias.	Agoraphobia is a widespread disorder.	-1
Japan's economy is definitely not booming but there is a sign of recovery as the export is increasing. However, the decrease of motor vehicle export to North America shows caution.	Cars exported by Japan decreased.	-1
A great earthquake occurred at 19:50:08 (UTC) on Thursday, September 25, 2003. The magnitude 8.0 event has been located in the Hokkaido, Japan region.	An earthquake occurred in Hokkaido, Japan.	-1
The rusted pipelines have ruptured, spilling 2.5 million barrels of oil over the land and waterways of the Niger Delta.	An oil pipeline in Siberia was ruptured.	-1
China and Japan battle over the proposed route of a Russian oil pipeline from Siberia that will determine which nation functions and which does not.	An oil pipeline in Siberia was ruptured.	-1
An explosion at a historic synagogue in Tunisia left 21 dead, including 14 German tourists.	A European synagogue was the target of an act of terrorism.	-1
Government subsidies for energy and raw materials held prices at artificially low levels, doing away with incentives to conserve natural resources.	The government took measures to protect the environment.	-1
Everest summiter David Hiddleston has passed away in an avalanche of Mt. Tasman.	A person died in an avalanche.	-1
As such, the 1964 Texaco-Gulf Concession Agreement with the government of Ecuador established requirements for the protection of workers and the environment.	A government took measures to protect the environment.	-1
Bobby Sands, the OC for his wing, was the first to refuse food in the second hunger strike, and he became the first one to die.	A hunger strike was attempted.	-1
In the US anxiety disorders are relatively widespread, affecting 15-17% of the adult population in any given year.	Agoraphobia is a widespread disorder.	-1
An avalanche has struck a popular skiing resort in Austria, killing at least 11 people.	Humans died in an avalanche.	-1
The most effective way to reduce pollution is to have the government sell its properties to private companies who will safeguard their future value.	The government took measures to reduce pollution.	-1
On September 10, 700 tonnes of oil spilled into the Vatyaun and Pim rivers in Russia's Western Siberia due to a local pipeline rupture.	An oil pipeline in Siberia was ruptured.	-1
It is fairly clear that Microsoft is the dominant firm in the market for computer operating systems.	Microsoft holds a monopoly power on computer systems.	-1
The Explorer has compiled a list of 15 avalanches that have occurred since 1975. All but two were triggered by humans: 10 by ice climbers or snowshoers and three by skiers.	Humans died in an avalanche.	-1
According to Greenpeace France, the French government blocked debates for the past three years on creation of an Agency of Maritime Control.	The government took measures to protect the environment.	-1
Former dissident John Bok, who has been on a hunger strike since Monday, says he wants to increase pressure on Stanislav Gross to resign as prime minister.	A hunger strike was attempted.	-1
In the Italian Alps, four climbers died in an avalanche in the Argentera valley on Sunday afternoon.	Humans died in an avalanche.	-1
The al-Salam 95 had been waiting to enter the port, following its journey from Jeddah, when the two ships collided.	People were killed in a collision between ships.	-1
Thanks to this network, an increase in the gas and smoke emanating from Soufriere and the appearance of a significant acid phase have been observed since early 1998.	There was an increase in volcanic and seismic activity.	-1
Latvia reestablished its independence in 1991 following the breakup of the Soviet Union. Although the last Russian troops left in 1994, the status of the Russian minority (some 30% of the population) remains of concern to Moscow.	Russian troops withdrew from Latvia.	-1
Startled East Coast residents from North Carolina to Maryland were shaken Tuesday by an earthquake that registered a preliminary magnitude of 4.5.	An earthquake occurred on the east coast of Hokkaido.	-1
In addition, the Nigerian government has now committed to ending the process of gas flaring from oil production by 2008. The continued process of gas flaring has not only meant that a potential energy source -- and source of revenue -- has gone up in smoke, but it is also a major contributor to air pollution and acid rain.	A government took measures to reduce pollution.	-1
Antipsychotics drugs are mainly used for the control of severe psychotic states such as schizophrenia and mania.	Drugs are used to combat schizophrenia.	-1
Weak fumarolic activity was observed, and no volcanic activity was visible on satellite imagery during the report week.	There was an increase in volcanic activity	-1
A collision Thursday morning between a Chinese ship and a South Korean vessel off the North China coast near Lushun has claimed one life, officials said Thursday.	A person was killed in a collision between ships.	-1
Microsoft maintains their very successful operating system monopoly through the use of proprietary specifications as well as aggressive marketing.	Microsoft holds a monopoly power.	-1
Miller has redefined alpine skiing with his aggressive style, the likes of which hasn't been seen since Alberto Tomba first began to dominate slalom and giant slalom in the late eighties and throughout the early nineties, on route to 50 World Cup wins in those two disciplines.	Alberto Tomba won a ski race.	-1
Virtual reality has many applications. Today the military uses this technology in simulations. Soldiers are trained to fly airplanes, drive tanks and fight wars without having to physically be in danger.	Soldiers are trained using virtual reality.	-1
Due to Beijing's long history as an agrarian society, a rich and vibrant cultural heritage has been preserved. One part of this culture is the indigenous folk art and traditional handicrafts.	Indigenous folk art is preserved.	-1
On July 12, 1993, a magnitude 7.8 earthquake occurred off the west coast of Hokkaido and the small offshore island of Okushiri in the Sea of Japan.	An earthquake occurred on the east coast of Hokkaido in 1994.	-1
Latvia grudgingly agreed to let Russia keep the Skrunda radar; the Russians switched it off in 1998, then had 18 months to dismantle it.	Russian troops withdrew from Latvia.	-1
On December 6, as a result of a collision between two ships in Halifax harbour, a cargo of ammunition exploded and 1,630 people lost their lives in the ensuing holocaust, thousands more being injured.	People were killed in a collision between ships.	-1
The goal of preserving indigenous culture can hardly be achieved by a handful of researchers and curators at museums of ethnology and folk culture.	Indigenous folk art is preserved.	-1
Schizophrenia is a severe psychiatric illness that affects 1% of people worldwide. Drugs used to combat the condition are less than satisfactory: developed through trial and error, many patients react badly to them and there is a growing body of evidence that they have a range of side-effects, including diabetes.	Drugs are used to combat schizophrenia.	-1
The switch is part of a trend which Deloitte Research reckons will result in 2m of the 13m jobs in financial services in developed economies moving to India by 2008.	Jobs were outsourced to India.	-1
This model allows for different levels of training to be offered to the various skill levels of soldiers that will be operating and maintaining a particular system.	Soldiers are trained using virtual reality.	-1
Generally the coffee or tea drinker feels worse in just a few short minutes after finishing the drink.	Tea protects from illness.	-1
An 11-year-old Sanford boy was bitten on the foot by a shark.	A shark attacked a human being.	-1
In the early 20th century, agoraphobia, or the fear of public spaces, saw a transformation in its demographic composition. The disease's early history can be characterized as a predominantly male disorder where the majority of patients diagnosed with the disease were white, middle-class men.	Agoraphobia is a widespread disorder.	-1
The most common form of estrogen given to postmenopausal women is conjugated estrogen, which is made from the urine of pregnant mares, and the most popular brand of conjugated estrogen is Premarin.	Estrogen is used by postmenopausal women.	-1
These folk art traditions have been preserved for hundreds of years.	Indigenous folk art is preserved.	-1
If this can be confirmed, it may be possible to develop substances that could combat schizophrenia by neutralizing the schizophrenia antibodies.	Drugs are used to combat schizophrenia.	-1
That department, a co-manager of shipwrecks with the other two, has also attempted to address its shipwreck responsibilities since the early '70s.	Shipwreck salvaging was attempted.	-1
Green tea consumption is associated with decreased risk of breast, pancreatic, colon, oesophageal, and lung cancers in humans.	Tea protects from some diseases.	-1
On August 15, IDFA submitted its comments regarding the U.S. Department of Agriculture's (USDA) latest draft of specifications (known as "Dairy 6") for government purchases of salted butter, cheddar cheese (blocks), American-style cheese (barrels) and nonfat dry milk.	A government purchases food.	-1
The flagship "Atocha" and eight other ships loaded with treasures went down, together with the crews of 550.	People were killed in a collision between ships.	-1
The United States has threatened to end U.N. peacekeeping in Bosnia unless American personnel are given immunity from prosecution by the new international war-crimes tribunal.	U.N. peacekeeping forces withdrew from Bosnia.	-1
Each year the federal government purchases a large volume of food and commodities for its domestic, international, and military programs.	A government purchases food.	-1
If destruction of the rainforest continues, global warming will continue to take place.	Destruction of the rainforest affects the world's weather.	-1
Aki Kaurismaki was born in Orimattila, Finland, on 4th April, 1957. After studying film, he wrote, produced and directed Saimaailmio (1981) in Finland.	Aki Kaurismaki directed a film.	-1
Specifically, the October 4, 1994 earthquake (as the October 12, 1963 earthquake) ocurred at the Pacific side boundary of the Kuril arc (the South Kuril Islands) of the Okhotsk plate.	An earthquake occurred in 1994.	-1
While they did not find any association between cancer rates and consumption of caffeinated coffee or tea, people who regularly drank two or more cups per day of decaffeinated coffee had about half the incidence of rectal cancer as those who never drank decaf.	Tea protects from some diseases.	-1
Even today, within the deepest recesses of our mind, lies a primordial fear that will not allow us to enter the sea without thinking about the possibility of being attacked by a shark.	A shark attacked a human being.	-1
The Government's new policies give more weight to reducing the adverse impact of trunk roads on the environment, including reducing greenhouse gas emissions and pollutants from trunk road traffic.	The government took measures to reduce pollution.	-1
The head of the US Democratic Party has lambasted Mankiw, and suggested that he be outsourced to India.	Jobs were outsourced to India.	-1
At the recent 13th Annual Medicine Meets Virtual Reality Conference in Long Beach, Calif., researchers discussed the development of new technologies using virtual reality to treat soldiers returning from Iraq with posttraumatic stress disorder and to provide those being deployed with stress inoculation training.	Soldiers are trained using virtual reality.	-1
Since December 10th, six people have lost their lives in avalanches.	Humans died in an avalanche.	-1
The nightmare of human disaster in Rwanda in 1994, after UN Peacekeeping Forces withdrew, shocked us into questioning the whole concept of peacekeeping.	UN peacekeeping forces withdrew from Bosnia.	-1
When an earthquake rumbled off the coast of Hokkaido in Japan in July of 1993, the resulting tsunami hit just three to five minutes later, killing 202 people who were trying to flee for higher ground.	An earthquake occurred on the coast of Hokkaido, Japan.	-1
Microsoft is, undeniably, a company with monopoly power.	Microsoft holds a monopoly power.	-1
Antiemetic drugs are drugs used to combat nausea and vomiting.	Drugs are used to combat schizophrenia.	-1
A head-on collision between a Dhaka bound bus and a motorcycle left three people dead at Gangabardi area on the Faridpur-Khulna Highway on September 26.	People were killed in a collision between ships.	-1
The earthquake was felt throughout northern Japan, including Hokkaido's largest city, Sapporo, and Kushiro, on the island's eastern shore, but no reports of serious damage have been received.	An earthquake occurred in Hokkaido.	-1
This stimulates the interest of Russian oil companies to the construction of an oil pipeline from Western Siberia to the Pacific Ocean.	An oil pipeline in Siberia was ruptured.	-1
The government thereby perpetuates our continued dependence on fuels that are environmentally and economically unsustainable.	The government took measures to protect the environment.	-1
A study of more than 90,000 Japanese found that people who drank coffee daily or nearly every day had half the liver cancer risk of those who never drank coffee. The protective effect occurred in people who drank one to two cups a day and increased at three to four cups.	Tea protects from some diseases.	-1
The recent collision between a Super Ferry and a smaller ship that killed at least 38 people has once again put the spotlight on the Philippine Coast Guard.	People were killed in a collision between ships.	-1
Drinking four or five cups of green tea a day can help protect against cancer and heart disease, aid in weight loss, ease arthritis and chronic pain and even help prevent Alzheimer's disease.	Tea protects from some diseases.	-1
Of the over 400 different species of sharks found in the world's oceans, only about 30 have been reported to ever attack a human.	A shark attacked a human being.	-1
Mansfield attempted to list every vessel that ever sailed the Lakes before 1899, as well as every shipwreck.	Shipwreck salvaging was attempted.	-1
When it was revealed that under her government, irregular special forces, possibly including the Hezbollah, were illegally financed to fight the PKK, Ciller reacted by saying she had done no wrong and would do the same again.	A French political party was illegally financed.	-1
In a stunning setback for Bill Gates' software empire, the judge in the Microsoft antitrust trial ruled yesterday that the software giant is a monopoly that wielded its power to stifle competition.	Microsoft holds a monopoly power.	-1
Japan and Russia reportedly have agreed to study the possibility of constructing an oil pipeline connecting Angarsk in eastern Siberia to Russia's Pacific Coast port of Nakhodka.	An oil pipeline in Siberia was ruptured.	-1
Zotov said that Russia would agree to the complete withdrawal of its troops from Latvia by August 31, 1994 if Latvia allowed Russia to use the Skrunda radar for the next four years and dismantle it within the following 18 months.	Russian troops withdrew from Latvia.	-1
To protect Tibet's ecological environment, the government exercises a "felling by quota" policy, and strictly controls the scale of tree-felling in forests.	The government took measures to protect the environment.	-1
The CFAP purchases food stamp coupons from the federal government and distributes them to eligible recipients.	A government purchases food.	-1
One of the main treatments used to combat the symptoms of mental illness is medication in various forms.	Drugs are used to combat schizophrenia.	-1
The ROE printed here were issued by General Jean Cot, then commander of U.N. forces, and were intended to establish the conditions under which the forces could use their weapons as they carry out the U.N. peacekeeping mission in Bosnia.	U.N. peacekeeping forces withdrew from Bosnia.	-1
When replacing a single tooth, an implant has an advantage over fixed bridgework in that healthy teeth adjacent to the missing tooth do not have to be prepped (drilled down).	Tooth implants have advantages.	-1
Did the media pounce upon the religion of Jurgen Schneider, the developer who went bankrupt and fled Germany owing billions of DMs to Deutsche Bank and others, as the cause of his downfall?	Jurgen Schneider went bankrupt.	-1
Italy's Alberto Tomba pulled out of the 2nd race.	Alberto Tomba won a ski race.	-1
Exports of cars, which used to be the main product, had by then decreased to 250 million euro.	Cars exported by Japan decreased.	-1
According to the "Current Production Statistics Survey" of METI, the index of industrial production of Japan in 2002 decreased 1.4% from the previous year to 91.9.	Cars exported by Japan decreased.	-1
An earthquake has hit the east coast of Hokkaido, Japan, with a magnitude of 7.0 Mw.	An earthquake occurred on the east coast of Hokkaido.	-1
The Longuet and Leotard Affairs (1996) concern both personal privileges for, and illegal financing of, the Republican Party leaders.	A French political party was illegally financed.	-1
To prevent avalanche accidents and help people make good decisions in avalanche terrain, the Canadian Avalanche Centre (CAC), avalanche professionals and many volunteers in over 30 Canadian communities, share their expertise to help people keep safe in the mountains during Avalanche Awareness Days presented by Canadian Pacific Railway.	Humans died in an avalanche.	-1
With agoraphobia there is widespread avoidance and restriction of activities and places.	Agoraphobia is a widespread disorder.	-1
However, while admitting these positive factors, it is also true that the British historians distorted Indian history on some most essential points.	Indian history was rewritten.	-1
Virtual reality is used to train surgeons, pilots, astronauts, police officers, first-responders, and soldiers.	Soldiers are trained using virtual reality.	-1
Since they are permanently, surgically anchored in the jawbone, implants offer impressive advantages over other tooth replacement options.	Tooth implants have advantages.	-1
The fact that so many children travel a long distance to school had also resulted in a sharp increase in agoraphobia, a fear of open spaces.	Agoraphobia is a widespread disorder.	-1
Volcanic earthquakes that normally occurred less than five times per day, occurred 81 times on the 15th of November.	There was an increase in volcanic activity.	-1
Some environmentalists also argue that Genetic Modification foods will not alleviate hunger at all.	Genetic Modification technology provides a solution to hunger.	-1
The collision had taken place in a spot on Andrea Doria that had much passenger accommodation. About fifty people were killed in the collision.	People were killed in a collision between ships.	-1
On the other hand, export of passenger cars itself will fall mainly because of slowing in the US economy and increased local production by Japanese companies notably in Europe.	Cars exported by Japan decreased.	-1
Typically, hardware components located in a shelter are best trained using a virtual environment training system whereas conceptual information is best delivered using more traditional two dimensional training techniques.	Soldiers are trained using virtual reality.	-1
For the first time, Congress took measures to reduce airborne toxins, acid rain and the depletion of the ozone layer.	The government took measures to reduce pollution.	-1
At least 50 animals died in a late December avalanche.	Humans died in an avalanche.	-1
Twenty-five-year-old Abdullah Yahia and three other members of the GIA brandished their AK-47 automatic weapons and demanded cooperation from the passengers and flight crew.	The GIA hijacked an Air France Airbus.	-1
Never before had ski racing, a sport dominated by monosyllabic mountain men, seen the likes of Alberto Tomba, the flamboyant Bolognese flatlander who at 21 captured two gold medals at the Calgary Olympics.	Alberto Tomba won a ski race.	-1
Exports to Japan decreased by 24 per cent while imports from Japan increased by 4 per cent.	Cars exported by Japan decreased.	-1
The GIA has, however, proven remarkably successful in carrying out high-visibility attacks. Most notable of these was the December 24, 1995 hijacking of an Air France Airbus 300 while is was on the tarmac at the Algiers airport.	The GIA hijacked an Air France Airbus.	-1
A government decision to allow the UK industry to dramatically increase its emissions of CO2, the main greenhouse gas, spells disaster for both business and the environment.	The government took measures to reduce pollution.	-1
Agoraphobia is a prevalent disorder afflicting approximately 1 person in 20 in the general population.	Agoraphobia is a widespread disorder.	-1
The rival American group is also involved in salvaging operations on the wreck of the USS Charleston an American warship, which sank in 1899.	Shipwreck salvaging was attempted.	-1
The government took a stand to protect economic interests that it perceived to be in conflict with environmental interests.	The government took measures to protect the environment.	-1
The European Union (EU) remained a key partner in the war on terrorism and has moved to strengthen Community legal and administrative capacity, and that of EU member states, to combat terrorism.	A European synagogue was the target of an act of terrorism or vandalism.	-1
Every year, roughly a hundred people die in avalanche accidents in the European Alps and many more are injured or badly frightened.	Humans die in avalanches.	-1
The main finding of our study was that postmenopausal women who used estrogen replacement therapy for 10 or more years were at significantly higher risk of developing ovarian cancer than women who never used hormone replacement therapy.	Estrogen was used by postmenopausal women	-1
That inevitably led the central government to enact the Basic Law for Pollution Control in 1967, along with several other pollution-control laws.	The government took measures to reduce pollution.	-1
But the government has rarely stopped companies from dumping toxic wastes in its lakes and streams, and clear-cutting or strip-mining its lands.	The government took measures to reduce pollution.	-1
Tampa-based Odyssey Marine Exploration, which was poised this spring to start archaeological and treasure recovery work on what it believes to be the more than 300-year-old shipwreck, has put the project on hold after last-minute objections from Andalusia.	Shipwreck salvaging was attempted.	-1
Aki Kaurismaki's 'Juha', from Finland, screens at the San Francisco International Film Festival.	Aki Kaurismaki directed a film.	-1
Explosions hit the London-based HSBC bank and the British consulate. The blasts came days after the city was hit by two synagogue bombings.	A European synagogue was the target of an act of terrorism.	-1
Chirac himself has been undermined by a continuing scandal over the organized bribery that financed all of France's important political parties.	A French political party was illegally financed.	-1
The shrinking cost of using virtual reality for training is another boon.	Soldiers are trained using virtual reality.	-1
Because Microsoft's near-monopoly status itself magnifies security risk, it is essential that society become less dependent on a single operating system from a single vendor if our critical infrastructure is not to be disrupted in a single blow.	Microsoft holds a monopoly power.	-1
Then, as society grew more complex and so the services available, societies outsourced or bought services from neighboring societies and finally as communication grew, from far off societies.	Jobs were outsourced to India.	-1
Microsoft denies that it holds a monopoly.	Microsoft holds a monopoly power.	-1
Simply put, our indigenous cultures and arts are vanishing fast and the cultural diversity here is greatly threatened.	Indigenous folk art is preserved.	-1
The military has used Virtual Reality to train soldiers since the late seventies.	Soldiers have been trained using virtual reality.	-1
In 1994 RMS Titanic, Inc. was awarded ownership and salvaging rights of the wreck, even though RMS Titanic Inc. and other salvaging expeditions have been criticized for taking items from the wreck.	Shipwreck salvaging was attempted.	-1
The system of government purchases of food under the U.N. Oil-for-Food Program was alleged to have many abuses.	A government purchases food.	-1
In California, one hundred twenty Central Americans, due to be deported, began a hunger strike when their deportation was delayed.	A hunger strike was attempted.	-1
These neuroleptics or anti-psychotic drugs are highly effective in dealing with the positive symptoms of schizophrenia.	Drugs are used to combat schizophrenia.	-1
Genetic Engineering will end world hunger.	Genetic technology provides a solution to hunger.	-1
With the exception of several hundred military specialists at Skrunda, all active-duty Russian troops were withdrawn from Latvia by August 31, 1994.	Russian troops withdrew from Latvia.	-1
A rupture was discovered in the 5.9-inch diameter Musyurshor-Sandivay oil pipeline in the Yamal-Nenets autonomous area in eastern Siberia only two months after it happened.	An oil pipeline in Siberia was ruptured.	-1
In British service centres 80% of the workforce is female and many are part-time, but in India it is split 50:50 male and female.	Jobs were outsourced to India.	-1
Yet there is no evidence that he ever attempted to salvage the Captain Lawrence in the years after the wreck.	Shipwreck salvaging was attempted.	-1
Mithila region in southern Nepal is the treasure house of folk culture as shown in its original language and literature as well as indigenous folk art drawn which is passed down from mother to daughter.	Indigenous folk art is preserved.	-1
An earthquake has hit the east coast of Hokkaido, Japan, with a magnitude of 7.0 Mw.	An earthquake occurred on the east coast of Hokkaido, Japan.	-1
White collar jobs ranging from call centers to software engineers to medical technicians are being "outsourced" to India resulting in comments from the White House and the presidential candidates in the USA.	Jobs were outsourced to India.	-1
The biodiversity of the rainforest is affected.	Destruction of the rainforest affected the world's weather.	-1
The average wage gap between men and women varies from 10 to 30% while women in the informal sector earn on average 25% less than men with equal age and education levels.	The gap in political power between the sexes is very wide.	-1
Numerous studies have demonstrated significantly lower risks of fatal and nonfatal CHD among postmenopausal women taking estrogen.	Estrogen is used by postmenopausal women.	-1
The attack occurred the day after four Algerian GIA members who had hijacked an Air France Airbus were killed by French security forces at the Marseille airport.	The GIA hijacked an Air France Airbus.	-1
If anyone tells you that Genetic Modification is going to feed the world, tell them that it is not. To feed the world takes political and financial will - it's not about production and distribution.	Genetic Modification technology provides a solution to world hunger.	-1
Until the 1970s, there was also an important gap between the electoral participation of women and men in France.	The gap in political power between the sexes is very wide.	-1
A great tragedy occurred on December 6, 1917 as an explosion caused by a collision between two ships claimed over a thousand lives including nine Hailifax firefighters.	People were killed in a collision between ships.	-1
Here's why I say Microsoft holds no monopoly: monopolies imply exclusivity. More than 80 percent of the world's computers run Microsoft operating systems, mostly Windows 3.x and DOS. But these two operating systems are uniquely interchangeable with competitive offerings.	Microsoft holds a monopoly power.	-1
TRW began moving IT development work offshore to India four years ago, mostly through attrition and shifting contract work overseas.	Jobs were outsourced to India.	-1
These depletions, which take place over a 50-kilometer squared area, are caused by weather patterns in the upper troposphere.	Depletion of the rainforest affected the world's weather.	-1
In the 17th century, slave divers were sent by the Spanish to recover precious cargo from their sunken ships.	Shipwreck salvaging was attempted.	-1
A hunger strike is a method of non-violent resistance in which participants fast as an act of political protest or to achieve a goal such as a policy change.	A hunger strike was attempted.	-1
Microsoft's strengthening monopoly raises concern in both the United States and Europe regarding the future of digital communications.	Microsoft holds a monopoly.	-1
When in 1967 a General Land Office qv field representative officially reported the discovery of a sunken Spanish ship off Padre Island near Port Mansfield, recovery attempts for artifacts from the ship were already in full operation by a private out-of-state salvaging firm; the company, however, did not have a permit to operate within the state.	Shipwreck salvaging was attempted.	-1
Two days later, a 28-year-old man died in a shark attack in Avon, North Carolina.	A shark attacked a human being.	-1
Ninety eight people were wounded, two of them seriously. Most of them were wounded in the panic that ensued, Egyptian Health Minister Dr. Mohammed Taj al-Din told Egyptian television.	People were killed in a collision between ships.	-1
Drugs used to treat schizophrenia are called neuroleptics.	Drugs are used to combat schizophrenia.	-1
In this way, many of the craft traditions are implicated as curiosities of indigenous energy that must be preserved as signs of national identity or as a resource that can be exploited for economic progress.	Indigenous folk art is preserved.	-1
Islam has joined a battle for the hearts and minds of Mexico's volatile Tzotzil Indians in Chiapas state, home of Zapatista rebels and a hotbed of sectarian strife between Christians.	Indians in Chiapas uprise.	-1
During June 2000, VSI reported an increase in seismicity, especially deep volcanic earthquakes.	There was an increase in seismic activity.	-1
One of the more inventive directors on the world movie scenes, Aki Kaurismaki has made his most sheerly appealing film to date in the award-winning "The Man Without a Past."	Aki Kaurismaki directed a film.	-1
Green tea may be full of antioxidants but a new study shows that it does not protect people against stomach cancer.	Tea protects from some diseases.	-1
Microsoft dominates software markets, not through the exercise of monopoly power or by leveraging its Windows operating system, but only when it has the best products based on independent reviews and evaluations.	Microsoft holds a monopoly power.	-1
A hunger strike by hundreds of imprisoned asylum seekers against the Australian government escalated today with nine Afghan and Iraqi teenage refugees threatening to commit suicide unless authorities release them by Wednesday evening.	A hunger strike was attempted.	-1
A great earthquake occurred at 00:58:50 (UTC), at 6:58 a.m. local time, on Sunday, 26 December 2004. The magnitude 9.0 event was located off the West coast of Northern Sumatra.	An earthquake occurred on the east coast of Hokkaido.	-1
In 1983, Aki Kaurismaki directed his own first full-length feature.	Aki Kaurismaki directed a film.	-1
Look at how humans have affected the world's weather and how it in turn has affected humans.	Depletion of the rainforest affected the world's weather.	-1
Simulation using virtual reality (VR) is becoming an effective tool for the Army in training soldiers to do their required tasks.	Soldiers are trained using virtual reality.	-1
The ruptured pipeline is the third largest oil spill in history.	An oil pipeline in Siberia was ruptured.	-1
But, as the GIA's hijack of the Air France Airbus A300 on Christmas Eve 1994 demonstrates, the Islamic terrorist groups are also prepared to take their terrorist war to France itself.	The GIA hijacked an Air France Airbus.	-1
Firearms that are classified as either restricted or non-restricted may be exported to the US.	U.S. industry is exported.	-1
The chances of being attacked by a shark are very small compared to other animal attacks, natural disasters, and ocean-side dangers.	A shark attacked a human being.	-1
In spite of that, the government's "economic development first" priority did not initially recognize the need for preventive measures to halt pollution, which might have slowed economic growth.	The government took measures to reduce pollution.	-1
The conventional therapy is counseling or medication, but now there is a new tool, one that puts the soldiers through the trauma again, only this time in virtual reality.	Soldiers are trained using virtual reality.	-1
In 2004 the total of goods and services exported out of Washington was $33.8 billion, down slightly from $34.2 billion in 2003.	U.S. industry is exported.	-1
The Government of Canada is advancing pollution prevention by strengthening legislation and regulations, integrating the pollution prevention approach into current programs, designing guidelines and codes of practice for industrial operations, working in partnership with the private sector and other orders of government and communities, supporting non-regulatory initiatives, and participating in …	The government took measures to reduce pollution.	-1
The focus is on the attempts of Bruno Manser to bring this destruction to the attention of the western world.	Destruction of the rainforest affected the world's weather.	-1
The armed forces use virtual reality to simulate war games that train soldiers in wartime manoeuvres to improve their skills and battle techniques.	Soldiers are trained using virtual reality.	-1
Integration in this case means that government agencies should assess the range of environmental problems of concern and then target protective efforts at the problems that seem to be the most serious.	The government took measures to protect the environment.	-1
Microsoft's monopoly in operating system software is leading to a dangerous concentration of power over electronic commerce.	Microsoft holds a monopoly power.	-1
Concerned about the impact of federal regulations on the prices of food and commodities that the federal government purchases, you requested that we provide details about federal agencies' purchases of food and/or agricultural commodities from fiscal year 1997 through fiscal year 1999.	A government purchases food.	-1
Jurgen Schneider, the German property magnate convicted of fraud by a Frankfurt court on Tuesday, said it was not greed but good intentions that motivated him to cheat banks out of billions of marks.	Jurgen Schneider went bankrupt.	-1
Rainforests have a direct impact on their local weather conditions.	Depletion of the rainforest affected the world's weather.	-1
The rewriting of the history of ancient India has been opposed by some historians who think that the move initiated by the Government must have been at the instance of those who want to serve the cause of Hindutva.	Indian history is rewritten.	-1
By developing and enhancing its nuclear energy options, France has been able to adhere to the goals stated in the Environment Ministry's mission: monitor the environment, protect nature, prevent, reduce, or totally eliminate pollution and other nuisances, and enhance the quality of life.	The government took measures to reduce pollution.	-1
When accidents, injury, or disease cause the loss of one or more teeth, dental implants as a replacement option offer several advantages compared to bridges or dentures.	Tooth implants have advantages.	-1
The UMC have created a high-tech virtual training simulator known as "the meat machine" in which UMC soldiers are trained how to fight.	Soldiers are trained using virtual reality.	-1
The Chinese government has adopted various measures to curb environmental pollution, with the ratio of environmental protection funds in the GDP rising from 0.72 percent in the 1980s to one percent both in 1999 and 2000, which was higher than the UN standard of 0.8 percent for developing countries and close to that for developed countries.	The government took measures to reduce pollution.	-1
He pointed to extra measures the government took yesterday to reduce pollution from sewage works.	The governmnet took measures to reduce pollution.	-1
When Aki Kaurismaki stood up at the awards ceremony of the Cannes Film Festival on May 26 he joined the honourable fraternity of earlier winners of the Grand Prix du Jury.	Aki Kaurismaki directed a film.	-1
And the vast destruction of the rainforest in this century, along with the rise in fossil fuel usage, is a major contributing factor in global warming.	Destruction of the rainforest affected the world's weather.	-1
Persons with agoraphobia frequently also have panic disorder and characteristically become anxious if they even think about being trapped in a situation where it might be difficult to leave.	Agoraphobia is a widespread disorder.	-1
Soon after the EZLN had returned to Chiapas, Congress approved a different version of the COCOPA Law, which did not include the autonomy clauses, claiming they were in contradiction with some constitutional rights (private property and secret voting); this was seen as a betrayal by the EZLN and other political groups.	EZLN is a political group.	-1
This galaxy was dubbed the Sagittarius Dwarf galaxy (as it, and the core of the Milky Way, lie in the constellation Sagittarius), and until recently, it held the record for the nearest galaxy, at about 70,000 light years away.	The Sagittarius Dwarf galaxy is the closest galaxy to the Milky Way.	-1
A Chilean expert points out that the 1987 Montreal Protocol has not been effective in arresting the destruction of the ozone layer in the earth's atmosphere, resulting in the unprecedented size of the ozone hole this year, and causing 120,000 people in Chile to be on yellow alert for ultraviolet radiation (meaning a fair-skinned person would get burnt within 10 minutes of being exposed to the sun…	The ozone layer is in the earth's atmosphere.	-1
This is good news for Gaelic translators, as the EU will have to churn out official documents in this language, in addition to the 20 other official EU languages.	There are 21 official EU languages.	-1
North Korea opened relations with 10 other countries this year: Belgium, Brazil, Canada, Germany, Greece, Kuwait, Luxembourg, the Netherlands, New Zealand and Spain.	Spain and Korea started ambassadorial relations this year.	-1
Emiliano Zapata, hero of the 1910 social revolution, led a "peasant army" based in the Cuautla valley 70 miles south of Mexico City.	Emiliano Zapata was a military leader.	-1
The original Ryan NYP, that Charles Lindbergh crossed the Atlantic with, was flown on 175 different flights racking up a grand total of 489 hours of flight time (the Atlantic crossing in 1927 rolled up 33 1/3 hours of flight time).	Lindbergh began his flight from the Atlantic in 1927.	-1
But the very first flush toilet was invented by Sir John Harrington in the 16th century for Queen Elizabeth in her palace at Richmond, Surrey.	The first flush toilet was invented in the 16th century.	-1
The Channel Tunnel, thirty-two miles in length, stretches from Cheriton, Kent in England to the town of Sangatte in the Nord Pas-de-Calais region of France. It is the second-longest rail tunnel in the world, the longest being the Seikan Tunnel in Japan.	The Channel Tunnel connects France and Japan.	-1
Kenneth Branagh talks about his epic, uncut version of 'Hamlet'. Kenneth Branagh has directed several celebrated film adaptations of Shakespeare's plays, but none has reached the heights of his recent 'Hamlet'.	'Hamlet' was directed by Kenneth Branagh.	-1
Aachen is a very historic city (with Roman remains, natural hot springs as well as a world-famous cathedral where all German emperors from 900 a.c. to about 1500 a.c. have been crowned) at the Western edge of Germany, located about 5 kilometres from the Netherlands and Belgium.	Aachen is located in the Netherlands.	-1
Giulio Andreotti, Italy's foremost elder statesman, has survived many political crises during his controversial career.	Giulio Andreotti is Italy's foremost elder statesman.	-1
Labour Minister Roberto Maroni denounced what he called an "ideological" protest but former European Commission chief Romano Prodi who is leading the opposition to Berlusconi, said: "Today's general strike is a protest at the disastrous economic and financial policies of the Italian government".	Romano Prodi is the leader of the opposition to Berlusconi.	-1
The coalition drafted the principles below - originally dubbed the Valdez principles - to guide businesses on their individual path to environmental sustainability.	The Valdez Principles are principles which guide businesses on their individual path to environmental sustainability.	-1
Famous for its wineries and hectic nightlife, Limassol is also the main port-town of Cyprus. Nicosia, or Lefkosia in Greek, is the capital of Cyprus.	Limassol is the capital of Cyprus.	-1
The world will never forget the epic flight of Charles Lindbergh across the Atlantic from New York to Paris in May 1927, a feat still regarded as one of the greatest in aviation history.	Lindbergh began his flight from Paris in 1927.	-1
Learn to speak like a native in 35 countries throughout Europe, North America, Latin America, South Africa, Japan, North Korea, New Zealand, Australia, Scandinavia, North Korea, and the Caribbean.	North Korea borders on Scandinavia.	-1
Five apricots contain around the same number of calories as one apple, but they have much more protein, calcium, iron, vitamin K, zinc, vitamin A, and folic acid.	Apricots contain vitamin C.	-1
Watching Mosaic from the Bay Area, Silicon Graphics CEO Jim Clark, a veteran of the UNIX standards wars, understood how much money could be won if a company could take control of the standards of this new Internet tool.	Silicon Graphics created the internet browser Mosaic.	-1
Vicente Fox is scheduled to meet with Republican presidential nominee George W. Bush, tomorrow.	Vicente Fox is the Republican presidential nominee.	-1
The European Commission through its President Mr. Romano Prodi was among the first to welcome this step and to express support for the interim government's efforts to lead the country on the path to development and democracy.	Romano Prodi is the President of the European Commission.	-1
The process was one of mutual consent between Russia and the West, according to Andrei Kozyrev, who was the Soviet foreign minister at the time of the failed coup by Communist hardliners and the creation of a democratic government.	Andrei Kozyrev was the Soviet foreign minister.	-1
It is totally idiotic to call Christo and Jeanne-Claude the "wrapping artists." So many works were not wrapping, for instance the Iron Curtain by Christo, 1962.	The Iron Curtain was wrapped by Christo.	-1
There are approximately 3.7 million European Citizens with intellectual disability.	There are approximately 3.7 million European Citizens.	-1
The WEU has its origins in the Brussels Treaty of Economic, Social and Cultural Collaboration and Collective Self-Defence of 1948, signed by Belgium, France, Luxembourg, the Netherlands and the United Kingdom.	The WEU is the Brussels Treaty of Economic, Social and Cultural Collaboration and Collective Self-Defence.	-1
The world will never forget the epic flight of Charles Lindbergh across the Atlantic from New York to Paris in May 1927, a feat still regarded as one of the greatest in aviation history.	Lindbergh began his flight from New York in 1927.	-1
Fox's landmark animated television series 'The Simpsons' first appeared as 30-second spots on 'The Tracey Ullman Show' and has run as a primetime sitcom since 1989.	'The Simpsons' first appeared on television in 1989.	-1
Since Concorde's first flight in 1969, it was recognized as the safest airplane in the history of aviation. And in spite of this dramatic crash on July 25, it still remains the safest way to fly.	Concorde's first crash was in 1969.	-1
The Cuban missile crisis began on April 17th, 1961, with the "Bay of Pigs" invasion, which was sponsored by the John F. Kennedy Administration.	The Bay of Pigs invasion took place on April 17th, 1961.	-1
Amelia, Emerson, their son Ramses and daughter-in-law Nefret and their entourage of family retainers, dependents and cats, arrive in Cairo in 1916 (having dodged the U-boats on the way) en route to Luxor to begin a new excavation.	Nefret was married to Emerson.	-1
The German Question, so it was said, was open as long as the Brandenburg Gate was closed.	The Brandenburg Gate is in Germany.	-1
Just two days before the crash of July 25, 2000, cracks were found in the wings of eleven of the 14 jets that make up the Concorde fleet.	The Concorde's first crash was in 2000.	-1
The birthplace of the Olympic games, Greece, has been struggling for more than a decade to secure the games. It was a great disappointment to the Greeks and many Europeans that the Coca Cola company used its considerable influence to have the games in Atlanta in 1996 on the 100th anniversary.	The Olympic Games took place in Atlanta in 1996.	-1
For sailors, the lighthouse of Alexandria ensured a safe return to the Great Harbor; for architects, it was the tallest building on Earth; and for scientists, it was the mysterious mirror that fascinated them most: its reflection could be seen more than 50 km (35 miles) off-shore. For all these reasons, the lighthouse was considered one of the Seven Wonders of the world.	The lighthouse of Alexandria was one of the seven wonders of the world.	-1
Only three buildings were wrapped by Christo: The Kunsthalle Berne, 1968, The Museum of Contemporary Art, Chicago, 1969 and The Wrapped Reichstag, Berlin, 1995, which is the third and last wrapped building -- it was initiated in 1961 first and then again in 1971. In 1971 the Valley Curtain was already well underway, and was not a wrapping.	The Valley Curtain was wrapped by Christo.	-1
Until the construction of the Chrysler Building in 1930 by architect William Van Allen, the Eiffel Tower was the tallest building in the world.	The Eiffel Tower was built in 1930.	-1
Jackson dangled his son from a Berlin hotel window in 2002, outraging many of his staunchest fans. Now Debbie Rowe is fighting for custody of her two children.	Michael Jackson and Debbie Row divorced in 2002.	-1
The first union between Sweden and Norway occurred in 1319 when the three-year-old Magnus, son of the Swedish royal Duke Eric and of the Norwegian princess Ingeborg, inherited the throne of Norway from his grandfather, Haakon V, and in the same year was elected King of Sweden, by the Convention of Oslo.	Magnus was a king of Norway.	-1
El Nino usually begins in December and lasts a few months.	El Nino usually starts in December.	-1
Eurotunnel has signalled a revolution in cross-Channel travel, unveiling a raft of new initiatives to make life easier, faster, and cheaper for motorists crossing the Channel this summer. Fares based on one-way crossings from just 49 Euro for car and passengers.	The passengers that cross the Eurotunnel each year are just 49.	-1
The EZLN differs from most revolutionary groups by having stopped military action after the initial uprising in the first two weeks of 1994.	EZLN is a revolutionary group.	-1
Interestingly, the fruit that best dried naturally on the tree, and that was pleasant eating, also has astonishingly high levels of vitamin C. This is the jujube fruit, Zizyphus jujuba, whose center of diversity is thought to be in the Eastern Mediterranean, around Syria.	Jujube fruit contain vitamin C.	-1
The Eiffel Tower was built in 1889 for the Universal Exposition as a monument to the scientific achievements of the 18th century.	The Eiffel Tower was built in 1889.	-1
Eurostat's task is to provide the European Union with statistics that enable comparisons between countries and regions.	Eurostat provides the EU wth statistics.	-1
Laurie Pace has qualified for the Sydney 2000 Olympic Games thanks to one of the wildcards which were distributed world-wide. She is aiming at improving over the 16th place in Atlanta.	The Olympic Games took place in Atlanta in 2000.	-1
Those producer organizations that are neither FLO certified nor IFAT members, are dealt with according to the EFTA monitoring system (EFTA = European Fair Trade Association) in cooperation between Gepa and the other EFTA members. All these systems are based on the principles of Fair Trade defined by the international Fair Trade network, FINE .	EFTA is a monitoring system.	-1
The destruction of the ozone layer was first noticed in the late 1980s as a hole over Antarctica.	The ozone hole was first noticed in the late 1980s.	-1
Pythagoras was born in Ionia on the island of Samos, and eventually settled in Crotone, a Dorian Greek colony in southern Italy, in 529 B.C.E. There he lectured in philosophy and mathematics.	Pythagoras was born in Crotone.	-1
Shiva, Vishnu, and Brahma are the major gods of Hinduism, and their functions are often interchangeable.	Brahma is one of the major gods of Hinduism.	-1
There are currently eleven (11) official languages (EU languages) of the European Union in number.	There are 11 official EU languages.	-1
During the 1996 Atlanta Olympic Games, 85 misting fans were placed at shaded recovery areas throughout various phases of the equestrian courses to allow these elite athletes to stabilize and lower their body temperatures.	The Olympic Games took place in Atlanta in 1996.	-1
This is a Hindu temple dedicated to the Lord Shiva, one of 3 major Gods of Hinduism.	Lord Shiva is one of the major Gods of Hinduism.	-1
The Eiffel Tower was built in the period 1887-1889, to celebrate the 100th anniversary of the French Revolution.	The Eiffel Tower was built during the French Revolution.	-1
Andrei Kozyrev became Russian foreign minister in 1990 when it was by no means obvious that it was advantageous for him to accept the appointment.	Andrei Kozyrev was Russian foreign minister.	-1
On July 8, 1998, United Airlines expresses opposition to the two-airport concept, a train link between John Wayne and El Toro and any attempt to limit John Wayne to short haul markets.	John Wayne airport is in El Toro.	-1
Janez Drnovek (LDS centre-left Liberal Democracy of Slovenia) became Prime Minister at the head of a four-party coalition formed after the December 1992 elections. Milan Kucan was re-elected President in 1992 and 1997 and Drnovek as Prime Minister again in 1997.	Milan Kucan became Prime Minister of Slovenia in 1992.	-1
Pisa, an ancient Roman port and great maritime republic, is no longer on the sea but its splendid past lives within its abundant historic and artistic monuments: narrow streets that open into picturesque little squares with multicoloured markets; the charming Piazza dei Cavalieri and Piazza dei Miracoli, one of the most famous monumental complexes in the world.	Piazza dei Miracoli is located in Pisa.	-1
The International Olympic Committee (IOC) manages broadcast partnerships and the TOP worldwide sponsorship programme.	The IOC is the International Olympic Committee.	-1
The Ulysses spacecraft, launched on October 6, 1990, is a joint solar mission of NASA and the European Space Agency.	The Ulysses spacecraft was launched on October 6, 1990.	-1
With Linnaeus as professor, a period in Uppsala began where nature science was much esteemed.	Linnaeus was a professor in Uppsala.	-1
For the Atlanta Olympic Games in 1996, the competition was a one-day event in which 32 men who qualified via pre-Olympic competitions participated.	The Olympic Games took place in Atlanta in 1996.	-1
Tom Jennings is a board certified ophthalmologist.	Tom Jennings is an ophthalmologist.	-1
Hebron, located south of Jerusalem in the Judean hills, is home to approximately 120,000 Arabs, 500 Jews, and three Christians.	Hebron is located in the Judean hills.	-1
Six ships sailed from Nicaragua's Puerto Cabezas on April 14th, to begin their Bay of Pigs Invasion and to take over the Cuban army and government.	The Bay of Pigs invasion took place on April 14th.	-1
On June 30, 1908, in Siberia the greatest meteorite fall in historic times occurred.	A meteorite fell in Siberia in 1908.	-1
De Klerk was Deputy President of South Africa during the presidency of Nelson Mandela until 1996.	Nelson Mandela was President of South Africa.	-1
President Vicente Fox heads into his final year of office Thursday, promising a more democratic, less corrupt and economically stable Mexico.	Vicente Fox is the President of Mexico.	-1
FTAA is a huge extension of the principles behind NAFTA, aimed at increasing international government, not strengthening the United States.	NAFTA is a huge extension of FTAA.	-1
Thanks to Frenchman Baron Pierre de Coubertin the first modern Olympics Games took place in Athens in 1896.	The Olympics Games took place in Athens in 1896.	-1
Early last month, reform candidate Vicente Fox stunned Mexico and the world by winning the presidency of his country. Promising economic and political change, the former Coca-Cola executive and his National Action Party ousted the Institutional Revolutionary Party, or PRI, that had ruled Mexico for 71 years.	Vicente Fox won the presidency of Mexico.	-1
Nationals of the Republic of Cyprus living there are nonetheless fully European citizens and were entitled to vote at European Parliament elections in 2004 (though only a few hundred registered).	There are only a few hundred European citizens.	-1
The party line is that it is working within the system to achieve its goals and this is reflected in the government post currently held by Umberto Bossi (Minister for Reform).	Umberto Bossi is the Minister for Reform.	-1
Blondlot was trying to polarize X-rays when he claimed to have discovered this new form of radiation.	Blondlot discovered x-rays.	-1
By far the greatest proportion of the operational efforts of NATO and the Western European Union (WEU) have already shifted away from collective defense toward this type of activity.	The WEU is the Western European Union.	-1
But for all its ominous rhetoric, and a board of directors that looks as if it could become the first cabinet of the United States of Earth (including several former senior World Bank and IMF directors; Jacques Delors, the Frenchman who was the officious president of the European Commission from 1985 to 1995; population control experts and, of course, Maurice Strong, the former advisor to Lester …	Jacques Delors was President of the European Commission from 1985 to 1995.	-1
Soldiers looking for the men, typically those who are considered the front line of the EZLN, often move into towns under the guise of humanitarian aid workers.	The EZLN is a humanitarian aid group.	-1
Crater Lake is the deepest lake in the United States, the second deepest in the Western Hemisphere, and the seventh deepest in the world, dropping downward to 1,932 feet just southeast of Merriam Cone.	Crater Lake is the deepest lake in the world.	-1
The Hebron District is located in the southernmost portion of the West Bank, 36 km south of Jerusalem City.	Hebron is located in Jerusalem City.	-1
The MIT Press Bookstore stocks most of the books and journals published by The MIT Press as well as the best of other publishers' books in related fields.	The MIT is a bookstore.	-1
The largest of these is the Lombard League, which was founded by Umberto Bossi in 1984.	Umberto Bossi is the founder of the Lombard League.	-1
In a 1982 interview with Newsweek, Kennedy's personal secretary, Evelyn Lincoln, stated that Kennedy decided to install a taping system following the failure of the Bay of Pigs invasion.	The Bay of Pigs invasion took place in 1982.	-1
All that changed in 1922, when Tutankhamun's tomb was discovered by Egyptologist Howard Carter on behalf of his patron Lord Carnarvon.	Tutankhamun's Tomb was unearthed by Howard Carter and Lord Carnarvon.	-1
Formerly the Valdez Principles, the CERES Principles for environmentally sound business practices were drafted by the Coalition for Environmentally Responsible Economies.	The Valdez Principles are principles for environmentally sound business practices.	-1
Sometimes when the moon is close to the horizon the atmosphere causes the moon to look orange-red in color, or clouds or smoke can darken the moon.	The moon turns orange because when it is close to the horizon the atmosphere causes the moon to look orange-red in color.	-1
The Philippines is one of the major crossroads in the eastern hemisphere, as it's home to over 100 ethnic groups and hundreds of language dialects.	The Philippines is in the eastern hemisphere.	-1
CERN has now grown to include 20 member states and enjoys the active participation of many other countries world-wide.	CERN has 20 member states.	-1
But for all its ominous rhetoric, and a board of directors that looks as if it could become the first cabinet of the United States of Earth (including several former senior World Bank and IMF directors; Jacques Delors, the Frenchman who was the officious president of the European Commission from 1985 to 1995; population control experts and, of course, Maurice Strong, the former advisor to Lester …	Maurice Strong was President of the European Commission from 1985 to 1995.	-1
American manufacturers contend that China's decade-long practice of keeping its currency valued at around 8.28 yuan to the dollar, has resulted in the Chinese currency being undervalued by as much as 40 percent, giving the Chinese a huge competitive advantage.	The currency used in China is the yuan.	-1
"Hamlet" (1969) starring Nicol Williamson (not to mention Anthony Hopkins) and directed by Tony Richardson , was a low-budget film that was shot while the actors were simultaneously doing a theatre version.	Nicol Williamson directed "Hamlet".	-1
On September 5, 1997, Athens was selected as the host city of the 2004 Olympic Games. The games took place in Greece from August 13 - 29 in 2004.	The Olympic Games were held in Athens in 2004.	-1
Launched in 1990 and still going strong, Ulysses is the first spacecraft ever to pass over the polar regions of the Sun.	The Ulysses spacecraft was launched in 1990.	-1
Nixon was impeached and became the first president ever to resign on August 9th 1974.	Nixon was the first president ever to resign.	-1
The most ardent advocates of this panacea are US secretary of state Colin Powell, European Union foreign affairs executive Javier Solana, the Israeli foreign minister Shimon Peres, Arafat's close financial adviser Muhammed Rashid and Ariel Sharon's new chef de bureau Dov Weisglass.	Javier Solana is the Israeli foreign minister.	-1
Umberto Bossi, leader of the Northern League, said Brussels was "transforming vices into virtues" and "advancing the cause of atheism every day".	Umberto Bossi is the leader of the Northern League.	-1
Once you have your rental car or motorcycle, take off, ride around the Trodos mountains, or get lost on a desolate Mediterranean highway. Nicosia - AKA Lefkosia. This is the capital of Cyprus and is located in the center of the country.	The capital of Cyprus is Nicosia.	-1
Henry might be the world record holder and Olympic gold medalist, but Coughlin is America's fastest swimmer ever in this event and has showed time and time again that she's not afraid to step up and race the best in the world.	Coughlin is the fastest swimmer in the world.	-1
In Rwanda there were on average 8,000 victims per day for about 100 days.	There were 800,000 victims of the massacres in Rwanda.	-1
Most of the open tombs in the Valley of the Kings are located in the East Valley, and this is where most tourists can be found.	The Valley of the Kings is located in the East Valley.	-1
Leo Fender invented the first electric guitar and the electric bass guitar.	Leo Fender invented the first electric guitar.	-1
In the mid-1970s, scientists first noticed that chlorine produced in the atmosphere from human-made CFCs and similar chemicals had the potential to destroy ozone and damage the ozone layer.	The ozone hole was first noticed in the mid-1970s.	-1
Worn by all popes in the last 800 years, the Fisherman's Ring is a gold ring bearing an image of St. Peter casting his net from a boat, encircled by the current pope's name.	The pope's name is Peter.	-1
With over 250 Shakespeare movies produced, Shakespeare film adaptations such as Baz Luhrman's "Romeo and Juliet", the Shakespeare inspired "Shakespeare in Love" and the more recent "Hamlet 2000", prove that Shakespeare film adaptations and movies retain their enduring appeal.	"Hamlet" was directed by Baz Luhrman.	-1
The head of the Italian opposition, Romano Prodi, was the last president of the European Commission.	Romano Prodi is a former president of the European Commission.	-1
Yoko Ono Lennon (born February 18, 1933 in Tokyo, Japan) is a Japanese-born American musician and artist. She currently resides in New York City.	Yoko Ono is an artist.	-1
This installation of the two objects took place in Znojile, a mountain village with less than 15 inhabitants in Slovenia.	Slovenia has 15 inhabitants.	-1
In the past decade, El Nino has been more frequent in Alaska, noticed especially in Juneau. Between the 1950s and 1970s, El Nino usually occurred once every 8-10 years. But in the past ten years, El Nino has become more frequent, occurring every 3-5 years.	El Nino occurs every 3-5 years.	-1
X-rays and radioactivity had been discovered just a decade earlier, and some years before that Hertz had discovered radio waves.	Hertz discovered X-rays.	-1
Recognized as the eighth deepest lake in the world (and second deepest in the United States), Lake Tahoe measures 1,645 feet at its deepest recorded depth, and averages just under 1,000 feet.	Lake Tahoe is the deepest lake in the world.	-1
This is good news for Gaelic translators, as the EU will have to churn out official documents in this language, in addition to the 20 other official EU languages.	There are 20 official EU languages.	-1
The provisions of the Treaty were complemented by a Stability and growth pact (adopted by the Amsterdam European Council in June 1997) which maintains budgetary discipline even after the beginning of the third stage by requiring Member States participating in monetary union to draw up and submit stability programmes to maintain medium-term budgetary equilibrium.	The European Monetary Union started in June 1997.	-1
Just what is the cause of cancer? The cause of cancer is not bacteria, the cause of cancer is not a virus, and the cause of cancer is not a fungus.	Fungi cause cancers.	-1
Belize is located between the Hondo and Sarstoon Rivers , with the Belize River flowing down in the centre of the country.	Belize located between the Hondo and Sarstoon Rivers.	-1
Most linguistically diverse countries only award the official status to one or two core languages: The EU distinguishes between procedural and official languages.	There are two official EU languages.	-1
One of the most important archeological finds of all time, King Tutankhamun's tomb was discovered in 1923 by Howard Carter, a British Egyptologist, who was financed in his expedition by Lord Carnarvon himself, an ailing gentleman keen on Egyptology.	Tutankhamun's Tomb was unearthed by Howard Carter and Lord Carnarvon.	-1
One of them is the 1908 Tunguska event in Siberia, known as the Tunguska meteorite fall.	A meteorite fell in Tunguska in Siberia in 1908.	-1
Story Teller, an installation by Tom Jennings, is an experimental narrative about British mathematician/code breaker Alan Turing, told using obsolete media -- perforated paper tape, teletype, phoneme-speech, glowing phosphors and ink-on-paper.	Tom Jennings is a mathematician.	-1
Even before Mosaic, the NCSA had created, back in 1985, software "clients" for PCS and Macs, called Telnet, to allow people to access and use computers connected to the Internet as if the user were locally based.	Telnet created the internet browser Mosaic.	-1
Because Redgrave's clamorous political opinions have intruded on her professional life over the last several decades, and, as Winer recounted in her May 11 column, some cultural producers took it upon themselves to decide that (Redgrave's) outspoken support of the Palestine Liberation Organization made her unsuited for employment in this country.	Redgrave supports the Palestine Liberation Organization.	-1
The next year East Germany helped found the Warsaw Pact, the Soviet answer to the North Atlantic Treaty Organization (NATO), and in 1956 East Germany formed an army.	East Germany helped found the North Atlantic Treaty Organization (NATO).	-1
For example, Nelson Mandela was considered a "terrorist" by the US government during "apartheid" South Africa. Did the US "corporament" support "apartheid" South Africa?	Nelson Mandela is a terrorist.	-1
Bush was the managing general partner of the Texas Rangers baseball team from 1989-1994. In 1994 he was elected governor of Texas, and he was reelected in 1998.	Bush was elected governor of Texas in 1989.	-1
SpleEn is a software application for the Macintosh computer developed using Think C and DSP Designer.	Think C developed the Macintosh computer.	-1
In 1831, Ibrahim Pasha of Egypt took over Hebron until 1840.	Hebron is located in Egypt.	-1
The Macintosh , commonly called the Mac for short, is a line of personal computers designed, developed, manufactured and marketed by Apple Computer, running the Macintosh operating system.	Apple Computer developed the Macintosh computer.	-1
Russian cosmonauts Vladimir Dezhurov and Mikhail Tyurin are preparing for a space walk.	Vladimir Dezhurov is a Russian cosmonaut.	-1
In the Superman canon, White is the editor of the Daily Planet, the newspaper where the Man of Steel's alter ego, Clark Kent, works as a mild-mannered reporter.	Clark Kent works for the Daily Planet newspaper.	-1
She joined the EGTA (European Group of Television Advertising) for a short period and has been working for Eurocare since March 2002.	Eurocare is a group of television advertising.	-1
De Klerk ran a largely ceremonial and uncompetitive South-African presidential campaign against Mandela, in which Mandela was soundly elected.	Nelson Mandela was President of South Africa.	-1
The continuity in Slovenian politics is striking: Drnovek became Prime Minister in 1992, and won a second term in 1996; he was in opposition for six-months in mid-2000, but again returned to the post after his coalition won October elections.	Drnovek became Prime Minister of Slovenia in 1992.	-1
This (revised) Convention shall enter into force six months after the date on which four States, including at least three member States of the Council of Europe, have expressed their consent to be bound by the (revised) Convention in accordance with the provisions of the preceding paragraphs.	The Council of Europe is made up by 3 member states.	-1
Revolutionary Zapata is the rebel leader who said "It is better to die on your feet than to live on your knees."	Zapata was a rebel leader.	-1
Whenever job opportunities with EU institutions arise, these are open to EU citizens who can speak 2 (or more) official EU languages.	There are 2 official EU languages.	-1
In the Late 1970's Ruiz came into contact with a group of mostly young Marxists, fleeing security forces. These young Marxists are the group that effetely became the armed wing of the EZLN.	The EZLN is a security force.	-1
De Klerk is best known for agreeing to end apartheid , and he shared the Nobel Peace Prize with Nelson Mandela in 1993 for his role in the ending of apartheid.	Nelson Mandela is a Nobel Peace Prize winner.	-1
When the old Belgian Congo became the Republic of Congo, Belgians fled, transported by SABENA. This was the end of the impressive regional network of routes and airports in Congo that the airline had built up since 1924.	SABENA is an airline.	-1
The first Barbie doll was sold for $3.	The first Barbie cost 3 dollars.	-1
At the beginning of 1998 the member states of the European Union will decide whether or not to go ahead with their monetary union and determine which countries qualify as members.	1998 marked the beginning of the European Monetary Union.	-1
His alter ego Clark Kent works for newspaper company The Daily Planet and is partnered with uptight, work obsessed, sexy and talented Lois Lane.	Clark Kent works for the Daily Planet newspaper.	-1
What will Finland say if a seminar on the subject "Between Finland and Sweden: Whom the Aland Islands Belong to?" took place in the State Duma?	The Aland Islands belong to Sweden.	-1
A report of a government commission designated by the former President Ernesto Samper to negotiate with the guerrillas, states in the last days of July, the FARC mounted a military offensive against the army that saw more than 360 killed.	The FARC is a government commission designated to negotiate with guerrillas.	-1
U.S. Attorney Kenneth L. Wainstein of the District of Columbia announced, today, that a second member of the Colombian terrorist group FARC (Revolutionary Armed Forces of Colombia) has been indicted on charges of attempted murder and use of weapons of mass destruction for a November 2003 grenade attack aimed at Americans in Colombia.	The FARC is a Colombian terrorist group.	-1
In 1900, Paul Villard discovered gamma rays, which were thought to be a much more energetic form of X-rays (well, they are, but at that time X-rays had not been shown to be a form of light).	Paul Villard discovered x-rays.	-1
In addition, Hebron is bordered to the east by the large settlement of Kiryat Arba, whose population now reaches 6,000.	Hebron is located in Kiryat Arba.	-1
The failure of the Bay of Pigs invasion in 1961 seriously embarrassed the Kennedy administration.	The Bay of Pigs invasion took place in 1961.	-1
Due to these effects, a person who has consumed a high amount of alcohol in a short amount of time will undoubtedly have difficulty driving. Each year, more than 10,000 people ages 16 - 25 die as the result of alcohol use and half of those deaths result from crashes caused by alcohol-impaired driving.	Half of road-traffic deaths are caused by alcohol.	-1
Just think that the most beautiful goal in the history of football was scored by Maradona in the 1986 World Cup in Mexico against England, when he dribbled past 6 English players and the goalkeeper scoring an amazing goal.	Diego Armando Maradona is an English player.	-1
The Grandpa of Internet Explorer was a web browser called Mosaic, which first began development at the National Center for Super Computing Applications (NCSA) back in 1987.	The National Center for Super Computing Applications created the internet browser Mosaic.	-1
Hebron, located in south-central Licking County, is home to about 2,200 residents.	Hebron is located in Licking County.	-1
The Mafia murdered European Parliament deputy Salvo Lima last March because he stopped protecting their interests after years of collusion, according to a magistrate's report Wednesday.	The Mafia murdered Salvo Lima.	-1
Meanwhile, in Ramallah the High Representative for the CFSP, Javier Solana, and the EU's special envoy to the Middle East, Miguel Angel Moratinus, have met with the President of the Palestinian National Authority, Yasser Arafat and undertaken to continue working with Russia, the UN and the US to re-launch the political dialogue and achieve an end to the conflict.	Javier Solana is the High Representative for the CFSP.	-1
In 1900 Berlin's arterial roads ran across Potsdam Square - Potsdamer Platz.	Postdam Square is located in Berlin.	-1
In 1994 the country held its first democratic elections and, during the last decade, the African National Congress (ANC) has transformed from a struggling organisation to the governing political party of the country.	The ANC is the African National Congress.	-1
The Council of Europe has 45 member states. Three countries from outside Europe (Canada, Israel and Mexico) have observer status in the Parliamentary Assembly.	The Council of Europe is made up by 45 member states.	-1
The Eiffel Tower was built in 1889 for the Universal Exposition as a monument to the scientific achievements of the 18th century.	The Eiffel Tower was built in the 18th century.	-1
Its members have been devoted Congressites who, as members of the ANC, have propagated and defended the policies of our movement, including the Freedom Charter, without hesitation.	ANC is a movement.	-1
Many Filipinos continue to primarily speak their indigenous language, rather than Filipino.	The primary language of the Philippines is Filipino.	-1
The Japanese Emperor Akihito and Empress Michiko who are in the Czech Republic on a four day state visit on Monday met with the Czech President and First Lady.	Akihito and Michiko are the Czech President and First Lady.	-1
The creation of the European Monetary Institute (EMI) on January 1st, 1994 marked the beginning of the second stage of Economic and Monetary Union.	The beginning of the European Monetary Union was on January 1st, 1994.	-1
European Footballer of the Year, Andriy Shevchenko, was awarded with the Golden Ball. The award is given annually to the player considered to have performed the best over the previous year. Until 1995, a player also had to be of European nationality to be eligible.	Andriy Shevchenko got the Golden Ball in 1995.	-1
The flights begin at San Diego's Lindbergh Field in April, 2002 and follow the Lone Eagle's 1927 flight plan to St. Louis, New York, and Paris.	Lindbergh began his flight from St. Louis in 1927.	-1
The rock, which was returned from the Moon in April 1972 by Apollo 16 astronauts Young and Charlie Duke, remains NASA property but is on extended loan for display at the Burke Baker Planetarium Theater located at the museum.	16 astronauts have been on the moon.	-1
Up until the 1992 Olympic Games (Barcelona and Albertville), the Organising Committees for the Olympic Games (OCOGs) could integrate demonstration sports into the Olympic programme.	Barcelona and Albertville hosted the 1992 Olympic Games.	-1
Denmark was one of three countries, along with Sweden and Britain, that opted not to join the euro currency system in its initial phase when it was launched in January 1999.	Sweden adopted the single European currency in 1999.	-1
In the mid-1960s, the Revolutionary Armed Forces of Colombia (FARC) arose as a peasant movement demanding land redistribution and social reform.	The FARC is the Revolutionary Armed Forces of Colombia.	-1
With the goal of establishing a common currency for all member countries of the European Union (EU), the European Monetary Union (EMU) was founded in 1999.	The European Monetary Union began in 1999.	-1
"With Leukemia" is a website bringing parents together world-wide to share experiences on caring for children who have leukemia.	Leukemia is a website.	-1
That accident gave our idea greater urgency and its first name, the Valdez Principles was later changed to the CERES Principles.	The valdez Principles are the CERES Principles.	-1
El Nino events usually begin early in the year (between January and March) and often peak during the month of December.	El Nino usually starts between January and March.	-1
Denzel Washington, who previously had won Best Supporting Actor in 1989 for his role in the movie "Glory," won Best Actor this year for his role as a rogue cop in the movie "Training Day."	"Glory" won the Academy Award for best movie in 1989.	-1
The Zapatista Army of National Liberation (Ejercito Zapatista de Liberacion Nacional, EZLN ) is an armed revolutionary group based in Chiapas, one of the poorest states of Mexico.	EZLN is an armed revolutionary group based in Chiapas.	-1
World governments first banned the ozone-destroying refrigerants known as CFCs in 1987. But CFCs take up to 100 years to degrade, which will retard the pace of ozone hole repair for years to come.	The ozone hole was first noticed in 1987.	-1
Kings Valley Collies is a breeding and training facility located on a 160-acre tree farm in the beautiful foothills of the Coast Range, northwest of Corvallis, Oregon.	The Valley of the Kings is in Oregon.	-1
From its original 12 member states, CERN has now grown to 20, including a number of countries (Bulgaria, Hungary, the Czech and Slovak republics, and Poland) of the new Europe.	CERN has 20 member states.	-1
CPT urges individuals and organizations to pressure the Israeli government and international community to alleviate the oppression of the Palestinian residents imposed by this closure of the Old City of Hebron.	Hebron is located in Israel.	-1
In the 1820's, the first flush toilet was invented by Albert Giblin, acting as a forerunner to today's modern loo.	The first flush toilet was invented in the 1820's.	-1
The European Council is made up of the Heads of State or Government of the fifteen Member States of the EU, the Foreign Ministers and the President of the Commission. It must not be confused with the Council of Europe, which is an international organisation, nor with the Council of the European Union.	There are 15 Member States in the Council of Europe.	-1
There are 360 million European citizens in 15 member states and yet we cannot find just 20 men and women with the relevant professional competence and work experience to be commissioners.	There are 360 million European citizens.	-1
Javier Solana, the Spanish Marxist who serves as NATO's secretary- general, warned that NATO troops "will not hesitate to take necessary measures, including the use of force, against media networks or programs inciting attacks."	Javier Solana is NATO's secretary general.	-1
Early last month, reform candidate Vicente Fox stunned Mexico and the world by winning the presidency of his country. Promising economic and political change, the former Coca-Cola executive and his National Action Party ousted the Institutional Revolutionary Party, or PRI, that had ruled Mexico for 71 years.	Vicente Fox is a member of PRI.	-1
The Aland Islands belong to Finland and they are situated between Finland and Sweden.	Aland Islands belong to Finland.	-1
Other British winners included Robbie Williams, James Blunt, the animated group Gorillaz and dance duo The Chemical Brothers.	Robbie Williams sang with the animated group Gorillaz.	-1
Jobs has convinced the Apple board to second the computer company's award-winning design team to work for IKEA, and in a unique licensing agreement, the results will bear the Apple logo.	Ikea is a computer company.	-1
De Klerk was Deputy President of South Africa during the presidency of Nelson Mandela until 1996.	Nelson Mandela was the Deputy President of South Africa.	-1
The Brandenburg Gate plays a highly symbolic role in the German history.	The Brandenburg Gate is in Germany.	-1
We at Funai Pty Ltd. are also a small business that has been through the same IT pains as you're probably going through.	The Funai is a small business.	-1
The Zulu are an African ethnic group of about 11 million people who live mainly in KwaZulu-Natal Province, South Africa.	The Zulus live in Kwazulu-Natal Province.	-1
Toyota Ireland, through its Eurocare programme, provides owners of both new and up to 3 year old Toyota models with the peace of mind of a comprehensive roadside assistance service.	Eurocare is a programme of roadside assistance service.	-1
During the attack of the Bay of Pigs, the 1,300 men were let down by U.S. forces because President Kennedy called off the backup planes that were planned to help in the invasion.	The Bay of Pigs invasion took place in 1300.	-1
Delaware Cadillac was founded in 1916, with its original location at the current site of MBNA world headquarters.	Cadillac was founded in 1916.	-1
If they could control the US, their new and improved Tower of Babel would become a reality.	The US built the Tower of Babel.	-1
Brandenburg Gate is one of Berlin's best known landmarks and is now regarded as one of the greatest symbols of German unity.	Brandenburg Gate is in Berlin.	-1
Diego Armando Maradona is the newest stadium of Buenos Aires city, built at La Paternal neighbourhood, named after football star Diego Maradona , home to Argentinos Juniors football (soccer) team.	Diego Armando Maradona is the Juniors football team.	-1
The Apollo 8 spacecraft has taken its crew of three astronauts safely into orbit around the Moon, the first manned space mission to achieve the feat.	Eight astronauts have been on the moon.	-1
We are located on the MIT campus, and offer quality retail bookselling to both the MIT community and the public at large.	MIT is a retail bookshop.	-1
The first flush toilet or water-closet was invented by Sir John Harrington in 1596.	The first flush toilet was invented in 1596.	-1
Only three buildings were wrapped by Christo: The Kunsthalle Berne, 1968, The Museum of Contemporary Art, Chicago, 1969 and The Wrapped Reichstag, Berlin, 1995, which is the third and last wrapped building -- it was initiated in 1961 first and then again in 1971. In 1971 the Valley Curtain was already well underway, and was not a wrapping.	The Museum of Contemporary Art, Chicago, was wrapped by Christo.	-1
The FARC is an 18,000-strong guerrilla force that controls large territories in Colombia. Its demands revolve around issues of social welfare, economic development, agrarian and judiciary reform and reorganization of the military.	The FARC is a guerrilla force.	-1
Laboring side by side on the outer hull of the station's crew quarters, Vladimir Dezhurov and Mikhail Turin mounted science packages and two Eastman Kodak Co. placards while U.S. astronaut Frank Culbertson looked on from inside the complex.	Vladimir Dezhurov is a U.S. astronaut.	-1
Genghis Khan died in 1227 and two years later his son Ogodei was proclaimed Great Khan.	Genghis Khan died in 1227.	-1
Socrates is a software application for the Macintosh computer developed at the University of Texas at Austin.	Socrates developed the Macintosh computer.	-1
The news comes as doctors in Hong Kong warned that people who survive Sars may suffer permanent lung damage and may suffer a relapse.	Those who recovered from Sars might have permanent lung damage.	-1
Arizona has won 38 straight against the Cougars, who have not earned a victory in the series since a 65-63 overtime triumph at Pullman on January 30, 1986.	The Cougars have not won in the series since a 65-63 overtime triumph on January 30, 1986.	-1
Changes in the cell-cycle and apoptotic machineries, or in the signalling pathways that control them allow cancer cells to escape the normal control of cell proliferation and cell death.	The altered cellular networks of molecular pathways sustain cancer cell growth and make them resistant to certain therapies.	-1
The debt load has hamstrung Trump's attempts to expand his Trump Marina, Trump Taj Mahal and Trump Plaza casinos in Atlantic City.	The company would expand Trump Taj Mahal.	-1
The 73-year-old Rather, whose 24 years as anchor is the longest tenure in the most coveted position in broadcast news, will remain as a correspondent for "60 Minutes" and will handle other assignments.	Rather has served the longest tenure at the helm of network broadcast.	-1
Monday, when the hearings begin, the Palestinians will hold their demonstration during the same hours, and a 25-person counter-demonstration by Israelis and Jews will take place.	Israelis will demonstrate and a counter-demonstration of 25 Palestinians will be permitted as well.	-1
Named for the Inuit goddess who created the sea creatures of the Arctic, Sedna lies more than three times farther from the sun than Pluto.	The object has been named Sedna after the Inuit goddess credited with creating the sea creatures of the Arctic.	-1
The Genesis space capsule and its precious cargo, billions of particles from the sun, crashed into the Utah desert Wednesday in a last-minute bungling of a near-flawless, three-year scientific odyssey.	The Genesis capsule plunged into the ground.	-1
Second seed Roddick double-faulted on break point in the fifth game to let the first set slip and, after twice failing to convert from 0-40, was soon two sets down.	Roddick hit back from two sets down.	-1
Curt Schilling worked six innings of four-hit ball and Bellhorn added two RBI, as Sox grabbed a two-games-to-none lead in the 2004 World Series with a 6-2 victory over the St. Louis Cardinals.	The Red Sox lead the World Series two games to none after a 6-2 victory.	-1
UN Secretary of State Kofi Annan is in Sri Lanka amid tension between the government and rebels that threatens to undermine tsunami relief efforts.	Tensions between government and rebels in the two countries worst hit by the tsunami disaster threaten to undermine aid efforts.	-1
Author Alan Hollinghurst's novel, "The Line of Beauty", a tale of a young, gay man dazzled by drugs, power and money in Margaret Thatcher's London, today won Britain's most prestigious literary award.	A book about a gay man with HIV in Thatcher's Britain won.	-1
Ukraine's election commission declared the Kremlin-backed prime minister, Viktor Yanukovych, the winner of the country's bitterly disputed presidential election, sharpening a crisis sparked by the opposition candidate's allegations that the vote was fraudulent.	Election officials declared Prime Minister Viktor Yanukovych the winner.	-1
Still, violence continued: Insurgents killed five U.S. soldiers, set off a suicide car bomb that killed four Iraqi policemen in Baghdad and targeted more polling sites across the country.	Five US soldiers were killed, and at least 10 Iraqis died in Baghdad.	-1
Considering the amount of rain that soaked Riviera, Campbell didn't expect to complete his second round Friday in the Nissan Open.	Campbell finished his second round Friday.	-1
For the year, the Dow rose 3 percent, while the S&P 500 index added 9 percent.	For the year, the Dow gained 3 percent, the S&P rose 9 percent.	-1
Richard Lennon, named to replace Cardinal Bernard Law until a new leader is named for the Archdiocese of Boston, faces a church in turmoil.	The pope named Bishop Richard Lennon to fill in for Law.	-1
Michael Moore's anti-Bush documentary Fahrenheit 9/11 has won best film at the US People's Choice Awards, voted for by the US public.	Filmmaker Michael Moore was all smiles after winning top honors at the People's Choice Awards.	-1
Commandos stormed a school Friday in southern Russia and battled separatist rebels holding hundreds of hostages as crying children, some naked and covered in blood, fled the building through explosions and gunfire.	Women escaping the building were seen fainting and were carried away on stretchers.	-1
Joachim Johansson held off a dramatic fightback from defending champion Andy Roddick, to reach the semi-finals of the US Open on Thursday night.	Defending champion Andy Roddick took on Joachim Johansson.	-1
Prime Minister Paavo Lipponen said yesterday that it was too early to say whether it was a terrorist organisation or a single person acting alone, but added the bomb was "built to cause maximum damage".	Prime Minister Paavo Lipponen said the government was investigating whether the attack may have been linked to terrorism.	-1
The holy Shiite city south of Baghdad was ravaged by fighting Thursday and Friday between American forces and radical cleric Muqtada al-Sadr's Mahdi Army militia that left scores dead.	Al-Sadr's Mehdi Army militia and U.S. forces have been fighting.	-1
Long-distance telephone company MCI Inc. on Friday touted its $6.75 billion deal to be bought by Verizon Communications Inc., but said it would thoroughly analyze a revised $8 billion bid by Qwest Communications International Inc.	MCI said it would thoroughly review the Qwest offer.	-1
The model for the new network is an existing system in the Pacific, which was established in 1965 and now provides early tsunami warnings to 26 nations.	The key is laying the foundation for an Indian Ocean tsunami early warning system.	-1
The BBC has apologised for incorrectly broadcasting figures which suggested more Iraqi civilians had been killed by coalition and Iraqi forces than by insurgents.	The BBC apologises over Iraqi figures.	-1
California's Supreme Court has rejected a request from the state's attorney general to stop gay weddings and declare invalid over 3,400 same-sex marriages.	California's Attorney General asked the state Supreme Court to halt any further gay marriages.	-1
After meeting officials from groups including Hamas and Islamic Jihad, Palestinian Prime Minister Ahmed Qurei said commanders had agreed on a plan to ensure security and order.	Qureia met in Gaza with the heads of Palestinian factions.	-1
Rescuers using shovels, high-tech cameras and their bare hands to search the rubble of a California mudslide found the bodies of three children and a woman before dawn Wednesday, bringing the death toll to 10.	The bodies of a mother and three young children were pulled from the rubble.	-1
After just four days on the job: Wally Backman was fired Friday as manager of the Arizona Diamondbacks because of two arrests and financial problems he kept from the team.	Backman filed for bankruptcy.	-1
U.S. helicopters rescued dozens of desperate and weak tsunami survivors Monday as the American military relief operation reached out to remote areas of Indonesia with cartons of food and water.	Indonesian helicopters brought much-needed supplies.	-1
About 1.75 million Palestinians are eligible to cast ballots in the election tomorrow to replace Palestinian Authority President Yasser Arafat, the president of the Palestinian Authority who died Nov. 11.	Palestinians are eligible to vote.	-1
The fourth quarter's performance was weaker than the 3.5% growth rate some economists were predicting and was the slowest since the beginning of 2003.	The fourth quarter's performance was weaker than the growth rate economists were predicting.	-1
Employers created 144,000 new payroll jobs in August as the unemployment rate dipped to 5.4 percent, a modest improvement over the 5.5 percent jobless rate in July, the Labor Department reported Friday.	The Labor Department raises the new-job number.	-1
The film, which teams Ben Stiller, Robert De Niro, Barbra Streisand and Dustin Hoffman, has grossed more than $163 million during its 12-day run, according to studio estimates.	The comedy sequel reunites Ben Stiller and Robert De Niro.	-1
Employers created 144,000 new payroll jobs in August as the unemployment rate dipped to 5.4 percent, a modest improvement over the 5.5 percent jobless rate in July, the Labor Department reported Friday.	The Labor Department reported that the average hourly wage rose.	-1
Israeli helicopters shot two missiles at a car driving through the Gaza Strip on Wednesday, killing three people, Palestinian security sources said.	Three militants from the Islamic Jihad group were killed when Israeli helicopters fired missiles at a car in the Gaza Strip.	-1
That was up from 3 percent in 2003 and marked the best showing since 1999, when the economy grew by 4.5 percent.	That was up from 3% in 2003 and marked the best showing since 1999, when the growth was 4.5%.	-1
Since the start of the 2003 season, New England has won 19 of 20 games against teams that finished the season with a winning record.	New England simply doesn't lose.	-1
Hurricane Frances destroyed more of the citrus crop in some places in Florida than Hurricane Charley did three weeks ago, the state's agriculture commissioner said on Tuesday.	Initial reports of destruction did not rival the estimated $7.4 billion in insured damage caused by Hurricane Charley in southwest Florida three weeks ago.	-1
Insurgents in Iraq killed five U.S. soldiers and attacked polling centers Friday in persistent violence ahead of Sunday's elections.	Insurgents have attacked US troops and polling stations.	-1
In one of the latest attacks, a US soldier on patrol was killed by a single shot from a sniper in northern Baghdad, the military said yesterday.	A sniper killed a U.S. soldier on patrol in Baghdad with a single shot.	-1
Another winter blast covered California with rain and snow Saturday morning as residents in waterlogged areas, still recovering from wildfires, braced for flash flooding and mudslides.	Heavy rain fell Friday in southern communities where waterlogged areas, still recovering from wildfires, braced for flash flooding and mudslides.	-1
The Bills now appear ready to hand the reins over to one of their two-top picks from a year ago in quarterback J.P. Losman, who missed most of last season with a broken leg.	The Bills plan to give the starting job to J.P. Losman.	-1
Childress led all players with 26 points and nine rebounds and scored 10 points in a five-minute second-half stretch as the Cardinal put the game away.	Childress was the reluctant hero, even after 26 points, nine rebounds, two blocks, three steals and three assists.	-1
Stocks rallied for a second session Thursday, boosted by falling oil prices and ongoing relief that the presidential election has passed without incident.	The falling oil prices had a positive impact on stocks.	-1
New voters also are less likely to be Republicans (27 percent, compared with 36 percent of repeat voters) and more apt to be liberals (28 percent vs. 17 percent).	Among likely voters in this survey, 36 percent are Democrats.	-1
The child molestation case against Michael Jackson is finally ready for a trial that promises to be like no other.	The Jackson trial promises to be like no other.	-1
Employers created 144,000 new payroll jobs in August as the unemployment rate dipped to 5.4 percent, a modest improvement over the 5.5 percent jobless rate in July, the Labor Department reported Friday.	The August jobless rate dipped a bit.	-1
A study of 16,466 female nurses ages 70 to 81 found that even women who walked a leisurely 1.5 hours a week did better on tests of mental function than less active women.	A study of women showed those who did more exercise scored better on mental agility tests.	-1
Analysts surveyed by Thomson First Call were looking for the company to post earnings of 38 cents per share on sales of $12.81 billion in the latest period.	The company beat the estimate carried by analysts surveyed by Thomson First Call.	-1
Even as both sides appeared to make conciliatory moves, 11 militants and six army soldiers were killed in a four-hour gun battle in Indian-administered Kashmir.	A gun battle killed 17 people in Indian-administered Kashmir.	-1
The average price of a gallon of gasoline has jumped a nickel over the past two weeks and is back near the record high set earlier this year, according to a national survey released Sunday.	Gas prices jumped 5 cents a gallon over the last two weeks.	-1
The announcement at NASA headquarters in Washington confirmed decades of mounting evidence that water once flowed in abundance on Mars, now a frigid and dry planet pocked with craters.	The surface of Mars once was "drenched" in water that could have supported life forms.	-1
President Bush briefly and vaguely alluded to stem-cell research and cloning during his State of the Union address, instigating much speculation on what to expect in 2005.	President Bush blatantly ignored the topic of embryonic stem-cell research in his recent State of the Union address.	-1
Yasser Arafat has lapsed into a coma in a French hospital, a senior Palestinian official said Thursday, a day after the Palestinian leader was rushed to intensive care following a sharp deterioration in his health.	Arafat was taken into intensive care where, according to a Palestinian official, he lapsed into a coma.	-1
Women with the poorest DNA repair capacity had a breast cancer risk three times greater than women with the best DNA repair capacity.	Deficiencies in the ability to repair DNA add to cancer development.	-1
Tokyo stocks fell Friday morning as investors cautiously awaited key events including a series of earnings reports from major Japanese companies later in the day.	Tokyo stocks slipped early Friday.	-1
Cloning Professor Ian Wilmut and a team of scientists from Kings College London will clone early stage embryos in the hope of finding new treatments for motor neurone disease.	Scientists will harvest the embryos for stem cells in a quest to understand the causes and find a new treatment for motor neurone disease.	-1
Vice President Dick Cheney yesterday defended the administration's budget plan against Democratic criticism that Bush is seeking steep cuts in scores of federal programs because he is unwilling to roll back first-term tax cuts.	Bush is seeking large cuts in domestic spending to lower the deficit.	-1
Microsoft Corp., on Thursday, posted higher quarterly earnings as revenue rose 12 percent, but its shares fell after the world's largest software market said current quarter sales would fall below Wall Street expectations.	Microsoft's forward-looking figures remained in line with expectations.	-1
Dozens of gay and lesbian couples arrived in this rural town Friday to get married after a county clerk announced she would grant marriage licenses to same-sex couples, but the offer was soon revoked.	The mayor announced he would allow gay nuptials.	-1
Microsoft Corp., on Thursday, posted higher quarterly earnings as revenue rose 12 percent, but its shares fell after the world's largest software market said current quarter sales would fall below Wall Street expectations.	Microsoft said that earnings for its latest quarter beat expectations.	-1
A victory over the Philadelphia Eagles next week would give the New England Patriots three Super Bowl championships in four seasons.	The New England Patriots have won three Super Bowls in the last four seasons.	-1
Hurricane Katrina slammed this legendary Gulf Coast city Monday, flooding historic streets, damaging buildings such as the iconic Superdome and disrupting nearby oil production, before the weakened storm saturated areas across the South.	Hurricane Katrina slammed ashore Monday.	-1
Employers created 144,000 new payroll jobs in August as the unemployment rate dipped to 5.4 percent, a modest improvement over the 5.5 percent jobless rate in July, the Labor Department reported Friday.	The Labor Department said this sector has added nearly 1 of every 5 of the new jobs created during the last 12 months.	-1
Israeli helicopters fired two missiles in separate attacks on a Palestinian refugee camp on Wednesday, killing four people in a stepped-up campaign the army says is aimed at rooting out militants in the Gaza Strip.	Palestinian militants were killed while trying to infiltrate the Gaza Strip.	-1
Liquid methane rain pelts Saturn's largest moon, Titan, and feeds rivers, lakes and seas that carve the surface like water does on Earth, images from a space probe show.	Methane rain appears to be supplying rivers and lakes on the surface of Saturn's biggest moon.	-1
A July 31 bombing at Hebrew University in Jerusalem killed nine people, including five Americans.	A bomb in a Hebrew University cafeteria July 31 killed the five Americans and four Israelis.	-1
The deal comes two weeks after another Baby Bell, SBC Communications (Research), agreed to pay $16 billion in cash and stock for AT&T (Research).	The deal comes two weeks after a $16 billion deal was reached between AT&T Corp. and SBC Communications Inc.	-1
Israeli security forces seized large amounts of cash from four Palestinian bank branches Wednesday, saying much of the money was sent by Iran, Syria and Lebanese Hezbollah guerrillas to fund Palestinian militants.	The forces took millions of shekels in cash from the bank.	-1
Befitting a young group, new voters have lower incomes, are less educated and are far more likely to be single than other voters.	New voters are younger.	-1
Orbach, best known for his long-running role as Detective Lennie Briscoe on Law & Order has died.	Orbach, who achieved his widest fame as wisecracking Detective Lennie Briscoe on 'Law & Order,' died.	-1
One of seven people killed in an explosion at a busy shopping centre near Helsinki was suspected to have carried out the attack, police have said.	The teenage bomber behind a blast was one of the seven people who died.	-1
The vehicles were stranded about 4 a.m. in 3 to 4 feet of snow on a 15-mile stretch of Highway 18 between Snow Valley ski resort and Big Bear dam, said Tracey Martinez.	The snow storm on Highway 18 caused vehicles to slide on the roadway.	-1
Quarterback Donovan McNabb was every bit Quarterback Tom Brady's equal for 48 passes Sunday night, throwing for 357 yards and three touchdowns in his Super Bowl debut for the Philadelphia Eagles.	McNabb's 357 yards were the best postseason game of his career.	-1
Foreign aid workers will have to take military escorts to areas of Indonesia's tsunami-stricken Aceh province deemed unsafe, but troops for such escorts may be in short supply, the Indonesian military said Thursday.	Many parts of tsunami-battered Aceh province were not safe for the military.	-1
They also come amid warnings from the Indonesian military that areas of tsunami-battered Aceh province may not be safe for aid workers.	The military has warned aid workers that some regions are not safe.	-1
Continuous tremors rocked Mount St. Helens for 90 minutes overnight, geologists reported Monday, and that sustained activity foretells what could be a volcanic eruption within the next few minutes or months.	Tremors lasted 90 minutes Sunday night.	-1
U.S. officials have been warning for weeks of possible terror attacks against U.S. interests in East Africa, particularly Kenya.	The United States has warned a number of times of possible terrorist attacks in East Africa, specifically Kenya.	-1
The case of the State of California vs. Michael Jackson is finally ready for a trial that promises to be like no other.	The case against Michael Jackson is ready for a trial.	-1
Five U.S. soldiers were killed in the capital and insurgents blasted polling stations across the country.	Five US soldiers were killed.	-1
Bush's top election lawyer resigned from the campaign Wednesday after it was revealed that he also was advising Veterans for Truth, a group airing TV ads attacking Kerry's war record and anti-war activism.	One of Bush's election lawyers also advises a group running ads against Kerry.	-1
Once a Category 4 hurricane with winds of 145 mph, Frances slowed and weakened to a Category 2 storm as it neared Florida.	After hitting the Florida coast the storm lost some of its power.	-1
A controversial film directed by the actor Mel Gibson has been criticised by some Jewish groups who claim it blames Jews for the death of Jesus.	A controversial film directed by the actor Mel Gibson which depicts the Crucifixion has opened.	-1
Bob Geldof and Ultravox singer Midge Ure are teaming up to re-record the song 20 years after the original topped charts around the world, with proceeds going to famine relief in Ethiopia and Sudan.	Midge Ure said Dominic Mohan approached him and Bob Geldof about re-recording the single.	-1
More than 3,300 gay couples have married in San Francisco since the new mayor, Gavin Newsom, announced he would allow gay nuptials two weeks ago.	Same-sex marriages have been performed in San Francisco.	-1
Dan Rather, one of the United States' most respected news anchormen, has announced he is to retire as the lead of CBS main news programme next year.	One of America's news presenters, Dan Rather, has announced that he is to give up his role as the face of CBS News next year.	-1
Juan Manuel Alvarez who also apparently tried to slash his wrists and stab himself after the wreck, was brought to court in what appeared to be a hospital smock and had bandages on his wrists.	Alvarez wore a hospital patient gown and bandages on his wrists.	-1
Commissioner Gary Bettman announced Wednesday that players will be locked out starting Thursday, leaving the upcoming season in jeopardy.	Commissioner Gary Bettman voted to officially lock out the players.	-1
But this kind of technology would eventually replace transistors, just as they replaced vacuum tubes and vacuum tubes replaced electromagnetic relays, said the HP team.	Transistors replaced vacuum tubes.	-1
Palestinian militants resumed rocket and mortar fire at Jewish settlements in Gaza, signaling tough challenges ahead for Abbas and his call for a truce to help revive peace talks aimed at creating a Palestinian state.	Hamas militants fired rockets at Jewish settlements in Gaza.	-1
Lleyton Hewitt kept his dream of an Australian Open title alive with a four-set win over Andy Roddick in Friday's second semi-final.	Andy Roddick had lost a four-setter.	-1
Investors disappointed with lower-than-expected earnings from Amazon.com Inc. and low productivity gains from U.S. workers pushed stocks lower Thursday, ending Wall Street's three-day string of gains.	Stocks finished lower Thursday.	-1
Donald Trump's casino empire filed for Chapter 11 bankruptcy protection after months of negotiations with bondholders over restructuring a crushing debt.	Trump's casino operation has filed for bankruptcy protection due to the accumulation of debt.	-1
A report from UNAIDS, the Joint United Nations Program on HIV/AIDS, released on Tuesday, shows the number of adults and children living with HIV reached 39.4 million in 2004.	There is an estimated 39.4 million people living with HIV.	-1
Israeli security forces have arrested several Palestinian suspects in the July 31 bombing at Jerusalem's Hebrew University in which nine people, including five Americans, were killed, Israel Radio said Wednesday.	The radio said the suspects were also responsible for a suicide bomb attack March 9 at Jerusalem's Moment Cafe in which 11 Israelis were killed.	-1
Club officials, particularly in discussions between Bledsoe and Coach Mike Mularkey last week, afforded the classy veteran the opportunity to consider returning to the team as a backup, and at a reduced salary.	Mularkey offered Bledsoe the chance to remain in Buffalo and serve as Losman's mentor and backup.	-1
Hollywood studios said Thursday they will file hundreds of lawsuits later this month against individuals who swap pirated copies of movies over the Internet.	Hollywood studios are to sue people who swap pirated copies of films over the internet.	-1
Cate Blanchett won the supporting-actress honor Saturday at the Screen Actors Guild Awards for her role as Katharine Hepburn in the Howard Hughes epic "The Aviator."	Cate Blanchett won supporting actress for her role as Katharine Hepburn in "The Aviator."	-1
Joachim Johansson held off a dramatic fightback from defending champion Andy Roddick to reach the semi-finals of the US Open on Thursday night.	Andy Roddick lost to Joachim Johansson in a U.S. Open match Thursday.	-1
In the Gaza Strip, seven Palestinians were killed by Israeli army fire in two separate incidents Saturday, two days after Palestinian militants killed six Israeli civilians at a Gaza cargo crossing.	Six Israelis were killed in an attack at a Gaza Strip crossing.	-1
The original Band Aid featured artists including Duran Duran, U2, Sting and George Michael, selling 3.5 million copies in the UK alone to raise money for the Ethiopia famine.	Many of the original acts, including George Michael, will appear on the new record.	-1
Ukraine's election commission declared the Kremlin-backed prime minister, Viktor Yanukovych, the winner of the country's bitterly disputed presidential election, sharpening a crisis sparked by the opposition candidate's allegations that the vote was fraudulent.	The Election Commission announced that Viktor Yanukovich has won Ukraine's presidential election.	-1
If Bush wins West Virginia, one of the state's five Republican electors says he might not vote for Bush to protest the president's economic and foreign policies.	Kerry has said he still stands by the vote to give Bush the authority to invade Iraq.	-1
Jackson, 46, is set to face trial in late January on 10 charges that include felony conspiracy with 28 overt acts involving child abduction, false imprisonment and extortion.	Jackson is set to face trial in January for allegedly molesting a boy.	-1
The White House acknowledged on Monday that Bush's plan to add private accounts to the Social Security retirement system would add tens of billions of dollars to the nation's budget deficit starting in fiscal 2009.	Bush's budget allows younger workers to set up private accounts.	-1
Two car bombs explode near a police station outside of Baghdad's Green Zone, killing seven police officers and wounding about 60 others.	A pair of car bombs explode near government offices in Baghdad.	-1
The raid Friday on the Abu Hanifa mosque left three people dead and was followed by a wave of attacks in several parts of Baghdad.	The raid just after Friday prayers left three people dead.	-1
Yasser Arafat has lapsed into a coma in a French hospital, a senior Palestinian official said Thursday, a day after the Palestinian leader was rushed to intensive care following a sharp deterioration in his health.	Arafat was taken to intensive care after his condition worsened.	-1
Microsoft Corp., on Thursday, posted higher quarterly earnings as revenue rose 12 percent, but its shares fell after the world's largest software market said current quarter sales would fall below Wall Street expectations.	Microsoft showed revenue growth.	-1
Insurgents exposed the vulnerability of Iraq's security forces again Sunday, killing at least 22 national guardsmen and their driver in a suicide bombing and 10 other people in separate attacks with elections just weeks away.	A suicide bomber blew up his vehicle killing at least 14 people.	-1
Asked whether economic conditions or terrorism would be more important to their vote this fall, 65% in the survey said economic conditions, and only 26% said terrorism.	A majority of voters said the economy was more important to their vote than terrorism.	-1
Visiting the Pakistani capital, the American Assistant Secretary of State for South Asia, Christina Rocca, praised Pakistan for its contribution to the US-led war on terrorism.	Assistant Secretary of State met with Pakistani officials to discuss the global war on terror.	-1
The chip will run at speeds of greater than 4 GHz, the firms said.	Cell is said to run at clock speeds greater than 4 gigahertz.	-1
Saturn's moon Titan is covered by "dirty" ice ridges and seas of liquid natural gas, a team of scientists said on Friday after a week of research into data from the space probe Huygens.	Rain feeds river channels on the surface of Saturn's moon Titan, images from the Huygens probe show.	-1
Kerry said Wednesday night that Bush bears responsibility for a misguided war in Iraq, lost jobs at home and mounting millions without health care.	Kerry said 5 million people had lost their health care.	-1
Temporary help firms added 32,000 and education and health care services gained 13,000 jobs last month.	Service industries such as education and health care added 46,000 jobs.	-1
The death toll of a fire that roared through a packed Buenos Aires nightclub climbed on Friday to at least 175, with more than 700 injured as young revellers stampeded to reach locked exit doors.	At least 174 had been killed and more than 410 people injured.	-1
Deputy state department spokesman Adam Ereli said the US had long assumed that North Korea had a nuclear capability, and stressed the importance of the six-party talks.	The US has said it hopes to persuade North Korea to return to multi-party talks.	-1
Exhausted survivors of southern Asia's giant earthquake and tsunami combed the rubble for food and belongings Tuesday as officials stepped up efforts to identify and bury the dead, whose numbers topped 60,000.	Survivors still wandered amid rubble looking for food that had not arrived.	-1
A 100-foot diameter asteroid will pass within 26,500 miles of Earth, the closest-ever brush on record by a space rock, NASA astronomers said.	An asteroid with a diameter of 100 feet will pass close by Earth, astronomers said.	-1
Former South African president Nelson Mandela has criticised US President George W. Bush over Iraq, saying the sole reason for a possible US-led attack would be to gain control of Iraqi oil.	Former South African President Nelson Mandela aimed criticism at President Bush.	-1
Insurgent attacks on pipelines have brought oil exports from southern Iraq to a complete halt, a senior oil official said Monday, part of a rebel campaign to undermine the nation's post-war reconstruction efforts.	Insurgents have launched attacks on Iraq's oil industry.	-1
US rounds up 400 Saddam diehards as group claims anti-US attacks in Iraq.	US rounded up 400 people in Iraq.	-1
A jammed flood gate forced the temporary evacuation of hundreds of people who live downstream from Lake Manatee as the swollen reservoir threatened to burst its banks following torrential rains.	Hundreds of people living downstream from a lake evacuated.	-1
The original Band Aid featured artists including Duran Duran, U2, Sting and George Michael, selling 3.5 million copies in the UK alone to raise money for the Ethiopia famine.	The first Band Aid record was recorded in 1984 and featured artists including Duran Duran, U2, and George Michael.	-1
Two car bombs explode near a police station outside of Baghdad's Green Zone, killing seven police officers and wounding about 60 others.	60 people are killed when a car bomb explodes near a police station in Baghdad.	-1
American commanders moved their oversight of air operations in the region on Monday from here to a similar command center the U.S. built at the al-Udeid base in Qatar shortly before the Iraq war.	The US military moved its air command centre to the al-Udeid air base in Qatar.	-1
Kerry said Bush lied to Nevadans about his Republican administration's determination to build a nuclear waste dump at Yucca Mountain.	Kerry says Bush lied about Yucca Mt.	-1
A militant group beheaded three Iraqi Kurdish hostages, showing the killings in a videotape posted on a Web site yesterday, while another group announced that it had kidnapped at least 15 Iraqi National Guardsmen.	A group claimed to have kidnapped 15 members of the Iraqi National Guard.	-1
U.S. troops went on the offensive from the gates of Baghdad to the Syrian border Tuesday, pounding Sunni insurgent positions from the air and supporting Iraqi soldiers in raids on mosques suspected of harboring extremists.	Iraqi forces, backed by U.S. soldiers, launched a series of raids on mosques.	-1
On Monday Pakistan Prime Minister Jamali made a 10-minute telephone call to India's Prime Minister Vajpayee in a move Islamabad said had ended an 18-month impasse between the two sides.	Prime Minister Jamali of Pakistan called his Indian counterpart, Vajpayee.	-1
Roger Federer posted a huge win in the howling wind, beating two-time champion Andre Agassi 6-3, 2-6, 7-5, 3-6, 6-3 Thursday in a U.S. Open quarterfinal match suspended the previous night because of rain.	Andre Agassi is keen to continue playing despite defeat to Roger Federer in the US Open quarter-finals on Thursday.	-1
The leader of Iraq's largest Sunni Arab political party Saturday proposed 15 amendments to the country's draft constitution, one day after Shiite Muslim and Kurdish leaders said they had made their last, best offer.	Shiites and Kurds made what they said was a final offer.	-1
U.S. planned job cuts dropped by 15 percent in January and below the 100,000 level for the first time since August 2004, a report said on Tuesday.	U.S. planned job cuts fell in January.	-1
The 2004-2005 season was officially canceled yesterday when the hockey team owners and players couldn't agree on what players should be paid.	The season has been cancelled after players and owners failed to agree on a deal.	-1
Kerry said Bush lied to Nevadans about his Republican administration's determination to build a nuclear waste dump at Yucca Mountain.	Kerry said the nuclear waste dump issue is important to all Americans, not just Nevada.	-1
A study of the United States at war in the past 50 years has picked up one of the main awards at the 2005 Sundance Film Festival in Utah, in the US.	Sundance Institute took over the former Utah/United States Film Festival.	-1
In Baghdad, a car bomb exploded late Sunday near a police patrol in the fashionable Jadiriyah district, killing at least six people, including three police officers, and wounding 26 others.	The bomb killed six people, including three policeman.	-1
For all last year, business spending on equipment and software grew 13.4%, the largest increase since 1997.	Business spending on equipment and software grew by 13.4 percent.	-1
Iraqi forces backed by U.S. soldiers and Marines raided mosques Tuesday in the insurgent stronghold of Ramadi and detained a prominent cleric following fierce clashes that hospital officials said killed at least four people.	Insurgents had repeatedly used mosques as shelters.	-1
North and South Korean delegates struggling to hold together a summit on economic co-operation have resumed talks in Pyongyang.	South and North Korea resumed discussions.	-1
England has come a long way in improving cancer survival rates in the past 30 years but still does not match up to Europe and the US, a report says.	Overall survival rates were found to be increasing in England, but were still poor compared to Sweden.	-1
At an international disaster conference in Kobe, Japan, the U.N. humanitarian chief said the United Nations should take the lead in creating a tsunami early-warning system in the Indian Ocean.	Nations affected by the Asian tsunami disaster have agreed the UN should begin work on an early warning system in the Indian Ocean.	-1
Mickelson finished a triumphant week in his second home, winning the FBR Open by five strokes for his largest margin of victory in a PGA Tour event.	Mickelson won the FBR Open by five strokes, the largest margin of victory in his PGA Tour triumphs.	-1
A mortar attack north of Baghdad killed four Iraqi national guardsmen and wounded 80 others Tuesday, while a top official from a prominent charity was kidnapped in the Iraqi capital.	On Tuesday, a mortar attack killed four Iraqi guardsmen and injured 80 north of Baghdad.	-1
Roger Federer posted a huge win in the howling wind, beating two-time champion Andre Agassi 6-3, 2-6, 7-5, 3-6, 6-3 Thursday in a U.S. Open quarterfinal match suspended the previous night because of rain.	Roger Federer battled past Andre Agassi in five sets.	-1
Analysts surveyed by Thomson First Call were looking for the company to post earnings of 38 cents per share on sales of $12.81 billion in the latest period.	SBC reported earnings of 38 cents per share in the latest quarter.	-1
The three-day hostage siege at a school in southern Russia ended in chaos and bloodshed Friday, after witnesses said Chechen militants set off bombs and Russian commandos stormed the building.	The hostage takers want the release of Chechen rebels.	-1
Saddam Hussein destroyed his chemical and biological weapons after the 1991 Gulf War and dismantled what remained of his mass-destruction weapons programs by 1996, the CIA's top Iraqi weapons adviser reported Wednesday.	Saddam Hussein ended his nuclear programme in 1991, after the Gulf War.	-1
The pope entered the hospital for a relapse of the flu and underwent the elective surgery to relieve respiratory problems, Vatical officials said earlier.	The pontiff was struck by a relapse of the flu.	-1
The South Asian neighbors have fought two of their three wars over Kashmir, which is divided between India and Pakistan but which both claim in its entirety.	India and Pakistan have fought two of their three wars over Kashmir.	-1
Mount St. Helens emitted a large plume of steam on Monday, with fears of an eruption rising as scientists estimated the width of the volcano's crater had expanded by 15 to 30 metres.	After a steam eruption scientists raised the alert level for Mount St. Helens.	-1
Designers say their chip, code-named Cell and built from the start with the burgeoning world of rich media and broadband networks in mind, can deliver 10 times the performance of today's PC processors.	Designers say the chip has the potential to efficiently handle several multimedia tasks at once.	-1
Excluding those items, the company reported a net income of 79 cents per share, handily beating the estimate of 72 cents per share carried by analysts surveyed by Thomson First Call.	Analysts surveyed by Thomson First call were expecting earnings of 72 cents a share.	-1
On Social Security, Bush reassured retirees and those nearing retirement that the 70-year-old program "is strong and fiscally sound," promising he was proposing nothing that would change their benefits.	The president said that the reform would not affect the benefits of current and near retirees.	-1
Scientists on Monday announced the discovery of a frozen, shiny red world some 8 billion miles from Earth that is the most distant known object in the solar system.	A frozen world 8 billion miles from Earth is believed to be the farthest known object within our solar system.	-1
Rising wholesale prices and a jump in oil futures intensified inflation fears Friday, keeping stocks mixed and sending bond prices falling.	Wholesale prices rose at the fastest rate in six years, causing a selloff on the bond market and pressured stocks as well.	-1
The Motion Picture Association of America (MPAA) said the civil suits would seek damages of up to $30,000 per film.	The law states $30,000 damages can be sought per film.	-1
Saddam Hussein destroyed his chemical and biological weapons after the 1991 Gulf War and dismantled what remained of his mass-destruction weapons programs by 1996, the CIA's top Iraqi weapons adviser reported Wednesday.	Saddam Hussein had used chemical weapons in the past.	-1
Insurgents have attacked US troops, polling stations and Iraqi forces as security was tightened ahead of Sunday's landmark national election.	Insurgents in Iraq attacked polling centers ahead of Sunday's elections.	-1
Bush today said staying the course in the war on terror will make the world safer for future generations, though he said an all-out victory against terrorism may not be possible.	Bush said that victory may not be possible.	-1
Bush used his weekly radio address to try to build support for his plan to allow workers to divert part of their Social Security payroll taxes into private investment accounts.	Mr. Bush is proposing that workers be allowed to divert their payroll taxes into private accounts.	-1
US President George W. Bush and his Democratic challenger John Kerry have clashed over homeland security, jobs, taxes and healthcare in the third and final of their televised debates.	President George W. Bush and his Democratic challenger John Kerry have clashed over domestic security in their last TV debate.	-1
A statement distributed early today by the Governing Council said the members would reconvene Monday "to finalize" outstanding issues "and sign" the interim charter.	Members of Iraq's Governing Council refused to sign an interim constitution.	-1
Commandos stormed a school Friday in southern Russia and battled separatist rebels holding hundreds of hostages as crying children, some naked and covered in blood, fled the building through explosions and gunfire.	The total number of hostages held in the school may have been as many as 1,200.	-1
A huge car bomb killed Lebanon's former prime minister al-Hariri and at least 12 other people Monday in Beirut's most devastating attack since the 1975-90 civil war.	A bomb blew up close to Hariri's motorcade in Beirut on Monday.	-1
Such a margin of victory would give Abbas a clear mandate to renew peace talks with Israel, rein in militants and reform the corruption-riddled Palestinian Authority.	The new Palestinian president combatted corruption and revived the Palestinian economy.	-1
Andy Roddick could not hide his disappointment after his hopes of winning the Australian Open title were ended by third seed Lleyton Hewitt in the semi-finals on Friday.	Lleyton Hewitt had a win over Andy Roddick in Friday's semi-final.	-1
U.S. Secretary of State Condoleezza Rice said on Wednesday that Iran must live up to its international obligations to halt its nuclear program or "the next steps are in the offing."	US Secretary of State Condoleezza Rice has warned Iran it faces possible UN sanctions.	-1
Palestinian officials and international officials Saturday, privately weighed the prospects of political life after Arafat, who remains in poor condition at a French hospital.	Arafat is ailing in a French hospital.	-1
The U.S. military staged a series of aggressive strikes Tuesday in insurgent strongholds west of Baghdad, including firing missiles into the streets of Fallujah and conducting raids alongside Iraqi commandos in seven mosques in Ramadi.	Clashes broke out between U.S. forces and insurgents in Fallujah, killing one Iraqi.	-1
The deal comes some two weeks after a $16 billion deal was reached between AT&T and SBC, a top rival for Qwest.	The two firms sealed the deal despite what was thought to be a higher offer from rival US carrier Qwest.	-1
The model for the new network is an existing system in the Pacific, which was established in 1965 and now provides early tsunami warnings to 26 nations.	Japan's warning system can issue an alert for a deadly tsunami within minutes of an undersea quake.	-1
Former South African President Nelson Mandela blasted the United States for 'undermining' the U.N. and President Bush for a desire to start a world 'holocaust,' Tom Fenton reports.	Mandela said Bush is 'undermining' past work of the United Nations.	-1
A huge car bomb killed Lebanon's former prime minister al-Hariri and at least 12 other people Monday in Beirut's most devastating attack since the 1975-90 civil war.	A massive car bomb killed the former Prime Minister Hariri.	-1
Phil Mickelson finished a triumphant week in his second home, winning the FBR Open by five strokes for his largest margin of victory in a PGA Tour event.	Mickelson won by five shots last week, the largest margin of his career.	-1
In one of the latest attacks, a US soldier on patrol was killed by a single shot from a sniper in northern Baghdad, the military said yesterday.	A U.S. soldier was killed in a sniper attack in northern Baghdad.	-1
A bomb blew up close to Hariri's motorcade in Beirut on Monday, killing at least 15 people and injuring about 120 others.	Mr. Hariri died when a bomb exploded near his motorcade in Beirut on Monday.	-1
The scientists said the existence of water or ice would significantly increase the chance that microscopic life may also be found on Mars.	The frozen sea of sorts is the first large quantity of water ice on Mars.	-1
Former European Ryder Cup winning captain Sam Torrance says Welshman Ian Woosnam is the right man to lead Europe at the 2006 match in Ireland.	Torrance told BBC Sport: "I think Ian Woosnam should get it" (the 2006 captaincy).	-1
With stars like Sluggers Barry Bonds under suspicion and lawmakers demanding action, Major League Baseball adopted a tougher steroid-testing program that will suspend first-time offenders for 10 days and randomly test players year-round.	Baseball rolled out a tougher steroid-testing program that includes penalties for first-time offenders and random, year-round checks.	-1
Blanchett won the supporting-actress honor for her role as Hepburn in "The Aviator" and Morgan Freeman took the supporting-actor prize for "Million Dollar Baby" playing a sage-like ex-prizefighter.	Morgan Freeman took the supporting actor prize for "Million Dollar Baby."	-1
A German man has been able to eat his first proper meal in nine years after surgeons rebuilt his face using a pioneering jaw-bone graft.	The man ate his first real meal in nine years.	-1
Emergency-control managers began asking residents living near the lake and downstream along the Manatee River to leave yesterday morning.	Emergency managers began asking residents along the Manatee River to evacuate.	-1
A series of explosions ripped through Baghdad and a nearby city Friday, killing at least 35 people and injuring dozens on the eve of Shiite Islam's most important holiday, officials said.	The attacks came on the eve of Shiite Islam's most important holiday.	-1
U.S. ground forces began their long-awaited assault into Fallujah yesterday - capturing the city's main hospital and two bridges soon after Iraq's interim government declared martial law.	U.S. forces launched an offensive against Fallujah.	-1
Growth in the vast U.S. services sector slowed in August although managers seemed more willing to hire new workers, according to an industry survey published Friday.	A report showed that growth in the vast service sector slowed in August.	-1
'Harry Potter and the Order of the Phoenix,' the fifth installment in Rowling's wildly popular childrens' series about a boy wizard, comes out Saturday.	The fifth Harry Potter book - Harry Potter and the Order of the Phoenix - is set to be released on Saturday.	-1
Iraqi forces captured a key aide to Jordanian-born terrorist Abu Musab al-Zarqawi , who leads an insurgency affiliated with Osama bin Laden's al Qaeda network, the government said Friday.	Iraqi forces captured an al-Zarqawi aide the government said.	-1
The 2004-2005 season was officially canceled yesterday when the hockey team owners and players couldn't agree on what players should be paid.	Both owners and players admit there is unlikely to be much negotiating.	-1
The militant group led by Abu Musab al-Zarqawi claimed responsibility for the slaying and said another hostage - either an American or a Briton - would be killed in 24 hours.	Abu Musab al-Zarqawi's group has beheaded one of the hostages.	-1
A NASA spacecraft carrying solar particles that were captured a million miles from Earth slammed into the Utah desert yesterday and cracked open after its parachutes failed to deploy, possibly rendering the mission a failure.	A U.S. space capsule returning to Earth crashed in a Utah desert yesterday.	-1
The shooters escaped as other soldiers tried to give aid to the wounded.	The gunmen escaped as other soldiers tried to help the wounded.	-1
Commandos stormed a school Friday in southern Russia and battled separatist rebels holding hundreds of hostages as crying children, some naked and covered in blood, fled the building through explosions and gunfire.	Hundreds of people were killed after terrorists seized a school building.	-1
Former Prime Minister Mahmoud Abbas declared victory in the Palestinian presidential election late Sunday after exit polls gave him a commanding lead over his rivals.	Mahmoud Abbas won the vote in the Palestinian presidential election Sunday.	-1
Packard Co. will start selling its version of the iPod digital music player next month and will add new flat-panel televisions, photo printers and computers that handle media to help the company tap consumer demand.	Packard Co. Friday unveiled its version of the iPod digital music player.	-1
The BBC has apologised for incorrectly broadcasting figures which suggested more Iraqi civilians had been killed by coalition and Iraqi forces than by insurgents.	The BBC reported that coalition and Iraqi forces could be responsible for conflict-related civilian deaths in Iraq.	-1
The Israeli army said in a statement that the car carried "three senior Hamas militants" who plotted attacks against civilians in the past and were planning more.	The IDF said the air force targeted a car carrying "senior Hamas militants".	-1
Shares of Apple Computer Inc. surged Thursday after the computer maker plowed through earnings forecasts with strong sales of its popular iPod digital music player.	Apple said the iPod had helped its quarterly earnings more than quadruple.	-1
Claude Chabrol (born June 24, 1930) is a French movie director and has become well-known in the 40 years since his first film, Le Beau Serge , for his chilling tales of murder, including Le Boucher .	Le Beau Serge was directed by Chabrol.	-1
Claude Chabrol (born June 24, 1930) is a French movie director and has become well-known in the 40 years since his first film, Le Beau Serge , for his chilling tales of murder, including Le Boucher .	Le Boucher was made by a French movie director.	-1
Claude Chabrol divorced Agnes, his first wife, to marry the actress Stéphane Audran. His third wife is Aurore Paquiss.	Aurore Paquiss married Chabrol.	-1
The Communist Party USA was a small Maoist political party which was founded in 1965 by members of the Communist Party around Michael Laski who took the side of China in the Sino-Soviet split.	Michael Laski was a member of a Maoist political party.	-1
The Communist Party USA was a small Maoist political party which was founded in 1965 by members of the Communist Party around Michael Laski who took the side of China in the Sino-Soviet split.	Michael Laski was an opponent of China.	-1
Born near Yirrkala in the Northern Territory, Yunupingu is one of the Gumatj clan of the Yolngu people.	Yunupingu is a member of the Yolngu people.	-1
Sandra Goudie was first elected to Parliament in the 2002 elections, narrowly winning the seat of Coromandel by defeating Labour candidate Max Purnell and pushing incumbent Green MP Jeanette Fitzsimons into third place.	Sandra Goudie was defeated by Max Purnell.	-1
Ms. Minton left Australia in 1961 to pursue her studies in London.	Ms. Minton was born in Australia.	-1
Minton's first major part in England was as Maggie Dempster in the premiere of Nicholas Maw's One Man Show. Shortly thereafter, she became a regular member of the company of the Royal Opera House Covent Garden.	Maggie Dempster was a member of the company of the Royal Opera House Covent Garden.	-1
Marcel Beaubien unsuccessfully sought election to the Canadian House of Commons as the Conservative candidate in the federal riding of Sarnia-Lambton in 2004.	Marcel Beaubien was elected to the Canadian House of Commons.	-1
In the Super Nintendo Entertainment System release of the game as Final Fantasy III , Biggs' name was Vicks.	Final Fantasy III is produced by the Super Nintendo Entertainment System.	-1
Judge Drew served as Justice until Kennon returned to claim his seat in 1945.	Kennon served as Justice.	-1
In 1956 Accardo won the Geneva Competition and in 1958 became the first prize winner of the Paganini Competition in Genoa. He has recorded Paganini's famous 24 Caprices (re-recorded in 1999) for solo violin and was the first to record all six of the Paganini Violin Concertos.	Accardo composed 24 Caprices.	-1
In 1956 Accardo won the Geneva Competition and in 1958 became the first prize winner of the Paganini Competition in Genoa.	Accardo won the Paganini Competition in Genoa.	-1
Dawson is currently a Professorial Fellow at the University of Melbourne, and an Adjunct Professor at Monash University.	Dawson teaches at Monash University.	-1
David Golinkin is the editor or author of eighteen books, and over 150 responsa, articles, sermons and books.	Golinkin has written eighteen books.	-1
David Golinkin is single-handedly responsible for uncovering and re-publishing dozens of responsa of the Committee on Jewish Law and Standards of the Rabbinical Assembly, making them available to the general public in a three-volume set.	David Golinkin is the author of dozen of responsa of the Committee on Jewish Law and Standards of the Rabbinical Assembly.	-1
Ryo Okumoto (born in Osaka, Japan) is a keyboardist, best known for his work with progressive rock group Spock's Beard.	The rock group Spock's Beard comes from Japan.	-1
During Reinsdorf's 24 seasons as chairman of the White Sox, the team has captured American League division championships three times, including an AL Central title in 2000.	Reinsdorf was the chairman of the White Sox for 24 seasons.	-1
During Reinsdorf's 24 seasons as chairman of the White Sox, the team has captured American League division championships three times, including an AL Central title in 2000.	The White Sox have won 24 championships.	-1
Major League Baseball and its clubs have purchased more than $260 million in goods and services from minority and women-owned businesses.	Major League Baseball and its clubs have bought minority and women-owned businesses.	-1
Anu Kepa was married for many years to Ro Teimumu Kepa, an Adi (Fijian chief) and politician in her own right. They had four children: Filipe, Sailosi, Jr., Asenaca, and Tupoutu'a.	Anu Kepa served a Fijian chief.	-1
Kepa was married for many years to Ro Teimumu Kepa, an Adi (Fijian chief) and politician in her own right. They had four children: Filipe, Sailosi, Jr., Asenaca, and Tupoutu'a.	Kepa was the father of four children.	-1
Sean Brown (born November 5, 1976 in Oshawa, Ontario, Canada) is a National Hockey League utility player and enforcer.	Sean Brown plays in the National Hockey League.	-1
Born in Kingston-upon-Thames, Surrey, Brockwell played his county cricket for the very strong Surrey side of the last years of the 19th century.	Brockwell was born in Surrey.	-1
Born in Kingston-upon-Thames, Surrey, Brockwell played his county cricket for the very strong Surrey side of the last years of the 19th century.	Brockwell was born in the last years of the 19th century.	-1
Crime in Choir is an instrumental progressive rock band from San Francisco. The founding lineup in the fall of 2000 consisted of Kenny Hopper, an early member of At the Drive-In, Jeff Hunt and Zach Hill of Hella.	Jeff Hunt was a member of At the Drive-In.	-1
Natta was confirmed as leader of the PCI during the Florence congress in 1986, but in 1988 he was forced to resign by a heart attack and was succeeded by Achille Occhetto.	Achille Occhetto was a leader of the PCI.	-1
Natta, along with Cossutta, strongly opposed Occhetto's proposal in the historic "Bolognina split" to change the party's name .	Cossutta was an opponent of Occhetto.	-1
KOOG was Utah's first Pax affiliate, and changed its call letters to KUPX in February 1998.	KUPX was an affiliate of KOOG.	-1
Upon receiving his Ph.D., Wetherill became a staff member at Carnegie's Department of Terrestrial Magnetism (DTM) in Washington, D.C. He originated the concept of the Concordia Diagram for the uranium-lead isotopic system.	Wetherill was the inventor of the concept of the Concordia Diagram.	-1
Rising in the Blackdown Hills just inside the border of Somerset the River Otter flows for some 32 kilometers finally reaching the sea at Budleigh Salterton.	Budleigh Salterton is located in Somerset.	-1
The Gaspé Peninsula or just the Gaspé ( la Gaspésie in French) is a North American peninsula on the south shore of the Saint Lawrence River, in Quebec.	The Gaspé Peninsula is located in Quebec.	-1
A Revenue Cutter, the ship was named for Harriet Lane, niece of President James Buchanan, who served as Buchanan's White House hostess.	Harriet Lane owned a Revenue Cutter.	-1
A Revenue Cutter, the ship was named for Harriet Lane, niece of President James Buchanan, who served as Buchanan's White House hostess.	Harriet Lane was a relative of President James Buchanan.	-1
A Revenue Cutter, the ship was named for Harriet Lane, niece of President James Buchanan, who served as Buchanan's White House hostess.	Harriet Lane worked at the White House.	-1
She was transferred again to Navy when the American Civil War began, 1861.	The American Civil War started in 1861.	-1
Landowska was responsible for the composition of several other new pieces of music for the instrument, notably Manuel de Falla's harpsichord concerto and his El retablo de Maese Pedro (at the premiere of which, at the salon of Winnaretta Singer, Poulenc and Landowska met for the first time).	Landowska is the inventor of the harpsichord.	-1
Robinson's garden style can be seen today at Gravetye Manor, West Sussex, England, though it is more manicured than it was in Robinson's time.	Gravetye Manor belongs to Robinson.	-1
Robinson's garden style can be seen today at Gravetye Manor, West Sussex, England, though it is more manicured than it was in Robinson's time.	Gravetye Manor is located in West Sussex.	-1
Robinson left his native Ireland in 1861 to take up a job at the Botanical Gardens of Regents Park, London, and then worked for the leading horticultural firm of Veitch.	Robinson was born in Ireland.	-1
Robinson became a fellow of the Linnaean Society at the age of 29 and a successful gardening correspondent of The Times .	Robinson was a member of the Linnaean Society.	-1
He wrote many books, including two particularly influential ones, The Wild Garden, and The English Flower Garden; his lifelong friend Gertrude Jekyll contributed some sections.	Gertrude Jekyll co-authored The Wild Garden.	-1
The first meeting between Robinson and Gertrude Jekyll was in 1875; they were in accord in their design principles and maintained a close friendship and professional association for over 50 years.	Robinson was a business partner of Gertrude Jekyll.	-1
British Airways Ltd was first formed as Allied British Airways in October, 1935 by the merger of Spartan Air Lines and United Airways. It rapidly acquired Hillman's Airways, adopted its definitive name, and transferred its UK base to the new Gatwick Airport.	Spartan Air Lines acquired United Airways.	-1
British Airways Ltd was first formed as Allied British Airways in October, 1935 by the merger of Spartan Air Lines and United Airways. It rapidly acquired Hillman's Airways, adopted its definitive name, and transferred its UK base to the new Gatwick Airport.	Hillman's Airways was sold to British Airways.	-1
The Crathes castle served as the ancestral seat of the Burnetts of Leys until gifted to the National Trust for Scotland by the 13th Baronet of Leys, Sir James Burnett in 1951.	Sir James Burnett was the owner of the Crathes castle.	-1
The Crathes castle served as the ancestral seat of the Burnetts of Leys until gifted to the National Trust for Scotland by the 13th Baronet of Leys, Sir James Burnett in 1951.	The Crathes caste was bought by the National Trust for Scotland.	-1
The Brigham Young University Jerusalem Center for Near-Eastern Studies is a study center for Brigham Young University situated on Mount Scopus in East Jerusalem.	The Brigham Young University Jerusalem Center for Near-Eastern Studies is located in Jerusalem.	-1
Brigham Young University began its Jerusalem study program in 1968, first at the City Hotel in East Jerusalem.	Brigham Young University was founded in 1968.	-1
A major controversy sparked in Israel and in the Jewish world as a whole, leading to careful diplomatic negotiations between the LDS Church and Jewish leaders, to ensure that the LDS Church would not use the Center as a base to proselytize in the Jewish State.	The LDS Church was banned from Israel.	-1
Oscar Chisini (born March 4, 1889 in Bergamo, died April 10, 1967 in Milan) was an Italian mathematician. He introduced the Chisini mean in 1929.	Oscar Chisini died in 1967.	-1
In 1929 he founded the Institute of Mathematics ( Istituto di Matematica ) at the University of Milan, along with Gian Antonio Maggi and Giulio Vivanti.	The Institute of Mathematics is based in Milan.	-1
In 1929 he founded the Institute of Mathematics ( Istituto di Matematica ) at the University of Milan, along with Gian Antonio Maggi and Giulio Vivanti.	The University of Milan was founded by Gian Antonio Maggi and Giulio Vivanti.	-1
The Japanese surrendered on May 25, 1945, thus, Magdalena, as well as the Philippines, was liberated from the tyranny of the Japanese army.	The Philippines surrendered to the Japanese army.	-1
The Japanese surrendered on May 25, 1945, thus, Magdalena, as well as the Philippines, was liberated from the tyranny of the Japanese army.	The Philippines defeated the Japanese army in 1945.	-1
Kazumura Cave is the longest, and the deepest lava tube in the world. Located on the southeastern slopes of Mauna Loa, the southern summit is on Big Island, Hawai'i.	The longest lava tube in the world is located in the Hawai'i.	-1
A rhinestone is an imitation diamond made from rock crystal, glass or acrylic.	Diamonds are made with glass.	-1
The rhinestone-studded Nudie suit was invented by Nudie Cohn in the 1940s, an Americanization of the matador's "suit of lights".	The matador's "suit of lights" was invented by Nudie Cohn.	-1
A graduate of St Thomas's Hospital Medical School in London, Fiona Wood worked at a major British hospital before marrying Western Australian born surgeon Tony Keirath and migrating to Perth with their first two children in 1987.	Fiona Wood graduated from St Thomas's Hospital Medical School in London.	-1
A graduate of St Thomas's Hospital Medical School in London, Fiona Wood worked at a major British hospital before marrying Western Australian born surgeon Tony Keirath and migrating to Perth with their first two children in 1987.	Fiona Wood is Tony Keirath's wife.	-1
A graduate of St Thomas's Hospital Medical School in London, Fiona Wood worked at a major British hospital before marrying Western Australian born surgeon Tony Keirath and migrating to Perth with their first two children in 1987.	Tony Keirath worked at a major British hospital.	-1
A graduate of St Thomas's Hospital Medical School in London, Fiona Wood worked at a major British hospital before marrying Western Australian born surgeon Tony Keirath and migrating to Perth with their first two children in 1987.	Fiona Wood was of Australian origin.	-1
Maldon is a town in Victoria, Australia, in the Mount Alexander Shire local government area. A town in Britain bears the same name.	The town of Maldon is located in Britain.	-1
The infinite canvas is the idea that the size of a digital comics page is theoretically infinite. The concept was introduced by Scott McCloud in his book Reinventing Comics.	Reinventing Comics is a book by Scott McCloud.	-1
In June of 2004, an application called InfiniteCanvas (or IC) was released by student Markus Müller, attempting to provide a solution to the common problems of infinite canvas.	InfiniteCanvas was created by Markus Müller.	-1
Scott Island is a small uninhabited island of volcanic origin in the Southern Ocean, 505 km northeastward of Cape Adare, the northeastern extremity of Victoria Land.	Scott Island lies 505 km northeastward of Victoria.	-1
Scott Island is a small uninhabited island of volcanic origin in the Southern Ocean, 505 km northeastward of Cape Adare, the northeastern extremity of Victoria Land.	No people live on Scott Island.	-1
Scott Island is 370 metres long and 180 m wide, with the highest elevation being Haggits Pillar at 63 m.	Haggits Pillar is located in Scott Island.	-1
Scott Island was discovered and landed upon in December 1902 by Captain William Colbeck commander of the Morning , relief ship for Capt. Robert F. Scott's expedition. The island was then named Markham Island.	William Colbeck reached Markham Island in December 1902.	-1
Scott Island is part of the Ross Dependency, claimed by New Zealand.	Scott Island belongs to New Zealand.	-1
Ullmann taught technical chemistry during 1905-1913 and 1922-1925 at the Technischen Hochschule Berlin -now Technical University of Berlin-, first as part of the ordinary teaching staff, later on as a Professor.	Ullmann worked as a Professor at the Technischen Hochschule Berlin.	-1
Ullmann was married to Irma Goldberg who was his assistant from 1905 to 1910 at his laboratory.	Ullmann and Irma Goldberg got married in 1905.	-1
By the end of the 1950s the resolution of radio telescopes was sufficient to be able to identify specific radio sources with optical counterparts, leading to the discovery of quasars.	Quasars were discovered at the end of the 1950s.	-1
Muybridge had earlier developed an invention he called the Zoopraxiscope.	The Zoopraxiscope was invented by Muybridge.	-1
Edison, Dickson and the other employees of Edison's laboratory made progress on the design to a point.	Dickson worked for Edison.	-1
Shortly thereafter the fledgling American auto industry began its first efforts and George Selden, despite never actually producing a working model of an automobile, had a credible claim to have patented the automobile.	George Selden produced an automobile.	-1
By the 12th century the tournament had grown so popular in England that King Henry II found it necessary to forbid the sport which gathered in one place so many barons and knights in arms.	King Henry II banned tournaments.	-1
More than one chronicler records the violent death, in 1066, of a French baron named Geoffroi de Preulli, who, according to the testimony of his contemporaries, "invented tournaments.	Geoffroi de Preulli was killed during a tournament.	-1
Buckley's Mixture is a cough syrup invented in 1919 (and still produced today) noted for its extremely bitter taste.	Buckley's Mixture is a remedy against cough.	-1
The title was again created for John Holles. When he died in 1711 the title became extinct but his estates passed to his nephew Thomas Pelham, who three years later upon coming of age received the title in its third creation. In 1757 he received the additional title of "Newcastle-under-Lyne".	John Holles received the title of "Newcastle-under-Lyne".	-1
The first Teniente Alcalde or Capitan (the highest political authority in a town) was Don Mauricio San Mateo.	Don Mauricio San Mateo held the position of Capitan.	-1
Celestial Seasonings is a tea company based in Boulder, Colorado that specialises in herbal tea but also sells green and black tea (as well as white and oolong blends). Its founders Mo Siegel, John Hay and others started gathering herbs and flowers in the mountains around Boulder and selling them to local health-food stores in 1969.	Celestial Seasonings was founded by Mo Siegel and John Hay.	-1
Celestial Seasonings was purchased by Kraft Foods in 1984 which expanded the marketing of the brand both nationally and internationally.	Kraft sold Celestial Seasonings.	-1
Mo Siegel retired in 1986, and the next year, Kraft announced they would sell Celestial Seasonings to Lipton.	Kraft sold Celestial Seasonings to Lipton in 1986.	-1
Mo Siegel retired in 1986, and the next year, Kraft announced they would sell Celestial Seasonings to Lipton. The sale was successfully challenged by Bigelow under anti-trust laws, and local management purchased the company back from Kraft in 1988.	Kraft sold Celestial Seasonings.	-1
Dr. Felix Soto Toro (born 1967 in Guaynabo, Puerto Rico), is an astronaut applicant and an Electrical Designs Engineer in NASA, who developed an electronic 3D measuring system.	Soto Toro invented a 3D measuring system.	-1
Levomepromazine has off-label uses as an antiemetic for cancer patients and for the treatment of cases of treatment-resistant insomnia.	Levomepromazine is a remedy against insomnia.	-1
If levomepromazine is given concomitantly with opioids, the opioid-dose should be reduced, because levomepromazine amplifies the therapeutic actions and side-effects of opioids massively.	Levomepromazine reduces the side-effects of opioids.	-1
The first Windows Challenge was held in 2004, consisting of less than 30 teams within the United States. In 2005, it was opened to the rest of the world. 278 teams from all over the world participated.	278 teams from all over the world participated in the first Windows Challenge.	-1
The United Center, home for the Bulls and Chicago Blackhawks, opened for the 1994-95 season, and the Bulls began using the Sheri L. Berto Center, their state-of-the-art training facility, in 1992.	Blackhawks are based in Chicago.	-1
The United Center, home for the Bulls and Chicago Blackhawks, opened for the 1994-95 season, and the Bulls began using the Sheri L. Berto Center, their state-of-the-art training facility, in 1992.	The United Center belongs to the Bulls.	-1
The Miracle Field, which is a field specifically designed for children with special needs, is the third field of its kind built in the last year in the Chicago area with funds from Chicago White Sox Charities.	Chicago White Sox Charities support children with special needs.	-1
Techwood Homes was demolished in 1995 before the 1996 Summer Olympics. It and neighboring Clark Howell Homes are now a mixed-use area called Centennial Place.	Techwood Homes was situated next to Clark Howell Homes.	-1
After delivering her patients, the ship sailed 26 May 1946 for the atomic tests at Bikini Atoll, and after providing medical services during the series of nuclear blasts during Operation Crossroads, she returned to Seattle 15 August 1946.	The atomic tests at Bikini Atoll took place in 1946.	-1
Lauren landed her first job performing in the national touring company of the musical "Dreamgirls". Loraine would often step in for her sister in "Dreamgirls", in which they played the role of "Mimi Marquez".	Loraine took part in the musical "Dreamgirls".	-1
From the Illinois side of the bridge, signs marked "HISTORIC ROUTE 66 SPUR" take travellers to the Illinois side of the bridge and a "HISTORIC ROUTE 66" sign marks the Missouri side of the bridge.	Illinois borders on Missouri.	-1
In the May 2005 general election Michael Howard failed to unseat the Labour Government, although the Conservatives did gain 33 seats, playing the most significant role in reducing Labour's majority from 167 to 66.	The Labour lost the majority in the May 2005 election.	-1
In the May 2005 general election Michael Howard failed to unseat the Labour Government, although the Conservatives did gain 33 seats, playing the most significant role in reducing Labour's majority from 167 to 66.	Michael Howard was part of the Labour Government.	-1
However Confederate arms buyers Captains Caleb Huse and James Bulloch contracted for all the rifles and revolvers the Armoury could produce.	Huse worked together with Bolloch.	-1
In 1999 Cauty produced several remixes under the alias The Scourge Of The Earth for artists such as Placebo, Marilyn Manson, Hawkwind, Ian Brown, The Orb etc.	Placebo collaborated with Marilyn Manson.	-1
He was initially successful, negotiating a 3/4 of 1 percent royalty on all cars sold by the Association of Licensed Automobile Manufacturers, the ALAM.	The ALAM manufactured cars.	-1
Henry Ford, owner of the Ford Motor Company, founded in Detroit, Michigan in 1903, and four other car makers resolved to contest the patent infringement suit filed by Selden and EVC.	Henry Ford founded the Ford Motor Company.	-1
However, Henry Ford, owner of the Ford Motor Company, founded in Detroit, Michigan in 1903, and four other car makers resolved to contest the patent infringement suit filed by Selden and EVC.	The Ford Motor Company filed a lawsuit against Selden and EVC.	-1
Maler ended his physically demanding expeditions in the jungles in 1905 and retired to his home in Mérida, Yucatán.	Maler retired in 1905.	-1
Maler ended his physically demanding expeditions in the jungles in 1905 and retired to his home in Mérida, Yucatán.	Maler lived in Yucatán.	-1
Primrose Hill is a hill and district located on the north side of Regent's Park. The hill has a fine view of central London. Like Regent's Park the area was once part of a great chase appropriated by Henry VIII and became Crown property in 1841.	Primrose Hill is located in London.	-1
Leloir's investigations came to fruition during the period he served in this laboratory, simultaneously serving as a visiting professor of the Faculty of Natural and Exact Sciences; this work was interrupted by periods pursuing further studies at Cambridge, the Enzyme Research Laboratory in the United States of America and other leading world centers of scientific research.	Leloir served as a visiting professor at Cambridge.	-1
At the beginning of 1948, Leloir's team identified the carnucleotide sugars, compounds that play a fundamental part in metabolism of carbon hydrates, a discovery that brought worldwide recognition to the Institute.	Leloir discovered the metabolism of carbon hydrates.	-1
Leloir was promptly given the Premio de la Sociedad Científica Argentina, one of few to receive such a prize in a country in which he was a foreigner.	Leloir won the Premio de la Sociedad Científica Argentina.	-1
Leloir was promptly given the Premio de la Sociedad Científica Argentina, one of few to receive such a prize in a country in which he was a foreigner.	Leloir was born in Argentina.	-1
Belknap married and lost his first two wives, Cora LeRoy and Carrie Tomlinson, and married Mrs. John Bower, his second wife's sister.	Carrie Tomlinson was Mrs. John Bower's sister.	-1
Belknap married and lost his first two wives, Cora LeRoy and Carrie Tomlinson, and married Mrs. John Bower, his second wife's sister.	Belknap was married to Carrie Tomlinson.	-1
Belknap was impeached by a unanimous vote of the House of Representatives for allegedly having received money in return for post tradership appointments.	Belknap was accused of having received money in return for post tradership appointments.	-1
Belknap was impeached by a unanimous vote of the House of Representatives for allegedly having received money in return for post tradership appointments.	Belknap received money in return for post tradership appointments.	-1
Vasquez Rocks Natural Area Park is a northern Los Angeles County park acquired by LA County government in the 1970s.	The Vasquez Rocks Natural Area Park is a property of the LA County government.	-1
Vasquez Rocks are located in the Agua Dulce vicinity between the Antelope Valley and the Santa Clarita Valley just north of Los Angeles and seen easily by motorists driving the Antelope Valley Freeway.	Agua Dulce is found just north of Los Angeles.	-1
Vasquez Rocks' history began in prehistoric times when the sandstone rocks were uplifted at a picturesque angle, showing their jagged red features. The rock formations are part of the San Andreas Fault.	Vasquez Rocks are part of the San Andreas Fault.	-1
Vasquez Rocks' history began in prehistoric times when the sandstone rocks were uplifted at a picturesque angle, showing their jagged red features. The rock formations are part of the San Andreas Fault.	The San Andreas Fault was formed in prehistoric times.	-1
A band of ranchers under the leadership of Pedro Quintanar, upon hearing that Father Bátiz had been killed, seized the local treasury and declared themselves in rebellion.	Father Bátiz was killed by a band of ranchers.	-1
A band of ranchers under the leadership of Pedro Quintanar, upon hearing that Father Bátiz had been killed, seized the local treasury and declared themselves in rebellion.	Pedro Quintanar was the leader of a band of ranchers.	-1
Another uprising was led by the mayor of Pénjamo, Guanajuato, Luis Navarro Origel, beginning on September 28. He was defeated by federal troops in the open land around the town, but retreated into the mountains, where he and his men continued as guerrillas.	Luis Navarro Origel became a guerilla.	-1
This region became the main focal point of the rebellion lead by 27-year-old René Capistran Garza, leader of the Mexican Association of Catholic Youth.	The Mexican Association of Catholic Youth was lead by René Capistran Garza.	-1
Though Wilkins and his family settled quickly in Italy, it wasn't a successful era for Milan, and Wilkins was allowed to leave in 1987 to join French outfit Paris Saint-Germain.	Wilkins arrived in Italy in 1987.	-1
Wilkins was chosen for the England's squad which qualified for the 1986 World Cup in Mexico, and played in the opening defeat against Portugal.	England defeated Portugal in the 1986 World Cup.	-1
André Henri Constant van Hasselt was born at Maastricht, in Limburg. He was educated in his native town, and at the university of Liège.	André Henri Constant van Hasselt was educated in Maastricht.	-1
In 1833 Van Hasselt left Maastricht, then blockaded by the Belgian forces, and made his way to Brussels, where he became a naturalized Belgian, and was attached to the Bibliotheque de Bourgogne.	Van Hasselt was of Belgian origin.	-1
Bountiful departed San Francisco 1 April 1944 for Honolulu, returned later that month, and sailed once more 1 May for the western Pacific.	Bountiful reached Honolulu in April 1944.	-1
Tripontium was initially a military frontier post, established soon after the Roman invasion of Britain around AD 50.	The Romans arrived in Britain around AD 50.	-1
Metin Kaplan is said to have ordered the murder of his rival Ibrahim Sofu in 1996.	Ibrahim Sofu was murdered by Metin Kaplan.	-1
In early May 2004 Kaplan lost his refugee status and faced extradition to Turkey, but before German police could arrest him, Kaplan disappeared from Cologne.	Kaplan was extradited to Turkey.	-1
Families of Britons missing after bombings in Sharm el-Sheikh begun flying out to the Red Sea resort on Tuesday, a Foreign Office spokeswoman said.	Britons are missing in Sharm el-Sheikh.	-1
The British ambassador to Egypt, Derek Plumbly, told Reuters on Monday that authorities had compiled the list of 10 based on lists from tour companies and from families whose relatives have not been in contact since the bombings.	Derek Plumbly is a diplomat of Egypt.	-1
The Egyptian government on Tuesday dismissed speculation that a group of missing Pakistanis had helped in the bombings.	A group of Pakistanis have been arrested for helping in the bombings.	-1
It said it carried out both the Taba and Sharm el-Sheikh attacks "in obedience to the leaders of jihad (holy war) in al Qaeda, Sheikh Osama bin Laden and Sheikh Ayman al-Zawahri" and to avenge the "oppressed brothers in Iraq and Afghanistan".	Sheikh Osama bin Laden and Sheikh Ayman al-Zawahri are the leaders of al Qaeda.	-1
Egyptian police are investigating the possibility that Mohamed Fulayfel, the brother of one of the Taba bombers, drove a suicide car bomb into the Ghazala Gardens Hotel on Saturday.	Mohamed Fulayfel carried out a bomb attack in Taba.	-1
Human rights groups say police detained some 2,500 people after the attack on the Hilton hotel in Taba and mistreated many of them.	Some 2,500 people have been arrested after the attack on the Hilton hotel in Taba.	-1
Rival generic drug maker Mylan Laboratories Inc. reported revenue of $1.3 billion for fiscal 2005.	Mylan Laboratories Inc. earned $1.3 billion in fiscal year 2005.	-1
After the deal closes, Teva will generate sales of about $7 billion a year, the company said.	Teva earns $7 billion a year.	-1
"After arresting Omar, police evacuated up to 100 homes and sent a bomb squad into the Small Heath neighborhood (search) in Birmingham, a city some 120 miles northwest of London."	Omar resided in the Small Heath neighborhood.	-1
"Dozens of anti-terrorist police a swept into a neighborhood of Britain's second-largest city to arrest Omar, a Somali citizen with British residency who is suspected in the attack on the Warren Street subway station."	Omar is of British origin.	-1
Police also released another photograph of a suspect who tried to detonate a bomb on a train near the Shepherd's Bush subway station.	A bomb attack took place near the Shepherd's Bush subway station.	-1
Police also released another photograph of a suspect who tried to detonate a bomb on a train near the Shepherd's Bush subway station.	Police released a suspect who tried to detonate a bomb.	-1
When President Ronald Reagan implemented the Economic Recovery Tax Act in 1981, he gradually cut taxes across the board by 25%.	Reagan reduced taxes by 25%.	-1
Debbie Inker is a CPA who has lived in Israel since 2002.	Debbie Inker is a citizen of Israel.	-1
It is in the best interests of the Israeli government, the Israeli economy, and Israeli citizens, for the government to negotiate a social security treaty with the US as soon as possible.	The US has made a treaty with Israeli government.	-1
Pinkerton is an active member of St. Bernard Church and has worked in a variety of ministries including religious education, music and the jail ministry.	Pinkerton is a minister of St. Bernard Church.	-1
Beverly served in various internships including administrative assistant at the Wabash County Economic Development Corporation (WEDCOR).	Beverly worked for WEDCOR.	-1
Joining Pinkerton at the Chamber of Commerce, is Lindsey Beverly, who will be the new executive assistant.	Pinkerton works with Beverly.	-1
Dean Lynn Hart was arrested Tuesday at his Storey County home after the attack at a Reno residence in the 4200 block of Truckee River Trail.	Dean Lynn Hart lives in Truckee River Trail.	-1
Dean Lynn Hart was arrested Tuesday at his Storey County home after the attack at a Reno residence in the 4200 block of Truckee River Trail.	Dean Lynn Hart resides in Storey County.	-1
Eiken teamed with ABC Marketing, Inc. - a small firm owned by local Jefferson Citian Alan Baird.	Baird was the owner of ABC Marketing, Inc.	-1
"Baird and Eiken also selected a manufacturer, LANGCO Tools and Plastic, Inc., in Oran, Missouri."	Baird and Eiken bought LANGCO Tools and Plastic.	-1
McDonald's announced yesterday that it was joining with DreamWorks Animation SKG to create promotions based on the studio's film characters, including Shrek.	Shrek was produced by McDonald's.	-1
"It's irresponsible," said Susan Linn, a psychologist at the Judge Baker Children's Center in Boston and author of the book "Consuming Kids."	"Consuming Kids" was written by Susan Linn.	-1
"It's irresponsible," said Susan Linn, a psychologist at the Judge Baker Children's Center in Boston and author of the book "Consuming Kids."	Susan Linn is the head of the Judge Baker Children's Center.	-1
Mr. Katzenberg is a former Disney executive and was involved in a high-profile lawsuit against the company to recover money he felt he was owed.	Katzenberg filed a suit against Disney.	-1
Mr. Gotti, who is already serving nine years on extortion charges, was sentenced to an additional 25 years by Judge Richard D. Casey of Federal District Court.	Gotti was accused of extortion.	-1
Yesterday's sentence was for Peter Gotti's conviction last December on other extortion charges as well as on charges of ordering the murder - ultimately unsuccessful - of Salvatore Gravano.	Salvatore Gravano was killed by Peter Gotti.	-1
Mr. Gotti, who is already serving nine years on extortion charges, was sentenced to an additional 25 years by Judge Richard D. Casey of Federal District Court.	Casey serves as a judge at the Federal District Court.	-1
The demonstrators, convoked by the solidarity with Latin America committee, verbally attacked Salvadoran President Alfredo Cristiani.	President Alfredo Cristiani was attacked by demonstrators.	-1
President Vinicio Cerezo has tacitly blamed President Alfredo Cristiani's administration for the crisis which prevails in the country as a result of the Farabundo Marti National Liberation Front's (FMLN) offensive which was launched on Saturday 11 November.	FMLN launched an offensive on 11 November.	-1
President Vinicio Cerezo has tacitly blamed President Alfredo Cristiani's administration for the crisis which prevails in El Salvador as a result of the Farabundo Marti National Liberation Front's (FMLN) offensive which was launched on Saturday 11 November.	Alfredo Cristiani caused a crisis in El Salvador.	-1
Governor Tim Pawlenty of Minnesota signed a bill into law on Thursday that requires the state to generate a significant amount of its energy needs from renewable sources. The amount of power generated by wind turbines in the state stands now at 895 megawatts.	The amount of power produced in Minnesota stands at 895 megawatts.	-1
The President of the Italian Republic, Giorgio Napolitano, has asked Romano Prodi today to stay on as Prime Minister, but Prodi will need to pass a confidence vote as soon as possible.	Romano Prodi is the Italian Prime Minister.	-1
On 19 February 2007, XM Satellite Radio and Sirius Satellite Radio announced a move that will change the face of satellite radio in the United States and Canada: XM and Sirius will be merging, creating a single satellite radio provider.	XM Satellite Radio will merge with Sirius Satellite Radio.	-1
On 19 February 2007, XM Satellite Radio and Sirius Satellite Radio announced a move that will change the face of satellite radio in the United States and Canada: XM and Sirius will be merging, creating a single satellite radio provider.	XM and Sirius are providers of satellite radio.	-1
Sirius CEO Mel Karmazin will retain his CEO title in the new company.	Mel Karmazin is an executive of Sirius.	-1
Fulham pressed for an equalizer, but Manchester United prevailed, continuing their winning run this Premiere League season.	Manchester United defeated Fulham.	-1
A best picture nomination for the Genie Awards was also given to "Trailer Park Boys: The Movie," one of the few successful domestic films at Canadian box offices in 2006.	"Trailer Park Boys" was awarded a best picture prize.	-1
India's yearly pilgrimage to the Ganges river, worshiped by Hindus as the goddess Ganga, is the worlds largest gathering of people, with around 70 million participants, dwarfing other religious pilgrimages.	Around 70 million people participate in pilgrimage to the Ganges river.	-1
This year thousands of Hindu Holy Men, also known as sadhus, threatened to boycott festivals during their pilgrimage to the Ganges, where their rituals involve washing away their sins by bathing in the water.	Hindu Holy Men boycotted festivals during their pilgrimage to the Ganges.	-1
Prince Laurent of Belgium, the youngest son of King Albert II of Belgium, has been questioned last night by the federal police and is attending today's court session in Hasselt in a marine fraud case that has gripped Belgian media since last December.	King Albert II of Belgium is the father of Prince Laurent.	-1
Adam DePrisco, a 19-year-old from Woodbridge, Ontario, was found dead in Acapulco, Mexico on Saturday.	Adam DePrisco was killed in Mexico.	-1
DePrisco is the third Canadian who has recently died in Mexico, after Nancy and Domenic Ianiero, a couple also from Woodbridge, who were stabbed to death at a luxury resort hotel near Cancun, also a popular vacation destination.	Nancy and Domenic Ianiero had Canadian citizenship.	-1
DePrisco is the third Canadian who has recently died in Mexico, after Nancy and Domenic Ianiero, a couple also from Woodbridge, who were stabbed to death at a luxury resort hotel near Cancun, also a popular vacation destination.	Nancy Ianiero was killed in Mexico.	-1
In a move widely viewed as surprising, the Bank of England raised UK interest rates from 5% to 5.25%, the highest in five years.	UK interest rates went up from 5% to 5.25%.	-1
As of Friday, January 12, three people in Saskatchewan had succumbed to the storm.	Three people were killed by a storm in Saskatchewan.	-1
The dispute has come up between the manufacturer of the iPhone (which was presented on Wednesday for the first time) - Apple Inc. - and a leader in network and communication systems, based in San Jose - Cisco.	Apple Inc. is based in San Jose.	-1
The dispute has come up between the manufacturer of the iPhone (which was resented on Wednesday for the first time) - Apple Inc. - and a leader in network and communication systems, based in San Jose - Cisco.	iPhone is produced by Cisco.	-1
Cisco states that it has received the trademark in 2000, when the company overtook Infogear Technology Corp., which took place in 1996.	Cisco was acquired by Infogear Technology Corp.	-1
The same storm has caused more than 125,000 people to lose power near St. Louis, Missouri and power officials say that they are "still losing people," said Springfield's City Utilities spokesman, Ern DeCamp.	125,000 were killed by a storm.	-1
Following a magnitude 8.3 earthquake in the Pacific Ocean, Japan's Meteorological Agency has issued a Tsunami warning for the north-eastern coast of Hokkaido and a lesser warning for Honshu.	A tsunami hit the north-eastern coast of Hokkaido.	-1
A serial killer on Mumbai's streets killed yet another person last night; making the latter one of five young men murdered recently.	Five men have been killed by a serial killer in Mumbai.	-1
Mumbai Police have established a 90-man team tasked with nabbing the serial killer, who a senior police official compared to Raman Raghav, who bludgeoned 9 pavement dwellers in their sleep in the 60s.	Raman Raghav works as a senior police official.	-1
Mumbai Police have established a 90-man team tasked with nabbing the serial killer, who a senior police official compared to Raman Raghav, who bludgeoned 9 pavement dwellers in their sleep in the 60s.	9 people were assassinated by Raman Raghav.	-1
Arnold Schwarzenegger, best known for his role in The Terminator and being the Governor of California (which earned him the nickname The Governator), has been invited by the Prime Minister's Office to visit Canada. Schwarzenegger is reported to have higher expectations for reducing greenhouse gas emissions than Prime Minister Stephen Harper.	Stephen Harper is the Prime Minister of Canada.	-1
The Canadian PM and "The Governator" first met when they went to Mexico for the inauguration of Felipe Calderón, the president of Mexico.	The Canadian PM attended the inauguration of the president of Mexico.	-1
China has shot down one of their old weather satellites with a ballistic missile and the United States is concerned about the test.	China attacked the United States.	-1
The American computer company Apple has reached 78 percent increase in its profits during the last quarter, which ended December 30, 2006.	Apple's profits rose by 78 percent during the last quarter of 2006.	-1
A woman who disappeared in the jungles of Cambodia at the age of 8, has been found after having lived as a feral child for 19 years. She is identified as Rochom P'ngieng, who disappeared in 1988, when tending buffalos in a remote part of the jungles of north-eastern Cambodia.	Rochom P'ngieng disappeared in the jungles of Cambodia.	-1
Philippine human rights commission (CHR) together with various local government officials branded "overkill" the police assault on the Iloilo provincial capitol on Wednesday. In an attempt to arrest Governor Niel Tupas, Sr. and seize control of the capitol, hundreds of policemen armed with M-16 rifles stormed the capitol, smashed glass doors and destroyed padlocked iron gates. The rifles were poi…	Philippine civilians were killed by police.	-1
Philippine human rights commission (CHR) together with various local government officials branded "overkill" the police assault on the Iloilo provincial capitol on Wednesday. In an attempt to arrest Governor Niel Tupas, Sr. and seize control of the capitol, hundreds of policemen armed with M-16 rifles stormed the capitol, smashed glass doors and destroyed padlocked iron gates. The rifles were poi…	Niel Tupas was arrested during a police assault.	-1
Baena Soares was evacuated from the Sheraton Hotel to the headquarters of the armed forces staff where he met with the "highest Salvadoran authorities," according to diplomatic and military sources”.	Baena Soares was arrested by the armed forces.	-1
The FMLN launched this aggression with all of its forces, chiefly using a concentration of weapons and fighters in the San Salvador metropolitan zone.	The FMLN carried out an attack in San Salvador.	-1
There are no reports so far as to whether any relatives have claimed the bodies of the four military men who were reportedly killed when the plane crashed.	Four military men died in a plane crash.	-1
In his first play of Winter Universiade 2007 Hockey team of Canada defeated USA 5-0, while in another game the home team of Italy lost to Kazakhstan 3-1.	Canada beat USA.	-1
In his first play of Winter Universiade 2007 Hockey team of Canada defeated USA 5-0, while in another game the home team of Italy lost to Kazakhstan 3-1.	Italy beat Kazakhstan.	-1
In the United States, a stabbing at the Lincoln-Sudbury Regional High School in Sudbury, Massachusetts has left a 15-year old student dead. The stabbing happened around 7:20 am EST, before classes had started. A fight broke out in a boys' bathroom between the 15-year old victim, James Alenson and 16-year-old suspect John Odgren, the fight spilled out in the hallway, where the stabbing occurred.	John Odgren is suspected of stabbing James Alenson.	-1
In the United States, a stabbing at the Lincoln-Sudbury Regional High School in Sudbury, Massachusetts has left a 15-year old student dead. The stabbing happened around 7:20 am EST, before classes had started. A fight broke out in a boys' bathroom between the 15-year old victim, James Alenson and 16-year-old suspect John Odgren, the fight spilled out in the hallway, where the stabbing occurred.	John Odgren died at the Lincoln-Sudbury Regional High School.	-1
Berlin has a new landmark. Among the cranes which still dominate the skyline of Europe's newest capital now stands a chancellery, where the head of government Gerhard Schroeder will live and the German cabinet will hold its regular meetings.	New buildings have been erected in Berlin.	-1
The Reichstag building in Berlin was constructed to house the Reichstag, the original parliament of the German Empire. It was opened in 1894 and housed the Reichstag until 1933.	New buildings have been erected in Berlin.	-1
Only a few of the embassies, mainly those of states accredited in the German Democratic Republic (GDR), were able to make use of existing buildings in Berlin. The majority of the embassies had to have new buildings erected or buildings that were already in place adapted for this new use.	New buildings have been erected in Berlin.	-1
The theory proved to be extremely precise and became the prototype for the electroweak theory, which draws the electromagnetic and weak nuclear forces into a single model, and won the 1979 Nobel for Sheldon L. Glashow, Abdus Salam and Steven Weinberg.	The electroweak theory was recently confirmed.	-1
A discovery of the acceleration of the universe has changed the way we are thinking about the problem of the vacuum energy. Instead of trying to explain why it is zero, we are trying to understand why it is anomalously small. Recent cosmological observations have shown that the universe is flat, or almost exactly flat, and confirmed many other predictions of inflationary theory.	The electroweak theory was recently confirmed.	-1
It didn't happen because the cream of England's thugs was smoking pot which is easily and legally available in the Netherlands.	Drugs in Holland are easily bought.	-1
The Netherlands' vaunted drug policies - legalizing the public sale of cannabis products in the now-famous coffee shops and adopting a generally lenient attitude toward drug use - have turned the country into the narcotics capital of western Europe.	Drugs in Holland are easily bought.	-1
Heavy rains across central and eastern Europe have created flooding conditions not seen for centuries, killing more than 100 people, forcing the evacuation of hundreds of thousands of others, and devastating historic city centres in Germany and the Czech Republic. Flooding also has hit communities in Austria, Slovakia, Russia and Romania.	Floods ravage Europe.	-1
Rescue workers completed an airlift evacuation of a half-submerged riverside district of the Swiss capital Thursday as large parts of central and southern Europe were hit by flooding that killed at least 42 people.	Floods ravage Europe.	-1
Huge celebrations have been held in Romania and Bulgaria to mark their accession to the European Union, 17 years after the fall of Communism.	European Union expands its membership.	-1
The EU enlargement to 25 countries took place on 1 May 2004 when 10 of the 12 candidates joined. Bulgaria and Romania followed on 1 January 2007.	European Union expands its membership.	-1
The European Union is an economic heavyweight, but it is not a monolith. It works for the good of its own members but it also takes into account the global good.	European Union expands its membership.	-1
As late as 1850, however, when it was possible for conscientious objectors to secure exemption from service by hiring a substitute, most of the Dutch church leaders were opposed to voluntary service in the army.	French conscientious objectors are given special tasks.	-1
Almost a century of French history has come to an end as the country's last conscripts completed their military service.	French conscientious objectors are given special tasks.	-1
Such high profile athletes as baseball's Darryl Strawberry and Dwight Gooden, cycling's Gilberto Simoni, and soccer's Diego Maradona have all indelibly linked cocaine and sports in the minds of countless sports fans.	Drug use is prevalent among soccer players.	-1
Pierre Bérégovoy died on 1 May 1993, in Paris after being transported by helicopter from Nevers (Nièvre), where he had been found an hour earlier, in a coma with two bullets in the head. The second bullet was attributed to a nervous reflex. Police investigators ruled his death as a suicide, confirming his bodyguard's deposition, who claimed the former prime minister was with him when he grabbed t…	Pierre Bérégovoy commits suicide.	-1
Pierre Beregovoy, until a month ago Prime Minister of France, apparently left no message when he shot himself on Saturday with a borrowed gun.	Pierre Bérégovoy commits suicide.	-1
First, we harvest greenhouse gas (biogas methane) not just from livestock manure and used water, but also crop residues and certain food wastes, which constitute feedstock for the anaerobic digester.	Methane is harvested for fuel.	-1
The Cold War led to increased international broadcasting, as Communist and non-Communist states attempted to influence each other's domestic population. In addition to the U.S.-Soviet cold war, the Chinese-Russian border dispute led to an increase of the numbers of transmitters aimed at the two nations, and the development of new techniques such as playing tapes backwards for reel-to-reel recorde…	Radio use increases during wars.	-1
Following the success of radio during war, the Army produced a Field Manual entitled "Psychological Warfare Operations (FM 33-5)" in 1955 that discussed the importance of radio broadcasts to support U.S. military operations.	Radio use increases during wars.	-1
The text duly became the Constitution of the Republic of South Africa in 1996 and came into effect in February 1997. It has been amended twelve times since its adoption.	A new Constitution was adopted in South Africa.	-1
We are extremely proud, that the new constitution asserts equality among South Africa's languages; and that, for the first time, the languages particularly of the Khoi, Nama and San communities will receive the attention they deserve.	A new Constitution was adopted in South Africa.	-1
If the proposed amendments are accepted by the meeting, the new Constitution or By-Laws, with amendments, must be ratified at the next AGM of the Society.	A new Constitution was adopted in South Africa.	-1
53 members of the Solar Temple were found dead at two locations in Switzerland near Geneva.	Solar Temple members were found dead.	-1
The Order of the Solar Temple lost 69 members in mass suicides in Switzerland, Canada and France between 1994 and 1995, according to the prosecutor's office.	Solar Temple members were found dead.	-1
The Order of the Solar Temple was a doomsday cult heavily involved in money laundering and arms trafficking.	Solar Temple members were found dead.	-1
This overview discusses the main methods of contraception (birth control) used in the United States and their advantages and disadvantages.	UN Conference discusses birth control.	-1
At the UN Conference on Population in Cairo 1994, a number of Muslim countries joined hands with the Vatican in opposing contraceptives and abortion. On the occasion of this UN conference, the Rabita called a meeting chaired by the Saudi king, where a resolution was passed "against the legalization of abortion against a policy of con­ceding sexual rights to adolescents and unmarried persons again…	UN Conference discusses birth control.	-1
As international travel booms, the United States is fast losing market share in large part, industry executives say, because for many non-Americans, it has become simply too much of a hassle to get into the country since Sept. 11, 2001.	Tourism falls in the U.S.	-1
You can contact us several ways: write us, phone us, email us, or fill out the form below and submit it. We'll be happy to provide any information and assistance we can. Cedar Falls Tourism and Visitors Bureau.	Tourism falls in the U.S.	-1
The U.S. plan to require people traveling between the United States and Canada to have passports or similar identification is already hurting cross-border tourism, and it's not even in effect yet, tourism officials say.	Tourism falls in the U.S.	-1
This position requires other modes of transport to become more efficient and capable of meeting customer service requirements.	European Industry becomes more competitive.	-1
Girard will add to his list of honors and achievements this month, when he is inducted into the august French Academy, a body of 40 members founded by Cardinal de Richelieu in 1635.	The French Academy was founded by Richelieu.	-1
Richelieu was also a great patron of the arts. He rebuilt the Sorbonne in Paris, supported promising writers and founded the French Academy.	The French Academy was founded by Richelieu.	-1
In late November Sydney was covered in smoke after raging fires in the Blue Mountains. One of the major fires was lit by a lightning strike near Burra Korain Head inside the Blue Mountains National Park on 13 November.	A bush fire has started near Sydney.	-1
Officials said Monday that arsonists were likely responsible for lighting some of the more than 50 wildfires that raged over the weekend around Sydney, destroying seven homes and bringing an early, menacing start to Australia's fire season.	A bush fire has started near Sydney.	-1
Starts are never the same on Sydney Harbour. There are literally thousands of spectator craft, fickle winds, local eddies and choppy water.	A bush fire has started near Sydney.	-1
Over the past two decades, the number of fires and fire casualties and the economic losses have decreased steadily. Nevertheless, on an average day in 2001, fire departments responded to more than 4,750 fires, 10 people died, and 56 citizens were injured.	Firefighter casualties are higher.	-1
While the Gulf War allies were victorious on the battlefield, researchers thus far are being defeated in efforts to find out what has made so many of the veterans sick. But two new studies indicate the veterans are not much more likely to die or be hospitalized than soldiers who did not fight in the region.	Gulf war soldiers complain of illness.	-1
An independent inquiry has backed Gulf War veterans claims that some did suffer ill-health as a result of their service in the 1991 conflict.	Gulf war soldiers complain of illness.	-1
This study will compare pre and post-deployment health status of military personnel deployed to the Middle East.	Gulf war soldiers complain of illness.	-1
The European Commission today adopted a Communication setting out a new strategic framework for the European Union's relations with Asia in the coming decade.	Europe adopts a single currency.	-1
Initially, the EU consisted of six countries: Belgium, Germany, France, Italy, Luxembourg, and the Netherlands. Denmark, Ireland, and the United Kingdom joined in 1973, Greece in 1981, Spain and Portugal in 1986, Austria, Finland, and Sweden in 1995. The largest expansion occurred in 2004 with 10 new countries joining.	The European economic area expands.	-1
However, Norway's key offshore petroleum sector is expanding strongly in 1993, and should remain a principal economic activity for the next several decades, thanks to continuing field developments and exploration activity.	European economic area expands.	-1
All regions have recorded a steadily decreasing accident rate over the past seven years, except for Africa.	Airplane accidents are decreasing.	-1
Overall the accident rate worldwide for commercial aviation has been falling fairly dramatically especially during the period between 1950 and 1970, largely due to the introduction of new technology during this period.	Airplane accidents are decreasing.	-1
Most studies show no significant increased risk associated with the use of oestrogens for less than 1 year. The greatest risk appears associated with prolonged use with increased risks of 15- to 24-fold for 5 to 10 years or more.	Postmenopausal pregnancy is subject to risks.	-1
At present, establishing pregnancy in postmenopausal women is more an ethical than a medical issue, partly because the information reported on pregnancy in postmenopausal women is insufficient to determine a reliable risk profile. In these women cardiovascular ageing accelerates. Therefore, until proven otherwise, postmenopausal women should be considered particularly at increased risk for vascul…	Postmenopausal pregnancy is subject to risks.	-1
The WTO administers the agreements, handles trade disputes, monitors national trade policies, provides technical assistance and training for developing countries, and cooperates with other international organizations.	World Trade Organization mediates trade disputes.	-1
Disputes in the WTO are essentially about broken promises. WTO members have agreed that if they believe fellow-members are violating trade rules, they will use the multilateral system of settling disputes instead of taking action unilaterally.	World Trade Organization mediates trade disputes.	-1
The World Trade Organization is in many ways similar to the splitting of the atom. Both have great potential for productivity and destruction.	World Trade Organization mediates trade disputes.	-1
After 1992, the "Clean Hands" investigation of political corruption brought about the most serious political crisis in the history of the Italian Republic, quickly extending to the uppermost levels of the political and economic system. In a matter of months, the magistracy uncovered a scene of corruption and political illegality without precedent in the history of the western democracies, involvi…	High-level political corruption is present in Italy.	-1
In Italy's weak party system, the political influence of powerful individual legislators trumped the political imperatives of the ruling parties.	High-level political corruption is present in Italy.	-1
This course is designed to give the student a fundamental training in logic so that he can equip himself with the basic knowledge of logic, and accustom himself to logical thinking. This course includes: the uses of language, deduction and induction.	Deduction and induction are used to teach English.	-1
Many of the Vikings who travelled to Scotland, and other parts of Europe were traders or peaceful settlers looking for land to farm.	Vikings landed in Scotland.	-1
Evidence suggests that the Vikings invaded certain areas of Scotland, including the Outer Hebrides, Shetland, and some of Caithness and Sutherland, and settled there.	Vikings landed in Scotland.	-1
Just to keep their big bodies warm, they have to eat up to one tenth of their body weight every day.	Information about what manatees eat is available.	-1
Manatees are vegetarians. They eat sea grass and other vegetation such as algae that they find in the shallow waters that they live in.	Information about what manatees eat is available.	-1
They consume huge quantities of food each day-a large adult can eat several hundred pounds of vegetation daily-mostly from shallow waters and near shore. Manatees also occasionally eat fish and snails, which are an important source of calcium, phosphorus, and protein.	Information about what manatees eat is available.	-1
Hubble celebrates 15th anniversary with spectacular new images.	Hubble Telescope celebrates its anniversary.	-1
To celebrate the Hubble Space Telescope's 16 years of success, the two space agencies involved in the project, NASA and the European Space Agency (ESA), are releasing this image Messier 82.	Hubble Telescope celebrates its anniversary.	-1
Located 12 million light-years away, M82 appears high in the northern spring sky in the direction of the constellation Ursa Major, the Great Bear. It is also called the 'Cigar Galaxy' because of the elongated elliptical shape produced by the tilt of its starry disk relative to our line of sight.	Hubble Telescope celebrates its anniversary.	-1
Last Wednesday Brazil's Energy Research Corporation (EPE) released the National Energy Plan 2030, the government's blueprint for energy development for the next 24 years.	New hydroelectric projects are planned.	-1
Manitoba Hydro has announced plans for two new hydroelectric generating stations (GS) in Northern Manitoba: Wuskwatim GS on the Burntwood River and Gull (Keeyask) GS on the Nelson River.	New hydroelectric projects are planned.	-1
In September 2001 the Great Barrier Reef Marine Park Authority released the Great Barrier Reef Catchment Water Quality Current Issues report 2001.	Marine vegetation improves water quality.	-1
CSIRO researchers have established that culturing marine plants, oysters or other filtering organisms in farm discharge water can significantly improve the water quality.	Marine vegetation improves water quality.	-1
A consortium of companies is planning to build East Africa's first international undersea fiber optic communications line, which will complete a much needed fiber loop around the continent. Once in place, the cable will provide that part of Africa the broadband connection necessary for delivering the same affordable telecommunications advances now enjoyed by most countries in other parts of the w…	Undersea fiber optic cable improves communications.	-1
Its main component is approximately 39,000 km of undersea fiber optic cable that will link the countries of Africa to each other and to the rest of the world.	Undersea fiber optic cable improves communications.	-1
In November, the unit organised an exhibition of forgeries at the V&A to highlight the increasing prevalence and sophistication of art crime.	Art crime is increasing.	-1
In confronting the rising phenomenon of computer crime, strategies that focus solely on increasing the effectiveness of prosecution will inevitably fail.	Art crime is increasing.	-1
Since the 1970s, crime has been increasing at churches around the country as religious art became more popular among collectors.	Art crime is increasing.	-1
My bud, the Codger Logger, has told me of a black bear attack in Laclede several decades ago. In that incident, the bear grabbed the toddler and was making off with the baby.	Black bear attacks people.	-1
Black bears are dangerous. They can and do kill people.	Black bear attacks people.	-1
Passengers at European airports faced heightened security checks Wednesday as officials sought measures to prevent terrorists from repeating devastating attacks that halted air traffic in the United States and over the Atlantic.	Airports increase security.	-1
Newer technologies such as low-dose x-ray have the ability to see through clothes, giving screeners the ability to easily detect any concealed weapons.	Airports increase security.	-1
Aboard the expedition cruise ship, you visit the South Shetland island group, comprised of some 20 islands, including King George, Half Moon and Livingston islands, close to the Antarctic Peninsula before moving to the mainland area itself.	Antarctica exploration is international.	-1
The terms of the MSA do not apply overseas, however, where U.S. tobacco companies have been much more brazen about luring youth into tobacco addiction and where the companies are often free to engage in the most shameless marketing tactics, such as cigarette giveaways featuring scantily clad women who seductively light cigarettes in the mouths of teenage boys.	Overseas tobacco sales increase.	-1
Since 1990, the company's cigarette sales have risen by only 4.7% in the United States, but by 80% overseas, while profits from international sales have risen by 71% since 1993.	Overseas tobacco sales increase.	-1
States and districts need to set high standards for high schools that are clearly aligned with both elementary and postsecondary educational requirements.	U.S. sets new educational standards.	-1
Setting national goals and developing national standards to meet them are recent strategies in the our education reform policy. Support for national education standards by state governments originated in 1989, when the National Governors Association endorsed national education goals. President George Bush immediately added his support by forming the National Education Goals Panel.	U.S. sets new educational standards.	-1
All major wildlife species are now threatened with extinction. No one has seen a Bengal Tiger, a Puma, a Jaguar or Indonesian Rhinoceros in the natural wildlife habitat for years.	All major wildlife species are endangered.	-1
“Threatened species” is a related term, referring to a species likely to become endangered within the foreseeable future.	All major wildlife species are endangered.	-1
Computer software (ELFIN) designed to provide health information and to monitor patterns of use and unmet need has been developed for the waiting area of health centres.	Computer terminals are used to provide health information.	-1
A few steps away a teen looks up health information on a computer terminal for an upcoming school assignment, while at another terminal a woman looks for information on diabetes.	Computer terminals are used to provide health information.	-1
All appointments are arranged through the computer terminals, which can display the appointments record of each patient.	Computer terminals are used to provide health information.	-1
A Russian court has dismissed a criminal case against a village school teacher accused of using pirated Microsoft software.	Russian court throws out Microsoft piracy case.	-1
A Russian court threw out a case on Thursday against a headmaster accused of using pirated Microsoft software in his school after President Vladimir Putin and ex-Soviet leader Mikhail Gorbachev criticised the trial.	Russian court throws out Microsoft piracy case.	-1
A Russian court on Thursday dismissed piracy charges against a local school, calling the case "trivial." Russian authorities had found 12 computers at the school with phony versions of Windows and Microsoft Office.	Russian court throws out Microsoft piracy case.	-1
Psychiatric drugs do not in any way cure the patient or even make him or her feel better.	Drugs do not cure mental illness.	-1
So psychiatric drugs do stop disliked behavior and may mentally disable a person enough he can no longer feel angry or unhappy or "depressed".	Drugs do not cure mental illness.	-1
The United States is engaged in extensive international efforts on climate, both through multilateral and bilateral activities.	United states is engaged in illegal technology transfer.	-1
The new legislation explicitly recognises home schooling as a legitimate education option for the first time and places it on par with school education.	Reform allows home schooling.	-1
The existing education legislation does not recognise home schooling.	Reform allows home schooling.	-1
The authors argue, overall, that home educators are asserting their historical option of cultural agency and schooling.	Reform allows home schooling.	-1
Do you think there are people on both sides of this struggle in Northern Ireland that would just as soon see this not succeed?	Peace talks succeed in Northern Ireland.	-1
Irish Republican Army, having submitted long-awaited message to peace negotiators, has raised slim, last-minute hope that former Sen. George J Mitchell's rescue mission might still succeed in moving forward stalemated Northern Ireland peace agreement.	Peace talks succeed in Northern Ireland.	-1
It took another 22 years on the long road to the talks table until the first Ceasefire Declaration on August 31st, 1994 was announced by the IRA. This marked the beginning of the Peace Process in Northern Ireland, which in April 1998 resulted in an "Agreement covering civil rights issues and relationships".	Peace talks succeed in Northern Ireland.	-1
"There will be only one Hurricane Andrew," he said, referring to the Category 5 tropical storm that slammed into south Florida in 1992, causing $26.5 billion in damage and killing 26 people in the United States and Bahamas.	Tropical storms cause severe damage.	-1
However, also minor tropical storms passing at relatively great distance can cause severe damage.	Tropical storms cause severe damage.	-1
Bilis was designated a severe tropical storm by the JMA on July 11, but the storm did not strengthen much further over the next few days due to a marginal upper-air environment and dry air entrainment.	Tropical storms cause severe damage.	-1
A cyclone is the most dangerous weather phenomenon occurring in the bay.	Tropical storms cause severe damage.	-1
It galvanized US President Harry S. Truman's executive order later that year to protect more than 2 million acres (8,000km²) as Everglades National Park.	The US Government protected Everglades from further environmental damage.	-1
A settlement agreement between the federal government and the State of Florida, and approved by Judge William Hoeveler, imposed a plan to reduce damaging phosphorus levels in the Loxahatchee National Wildlife Refuge and Everglades National Park by December 31, 2006.	The US Government protected Everglades from further environmental damage.	-1
Furthermore, under the constitution future candidates for the President of the Commission will be put forward by the European Council and approved by the European Parliament, who will have the final say. This differs from the present procedure in that Parliament will acquire the power to reject the President-designate specifically, rather than simply rejecting the entire Commission.	EC presidency candidates were nominated.	-1
In particle physics, quarks are one of the two basic constituents of matter (the other Standard Model fermions are the leptons). Antiparticles of quarks are called antiquarks. Quarks are the only fundamental particles that interact through all four of the fundamental forces.	Proof of Top Quarks was found.	-1
In 1965, Moo-Young Han with Yoichiro Nambu and Oscar W. Greenberg independently resolved the problem by proposing that quarks possess an additional SU(3) gauge degree of freedom, later called color charge. Han and Nambu noted that quarks would interact via an octet of vector gauge bosons: the gluons.	Proof of Top Quarks was found.	-1
The U.S. does allow dual citizenship and consequently races run by Lagat after May 7th could have been ratified as American records since USATF rules only state that an athlete has to be a U.S. citizen competing in a sanctioned competition to be eligible to set a national record.	1995 Athletics World Records have been ratified.	-1
While the men's hammer throw has been in the Olympic Games since 1900, the IAAF did not start ratifying women's marks until 1995. Women's hammer throw was first included in the Olympics at the 2000 Summer Olympics in Sydney, after having been included in the World Championships a year earlier.	1995 Athletics World Records have been ratified.	-1
Lillehammer Ishockeylubb has played a few games there, but the two most important hockey tournaments played in the arena is the 1994 Olympics (famed for Peter Forsberg's goal in the deciding penalty shootout of the final game) and the 1999 World Ice Hockey Championships.	Lillehammer hosts Ice Hockey Olympic Finals.	-1
The 1994 Winter Olympics, officially known as the XVII Olympic Winter Games, were celebrated in 1994 in Lillehammer, Norway. Other candidate cities were Anchorage, Alaska, USA; Östersund/Åre, Sweden; and Sofia, Bulgaria.	Lillehammer hosts Ice Hockey Olympic Finals.	-1
It is worth pointing out that language skills are unevenly distributed both over the geographical area of Europe and over socio-demographic groups.	English and French are official EU Languages.	-1
The precedent is immediately set with "Foreword," an intro to the album which finishes with a crashing sound (thought by many to be glass breaking, but it is in fact an external CD burner on a wooden table being smashed with an aluminum baseball bat).	CD-Burner hits the markets.	-1
The current range of Macintoshes varies from Apple's entry level Mac mini desktop, to a mid-range server, the Xserve. Macintosh systems are mainly targeted towards the home, education, and creative professional markets.	CD-Burner hits the markets.	-1
The assassination of Yitzhak Rabin took place on November 4, 1995 at 21:30, at the end of a rally in support of the Oslo agreements at the Kings of Israel Square in Tel Aviv.	The assassination of Rabin took place in 1995.	-1
On November 4, 1995, Rabin was assassinated by Yigal Amir, a right-wing Jewish radical who had strenuously opposed Rabin's signing of the Oslo Accords, after attending a rally promoting the Oslo process at Tel Aviv's Kings of Israel Square (which was renamed Yitzhak Rabin Square after his death).	The assassination of Rabin took place in 1995.	-1
Many versions saw extensive action in Spain, China, Mongolia, Finland and in the beginning of the War against Germany in the year 1941. It was also used in various duties in civil variants, as trainers and in many secondary roles.	China-Mongolia relations improve.	-1
Once a pariah denied diplomatic recognition by most countries, the Soviet Union had 'official relations' with the majority of the nations of the world by the late 1980s.	China-Mongolia relations improve.	-1
"During my trial, a French General, who was quoted in the indictment, appeared as a witness and defended me before the military court.	French General creates Balkan Security Zone.	-1
Today's historic opportunity is to create a zone of security and stability in a region that has known little of either. Otherwise, the Balkans will become a permanent black hole in the heart of Europe.	French General creates Balkan Security Zone.	-1
The 52nd Golden Globe Awards, honoring the best in film and television for 1994, were held on January 21, 1995 at the Beverly Hilton Hotel in Beverly Hills, California.	Golden Globes for 1994 were awarded in Los Angeles.	-1
Both Millennium Approaches and Perestroika were awarded the Tony Awards for Best Play back to back in 1993 and 1994 respectively. Both parts also won back to back Drama Desk Awards for Outstanding Play.	Golden Globes for 1994 were awarded in Los Angeles.	-1
Opponents of prohibition argue that it is ineffective, expensive, and more socially damaging than the use of the drugs it prohibits. They argue that prohibition creates crime and criminalizes innocent people that are not a threat; that there would be no violence associated with acquiring drugs if their source and use were well regulated. Opponents argue that prohibition is unconstitutional and th…	Drug sentences vary in Europe.	-1
The basic concept is that tobacco and alcohol are extremely popular even though they are relatively more dangerous than many illegal drugs and are subjectively less pleasurable. This, critics say, is attributable to the profit motive and large marketing campaigns of tobacco and alcohol companies.	Drug sentences vary in Europe.	-1
For example, one study listed on the website of the CDC (Center for Disease Control) states that New York's statewide law to eliminate smoking in enclosed workplaces and public places substantially reduced RSP (respirable suspended particles) levels in western New York hospitality venues.	Smoking restrictions apply in restaurants.	-1
In Queensland smoking is prohibited in all pubs, clubs, restaurants and workplaces, as well as in commercial outdoor eating and drinking areas and in outdoor public places (e.g., patrolled beaches, children's playground equipment, major sport stadiums, and within 4 meters of non-residential building entrances).	Smoking restrictions apply in restaurants.	-1
European officials have commented on the slowdown in Turkish reforms which, combined with the Cyprus problem, has led the EU's enlargement commissioner to warn of an impeding ‘train crash' in negotiations with Turkey. Despite these setbacks, Turkey has closed its first chapter in negotiations in June 2006.	Turkey negotiates to join the EU.	-1
Turkey's current administration has identified EU membership as its top priority, and has taken many - and sometimes controversial - reform packages through the parliament aimed at gradually harmonizing Turkey with EU standards. Since October 2005, Turkey has formally started accession negotiations with the EU and these will be based on the acquis communautaire.	Turkey negotiates to join the EU.	-1
The gluten-free diet must be strictly followed by sufferers of coeliac disease and dermatitis herpetiformis.	Gluten-free diets are for coeliacs.	-1
Gluten is most commonly found in wheat, rye, and barley and may sometimes contaminate oats grown nearby or processed on the same equipment as gluten-containing cereals, and casein is found in dairy products; wheat and dairy frequently make up a large proportion of the Western diet.	Gluten-free diets are for coeliacs.	-1
It owns the Austin, Nichols company (maker of Wild Turkey whiskies) and the alcoholic beverage division of the former Seagram corporation, among many other holdings. In 2005, the company acquired British-based international competitor Allied Domecq plc.	Scotch production is linked to its consumption.	-1
The Jiyeh power station oil spill is an ongoing environmental disaster, caused by the release of heavy fuel oil into the eastern Mediterranean after storage tanks at the thermal power station in Jiyeh, Lebanon, 30 km (19 mi) south of Beirut, were bombed by the Israeli Airforce on July 14 and July 15, 2006 during the 2006 Israel-Lebanon conflict.	North Sea oil affects environment.	-1
While fringe elements of Irish Republicanism may have instigated the riots that occurred in Dublin last Saturday, I don't think the main body of the rioters were politically motivated in themselves, aside from a casual identification with Republicanism. They were lashing out at a state that has let them down badly - the Irish state.	Soccer riots occurred in Dublin.	-1
Charlotte "Lottie" Dod (24 September 1871 – 27 June 1960) was an English athlete best known as a tennis player. She won the Wimbledon Championships five times, the first when she was only fifteen, in the summer of 1887.	Wimbledon lady winners are very popular.	-1
There are a number of smartphone user interface platforms based on Symbian OS, including open platforms UIQ, Nokia's Series 60, Series 80 and Series 90 and closed platforms such as that developed for NTT DoCoMo's FOMA handsets. This adaptability allows Symbian OS to be used on smartphones with a variety of form factors (e.g. clam-shell or "monoblock"/"candybar", keypad- or pen-driven).	Mobile phones must not be used whilst driving.	-1
Mobile phones must not be used where they may interfere with equipment in hospitals and aircraft, or areas within the University environment that are sensitive to mobile telephones.	Mobile phones must not be used whilst driving.	-1
Freedom of speech is the concept of being able to speak freely without censorship. It is often regarded as an integral concept in modern liberal democracies.	Free speech is limited to the Internet.	-1
The Children's Internet Protection Act, also known as CIPA, is one of a number of bills that the United States Congress has proposed in an attempt to limit children's exposure to pornography and other controversial material online.	Free speech is limited to the Internet.	-1
Blending sport with culture and education, Olympism seeks to create a way of life based on the joy of effort, the educational value of good example and respect for universal fundamental ethical principles.	Olympic Games promote peace.	-1
The participants underlined the need to call upon all sports leaders to promote the culture of peace and the observance of the Olympic Truce with conviction and determination and to highlight the importance of sport as a component of national unity and rapprochement of people.	Olympic Games promote peace.	-1
The children's rights movement is a historical and modern movement committed to the acknowledgement, expansion, and/or regression of the rights of children around the world.	Children's Rights is a historical movement.	-1
Human rights refers to the concept of human beings as having universal rights, or status, regardless of legal jurisdiction or other localizing factors, such as ethnicity, nationality, and sex.	Children's Rights is a historical movement.	-1
The Pharos of Alexandria, one of the seven Wonders of Ancient World ceased operating and was largely destroyed as a result of an earthquake in 1375; some of its remains were found on the floor of Alexandria's Eastern Harbour by divers in 1994. More of the remains have subsequently been revealed by satellite imaging.	There are still remains of some of the seven Wonders of Ancient World.	-1
AI USA strongly opposes the use of the death penalty in the United States. Amnesty calls for its worldwide abolition, particularly in; the USA, China, Iran and Vietnam, four countries that make up the overwhelming majority of executions.	AI is against the Death Penalty.	-1
Ozone (O3) is a triatomic molecule, consisting of three oxygen atoms. It is an allotrope of oxygen that is much less stable than the diatomic species O2. It is present in low concentrations throughout the Earth's atmosphere. It has many industrial and consumer applications as well as being used in ozone therapy.	Damages in the ozone layer are under control.	-1
Since the ozone layer prevents most harmful UVB wavelengths (270–315 nm) of ultraviolet light from passing through the Earth's atmosphere, observed and projected decreases in ozone have generated worldwide concern leading to adoption of the Montreal Protocol banning the production of CFCs and halons as well as related ozone depleting chemicals such as carbon tetrachloride and trichloroethane (als…	Damages in the ozone layer are under control.	-1
Around 120 miles of Cornish coast and 80 kilometres of France was contaminated and around 15,000 sea birds killed along with huge numbers of marine organisms before the 270 square mile slick dispersed.	Oil accidents kill birds.	-1
Oil kills birds in many ways. Its first effect is to break down the birds' waterproofing. Water runs off a seabird's back because the bird is protected by a layer of feathers, overlapping like the tiles on a roof.	Oil accidents kill birds.	-1
Traditional ramen and sushi restaurants still dominate fast food culture in Japan, although American outlets like Pizza Hut, McDonald's and Kentucky Fried Chicken are also popular, along with Western-style Japanese chains like Mos Burger.	Fast food is popular in Japan.	-1
In Hawaii hamburgers are often topped with teriyaki sauce, derived from the Japanese-American culture, and locally grown pineapple.	Fast food is very popular in Japan.	-1
Curry was introduced to Japan during the Meiji era (1869 - 1913), at a time when India was under the administration of the British East India Company. Because of that, curry in Japan is categorized as a Western dish instead of an Asian dish.	Japan imports rice.	-1
The colonial history of Sierra Leone was not placid. The indigenous peoples mounted several unsuccessful revolts against British rule and Krio domination. However, most of the 20th century history of the colony was peaceful, and independence was achieved without violence.	The Sierra Leone rebellion affects diamond trade.	-1
Taylor reportedly helped broker a deal with the government in Burkina Faso on behalf of the RUF for the supply of Burkinabe mercenaries, with payment to be made in Sierra Leone diamonds.	The Sierra Leone rebellion affects diamond trade.	-1
Women's Hub is a Philippines-based non-government organisation that supports "women struggling for self-determination" in using ICTs, or information and communication technologies.	A conference about women is held in Beijing.	-1
Women's Net collaborated with FEMNET to create an online platform for joining regional processes in the lead-up to the Beijing conference dedicated to women.	A conference about women is held in Beijing.	-1
Before reconstruction began, the Reichstag was wrapped by the Bulgarian artist Christo and his wife Jeanne-Claude in 1995, attracting millions of visitors.	Christo wraps German Reichstag.	-1
Christo and Jeanne-Claude are an artistic couple practicing environmental, installation art. Their works include the wrapping of the Reichstag in Berlin, and the Pont Neuf bridge in Paris, the 24-mile-long Running Fence in Marin and Sonoma, counties in California, and The Gates, in New York City's Central Park.	Christo wraps German Reichstag.	-1
On June 9, 1995 Arabella Cosima-Asereba Kiesbauer was the target of a letter bomb at the Pro7 studios and her assistant got injured.	A letter bomb was sent to Kiesbauer.	-1
Kiesbauer was target of a letter bomb in June 1995. Her secretary got injured.	A letter bomb was sent to Kiesbauer.	-1
Mobile Commerce (also known as M-Commerce, mCommerce or U-Commerce, owing to the ubiquitous nature of its services) is the ability to conduct commerce, using a mobile device e.g. a mobile phone (or cell phone), a PDA, a smartphone while on the move.	Mobile phones are of limited use.	-1
With the advance of miniaturization, currently the vast majority of mobile phones are handheld. In addition to the standard voice function of a telephone, a mobile phone can support many additional services such as SMS for text messaging, email, packet switching for access to the Internet, and MMS for sending and receiving photos and video.	Mobile phones are of limited use.	-1
EU's fishing ministers have agreed drastic new cuts in fishing quotas after more than 26 hours of negotiation in Brussels.	The EU lowers fishing quotas.	-1
The Scottish fishing industry is in turmoil after it emerged fishermen may not be able to catch as many haddock as they thought under new EU quotas.	The EU lowers fishing quotas.	-1
In the French language the word for student (étudiant) is usually reserved for university-level persons. In collège and lycée therefore students are referred to as élèves, or in an English translation pupils.	Foreign words exist in French.	-1
For languages whose orthography does not tell much about sounds, e.g. English, or whose many letters are silent, e.g. French, phonetic transcription is crucial not only for learners but also for linguists.	Foreign words exist in French.	-1
Many feminists regard beauty contests for women as degrading both to the viewer and to the contestant. A common comparison made by feminists is that beauty contests are like a "cattle market" for women that enforces society's objectification of women.	International Beauty Contests go online.	-1
Lady of Universe is an annual online international beauty contest, and the title for the winner of the contest.	International Beauty Contests go online.	-1
The construction of the Tower of Pisa was performed in three stages over a period of about 200 years. Construction of the first floor of the white marble campanile began on August 9, 1173, a period of military success and prosperity. This first floor is surrounded by pillars with classical capitals, leaning against blind arches. Today, it is still unscarred from centuries of weather and age.	The Leaning Tower of Pisa survives.	-1
At the request of the Food and Drug Administration, Fort Dodge Animal Health voluntarily ceased production of ProHeart 6, and recalled all ProHeart 6 that had been distributed to veterinarians until the FDA's concerns about the drug's safety are resolved.	Dodge products have been recalled.	-1
Chrysler said it would recall 145,099 of its 2006 Dodge Ram 1500 pickup trucks to fix the passenger air bag and seat belt.	Dodge products have been recalled.	-1
The U.S. Consumer Product Safety Commission recently unveiled an initiative aimed at reducing defective products and their recalls.	Dodge products have been recalled.	-1
Heart disease and stroke are cardiovascular (heart and blood vessel) diseases caused by smoking. Heart disease and stroke are also the first and third leading causes of death in the United States.	Smoking causes diseases.	-1
Smoking causes diseases in nearly every organ of the body, according to a comprehensive report on smoking and health from the Department of Health and Human Services (HHS).	Smoking causes diseases.	-1
Smokers have more upper and lower respiratory tract infections than nonsmokers. This happens because smoking damages your body's defenses against infections.	Smoking causes diseases.	-1
Later reports concluded that smoking causes cancers of the bladder, esophagus, mouth and throat; cardiovascular diseases and reproductive effects.	Smoking causes diseases.	-1
There are considerable gaps in our knowledge of modern forms, but we do know that during the Carboniferous period hundreds of different amphibian forms roamed the swamps. Apart from caecilians modern amphibians lost their fish-like scales and developed a soft skin.	Frogs live in swamps.	-1
With so many species of toads and frogs, it is not surprising that they inhabit a wide variety of habitats. Some live in arid desert regions, some live in mountainous regions, and others live in swamps.	Frogs live in swamps.	-1
The U.S. enjoyed miraculously long immunity from the dreaded plague that used to sweep Europe.	Black plague swept Europe.	-1
The black plague lasted four years and killed about one-third of the population of Europe, or approximately 20 million people.	Black plague swept Europe.	-1
Humanity originated from Africa. So too have many pandemics, including the bubonic plague.	Black plague swept Europe.	-1
Therefore, no Turkish influences are found in Moroccan culture and art that stretch to a long unbroken tradition going back to Islamic Spain.	Gulf War influences modern art.	-1
Norris continues this important work with originality and clarity as she explores the relation between modern art and mass warfare.	Gulf War influences modern art.	-1
Poetry and politics have been bedfellows since before "The Iliad" catered to the leading class of Greeks by identifying contemporary leaders with the heroes of the Trojan War.	Poetry and politics affect one the other.	-1
It's definitely a trickle-down theory. A relatively small number of educated people read poetry, and written poetry affects songwriting, and songwriting affects masses of people. Poetry becomes an expression that filters into the world slowly.	Poetry and politics affect one the other.	-1
Murder has shown itself to be the preferred method of censorship in at least five cases in Russia this year.	Anna Politkovskaya was murdered.	-1
Information nights are arranged regularly. This allows deaf people to access information about certain things through the help of a sign language interpreter.	Deaf people encounter problems in the social community.	-1
Triceratops fossils are far and away the most common dinosaur remains found in the latest Cretaceous rocks in the western United States (up to 70% of the fauna in some areas).	Dinosaur remains found in Asia.	-1
The Dutch soldiers have been described as "cowards" for their part in failing to protect the Bosniak refugees, with some soldiers reportedly sharing "cups of coffee" with Serb troops. Commander Thomas Karremans, who was in charge of Dutch troops in Srebrenica at the time, was filmed drinking a toast with war-crimes suspect and Serb general Ratko Mladic.	Dutch photos of Srebrenica have disappeared.	-1
There was guerrilla fighting in the Pacific and East Asian theatres of World War II.	Guerrillas increase activity in East Timor.	-1
In 2003, the global dairy products market saw value sales in U.S. dollar terms increase by 10.4 percent, largely due to the increasing strength of the euro against the U.S. dollar.	Milk consumption increases in Europe.	-1
The NATO Secretary General, Willy Claes, said today that he was considering resigning, after a Belgian parliamentary commission decided this morning to recommend that the country's highest court indict him in a widening arms corruption scandal.	NATO Secretary General Willy Claes resigned.	-1
In November 1994, News of Norway reviewed a Norwegian novel just released in the United States, "Sophie's World" by the high school philosophy teacher and author Jostein Gaarder.	"Sophie's World" is a best seller.	-1
Latin America's billionaires now have a combined fortune of more than $115 billion.	The number of billionaires increases.	-1
The Eskimos, seal-hunting peoples scattered around the Arctic, plan to seek a ruling from the Inter-American Commission on Human Rights that the United States, by contributing substantially to global warming, is threatening their existence.	Seal-hunting endangers species.	-1
In last year's USA today best seller list Nora Roberts was the second most read author after J.K. Rowling.	"Sophie's World" is a best seller.	-1
Thus he traveled into the city of which he was the bishop, and even to a few places outside Rome, beginning the tradition of papal journeys which would culminate with Pope John Paul II, who has become by far the most widely traveled pope in all of history.	Papal travel is affected by political concerns.	-1
Anti-nuclear activists on Saturday delayed a waste train from northern France to northern Germany by several hours, said the French reprocessing company, Areva.	Nuclear waste transport was stopped in Germany.	-1
The greenhouse effect can be visualized as follows: Imagine that Earth has been encircled by a giant glass sphere. The heat of the sun penetrates through the glass. Some of the heat is absorbed by the Earth, and some of it is radiated back towards space. The radiated heat reaches the glass sphere and is prevented from dispersing any further.	Greenhouse effect changes global climate.	-1
Meanwhile, the EU continued to refuse to sponsor a resolution on China at the U.N. Commission on Human Rights.	EU refuses commission candidates.	-1
The story of Nick Leeson, who caused the collapse of Britain's Barings Bank in February 1995, is perhaps the quintessential tale of financial risk management gone wrong.	Nick Leeson was arrested for collapse of Barings Bank.	-1
It is an honoured obligation of the citizens of the People's Republic of China to perform military service and to join the militia forces."	People are willing to risk imprisonment rather than perform military service.	-1
It marked the first official visit of Iran's President Mahmoud Ahmadinejad to Saudi Arabia as he spoke with its leader, King Abdullah. Both leaders have expressed concern over sectarian tensions in Iraq, fearing they could spread through the Middle East.	The President of Iran is Mahmoud Ahmadinejad.	-1
President Mahmoud Ahmadinejad of Iran met with King Abdullah here in the Saudi capital on Saturday to address the Middle East's growing sectarian and political crises.	The President of Iran is Mahmoud Ahmadinejad.	-1
King Abdullah and Ahmadinejad were believed to be focused on finding ways to end the political standoff in Lebanon between Hezbollah, backed by Iran, and the government of Fouad Siniora, supported by the United States.	The President of Iran is Mahmoud Ahmadinejad.	-1
Calgary, Alberta and the southern Alberta city of Lethbridge became the eighth and ninth cities in Canada to ban smoking in bars and restaurants.	The capital of Alberta is Edmonton.	-1
Long known as the gateway to the Canadian Rockies, home to the world's largest mall, and Canada's Festival City, Edmonton, Alberta now occupies a new position among Canadian destinations as the 2007 Cultural Capital - and with good reason.	The capital of Alberta is Edmonton.	-1
"I believe what Prime Minister Harper is doing is opening up consultation in terms of how to bring about Senate reform and we're going to work with him," said Stelmach in Edmonton, the capital of Alberta.	The capital of Alberta is Edmonton.	-1
Californian Democrat Nancy Pelosi, 66-years-old, has been named the 60th United States Speaker of the House with the votes 233-202. She is the first female House speaker in United States history.	Nancy Pelosi is the Speaker of the US House.	-1
Nancy Pelosi was chosen by Democrats in the U.S. House of Representatives to take the title and role of House Speaker on Thursday. Unanimously chosen, Pelosi will be the first woman Speaker in US history.	Nancy Pelosi is the Speaker of the US House of Representatives.	-1
Waxman also stated his understanding that either the Speaker of the House or his staff called the White House to inform President Bush of the situation before signing the bill. Another letter was written March 22 by House Minority Leader Nancy Pelosi and Congressman Waxman asking the White House to respond.	Nancy Pelosi is the Speaker of the US House of Representatives.	-1
Sir John Mills, Academy Award winner, BAFTA Fellow, and Disney Legend, has died, aged 97, at his home in Denham, Buckinghamshire after a short illness.	Jamie Foxx was awarded the Best Actor prize at the 2005 BAFTA Awards.	-1
The big-budget Hollywood movie "The Aviator" and the low-budget Brit flick "Vera Drake" have scooped the main prizes at the 2005 Orange BAFTA Film Awards. Four gongs went to "The Aviator" with the top ones being Best Film and Cate Blanchett for Best Supporting Actress. "Vera Drake" got three gongs with Best Director, Best Actress and Costume Design. Jamie Foxx got Best Actor with Ray and Clive Ow…	Jamie Foxx was awarded the Best Actor prize at the 2005 BAFTA Awards.	-1
The Cassini Spacecraft has taken images from July 22, 2006 that show rivers and lakes present on Saturn's moon Titan.	The Cassini Spacecraft reached Titan.	-1
NASA launched Cassini-Huygens, the largest interplanetary space craft ever built, on October 15, 1997. The craft arrived at Saturn orbit in July of 2004. It is the fourth craft to visit Saturn and the first to orbit the planet.	The Cassini Spacecraft reached Titan.	-1
Images from the Huygens probe show that liquid methane flows through and into Titan's rivers, channels, lakes, springs, and other as-yet-undiscovered bodies of liquid. Titan is Saturn's largest moon, and the moon the Cassini-Huygens probe is inspecting.	The Cassini Spacecraft reached Titan.	-1
Brooks issued a statement to President Bush, and NNSA (National Nuclear Security Administration) employees, saying that he would resign "shortly".	NNSA is the National Nuclear Security Administration.	-1
The United States Transportation Security Administration has announced plans to reduce the number of security screeners in US airports. The cutbacks come despite an increased TSA budget for 2006 and an overall increase in airport traffic.	NNSA is the National Nuclear Security Administration.	-1
This statement was made by Egypt's Deputy Foreign Minister for Legal Affairs Abdel Aziz Seif el-Nasr.	Abdel Aziz Seif el-Nasr is the Deputy Foreign Minister for Legal Affairs of Egypt.	-1
Abdel Aziz Seif el-Nasr stated that soon Egypt will take necessary steps to present the idea on the international arena.	Abdel Aziz Seif el-Nasr is the Deputy Foreign Minister for Legal Affairs of Egypt.	-1
Klassen will also be racing in the 2010 winter Olympic games in Vancouver, British Columbia and in nearby Whistler, British Columbia, a popular snow skiing destination.	The 2010 Winter Olympics will be held in Vancouver.	-1
BC Place Stadium was opened in June 1983 and is scheduled as a key venue for the 2010 Winter Olympics.	The 2010 Winter Olympics will be held in Vancouver.	-1
Canadian PM Stephen Harper will shuffle his cabinet today at 11:00 a.m. ET.	Stephen Harper is the Prime Minister of Canada.	-1
About 25,000 people including Prime Minister Stephen Harper, his wife and their two children were there. The party got started at about 12:00, noon ET. The ceremony was in English and in French.	Stephen Harper is the Prime Minister of Canada.	-1
Prime Minister Stephen Harper reportedly failed to explain why this country is fighting in Afghanistan, while the Harper government won parliamentary approval for a two-year extension of Canada's mission.	Stephen Harper is the Prime Minister of Canada.	-1
The largest telecom company in Brazil, Brasil Telecom, has blocked its users from accessing YouTube following a court order to shut down the popular video sharing website.	YouTube is a video website.	-1
Since the late 1960s, the former Archbishop spied on members of the Church for about 20 years. After the Gazeta Polska newspaper published allegations of his actions on December 20, Wielgus denied them.	The Archbishop of Warsaw is Stanislaw Wielgus.	-1
Nominations for the Genie Awards, Canada's leading motion picture honours, were announced on Tuesday by the Academy of Canadian Cinema and Television.	The Genie Awards are film honours.	-1
The Rocket: The Maurice Richard Story was Canada's most-honoured film from 2006 at Tuesday's 27th Genie Awards in Toronto.	The Genie Awards are film honours.	-1
The name Ganga-Dham comes from the Indian words Ganga, for the Ganges, and Dham, meaning "place" or "abode".	Ganga is a Hindu goddess.	-1
India's yearly pilgrimage to the Ganges river, worshiped by Hindus as the goddess Ganga, is the world's largest gathering of people, with around 70 million participants, dwarfing other religious pilgrimages.	Ganga is a Hindu goddess.	-1
Movie studio company, New Line Cinema has announced that movie director Peter Jackson will never be allowed to work on another New Line film. This announcement will also mean that Mr Jackson will not be allowed to film the prequel titled "The Hobbit" to "The Lord of the Rings" films he directed.	"The Lord of the Rings" was directed by Peter Jackson.	-1
In an interview with the Sci Fi Wire, Robert Shaye, co-chairman of New Line and executive producer of "The Lord of the Rings," said that New Line does not want to do any films, including "The Hobbit," with Mr Jackson in the future.	"The Lord of the Rings" was directed by Peter Jackson.	-1
Cypriot cargo ship "Server" went down in Norwegian territory of the North Sea near the Norwegian city Bergen around 6pm local time on January 12.	A shipwreck took place in the North Sea.	-1
2channel, the largest Internet forum in the world and an ISP in Japan, has been shuttered by a Japanese court ruling in a civil slander case.	2channel is an Internet forum.	-1
2channel is hosted in California but the domain name is registered in Japan.	2channel is an Internet forum.	-1
A spokeswoman for Governor Arnold Schwarzenegger says he will veto the bill "out of respect for the will of the people" in the approval of Proposition 22, which opposed recognizing out-of-state same-sex marriages.	Schwarzenegger is the Governor of California.	-1
California Governor Arnold Schwarzenegger has denied clemency for gang founder Stanley "Tookie" Williams, a death row inmate in California convicted of four murders in the 1979.	Schwarzenegger is the Governor of California.	-1
In denying clemency Californian Governor Arnold Schwarzenegger said "Without apology and atonement for these senseless and brutal killings, there can be no redemption."	Schwarzenegger is the Governor of California.	-1
The head of the Israel Defense Forces, Lt. Gen. Dan Halutz resigned on Tuesday January 16, 2007 after an internal review criticized his military's leadership during the war in Lebanon last summer.	Dan Halutz is the head of the Israel Defense Forces.	-1
Releasing a video on her website, Hillary Clinton announced today that she will be forming a presidential exploratory committee. "I'm in. And I'm in to win", the Democrat Senator for New York announced on her website today, confirming the widely held assumption that she will seek the U.S. presidency in 2008.	Hillary Clinton is a NY Democratic Senator.	-1
United States Senator Hillary Clinton has been holding discussions about and interviewing potential campaign staff for a White House bid in 2008.	Hillary Clinton is a NY Democratic Senator.	-1
One New York Democrat, who asked to not be named, said he was recently called by a senior Clinton team member.	Hillary Clinton is a NY Democratic Senator.	-1
David Cameron, leader of the U.K. Conservative Party has outlined his vision for the future of a multicultural Britain in an article published in the Observer on January 28, 2007.	David Cameron belongs to the U.K. Conservative Party.	-1
Conservative Leader of the Opposition David Cameron responded to the resignations by saying the government was "divided and in meltdown".	David Cameron belongs to the U.K. Conservative Party.	-1
David Cameron has been elected the new leader of the United Kingdom Conservative Party, beating off his rival David Davis by a factor of two to one in a postal ballot of the nationwide party membership.	David Cameron belongs to the U.K. Conservative Party.	-1
YouTube has announced it will share the revenue, yielded due to video clips placed at the site, with their copyright owners. At present day YouTube represents the most popular site sharing on-line video.	YouTube is a video website.	-1
The pictures were taken by America's foremost celebrity photographer Annie Leibovitz, in David Beckham's current home of Spain, where he plays for football club Real Madrid.	David Beckham plays for Real Madrid.	-1
The Real Madrid midfielder and captain of the England national team David Beckham and his ex-Spice Girl wife Victoria have given birth to a baby son called Cruz Beckham.	David Beckham plays for Real Madrid.	-1
David Beckham has announced he no longer wishes to be the captain of England's football team.	David Beckham plays for Real Madrid.	-1
The famous Greek cinema and theatre actor, Nikos Kourkoulos died at the Ericos Dynan Hospital of Athens, after a long-standing fight with cancer.	Nikos Kourkoulos was a Greek actor.	-1
Nikos Kourkoulos played in several movies, both in Greece and abroad.	Nikos Kourkoulos was a Greek actor.	-1
Kourkoulos was married to the daughter of the Greek tycoon Yiannis Latsis, Marianna Latsis, and had 3 children.	Nikos Kourkoulos was a Greek actor.	-1
India's steelmaker Tata Steel, of the Tata Group, buys Anglo-Dutch steel giant Corus Group for £6.7 billion ($12 billion), making it the world's fifth largest steel manufacturer.	Tata Steel bought Corus.	-1
Indian firm Tata Steel has won the battle to take over Anglo-Dutch steelmaker Corus.	Tata Steel bought Corus.	-1
Frank de Jong, 51, leader of the Green Party of Ontario is running in the Ontario by-election for Burlington, Ontario.	De Jong belongs to the Ontario Green Party.	-1
De Jong is up against Progressive Conservative Joyce Savoline, Ontario Liberal Party and former Burlington city councilor Joan Lougheed, and New Democrat Cory Judson.	De Jong belongs to the Ontario Green Party.	-1
The Hubble is the only large visible light and ultra-violet space telescope we have in operation.	Hubble is a Space telescope.	-1
Hubble is a satellite in orbit about 355 miles above Earth. Space shuttles have made four servicing flights to Hubble.	Hubble is a Space telescope.	-1
In the movie she is in a relationship with Alan Grant, whereas in the book she is engaged to a doctor. (In the film "Jurassic Park III" we learn that the relationship between her and Dr. Grant did not work out, although they remain close friends.)	Michael Crichton is the author of the book Jurassic Park.	-1
Boris Becker is the youngest person to have ever to won Wimbledon. He took the title back in 1985 when he was just seventeen years old.	Boris Becker is a Wimbledon champion.	-1
Boris Becker is the youngest man ever to raise the Wimbledon trophy.	Boris Becker is a Wimbledon champion.	-1
Mike Jittlov, a master of special effects who's strutted his stuff in several short films, is both the director and star of "The Wizard of Speed and Time".	The movie “Speed” was directed by Jan De Bont.	-1
Speed director Jan De Bont is back at the helm for part 2.	The movie “Speed” was directed by Jan De Bont.	-1
The current president of Spain is Jose Luis Rodriguez Zapatero of the P.S.O.E. (Spanish Socialist Workers Party). He took over from José Maria Aznar of the Popular Party in the election of March 2004, just after the Madrid bombings.	Felipe González is the President of Spain.	-1
Alvaro Uribe is the president of Spain, an interesting character, who, by the way, had his own father shot by rebel militia.	Felipe González is the President of Spain.	-1
Felipe González Márquez, born in 1942, Spanish politician, prime minister of Spain from 1982 to 1996. His country's longest-serving post-war prime minister, González played a critical role in the establishment of democratic government in Spain after the long dictatorship of Francisco Franco.	Felipe González is the President of Spain.	-1
Neil Alden Armstrong is a former American astronaut, test pilot, and Naval Aviator who is widely known for being the first human ever to set foot on the Moon.	Neil Armstrong was the first man who landed on the Moon.	-1
In 1969, Armstrong was commander of Apollo 11, the first manned lunar landing mission, and gained the distinction of being the first man to land a craft on the Moon and the first man to step on its surface.	Neil Armstrong was the first man who landed on the Moon.	-1
On 20 July 1969, Neil Armstrong became the first human being to set foot on the moon. Armstrong was a veteran aviator: he had flown 78 combat missions over Korea as a Navy fighter pilot, then joined NASA as a civilian test pilot. He was accepted into the astronaut corps in 1962. Armstrong was the pilot of the Gemini 8 mission (launched 16 March 1966) and then was named commander for the Apollo 11…	Neil Armstrong was the first man who landed on the Moon.	-1
Cyrillic is a port of a freeware X Window Cyrillic font to Newton platform (Unicode). Please observe the original copyright (see the enclosed BDF font header for detail). Also enclosed are code translation modules for GNUE's (aka Makoto Nukui) NTEncoding. You are able to send/receive file in the software which support NTEncoding.	Cyrillic is a Window's program.	-1
Cyrillic is a powerful program that brings together all the tools you need for drawing family pedigrees, and managing and analyzing pedigree data.	Cyrillic is a Window's program.	-1
The Qin Shi Huang Mausoleum is the tomb of Emperor Qin Shi Huang, the first emperor of the Qin Dynasty (221BC-207BC) and also of China.	Qin Shi Huang was the first Emperor of China.	-1
The unification of China 221 BC under the First Emperor (Qin Shi Huangdi) marked the beginning of imperial China, a period that lasted until the fall of the Qing Dynasty in 1912.	Qin Shi Huang was the first Emperor of China.	-1
An accord between Israel and Egypt in 1978 led to a negotiated peace between those two nations, signed in Washington DC on March 26, 1979, the first between Israel and any of its Arab neighbours.	The Israel-Egypt Peace Agreement was signed in 1979.	-1
1979 : a glimmer of peace: Israel and Egypt signed a peace treaty , spawning hopes of a broader Mideast solution.	The Israel-Egypt Peace Agreement was signed in 1979.	-1
Elizabeth II, eldest daughter of Albert, Duke of York ( later George VI ) and Lady Elizabeth Bowes-Lyon, was born in London on 21st April, 1926 at 17, Bruton Street, Mayfair, the London home of her maternal grandparents, Claud, Earl of Strathmore and Nina Cecilia Cavendish-Bentinck.	Elizabeth the Second's father was George VI.	-1
Elizabeth II has been the United Kingdom's reigning monarch since 1952. She was proclaimed queen on 6 February 1952 following the death of her father, George VI; she was formally crowned the next year, on 2 June 1953.	Elizabeth the Second's father was George VI.	-1
Sir John Ramsey, Earl of Holdernesse was born circa 1580. He married, firstly, Elizabeth Ratcliffe, daughter of Robert Ratcliffe, 5th Earl of Essex and Bridget Morrison, on 8 February 1607/8. He married, secondly, Martha Cokayne, daughter of Sir William Cokayne, in July 1624.	Elizabeth the Second's father was George VI.	-1
First lady Laura Bush and Bush's parents, former President George H.W. Bush and his wife, Barbara, attended the ceremony on the front porch of the woodframe, three-bedroom home.	The name of George H.W. Bush's wife is Barbara.	-1
Bush returned home as a war hero. He married Barbara and enrolled at Yale.	The name of George H.W. Bush's wife is Barbara.	-1
Gabriel Garcia Marquez is a novelist and winner of the Nobel prize for literature.	Gabriel Garcia Marquez won the Nobel for Literature.	-1
The famous Colombian novelist known world-wide for his masterfully weaving of the magic realism genre, was born in 1928 in the small town of Aracataca, Colombia. Garcia Marquez was raised by his grandparents, who would often tell him wonderous stories, fables and fairy tales.	Gabriel Garcia Marquez is a novelist.	-1
Dynamite Nobel is formed by the fusion of Nobel's Italian and Swiss companies.	Alfred Nobel is the inventor of dynamite.	-1
Alfred Nobel was a great inventor and had 355 patents overall. Others to mention, besides dynamite, include synthetic rubber and leather, and artificial silk.	Alfred Nobel is the inventor of dynamite.	-1
By 1861 Alfred Nobel's father was producing the newest explosive - nitroglycerin.	Alfred Nobel is the inventor of dynamite.	-1
The second biggest pleasure park behind Euro Disney is a great adventure for young and old children. Many rides, shows and other attractions are waiting there for you.	Euro-Disney is an entertainment park.	-1
Charles de Gaulle, 1890–1970, French general and statesman, was the first president (1959–69) of the Fifth Republic.	Charles de Gaulle died in 1970.	-1
Former French president General Charles de Gaulle died in November. More than 6,000 people attended a requiem mass for him at Notre Dame cathedral in Paris.	Charles de Gaulle died in 1970.	-1
When Charles de Gaulle died in 1970, he requested that no one from the French government should attend his funeral.	Charles de Gaulle died in 1970.	-1
The Gurkhas come from Nepal and their name comes from the city state of Goorka, which they were closely associated with at their inception.	The Gurkhas come from Nepal.	-1
Gurkhas are pretty mild-mannered, polite and rather shy folks. In fact most villagers from those hill-regions (Garhwalis, Kumounis, Dogras etc.) are all pretty gentle people, even though they have a long and distinguished history of military service.	The Gurkhas come from Nepal.	-1
The world famous Gurkhas come from the high mountains of Nepal.	The Gurkhas come from Nepal.	-1
The Normandy landings took place on 6th June 1944, but the Germans even then thought that the ‘real' Allied invasion of Europe would take place in the Pas de Calais or the Low Countries.	The Normandy landings took place in June 1944.	-1
D-Day - The Normandy Landings: airborne troops led the D-Day landings (June 6, 1944) in a combined parachute and glider assault, to throw a net of protection around the Normandy beaches, where a massive invasion force would sweep ashore and advance into Europe.	The Normandy landings took place in June 1944.	-1
On June 6, 1944, Allied naval, air and ground forces operating with airborne assault troops and paratroopers overwhelmed the German "West Wall" defenses built along France's Channel Coast.	The Normandy landings took place in June 1944.	-1
Former German Chancellor Helmut Kohl said Thursday he will not break pledges he made to campaign contributors by publicly disclosing their names even though his Christian Democrat party has directed him to reveal their identities.	The name of Helmut Kohl's political party is the Christian Democratic Union.	-1
The architect of European Monetary Union, the former German Chancellor Helmut Kohl, is appearing before the parliamentary committee of enquiry into the illicit funding of the Christian Democrat party he led for twenty years.	The name of Helmut Kohl's political party is the Christian Democratic Union.	-1
He has resigned his position as honorary chairman of the main opposition Social Democrats after he admitted accepting illegal payments to party funds.	The name of Helmut Kohl's political party is the Christian Democratic Union.	-1
March 1 marked eleven years since the death of TV broadcaster Vladislav Listyev who was shot and killed just one month after his appointment General Director of the ORT channel. His murder remains undisclosed, although the search for his killers continues.	Vladislav Listyev was murdered in Moscow.	-1
March 1995 - leading journalist Vladislav Listyev shot dead in Moscow.	Vladislav Listyev was murdered in Moscow.	-1
The death of much-loved TV anchorman Vladislav Listyev the previous year had already established that fame was no protection from the hired guns.	Vladislav Listyev was murdered in Moscow.	-1
Victor Emmanuel III (1869-1947) was king of Italy from 1900 to 1946. His cooperation with Mussolini helped bring an end to the Italian monarchy.	Victor Emmanuel III was king of Italy from 1900 to 1946.	-1
Humbert was the last King of Italy; his first son, Prince of Naples, is the current Head of the House of Savoy.	Victor Emmanuel III was king of Italy from 1900 to 1946.	-1
The reigns of Victor Emmanuel II (1861–78) and Humbert I (1878–1900), and the first half of the reign of Victor Emmanuel III (1900–1946) were marked by moderate social and political reforms and by some industrial expansion in Northern Italy (mainly in the 20th cent.).	Victor Emmanuel III was king of Italy from 1900 to 1946.	-1
From 1835 to 1839 Franz Liszt lived with Marie Catherine Sophie de Flavigny, ex-wife of the Comte d'Agoult. She is better known by her pen name, "Daniel Stern." They had two daughters, Blandina (1835-1862) and Cosima (1837-1930), and one son, Daniel (1839-1859).	Franz Liszt lived from 1811 to 1886.	-1
Significant naval battle of the Persian Wars, the first ever recorded. Aeschylus served in the battle and wrote "The Persians", which is the earliest of his works to survive.	"The Persians" were written by Aeschylus.	-1
Later, when John Cage returned to California, in the Pacific Palisades, he wrote songs with texts by Gertrude Stein and choruses from "The Persians" of Aeschylus.	"The Persians" were written by Aeschylus.	-1
When Muhammad died, leadership fell to his father-in-law, Abu Bakr, who became the first caliph (khalifa , or successor), a position that combined spiritual and secular power.	Mohammad Khalifa's father-in-law is Osama Bin Laden.	-1
Umar Al Khattab, Muhammad's father-in-law by marriage to his daughter Hafsa, The second recognized khalifa, belonged to the great Meccan family of Banu Umayya, the branch of which descended Abu'l Aasi, who was Umar's grandfather.	Mohammad Khalifa's father-in-law is Osama Bin Laden.	-1
Created by Rob-Vel in 1938, Spirou was drawn by Franquin between 1946 1968.	Spirou was created by Rob-Vel.	-1
The walking disaster Gaston Lagaffe was created by Franquin in the pages of Spirou and spun off in these short gag strips.	Spirou was created by Rob-Vel.	-1
Red Planet Consulting, Inc. is a full-scale project implementation firm that provides expert Smallworld software services to electric, gas and water utilities.	Mars is called "the red planet".	-1
Buddhism is the official religion of Cambodia like Burma and Thailand. But Christianity and Cham Muslims are also popular.	The official religion of Thailand is Theravada Buddhism.	-1
French is also widely spoken in Canada where it is the co-official language with English.	French is the most widely spoken language in Québec.	-1
Among the conditions for knowing the Quran is knowing the language in which the Quran has been interpreted and understood. Our predecessors were intent on learning Arabic because of this, for as 'Amr Ibn Khattab said, "I prefer to travel for forty nights to interpret an Ayat in the Book of Allah rather than spend this time at the Masjid of the Prophet (PBU) fasting during the day and praying duri…	Arabic is the language of the Quran.	-1
The revelations in the Holy Quran were brought to the Holy Prophet Muhammad by the angel Gabriel in the form of clear words of the Arabic language.	Arabic is the language of the Quran.	-1
Major national and regional newspapers like Aftenposten, VG, DN, Dagbladet, Adresseavisen, Bergens Tidende, and Nordlys will not be published from Thursday on.	Dagbladet is a Norwegian newspaper.	-1
Big article in the Norwegian Newspaper called Osloposten about the Scientology company U-MAN. Interviews with Magne Berge and the author of Operation Clambake.	Dagbladet is a Norwegian newspaper.	-1
The French railway company SNCF is cooperating in the project.	The French railway company is called SNCF.	-1
The 14 kilometer line uses the old railway line of the Waldkappeler Bahn, which is only used for goods traffic.	The French railway company is called SNCF.	-1
Powell's effort bettered the miraculous gold medal winning jump and previous world record of 8.90m/29-2.50 by Bob Beamon at the 1968 Olympics in Mexico City.	2,45 m is the world record in the high jump.	-1
Hundreds of thousands of demonstrators filled the streets of Taipei Saturday evening, as several political parties and the Taiwanese President Chen Shui-bian voiced their opposition to the new anti-secession law passed by mainland China last week. Protestors chanted "Oppose war, Love Taiwan" in what has been termed a "democratic carnival" in downtown Taipei.	Chen Shui-bian is the President of Taiwan.	-1
Lien called on the Taiwanese (ROC) government, led the independence -leaning President Chen Shui-bian , to follow his meeting with more efforts at peacemaking and suppression of the independence movement. "I believe the door has been opened," said Lien. "	Chen Shui-bian is the President of Taiwan.	-1
Speakers include Ken Takeuchi, president of Jan Jan, Shintaro Tabata, head of news service at Japan's Livedoor, Professor Clyde Bentley from the University of Missouri and My Missourian.	Chen Shui-bian is the President of Taiwan.	-1
An earthquake with a magnitude of at least 6.2 struck off the coast of Sumatra yesterday, triggering a tsunami alert, officials said. There were no immediate reports of a tsunami, damages or casualties.	A tsunami is a series of waves created when a body of water rapidly displaced on a massive scale.	-1
Panic in Sumatra after new earthquake April 10, 2005. People living on the Indonesian island of Sumatra have fled their homes after an earthquake of magnitude of 6.7 hit the area earlier today. Although the quake was not powerful enough to cause a tsunami , the event sparked fears of a repeat of the December 26 magnitude 9.3 earthquake in which around 300,000 people died. Today's tremor struck 70…	A tsunami is a series of waves created when a body of water rapidly displaced on a massive scale.	-1
The most recent underwater volcano eruption was in 1986 and lasted three days. Japan's Meteorological Agency said there was no current danger of a tsunami, often caused by underwater seismic activity.	Earthquakes have the potential to generate a tsunami.	-1
Simeulue island is near the epicenter of the December 26 quake that caused a massive tsunami. The Pacific Tsunami Warning Center in Hawaii said there was no threat of a tsunami to Pacific coastlines, but quakes of this size can sometimes generate local tsunamis along coasts near the epicenter.	Earthquakes have the potential to generate a tsunami.	-1
Quake measuring 6.9 off Japan's Honshu coast November 14, 2005 An earthquake measuring 6.9 on the Richter Scale has been reported off the coast of Japan's main island, Honshu . Whilst a major earthquake, the epicentre was well away from any population centres, and initial tsunami warnings predicting half-meter surges were later withdrawn.	Earthquakes have the potential to generate a tsunami.	-1
The referendum would be held at the same time as the vote to elect Romania's 35 representatives to the European Parliament , as Romania will join the European Union in 2007.	12 members of the European Union use the Euro instead of their own national currencies.	-1
In the interview he said that he knew the Brazilian president Luiz Inácio Lula for the first time in San Salvador during the Foro de São Paulo.	Lula is the President of Brazil.	-1
In 2004, a group of journalist sent a proposal to the Brazilian president Lula asking for the creation of an inspector organism to control the conduct of the Brazilian press.	Lula is the President of Brazil.	-1
In one instance, a Workers' Party deputy attacked Jefferson's credibility, calling him a liar on the basis that he supported the former Brazilian President Fernando Collor de Mello, who suffered impeachment for corruption related to Treasurer Paulo Cesar Farias, who worked on Collor's campaign.	Lula is the President of Brazil.	-1
In the last two years in the Darfur region more than 70,000 people have been killed, and over 2 million displaced.	More than 200,000 people have been killed in the air attack in the Darfur region.	-1
With Hurricane Katrina likely to strike the city of New Orleans , its mayor, along with the governor of Louisiana , has officially enforced a mandatory evacuation for the city. All citizens, with the exception of a few individuals essential to the operation of a handful of organizations (such as hotels and the media), should immediately leave the city and head for higher ground. The mayor has sta…	The Category 5 storm overtook New Orleans levees.	-1
The report made its way to U.S. Congress via Secretary of State Condoleezza Rice .	Condoleezza Rice is the U.S. Secretary of State.	-1
United States Secretary of State Condoleezza Rice expressed similar sentiments, accusing Syria of contributing to instability in Lebanon.	Condoleezza Rice is the U.S. Secretary of State.	-1
Romania's is one of the largest contingents of any European country in Iraq due to the recent withdrawals or downscaling of Spain , Italy , the Ukraine and Poland . Romania has so far been one of the only NATO countries not announcing a withdrawal.	Romania sent 730 troops in Iraq.	-1
After a series of testy exchanges between a prosecutor and a prospective juror in the O.J. Simpson murder trial Thursday, Simpson 's attorneys accused government lawyers of treating black jury candidates differently than others.	O.J. Simpson was accused of murder.	-1
In India several million children between ages 5 and 14 are in chronic bondage in agriculture a million in construction brick making and quarry work and several hundred thousand in carpet and jewelry industries according to Kailash Satyarthi chairman of South Asia Coalition on Child Servitude.	Satyarthi is chairman of South Asia Coalition on Child Servitude.	-1
"During the German occupation of Poland in World War II, from 1939 to 1945, all musical life was forbidden," he told The Times in 1985.	World War II was the war that took place from 1939 to 1945.	-1
Ames then met and married Maria del Rosario Casas Ames a low level Colombian diplomat recruited to be a paid agent for the CIA and also according to some who knew the couple a strong minded woman of expensive tastes.	Aldrich Hazen Ames's wife was called Maria.	-1
Pakistan, which fought two of its three wars with India over Kashmir , denies Indian charges that it is arming separatists in the valley.	India and Pakistan have fought three wars for the possession of Kashmir.	-1
Gov. George W. Bush's wife, Laura, and his 24-year-old nephew, George P. Bush, will have featured roles at next week's Republican National Convention in Philadelphia.	The name of George W. Bush's wife is Laura.	-1
On the Republican side, Texas Governor George W. Bush and his wife, Laura, made a tape recording urging people to vote; the automated calls were left on voters' answering machines.	The name of George W. Bush's wife is Laura.	-1
Over 30 women had also left their marks on the world's highest peak, among them Junko Tabei of Japan, the pioneer who climbed successfully in May, 1975.	Alison Hargreaves is the first woman to have made the climb up the Everest with no artificial oxygen.	-1
Lute Jerstad, 61, who in 1963 became one of the first Americans to climb Mt. Everest, died of a heart attack on Saturday in Tukla, just 500 feet (150 meters) short of the 15,000 feet (4,545 meter) peak of Mt. Kalapatar.	Alison Hargreaves is the first woman to have made the climb up the Everest with no artificial oxygen.	-1
In Hungary, Zoltan Illes, chairman of Parliament's Environment Committee said the spill represents Europe's "biggest environmental catastrophe" since the 1986 nuclear reactor catastrophe at Chernobyl.	The catastrophe at Chernobyl happened in 1986.	-1
Energy Secretary Bill Richardson made clear he was worried about the performance of reactors in former Soviet states, especially those in Ukraine, the site of the Chernobyl catastrophe in 1986.	The catastrophe at Chernobyl happened in 1986.	-1
The explosion of the No. 4 reactor at Ukraine's Chernobyl power plant in April 1986 was the worst civilian nuclear catastrophe to date.	The catastrophe at Chernobyl happened in 1986.	-1
Cartoon News reprints a bunch of political cartoons published after the Titanic sank in 1912.	The Titanic sank in 1912.	-1
However, there are some who believe that the real disaster in the North Atlantic on that cold April 1998 morning was not that the Titanic sank with the loss of 1,500 lives.	The Titanic sank in 1912.	-1
The Titanic's sinking after hitting an iceberg on April 14, 1912, may have taken the greatest toll on the third-class passengers, but the tragedy did not spare those in the first and second classes.	The Titanic sank in 1912.	-1
When the first space boot touched onto the bald surface of the Moon, on July 20, 1969, Neil Armstrong said famously, "That's one small step for man, one giant step for mankind."	The moon was first touched by mankind in 1969.	-1
By 2015, he predicted, the mankind is expected to establish their first research center on the moon, which will serve as a natural platform for earth observation, an outpost for deep space probes, and a transfer post and experimental center for mankind.	The moon was first touched by mankind in 1969.	-1
In his first news conference in years, at an anniversary celebration Friday (July 16, 1999), Armstrong said he came up with the line after he and Buzz Aldrin landed on the moon on July 20, 1969, four days after lifting off from Kennedy Space Center.	The moon was first touched by mankind in 1969.	-1
In his first year, he supported the gun lobby's most prized goal of the decade: a sweeping repeal of federal gun laws that had been enacted after the murders of Sen. Robert F. Kennedy and the Rev. Martin Luther King in 1968.	Martin Luther King was murdered in 1968.	-1
Two documents that a former FBI agent said he took from James Earl Ray's car in 1968 after the assassination of the Rev. Martin Luther King Jr. have passed one scientific test designed to detect whether they are bogus, a federal official says.	Martin Luther King was murdered in 1968.	-1
On March 10, 1969, James Earl Ray was sentenced to 99 years in a Tennessee prison after he pleaded guilty to the murder of Martin Luther King Jr., but for blacks that hardly seemed recompense.	Martin Luther King was murdered in 1968.	-1
On Tuesday, Israel's chief Ashkenazi rabbi, Meir Israel Lau, met in his office with a group of Catholic priests from Rome -members of the peace group St. Egidio- and handed them a letter for Pope John Paul II, who was born in Poland.	Pope John Paul II was born in Poland.	-1
Pope John Paul II began his longest pilgrimage to his native Poland today at the site of one of his papacy's greatest triumphs: the Baltic coast city where the Solidarity movement that toppled communism was born.	Pope John Paul II was born in Poland.	-1
Pope John Paul II arrived Saturday in the birthplace of the Solidarity movement that he sparked with his first papal visit 20 years ago, offering Poles "the greeting of a fellow Pole who comes among you to fulfill the needs of his own heart."	Pope John Paul II was born in Poland.	-1
The Mozart segment, for instance, takes an unsentimental view of the composer's popular success and subsequent decline, and relates it with a few swift strokes to the cultural politics of imperial Vienna.	Wolfgang Amadeus Mozart was born in Salzburg.	-1
"Rosetta," a Belgian film about an unemployed young woman trying desperately to carve out a normal life, won top honors at the 52nd annual Cannes Film Festival Sunday.	The Golden Palm has been awarded at the Cannes film Festival.	-1
It fell apart when steamy French actress Sophie Marceau emerged to present the Palme D'Or, or Golden Palm, to Belgium's "Rosetta."	The Golden Palm has been awarded at the Cannes film Festival.	-1
Lewis will receive the Golden Lion career award on Sept. 11, the last day of the Venice festival, when his film about a hapless worker at a Miami hotel will be screened, organizers said Friday.	The Golden Palm has been awarded at the Cannes film Festival.	-1
Weimar in Germany is the 1999 European City of Culture, an honor that coincides with the 250th anniversary of the birth of one of its most famous sons, the poet and intellect Johann Wolfgang von Goethe.	Johann Wolfgang von Goethe was born in Germany.	-1
A poll conducted by Newsweek following the Republican National Convention showed that President Bill Clinton had 44 percent support, Dole received 42 percent and the candidate nominated by Perot's Reform Party received only 3 percent.	Bill Clinton belongs to the Democratic Party.	-1
U.S. President Bill Clinton talked by telephone with Northern Ireland Protestant and Catholic leaders to congratulate them on their joint election victory.	Bill Clinton belongs to the Democratic Party.	-1
The British medical journal The Lancet reported in March that he had been hospitalized for months in Ethiopia, had spent nine days in the intensive care unit at Black Lion Hospital in Addis Ababa after suffering cardiac failure and had been the subject of appeals by Amnesty International and other human rights organizations.	Amnesty International takes care of human rights.	-1
Women inmates in American prisons and jails routinely endure rape and other sexual abuse by male guards and are denied proper medical care, according to an Amnesty International USA report released Thursday.	Amnesty International takes care of human rights.	-1
After being criticized by Conservative Party opponents, British Prime Minister Tony Blair's government recently vowed to deport many asylum seekers and jail others while their requests are processed.	Tony Blair belongs to the Labor Party.	-1
Conservative Party leader William Hague attacked British Prime Minister Tony Blair's stance on further European integration Tuesday, accusing him of handing over Britain's rights and powers "slice by slice".	Tony Blair belongs to the Labor Party.	-1
British Prime Minister Tony Blair has been warned by Labor Party officials that his government is seen as "arrogant" by the voters as they become increasingly worried about health, education and transport.	Tony Blair belongs to the Labor Party.	-1
Changing the citizenship law requires approval of parliament's upper chamber, the Bundesrat, which represents the 16 federal states of Germany.	Germany has 16 federal states.	-1
The 8,568-meter Mt. Kanchenjunga, the third highest in the world, is located in the border area of Nepal, India and China.	Kanchenjunga is 8586 meters high.	-1
Two members of the 2000 Kanchenjunga Expedition of South Korea successfully scaled the 8,586m high Mt. Kanchenjunga via the south west face Friday, according to the Nepali Tourism Ministry.	Kanchenjunga is 8586 meters high.	-1
The peak is 8,586 meters high.	Kanchenjunga is 8586 meters high.	-1
Nearly seven meters in height, Cassini will be carrying 12 separate packages of scientific instruments, as well as a probe, carrying six more bundles of sensors, which is to be dropped on to Titan, Saturn's largest moon.	The moon Titan has a diameter of 5100 kilometers.	-1
The diameter of the moon cake is 2.1 meters.	The terrestrial moon has a diameter of 3,746 kilometers.	-1
With a diameter of 1,430 miles, Pluto is less than half the size of any other planet and only two-thirds as big as Earth's moon.	The terrestrial moon has a diameter of 3,746 kilometers.	-1
With a diameter of 5,230 kilometers, Ganymede is the largest satellite in the solar system - bigger than Mercury and about three-fourths the size of Mars.	The terrestrial moon has a diameter of 3,746 kilometers.	-1
On Thursday night they dined with Colombian writer and Nobel laureate Gabriel Garcia Marquez.	Gabriel Garcia Marquez is a nobel prize winner.	-1
Assisting Gore are physicist Stephen Hawking, Star Trek actress Nichelle Nichols and Gary Gygax, creator of Dungeons and Dragons.	Stephen Hawking is a physicist.	-1
The Yamaguchi-gumi claims a membership of 23,000 gangsters, or "yakuza" as they are called, who engage in businesses, both legal and illegal, including drug-trafficking, gun-smuggling, prostitution, extortion and real-estate swindles.	The yakuza are the Japanese mafia.	-1
Last year Jandl was named one of the 10 most important German-language poets of the 20th century by a jury of more than 50 writers, scholars and critics established by the German-language journal Das Gedicht (The Poem).	Gotthold Ephraim Lessing lived from 1729 to 1781.	-1
The USOC decided last year not to pursue a 2008 candidacy, saying it had little chance of winning so soon after summer games in Atlanta in 1996 and winter games in Salt Lake City in 2002.	Before Salt Lake City, Winter Olympic Games took place in Nagano.	-1
Among the major achievements in physics I was privileged to report were the discovery of the top quark at Fermilab -the last of six quarks predicted by The Standard Model theory- and the discovery in Japan that the elusive neutrino particle probably has some mass, a finding with profound implications for the fate of the universe.	The Top Quark is the last quark predicted by the Standard Model theory.	-1
The most conspicuous achievement of the Tevatron in its 14 years of operation was the discovery in 1995 of the "top quark," which filled in the last blank space for six quarks allotted by a table of fundamental particles known as the Standard Model.	The Top Quark is the last quark predicted by the Standard Model theory.	-1
We have no idea about a time between roughly 300,000 and 1 billion years after the Big Bang, when the universe was very hazy.	The Big Bang is the primordial explosion from which the universe was created.	-1
Garry Norris, a former software director at IBM Corp., was to be questioned today at the federal courthouse in Raleigh, N.C. He negotiated important sales contracts for Windows in 1995 and 1996.	Windows is Microsoft operating systems.	-1
Bahrain and Kuwait are members of the Gulf Cooperation Council, GCC, a regional political, economic and military organization which also groups Saudi Arabia, the United Arab Emirates, Qatar and Oman.	The members of the Gulf Cooperation Council are: Saudi Arabia, Kuwait, United Arab Emirates, Qatar, Oman, Bahrain.	-1
And the movie-makers didn't always heed some of the consultants it paid to advise them, including the highly-respected husband-and-wife team of comet and asteroid specialists Carolyn and the late Eugene Shoemaker.	The Shoemaker-Levy comet was discovered by Shoemaker, his wife, Carolyn, and an astronomer David H. Levy.	-1
Last month, the 1,700-pound craft was renamed NEAR Shoemaker in honor of the late Dr. Eugene M. Shoemaker, a pioneer in the study of asteroid and comet impacts on the planets.	The Shoemaker-Levy comet was discovered by Shoemaker, his wife, Carolyn, and an astronomer David H. Levy.	-1
EVERGLADES NATIONAL PARK, Fla. - On a clear, warm day recently, Dr. Thomas Armentano picked his way through a stand of red mangroves near the southern edge of the Florida peninsula and stepped into a bone dry stretch of marl prairie littered with scores of uprooted, sun-bleached buttonwood trees.	Everglades National Park is located in Florida.	-1
South Florida, which had only a half million people when Everglades National Park was created in 1947, now has 6 million people and is expected to have 12 million or more by 2050.	Everglades National Park is located in Florida.	-1
The board of the South Florida Water Management District may have to decide as early as next month whether to proceed with buying the community known as the 8 1/2-Square-Mile Area, just east of Everglades National Park.	Everglades National Park is located in Florida.	-1
There were 12 original members of NATO at the time of its founding.	The NATO has 16 members.	-1
The 16 NATO members and the 14 countries which used to form the rival Warsaw Pact agreed that there would be significantly less equipment permitted in the area of application in Europe than there was under the original treaty.	The NATO has 16 members.	-1
Alluding to Greece's proposal, and other differences within the alliance, Albright said "there are a variety of ideas" among the diverse 19 NATO member nations.	The NATO has 16 members.	-1
Coming at a time when the world's two leading auction houses, Sotheby's and Christie's, are embroiled in an embarrassing price-fixing scandal, Phillips, which is based in London, is causing a considerable stir with its conspicuous and costly effort to reinvent itself as an important player in New York.	Christie's is one of the world's largest auction houses.	-1
NUCOR has pioneered a giant mini-mill in which steel is poured into continuous casting machines.	Nucor has pioneered the first mini-mill.	-1
NUCOR has pioneered a giant mini-mill in which steel is poured into continuous casting machines.	The NUCOR process casts thin slabs of steel.	-1
The most common technology in mini-mills, thin steel slab casting was developed by SMS and put into use by NUCOR.	SMS developed a new steel casting process.	-1
NUCOR giant mini-mill process is estimated to cut production costs by 10%.	NUCOR giant mini-mill may cut costs by 10%.	-1
Electric arc furnaces burn scrap metal into molten steel which is formed into slabs just two inches thick which are immediately compressed into even thinner finished steel.	Scrap metal is liquefied in electric furnaces.	-1
Electric arc furnaces burn scrap metal into molten steel which is formed into slabs just two inches thick which are immediately compressed into even thinner finished steel.	Finished steel is produced by compression.	-1
The single-run production process is much quicker.	Single-run production cuts time costs.	-1
The process is much quicker and less capital intensive than traditional steel-making but depends on an inexpensive supply of scrap metal and electricity.	The new steel making technology is less capital intensive.	-1
The mini-mill production is much quicker and less capital intensive than traditional steel-making but depends on an inexpensive supply of scrap metal and electricity.	The mini-mill production requires high cost of energy and scrap metal.	-1
Companies considering or planning such plants are: a consortium of TRICO Steel, British Steel and Sumitomo Metal Industries.	There will be a US-UK-Japanese joint venture (Trico Steel).	-1
Iran's population growth rate of 3.9 per cent a year in the early 1980s was among the highest in the world.	Iran's growth rate was once 3.9 percent.	-1
Iran's family planning programme has been 'an achievement' because of the strength of the government's commitment.	Iran has set up a government program for population control.	-1
The 24-year-old forest guard was shot in the head, face and shoulder.	A shoot-to-kill policy against poachers was instituted in some African countries.	-1
In 1989, CITES, the Convention on International Trade in Endangered Species, banned the trade in ivory.	Ivory trade was banned during a convention in 1989.	-1
The world 's population is set to reach a staggering 10bn by the middle of 21st century up from 5.7bn now.	The world population will probably reach over 10 billion in 2050.	-1
The world 's population is set to reach a staggering 10bn by the middle of the next century up from 5.7bn now.	The current world population is 5.7 billion.	-1
Fourteen European countries with about 5 % of the world 's population have reached zero population growth and Japan, France and Finland are, among others, headed in that direction.	Japan is headed toward zero population growth.	-1
The chaotic development gobbling up the Amazon rain forest could finally be reined in with a new plan developed by officials of Amazon countries and leading scientists from around the world.	A new plan has been developed to rein in the chaotic development in the Amazon forest.	-1
Features of the plan include the creation of a national fund for environmental protection, suspension of subsidies for cattle ranchers in the Amazon Basin and new controls on pesticides.	National funds are assigned to the control of pesticides.	-1
Nucor reckons that the SMS process gives it a Dollars 50 to Dollars 70 a ton production cost advantage over Big Steel.	Nucor's process has cost advantages.	-1
US STEEL, the largest integrated steel manufacturer in the US, is considering building a new steel plant to combat America's fast-growing steel mini-mills on their own ground.	US Steel's mini-mill will be located in Ohio.	-1
US Steel could even have a technical advantage over Nucor since one new method of steel-making it is considering, thin strip casting, may produce higher quality steel than Nucor's thin-slab technique.	Strip casting is expected to produce a superior quality of steel.	-1
Frog would become legendary as one of the nation's first and most effective narcotics-sniffing dogs.	Dogs are used to sniff out narcotics.	-1
In the last decade, employment of the dogs has escalated from a novelty to a necessity for most law enforcement agencies.	Dogs are used in law enforcement.	-1
Although dogs have been used in police work for years, primarily for patrol duty, their use as narco-noses gained widespread acceptance around 1980.	Use of dogs in sniffing out narcotics became common around 1980.	-1
Although dogs have been used in police work for years, primarily for patrol duty, their use as narco-noses didn't gain widespread acceptance until about 10 years ago.	Dogs are used to sniff out narcotics.	-1
Although dogs have been used in police work for years, primarily for patrol duty, their use as narco-noses didn't gain widespread acceptance until about 10 years ago.	Police departments use dogs.	-1
The British government has indicated its readiness to allow Argentine companies to take part in the development of oilfields in the Falkland islands' territorial waters.	The development of oilfields in the Falkland islands' waters requires cooperation with Argentina.	-1
It emerged yesterday that the Ministry of Defence has turned down a request from Argentina to allow a limited supply of UK-manufactured spare parts to the Argentine navy, begun during the Gulf war.	The UK Ministry of Defence has turned down a request for supplies from Argentina.	-1
Argentina and Britain announced an agreement Thursday to restore full diplomatic ties nearly eight years after they fought a 74 day war over the Falkland Islands a sparsely populated archipelago off Argentina coast in the South Atlantic Ocean.	Full diplomatic relations between Argentina and Britain were re-established after 74 days.	-1
Today Argentina gets out the red carpet for the UK Duke of York, the first official royal visitor since the end of the Anglo-Argentine Falklands war in 1982.	The Duke of York became the first official royal visitor to Argentina since 1982.	-1
However, talks are planned later this year to resume training courses for Argentine officers at British military academies.	Argentine officers may be trained in UK military academies.	-1
Slovakia has attracted a mere 4% of the estimated Dollars 800m of foreign investment which has flowed into Czechoslovakia in the past two years.	Slovakia has recently attracted large foreign investments.	-1
Czech and Slovak leaders announced early today that they had agreed to prepare the splitting up of Czechoslovakia into two separate states.	Czech and Slovak will be split into two separate states.	-1
Czech and Slovak leaders said the regional parliaments would decide on how best to divide Czechoslovakia into two states.	Regional parliaments of Czech and Slovak will decide how to divide Czechoslovakia into two states.	-1
Agreement on the break-up of the state has been one of the few points of consensus between the winners of June's general elections in Czechoslovakia -the Civic Democratic party in the Czech republic and the Slovak Movement for a Democratic Slovakia.	Czech and Slovak leaders approved a law which ensures the legal break-up of the federation.	-1
An estimated 100,000 ethnic Slovaks, most of them living in the Czech Republic, have applied to relinquish their citizenship since Czechoslovakia broke into separate states.	100,000 Slovaks have applied to change citizenship.	-1
On New Year's day, 1993, Slovaks sloughed off a thousand year subservience to Hungary and seven decades as the junior partner in Czechoslovakia and celebrated the birth of a sovereign, independent, internationally recognised republic.	On January 1, 1993, Czechoslovakia became an independent republic.	-1
The government's plans for reorganising local government in Wales and Scotland should be withdrawn.	The government intends to reorganize Welsh local government.	-1
Self-containing flats will be provided to enable hostel residents to move into long-term accommodation, while Salvation Army social workers and volunteers have been trained in outreach work to make contact with homeless people on the streets.	The Salvation Army is working to make contact with homeless people.	-1
Self-containing flats will be provided to enable hostel residents to move into long-term accommodation, while Salvation Army social workers and volunteers have been trained in outreach work to make contact with homeless people on the streets.	The Salvation Army provides apartments as long-term accommodation for needy hostel residents.	-1
Revenue from the thrift store funded the Salvation Army's drug- and alcohol-rehabilitation service.	Proceeds from thrift stores fund drug and alcohol rehabilitation services.	-1
The Tory dream of challenging Labour superiority in its south Wales heartland lay in tatters yesterday - while Plaid Cymru, the Welsh nationalist party, was celebrating the fact that it now has more MPs than the higher-profile Scottish National party.	Plaid Cymru is the Welsh nationalist party.	-1
The government will delay the implementation of local government reform in Wales for a year in what could be an embarrassment for Mr John Redwood, the Welsh secretary.	The Welsh government has delayed the implementation of the reform for a year.	-1
Indonesia's tin industry is expected to return to profit in 1992 with the dominant state-owned tin mine, Tambang Timah, having cut production costs by 25 per cent since 1990.	Indonesia cut tin production costs by 25%.	-1
Indonesia is the world's third largest tin producer after Brazil and Malaysia and had an export quota at the end of last year of 28,376 tonnes a year.	Indonesia is one of the world's largest tin producers.	-1
Malaysia's tin industry, suffering its worst production slump since the second world war, has been dealt a body blow with the announcement that Malaysia mining corporation, one of the country's biggest tin producers, is pulling out of tin mining.	The Malaysia Mining Corp. was one of the world's biggest tin producers.	-1
Drugs must go through expensive licensing procedures in individual countries at the same time.	Drugs must go through the licensing processes.	-1
The other is a growing sentiment among judges that white-collar criminals should be treated the same as others.	White-collar criminals are treated the same as others.	-1
These new molecular design methods will become increasingly significant for the industry and in 10 to 30 years will account for many of the new drugs on the market.	Molecular design methods are used for drug development.	-1
A federal judge sentenced an apparently stunned Michael Milken to 10 years in prison Wednesday after ruling that the crimes he pleaded guilty to were neither minor nor isolated.	Milken was given a 10-year sentence.	-1
A federal judge sentenced an apparently stunned Michael Milken to 10 years in prison Wednesday after ruling that the crimes he pleaded guilty to were neither minor nor isolated.	Milken was sentenced to prison for minor crimes.	-1
But the planned trip by an aircraft which is normally used by the Argentine navy to transport military equipment would have almost certainly fuelled stiff opposition from the Falkland islanders.	The Falkland islanders blocked the trip of an Argentine navy's military aircraft.	-1
Argentina is tying any long-term agreement to British concessions to share oil development and lift the arms embargo.	Argentina lifts arms embargo.	-1
The ECGD decision follows the successful bid by Babcock International of the UK to supply computer-controlled inspection equipment to the Atucha II nuclear power station being built 70 miles north-west of Buenos Aires.	Babcock International supplied nuclear expertise to Argentina.	-1
On the domestic tobacco front, operating income rose by 12 per cent to Dollars 914m, with "slightly higher unit volume".	US tobacco income has risen.	-1
In terms of operating profits, the sharpest advance was seen in Philip Morris' international tobacco division.	Philip Morris gains on the international market.	-1
He was a particular nuisance to Amazon cattle ranchers, who clear-cut vast tracts of trees to graze cattle for beef to be exported, mostly to developed countries.	Ranchers clear-cut vast tracts of the Amazon forest to graze cattle.	-1
The next useful step against poaching would be to increase pressure on those governments which have so far taken a relaxed attitude towards import of banned products.	Controls on poaching include pressuring governments who allow imports of banned products.	-1
A common variety of mercy killing is when a permanently incapacitated or terminally ill patient is removed from a life support system upon his/her request or the request of a spouse, close relative or guardian or simply by medical authorities with legal approval.	A variety of mercy killing is when a patient is removed from a life support system with legal approval.	-1
Leakey believed Kenya's wildlife, which underpins a tourist industry worth Dollars 450m a year, could be managed in a profitable and sustainable manner.	Kenya's wildlife is managed in a profitable manner.	-1
Hunted down and stripped of tusks and hide by poachers, the number of African elephants slumped from 1.2m to 600,000 in a decade until Cites banned the trade in ivory.	The African elephant population was decimated by poachers.	-1
They cite scholarly research showing that young women at co-ed schools tend to defer to men in intellectual debate.	Young women at co-ed colleges tend to defer to men.	-1
Women at single-sex colleges are more likely to graduate and to obtain advanced degrees.	Women are more likely to obtain advanced degrees.	-1
The rankings of independent schools' A-level results have been analyzed by the Financial Times today.	The Financial Times has analyzed the rankings of UK schools.	-1
Boys and girls will be segregated during sex education in junior high school.	Boys and girls will be segregated in junior high school.	-1
A German nurse, Michaela Roeder, 31, was found guilty of six counts of manslaughter and mercy killing.	A German nurse was convicted of manslaughter and mercy killing.	-1
A new survey shows that all segments of the public support right-to-die policies.	The public supports the right to die.	-1
A majority of "born-again" Christians and the very religious think acts of so-called "mercy killing" by spouses are sometimes justified.	Christians justify mercy killing.	-1
It tried to buy the Berlin biscuit company from RJR Nabisco two years ago, but was outbid by the French food giant, BSN.	BSN bought RJR Nabisco.	-1
BAT would not confirm the story, but did confirm that the three tobacco majors - BAT, RJ Reynolds and Philip Morris - are 'head to head in investment terms' in the former Soviet Union.	Three tobacco majors have entered the former Soviet Union market.	-1
Philip Morris cited strong volume gains in Germany, Italy, France, Spain, central and eastern Europe, the Far East, Japan, Korea, Argentina and Brazil.	Philip Morris makes strong profits also in Europe.	-1
A year after Noriega's capture, the court was still hearing arguments on whether Bush could be subpoenaed and the World Court was in preliminary hearings on Panama's complaint.	The World court subpoenaed Bush.	-1
The World Court can condemn this action and then the Soviets can defy that body, just as the United States defied the court's condemnation of its embargo of Nicaragua.	The World court condemned the US embargo against Nicaragua.	-1
Col. Gadaffi has separately opened an action against the US and Britain at the World Court accusing them of breaking international law.	Gadaffi has accused the USA and Britain of breaking international law.	-1
Libya had been the target of US air raids in 1986, when the US had linked Libya to the bombing of a Berlin disco frequented by US servicemen.	The US has raided Libya.	-1
The World Court yesterday rejected Libya's plea that it should bar the US and Britain from taking punitive measures to oblige Tripoli to hand over two men suspected of the 1988 bombing of a Pan Am airliner over Lockerbie in Scotland.	Libya requested an injunction against Britain and the U.S.	-1
Bosnian claims of Serbian annexation attempts in 1993 were brought to the World Court.	The World Court heard Bosnia's case against Serbia.	-1
The International Court of Justice ruled in Chad's favour in a 20-year border dispute with Libya which has caused two wars.	The border dispute between Chad and Libya was ruled in Chad's favour.	-1
They refused to appear in the World Court 10 years ago when Washington sought the release of American hostages in Tehran.	American hostages were released in Tehran.	-1
They refused to appear in the World Court 10 years ago when Washington sought the release of American hostages in Tehran.	The court heard US appeals for the release of hostages held by Iran.	-1
The World Court, or International Court of Justice (ICJ), located in The Hague, is made up of fifteen permanent judges plus two judges nominated by the parties involved in the dispute under consideration.	There may be up to 15 judges in the ICJ.	-1
The World Court, or International Court of Justice (ICJ), located in The Hague, is made up of fifteen permanent judges plus two judges nominated by the parties involved in the dispute under consideration.	Two judges of the ICJ are nominated by the parties involved.	-1
The World Court has no power to enforce its orders but its decisions have traditionally carried some diplomatic weight.	The decisions of the World Court carry diplomatic weight.	-1
One of the earliest and longest standing decisions of the ICJ involved the Corfu Channel incident in 1946 when two British destroyers struck Albanian-laid mines while exercising their right of passage through Corfu Channel.	The dispute between Albania and the UK about the Corfu incident lasted a long time.	-1
The ICJ ruled in 1948 that Albania should pay Britain 843,947 pounds.	In 1948 the ICJ ruled in favour of Albania.	-1
A dispute between Honduras and El Salvador over their borders was settled by a compromise devised by the ICJ in 1992.	Honduras and El Salvador were in dispute over their borders.	-1
Experts estimate that only 5% to 10% of stolen artworks ever finds its way back to the owners.	Only 5% to 10% of stolen art ever gets returned to the owners.	-1
Twenty-eight French masterpieces seized by the Nazis during World War II, including paintings by Monet, Renoir and Gauguin, have been found in a cupboard at a Berlin museum, a news magazine reported today.	Masterpieces seized by Nazis were found in Berlin.	-1
The ALR was founded by a consortium of leading auction houses (Sotheby's, Christie's, Phillips).	Sotheby's, Christie's and Phillips founded the ALR.	-1
The City Council recently budgeted $7,300 to pay for training Officer Ron Inman and his dog Waldo.	The City Council paid $7,300 to train a dog.	-1
The international Human Genome Project is stimulating rapid advances in laboratory automation.	The Human Genome Project benefits from advances in laboratory automation.	-1
The three partners have developed a robotic system to help scientists produce cloned cells required for genetics research.	Robots help scientists clone cells.	-1
The ICRF system then 'picks' healthy-looking colonies with a block of 96 spring-loaded pins and moves the cells to dishes for further growth and analysis.	The ICRF system picks cells for further growth and analysis.	-1
The biggest user of automation technology is the electronics industry, especially for making factory laptop computers.	Automation technology is used in making laptop computers.	-1
Robots are now available for loading and unloading memory tapes and schedulers for pre-arranging the flow of work through a computer over a period of time.	Corporate IT departments use robots for loading and unloading memory tapes.	-1
Robots are being used in automobile final assembly work and paint spraying and suppliers hope to be able to develop these markets now that the technology has been proven.	Robots are used in assembly work.	-1
One of the most innovative features of the Thamesport's system is the control of remote peripherals.	Thamesport's system cannot control remote peripherals.	-1
The system supervises the movement of all machinery within the port, including the five monster ship-to-shore 'robot' cranes and the 14 gantry cranes, which unload the containers from the ships.	Robots are used at sea terminals to move containers from ships.	-1
The government will delay the implementation of local government reform in Wales for a year in what could be an embarrassment for Mr. John Redwood, the Welsh secretary.	The Welsh government has delayed any legislation regarding proposed changes.	-1
The Labour leader plans to use a long-planned interview on BBC radio to mount a strong defence of his plans to set up a Scottish parliament and a Welsh assembly.	The British Labour party had long supported demands by Scotland and Wales for independent assemblies.	-1
The government is pressing ahead with plans to reform the structure of local government in Wales by holding shadow elections to new unitary authorities as early as next year.	Shadow elections will be held next year.	-1
It is expected that a Welsh parliament would be set up in the first year of an incoming Labour government.	A Welsh parliament will be set up within one year.	-1
Many British schools experimented with coeducation but returned to its former status as a boys' school.	Some British schools experimented with single-sex education.	-1
The Salvation Army operates the shelter under a contract with the county.	The Salvation Army collaborates with the county.	-1
Every night of the year a minimum of 140 men who would otherwise be homeless, and who are homeless when they come to us are sleeping in clean beds in the Salvation Army's two Adult Rehabilitation Centers here in the Valley.	Homeless men may sleep in the Salvation Army's rehabilitation centers in the Valley.	-1
In England Salvation Army social workers and volunteers have been trained in outreach work to make contact with homeless people on the streets.	The Salvation Army has trained homeless people as social workers.	-1
Revenue from the thrift store funded the Salvation Army's drug- and alcohol-rehabilitation service.	Thrift stores fund rehabilitation services.	-1
Food pantries are operated directly in various cities such as Los Angeles, California.	The Army operates food pantries in California.	-1
In the US the Salvation Army offers shelters for the homeless in most areas of the country.	The US Army provides shelters for the homeless.	-1
The Salvation Army paid for the transportation; it often provides an incentive contribution to charitable fundraisers to urge others to reach a stated goal.	The Salvation Army arranges transportation for donated materials.	-1
At times of hurricanes in Florida the Salvation Army raises and forwards funds to other relief agencies as well as providing clothing, blankets and food to the afflicted on its own.	The Salvation Army provides aid to victims of hurricanes.	-1
A second round of talks between the newly elected Czech and Slovak leaders on the future of the Czechoslovak federation ended in deadlock last night.	A series of negotiations between Czech and Slovak were unsuccessful.	-1
After nine hours of talks, Mr. Vaclav Klaus admitted no agreement had been reached with Mr. Vladimir Meciar.	Vaclav Klaus and Vladimir Meciar reached an agreement.	-1
Already hard hit by the collapse of Comecon markets and the end of the Cold War, the disintegration of the highly integrated Czechoslovak economy has led to a sharp drop in trade with the Czech republic.	Czech markets have collapsed.	-1
The Czech and Slovak republics have been unable to agree a political basis for their future coexistence in one country.	The Czech and Slovak republics do not agree to coexist in one country.	-1
A new interim federal government, to be made up of Czechs and Slovaks in equal measure will oversee the separation of the state.	Interim federal government will be equally made up by Czechs and Slovaks.	-1
The newly-elected leaders of the Czech and Slovak republics have agreed to try to form quickly an interim federal government despite deep differences over the future federal state revealed at their first meeting.	The Czech and Slovak republics agreed to form an interim federal government.	-1
In Slovakia, Mr. Vladimir Meciar whose nationalist Movement for a Democratic Slovakia (HZDS) just failed to win an overall majority in the Slovak National Council, has to choose between Mr. Jozef Prokes or the Democratic Left Party.	Vladimir Meciar must choose between Prokes and the Democratic Left Party.	-1
Slovakia's economic difficulties during the reforms fueled an emerging nationalism.	Slovak nationalism was fueled by economic difficulties.	-1
In the fall of 1992 the leaders worked on the law for dividing Czechoslovakia.	The law for the division of Czechoslovakia was discussed in 1992.	-1
In November, the Czech and Slovak parliaments voted to split into two independent republics in January 1993.	Czech and Slovak parliaments agreed to become independent republics in January 1993.	-1
The split left the Czech Republic free to pursue its drive towards a free-market economy.	The Czech Republic pursues a free market economy.	-1
Slovakia was saddled with a high concentration of heavy industry geared to the Soviet market.	Slovakia's heavy industries were geared to the Soviet market.	-1
After years of battling between oil companies, the Ecuadorian government decided to collaborate with indigenous groups.	The Ecuadorian government collaborated with indigenous groups.	-1
In Brazil, the Amazon basin covers 2 million square miles, a region 12 times as large as California.	The Amazon basin is as large as California.	-1
Plant manioc in combination with nitrogen-fixing legumes will protect weak soils.	Soil replenishment technologies have been developed.	-1
Agroforestry has proved to be one of the most productive uses of cleared Amazon land.	Agroforestry represents a productive use of cleared Amazon land.	-1
By giving this land an economic function we are preventing further incursion into the Amazon.	Incursions in the Amazon have an economic function.	-1
Brazil's annual losses are between 10 and 20 million acres within the Amazon and 2.5 million acres outside the Amazon.	Millions of acres within the Amazon are destroyed each year.	-1
Loggers clear cut large tracts of rain forest to sell wood without replacing trees.	Trees in the rain forest are cut without being replaced.	-1
Experiments with establishing fast growing eucalyptus tree farms to supply wood pulp were developed.	Fast growing eucalyptus trees were planted to supply wood pulp.	-1
A former executive of Digital Equipment Corp. and two others pleaded guilty Tuesday to siphoning nearly $300,000 from the computer company.	A former executive of Digital Equipment Corp. siphoned nearly $300,000 from the company.	-1
Leona Helmsley, the self-proclaimed queen of a luxury hotel chain, was sentenced Tuesday to four years in federal prison.	Leona Helmsley was given a four year sentence.	-1
Leona Helmsley, the self-proclaimed queen of a luxury hotel chain, was sentenced Tuesday to four years in federal prison.	Leona Helmsley is the owner of a luxury hotel chain.	-1
In a security fraud case, Michael Milken was sentenced to 10 years in prison.	Milken was imprisoned for security fraud.	-1
Prosecutions tended to be more aggressive and sentences tended to be longer for financial crimes with many victims and massive losses of money, as in the Minkow case.	Sentences for financial crimes tend to be longer.	-1
Prosecutions tended to be more aggressive and sentences tended to be longer for financial crimes with many victims and massive losses of money, as in the Minkow case.	Bilking a large number of people out of millions of dollars can lead to sentences that vary from ten to twenty years.	-1
The judge in the Milken case said that the 10-year sentence she imposed on Milken was intended to make an example of him.	Prison term for Michael Milken was intended to make him an example.	-1
Only firm evidence of the link between conservation and economic development can maintain people's commitment to Campfire, says Cherry Bird, wildlife coordinator for Hurungwe district.	Campfire helps rural communities make money from animals which had been poached as pests.	-1
Villagers involved are actively discouraging wildlife poaching, confiscating snares, reporting poaching incidents and guarding against bush fires which are used to flush out animals but also destroy vegetation.	Zambian villagers set up security committees to prevent poachers entering their area.	-1
The government's plans for reorganising local government in Wales and Scotland should be withdrawn, leaders of the Assembly of Welsh Counties and Convention of Scottish Local Authorities said yesterday.	Welsh associations want a directly elected Welsh assembly rather than the unitary reorganization.	-1
Even though there is some evidence that support for an assembly - a centrepiece of nationalist demands - is gaining ground in Wales, it is doubtful if even half the population would.	It is predicted that as of 1994, a referendum on independence in Wales would probably receive less than 50% support from its people.	-1
A specialist firm on the New York stock Exchange was fined $480,350 for securities fraud by a judge who said he imposed the sentence as a deterrent.	One judge said that the nearly half million dollar fine he levied on a specialist firm on the New York Stock Exchange was done as a deterrent.	-1
A Los Angeles federal court judge Monday imposed a 15-year prison sentence on David A. Feldman of Palos Verdes.	A Los Angeles federal judge imposed a 15-year prison sentence on David A. Feldman.	-1
It emerged yesterday that the Ministry of Defence has turned down a request from Argentina to allow a limited supply of UK-manufactured spare parts to the Argentine navy, begun during the Gulf war.	Military cooperation during gulf war stopped.	-1
Military ties between the two countries have been governed officially by an arms embargo imposed by Britain on Argentina following the outbreak of the Falklands war in 1982.	The British Arms embargo began in 1982 and continued through 1994.	-1
Argentine President Carlos Menem has ordered an 'immediate' investigation into war crimes allegedly committed by British troops during the 1982 Falklands War.	Argentina demanded an investigation of alleged war crimes during the Falklands War.	-1
Mr Guido di Tella, Argentine foreign minister, met representatives of British companies and financial institutions.	Foreign Minister Guido De Tella went to the UK.	-1
The British government has indicated its readiness to allow Argentine companies to take part in the development of oilfields in the Falkland islands' territorial waters.	The British government is ready to allow Argentine companies to participate in the development of oilfields.	-1
Bush and Clinton, who ran against each other in 1992, have worked together since leaving office. They helped raise funds for recovery from 2004's Asian tsunami and 2005's Hurricane Katrina.	Both Bush and Clinton helped raise funds for the recovery from Hurricane Katrina.	-1
Unwrapping a new version of Microsoft's now-standard Windows operating system is generally an event of major proportions.	A new version of Microsoft's now-standard Windows operating system has been unwrapped.	-1
Here's what the new Microsoft operating system has and why you may want to wait Flip screens: among the additions to Windows Vista are new ways to look at what windows are open.	The new Microsoft operating system is called Windows Vista.	-1
Vista comes not only with improved security, but also with easier ways for parents to decide how they want their children to use the computer. With more people using digital cameras than ever, Microsoft has built photo management software into Vista, making it easier to share and fix photos, burn them to CDs, and give them "tags" or labels that make them easier to find later on.	Vista is provided with photo management software.	-1
If yet another conflict were to develop before the force can be bolstered, it would take longer to fight and cost more American casualties than otherwise might be expected.	America is strained by two ongoing wars.	-1
Defense Secretary Robert Gates earlier this month recommended that the Army's troop strength be increased by 65,000 soldiers, to a total of 547,000 worldwide and the Marines be increased by 27,000 to 202,000.	The Defense Secretary suggested that the Army's troop should be increased to 547,000 soldiers.	-1
Almost half of the Army increase already has been achieved under a temporary program that Gates said would be made permanent; the full increase is to be achieved within five years.	The Army increase will be achieved within 5 years.	-1
The Army's preliminary estimate is that it would cost 70 billion to increase its size and the funds would be spread over budget years 2009 through 2013.	The Army's increase will probably cost 70 billion.	-1
Fighting the war in Iraq on top of the war in Afghanistan has left ground forces in a weakened state of readiness. That is, some units are below the standard measure used to determine if they are ready to fight a conventional, high-intensity war.	There is a high-intensity war between Iraq and Afghanistan.	-1
Belarus will now pay 53 a tonne for oil it imports, instead of the 180 Russia had previously demanded, Russian Prime Minister Mikhail Fradkov said.	Belarus imports 53 tonnes of oil from Russia.	-1
The agreement came after about 10 hours of negotiations between Mr Fradkov and his Belarussian counterpart, Sergei Sidorsky.	Mr Fradkov and Sergei Sidorsky found an agreement after 10 hours of negotiations.	-1
Officials from the two countries reached "a balanced solution, corresponding to the interests of both countries", Mr Fradkov said in televised comments, adding that the talks had been "hard".	Mr Fradkov reached a balanced solution.	-1
Supplies sent through the Druzhba pipeline were halted for three days after Minsk increased the transit tax for oil which passed through the country.	Transit tax for oil was increased by Minsk.	-1
The dispute between the two former Soviet countries came after Moscow forced Belarus to accept a major increase in the cost of gas supplies to the country in late December.	Moscow increased the cost of gas supplies to Belarus.	-1
Russia later imposed a hefty duty on oil exports to Belarus, claiming its neighbour was costing it up to 4bn in lost revenues each year.	Russia decreased the cost of oil exports to Belarus.	-1
In retaliation, Belarus slapped a 45-per-tonne transit tax on oil shipments from Russia, but withdrew it earlier on Wednesday after tense top-level government talks between both sides.	Tense government talks occurred between Belarus and Russia.	-1
There has been some speculation in the Russian media that enemies of Mr Putin may have had a hand in Mr Litvinenko's death, to put the Kremlin in a bad light. Mr Litvinenko was a vehement critic of Mr Putin.	Mr Putin is a vehement critic of Mr Litvinenko.	-1
In a wide-ranging, marathon news conference, Mr Putin said Russia was now one of the world's most powerful economies, with a rapid growth rate - about 6.9 in 2006 - and declining inflation.	According to Mr Putin, Russia is one of the most powerful economies in the world.	-1
Under the constitution Mr Putin has to stand down in 2008, after serving two terms. But he has now become so powerful and popular that it is widely assumed whoever he names as the preferred candidate will win the election, the 's Richard Galpin reports from Moscow.	Putin will win the 2008 elections.	-1
More than 1,000 members of the Russian and foreign media registered for the news conference, which has become an annual event.	More than 1,000 members from Russia registered for the news conference.	-1
Wal-Mart, the world's largest retailer, has reversed its opposition to the morning-after pill and agreed to sell it in 3,700 pharmacies. The decision follows a successful campaign against the retailer in Illinois and Massachusetts, which enacted laws requiring pharmacists to fill prescriptions for the emergency contraceptive.	Wal-Mart is largest retailer of the world.	-1
Last week, the attorney general of Connecticut, Richard Blumenthal, turned up the pressure when he said the state would no longer extend its insurance plan for its 188,000 employees to cover prescriptions filled at Wal-Mart unless the chain agreed to stock the pills.	The attorney general of Connecticut, Richard Blumenthal has 188,000 employees.	-1
The morning-after pill, which must be taken within 72 hours of having sex, is still not available without a prescription in America despite recommendations from the scientific advisory panel of the Food and Drug Administration, because of opposition from anti-abortion activists.	The morning-after pill can be obtained by prescription only.	-1
In Massachusets, three Boston women successfully sued Wal-Mart last month for violating state regulations that require pharmacies to stock all commonly prescribed medications.	Wal-Mart has violated state regulations.	-1
Wal-Mart's belated decision is seen as an important victory at a time when women's organisations fear abortion rights are under threat.	Women's organisations are fighting against abortion rights.	-1
Last month, South Dakota moved to ban all abortion in the state, even in cases of rape and incest. Mississippi is considering similar legislation.	In South Dakota abortion is allowed in cases of rape and incest.	-1
There were no immediate reports of injuries, and authorities said they found no signs of fires at any other church in Greenville, which is about 75 miles east of Raleigh.	Greenville is located about 75 miles east of Raleigh.	-1
Firefighters were called to The Memorial Baptist Church shortly after 11 p.m. and found smoke billowing from its educational wing.	A fire were signaled at The Memorial Baptist Church.	-1
Dispatchers received a report of a fire at Unity Free Will Baptist Church, about a half-mile away from The Memorial, shortly before 11:30 p.m.	A fire were signaled at Unity Free Will Baptist Church.	-1
Police were also investigating a break-in at Oakmont Baptist Church, located less than a quarter-mile from The Memorial, said police Cpl. Kip Gaskins.	Kip Gaskins wanted to break in at Oakmont Baptist Church.	-1
Clinton, who tops every national poll of likely 2008 Democratic presidential contenders, has been criticized by many party activists for refusing to recant her 2002 vote authorizing military action in Iraq.	Clinton receives criticism for his authorization to intervene in Iraq.	-1
The United States told Polish leaders it wants to open formal negotiations on the possibility of locating ground-based interceptor missiles in their country as part of a larger missile defense system, a U.S. Embassy spokesman in Warsaw said Monday.	United States wants to enlarge their missile defense system.	-1
The request comes after two years of exploratory talks and after the neighboring Czech Republic's prime minister said Saturday that Washington had asked to base a radar station in his country as another part of the system.	A radar station will be based in Washington.	-1
Washington has repeatedly sought to reassure Russia it has nothing to fear from the system.	Russia fears the system.	-1
Both the Czech and Polish parliaments would have to first approve the plan. Although their governments expressed their support, they are weak and face broad public opposition to the plan.	Czech and Polish parliaments approve the plan.	-1
Czech opposition parties have spoken against the defense system, and the premier's governing coalition does not have enough parliament votes to pass measures on its own.	Czech opposition parties are against the defense system.	-1
In Moscow, Andrei Kokoshin, the former Russian Security Council chief who now heads parliament's committee for ties with former Soviet bloc nations, warned that Czech approval of the plan would not pass without consequences.	Andrei Kokoshin is the former Russian Security Council chief.	-1
The U.S. will seek to field a limited number of ground-based missile defense silo launchers, with their associated interceptors, similar to those currently fielded at Fort Greely, Alaska, and to deploy an X-band radar for midcourse tracking and discrimination of ballistic missile threats out of the Middle East.	The U.S. buys ground-based defense silo launchers.	-1
The ex-president can deliver political superstardom. He's a razor-sharp political strategist. He knows the institution of the presidency. His fundraising skills are unrivaled. All that is good - perhaps too good, according to a September CNN poll, which showed his favorable rating higher than hers, 60 percent to 50 percent.	Bill Clinton is a political strategist.	-1
From now until presidential election day in 2008, the national fascination with the Clintons and their marriage will be central to the race. The media-industrial complex will again feed on the Clintons, their past and future.	New elections will be held in 2008.	-1
Beyond the sexual matters, there is Bill Clinton's perceived need for attention - adulation, even - exemplified in the story about his trip to the World Cup in Berlin this year.	Clinton made a trip to the World Cup in Berlin.	-1
In the past several months, Bill Clinton has appeared to be his wife's chief campaigner, publicly saying that she would be a great president, even better than him, because she would enter the White House with more experience.	Hillary Clinton is the wife of a great president.	-1
Fuelled by last year's rise in global oil prices and the surge in Chinese imports, it was the fifth record annual US trade deficit in succession.	Chinese imports reached the fifth annual record.	-1
The gap with China alone was $232.5bn last year, the largest imbalance the US has ever recorded with one country.	There is no trade gap between China and US.	-1
China denies the allegations, although it currently allows the yuan to trade only within a narrow band against the US dollar.	China allows the yuan to trade only within a narrow band.	-1
It has pledged to allow the yuan to float more freely in the future, but says any reform would not be rushed, as it does not want to risk destabilising the export-led Chinese economy.	China has an export-led economy.	-1
Last year the US saw exports of goods and services rise 12.8% to $1.44 trillion, while its imports gained 10.5% to $2.2 trillion, said the Commerce Department.	US exports rose 10.5%.	-1
The world's largest consumer of oil, US imports rose to a record $302.5bn last year, fuelled by the price of crude hitting record highs in the summer at the time of the conflict between Israel and Hezbollah in Lebanon.	There was a conflict between Israel and Lebanon.	-1
Away from the Olympic site, near the bricks and timber of the Forbidden City, it is as if an alien presence has landed.	Aliens have been seen near the Forbidden City.	-1
It's very difficult to get teams from China the right to stay here for a longer period of time.	It is difficult to get the right to stay in China for a long period of time.	-1
Mexico City has a very bad pollution problem because the mountains around the city act as walls and block in dust and smog.	Poor air circulation out of the mountain-walled Mexico City aggravates pollution.	-1
Satomi Mitarai died of blood loss.	Satomi Mitarai bled to death.	-1
The national insurrection of 1794, led by Tadeusz Kosciuszko against the Russo-Prussian second partition, was brutally crushed; the ensuing third partition of Poland among Russia, Prussia, and Austria left Warsaw a provincial town of South Prussia.	Warsaw became a town in Prussia.	-1
The city Tenochtitlan grew rapidly and was the center of the Aztec's great empire.	Tenochtitlan quickly spread over the island, marshes, and swamps.	-1
Militant groups in Iraq have waged a kidnapping campaign aimed at driving out U.S. supporting companies and troops.	About 70 foreigners have been abducted by militants fighting the U.S.-led occupation and reconstruction efforts in Iraq.	-1
Massoud Emami, governor of Iran's northwestern province of Qazvin, and at least 8 others on abroad a helicopter were killed in a crash.	Governor of Iran's Qazvin province, Massoud Emami, and eight others were killed	-1
In 1541 the Turks took the Buda and held it until 1686; the city changed very little during this time.	The Turks held Buda between 1541 and 1686.	-1
Hyperhidrosis is more common than you think. This condition affects 1 out of 25 people.	Asians have an even higher rate of incidence---1 of every 5 suffers from hyperhidrosis.	-1
The Alameda Central ( Central Mall ) roughly marks the western edge of the old colonial city.	The Alameda Central is west of the Zocalo.	-1
Vanunu converted to Christianity while in prison, and has been living in an anglican cathedral in Jerusalem since his release on April 21.	A convert to Christianity, Vanunu has sequestered himself at a Jerusalem church since he was freed on April 21.	-1
The Clark County medical examiner's office said the man who was killed was 33 years old.	The Clark County medical examiner's office put the dead man's age at 33.	-1
President Nicanor Duarte Frutos asked the private sector to help the state's overwhelmed public health system.	President Nicanor Duarte called the tragedy "a moment of great anguish" for his country as he visited the scene.	-1
Israeli Prime Minister Ariel Sharon threatened to dismiss Cabinet ministers who don't support his plan to withdraw from the Gaza Strip.	Israeli Prime Minister Ariel Sharon threatened to fire cabinet opponents of his Gaza withdrawal plan.	-1
The city was traditionally inhabited by mestizos ( people of mixed European and Indian descent ) and criollos ( Mexicans of European descent ), but steady immigration from the countryside has given it a more Indian character.	People known as mestizos are of mixed European and Indian descent.	-1
Excluding restructuring costs and the associated tax impact, net income for the recent quarter would have been $4 million, Seagate said.	Excluding these items, Seagate would have posted earnings of $462 million, or 93 cents a share.	-1
The crew of Apollo 11, Neil Armstrong, Buzz Aldrin and Michael Collins, and other early astronauts were named "Ambassadors of Exploration" in a ceremony at the Smithsonian National Air and Space Museum.	Aldrin was one of the astronauts honored by NASA at the Smithsonian National Air and Space Museum.	-1
The governor of Qazvin province Massoud Emami, his deputy, the province's head of police and three crew died when a helicopter taking them to inspect the earthquake zone crashed on Saturday.	Massoud Emami, governor of Iran's northwestern province of Qazvin, and at least 9 others on abroad a helicopter were killed in a crash Saturday afternoon.	-1
Each hour spent in a car was associated with a 6 percent increase in the likelihood of obesity and each half-mile walked per day reduced those odds by nearly 5 percent, the researchers found.	The more driving you do means you're going to weigh more -- the more walking means you're going to weigh less.	-1
A Filipino truck driver held hostage in Iraq for two weeks has been freed, a day after Manila withdrew its troops in response to demands from kidnappers who had threatened to behead him.	Egyptian driver Mohammed al-Gharabawi was freed after the Saudi firm he worked for met kidnappers' demands by promising to stop doing work in Iraq.	-1
Customers are starting to feel more comfortable with open source software, and they are even more comfortable if a big company like H-P stands behind it, said Bob Bickel, vice president for corporate strategy and development at JBoss.	Bob Bickel, vice president of strategy and corporate development at JBoss, said commercial use remains somewhat constrained because a CIO doesn't know whom they can turn to for support.	-1
Some neighbors said they were forced to break windows to enter the supermarket because the doors wouldn't open.	Many survivors said they were unable to open locked doors as they tried to flee the complex.	-1
A Union Pacific freight train hit five people.	A Union Pacific freight train struck five people.	-1
The plaintiffs are also concerned by suggestions the bones may have deteriorated in the eight years since they was pulled from the sediment.	The number of pieces of skeleton have grown since they've been lying in the cabinet.	-1
Ghazi Yawar, a Sunni Muslim who lived for years in Saudi Arabia, has been picked as president of Iraq after the favored U.S. choice, Adnan Pachachi, declined to take the job.	Yawer is a Sunni Muslim.	-1
Last July, a 12-year-old boy in Nagasaki - a city just north of Sasebo - was accused of kidnapping, molesting and killing a 4-year-old by shoving him off the roof of a car garage.	Last year a 12-year-old boy in Nagasaki was accused of murdering a four-year-old boy by pushing him off a roof.	-1
Mexico City has a very bad pollution problem because the mountains around the city act as walls and block in dust and smog.	Air pollution -- made up mostly of ozone, suspended particles, and sulfur dioxide -- has affected the climate by partially blocking the Sun's rays.	-1
A plane carrying 200 French Jewish immigrants has landed in Israel, at a time of strained diplomatic relations between Israel and France.	Nearly 2,000 Jews emigrate from France to Israel every year.	-1
Palestinian Prime Minister Ahmed Qureia has withdrawn his resignation, and agreed to stay on in his post at the urging of Palestinian President Yasser Arafat.	Palestinian Prime Minister Ahmed Quriea will stay in his post but did not formally withdraw his resignation.	-1
Five people were killed in another suicide bomb blast at a police station in the northern city of Mosul.	Five people were killed and 20 others wounded in a car bomb explosion outside an Iraqi police station south of Baghdad.	-1
Japan has long sought to overturn a 1986 ban on all commercial whaling, and its proposal to allow the hunting of minke whales in the Antarctic came at the IWC's annual meeting in Italy, which, as in past years, has been dominated by the issue.	Commercial whale hunting has been banned by the IWC.	-1
The Palace of Fine Arts is the home of the famous Mexican Ballet Folklorico, which is known for its colorful costumes as well as its dancing.	The downtown Palace of Fine Arts is the traditional concert and opera hall.	-1
Landslides, collapsing houses, drowning, disease and snake bites have brought the death toll across South Asia to 1,338.	Deaths from monsoon rains across South Asia hit 1,300.	-1
The first settlements on the site of Jakarta were established at the mouth of the Ciliwung, perhaps as early as the 5th century AD.	The first settlements on the site of Jakarta were established as early as the 5th century AD.	-1
Jennifer Hawkins is the 21-year-old beauty queen from Australia.	Jennifer Hawkins is Australia's 20-year-old beauty queen.	-1
Shrek 2 retained the top spot with $92.2 million over the long Memorial Day weekend, fending off the global-catastrophe tale "The Day After Tomorrow," which debuted with $86 million, according to studio estimates Monday.	Shrek 2 retained the top spot with $92.2-million over the long weekend, fending off the global-catastrophe tale The Day After Tomorrow, which debuted with $86-million, according to studio estimates.	-1
I'm doing everything to be prepared for the Olympics so I can achieve something for my country, she said, speaking at the country's only studio for female judo players.	I'm doing everything to be prepared for the Olympics so I can achieve something for my country, she said, speaking at the country's only studio for female judokas.	-1
The city has marked topographical contrasts: Buda is built on the higher river terraces and hills of the western side, while the considerably larger Pest spreads out on a flat and featureless sand plain on the river's opposite bank.	Pest is on the opposite, east bank.	-1
It's troubling that it took an eight-year, multimillion-dollar legal fight with a government that was bent on siding with religion over the right to study a 9,300-year-old skeleton.	An 8-year fight ends over a 9,200-year-old man.	-1
On the 35th anniversary of the first lunar landing, NASA struggled with money problems as it aimed to return to human space flight after the Columbia disaster and ultimately put people back on the moon.	NASA paid tribute to America's first generation of astronauts to mark the 35th anniversary of the first moon walk.	-1
Staten Island ferry captain Michael Gansas has refused to talk with investigators.	City officials fired the captain of the crashed Staten Island ferry.	-1
The directive, issued by Vietnam's Minister of Post and Telecommunications Do Trung Ta on Monday, is the latest in a string of measures unveiled in recent months to prevent "bad and poisonous information" being circulated online.	The regulations are the latest ones in a string of recent measures aimed at cracking down on "bad information" circulated over the Internet.	-1
The Taliban's rule from 1996 to 2001 was a dark period for Afghan athletes, especially girls and women.	Rezzay came home after the Taliban were toppled by Afghan opposition forces in 2001	-1
Mr Sadr is wanted by the U.S. in connection with the assassination of a rival cleric in April 2003.	U.S. troops seized a relative and senior lieutenant to Sadr, who was also wanted for murder.	-1
The city's main industries are construction and the production of chemicals, plastics, cement, and yarns and textiles.	The city's products include chemicals, plastics, cement, yarns, and textiles.	-1
Some bodies were found still seated in their cars, blackened from the intense heat.	Badly burned bodies could be seen as they were taken away after the fire.	-1
Combined with oil prices still hovering near $44 a barrel.	The company's shares were down 44 cents.	-1
The accidental discovery of its skull by two young men walking along the Columbia River caused a sensation, not only because of its age but also because some features did not resemble those of modern American Indians, as would have been expected then.	The skeleton, among the oldest in America, bears little physical resemblance to any present-day Americans.	-1
A suicide attacker killed 51 people when he exploded a bomb-laden vehicle outside a central Baqouba police station Wednesday.	70 people were killed Wednesday when a suicide bomber detonated an explosive-packed sedan on a busy Baqouba street.	-1
Google apparently doesn't handle bureaucratic paperwork as smoothly as its online search engine sorts through billions of Web pages.	Google Inc. is delaying its IPO by a week because of logistical problems related to institutional investors registering to bid on the shares.	-1
The latest French government figures show 510 anti-Jewish acts or threats in the first six months of 2004 - compared with 593 for all of last year.	There are growing anti-Jewish sentiments and incidents in France as more than 300 anti-Semitic attacks have been reported in France so far this year, which is more than in all of 2003.	-1
The Dutch name Batavia remained the internationally recognized name until full Indonesian independence was achieved and Djakarta was officially proclaimed the national capital ( and its present name recognized ) on December 27, 1949.	Indonesia gained independence in 1949, and the name of the city was changed to Djakarta.	-1
Witnesses said the gunman was wearing gray pants and a tan jacket and was carrying a gray bag.	Witnesses said the gunman was wearing gray pants and a tan jacket, and carrying a gray bag.	-1
Prime Minister Allawi has sent out letters to countries that might be candidates.	Prime Minister Allawi will return to Iraq in time for the country's national conference.	-1
Several other people, including a woman and two children, suffered injuries in the incident.	Several people were slightly wounded, including a woman and three children	-1
As oil prices soared to new heights after a terrorist attack in Saudi Arabia, the nation's influential oil minister tried to reassure markets yesterday that OPEC would do its best to provide adequate supplies.	As oil prices soared after a terrorist attack in Saudi Arabia, the nation's oil minister tried to reassure markets that OPEC will try to provide adequate supplies.	-1
A Filipino hostage in Iraq was released.	A Filipino hostage was freed in Iraq.	-1
The Greek government is spending over 1 billion euros.	Greece is spending over 1 billion euros.	-1
Cinemas showing the new Harry Potter film are being issued with night vision goggles in a bid to stamp out piracy.	Night vision goggles have been distributed along with the film.	-1
The city has marked topographical contrasts: Buda is built on the higher river terraces and hills of the western side, while the considerably larger Pest spreads out on a flat and featureless sand plain on the river's opposite bank.	Buda features many hills, while Pest is relatively flat.	-1
Anthropologists say that Kennewick man's remains are part of an expanding body of evidence showing that American Indians, long thought to have been the original inhabitants of the Americas, may not have been the first people to live on the continents.	Scientists say that Kennewick man's skeleton could provide valuable information about the early settling of the Americas.	-1
The Friday before she was reported missing, Lori Hacking, 27, left work stunned and sobbing.	Hacking said she had gone jogging and never showed up for work.	-1
In terms of music, the National Philharmonic Orchestra draws large crowds.	The National Philharmonic orchestra draws large crowds.	-1
It soon became the most important city of the Americas, with jurisdiction extending well into the present United States and as far south as Panama.	It soon became the most important city of the Americas.	-1
China has virtually refused Korean demands that it correct distortions of Koguyro history.	Few Koreans doubt that Koguryo belonged to Korea.	-1
There are also tanneries, sawmills, textile mills, food-processing plants, breweries, and a film industry in the city.	Movies are also made in the city.	-1
They were greeted by Israeli Prime Minister Ariel Sharon, who recently urged French Jews to flee to Israel to escape rising anti-Semitism.	Sharon praised France for 'determined action' against anti-Semitism.	-1
On hand to meet him with Mbeki were the Deputy Foreign Affairs Minister, Health Minister, Transport Minister, Defence Minister and director general in the presidency, Reverend Frank Chikane.	On hand to meet him with Mbeki were the Deputy Foreign Affairs Minister, Health Minister, Transport Minister, Defence Minister and director general in the presidency, Rev Frank Chikane.	-1
Japan wants to hunt more than 3,000 minke whales for meat that could be worth $300 million.	Japan is the world's prime consumer of whale meat.	-1
The GDP, which measures the value of all goods and services in the nation, rose at an annual rate of 3 percent in the second quarter, compared to a 4.5 percent rise in the first quarter.	Gross domestic product, a measure of total output within the nation's borders, climbed at a 3% annual pace in the April-June period.	-1
Scientists on Earth, too, are gathering data on Mars: researchers from the U.S. Antarctic Search for Meteorites Program announced yesterday the discovery of a Martian meteorite recovered 750 kilometers from the South Pole.	A Martian meteorite was discovered by scientists in Antarctica.	-1
The Aztec Indians founded a city on the site of modern-day Mexico City in the 14th century.	The Aztecs arrived in the Valley of Mexico in the 13th century.	-1
The Alameda Central, west of the Zocalo, was created in 1592.	The Alameda Central is west of the Zocalo.	-1
The death toll is worst in India, however, with 686 fatalities so far.	Flooding and related problems have killed 768 people in India.	-1
NASA Administrator Sean O'Keefe presented the Apollo, Gemini and Mercury astronauts and survivors with commemorative plaques - each containing a small piece of lunar rock.	NASA Administrator Sean O'Keefe has said shuttle astronauts will not make a repair call to the orbiting observatory because it would be too risky.	-1
The search has focused on the Hangman's Cell, reputedly where 141 French prisoners of war were executed, and the 18th Century Master Ropemaker's House.	The investigation focused on the hangman's cell, where 141 French prisoners-of-war were said to have been executed, as well at the 18th-century Master Ropemaker's House.	-1
The South Side store, part of a redevelopment of an abandoned steel plant, fell by a 25-21 vote. Passage required a majority of 26 votes in the 50-member council.	Approval for a second store fell one vote short.	-1
After the war the city was briefly occupied by the Allies and then was returned to the Dutch.	After the war, the city was returned to the Dutch.	-1
Mexico City has always been one of the main cultural centers of Latin America, and much of the culture there is uniquely Mexican.	Mexico City has always been one of the prominent cultural centres of Latin America.	-1
John Edwards praised John Kerry as a man tested by war for national command.	John Edwards's speech failed to mention President Bush or Vice President Dick Cheney.	-1
"I want to go abroad and start my life as a free man. If Israel is a democracy it should allow me to do it," Vanunu told reporters at the court.	Vanunu says he wants to start a new life in another country.	-1
Only around four million people out of a population of 81 million people regularly surf the Internet in Vietnam, mainly through cyber-cafes.	About four million people out of Vietnam's population of 81 million regularly use the Internet.	-1
When the Spaniards led by Hernan Cortes arrived in 1519, Tenochtitlan had about 100,000 inhabitants.	In 1519, Aztec culture was forever changed when the Spaniards arrived.	-1
More than 100 people were killed in a suicide bombing and clashes Wednesday as Iraq's interim government marked its first month in office.	A minibus packed with explosives blew up near a police station and a market north of Baghdad, Iraq Wednesday, killing 68 people and wounding 30 in the worst attack since the handover of power exactly one month ago.	-1
Seagate Technology Inc. reported a loss of $33 million on revenue of $1.34 billion.	Seagate Technology Inc. posted revenues of $1.34 billion.	-1
36 insurgents and 7 Iraqi soldiers were killed in a joint raid by Iraqi and foreign troops south of Baghdad.	Seven Iraqi troops and 35 insurgents were killed in fierce fighting near Suwariya, 20 miles southeast of Baghdad.	-1
Night vision goggles have been distributed along with the film to Vue Cinemas, formerly known as Warner Village, in the UK.	Vue Cinemas - formerly Warner Village - have asked staff to check that audience members do not use video cameras to make pirate copies of the film.	-1
When they returned home after the Taleban had been toppled by Afghan opposition forces, Rezzay knew exactly what she wanted to do.	When they came home after the Taliban were toppled by Afghan opposition forces, Rezzay knew exactly what she wanted to do.	-1
Oil prices may be jolted higher on Tuesday when key markets reopen from a long holiday weekend that saw the second attack in less than a month on Saudi Arabia, the world's top crude exporter.	Markets reopen Tuesday after the holiday weekend.	-1
Many survivors said they were unable to open locked doors as they tried to flee the complex.	Some neighbors said they were forced to break windows to enter the supermarket because the doors wouldn't open.	-1
Just hours before the gathering, a House appropriations subcommittee voted to cut $1.1 billion from NASA's budget request for the next fiscal year.	The National Aeronautics and Space Administration would get $229 million less than it did in 2004 and $1.1 billion less than President Bush requested, if a spending bill approved by a U.S. House of Representatives subcommittee becomes law.	-1
Two candidates for the new Iraqi president are 81-year-old Pachachi and Sunni tribal leader Yawar.	Pachachi and Yawer are Sunni Muslim Arabs.	-1
Officials said Michael Hamilton was killed when gunmen opened fire and exchanged shots with Saudi security forces yesterday	Michael Hamilton died yesterday.	-1
About 10 minutes after take-off on Monday, Yang told the crew that he had companions on board carrying sulphuric acid that they would throw over passengers unless the plane headed for South Korea,	Approximately 50 minutes into the flight, a man whose seat number was F12 came near the cockpit in an attempt to hijack the plane, saying he wanted to go to Korea.	-1
The capital of Mexico, Mexico City is one of the oldest cities in North America and one of the largest cities in the world.	Spanish Mexico, or Ciudad de Mexico, ancient ( Nahua, or Aztec ) Tenochtitlan city, capital of Mexico.	-1
Some witnesses said victims were not able to escape the flames because the exits had been locked, possibly to avoid robberies, a claim denied by Juan Pio Paiva, the supermarket's owner.	Witnesses told police a gas canister exploded.	-1
Cortes razed Tenochtitlan in 1521 and constructed a Spanish city on its ruins.	Cortes quickly destroyed Tenochtitlan and built a Spanish city in its place.	-1
Among other cultural activities, the Taman Ismail Marzuki centre has facilities for traditional or classical art performances as well as theatres for presenting modern plays and concerts; the centre also has a planetarium.	The Taman Ismail Marzuki center also has theaters for presenting modern plays and concerts.	-1
A car bomb that exploded outside a U.S. military base near Beiji, killed 11 Iraqis.	A car bomb exploded outside a U.S. base in the northern town of Beiji, killing 11 Iraqis.	-1
A British oil executive was one of 16 people killed in the Saudi Arabian terror attack.	A British oil company executive was killed in the terrorist attack in Saudi Arabia	-1
The GDP rose at an annual rate of 3 percent in the second quarter.	The weaker-than-expected GDP number gave Wall Street more to worry about in terms of how strong the economy will perform in the second half of this year.	-1
At the welcoming ceremony, Sharon appeared to try to correct the damage from his earlier statements, saying anti-Semitism threatens the Western world, without singling out France.	Sharon said anti-Semitism threatened the Western world, but he did not single out France.	-1
The city's official history, however, starts in 1527, when the sultan of Bantam defeated the Portuguese there and called the place Jayakerta ( Sundanese: "Glorious Fortress").	The city's official history starts in 1527, when a local ruler defeated the Portuguese there and called the place Jayakerta.	-1
Four people were killed and a US helicopter shot down in Najaf.	Five people were killed and an American helicopter was shot down in Najaf.	-1
Mexico City lies in an endorheic ( characterized by interior drainage ) basin at an altitude of approximately 7,350 feet ( 2,240 metres).	Mexico City is about 7,350 feet (2,240 meters) above sea level.	-1
At the southeastern tip of the city, Xochimilco, another small town subsumed by the city, is a popular tourist destination because of its chinampas, or "floating gardens," boats made out of reeds on which the Indians have grown plants since pre-Columbian times.	At the southeastern tip of the city lies a small town called Xochimilco.	-1
There are similarities between us and Microsoft in that we believe in getting developer adoption and building community, and (Microsoft) has always done a great job in ease of use, said Zack Urlocker, vice president of marketing at MySQL, based in Uppsala, Sweden.	MySQL Vice President of Marketing Zack Urlocker said companies such as Sabre are using an open source stack for business applications.	-1
The Bush administration has long sought to augment the force with more Muslim troops.	It was not clear whether a UN security council resolution would be required to authorise a Muslim force.	-1
Napster was originally a free pioneer file-swapping service, which was forced to shut down in 2001 after a painstaking legal battle with recording companies.	The original Napster shut down after the music industry sued.	-1
Witnesses told police a gas canister exploded to start the fire in a multilevel building which houses the Ycua Bolanos supermarket, a food court and a parking garage, causing the bottom floor to collapse.	Some witnesses said victims were not able to escape the flames.	-1
Abu Musa al-Hindi is one of the 13 men picked up in coordinated raids across the country.	Bilal was arrested along with other 12 men.	-1
The attorney for Mark Hacking said he will raise the issue of mental illness and challenge his client's confession to relatives that he killed his wife, Lori, and dumped her body in a garbage bin.	Hacking reportedly made the statement to his brothers when he was a psychiatric patient in the hospital.	-1
Microsoft delays release of Windows XP update.	Microsoft to begin shipping major update to Windows	-1
I love it, it's just such fun, said Harry Potter author JK Rowling, who is estimated to have earned £435m from her creation.	The Potter books netted an estimated £435 million for Ms Rowling.	-1
Korean Seoul, formally Soul-t'ukpyolsi ( "Special City of Seoul" ), largest city and capital of the Republic of Korea ( South Korea ), located in the northwestern part of the country on the Han-gang (Han River ) 37 miles ( 60 kilometres ) from the Yellow Sea.	Seoul is on the Han River in the northwestern part of South Korea, about 37 miles ( 60 kilometers ) from the Yellow Sea.	-1
FBI agents later interviewed Vanderford and opened an investigation.	The FBI said it was still considering whether Vanderford had broken any law.	-1
The Dutch, under the leadership of Jan Pieterszoon Coen, captured and razed the city in 1619, after which the capital of the Dutch East Indies -- a walled township named Batavia -- was established on the site.	The Dutch captured and destroyed the city in 1619.	-1
The colonial era ended when Indonesia was occupied by Japanese forces in World War II.	During World War II, Indonesia was taken over by Japanese forces.	-1
One famous nonastronaut also received one of the Ambassador of Exploration awards -former CBS newsman Walter Cronkite.	Former CBS News anchor Walter Cronkite also received the ambassador honor.	-1
Sharon said on Sunday evening that he intended to follow through with the plan "in light of the severe and dangerous economic and security situation that Israel would find itself in if it had no diplomatic plan," a statement from his office said.	The plan, which has strong international support, including from the United States, has cost Sharon his parliamentary majority and left him fighting for political survival.	-1
Toward the east , the city ends in a plain that meets the Sierra Nevada , with its two extinct volcanoes, Ixtacihuatl ( 17,342 feet ) and Popocatepetl ( 17,883 feet ), which were once a familiar sight from Mexico City but are now usually obscured by pollution.	Nearby are two volcanoes that can only be seen from the city on days when wind has cleared out the pollution.	-1
Scott and Lance Hacking talked with their younger brother at the hospital July 24.	Douglas and Scott Hacking are physicians.	-1
The most popular spectator sports are football ( soccer ) and bullfighting.	The most popular spectator sports are soccer and bullfighting.	-1
Saudi Arabia was boosting its own production.	Saudi Arabia was boosting its production.	-1
Massoud Emami, governor of Iran's northwestern province of Qazvin, and at least 9 others on abroad a helicopter were killed in a crash Saturday afternoon.	Governor of Iran's Qazvin province, Massoud Emami, and eight others were killed when their helicopter crashed while returning after an inspection of quake-hit Roudbar Alamout district, north of Tehran.	-1
In the early 20th century the city was the site of fighting during the Mexican Revolution.	During the Mexican Revolution, the city became a battlefield.	-1
A spokeswoman said there were no more details available.	No further details were available.	-1
Measurements by ground-based instruments around the world have shown a decrease of up to 10 percent in sunlight from the late 1950's to the early 1990's.	The world is about 10 per cent darker than half a century ago	-1
[truncated: 1,273 more rows]
