# Supplementary material for: STTA: enhanced text classification via selective test-time augmentation
Source: PeerJ Comput Sci. 2023 Dec 19;9:e1757. doi: 10.7717/peerj-cs.1757 (PMC10773867; doi:10.7717/peerj-cs.1757)
Supplement: Supplemental Information 7 — The RTE dataset is a commonly used natural language inference task dataset used to evaluate the performance of a model in inference tasks (judging whether it is correct based on given premises and assumptions). [file peerj-cs-09-1757-s007.zip › train.csv]

text1	text2	label
No Weapons of Mass Destruction Found in Iraq Yet.	Weapons of Mass Destruction Found in Iraq.	1
A place of sorrow, after Pope John Paul II died, became a place of celebration, as Roman Catholic faithful gathered in downtown Chicago to mark the installation of new Pope Benedict XVI.	Pope Benedict XVI is the new leader of the Roman Catholic Church.	0
Herceptin was already approved to treat the sickest breast cancer patients, and the company said, Monday, it will discuss with federal regulators the possibility of prescribing the drug for more breast cancer patients.	Herceptin can be used to treat breast cancer.	0
Judie Vivian, chief executive at ProMedica, a medical service company that helps sustain the 2-year-old Vietnam Heart Institute in Ho Chi Minh City (formerly Saigon), said that so far about 1,500 children have received treatment.	The previous name of Ho Chi Minh City was Saigon.	0
A man is due in court later charged with the murder 26 years ago of a teenager whose case was the first to be featured on BBC One's Crimewatch. Colette Aram, 16, was walking to her boyfriend's house in Keyworth, Nottinghamshire, on 30 October 1983 when she disappeared. Her body was later found in a field close to her home. Paul Stewart Hutchinson, 50, has been charged with murder and is due befor…	Paul Stewart Hutchinson is accused of having stabbed a girl.	1
Britain said, Friday, that it has barred cleric, Omar Bakri, from returning to the country from Lebanon, where he was released by police after being detained for 24 hours.	Bakri was briefly detained, but was released.	0
Nearly 4 million children who have at least one parent who entered the U.S. illegally were born in the United States and are U.S. citizens as a result, according to the study conducted by the Pew Hispanic Center. That's about three quarters of the estimated 5.5 million children of illegal immigrants inside the United States, according to the study. About 1.8 million children of undocumented immig…	Three quarters of U.S. illegal immigrants have children.	1
Like the United States, U.N. officials are also dismayed that Aristide killed a conference called by Prime Minister Robert Malval in Port-au-Prince in hopes of bringing all the feuding parties together.	Aristide had Prime Minister Robert Malval murdered in Port-au-Prince.	1
WASHINGTON -- A newly declassified narrative of the Bush administration's advice to the CIA on harsh interrogations shows that the small group of Justice Department lawyers who wrote memos authorizing controversial interrogation techniques were operating not on their own but with direction from top administration officials, including then-Vice President Dick Cheney and national security adviser C…	Dick Cheney was the Vice President of Bush.	0
Only a week after it had no comment on upping the storage capacity of its Hotmail e-mail service, Microsoft early Thursday announced it was boosting the allowance to 250MB to follow similar moves by rivals such as Google, Yahoo, and Lycos.	Microsoft's Hotmail has raised its storage capacity to 250MB.	0
Lina Joy, 42, was born Azlina Jailani to Malay parents, and was raised as a Muslim. Malaysia's constitution guarantees freedom of religion, but by law, all ethnic Malays are Muslim. Joy converted to Christianity at age 26, and after some bureaucratic difficulties had her named legally changed in 1999. However, on her MyKad national ID, the National Registration Department retained her stated reli…	Lina Joy's parents are from Malaysia.	0
November 9, 1989 , the day the Berlin Wall fell and the world changed forever . Not even the most astute saw it coming . As Hungary's foreign minister in the late summer of 1989 , Gyula Horn gave the order to let visiting East Germans use his country to do a 400-mile end run around the Berlin Wall , a move now seen as the beginning of the end for hard-line communism in Europe .	The Berlin Wall was torn down in 1989.	0
Valero Energy Corp., on Monday, said it found "extensive" additional damage at its 250,000-barrel-per-day Port Arthur refinery.	Valero Energy Corp. produces 250,000 barrels per day.	0
Oil prices fall back as Yukos oil threat lifted	Oil prices rise.	1
Brian Brohm, the Louisville quarterback, threw for 368 yards and five touchdowns as the Cardinals beat visiting Oregon State 63-27.	The quarterback threw for 413 yards and three touchdowns, and then ran to the end zone two more times.	1
Greg Page, a former heavyweight boxing champion who suffered a severe brain injury in a 2001 fight, has died at 50. His wife Patricia said the one-time WBA champion had died at his home in Kentucky, USA, of complications related to injuries he suffered in the fight. Page was in a coma for a week after the 9 March 2001 fight against Dale Crowe which was stopped in the 10th round. Patricia Page sai…	Greg Page was a WBA champion.	0
Sierra is likely to remain in jail at the Hillsborough County jail in her native Tampa until her next hearing on December 20, where she is being held without bail, which would prevent her attending the Washington event on Friday even if she still had permission to perform. Sierra has been in jail since the start of the month after an altercation with police officers outside a Tampa nightclub, whi…	Sierra once reached the finals of "American Idol".	1
Since 1987, however, Brazil has taken steps to dramatically reduce the destruction, including stepped-up enforcement and the elimination of tax incentives that led to large-scale land clearing.	In the early 1990s Brazil began to take action to save the rainforest.	1
FIFA has received 11 bids to host the 2018 and 2022 FIFA World Cup tournaments, an international football competition contested by the men's national teams. The countries vying to host the tournament are Australia, England, Indonesia, Japan, Mexico, Qatar, Russia, South Korea and United States, who have individual bids and the joint bids are from Belgium-Netherlands and Spain-Portugal. Select bid…	Sepp Blatter is the president of FIFA.	0
U.S. crude settled $1.32 lower at $42.83 a barrel.	Crude the light American lowered to the closing 1.32 dollars, to 42.83 dollars the barrel.	1
WINNENDEN, Germany ―A teenage gunman killed 15 people, most of them female, on Wednesday in a rampage that began at a school near Stuttgart in southern Germany and ended in a nearby town, where he then killed himself after the police wounded him. The attack left Germany, which tightened tough gun controls after a similar attack at a school seven years ago, struggling to understand the carnage tha…	In 2002 near Stuttgart a boy shot 16 people.	1
Many hopes are riding on the sale of Talisman's holdings in Palm Beach and Hendry counties, which Vice President Al Gore announced with much fanfare last year at the 50th anniversary of Everglades National Park.	Everglades National Park is located in Florida.	1
Rabies virus infects the central nervous system, causing encephalopathy and ultimately death. Early symptoms of rabies in humans are nonspecific, consisting of fever, headache, and general malaise.	Rabies is fatal in humans.	0
American tobacco companies were showing a profit most quarters due to export sales of cigarettes and diversification of products sold including food.	PM often entered markets with both cigarettes and food.	1
The development of agriculture by early humans, roughly 10,000 years ago, was also harmful to many natural ecosystems as they were systematically destroyed and replaced with artificial versions.	Humans existed 10,000 years ago.	0
The two young leaders of the coup, Pibul Songgram and Pridi Phanomyang, both educated in Europe and influenced by Western ideas, came to dominate Thai politics in the ensuing years.	Pibul was a young leader.	0
Lin Piao, after all, was the creator of Mao's "Little Red Book" of quotations.	Lin Piao wrote the "Little Red Book".	0
When patients interrupt a course of antibiotics, the surviving bacteria return with a vengeance, often having rapidly mutated to resist the therapy.	Bacteria is winning the war against antibiotics.	1
Initially the Bundesbank opposed the introduction of the euro but was compelled to accept it in light of the political pressure of the capitalist politicians who supported its introduction.	The introduction of the euro has been opposed.	0
The Armed Forces Press Committee (COPREFA) admitted that the government troops sustained 11 casualties in these clashes, adding that they inflicted three casualties on the rebels.	Three rebels were killed by government troops.	0
One economic study will not be the basis of Canada's public policy decisions, but Easton's research does conclusively show that there are economic benefits in the legalization of marijuana.	Drug legalization has benefits.	0
Archaeologists have found approximately 30 beautifully preserved mummies in a 4,000 year old Egyptian necropolis which held 53 tombs. Supervisor of Antiquities for Middle Egypt Dr. Abdel-Rahman El-Ayedi's team established his archaeological site in the Faiyum Oasis near the El-Lahun Egyptian pyramid which is just south of Cairo. Besides the mummies, the team found masks, amulets, clay pots and an…	30 beautifully preserved mummies have been located in the south of Cairo.	0
Gastrointestinal bleeding can happen as an adverse effect of non-steroidal anti-inflammatory drugs such as aspirin or ibuprofen.	Aspirin prevents gastrointestinal bleeding.	1
A former employee of the company, David Vance of South Portland, said Hooper spent a lot of time on the road, often meeting with customers between Portland and Kittery.	Hooper is a citizen of Portland.	1
Cyprus, divided or not, joins the EU on the 1st of May.	Cyprus was divided into two parts on May 1.	1
World leaders expressed concern on Thursday that North Korea will quit six-party nuclear disarmament talks and will bolster its nuclear weapons arsenal.	North Korea says it has a stockpile of nuclear weapons and is building more.	1
In addition to establishing the electoral commission, the laws also concern nationality, a contentious issue since citizenship laws were tightened to exclude one of Gbagbo's main competitors from the 2000 presidential race, former prime minister Alassane Ouattara.	Gbagbo is a competitor of Ouattara.	0
Mohandas Karamchand Gandhi never received the Nobel Peace Prize, though he was nominated for it five times between 1937 and 1948.	Mohandas received the Nobel Prize in 1989.	1
The Christian Democrats (CDU) won 35.2% of the vote, or 225 seats, against 34.3% for Chancellor Gerhard Schroeder's Social Democrats (SPD).	It seems unlikely that there will be a coalition between Gerhard Schroeder's Social Democrats and Angela Merkel's Christian Democratic Union.	1
Edward VIII became King in January of 1936 and abdicated in December.	King Edward VIII abdicated in December 1936.	0
Australian Guantanamo Bay detainee David Hicks has won British citizenship, opening the door for a possible bid to have him freed from the US detention facility in Cuba. Justice Lawrence Collins of the British High Court has overturned the British Government's refusal of citizenship to Hicks, whose mother was born in England. Justice Collins said the Government had "no power to withhold or depriv…	Stephen Grosz is the British lawyer of David Hicks.	1
Rockweed has been harvested commercially in Nova Scotia since the late 1950's and is currently the most important commercial seaweed in Atlantic Canada.	Marine vegetation is harvested.	0
Pakistan President Pervez Musharraf has ordered security forces to take firm action against rioters following the assassination of opposition leader Benazir Bhutto. The violence has left at least 44 people dead and dozens injured. Mr. Musharraf insisted the measures were to protect people. VOA's Ayaz Gul reports from Islamabad that a bitter dispute has also erupted over how the 54-year-old politi…	Musharraf has ordered rioters to take firm action against security forces.	1
A month after Gov. David A. Paterson dropped his proposal for a soda tax, New York City's health commissioner has written an article advocating "hefty" taxes on sodas and sports drinks containing sugar. Such a tax, the article said, could be the biggest boon to public health since tobacco taxes. The commissioner, Dr. Thomas R. Frieden, and Kelly D. Brownell of Yale University, his co-author, argu…	Michael Bloomberg is the mayor of New York.	1
Officials said the Finnish suspect was among the dead but did not provide a motive for the attack.	Officials said that the suspect, a Finnish citizen, was among the dead.	0
Britain agreed to lift by March 31 a 150-mile military protection zone enforced around the islands since Argentina invaded them in 1982.	The military protection zone around Falklands was lifted.	0
The ferry owner PT Nur Budi's spokesman blamed Indonesian port authorities for the tragedy. "The passenger capacity of the ferry is 205 people but the port administrator accepted more passengers as they thought it was possible," he said. The National Meteorological and Geophysics Agency, however, had published and raised an alert signal about high waves on Friday. It specifically stated that "Sat…	An Indonesian ferry with 300 passengers sank.	1
Tension and battles between Greek police and anarchist demonstrators took place in the centre of Athens, Greece, during the anti-war demonstration of the 4th European Social Forum which is taking place in the Greek capital, from 4 to 7 of May 2006. The march of the approximately 1,000 anarchists ended with clashes between groups of anarchists and police. Riot police used tear gas, while a branch …	The riots in Greece started on December 6.	1
Libya's case against Britain and the US concerns the dispute over their demand for extradition of Libyans charged with blowing up a Pan Am jet over Lockerbie in 1988.	One case involved the extradition of Libyan suspects in the Pan Am Lockerbie bombing.	0
Argentina sought help from Britain on its privatization program and encouraged British investment.	Argentina sought UK expertise on privatization and agriculture.	1
"Instead of action on crime, we got the federal long gun registry, which became a bloated bureaucratic nightmare to responsible hunters, farmers and rural Canadians. It cost taxpayers some CA$2 billion and it hasn't done a thing to reduce gun crime." said Harper. The Conservatives have provided amnesty for unregistered gun owners. At this time there is no legislation set before the House of Commo…	Garry Breitkreuz is a member of the Conservative Party.	0
The researchers in the latest study fed one group of mice a diet in which 60 percent of calories came from fat. The diet started when the mice, all males, were 1 year old, which is middle-age in mouse longevity. As expected, the mice soon developed signs of impending diabetes, with grossly enlarged livers, and started to die much sooner than mice fed a standard diet.	At the age of one year, male mice were fed with a diet in which 60 percent of calories came from fat.	0
The soldiers, who were said to have been wearing Arab headdress, were accused of firing at Iraqi police when stopped at a road block.	The soldiers were driving a civilian car and were dressed in civilian clothes when a shooting took place between them and Iraqi patrols.	1
The United States would like to see U.N. weapons inspectors return to Iraq providing the Iraqis take concrete, affirmative and demonstrable actions "to show full co-operation" Clinton said.	U.N. weapons inspectors could stay in Iraq, Clinton said.	1
On 12 August, the San Carlos Battalion came across mines placed in their path and one soldier was killed while two were seriously injured. Meanwhile on 10 August, urban commandos took a patrol car by surprise and dropped a grenade inside the car, injuring four and partially destroying the vehicle.	A patrol car was attacked by the San Carlos Battalion.	1
Bomb-sniffing dogs were brought to Rodriguez's Mulberry St. apartment.	Bomb-sniffing dogs were estimated at Rodriguez's Mulberry St. apartment.	1
Startling new research into mobile phones claims they may reduce a man's sperm count by up to 30%.	Male fertility may be affected by use of a mobile phones.	0
Workers at the Lufthansa Technik Automotive plant in Co Dublin are due to vote today on changes to work practices being sought by the company's management. The aircraft engine maintenace firm has warned that rejection of the proposals would threaten a planned €17230m investment in the Rathcoole plant and put jobs at risk. LTA says it is not seeking any lay-offs or pay cuts and the planned investm…	Lufthansa Technik Automotive fires 30 workers.	1
It rewrites the rules of global trade, established by the General Agreement on Tariffs and Trade, or GATT, in 1947, and modified in multiple rounds of negotiations since then.	GATT was formed in 1947.	1
Vice President Dick Cheney on Tuesday hurled an obscenity on the Senate floor to punctuate an angry exchange with Vermont Sen. Patrick Leahy as all senators gathered for their annual photo.	Cheney cursed at Sen. Patrick Leahy.	0
In the May 2005 general election Michael Howard failed to unseat the Labour Government, although the Conservatives did gain 33 seats, playing the most significant role in reducing Labour's majority from 167 to 66.	In the May 2005 general election Conservatives got 33 seats.	1
The Norwegian Newspaper Corpus is a large and self-expanding corpus of Norwegian newspaper texts. The collection of this dynamic and continually growing corpus began in 1998.	Dagbladet is a Norwegian newspaper.	1
The Dutch, who ruled Indonesia until 1949, called the city of Jakarta Batavia.	Formerly ( until 1949 ) Batavia, Jakarta is largest city and capital of Indonesia.	1
The name for the newest James Bond film has been announced today. The 22nd film, previously known only as "Bond 22", will be called "Quantum of Solace". EON Productions who are producing the film made the announcement today at Pinewood Studios, where production for the film has been under way since last year. The name of the film was inspired by a short story (of the same name) from For Your Eyes…	James Bond was created by Ian Fleming.	0
The gastric bypass operation, also known as stomach stapling, has become the most common surgical procedure for treating obesity.	Obesity is medically treated.	0
The cost of the consumer of the United States fell in June.	U.S. consumer spending dived in June.	1
The former leader of Iraq was rushed to hospital last Sunday after refusing to eat for sixteen days. But according to news agencies, he has ended the hunger strike by eating lunch at the court in Baghdad. "Saddam ate beef and rice and cola with bread which he brought from hospital," one source told Reuters news agency. He was fasting with three co-defendants, and they were demanding more security…	Some Australians have fasted to protest.	1
Sonia Gandhi can be defeated in the next elections in India by BJP.	Sonia Gandhi is defeated by BJP.	1
Israeli Prime Minister Ariel Sharon has said that Mahmoud Abbas is a man that Israel can do business with.	Palestinian leader, Mahmoud Abbas, may be someone Israel can talk with.	0
The Tempe Hometown Premiere will have all the trappings of a mega-Hollywood event including red carpet arrivals, klieg lights, screaming fans, paparazzi and media coverage of the film`s stars headed by Wolverine himself, Hugh Jackman and including Liev Schreiber, Ryan Reynolds, Taylor Kitsch, Lynn Collins, will.i.am and director Gavin Hood. Following a hard-fought contest stretching over thousand…	Hugh Jackman plays the role of Wolverine in the movie.	0
In October, however, amid rising tensions between the government and opposition groups, a car bomb seriously injured an opposition politician and killed his driver, in Beirut.	A member of the opposition was injured in a car bomb attack in Beirut.	0
Weinstock painstakingly reviewed dozens of studies for evidence of any link between sunscreen use and either an increase or decrease in melanoma.	skin cancer numbers increase.	1
Most people are familiar with the idea of St. Bernards or other dogs taking part in rescue and recovery efforts. Robots might also take part in search and rescue missions.	Robots are used to find missing victims.	0
Illinois born Charlton Heston was a 27-year-old actor from Broadway and television when he arrived in Hollywood for a five-picture contract with Hal Wallis.	Charlton Heston was born in Illinois.	0
Ruth's 1927 single season record of 60 home runs stood unsurpassed until Roger Maris hit 61 in 1961.	Babe Ruth hit 60 home runs in his lifetime.	1
The German technology was employed to build Shanghai's existing maglev line, the first in the world to be used commercially.	Maglev is commercially used.	0
SEATTLE — United Nations gang leader Clay Roueche should spend at least 30 years behind bars after his surprise guilty plea here Tuesday for conspiracy to smuggle cocaine, marijuana and illicit drug profits, U.S. Attorney Jeffrey Sullivan said. Sullivan said outside court that Roueche's leadership of the violent UN gang and the sophistication of the international drug conspiracy will all be facto…	Clay Roueche is 33 years old.	0
Baker's voice will replace the earlier computer-synthesized voice that was previously used. BT said that his voice was chosen as it was instantly recognisable. It took him 11 days to record 11,593 phrases and sounds which could then be broken down and reassembled by a computer to make new words. It then took five months to process these recordings to make a workable service. BT have said that the…	Tom Baker works for BT.	0
The Norwegian Nobel Committee is responsible for the selection of the candidates and the choice of Prize Winners for the Peace Prize. The Committee is composed of five members appointed by the Storting (Norwegian parliament). The Peace Prize is awarded in Oslo, Norway and not in Stockholm, Sweden like the other Nobel Prizes.	Nobel Peace Prize candidates have been chosen.	1
More than 150 dolphins, marine turtles and beaked whales have been washed up dead on beaches in Africa.	Dead dolphins, turtles and whales have been found on African beaches.	0
Endon was respected for her humble, unassuming personality. She was popularly referred to as "Kak Endon," or "Elder Sister Endon." She discovered she had cancer in 2002 after her twin sister, Noraini, was earlier diagnosed with the disease. Noraini died in 2003. Endon had a breast removed and traveled to the United States regularly for treatment. She returned to Malaysia from Los Angeles on Oct. …	Noraini had a twin sister called Endon.	0
The plaintiffs in this most recent suit contend that Lee, Perlmutter, Arthur Lieberman and Avi Arad conspired in bad faith to conceal and misappropriate financial interests in Lee's creations assigned to Stan Lee Media in 1998. SLM's meltdown involved its former President Peter F. Paul fleeing to Brazil, contributions made to Bill and Hillary Clinton, Paul's extradition and more. In 2007, SLM fil…	Hillary Clinton is Bill's sister.	1
Alex Da Silva, a salsa dance instructor and choreographer for Fox's "So You Think You Can Dance," was arrested Saturday on suspicion of sexually assaulting four of his students, according to a statement from the Los Angeles Police Department. Da Silva, 41, is accused of assaulting the students in his two homes in the San Fernando Valley over the last six years, police said. He is being held in li…	Alex Da Silva is a student of salsa dance.	1
Ruth bounced back from his 1925 ailments and problems to lead the American League in home runs with 47, 28 home runs more than anyone else.	Ruth hit 47 runs in his lifetime.	1
On Tuesday, October 7, 2003, Arnold Schwarzenegger was elected Governor of California.	Arnold Schwarzenegger was elected Governor of California.	0
Patricia Amy Messier and Eugene W. Weaver were married May 28 at St. Clare Roman Catholic Church in North Palm Beach.	Eugene W. Weaver is the husband of Patricia Amy.	0
On April 28 1945, at the Piazzale Loreto in Milan, Benito Mussolini and his mistress Clara Petacci were shot and hanged in a spectacle that was photographed repeatedly.	Mussolini's mistress was Clara Petacci.	0
Twelve of Jupiter's moons are relatively small and seem to have been more likely captured than to have been formed in orbit around Jupiter.	Jupiter has Twelve moons.	1
Zapatero visited the following cities in four days: Brasilia, São Paulo, Buenos Aires and Santiago de Chile. According to official sources these visits are the last part of the project he began at the EU-Latin American Summit in Guadalajara, Mexico and pursued in the Ibero-American meeting in Costa Rica in November.	Zapatero participated in the Ibero-American meeting in Costa Rica.	0
Jakarta lies on a low, flat alluvial plain with historically extensive swampy areas; the parts of the city farther inland are slightly higher.	The parts of Jakarta away from the coast are on slightly higher land.	0
Money raised from the sale will go into a trust for Hepburn's family.	Proceeds go to Hepburn's family.	0
As an active member of the National Guard, he was called to duty in 1941. Although Kennon did not see active combat, he did not return home from World War II until May of 1945.	Kennon did not participate in WWII.	1
The Auburn High School Athletic Hall of Fame recently introduced its Class of 2005 which includes 10 members.	The Auburn High School Athletic Hall of Fame has ten members.	1
MEXICO CITY (Reuters) - A deadly strain of swine flu never seen before has broken out in Mexico, killing as many as 60 people and raising fears it is spreading across North America. The World Health Organization said it was concerned about what it called 800 "influenza-like" cases in Mexico, and also about a confirmed outbreak of a new strain of swine flu in the United States. It said about 60 pe…	800 Mexicans have been affected by a new form of swine influenza.	0
Doctors who treated Ayrton Senna after he crashed during the San Marino Grand Prix have denied allegations that the Brazilian driver died at the Imola track.	Ayrton Senna had the accident that caused his death at the San Marino Grand Prix.	0
Two Turkish engineers and an Afghan translator kidnapped in December were freed Friday.	translator kidnapped in Iraq	1
Successful plaintiffs recovered punitive damages in Texas discrimination cases 53% of the time.	Legal costs to recover punitive damages are a deductible business expense.	1
With the city's hotels in the midst of a sudden slowdown in business, operators are seeking wage cuts and other concessions from the unions representing 27,500 bellhops, housekeepers and waiters. But the unions are drawing a line across hotel lobbies, from the high-end Carlyle to the more budget-minded Ramada Inn, saying they see no need to bend now that operators are cutting rates in an effort t…	The New York Hotel and Motel Trades Council is an alliance of hotel unions.	0
The discovery is based on velocity measurements of a whirlpool of hot gas orbiting the black hole.	Hubble discovers black holes.	1
A place of sorrow, after Pope John Paul II died, became a place of celebration, as Roman Catholic faithful gathered in downtown Chicago to mark the installation of new Pope Benedict XVI.	Pope John Paul II died.	0
For lunch I went to Cipriani. The good thing about Cipriani is that it's all Italian. Every single person is Italian. Even the American sommelier is Italian. Everybody speaks Italian. It's a good feeling. I consider Cipriani one of the most refined services that I've ever had in a restaurant. For lunch I had spaghetti a la chitarra with Amatriciana sauce. I had beef tartar. I had fried seafood, m…	Amatriciana is a sauce.	0
A school dinner lady is claiming damages from a teenager who seriously injured her while playing tag with a friend. If she is successful, pupils could become legally liable for boisterous behaviour that results in accidents. Michelle Orchard, 42, is seeking hundreds of thousands of pounds in damages from Sebastian Lee, who was 13 when he ran into her during the lunch break at Corfe Hills School, …	Michelle Orchard is claiming hundreds of thousands of pounds from Sebastian Lee because she wants a new nose.	1
Nagin defended his plan to return up to 180,000 people to the city, within a week and a half, despite concerns about the short supply of drinking water and heavily polluted floodwaters.	Thousands of people are expected to return to New Orleans this week, as areas of the city are opened up to residents.	1
The discovery of the body of a warrior - thought to have died in battle more than 2,000 years ago - could help archaeologists to pinpoint the site of an ancient holy site. The young warrior, aged about 30, with his spear, a sword, his belt and scabbard, stunned archaeologists who found his stone coffin.	Altai ice maiden triggers major dispute.	1
Toshiba has produced a fuel cell with no moving parts.	Toshiba has no moving parts.	1
The British tabloids portrayed Nicholas Leeson as a working-class villain who single-handedly brought down Barings PLC, a 233-year-old London merchant bank that helped finance the Napoleonic wars.	Barings was Britain's oldest merchant bank.	1
The article also mentions the greater prevalence of obesity among two minority populations, African-Americans and Hispanic/Latino, but does not consider in its analysis of the increase in obesity the increase of these these populations as a proportion of the United States population. African-Americans and Hispanic/Latinos have a higher rates of obesity than White Americans, while Asian-Americans …	African-Americans are a minority in the U.S.	0
Tyson, who served three years in jail for rape in the 1990s and who bit off part of Evander Holyfield's ear during a 1997 fight, still thinks he can be heavyweight champion again.	Mike Tyson bit Holyfield's ear in 1990.	1
The University has also apologized for the incident saying, "[we] are very sorry that the incident happened and the person will be dealt with according to law. The university is a place for discussion, debate and considered argument, not for shoe throwing". According to authorities, there was never any real threat to the prime minister. The man will appear before a judge on February 10.	A man threw a shoe at the Prime Minister.	0
Nine months later, John Glenn becomes the first American man to orbit the Earth.	John Glenn was the first man in orbit.	1
Police say that he was wearing orange overalls, a balaclava and a pistol when he stole $6300 from Cherrywood at about 3:15 p.m. Outside the bank Leatham was trying to hijack a car, he threatened an old man with his pistol, eventually stealing a black Mitsubishi Mirage. The car was later found abandoned around Fairmont Terrace in the Glenn Terrace or Ridge Street area.	Children in New Zealand are forced to wear orange overalls.	1
As late as 1799, priests were still being imprisoned or deported to penal colonies and persecution only worsened after the French army led by General Louis Alexandre Berthier captured Rome and imprisoned Pope Pius VI, who would die in captivity in Valence, Drôme, France in August of 1799.	Alexandre Berthier died in 1799.	1
The 10-men team is expected to arrive at the foot of the mountain in the end of April and began their journey to the 8,586-meter peak in early May.	Kanchenjunga is 8586 meters high.	1
ISLAMABAD, Pakistan (CNN) -- Taliban militants made their deepest incursion into Pakistan this week, seizing control of areas that are a short drive from the capital city. A Pakistani government official said the militants fully withdrew from the Buner district on Friday, although other officials cast doubt on the extent of the pullout and how long it would last. Buner is only 60 miles outside Is…	Pakistan's nuclear arsenal creates concerns.	0
Friday, March 25, 2005 Terri Schiavo's father made a last-minute appeal to have his daughter's feeding tube reinserted Friday. "Terri is weakening. She's down to her last hours," said Bob Schindler, Schiavo's father. "Something has to be done and done quick." Bob Schindler and his wife Mary filed an emergency appeal Friday to have a feeding tube reinserted in their 41-year-old daughter. Earlier F…	Bob Schindler married Mary.	0
95% of the Gulf of Mexico's oil output is now out of service following Katrina, together with more than 83% of natural gas production.	Crude oil prices have hit fresh highs as fears grow over the extent of damage, done by Hurricane Katrina, to oil output in the Gulf of Mexico.	1
Toshiba, the world's third-largest notebook computer maker behind Dell Inc. and Hewlett-Packard Co., said the PC would be introduced in Japan in early 2006.	Toshiba is a subsidiary of Dell Inc.	1
Hacking reported his wife missing on July 19, a Monday.	Mark Hacking was booked into the Salt Lake County Jail on Monday.	1
British mountaineer Alison Hargreaves becomes the first woman to climb Mount Everest alone and without oxygen tanks.	A woman succeeds in climbing Everest solo.	0
ON 29 June the Dutch right-wing coalition government collapsed. It was made up of the Christian-democrats (CDA) led by Prime Minister Jan Peter Balkenende, the right wing liberal party (VVD) and the so-called 'left-liberal' D66.	Three parties form a Dutch coalition government.	0
The Kinston Indians are a minor league baseball team in Kinston, North Carolina. The team, a Class A affiliate of the Cleveland Indians, plays in the Carolina League.	Kinston Indians participate in the Carolina League.	0
Molly Walsh, 21, a George Washington University student shopping at a CVS pharmacy in Washington, D.C., said she didn't plan to toss any of the store-brand drugs at home that she'd bought to save money. Nor did she plan to stop buying the generic products.	Molly Walsh plans to stop buying the generic products.	1
The newly suggested distance is much closer than the present positions at 2,870,972,200 kilometers from the sun for Uranus and 4,498,252,900 kilometers for Neptune.	The moon Titan has a diameter of 5100 kilometers.	1
British Prime Minister Tony Blair said today's events could "make history anew" and to "escape the heavy chains of history". Blair said, "Look back and we see centuries pock-marked by conflict, hardship, even hatred, among the people of these islands." Blair's predecessor, Sir John Major said "The sight of people that were once totally antagonistic to one another sitting down to plan the future o…	Blair belongs to the Church of England.	1
Since the island also lacks wells, water has to be obtained from rain carefully collected in concrete cisterns.	The island gets water from collected rain.	0
Jacques Santer succeeded Jacques Delors as president of the European Commission in 1995, the second Luxembourger to hold this high office.	Jacques Delors succeeded Jacques Santer in the presidency of the European Commission.	1
The industrial espionage case involving GM and VW began with the hiring of Jos Ignacio Lopez, an employee of GM subsidiary Adam Opel, by VW as production director.	There was an industrial espionage case involving GM and VW.	0
Swiss police confirmed Thursday that cult leader Luc Jouret was among the dead found in the Order of the Solar Temple's fire-gutted chalet in the alpine village of Granges-sur-Salvan.	Luc Jouret was the leader of the Order of the Solar Temple.	1
The company, whose registered auditors are Deloitte and Touche, has instructed Ernst and Young to carry out a thorough review of the accounts of Eurest Support Services, a subsidiary which feeds UN peacekeepers in at least eight countries.	Eurest Support Services is a subsidiary of Ernst and Young.	1
Three anti-Olympic games protesters, posed as a flower delivery service, quickly ransacked British Columbia, Canada premier Gordon Campbell's downtown Vancouver, British Columbia office yesterday afternoon, breaking windows and throwing pictures, office documents, and various other items. After the suspects were caught, they said that they were upset over Campbell's support for the 2010 Winter Ol…	Vancouver is located in Canada.	0
The Townsend Thoresen cross-Channel ferry Herald of Free Enterprise capsized outside the Belgian port of Zeebrugge on the 6th of March with the loss of 135 lives.	100 or more people lost their lives in a ferry sinking.	0
Although they were born on different planets, Oscar-winning actor Nicolas Cage's new son and Superman have something in common - both were named Kal-el.	Nicolas Cage's son is called Kal-el.	0
After lots of speculations and speculative London betting on the outcome it has been announced that British author Doris Lessing ("The Golden Notebook", 1962) is the winner of the 2007 Nobel Prize for Literature. At the International Book Fair at Frankfurt, Germany, which is currently underway, this decision has met with general approval, as a decision awarding the literary work of an author well…	Doris Lessing won the Nobel Prize in Literature in 2007.	0
The headquarters of the WTO are in Geneva, but the disputes which come under its purview are settled in Paris, under ICC rules.	The WTO headquarters are located in Geneva.	0
A company investigation turned up metal in roughly 200 pills of the 70 million it passed through a metal detector, according to the FDA.	The FDA turned up metal in roughly 200 pills of the 70 million it passed through a metal detector.	1
Cosmonaut Sergei Avdeyev, currently on board the Mir space station, has become the person with the longest total stay in space. He has clocked up 681 days.	Russians hold record for longest stay in space.	0
On December 7, BBC News reported a story about Dr James Anderson, a teacher in the Computer Science department at the University of Reading in the United Kingdom. In the report it was stated that Anderson had "solved a very important problem" that was 1200 years old, the problem of division by zero. According to the BBC, Anderson had created a new number, that he had named "nullity", that lay out…	Dr James Anderson is an employee at the University of Reading.	0
The SEC's new rule to beef up the independence of mutual fund boards represents an industry defeat.	Industries were defeated by the SEC.	1
I have a 1986 Coca-Cola Grand Union 100 Year Statue of Liberty pin set.	The Statue of Liberty was built in 1986.	1
Doug Lawrence bought the impressionist oil landscape by J. Ottis Adams in the mid-1970s at a Fort Wayne antiques dealer.	Doug Lawrence sold the impressionist oil landscape by J. Ottis Adams	1
An initial bid to prevent seven former employees of GM from working for Volkswagen for 12 months was thrown out by a Frankfurt court.	All charges of anti-competitive staff poaching were later dismissed.	1
"We knew there were restrictions on video cameras and satellite phones but we're now told even pre-recorded radio material on non-political subjects would not be allowed," said BBC reporter Charles Haviland on the incident. This move comes after an American was forced off the mountain after being discovered with a Tibetan flag. These are not permitted on the Tibetan side of the mountain. A Nepali…	Charles Haviland is an American citizen.	1
Tony Blair, who has yet to release any official comments, said in a BBC documentary last month: "You know you can't have a religious faith and it be an insignificant aspect because it's, it's profound about you and about you as a human being." He also said that he had avoided discussing his religious views out of fear of being called "a nutter."	Blair belongs to the Church of England.	1
The May 3 ferry sinking in the Meghna River that claimed the lives of at least 370 people is a reminder of the dangers inherent in this sort of travel.	100 or more people lost their lives in a ferry sinking.	0
The Counts of Holland and Geldern, between whose territories the lands of the Bishops of Utrecht lay, also sought to acquire influence over the filling of the episcopal see. This often led to disputes and consequently the Holy See frequently interfered in the election.	The Counts of Holland supported the Holy See.	1
A senior Russian politician has hailed a decision by Uzbekistan to shut down a United States military base there, although Moscow officially denies that it is applying pressure on Central Asian states to expel American forces.	Uzbekistan closes United States military base.	0
The 26-member International Energy Agency said, Friday, that member countries would release oil to help relieve the U.S. fuel crisis caused by Hurricane Katrina.	Responding to a plea from the International Energy Agency for member countries to release reserves, Canada is prepared to help.	1
The new study refutes earlier findings by researchers at the University of California, Los Angeles, who concluded that the odds of getting head and neck cancers rose in tandem with the frequency and duration of marijuana use.	The latest findings contradict a California study that implicated regular pot smoking as having markedly higher risks for head and neck cancers.	0
Floods are one of Europe's most widespread disasters. Major flooding has occurred nearly every year somewhere on our continent during the last few decades.	Flooding in Europe causes major economic losses.	1
Two bombs planted near an Islamic school in Pakistan killed eight people and injured 42 others yesterday in the latest outbreak of violence gripping the southern port of Karachi.	Eight people planted two bombs near an Islamic school in Pakistan.	1
The average cabby works nine and a half hours a day. A cab's busiest hours are 6 to 8 p.m. And even as the economy has fallen deeper into recession, the number of cab rides each day in New York has remained relatively steady. Those are among the most vivid bits of information about the yellow cab industry to emerge from a trove of new data collected by the Taxi and Limousine Commission from cabs …	The busiest hour for a cab is 9 p.m.	1
U.S. light crude was trading erratically on the New York Mercantile Exchange, hitting $44.50 a barrel before easing back a bit to $44.10, still a gain of $1.27.	The U.S. light crude is $1.27 a barrel.	1
Civic Alliance, the umbrella group of civic groups involved in rebuilding, hosted a large, public, town-hall meeting for 5,000 people, called "Listening to the City" in July 2002.	The Civic Alliance is an umbrella group.	0
Nor is it clear whether any US support to Germany, in favour of Bonn as the WTO headquarters, would necessarily tilt a decision in that direction.	The WTO headquarters is in Bonn.	1
The currency used in China is the Renminbi Yuan.	The Renminbi Yuan is the currency used in China.	0
Political parties in PNG lack ideological conviction and rely almost exclusively on patronage politics, personalism, and regional bases. Several parties have emerged in Papua New Guinean politics. In the House of Assembly elected in 1973, the Pangu Pati, headed by Michael Somare, formed a coalition government with the People's Progress Party, and Somare became prime minister.	Several new political parties emerged.	0
National currencies will be completely replaced by the euro in within six months after the introduction of euro notes and coins.	The introduction of the euro has been opposed.	1
Google and NASA announced a working agreement, Wednesday, that could result in the Internet giant building a complex of up to 1 million square feet on NASA-owned property, adjacent to Moffett Field, near Mountain View.	Google may build a campus on NASA property.	0
Hassan Mustafa Osama Nasr, a Muslim cleric also known as Abu Omar was taken by a CIA-led team in Milan on 17 February, 2003 and allegedly transferred by vehicle to the Aviano Air Base near Venice, later by air to the Ramstein Air Base in Germany, and lastly sent to Egypt. He was released from prison on Sunday and says that he would like to return to Italy. He also said he has been tortured with e…	The CIA abducted Osama Nasr in 2003.	0
Iran will hold the first runoff presidential election in its history, between President Akbar Hashemi Rafsanjani and Tehran's hard-line mayor, election officials said Saturday.	Akbar Hashemi Rafsanjani is the president.	0
A memorial service has taken place for Australian actor Heath Ledger, who died January 22 in New York. Hollywood celebrities and many other loyal fans bid farewell to the well known actor. His death has been deemed accidental by the New York City Medical Examiner and was attributed to a toxic mixture of prescription drugs and pain killers. The star died in his Manhattan apartment last month. The …	Kim Ledger was Heath's son.	1
Gamma ray bursts are some of the most powerful objects observed in the Universe and are thought to signal the birth of black holes. Swift is designed to detect the bursts and automatically re-orient itself to gather images and data of the phenomenon.	Gamma rays are forms of electromagnetic radiation.	1
There are four identified subtypes of Ebola virus. Three of the four have caused disease in humans: Ebola-Zaire, Ebola-Sudan, and Ebola-Ivory Coast. The fourth, Ebola-Reston, has caused disease in non-human primates, but not in humans.	The Ebola epidemic breaks out in Zaire.	1
The Los Angeles Lakers rolled over the Indiana Pacers in Wednesday's the opening round game of the NBA championship series.	Lakers win the championship.	1
Israel plans to increase the share of gas in its energy balance to 25 percent by 2025 from the current 1 percent.	Currently the share of natural gas in Israel's energy system amounts to no more than one percent.	0
Some people may think that there is no other way to grow plants other than in soil; there is however, another way.	Plants are grown in substances other than soil.	0
The men, Dritan Duka, 30, Shain Duka, 28, and Eljvir Duka, 25, all illegal immigrants, were each sentenced to life without the possibility of parole. The three, who operated a roofing business in Cherry Hill, N.J., were among five foreign-born Muslims convicted in December of planning an attack at the base, about 40 miles east of Philadelphia. The attack was never carried out. The other two men w…	Eljvir Duka comes from Turkey.	1
Chip giant, Intel, has set its sights on the digital living room with its own flavours of entertainment PCs designed to act like media hubs for the home.	Intel is vying for a key spot in the digital living room.	0
U.S. space shuttle Atlantis and its seven-member crew concluded their pursuit of the International Space Station (ISS) on Wednesday and docked with the orbital outpost at 12:05 EDT (1605 GMT).	US shuttle Atlantis docks with the Mir space station.	1
U.S. President George W. Bush and Congressional leaders from both political parties have reached agreement on US$150 billion in tax relief in an effort to help stimulate the United States economy. VOA White House Correspondent Scott Stearns has the story. The agreement includes provision to give up to US$600 in tax rebates to millions of wage earners and an additional US$300 refund for each child…	The Congress wants to boost the economy.	0
Thousands of Shias have marched in the southern Iraqi city of Basra to back the new constitution and to mourn 1,000 pilgrims who died in a stampede.	Thousands of Shiite Muslims rallied in the southern city of Basra to show support for Iraq's new constitution.	0
With the publication of Sophie's World in 1991, Gaarder gained international fame. Sophie's World spent three years as the best selling book in Norway. His first book to be translated into English, Sophie's World was also the top-selling book in Germany, France, and Great Britain.	Sophie's World is a best seller.	0
A former employee of the company, David Vance of South Portland, said Hooper spent a lot of time on the road, often meeting with customers between Portland and Kittery.	David Vance lives in South Portland.	0
Clinton's new book is not big seller here.	Clinton's book is a big seller.	1
Seeking common ground amid sensitive differences on democracy, Bush and Putin agreed Thursday, on new efforts to keep nuclear arms away from terrorists as well as sovereign nations like Iran and North Korea.	Bush and Putin agreed that Iran should not have nuclear weapons.	0
"I will not seek your votes for a new mandate." With these words, the President of France, Jacques Chirac (74) announced during a radio and television broadcast at 20:00 UTC that it's time for him to serve his country in a different way. The announcement was widely speculated about and did not come as a surprise. The official announcement gives the candidate from the majority party UMP, Nicolas S…	Chirac doesn't want to be re-elected.	0
The royal tombs at Vergina were identified as the ancient capital of Aigai in the 1930s. A royal tomb identified as possibly Philip II of Macedonia, Alexander the Great's father, was found in 1977 by Manolis Andronikos.	Alexander the Great's Tomb remains undiscovered.	1
Both candidates are making a major push in Iowa.	Both candidates are delivering a great attack in Iowa.	1
The car which crashed against the mail-box belonged to James Clark, 68, an acquaintance of James Jones' family.	Clark is a relative of Jones'.	1
The Pet passport alone can be used to enter the UK, but it will not suffice to enter many countries. For instance Guatemala, like almost every country, demands that all imported pets have a rabies vaccination, but will not accept the Pet passport as proof of said vaccination.	Guatemala accepts the Pet passport as proof of vaccination.	1
Eating lots of foods that are a good source of fiber may keep your blood glucose from rising too fast after you eat.	Fiber improves blood sugar control.	0
Two Greenpeace protestors entered the CBI conference at the Business Design Centre in Islington, London and delayed a speech being made by the Prime Minister Tony Blair, in which he was expected to announce the consideration of further nuclear power stations to offset the increasing gas prices being experienced by industry in the UK. The protestors, wearing yellow safety jackets over business sui…	Greenpeace made a statement about yellow safety jackets.	1
Chinese Premier, Zhu Rongji, and German Chancellor, Gerhard Schroeder, opened the world's first commercial magnetic levitation (maglev) train yesterday, with both sides having much to gain from its success.	Both Mr. Schroeder and Mr. Zhu have much to gain if maglev succeeds.	0
The New Zealand Rugby League team (Kiwis) have been docked two competition points and hooker Nathan Fien barred from playing in the Gilette Rugby League Tri-Nations series. It comes after allegations of Fien's availability to play for the Kiwi's were exposed by a documentation of his birth certificate. At a hearing the Rugby League International Federation ruled that Fien was unable to play for t…	Nathan Fien is a resident of Australia.	1
The source added that the investigation proved that the bases of the genocide crime "were completed with a series of illegal arrests followed in some cases with assassinations or cases of disappearances and were preceded, according to information attached to the file, by cases of torture."	Investigators discovered that a series of illicit arrests of were often followed by disappearances or murders and were preceded by torture.	0
The Croatian will face competition, especially from the American of Chinese origin, Michael Chang, second-seeded in the tournament. Organizers hope that the tournament will contribute to advancing tennis in their countries.	The Croatian and the Asian-American, Michael Chang (number two) will play eachother, and hopefully popularise the game in their native countries.	0
Felicity Huffman and Patricia Arquette became first-time Emmy winners as they received lead actress honors, while Tony Shalhoub and James Spader, once again, proved favorites in the best actor category.	Patricia Arquette collected best drama actress for psychic crime drama "Medium", while James Spader won best actor for "Boston Legal" for a second year.	1
The soldier, James Barker, one of four American soldiers accused of raping the Iraqi girl and killing her family in the March 2006 incident, pleaded guilty on Wednesday to rape and murder in Fort Campbell, Kentucky.	James Barker is accused of raping an Iraqi girl and killing her family.	0
Relations between Argentina and Britain were soured again last May when Britain decided to extend territorial waters to 200 miles around South Georgia and the South Sandwich Islands.	Britain angered Argentina.	0
Dr. Pridi was forced into exile, and Field Marshal Pibul again assumed power.	Pibul was a field marshal.	0
The twin buildings are 88 stories each, compared with the Sears Tower's 110 stories.	The Sears Tower has 110 stories.	0
Some other objections to legalization point to the greater dangers of family violence, reckless driving, or reckless operation of subways and so on.	Drug legalization has benefits.	1
OTN profiles the Hamas (Islamic Resistance Movement), which is a Palestinian Islamic fundamentalist group.	The Islamic Resistance Movement is also known as OTN.	1
Only 14 percent of U.S. mothers exclusively breast-feed their babies for the minimum recommended six months.	There are many benefits from breast-feeding.	1
For hundreds of family members holed up in a hotel not far from the Stockholm ferry terminal, where the boat Estonia was to have docked Wednesday morning after an overnight trip from the Estonian capital of Tallinn, the suspended rescue effort was just the latest in a day of heartbreaking reports.	The Estonia set sail from Tallinn.	0
Swedish Foreign Minister murdered.	Swedish prime minister murdered.	1
A radiation leak at a nuclear power plant in Yeonggwang, South Jeolla province, led officials yesterday to shut down the facility.	The nuclear power plant of Sosnovyi Bor suffers an emergency shut down.	1
In 1596 the Polish king decided to move the capital from Krakow to Warsaw, making Warsaw the most important city in Poland.	In 1611 the king and his court finally moved from Krakow ( Cracow ) to Warsaw, making it the capital of the Polish state.	1
State police investigators testified at a preliminary hearing that Delbert told them the death of the 64-year-old Billy was a mercy killing.	It was Delbert Ward who told authorities that he strangled his brother.	1
A joint survey by two conservation groups, World Conservation Union and the World Wildlife Fund, says the black rhino population has risen to over 3,600. That is an increase of 500 animals over the last two years.	Two conservation groups have increased the black rhino population.	1
This paper discusses marijuana, crack/cocaine, tranquilizers, hallucinogens, amphetamines, heroin, alcohol, nicotine and caffeine to provide a framework for the author's argument that the legalization of drugs can in no way be deemed as ethical or moral.	Drug legalization has benefits.	1
A unique feature of previous Ebola outbreaks has been the relative sparing of children. For the first time, an out break of an unusual illness-Ebola haemorrhagic fever occurred in Northern Uganda - Gulu district.	Ebola Epidemic breaks out in Zaire.	1
The organizing committee said 65 countries have entered the Lillehammer Olympic Games, matching the number of nations at the 1992 Winter Games in Albertville, France.	65 countries take part in the Lillehammer Olympic Games.	0
Philip Morris cited strong volume gains in Germany, Italy, France, Spain, central and eastern Europe, Russia, the Middle East, Japan, Korea, Argentina and Brazil.	Philip Morris made market gains in Russia.	0
More than 2,000 people lost their lives in the devastating Johnstown Flood.	100 or more people lost their lives in a ferry sinking.	1
Unlike seal hunting in Canada, where pups are hunted for fur, poachers in China catch seals primarily to sell to zoos or to use the genital organs for traditional Chinese medicine.	Seal-hunting endangers species.	1
In reaction to the ongoing uncertainty, the E.U. enlargement commissioner warned the Turkish Army about interfering: "It is important that the military leaves the remit of democracy to the democratically-elected government and this is the test case if the Turkish armed forces respect democratic secularism and the democratic arrangement of civil-military relations," commissioner Olli Rehn said. Er…	Turks want Gül to be President.	1
McDonald's said overall global sales at its restaurants climbed 6.2% in June, 6.3% in the second quarter and 7.1% for the year to date.	McDonald's Corp., the world's largest restaurant chain, led the advance after the company reported earnings that exceeded estimates.	1
Scott's execution led to outrage in Ontario, and was largely responsible for prompting the Wolseley Expedition, which forced Louis Riel, now branded a murderer, to flee the settlement.	Scott's execution caused the Wolseley Expedition.	0
Australia was one of the countries in the U.S.-led coalition that invaded Iraq in 2003.	The coalition is coordinated by the U.S	0
Aeschylus is often called the father of Greek tragedy; he wrote the earliest complete plays which survive from ancient Greece. He is known to have written more than 90 plays, though only seven survive. The most famous of these are the trilogy known as Orestia. Also well-known are The Persians and Prometheus Bound.	"The Persians" was written by Aeschylus.	0
El-Nashar was detained July 14 in Cairo after Britain notified Egyptian authorities that it suspected he may have had links to some of the attackers.	El-Nashar was arrested in Egypt.	0
Moscow (USSR), 12 Jul 89 (PRAVDA)- Blood is flowing in Columbia, where last year, according to official statistics, there were 4,600 victims of political violence, including Jaime Pardo Leal (president of Colombia's national coordination committee), around 30 deputies and many municipal advisors and mayors.	Jaime Pardo Leal was killed in Moscow.	1
Domestic fire incidents have an important impact on population health by contributing to early death, serious and often disfiguring injuries, and ongoing disability. Fire-related injury is a leading cause of unintentional injury in the home in all age groups.	Domestic fires are a major cause of unintentional injury in the home.	0
Catastrophic floods in Europe endanger lives and cause human tragedy as well as heavy economic losses.	Flooding in Europe causes major economic losses.	0
Four US cable companies, including industry leaders Comcast Corp and Time Warner Cable, have entered the fast-growing wireless arena through a joint venture with Sprint Nextel.	Time Warner Cable is a partner of Sprint Nextel.	0
Experts say that Mr. Abbas will need that big win to show that he has the support of most Palestinian people in order to push through his aims of peace talks with Israel.	Analysts had said that Mr. Abbas needed a large margin of victory in order to push his agenda of peace talks with Israel.	0
At the southeastern tip of the city, Xochimilco, another small town subsumed by the city, is a popular tourist destination because of its chinampas, or "floating gardens," boats made out of reeds on which the Indians have grown plants since pre-Columbian times.	Xochimilco is a popular tourist attraction because of its chinampas, or floating gardens.	0
In all, Zerich bought $422 million worth of oil from Iraq, according to the Volcker committee. In the early 1990s after the Soviet Union collapsed, Rich quickly became the most powerful trader there.	Zerich bought oil from Iraq during the embargo.	1
Of all the national park lands in the United States, none is closer to a major urban area or more beset with problems than the Everglades, a shallow, 50-mile-wide river of grass that flows south from Lake Okeechobee to Florida Bay. For more than a generation, this fragile natural wonder has been held hostage by a web of special interests -- farmers, sportsmen and about 6 million South Florida res…	The Everglades is 50-mile wide.	0
Paul Bremer, the top U.S. civilian administrator in Iraq, and Iraq's new president, Ghazi al-Yawar, visited the northern Iraqi city of Kirkuk.	Ghazi al-Yawar is Iraq's new president.	0
Typhoon Xangsane was downgraded to a tropical storm Sunday as it moved inland from the central Vietnam coast, where it killed two people, injured at least 80 others and damaged hundreds of homes, officials and state-controlled media reported.	A typhoon batters the Philippines.	1
An Israeli judicial inquiry has ruled out prosecuting the police officers who shot dead 13 Israeli Arabs during a violent demonstration in 2000.	Israel will not prosecute the police who killed 13 Israeli Arabs during pro-Palestinian protests in 2000, because of a lack of evidence, an official inquiry said yesterday.	1
Sotheby's and Christie's, the world's two most powerful auction houses, swapped confidential lists of super-rich clients who were spared from paying fees charged to other sellers, people close to the companies and to a federal antitrust investigation of them said.	Christie's is one of the world's largest auction houses.	0
James Kerr had been the foreman for the Deane, Adams and Deane gun factory. Robert Adams, one of the partners and inventor of the Adams revolver, was Kerr's cousin.	Dean invented a revolver.	1
Both sides have a point. German spelling does need overhauling: over the decades, it has grown more unwieldy. But the reform, approved by German-speaking countries in 1996, does not make the rules much easier, and in some cases the new way is harder.	A spelling reform was approved in all German speaking countries.	0
According to members of Brazilian Court, President Luiz Inácio Lula da Silva may be subjected to an impeachment process, if there is some proof that he is really involved in some of the alleged scandals, or in case someone can prove that he was acting with negligence.	The Brazilian President is Luiz Inácio Lula da Silva.	0
ECB spokeswoman, Regina Schueller, declined to comment on a report in Italy's La Repubblica newspaper that the ECB council will discuss Mr. Fazio's role in the takeover fight at its Sept. 15 meeting.	Regina Shueller works for Italy's La Repubblica newspaper.	1
The evidence for the continuing accretion of gas by the Milky Way involves high-velocity clouds, or HVCs--mysterious clumps of hydrogen, moving rapidly through the outer regions of the galaxy.	High-velocity clouds are made up of hydrogen.	0
On Friday evening, a car bomb exploded outside a Shiite mosque in Iskandariyah, 30 miles south of the capital, killing seven people and wounding 10, doctors said on condition of anonymity.	A bomb exploded outside a mosque.	0
The ghost shirt was then donated to the Glasgow Museum in 1892 by an Indian interpreter and has remained a visitor attraction for 100 years. It became the subject of an ownership wrangle when descendants of the Sioux tribe petitioned for its return in 1995. The Wounded Knee Survivors Association including a Lakota elder had it returned to the tribe.	A Sioux ghost shirt was returned by a Scottish museum.	0
Yemen, too, was reunified in 1990.	Yemen was reunited in 1990.	0
Five U.S. soldiers were killed and five wounded Friday in an ambush near the Shiite neighborhood Sadr City.	Five US soldiers were killed and five wounded on Friday in an ambush near the Shi'ite neighbourhood Sadr City.	0
Drug development is an enormously complex and expensive process.	The Research and Development phase of creating a new drug is complicated.	0
The M-2000 uses a commercially manufactured NbTi superconductor, similar to that used in the M-2000 Maglev magnets.	Maglev is commercially used.	1
Concerns have been raised that potential leads in the hunt for missing York woman Claudia Lawrence are not being followed up quickly enough. It comes after hotel staff in Malton contacted police after a stranger in the bar expressed satisfaction when asked if the chef was still missing. The incident happened more than three weeks ago and staff said detectives had not yet been in touch. Police sai…	Claudia Lawrence resides in Malton.	1
Gabriel Garcia Marquez was a liberal thinker whose left-wing politics angered many conservative politicians and heads of state. His job as a reporter for the Cuban news agency Prensa Latina, in 1960, and and friendship with Fidel Castro resulted in his being ultimately denied entry to the United States for political reasons.	Gabriel Garcia Marquez was a conservative politician.	1
He said a new study might include more than just Cox 2 drugs possibly adding such widely used painkillers as Ibuprofen naproxen and diclofenac.	Cox 2 inhibitors are pain relief drugs.	1
Argentina was still obsessed with the Falkland islands even in 1994, 12 years after its defeat in the 74-day war with Britain.	The Falklands War took place in 1982.	0
Up to 150 workers were believed to have been inside the factory, which produces syringes and other plastic medical supplies, at the time of the explosion.	Workers were inside the plant at the time of the explosion.	0
Saudi Arabia's production mix will shift to a higher proportion of lighter crudes. Unlike last year's Qatif and Abu Safah developments, nearly all of the proposed projects produce Arab Light or lighter crudes.	Saudi Arabia produces more oil than any other country.	1
We are committed to the deployment of these technologies and are excited by the advances in remote sensing technology that are enabling us to extract more information from sensors in a cost-efficient and timely manner.	Ocean remote sensing is developed.	1
United States President Barack Obama unveiled his administration's 2010 United States federal budget on Thursday. The budget calls for a record US$3.6 trillion in spending.The new budget will use a $1.75 trillion deficit, which would be nearly four times greater than any previous deficit and is $250 billion larger than what was projected just days ago due to a proposed new spending for another ba…	Barak Obama planned US$3.6 trillion in spending.	0
The final major piece of comet Shoemaker-Levy 9 was to hit just after midnight, completing a ring of crater-like plumes of swirling superheated gas and debris thousands of miles across. "It hit Jupiter like a string of machine-gun bullets" said Eugene Shoemaker, an astronomer at the Lowell Observatory in Flagstaff, Ariz., who helped discover the comet last year.	The Shoemaker-Levy comet hit Jupiter.	0
Family members and friends told Fox News that the couple had been fighting over several things, including Luong's girlfriend, on Sunday evening and Monday morning. Luong later drove off with his four children, whom he reported missing to the police and claimed he had left them with his girlfriend who lives in a hotel. Police however became suspicious due to "holes in his story" and he later chang…	Luong threw his children off a bridge in Louisiana.	1
Madrid: Luis Roldan, the former Spanish chief of police who fled the country 10 months ago after allegedly hiving off millions of pounds from secret government funds, was on his way home to a prison cell last night after being captured in Bangkok.	Luis Roldan was director of police from 1986 to 1993.	1
David Millar retained his Tour de France leader's yellow jersey despite crashing in the final two kilometres of the third stage of the race to Nantes.	Tour de France winner is likely to lose the crown.	1
In 2000 there were 10,578 divorces in Bulgaria, which represents 301 divorces per 1000 marriages or a 1.3% divorce rate per 1000 inhabitants.	In 2000 there were 301 divorces in Bulgaria.	1
"Having for years enjoyed greater rights than other women in the Middle East, women in Iraq are now losing even their basic freedoms. The right to choose their clothes, the right to love or marry whom they want. Of course women suffered under Saddam. I fled his cruel regime. I personally witnessed much brutality, but the subjugation of women was never a goal of the Baath party."	Women in Iraq have lost their freedom.	0
The VW chief has been under intense pressure from the Bonn government and colleagues in German industry to seek conciliation following his outspoken statements last, which were widely seen as damaging Germany's reputation.	Germany is concerned about the effect of the court investigations on domestic economic and political affairs.	1
To avoid further price-gouging, Norway's Ministry of Government Administration announced that it was freezing prices on lodging, food and beverages in the Lillehammer area during the Winter Olympics.	Norway hosted the Winter Olympic Games.	0
One reason for increased osteoporosis in developed countries is the sodium-potassium imbalance.	Dietary intake of potassium prevents osteoporosis.	1
"On Feb. 20, Dr. Hunter S. Thompson took his life with a gunshot to the head at his fortified compound in Woody Creek, Colorado. The family will shortly provide more information about memorial service and media contacts. Hunter prized his privacy and we ask that his friends and admirers respect that privacy as well as that of his family," Juan Thompson said in a statement issued to Aspen Daily Ne…	John Kerry was friends with Hunter S. Thompson.	0
Most of the mines are in arid areas and animals searching for water are attracted to the cyanide-laced holding ponds that are an integral part of the mining operations.	Animals have died by the thousands from drinking at cyanide-laced holding ponds.	1
For others, in the northern hemisphere, judgment may be a little off due to Seasonal Affective Disorder (SAD), which is often at its peak in the weeks following the shortest hours of daylight.	Seasonal Affective Disorder (SAD) is a worldwide disorder.	1
Mr Piech dismissed suggestions that VWs actions in hiring away Mr Lopez and his seven colleagues from GM had caused widespread dismay in German industry, and was at odds with the style of German business.	Piech got nationalistic in his accusations.	1
Last week's release of long-secret Justice Department interrogation memorandums has given rise to starkly opposing narratives about what, if anything, was gained by the C.I.A.'s use of waterboarding, wall-slamming and other physical pressure to shock and intimidate Qaeda operatives. Senior Bush administration officials, led by Vice President Dick Cheney and cheered by many Congressional Republica…	Dick Cheney was the chief of the Justice Department.	1
"The aftershocks were less in the past two months, but it seems to be starting again. We are really worried about the fate of these islands," Smriti Kana Saha of Ranjat village in the Middle Andaman Island told Reuters by phone.	Smriti Kana Saha of Ranjat village is part of the Middle Andaman Island.	1
Tilda Swinton has a prominent role as the White Witch in "The Chronicles of Narnia: The Lion, The Witch and The Wardrobe", coming out in December.	Tilda Swinton plays the part of the White Witch.	0
The order is worth EUR 58 million and handover of the submarines to the Portuguese navy is scheduled for 2010. The contract also includes an option for the same equipment to be built into a third submarine.	The Portuguese Navy has 58 submarines.	1
There is no way Marlowe could legally leave Italy, especially after an arrest warrant has been issued for him by the authorities. Assisted by Zaleshoff, he succeeds in making his escape from Milan.	Marlowe was arrested by Italian authorities.	1
The demands on Italy's 53rd postwar government are apparent, as are the resentment and uncertainties Berlusconi has roused at the head of a new party with the catchy name Forza Italia (Go, Italy).	Silvio Berlusconi is in Forza Italia.	0
According to the captain, the 1999 ferry was inspected by the Transport Ministry on December 9 and was certified to be in good condition. "It seems that due to the weather conditions the chance is little, but we still hope," Djamal stated. With 17 crew members, and carrying 200 tons of cargo, the ill-fated PT Nur Budi owned and operated ferry sank so fast that the crew "had no chance to ask the p…	An Indonesian ferry with 300 passengers sank.	1
The Security Council voted in 2002 to protect U.S. soldiers and personnel from other nations that haven't ratified the creation of the court through a treaty, and last June renewed the immunity for a year.	Immunity for soldiers renewed.	0
Heemeyer cut portholes for his guns, then welded a tight enclosure around them so police bullets could not penetrate.	Out of an old bulldozer, Heemeyer built a concrete box that no police bullet could penetrate.	1
Witnesses told police a gas canister exploded to start the fire in a multilevel building which houses the Ycua Bolanos supermarket, a food court and a parking garage, causing the bottom floor to collapse.	Television footage showed several levels of the multi-level supermarket covered in soot, including the lower level parking garage.	1
World Bank programs have been heavily criticized for many years for resulting in poverty.	The World Bank is criticized for its activities.	0
To promote The Simpsons Movie that will be released July 26, 2007, over a dozen 7-Elevens in the United States have been transformed into Kwik-E-Marts, the grocery store from the popular TV series. Most of the other 7-Eleven stores will also sell products with brands reminding of The Simpsons, such as Buzz Cola, Krustyo's cereal, squishees, and Bart Simpson's favourite comic book Radioactive Man,…	The Simpsons is a show broadcast in America.	0
In 1983, McClintock found that bacteria have rings of DNA (plasmids) that reproduce and have genetic changes that tell the bacteria how to defend itself against the antibiotics.	Bacteria is winning the war against antibiotics.	1
According to NC Articles of Organization, the members of LLC company are H. Nelson Beavers, III, H. Chester Beavers and Jennie Beavers Stewart.	Jennie Beavers Stewart is a share-holder of Carolina Analytical Laboratory.	1
In Russia, BAT is setting up a joint venture with Yava, Moscow's largest cigarette factory.	BAT acquired production interests in the Ukraine, Hungary and Russia.	1
Reagan was seriously wounded by a bullet fired by John Hinckley Jr.	John W. Hinckley Jr. shot Reagan in the chest.	1
(CBS/ AP) Rock music producer Phil Spector was convicted Monday of second-degree murder in the shooting death of actress Lana Clarkson at his mansion six years ago. A Superior Court jury returned the verdict after an estimated 29 to 30 hours of deliberations. The jury had the option of choosing involuntary manslaughter, but did not do so. Spector had no obvious reaction. His attorney argued that …	Lana Clarkson and Phil Spector were engaged.	1
Rich and poor nations struck a historic deal on Sunday to slash billions of dollars in farm subsidies, create more open industrial markets and revive stalled world trade talks that could boost global growth.	Rich and poor nations crashed into a historic deal on Sunday.	1
A journalist for the French Daily Libération, Christophe Boltanski, was attacked on Friday by several men in a street of Tunis, where he was reporting on the repression of human rights activists. He was badly beaten and stabbed with a knife in the back by four unidentified assailants near his hotel in the embassy district. Boltanski was also hit in the face by pepper spray. He called for help, bu…	A French journalist was assaulted in Tunisia.	0
Humic acids are complex organic molecules formed by the breakdown of organic matter in the soil. They are not considered to be fertilizers, but soil enhancers and improvers.	Organic fertilizers are used as soil enhancers.	1
Bechtolsheim left Sun in 1995 to found Granite Systems, a maker of high-speed networking systems, which he later sold to Cisco Systems.	Bechtolsheim was the owner of Cisco Systems.	1
Sharon sent dismissal letters to Benny Elon and Avigdor Lieberman, who oppose his withdrawal plan, on Friday.	On Friday,Sharon fired Benny Elon and Avigdor Lieberman.	0
Investigators described the gunman as white, about 30 years old, of medium build with shoulder-length, wavy blond hair and as having a "scruffy" or "grunge" appearance.	The gunman is described as a white male in his 30s with a medium build, shoulder-length blonde hair and an unkempt appearance.	0
Castro's successful visits to Harlem and the Bronx, his speech to the United Nations General Assembly, and the October 21 march of 3,000 against U.S. policy and subsequent picket lines at Cuba's UN mission in defense of the revolution - all these events dealt blows to the U.S. government's unceasing efforts to isolate and slander Cuba.	Castro visits the UN.	0
A Pentagon committee and the congressionally chartered Iraq Study Group have been preparing reports for Bush, and Iran has asked the presidents of Iraq and Syria to meet in Tehran.	Bush will meet the presidents of Iraq and Syria in Tehran.	1
Vatican spokesman Joaquin Navarro-Valls announced that Pope John Paul was still in serious condition, but he was not in a coma.	Joaquin Navarro-Valls is the Vatican Spokesman.	0
Crude oil for April delivery traded at $37.80 a barrel, down 28 cents	Crude oil prices rose to $37.80 per barrel	1
Boise and OfficeMax customers will have the opportunity to get involved with the Belief in Hope campaign in a variety of ways.	Boise to acquire OfficeMax.	1
BTA said those injured in the fire at Borovets, 22 miles southeast of Sofia, were from Britain, the Soviet Union, West Germany, the Netherlands, Greece and Denmark.	Sofia is located in Britain.	1
The new moon, which is only about 25 miles in diameter, was actually photographed 13 years ago by the Voyager 2.	The moon Titan has a diameter of 5100 kilometers.	1
Claes denied categorically that they had ever known of the existence of an Agusta proposal, and told the NATO ambassadors that he did not know anything about an Agusta payment to the Socialist Party.	NATO Secretary General Willy Claes resigned.	1
The U.S. handed power on June 30 to Iraqâs interim government chosen by the United Nations and Paul Bremer, former governor of Iraq.	Transfer of power in Iraq on June 30.	0
The weapon Inspectors have had since 1991 to peacefully disarm Iraq of its weapons of mass destruction.	Weapons inspectors will go back to Iraq.	1
The ivory ban has been successful. Demand for ivory has dropped and elephant populations expanded dramatically in areas where they were virtually extinct.	The ban on ivory trade has been effective in protecting the elephant from extinction.	0
The U.S. handed power on June 30 to Iraq's interim government chosen by the United Nations and Paul Bremer, former governor of Iraq.	The U.S. chose Paul Bremer as new governor of Iraq.	1
"The Black Panther", or "The Black Pearl", as he was known, was top scorer in the 1966 World Cup, with nine goals to his name.	The best scorer at the World Championship in 1966 was "The Black Pearl."	0
Kohl participated in the late stage of WWII as a teenage soldier. He joined the Christian-Democratic Union (CDU) in 1947.	The name of Helmut Kohl's political party is the Christian Democratic Union.	0
September 26 - Trial against former Italian Prime Minister Giulio Andreotti, accused of Mafia connections, begins.	Andreotti is accused of Mafia collusion.	0
This coalition took seven months to form, the longest deadlock in Dutch history. It occurred only after negotiations between the CDA and the PvdA failed, first over tax issues, then over the issue of abortion.	Three parties form a Dutch coalition government.	1
A recent study offers sound medical proof that ACE inhibitors, like beta-blockers and aspirin, can improve a patient's odds of surviving a heart attack.	People experienced adverse effects while taking aspirin.	1
Sir Ian Blair, the Metropolitan Police Commissioner, said, last night, that his officers were "playing out of their socks", but admitted that they were "racing against time" to track down the bombers.	The officers belong to Sir Ian Blair's family.	1
The magnitude 7 earthquake that occurred today on the Hayward fault (a part of the San Andreas fault system, along the densely populated eastern side of San Francisco bay) caused hundreds of deaths and almost $100 billion of damage.	There was a magnitude 7 earthquake on the Hayward fault.	0
Fiona North, Ophthalmic Adviser with the SHSSB added: Eye injuries caused by fireworks are extremely serious and can permanently damage eyesight. I would urge those who are co-ordinating efficient firework displays to use appropriate eye protection.	Fireworks may cause serious injuries.	0
Kerry hit Bush hard on his conduct on the war in Iraq.	Kerry shot Bush.	1
The borrowers must form five-member groups that, along with the bank's field workers, closely supervise the loans. Peer pressure substitutes for collateral because the group's first two borrowers have to start repaying the principal plus interest over a six-week period before the other members can take out loans. The interest rate is fixed at 16 percent.	The first two borrowers must start repaying the principal plus interest over a six-week period.	0
The U.S. Senate has scheduled debate and a vote in June on a bill that would allegedly initiate a process for Native Hawaiians to achieve the same level of self-governance and autonomy over their own affairs that many Native American tribes currently have. Critics of the bill characterize it as going much further than any existing tribal recognition, creating a governing entity based solely on ra…	The Shoshones fight for their rights against the U.S. government.	1
Eilat, Israel's most southerly port and the country's only access to the Red Sea, has long been a winter destination for tourists, 80% of whom are Europeans attracted by its temperate climates and clear waters.	In winter most tourists to Eilat come from Europe.	0
As Fiat shows off its robot-controlled inventory stacks in glossy advertisements and IBM switches off the lights in its automated warehouse in Greenock, it is clear that this Cinderella operation has a new set of high-tech glad rags.	Fiat, in particular, uses robots for inventory management.	0
Western Australian government authorities say they believe a toxin may be responsible for the recent mysterious death of an estimated 5,000 birds found in the area of Esperance - on the state's south eastern coastline. Autopsies by toxicologists from the WA Department of Agriculture will test for organochlorins, organophosphates and heavy metals.	In Australia a toxin made birds healthy.	1
The biopic of wannabe actor, Johnny Stompanato, may be directed by Adrian Lyne of "Fatal Attraction" and "Indecent Proposal" fame.	Adrian Lyne is the director of "Indecent Proposal".	0
Heavy violence, drought, and soaring food prices mean that half of the population of the African country of Somalia is in immediate need of food aid in order to prevent a famine, according to a new study. Every sixth child under the age of five is acutely malnourished, and three and a quarter million people are in need of immediate aid, a number 77% higher than last year, according to the Food Se…	Kenya is in need of food.	1
The Statue of Liberty is so big it had to be built in 300 sections.	The Statue of Liberty was built in the year 300.	1
Over the years, 26 gorillas have been born at the Bronx Zoo, whose parent organization, the Wildlife Conservation Society, runs one of the most successful gorilla breeding programs in the country. The society, which also operates wildlife centers in Manhattan, Queens and Brooklyn, trades gorillas periodically with 51 participating North American zoos. Its first objective is to increase the geneti…	The Bronx Zoo has 19 gorillas.	0
The current President of Brazilian Central Bank, Henrique Meirelles, is accused of financial fraud among other accusations.	The current President of Honduras is Manuel Zelaya.	1
Nichols, 49, was convicted in the April 19, 1995, bombing of the Alfred P. Murrah Federal Building in Oklahoma City.	Nichols was sentenced to life in prison for the April 19, 1995, bombing of the Oklahoma City federal building.	1
Farabundo Marti National Liberation Front's [FMLN] urban commandos have denied reports that they participated in an attack on vice president-elect Francisco Merino's home.	Farabundo Marti National Liberation Front have attacked Merino's home.	1
Once you get a chance to talk to West Palm Beach, Florida native Whitney Cunningham, who placed seventh on the eighth cycle of the popular reality TV series America's Next Top Model, you begin to understand what host Tyra Banks meant when she described her as the "full package." First of all, she is confident and headstrong, which is a must on these kinds of shows, almost as much as it is to take…	Whitney Cunningham was born in Florida.	0
Contact with the press will be restricted to "perodic meetings", as promised by all three parties, in order to "focus their energies" on the most important issues.	The delegations may only speak periodically to the press, in order to concentrate on the issues.	0
On Tuesday morning police in Bangladesh have blamed Islamic militants for what's believed to be the country's first suicide bombings. Up to ten people were killed and dozens of others injured in the two attacks. The attacks left at least 50 people wounded with many of them said to be in critical condition. The government has accused the hardline Jamayetul Mujahideen, which wants to introduce stri…	Two people were killed in Bangladesh.	1
Only a few Mag-lev trains have been used commercially such as at the Birmingham airport in the UK.	Maglev is commercially used.	0
The Pakistani news source GEO states that the first explosion occurred at 9:05 local time (0505 UTC), with the second explosion occurring minutes afterwards. The explosions occurred at the parking lot of the Marriott Hotel in Karachi, about 60 feet (18 meters) from the consulate gate. Damage to the building as well as over ten nearby vehicles was also reported. The Associated Press reports that t…	There is a Marriott Hotel in London.	1
Fears were growing last night for the safety of a 'distressed' mother who has disappeared with her disabled nine-year-old daughter. Florist Jude Richmond, whose customers include the Royal Family, was last seen carrying cerebral palsy sufferer Millie Whitehead-Richmond as they left home on Sunday night. Mrs Richmond, 41, was said to have been devastated after splitting from her husband and busine…	Jude Richmond works with the police.	1
Hollywood actress Minnie Driver is taking a break from films to work in a sweatshop in Cambodia.	Actress Minnie Driver gives up Hollywood for Cambodian sweat shop.	0
The result in Denmark shows that people are fundamentally opposed to joining the euro.	The introduction of the euro has been opposed.	0
Tenzin Gyatso, the 14th Dalai Lama, has vowed to step down from his position if things "get out of control" in Tibet, where violent demonstrations against China have killed anywhere from 13 to 100 people. At a news conference in Dharamsala, India, the Dalai Lama said he was opposed to the use of violence against China's rule. "Violence is almost suicide," he said. "Even if 1,000 Tibetans sacrific…	The 14th Dalai Lama was born in Dharamsala.	1
Some plants grow really well in a hydroponic environment, but others do not.	Plants are grown in water or in substances other than soil.	0
Three plays later, quarterback James Pinkney was sacked by Wake's Goryal Scales on third-and-one, forcing the team to punt.	James Pinkney was an employee of Goryal Scales.	1
Like the United States, U.N. officials are also dismayed that Aristide killed a conference called by Prime Minister Robert Malval in Port-au-Prince in hopes of bringing all the feuding parties together.	U.N. officials take part in a conference called by Prime Minister Robert Malval.	1
Colarusso, the Dover police captain, said authorities are interested in whether their suspect made a cell phone call while he was in the Dover woman's home.	Colarusso works for Dover police.	0
Female mosquitoes become infected with the malaria parasite when they draw blood from humans with malaria. The insects can then pass this on to other humans they bite, but do not get sick themselves.	Female mosquitoes spread malaria.	0
The chaotic development that is gobbling up the Amazon rain forest could finally be reined in with a new plan developed by officials of Amazon countries and leading scientists from around the world.	The Amazon rainforest suffers from chaotic development.	0
(Washington, D.C.) - More babies were born in the United States last year than ever before, according to preliminary data, but it's not another baby boom just yet. About 4,315,000 children were born in 2007, about 15,000 more births than the peak time of the baby boom in 1957, said Stephanie Ventura, a demographer at the National Center for Health Statistics, which compiled the data from provisio…	In 2007 about 4,315,000 children were born in the United States.	0
Seasonal affective disorder (SAD), a type of depression, is a debilitating problem that interferes with the quality of life of thousands of patients, especially during the fall, winter and early spring. This syndrome seems to be a worldwide phenomenon and occurs cross culturally, especially in countries far from the equator.	Seasonal affective disorder (SAD) is a worldwide disorder.	0
Since 1974, Cyprus has been divided, de facto, into the government-controlled southern two-thirds of the island and the Turkish-Cypriot northern one-third.	Cyprus was divided in 1974.	0
The petrol price reductions seen across most of Australia have been short-lived for those living in the regional New South Wales city of Bathurst. An investigation by Wikinews has discovered retailers in Bathurst were late to lower petrol pricing and have been amongst the first to increase them. Following a threat by the Australian Competition and Consumer Commission (ACCC) to publically shame fu…	New South Wales is found in Australia.	0
Former Chancellor Helmut Kohl, who stunned Germans with admission that he used illegal bank accounts to funnel secret money to Christian Democratic party, invokes personal honor in refusing to disclose names of people who gave more than $1 million between 1993 and 1998; scandal threatens to shred Kohl's place in history for reunifying Germany and leading Europe toward common currency.	The name of Helmut Kohl's political party is the Christian Democratic Union.	1
Epiphyte is the name applied to the class of plants which typically do not root in the soil but, rather, attach themselves to trees or other tall objects where they can obtain light and moisture.	Plants are grown in substances other than soil.	0
In the two weeks since his death, police have been posted outside the Beijing home where Mr. Zhao spent his last 15 years under house arrest and where hundreds have been assembling to pay tribute. Agents have been turning many of the mourners away.	Mr. Zhao died in Beijing.	0
Babe Ruth's career total would have been 1 higher had that rule not been in effect in the early part of his career. The all-time career record for home runs in Major League Baseball is 755, held by Hank Aaron since 1974.	Babe Ruth hit 755 home runs in his lifetime.	1
Lord Ganesha occupies a special god status in Hindu tradition, and is considered as the bestower of all auspiciousness and destroyer of all negativity. Typically these festive celebrations last from one to 11 days, concluding with a Nimajjan ceremony (immersing the deity in the waters of lake/pond/river/sea/ocean etc). These celebrations are splendidly carried out in India amidst strict security …	Lord Ganesha is important for Hindus.	0
Federal Reserve Chairman, Alan Greenspan, warned Friday that recent gains in U.S. home prices, stock values and other forms of wealth may be temporary and could easily erode if long-term interest rates rise.	Greenspan also worried in his speech about what will occur with the ending of the recent sustained period of low interest rates and low risks for investors.	1
In March, Wikinews held an exclusive interview with Max Riekse, one of the candidates for the Constitution Party nomination for the 2008 United States presidential election. With the Constitution Party's national convention underway this weekend, we spoke with him one last time before he either becomes his party's candidate or loses. Riekse is a retired decorated Lieutenant Colonel in the U.S. Ar…	The Constitution Party includes Max Riekse among its members.	0
Taiwan's former president Lee Teng-hui , the spiritual leader of the pro-independence TSU , and Premier Frank Hsieh , a member of the Democratic Progressive Party , are also taking part in the march.	Chen Shui-bian is the new President of Taiwan.	1
US troops evacuated two injured soldiers said Staff Sgt. Duane Brown, a spokesman for the 42nd Infantry Division.	U.S. Military evacuated U.S. citizens.	1
Felicity Huffman and Patricia Arquette became first-time Emmy winners as they received lead actress honors, while Tony Shalhoub and James Spader, once again, proved favorites in the best actor category.	Arquette, who plays a crime-solving psychic in NBC's "Medium", won the best drama series actress award.	1
The chapters voluntarily transferred their right of electing the bishop to Emperor Charles V, and Pope Clement VII gave his consent to these proceedings.	Emperor Charles V was elected by Clement VII.	1
"I guess you have to expect this in a growing community," said Mardelle Kean, who lives across the street from John Joseph Famalaro, charged in the death of Denise A. Huber, who was 23 when she disappeared in 1991.	John J. Famalaro is accused of having killed Denise A. Huber.	0
At the police-training center in Waipahu, 17 members of the Honolulu Police Department's recruit class practiced driving on this training course on Friday. It will be the last recruit class for a while. Another class set to begin next week has been postponed and a second recruit class scheduled for July will also likely be put off to save money. "We're going to just delay it for now until the bud…	Mufi Hannemann is the mayor of Honolulu.	0
The father of an Oxnard teenager accused of gunning down a gay classmate who was romantically attracted to him has been found dead, Ventura County authorities said today. Bill McInerney, 45, was found shortly before 8 a.m. in the living room of his Silver Strand home by a friend, said James Baroni, Ventura County's chief deputy medical examiner. The friend was supposed to drive him to a court hea…	Bill McInerney is accused of killing a gay teenager.	1
The Jurassic Park Institute is an absolutely accurate way for kids to get excited about dinosaur science! Written by two noted paleontologists and illustrated in big bold colors, this kid-friendly nonfiction guide uses easy-to-understand text to describe at least 100 dinosaurs alphabetically.	Michael Crichton is the author of the book Jurassic Park.	1
His research had been focused on near-shore beds of marine plants commercially harvested in western P.E.I.	Marine vegetation is harvested.	0
It also raised questions about the quality of financial regulation in Singapore, where derivatives losses run up by former trader Nick Leeson led to the 1995 collapse of Barings Plc.	Nick Leeson was arrested for collapse of Barings Bank PLC.	1
Bush withheld judgment Monday on rival calls to beef up or scale down U.S. troops in Iraq, and said angry protests in Indonesia against his Mideast policy were a healthy sign of democracy in the heavily Muslim nation.	Bush said that protests in Indonesia against his Mideast policy were a sign of democracy in the heavily Muslim nation.	0
Like Jews and Christians, Muslims believe there is only one God.	Muslims are monotheistic.	0
Relatives of a missing woman and her husband said late Saturday that new information from the husband has prompted them to call off a volunteer search for the woman.	Relatives of a missing woman and her husband cancelled a volunteer search for the woman.	0
He said that his daughter was told that Clark had been cited to General Sessions Court.	Clark is employed at General Sessions Court.	1
President Jacques Chirac of France, a conservative like Kohl, and Prime Minister Lionel Jospin, whose fellow Socialists saw in the victory of Schroeder's Social Democrats a continuation of a European trend that brought them and British Prime Minister Tony Blair's Labor Party to power last year, paid tribute to both in almost equal measure.	Tony Blair belongs to the Labor Party.	0
Wilder and his colleagues are cautious about their results also because the data do not make clear whether it was the anesthesia that contributed to the children's learning deficits, or whether it was an underlying condition that may have required surgery and precipitated the learning problems. Of the more than 5,000 babies studied, 593 needed at least one surgery and just over 100 infants needed…	Anesthesia causes learning disabilities.	1
President Fujimori was first elected in 1990, and then re-elected in 1995 under a new constitution.	President Fujimori was re-elected in 1995.	0
Miles of Australia's most pristine coastline have been declared a disaster zone following a large oil spill from a storm-damaged cargo ship. At least 60 kilometres of Queensland's southeastern shore were contaminated when at least 42 tonnes of oil spilled into the ocean from MV Pacific Adventurer on Wednesday night. The ship, which had sailed into cyclonic weather, lost 31 containers aboard, one …	MV Pacific Adventurer has lost oil in the area of Moreton Island, Bribie Island and southern parts of the Sunshine Coast.	0
Bout - who is generally believed to be a model for the arms dealer portrayed by Nicolas Cage in the 2005 movie 'Lord of War' - has repeatedly denied any involvement in illicit activities. At a hearing earlier this month, he angrily accused the United States of framing him and pressuring Thailand to extradite him. He has long been linked to some of the world's most notorious conflicts, allegedly s…	Gaddafi is the leader of Thailand.	1
As the terms denoting this allowance vary, it may sometimes remain unclear whether fathers have any entitlements at all, and if so, to what exactly they are entitled.	Maternity leave varies in Europe.	1
"For the first time in history, the players are investing their own money to ensure the future of the game," Atlanta Brave pitcher Tom Glavine said.	Tom Glavine plays for the Atlanta Braves.	0
The Kakhovskaya Line is a line of the Moscow Metro. Currently it is the only line that exists outside the ring. It is the shortest line in Moscow. Although the line was formed in 1995, the stations date to 1969 when they were opened as part of the Zamoskvoretskaya Line.	The Kakhovskaya Line was built in 1995.	0
Jim Tracy became the latest to be shown the door in Paul DePodesta's restructuring of the Los Angeles Dodgers.	Jim Tracy was fired by Paul DePodesta.	0
Secretary-General Kofi Annan and Nane Annan are greeted by President Fidel Castro upon their arrival at Jose Marti Airport in Havana on April 10.	Castro visits the UN.	1
Kieslowski later said that he abandoned documentary filmmaking due to two experiences: the censorship of Workers '71, which caused him to doubt whether truth could be told literally under an authoritarian regime, and an incident during the filming of Station (1981) in which some of his footage was nearly used as evidence in a criminal case. He decided that fiction not only allowed more artistic f…	Kieslowski is a director.	0
President Alvaro Uribe was sworn into his second term of office in the Colombian capital of Bogota, Monday, pledging to improve the economy and make peace with FARC (Revolutionary Armed Forces of Colombia) rebels. Security was tight in order to prevent a repetition of the attack on his first inauguration in 2002 when FARC rebels fired mortars at the presidential palace killing 20. Police reported…	Alvaro Uribe is the current President of Colombia.	0
This became Aquincum when the Romans established a military camp and civilian town there at the end of the 1st century AD.	One of the first organized settlements on the site, though, was the Roman fortress of Aquincum.	1
Muslims make up some 3.2 million of Germany's 82 million people, and Turks represent two thirds of the minority.	3.2 million Muslims live in Germany.	0
Traditional performances in Jakarta include wayang dance and drama, gamelan music, and wayang shadow-puppet shows.	Gamelan music, in which percussion instruments are key, and shadow-puppet shows are popular in Jakarta.	0
Pope Benedict XVI is currently visiting Poland on his third pilgrimage. The motto of his pilgrimage to the home country of previous Pope, John Paul II, is "Stand firm in your faith". The Pope arrived at Okecie airport in Warsaw on May 25. He met with President Lech Kaczynski and prayed in an evangelic-augsburg church together with representatives of seven minor Polish churches. The following day …	Benedict XVI is the Pope.	0
A few growers place charcoal in the bottom of containers to absorb excess salts and maintain sweet soil, if plants are grown more than a few months.	Plants are grown in water or in substances other than soil.	1
Political change in eastern Europe and the removal of trade barriers in the Far East have given the four multinationals-Philip Morris, BAT Industries, R J Reynolds and Rothmans International-access to big potential new markets.	Trade liberalisation happened in China.	1
Vera Beers, of Olivet, recently was named employee of the month at Standard Printing in Marshall.	Vera Beers works for Olivet.	1
Barack Obama made history on 4 November 2008 when he defeated Republican rival John McCain to become the first black president of the United States. He had already broken new ground in his White House campaign, as the first black candidate to become the presidential choice of either major US party. To many people, Mr Obama seemed to come from nowhere. Although he had served in the Illinois state …	Barack Obama is the first black candidate to become the president of the United States.	0
In Jerusalem, the faithful celebrated Mass at the Church of the Holy Sepulcher, traditionally believed to mark the site where Jesus was crucified, buried and then resurrected. Brown-robed friars marched into the church to the sound of bagpipes, followed by clergymen in purple capes and others bearing crosses. And in the earthquake-ravaged central Italian city of L'Aquila, survivors gathered in ma…	A 6.3-magnitude earthquake struck the center of Italy.	0
Leftist guerrillas early Tuesday attacked a residential neighborhood in northern San Salvador where many government and military leaders have their homes.	Guerrillas attacked government buildings.	1
In February 1942, the Japanese Imperial Army landed an army of 20 thousand men in Dili (the capital of East Timor) and occupied the then Portuguese colony.	East Timor was a colony of Dili before it was occupied by Indonesia in 1975.	1
The sale was made to pay Yukos' US$ 27.5 billion tax bill, Yuganskneftegaz was originally sold for US$9.4 billion to a little known company Baikalfinansgroup which was later bought by the Russian state-owned oil company Rosneft .	Yuganskneftegaz cost US$ 27.5 billion.	1
The directive for the Border Patrol to stop arresting illegal aliens, as described in a previous post, has been rescinded by Robert C. Bonner, commissioner of the new Bureau of Customs and Border Protection.	Steps are being taken to stop the smuggling of aliens.	1
The stupendous power of the Tevatron made possible the 1995 discovery of the top quark - the last of six flavors of quarks predicted by the standard model theory of particle physics.	The top quark is the last of six flavors of quarks predicted by the standard model theory of particle physics.	0
A second man, aged 24, technically freed yesterday was bailed after being questioned over alleged forged identity documents, but has been further detained on immigration matters, a spokesman for Scotland Yard said.	A spokesman for Scotland Yard was freed yesterday.	1
Termini purchased and developed several buildings and areas including the Ellicott Lofts on Ellicott Street in Buffalo, which opened in 2003, The Oak School Lofts which used to be a Buffalo Alternative School, and 'IS' Lofts on Oak Street in Buffalo. Eva Hassett, Vice President of Savarino Construction, and Karl Frizlen an architect from The Frizlen Group and designer of the hotel commented on th…	Termini is the owner of Ellicott Lofts.	0
Newspapers choke on rising paper costs and falling revenue.	The cost of paper is rising.	0
The Nobel shines a spotlight on a form of "social capitalism" that has gained currency in recent years, propelled by high-profile supporters like former President Bill Clinton, rock star Bono and Microsoft founder Bill Gates.	President Bill Clinton is a supporter of "social capitalism".	0
If the ruling is that these trade-secrets were stolen goods, I'd be willing to bet that these three guys could refuse to answer any questions, by invoking the 5th Amendment, since they would incriminate themselves by saying anything.	Trade secrets were stolen.	1
In-form Rooney's hot goalscoring streak of seven goals in his last four internationals saw him win the vote to be crowned England's Player of the Year for 2008. Manchester United striker Rooney, 23, is set for his 50th cap against Ukraine at Wembley tomorrow and is enjoying the best form of his England career after a heart-to-heart with Capello. England boss Capello ordered Rooney to work hard on…	Fabio Capello is the coach of the English team.	0
Maximo Rene Mendez in an apparent smuggling scheme died after doctors disconnected life-support equipment.	A cocaine-imbibing Miami man had life support removed.	1
The Actors Studio offering will be based on Simon's female version of the play which was premiered in 1985 in New York, at the Broadhurst Theatre, with the characters' names being Florence Unger and Olive Madison, played by Sally Struthers and Rita Moreno respectively.	Broadhurst Theatre is located in New York.	0
The decision by French President, Jacques Chirac, to invite Robert Mugabe to a Franco-African summit in Paris, in February, has angered those across Europe who want Zimbabwe's president to remain an international pariah.	France invited Mr. Mugabe to attend a Franco-African summit in Paris.	0
The ruling Popular Party proposed the ban of Batasuna after the 24-year-old Basque party refused to condemn the terrorist bombing the ETA carried out on Aug. 4 against civilians.	The trigger for this move to ban Batasuna was their failure to condemn an ETA bombing.	0
A seven-member Tibetan mountaineering team conquered the 8,586-meter Mt. Kanchenjunga, the third highest peak of the world, the Chinese mountaineering association confirmed here on Sunday.	Kanchenjunga is 8586 meters high.	0
It is also an acronym that stands for Islamic Resistance Movement, a militant Islamist Palestinian organization that opposes the existence of the state of Israel and favors the creation of an Islamic state in Palestine.	The Islamic Resistance Movement is also known as the Militant Islamic Palestinian Organization.	1
Hydroponics is the growth of plants in a substance other than soil with water.	Plants are grown in substances other than soil.	0
Colin L. Powell and Laura Bush, wife of Gov. George W. Bush, are to speak on the opening night in Philadelphia, while the Democrats have tentative plans to have President Clinton and Hillary Rodham Clinton address the delegates on the first night in Los Angeles.	The name of George W. Bush's wife is Laura.	0
The drug, along with aspirin and ibuprofen, is one of the most widely used pain relievers available without a doctor's note.	Aspirin is one of the most widely used pain relievers available without a doctor's note.	0
He is like some great writers, from Charles Dickens to William Faulkner to Gabriel Garcia Marquez: the insistence on the value of the local leads to the universal.	Gabriel Garcia Marquez is a Nobel prize winner.	1
At least 19 people have been killed in central Florida in the city of Lady Lake and Paisley after severe storms and a tornado ripped through the cities in the middle of the night. Eleven of those killed were in Paisley and three were in Lady Lake. The death toll is expected to rise as rescue crews resume tomorrow morning. Volusia, Sumter, Lake and Seminole counties have all been declared a state …	Gov. of Florida, Charlie Crist, has visited the cities of Lady Lake and Paisley.	1
International journalists' organisations are accusing the U.S. government of committing war crimes in Iraq by intentionally firing at war correspondents.	US withdraws war crimes	1
Between March and June, scientific observers say, up to 300,000 seals are killed. In Canada, seal-hunting means jobs, but opponents say it is vicious and endangers the species, also threatened by global warming.	Hunting endangers seal species.	0
A man who died during the G20 protests was pushed back by a police line minutes earlier, independent investigators have said. Ian Tomlinson, 47, who died of a heart attack, was blocked from passing through a police cordon as he attempted to walk home from work at a newsagent, the Independent Police Complaints Commission (IPCC) said. He was caught on several CCTV cameras walking up King William St…	Ian Tomlinson was shot by a policeman.	1
Io is 2,236 miles (3,598 kilometers) in diameter, slightly larger than the Earth's moon.	The terrestrial moon has a diameter of 3746 kilometers.	1
The Bakun Hydroelectric Project (BHEP) comprises the construction of a 2,400MW hydroelectric dam, the transmission of its electricity, and the building of related infrastructure including access roads.	A hydroelectric project is proposed or is under construction.	0
Forty-five percent of the bills examined were bipartisan, and 85 percent of the reviewed bills had Republican lead sponsors. 8221; Small business owners are disappointed by the Republican track record, particularly the lack of productivity in the Senate.	The Senate is the least productive.	1
Of Irish descent, he was born in Brookline, Mass., on May 29, 1917. Graduating from Harvard in 1940, he entered the Navy. In 1943, when his PT boat was rammed and sunk by a Japanese destroyer, Kennedy, despite grave injuries, led the survivors through perilous waters to safety. Back from the war, he became a Democratic congressman from the Boston area, advancing in 1953 to the Senate. He married …	John Fitzgerald Kennedy was shot dead in 1963.	1
Genevieve de Gaulle-Anthonics, 81, niece of the late Charles de Gaulle, died in Paris on February 14, 2002. She joined the French resistance when the Germans occupied Paris.	Charles de Gaulle died in 1970.	1
Today's best estimate of giant panda numbers in the wild is about 1,100 individuals living in up to 32 separate populations mostly in China's Sichuan Province, but also in Shaanxi and Gansu provinces.	There are 1,100 pandas in the wild, in China.	0
Another French daily newspaper talks about PixVillage.	PixVillage is a French newspaper.	1
Qwest's revised bid, which did not offer more cash for MCI stock as expected, was deemed disappointing by one major MCI shareholder, and Qwest's shares fell more than 8 percent.	MCI shareholders accepted a $6.7 billion offer over Qwest's initial $8 billion.	1
The summit was marred by criticism of Tunisia for allowing attacks on journalists and human rights defenders to occur in the days leading up to the event. A French journalist for "Libération" was stabbed and beaten by unidentified men after he reported on local human rights protesters. A Belgian television crew was harassed and forced to hand over footage of Tunisian dissidents, while local human…	A French journalist was assaulted in Tunisia.	0
Everest Grand Circle Expedition, Nepal and Tibet. First circumambulation of Everest; trekking, skiing, and mountaineering. First American winter ascent of Pumori (elev. 23,422'). Immortalized in the book Everest Grand Circle. Ned Gillette, Jan Reynolds, Jim Bridwell, Steve McKinney, Craig Calonica and Rick Barker.	A woman succeeds in climbing Everest solo.	1
A teenager in Japan whose parents are being deported to the Philippines has decided to stay in Tokyo with her aunt. After the family lost a three-year battle to remain in Japan, Noriko Calderon, 13, had to choose whether to stay in Japan or go with her parents. She said an emotional goodbye to them at Tokyo's main airport. Filipinos Arlan and Sarah Calderon used fake passports to enter Japan in t…	Arlan and Sarah Calderon are Japanese.	1
Volkswagen should start to co-operate fully with the investigation by public prosecutors of the alleged theft of secret documents from General Motors.	German officials began investigating VW for theft.	1
From 1016 to 1030 the Normans were pure mercenaries, serving either Byzantines or Lombards, and then Sergius of Naples, by installing their leader Rainulf in the fortress of Aversa in 1030, gave them their first pied-à-terre and they began an organized conquest of the land.	Rainulf was the leader of the Normans.	0
The council prohibited any travel outside of Haiti by all officers of the Haitian military and police and all major participants in the September, 1991, coup.	The council is prohibited to travel outside of Haiti by military officers.	1
Protest votes as citizens of the 25 EU nations punished their governments for everything from high unemployment to involvement in Iraq.	EU nations' citizens protest against punishment for unemployment.	1
Mr Lopez Obrador has alleged electoral fraud cost him the presidency, despite a recount confirming Felipe Calderon as Mexico's president-elect.	Felipe Calderon won the presidential election of Mexico.	0
That request is at odds with the law signed early yesterday, by Bush, directing the federal courts to consider the case de novo without taking into account the state court's findings.	Bush pushed the issue to federal courts.	0
The plant, located in Romulus, near Wayne, is about 15 miles southwest of Detroit. Initial reports stated that a single explosion in a chemical tank was the cause of the fire. The cause of this explosion has not yet been determined. Detroit ABC affiliate WXYZ confirmed that all employees made it out of the plant before the explosion occurred, and that HAZMAT teams were on the scene of the fire. W…	Romulus is found southwest of Detroit.	0
John Mark Karr, 41, a former elementary school teacher, has confessed to killing 6-year-old JonBenét Ramsey in 1996. Karr, an American, was arrested in an apartment located in Bangkok, Thailand. Karr called the killing an "accident", thereby implying that it was not murder, which requires intent. "I was with JonBenét when she died. I loved JonBenét. She died accidentally. I am so very sorry for w…	JonBenét Ramsey killed John Mark Karr in 1996.	1
The fatal shooting of Steven Charles Jenkins, a terminally ill AIDS patient, by his friend Philip Lee Saylor at Cedars-Sinai Medical Center has again focused attention on the problems of death and dying in our society.	Steven Jenkins was shot by a friend.	0
Some observers say the partnership between Google and NASA Ames could create a new hub of technological innovation in Silicon Valley, an area gutted by the technology bust.	Google's blockbuster partnership with NASA Ames Research Center is leaving local officials, environmentalists and Silicon Valley landlords feeling left out of the party.	1
Protesters, many from organized pro-government groups but including many ordinary citizens, carried anti-American banners and chanted slogans attacking U.N. Secretary-General Kofi Annan for his close alignment with U.S. policy.	Protesters confiscated anti-American banners and chanted slogans attacking U.N. Secretary-General Kofi Annan for his close alignment with U.S. policy.	1
The focus on the engines and the fuel, stems from the pilot's radio call, shortly before the crash.	The pilot had been attempting an emergency landing, after both engines failed.	1
A remastered version of Paramount's "Breakfast at Tiffany's," starring Audrey Hepburn, is scheduled for release Nov. 2 at $40.	Audrey Hepburn starred in "Breakfast at Tiffany's".	0
Prosecutors were still expected to unseal an 11-count manslaughter indictment against the ferry's captain, Michael Gansas.	Gansas' attorneys have said that rule was not communicated to ferry staff.	1
Jacqueline B. Wender is Assistant to the President of Stanford University.	Jacqueline B. Wender is the President of Stanford University.	1
Security authorities have declared a state of maximum emergency in Guatemala, which is located directly in the path of the hurricane.	There is a state of maximum emergency in Guatemala because of the hurricane.	0
ECB spokeswoman, Regina Schueller, declined to comment on a report in Italy's la Repubblica newspaper that the ECB council will discuss Mr. Fazio's role in the takeover fight at its Sept. 15 meeting.	The ECB council meets on Sept. 15.	0
Meanwhile, in an exclusive interview with a TIME journalist, the first one-on-one session given to a Western print publication since his election as president of Iran earlier this year, Ahmadinejad attacked the "threat" to bring the issue of Iran's nuclear activity to the UN Security Council by the US, France, Britain and Germany.	Ahmedinejad was attacked by the US, France, Britain and Germany.	1
The 38-year-old actress recently appeared in a court case against Jack Jordan, a man who was found guilty of stalking her. The friend added: "Everyone is so happy for Uma after what she went through with that stalker. Arki is a guy who can take care of her. "Uma is hoping this time, it's really love. Everyone wants the best for her. And Arki is a really sweet guy." Uma was previously married to a…	Uma Thurman is engaged to Arpad Busson.	1
Jader Barbalho, once president of the country's largest political party, was arrested on Saturday in the Amazonian city of Belem, after officials in the neighbouring state of Tocantins issued a warrant against him.	Jader Barbalho is the president of Amazon.	1
If legalization reduced current narcotics enforcement costs by one-third to one-fourth, it might save $6 - $9 billion per year.	Drug legalization has benefits.	0
A mercenary group, faithful to the warmongering policy of former Somozist colonel Enrique Bermudez, attacked an IFA truck belonging to the interior ministry at 0900 on 26 March in El Jicote, wounded and killed an interior ministry worker and wounded five others.	A mercenary group was injured in El Jicote.	1
Police in Rio de Janeiro arrested five men and recovered millions of dollars worth of art stolen earlier this month, including works by Salvador Dali and Henri Matisse. Police recovered all the stolen art except two Chinese ceramic sculptures from the 7th Century and a collection of silverware.	Millions of dollars of art were recovered, including works by Dali.	0
San Salvador, Jan. 13, '90 (Acan-Efe) -The bodies of Hector Oqueli and Gilda Flores, who had been kidnapped yesterday, were found in Cuilapa, Guatemala, near the border with El Salvador, the relatives of one of the victims have reported.	Guatemala borders on El Salvador.	0
The British government has indicated its readiness to allow Argentine companies to take part in the development of oilfields in the Falkland islands' territorial waters- provided they acknowledge that any oil extracted belongs to Britain.	The British indicated readiness to allow Argentine companies to take part in the development of oilfields.	0
"A force majeure is an act of God," said attorney Phil Wittmann, who represents the New Orleans Saints and owner Tom Benson's local interests.	Phil Wittmann works for Tom Benson.	0
Nival was founded in 1996 by Sergey Orlovskiy. In early 2005, the company was bought by Ener1 Group, a Florida-based holdings company, for around US$10 million.	Nival was sold in 2005.	0
The D-Day was the largest seaborne invasion force ever assembled headed for France on June 6th 1944.	The Normandy landings took place in June 1944.	1
Two Belgian soldiers, part of the UN peacekeeping force in Lebanon, were wounded Friday after stepping on a cluster bomb during a mine-clearing operation in southern Lebanon. One of the two soldiers stepped on a cluster bomb while clearing a minefield near the village of Majdel Silim. Their injuries were "serious but not life-threatening", a UNIFIL spokesman said, however this was denied by the c…	UNIFIL is affiliated with the Belgian Minister of Defence.	1
It is unlikely either vessel was operating its active sonar at the time of the collision, because the submarines are designed to "hide" while on patrol and the use of active sonar would immediately reveal the boat's location. Both submarines' hulls are covered with anechoic tile to reduce detection by sonar, so the boats' navigational passive sonar would not have detected the presence of the othe…	Two submarines have collided.	0
Scientists at the Genome Institute of Singapore (GIS) have discovered the complete genetic sequence of a coronavirus isolated from a Singapore patient with SARS.	Singapore scientists reveal that SARS virus has undergone genetic changes.	1
The anti-terrorist court found two men guilty of murdering Shapour Bakhtiar and his secretary Sorush Katibeh, who were found with their throats cut in August 1991.	Shapour Bakhtiar died in 1991.	0
It was like hitting the jackpot.	It was like removing the lottery.	1
The first person to be stopped at an international airport because of unpaid fines happened yesterday afternoon (NZDT) at the Auckland International Airport, New Zealand. The person, who wasn't named, was stopped because of the new legislation called the 'Collection of Fines at Airports' or more simply: Pay or Stay. He was forced to pay NZ$3,750 in unpaid reparations since 1986. "The person inter…	A person was stopped at an airport because of unpaid fines.	0
Lastly, the author uses the precedent of marijuana legalization in other countries as evidence that legalization does not solve any social problems, but instead creates them.	Drug legalization has benefits.	1
Seeking common ground amid sensitive differences on democracy, Bush and Putin agreed Thursday, on new efforts to keep nuclear arms away from terrorists as well as from sovereign nations like Iran and North Korea.	Putin and Bush, on Thursday, agreed that Iran, along with North Korea, must not become a nuclear threat.	0
A total of 599 United States citizens were evacuated safely, at their request; those who were interviewed expressed great relief at being out of Grenada.	The U.S. military evacuated U.S. citizens.	1
Since the ancient Greeks, inhalation has been recognized as a highly effective means of ingesting drugs. The extensive capillary surface area of the lungs allows rapid absorption, with a subsequent "rush" that has often been described as second in intensity only to intravenous injection.	Glue-sniffing is common among youngsters.	1
American illusionist, James Randi, offered $1m to anyone able to prove, under observed conditions in a laboratory, that homeopathic remedies can really cure people.	Illusionist James Randi offered a million dollars to anyone able to prove that homeopathy cures.	0
The Fifth Golden Rooster and Hundred Flowers Festival, to be held in southeast city of Kunming from October 9 to 13, will feature award-giving ceremonies, film exhibitions, as well as business exchanges.	The Golden Palm has been awarded at the Cannes film Festival.	1
But Rajeev Dhawan, director of the Economic Forecasting Center at Georgia State University, says the main issue ahead is higher inflation.	The Economic Forecasting Center is located in Georgia.	0
Mercedes-Benz is another German luxury-car manufacturer, but its M-Class sport-utility vehicle is assembled in Alabama and the new G-Class is from Austria.	Mercedes-Benz is a German car manufacturer.	0
In more than 40 years as a broadcaster, right up to the last weeks before his death, Sir Clement established himself as one of Britain's most recognizable personalities. He cultivated a reputation as a grumpy, irritable but hugely entertaining performer. He won widespread public affection, particularly for his appearances since 1967 as a relentlessly inventive, assertive and witty panelist on the…	Sir Clement Freud was the grandson of Sigmund Freud.	1
Acid attacks on women are carried out across Asia, with reports of such incidents from Burma, Cambodia, India and Pakistan.	Acid attacks are carried out on women	0
Bush's second term as President of the United States, which began on January 20, 2005, expired with the swearing-in of the 44th President of the United States, Barack Obama, at noon EST (UTC-5), under the provisions of the Twentieth Amendment to the United States Constitution. Bush performed his final official act this morning, welcoming Barack Obama and Michelle to the White House for coffee bef…	Barak Obama is the 44th President of the United States.	0
Farabundo Marti National Liberation Front's [FMLN] urban commandos have denied reports they participated in an attack on vice president-elect Francisco Merino's home.	Farabundo Marti National Liberation Front is accused of an attack on Merino's home.	0
Elephants have never lost the capacity to astonish and delight. But in New York City in the not-so-distant future, they will not be doing their astonishing and delighting at a zoo. The Bronx Zoo, the only zoo left in the city that keeps elephants, said yesterday that it planned to shut down its exhibit after the death of two of its three elephants, or even one. The current generation of children …	The Bronx Zoo is the biggest zoo in New York.	1
A computer system failure closed down share trading at the Tokyo Stock Exchange for most of yesterday, the worst disruption to date for Asia's largest bourse.	The Tokyo Stock Exchange was closed down by computer system failure.	0
Both Bahrain and Qatar are members of the Gulf Cooperation Council (GCC), but they have a territorial dispute that has led to Bahrain's boycott of the GCC summit convened in the Qatari capital of Doha on December 7-9.	The members of the Gulf Cooperation Council are: Saudi Arabia, Kuwait, United Arab Emirates, Qatar, Oman, Bahrain.	1
Thousands of Romanians participated in rallies on Monday to campaign for the release of three Romanian journalists kidnapped last month in Iraq . Crowds swelled in size after a weekend of smaller rallies sponsored by Romanian media workers and the Arab community in Romania.	Romania sent 730 troops in Iraq.	1
The White House pressure, reported by Iraqi officials in Baghdad and an American official in Washington, on Sunday, was a change in the administration's hands-off approach to Iraqi politics.	Washington is pressing Iraq's leaders to end weeks of political deadlock and to form a new government as soon as possible, US officials say.	1
The president of the organization for the construction of the new Acropolis Museum, professor Dimitrios Pandermalis, announced that the Museum will be ready to operate as an exhibition center for archaeological treasures in 2007. In response to this statement, the Greek government re-issued demands regarding the subject of the Parthenon Marbles' restoration to Greece from the United Kingdom. Afte…	Demetrios Pandermalis is the president of the organization for the construction of the new Acropolis Museum.	0
Mr Roughan claims that children from the age of nine and up are drinking late at night. "You don't know what the hell's going to happen." Mr Nant has apologised to the affected, inconvenienced residents. New Zealand Post state they are going to continue to monitor the situation, however and also have on-going discussion with the local council and police "to make sure we're abreast of any developm…	Roughan has nine children.	1
Between 143 and 152 people have now been hospitalized in the wake of Monday's train derailment near Lviv, Ukraine, and subsequent phosporous cloud. According to the Ukrainian Healthcare Ministry's spokesperson, Igor Gerych, 43 of the injured are children, 13 are firemen and three are medical personnel. None are considered to be in mortal danger, yet some cases remain at medium risk level.	A railway disaster caused a fire.	1
Nike Inc. said, Monday, that its first-quarter profit grew 32 percent, as the world's largest sneaker and athletic apparel company posted broad gains in sales and orders.	Nike said orders for footwear and apparel for delivery totaled $4.9 billion, including a 12 percent increase in U.S. orders.	1
In a sharply-worded internal World Bank report (leaked to The New York Times) the Bank has criticized its own decision to approve a controversial $40 million anti-poverty plan.	The World Bank is criticized for its policies.	0
The Chicago Bulls are a National Basketball Association team based in Chicago, Illinois.	The Bulls basketball team is based in Chicago, Illinois.	0
Argentina announced that it has decided to lift financial and trade restrictions on imports from Britain that were imposed during the 1982 Falklands conflict.	Argentina lifted restrictions on British imports.	0
In fact, Woolsey had had no first-hand experience with the world of spies until President Bill Clinton appointed him Director of Central Intelligence.	James Woolsey is the director of the CIA.	0
Movil Access, a Grupo Salinas company, announced today that Gustavo Guzman will appoint Jose Luis Riera as company CFO of Grupo Iusacell.	Movil Access appoints Gustavo Guzman as CFO.	1
Harrington, of Fitchburg, Massachusetts, was taken to an area hospital and is listed in critical condition. No other vehicles were struck during the crash. Authorities said others at the scene also assisted, including a turnpike employee and two motorists who carried Harrington out of the truck as police arrived. Fitzgerald said he had never used the defibrillator before Tuesday. "As a trooper, y…	Harrington is a resident of Massachusetts.	0
"Sculptures by Duane Hanson" is an exhibition of lifelike people sculptures created by this Minnesota born artist.	Duane Hanson was born in Minnesota.	0
Brazil - Pope John Paul II has a Brazilian cousin living in Rio Grande do Sul, Brazil. He is João Woidyla, 83, and he came to Brazil in 1914, before John Paul II was born in March, 18, 1920. According to the story told by local news agencies, the Pope's last name was Woidyla too, like João's. The Pope changed it to Wojtyla when he left Poland to avoid political persecution. The grandfather of Joã…	João Woidyla is a relative of Pope John Paul II.	0
The Sudanese President Omar Hassan al-Bashir has rejected an UN offer of up to 17,000 troops to stem the continuing crisis within the country. Bashir met with the UN Secretary-General Kofi Annan on Sunday at the 7th African Union Summit being held in the Gambian capital Banjul. In a speech to delegates from across the continent, Mr. Annan, who was born in Ghana, labeled the Darfur crisis as "one …	The African Union summit was in Egypt.	1
US telecom giant AT&T reported a nearly 10 percent drop in quarterly net profit on Wednesday but beat expectations on a hefty increase in wireless revenue and improved performance by Apple's iPhone. Net profit fell 9.7 percent in the first quarter compared with the same quarter last year to 3.12 billion US dollars while revenue fell 0.6 percent to 30.6 billion US dollars, the company said in a st…	iPhone is a product of AT&T's.	1
In the last few days of the war, Mussolini and his mistress, Clara Petacci, tried to escape to Switzerland.	Mussolini's mistress was Clara Petacci.	0
Also, in a landmark deal with Disney, iTunes is now offering current and past episodes from two of the most popular shows on television.	I-tunes does business with Disney.	0
Winning Team John C. Harsanyi, John F. Nash and Reinhard Selten were jointly awarded the Nobel Prize in Economics. The three professors were singled out for their unique contributions to game theory, derived from studies of games such as poker or chess, in which players have to think ahead and devise a strategy based on expected countermoves from opponents.	Three scholars shared a Nobel Prize for their studies about the game theory.	0
Authorities say Monica Meadows, who has appeared in catalogs and magazines, is in stable condition.	Monica Meadows is in stable condition.	0
India's steelmaker Tata Steel, of the Tata Group, buys Anglo-Dutch steel giant Corus Group for £6.7 billion ($12 billion), making it the world's fifth largest steel manufacturer. 70-year-old Tata group Chairman Ratan Tata, from one of India's best-known business families, won the race against Benjamin Steinbruch, 52, a famous Brazilian executive who is the chief and main owner of Companhia Sideru…	Tata group was founded 70 years ago.	1
Budapest consists of two parts, Buda and Pest, which are situated on opposite sides of the river and connected by a series of bridges.	Buda is located on the west bank of the Danube.	1
Photographs published by the Investigate magazine and the newspaper Sunday Star Times has shown the Prime Minister of New Zealand Helen Clark's husband, Peter Davis, being hugged and kissed by openly gay Auckland GP (General Practitioner) Dr. Ian Scott on election night 2005. The editor of Investigate, Ian Wishart, stated that at no time has Investigate ever suggested Davis is gay. Wishart said t…	Dr Ian Scott is married to Helen Clark.	1
The Arabic-language television network Al-Jazeera reports it has received a statement and a videotape from militants.	Al-Jazeera is an Arabic-language television network.	0
Kozlowski and the company's former chief financial officer, Mark Swartz, were sentenced, on Monday, to up to 25 years in prison.	A New York state judge also ordered Kozlowski and former Chief Financial Officer, Mark Swartz, to serve 25 years in prison.	1
The pills were sold under store brands by Wal-Mart, CVS, Safeway and more than 120 other major retailers, the Food and Drug Administration said.	The pills were commercialized by major retailers.	0
An investigation has found that Unity Party presidential candidate, Mrs. Ellen Johnson-Sirleaf, United Democratic standard bearer, Charles Brumskine, and Liberian National Union standard bearer, John Morlue, have been in the position of U.S. permanent residency or green card.	Mrs. Ellen Johnson-Sirleaf is the leader of Unity party.	1
Aboard Air Force One, Nov. 22, 2006 President Bush and Iraqi Prime Minister Nouri al-Maliki will meet next week in Jordan to discuss the deteriorating security situation in Iraq.	Jordan will host the meeting between President Bush and Iraqi Prime Minister Nouri al-Maliki.	0
For instance, the direct and indirect economic cost of the floods in Mozambique caused by Tropical Storms Elyne and Gloria in February and March 2000, is estimated at US$1 billion, as compared to the country's export earning of only US$300 million in 1999.	A tropical storm has caused significant property damage or loss of life.	0
Democrat Culbert L. Olson, elected governor of California in 1938, was a loyal supporter of Roosevelt's New Deal.	Democrat Culbert L. Olson was elected governor of California.	0
Today marks the 80th birthday of Her Majesty Queen Elizabeth II, whose reign has lasted over 54 years. Her Majesty became the first female to become the sovereign since Queen Victoria, who died in 1901 after a 64-year reign. She was crowned on June 2, 1953, in Westminster Abbey. It was the first coronation that was televised live. She is Queen of sixteen independent nations known as the Commonwea…	United Kingdom includes the Commonwealth Realms.	1
Abu Musa al-Hindi was arrested following a tip-off from Pakistani Intelligence who claimed that he was receiving direct orders from Osama bin Laden.	The possibility of an attack began with the arrest of Naeem Noor Khan.	1
March 30, 2009—Researchers may have finally come face-to-face with the real—and wrinkled—Nefertiti, thanks to sophisticated CT scanning technology. A carefully carved limestone face in the inner core of the Egyptian queen's famous bust (above, right) has emerged in new images, a new study says. The object, currently on display in Berlin's Altes Museum, was discovered in 1912 during an excavation …	Nefertiti died in 1912.	1
Out of the seven expeditions who were permitted to climb the 8586-meter high Mt. Kanchenjunga, only one climber from the United States succeeded.	Kanchenjunga is 8586 meters high.	0
Obesity is medically accepted to be a disease in its own right.	Obesity is medically treated.	1
Just one week before the elections, Antwerp was the scene of the 0110 concerts, organised against racism, extremism and gratuitous violence. The event was spurred by a series of acts of "pointless violence" during the last year (the murder of Joe Van Holsbeeck, the case Hans Van Themsche and the events surrounding Guido Demoor. However, Vlaams Belang asked many musicians to boycott the event, bec…	Guido Demoor was assassinated by Joe Van Holsbeeck.	1
NPF said that young people displaying onset symptoms of Parkinson's disease have special needs, because they often have children to raise, jobs to keep and other issues to address that are different than those patients in retirement years.	The symptoms of Parkinson's disease are: tremor, rigidity (stiffness; increased muscle tone), bradykinesia/akinesia, also "dysdiadokinesia", and postural instability.	1
The Rolling Stones kicked off their latest tour on Sunday with a concert at Boston's Fenway Park.	The Rolling Stones have begun their latest tour with a concert in Boston.	0
Euro-Scandinavian media cheer Denmark v Sweden draw.	Denmark and Sweden tie.	0
The high-speed train, scheduled for a trial run on Tuesday, is able to reach a maximum speed of up to 430 kilometers per hour, or 119 meters per second.	The train accelerates to 430 kilometers per hour.	0
More than a decade ago, Carl Lewis stood on the threshold of what was to become the greatest athletics career in history. He had just broken two of the legendary Jesse Owens' college records, but never believed he would become a corporate icon, the focus of hundreds of millions of dollars in advertising. His sport was still nominally amateur. Eighteen Olympic and World Championship gold medals an…	Carl Lewis won eighteen gold medals and set 21 world records.	0
Sida does not take any new decisions on support to projects in the Baltic states.	Baltic Countries join the EU.	1
Zhao, who died at 85, was a reformer who was removed from office, and imprisoned, in 1989 after denouncing the use of force against student protesters in Tiananmen Square.	Zhao was arrested in 1989.	0
The U.S. state of Florida entered an agreement on June 24, 2008 to purchase the U.S. Sugar Corporation, the largest manufacturer of cane sugar in the U.S., in an effort to restore the Everglades. Terms of the agreement stated that the purchase would be completed within 75 days, but that U.S. Sugar would be able to operate for another six years. After that, the state of Florida will retain ownersh…	Florida is going to buy the Sugar Corporation.	0
For Bechtolsheim, who designed the prototype for the first Sun workstation while he was a Birkenstock-shod Stanford University graduate student in 1982, the new line of computers, code named Galaxy, is a return to the company's roots.	The Sun workstation was created by Bechtlsheim.	0
Elizabeth Dowdeswell is the Under Secretary General at the United Nations Offices at Nairobi and Executive Director of the United Nations Environment Programme.	Elizabeth Dowdeswell is Executive Director of the United Nations Environment Programme.	0
The agreement also stated a period of transition for the Baltic countries to last until December 31, 1999. This was a much shorter period than that which was assigned to the Central European countries (their transition periods were declared to be 10 years). Estonia declined the transition period, Latvia received a transition period of four years, and Lithuania received a transition period of six …	Baltic Countries join the EU.	1
A two-day auction of property belonging to actress Katharine Hepburn brought in 3.2 million pounds.	A two-day auction of property belonging to actress Katharine Hepburn brought in £3.2m.	0
Jose Padilla, who is a former Chicago gang member, was found by jury to be guilty of supporting Islamic terrorist groups abroad. The co-defendants, Adham Hassoun and Kifan Jayyousi were also found guilty on conspiracy to murder, kidnap, and maim people in a foreign country; conspiracy to provide material support for terrorists; and providing material support for terrorists.	Jose Padilla did not support terrorism.	1
The unconfirmed case in Dundee concerns a rabies-like virus known only in bats.	A case of rabies was confirmed.	1
"Our best evidence is that the crustal magma chamber is filling with molten rock. But we have no idea how long this process goes on before there either is an eruption or the inflow of molten rock stops and the caldera deflates again," added Smith. Volcanic activity in Yellowstone heats up underground water which create geysers of superheated water, and is responsible for the creation and continuo…	There is a volcano in Yellowstone.	0
The marriage is planned to take place in the Kiev Monastery of the Caves, whose father superior, Bishop Pavel, is Yulia Timoshenko's spiritual father.	Yulia Timoshenko is the daughter of Bishop Pavel.	1
Earlier this year reporter Judith Miller was jailed for refusing to name the US-government source who identified a member of the US Central Intelligence Agency (CIA), Valerie Plame.	Judith Miller is a member of CIA.	1
John Lennon's widow, Yoko Ono, has topped the US dance chart at the age of 71 with a song supporting gay marriage.	Yoko Ono is John Lennon's widow.	0
Arromanches-les-Bains or simply Arromanches is a town in Normandy, France, located on the coast in the heart of the area where the Normandy landings took place on D-Day, on June 6, 1944.	The Normandy landings took place in June 1944.	0
When comparing Michele Granger and Brian Goodell, Brian has to be the clear winner. In 1976, while still a student at Mission Viejo High, Brian won two Olympic gold medals at Montreal, breaking his own world records in both the 400- and 1,500-meter freestyle events. He went on to win three gold medals in he 1979 Pan American Games.	Brian Goodell won three gold medals in the 1979 Pan American Games.	0
BBC Radio 1 bosses have today reversed their decision to censor the word "faggot" from the 20 year old "Fairytale of New York" song by The Pogues. The initial censoring of the song caused controversy recently as the song had been played for 20 years without censoring, and resulted in many people contacting the BBC saying the decision was "ridiculous". The ban was also ridiculed for the fact that …	"Fairytale of New York" does not contain the word "faggot".	1
Nike Inc. said, Monday, that its first-quarter profit grew 32 percent, as the world's largest sneaker and athletic apparel company posted broad gains in sales and orders.	Nike said that orders for delivery were up 11 percent from a year earlier, and it was optimistic about its growth prospects.	1
Munir Mezyed, a poet and critic, aroused the sentiments and emotions of the audience when he recited his smooth flowing poetry both in Arabic and English, which demonstrated his unique and overwhelming style.	Gotthold Ephraim Lessing lived from 1729 to 1781.	1
Qin Shi Huang, personal name Zheng, was king of the Chinese State of Qin from 247 BCE to 221 BCE, and then the first emperor of a unified China from 221 BCE to 210 BCE, ruling under the name First Emperor.	Qin Shi Huang was the first China Emperor.	0
Meanwhile, in an exclusive interview with a TIME journalist, the first one-on-one session given to a Western print publication since his election as president of Iran earlier this year, Ahmadinejad attacked the "threat" to bring the issue of Iran's nuclear activity to the UN Security Council by the US, France, Britain and Germany.	Ahmadinejab threatens Iran nuclear activity.	1
Vice-President Álvaro Marcelo García Linera, a principal author of the draft constitution, hailed Sunday's referendum results, saying, "this will be an egalitarian Bolivia, a Bolivia that leaves behind a dark, colonial, racist past." Linera, however, has acknowledged that the government has provoked deep divisions and faces vehement oppositions from many of the traditional elite, coming from many…	Álvaro Marcelo García Linera belongs to the republican party.	1
Muslims are commanded not to take Jews or Christians for friends.	Jews and Christians pray as Muslims do.	1
In Wednesday's filing, Google said it planned to complete the IPO "as soon as practicable."	It's unclear whether Wednesday's twist will affect the timing of Google's initial public offering.	1
Iranian nuclear officials say 54,000 centrifuges would produce enough enriched uranium to fuel a 1,000-megawatt reactor, such as the one being built by Russia that is near completion at the southern city of Bushehr.	54,000 centrifuges would produce enough enriched uranium to fuel a 1,000-megawatt reactor.	0
An attempted carjacking Thursday evening in Johannesburg has left famous South African reggae star Lucky Dube dead. He was dropping his children off in the suburb of Rosettenville when he was attacked. Police said that three gunshots were fired through the car window, injuring Dube. His children were out of the car at the time. An injured Dube then attempted to drive his car away from the area, b…	Lucky Dube was a reggae star.	0
Mossad is one of the world's most well-known intelligence agencies, and is often viewed in the same regard as the CIA and MI6.	Mossad is an intelligence agency.	0
Hugh was also very supportive of Mustang's plan to become Fuhrer, doing whatever he can to, as he put it, to "help him from the bottom to the top."	Hugh assisted Mustang.	0
The focus on the engines and the fuel, stems from the pilot's radio call, shortly before the crash.	The pilot had been attempting an emergency landing, after both engines failed.	1
Tom Cruise is married to actress Nicole Kidman and the couple has 2 adopted children.	Tom Cruise is married to Nicole Kidman.	0
Theravada Buddhism is the official religion of Thailand and is the religion of about 95% of its people. The government permits religious diversity, and other major religions are represented. Spirit worship and animism are widely practiced.	The official religion of Thailand is Theravada Buddhism.	0
Two trains collided in Shandong, China 4:41am local time on Monday killing at least 71 people and injuring over 400, including four French citizens. It is still not known exactly how many people were on either of the trains. The collision occurred in Zibo when one of the trains traveling from Beijing to Qingdao jumped tracks and collided head on with a train traveling in the opposite direction fr…	Zibo is in the vicinity of Beijing.	1
Clonaid said, Sunday, that the cloned baby, allegedly born to an American woman, and her family were going to return to the United States Monday, but where they live and further details were not released.	Clonaid announced that mother and daughter would be returning to the US on Monday.	0
Mitsubishi Motors Corp.'s new vehicle sales in the US fell 46 percent in June	Mitsubishi sales rose 46 percent	1
An act signed into law by Afghan President Hamid Karzai last month dramatically rolled back the rights of women in that country, according to human rights groups and a United Nations report on the bill by the United Nations Development Fund for Women. The Afghan government has not provided a copy of the text of the Shia Family Law to the UN or to other outside groups requesting it, citing "techni…	Hamid Karzai is an employee of the UN.	1
In the early Olympic games, athletes used to run a mile and then recite a poem. The first poet-in-residence of an English football team, Ian McMillan, remarked that football chants are like huge tribal poems. Generally, though, sport and poetry have never seemed natural companions in human enterprise. Until the New York Mets baseball team suffered in 2007 arguably the worst collapse in Major Leag…	David Shankbone is an employee of The New York Times.	1
FMLN guerrilla units ambushed the 1st company of military detachment no. 2 Jr. Battalion at la Pena Canton, Villa Victoria Jurisdiction.	FMLN guerrilla units attacked a commercial company.	1
THE persistence and severity of the drought in the Murray-Darling Basin has been described as "unprecedented" after late summer inflows to the river system fell to a 117-year low. The "bleak'' outlook for next three months was adding to the grim news, the Murray-Darling Basin Authority said. Irrigation water for Australia's food bowl will be dependent almost entirely on rainfall as basin states h…	The Murray-Darling Basin is in central Australia.	1
Once called the "Queen of the Danube," Budapest has long been the focal point of the nation and a lively cultural centre.	Budapest was once popularly known as the "Queen of the Danube."	0
The world's oldest known child has been discovered in East Africa in an area known appropriately as the Cradle of Humanity. The 3.3-million-year-old fossilized toddler was uncovered in north Ethiopia's badlands along the Great Rift Valley (map of Ethiopia). The skeleton, belonging to the primitive human species Australopithecus afarensis, is remarkable for its age and completeness, even for a reg…	Lucy fossils have been discovered 3.3 million years ago.	1
The longest stay in space was 438 days by Valeri Polyakov.	The record for the longest stay in space, by a human, is 438 days.	0
An Iraqi official reported today, Saturday, that 68 Iraqi civilians were killed as a result of the American and British bombing on Iraq and that their funerals were held today in Baghdad.	The 68 civilians killed as a result of the Anglo-American bombing of Iraq, were buried today in Baghdad.	0
The longest mission which the Russian Salyuts supported was 63 days. The second generation Salyuts would fly missions much longer and would need to be resupplied from time to time.	Russians hold record for longest stay in space.	1
In November, the results of the 2008 United States Senate election in Minnesota showed Republican Norm Coleman with a 215 vote lead over the Democratic challenger Franken. The close margin ―less than 0.0075 percent ―triggered an automatic recount which resulted in Franken leading by 225 votes, the total ratified by the Minnesota Canvasing Board January 5. The Coleman campaign filed a motion Janua…	Norm Coleman is a member of the Republican Party.	0
The World Health Organization moved Friday, to revise alarming predictions that a pandemic stemming from the bird flu virus ravaging parts of Asia, could kill as many as 150 million people.	The U.N. health agency has distanced itself from a top official's prediction that a global influenza pandemic could kill as many as 150 million people.	1
A prosecutor had urged a state judge to sentence Former Tyco International CEO, Dennis Kozlowski, to the maximum 15 to 30 years in prison for stealing hundreds of millions of dollars from the company.	Ex-Tyco CEO, Dennis Kozlowski, received 8-1/3 to 25 years in prison, Monday, for his part in stealing hundreds of millions of dollars from the manufacturing conglomerate.	1
Microsoft Corp. and Intel Corp., on Monday, threw their weight behind the next-generation, HD DVD format being promoted by Toshiba Corp., in a blow to Sony Corp.'s Blu-ray format.	Microsoft Corp. invented the next generation HD DVD format.	1
The FMLN has prudently taken time before adopting a definite position, meanwhile the government has increased its detentions and attacked the residences of leaders of the Social Christian People's Movement.	Social Christian People's Movement was attacked by FMLN.	1
The State of California Department of Occupational Health and Safety released its report on the September 5 fatal accident on Disneyland's Big Thunder Mountain Railroad attraction.	Disneyland has accident	0
Martin was taken to New Orleans Ochsner Foundation Hospital, where nurse Jinny Resor said he was treated for dehydration.	Martin works for the Ochsner Foundation Hospital.	1
The recent 14% hike in third class postage rates, accompanied by simultaneous double-digit paper price increases, has hit smaller catalogers especially hard.	The cost of paper is rising.	0
Today about 75% of people live in cities or towns. Art and culture are an important part of France.	75 people live in France.	1
In any case, the fact that this week Michael Melvill, a 63-year-old civilian pilot, guided a tiny rocket-ship more than 100 kilometres above the Earth and then glided it safely back to Earth, is a cause for celebration.	Michael Melvill guided more than 100 rocket-ships above the Earth.	1
Christopher Reeve, an actor and director who became an inspiration worldwide after being paralyzed in a horse riding accident, died Sunday of heart failure.	Christopher Reeve had an accident.	0
Further evidence emerged on Wednesday of the severe downturn in the aviation sector as Emirates pulled its giant Airbus A380s off the Dubai to New York route. The airline blamed the weakening global economy for the decision, an embarrassing U-turn only eight months after its A380 services were launched with the New York route. Emirates' failure to make New York work with the A380 has raised conce…	A380 has only 58 seats.	1
Rozsa ( Rose ) Hill , the third hill near the river, lies north of Castle Hill.	Rozsa Hill lies north of Castle Hill.	0
Deng Haihua, Ministry of Health spokesperson, expects the disease to reach its height between May and July. Yang Weizhong Deputy Director for the Chinese Center for Disease Control and Prevention said researchers are increasing research efforts to find a vaccine for EV71. Families are being instructed to embark on week-long disinfections with free medical supplies from local health authorities.	Deng Haihua is an employee of the Chinese Center for Disease Control and Prevention.	1
The papers presented show that all European countries are experiencing rapidly aging populations that will cause sharp increases in the cost of retirement income over the next several decades.	National pension systems currently adopted in Europe are in difficulties.	0
PM tried to buy the Belin biscuit company from RJR Nabisco two years ago.	American tobacco companies began to diversify production.	1
Bunker started XenuTV in 1999 and began to make videos that he provided for the Lisa McPherson Trust. Bunker has been a critic of the Church of Scientology since 1997. In 2006, he won a Regional Emmy Award after he and KUSI-TV news reporter Lena Lewis produced a documentary news video on the issues with the United States - Mexico border with San Diego, California.	Church of Scientology includes Lena Lewis among its members.	1
With a 38-35 victory over the New York Giants at Giants Stadium Saturday night, the New England Patriots became the second team in the modern era of the National Football League to go undefeated (16-0) in the regular season. The only other team to have achieved this feat was the Miami Dolphins in 1972, who were 14-0 due to a different regular season structure at the time.	New England Patriots is the name of a fast food chain.	1
QNX Software Systems Ltd., a leading provider of real-time software and services to the embedded computing market, is pleased to announce the appointment of Mr. Sachin Lawande to the position of vice president, engineering services.	Sachin Lawande Named VP of Engineering Services at QNX	0
He interviewed Shigeko Sasamori in December 2004. Ms. Sasamori was thirteen when the atomic bomb was dropped on Hiroshima (August 6, 1945).	In 1945, an atomic bomb was dropped on Hiroshima.	0
There are actually good grounds to believe that legalization would reduce the costs of respiratory damage from marijuana smoking by encouraging the development of better smoke filtration technology, the substitution of more potent, less smoke-producing varieties of marijuana, and the substitution of oral preparations for smoked marijuana.	Drug legalization has benefits.	0
The humane organization, Caritas, quoting its branch in Iraq, announced today, in Germany, that several Iraqi hospitals, especially Saddam Hospital, which is considered the biggest hospital in Iraq, were hit in the American-British bombing of the Iraqi capital.	An official source for Caritas announced today in Germany, that several Iraqi hospitals, (excluding Saddam Hospital, which is the biggest hospital in Iraq,) were hit in the American-British shelling of Baghdad.	1
The probe looked into the October 2000 shooting-deaths of 13 Arabs, during violent demonstrations in northern Israel that erupted days after the start of a Palestinian uprising.	Israel will not prosecute the police who killed 13 Israeli Arabs during pro-Palestinian protests in 2000, because of a lack of evidence, an official inquiry said yesterday.	1
Officials claimed they were backed by influential members of the Santa Cruz business community of Croatian descent. The security vice-minister, Marcos Farfan, said that police have surveillance photographs of Mr Dwyer at various public events attended by Mr Morales, including a peasant rally near Santa Cruz and a visit to naval installations on Lake Titicaca. Mr Farfan said that Mr Dwyer was "fol…	Lake Titicaca has a naval installation.	0
Scott's execution led to outrage in Ontario, and was largely responsible for prompting the Wolseley Expedition which forced Louis Riel, now branded a murderer, to flee the settlement.	Louis Riel assassinated Scott.	1
The National Basketball Association (NBA) has released the rosters for the 2007 NBA All-Star Game. The starting rosters can be found on the newly launched 2007 All-Star Game website. The 56th All-Star Game is scheduled to take place on Sunday, February 18 at the Thomas & Mack Center in Las Vegas, Nevada. 2007 Eastern Conference All-Stars Starters Gilbert Arenas (Washington) Chris Bosh (Toronto) L…	The Thomas & Mack Center was built by NBA.	1
A bus collision with a truck in Uganda has resulted in at least 30 fatalities and has left a further 21 injured.	30 die in a bus collision in Uganda.	0
The World Trade Organization, the International Monetary Fund and the World Bank have all been criticized for their role in catalyzing the harmful impacts of corporate globalization on people, the environment and sustainable development.	The World Bank is criticized for its activities.	0
President George W. Bush, who gave the keynote address and introduced his father, raved about the vessel: "She is unrelenting, she unshakeable, she is unyielding, she is unstoppable. In fact, she should have been named the Barbara Bush."	The name of George H.W. Bush's wife is Barbara.	1
The planet probably got this name due to its red color; Mars is sometimes referred to as 'the Red Planet'.	Mars is called 'the red planet'.	0
So far the British have preferred a policy of a voluntary approach to restricting advertising and high taxes on tobacco products.	Sales have declined due to restrictions on advertising.	1
Infertile women are vital for successful child-rearing despite being unable to produce children themselves.	Infertile women cannot produce children.	0
Greece objects to the neighbouring Skopje government using the name Macedonia, saying it implies claims on a Greek province of the same name.	Greece and Macedonia are in dispute over name.	0
Vanunu, 49, was abducted by Israeli agents and convicted of treason in 1986 after discussing his work as a mid-level Dimona technician with Britain's Sunday Times newspaper.	Vanunu's disclosures in 1968 led experts to conclude that Israel has a stockpile of nuclear warheads.	1
Ocean colour satellite remote sensing has developed rapidly within the last five years and satellite imagery is now processed automatically and made available via the WWW.	Ocean remote sensing is developed.	0
The so-called "grandmother hypothesis", based on studies of African hunter-gatherer groups, suggests that infertile women are vital for successful child-rearing despite being unable to produce children themselves.	The "grandmother hypothesis" suggests that infertile women are very important for raising children.	0
Nicholas Cage's wife, Alice Kim Cage, gave birth Monday, to a boy, Kal-el Coppola Cage, in New York City, said Cage's Los Angeles-based publicist, Annett Wolf. No other details were available.	Nicholas Cage is married to Alice Kim Cage.	0
Wal-Mart Stores has asked a US federal appeals court to review a judge's order approving class-action status for a sex-discrimination lawsuit.	A lawsuit was filed against Wal-Mart.	0
Protest votes as citizens of the 25 EU nations punished their governments.	The European Union is made up of 25 nations.	0
When the last member of the Hasmonean Dynasty died in 37 B.C., Rome made Herod king of Judah. With Roman backing, Herod (37-34 B.C.) ruled on both sides of the Jordan River. After his death the Jewish kingdom was divided among his heirs and gradually absorbed into the Roman Empire.	The Hasmonean Dynasty rules Jordan.	1
Mr David Herman, head of GM's local operations accused Mr Gerhardt Schroeder, prime Minister of Lower Saxony and a member of the VW supervisory board, of trying to use his political weight to influence the investigations by state prosecutors in Hesse into claims of industrial espionage against GM.	Gerhardt Schroeder was accused of helping VW.	0
The GDP report showed growth in business outlays advanced at a solid 8.9% pace.	The GDP was a disappointing report.	1
GUS on Friday disposed of its remaining home shopping business and last non-UK retail operation with the 390m (265m) sale of the Dutch home shopping company, Wehkamp, to Industri Kapital, a private equity firm.	Wehkamp was based in the UK.	1
Edward VIII shocked the world in 1936 when he gave up his throne to marry an American divorcee, Wallis Simpson.	King Edward VIII abdictated in 1936.	0
He tried to persuade a local banker to loan more money to the villagers, but the banker refused, insisting they didn't qualify for credit. So, Yunus started his own bank to help the poorest of the poor lift themselves up.	Yunus started his own bank to loan money to the villagers.	0
Animals are permitted to enter the UK 6 months later without quarantine as long as they have been treated for ticks, fleas and tapeworms between 24 and 48 hours before boarding the transport that will return the pets to the UK.	Quarantine is compulsory for animals to enter the UK.	1
Though Wilkins and his family settled quickly in Italy, it wasn't a successful era for Milan, and Wilkins was allowed to leave in 1987 to join French outfit Paris Saint-Germain.	Wilkins departed Milan in 1987.	0
Since '82 Federal Chancellor (elected by "constructive vote of no confidence" against former Chancellor Helmut Schmidt, Social Democratic Party (SPD); reelected 1983, 1987, 1991 and 1994). This makes Helmut Kohl the longest-serving chancellor of the Federal Republic, passing by Konrad Adenauer, the first chancellor, this October.	The name of Helmut Kohl's political party is the Christian Democratic Union.	1
Blue Mountain Lumber is a subsidiary of Malaysian forestry transnational corporation, Ernslaw One.	Blue Mountain Lumber owns Ernslaw One.	1
Congress leader Sonia Gandhi and BJP prime ministerial candidate LK Advani are among candidates whose seats are holding voting in the third phase. Results are due on 16 May and no party is expected to win a clear majority. Voters in the states of Bihar, Gujarat, Jammu and Kashmir, Karnataka, Madhya Pradesh, Maharashtra, Sikkim, Uttar Pradesh and West Bengal are casting ballots on Thursday. Voting…	Sonia Gandhi is winning in the Uttar Pradesh state.	1
New Zealand's Qualifications Authority said Friday that it still strongly discourages students from using anything other than full English, but that credit will be given if the answer "clearly shows the required understanding," even if it contains text-speak.	Full English is recommended by New Zealand's Qualifications Authority.	0
SCORES of fast food outlets have launched a legal challenge over payment and employment conditions for its workers, it emerged yesterday. The case is being taken by the newly formed Quick Service Food Alliance (QSFA), which also warned that current legislation would lead to job losses and businesses closures due to labour costs. The QSFA represents 170 businesses in the fast food sector including…	The Quick Service Food Alliance also includes McDonald's.	0
As hurricane Katrina moves beyond the Floridian peninsula, death tolls have begun to surface. On Friday, the official count was seven dead, at least five missing. 4 people in Broward, 3 in Miami. The forecast for Hurricane Katrina predicts that it will continue on its present northwesterly course and approach the panhandle of Florida and the Mississippi delta region in the next few days.	Hurricane Katrina hit Florida.	0
The Salt Lake City 2002 Winter Olympics will take place from February 8th to February 24th 2002. The Paralympics will take place in Salt Lake City from March 7th to March 16th 2002.	2002 Olympic Winter games take place in Salt Lake.	0
LISBON, Jan. 22 (Xinhuanet) -- Anibal Cavaco Silva, a former prime minister, won Portugal's presidential election on Sunday.	New Portuguese prime minister is elected.	1
Practically every architect of international stature has vied for the bonanza of public and private projects -- including Renzo Piano, Peter Eisenman, Philip Johnson, Rafael Moneo, Helmut Jahn and Richard Rogers.	Renzo Piano is an architect.	0
Whilst the Government has an absolute majority in the Australian Senate, it is not guaranteed that the necessary legislation will pass this house. Garnering the support of key Senator Joyce is critical to ensure that the bills will pass (as he will have the deciding vote) and he has already stated that, due to a damning report released earlier in the House of Representatives showing that fourteen…	Mr Joyce is an Australian Senator.	0
The six-member delegation included lawyers from the Justice, State, and Homeland Security Departments, according to U.S. military sources, who spoke on condition of anonymity because only Justice was allowed to officially disclose the mission. They were to spend a minimum of one hour with each of the Uighur (WEE-gur) captives, who are part of China's Muslim minority and who risk religious persecu…	Six Uighurs were captured to gain information about al-Qaeda.	1
Though owning no trees and no waters, Takeshima Island has become the subject of a bitter political dispute between Japan and South Korea.	There is a territorial waters dispute.	1
After graduating in 1977, Gallager chose to accept a full scholarship to play football for Temple University.	Gallager attended Temple University.	0
For women who are HIV negative or who do not know their HIV status, breastfeeding should be protected, promoted and supported for six months.	For HIV-positive mothers, the decision about whether or not to breastfeed a child can be difficult.	1
The recovery of the capsule, which carried astronaut Virgil "Gus" Grissom on a brief suborbital flight on July 21, 1961, took place on the 30th anniversary of mankind's first moon landing.	The moon was first touched by mankind in 1969.	1
The conference found that many Australians experience discrimination through the Governmental, penal, legal and health care systems because of their mental health, race, skin colour, sexuality, sexual formation or refugee status.	Mental health problems increase in the young.	1
Tourists pay millions of dollars a year to come and see Africa 's wildlife and smugglers pay millions more in strictly illegal purchases of ivory and rhino horn from poachers.	African countries encourage keeping animals alive to attract tourists.	1
Rehnquist served longer as chief justice than anyone in a century, and his 33-year career as a justice was among the half-dozen longest in the court's history.	Rehnquist served the second-longest tenure, as chief justice, in US history.	1
The Red Planet is thought to have no magnetic field. It has the greenhouse effect which raises the temperature about 5 degrees. It has a very thin atmosphere consisting of 95.3% carbon dioxide, 2.7% nitrogen, 1.6% argon, 0.15% oxygen, and 0.03% water.	Mars is called the red planet.	1
When Adolf Hitler heard of how Mussolini was executed and put on public display, he vowed he would not let this happen to him. Hitler shot his mistress and new wife, Eva Braunn, and then swallowing some poison, he shot himself in the mouth.	Mussolini's mistress was Eva Braunn.	1
Los Angeles Mayor James Hahn, along with top members of the Automobile Club of Southern California, along with will announce the kickoff of a $9 billion plan to fund Los Angeles County's Top Ten Traffic Busters.	James Hahn is a member of the Automobile Club of Southern California.	1
Getty also starred in several movies after the show including Mask where she played the mother of singer and song writer Cher and Stop! Or My Mom Will Shoot where she also played the mother of actor Sylvester Stallone. She also starred in the television show spin off of The Golden Girls titled The Golden Palace and made a two episode appearance on another spin off called Empty Nest. Getty was bor…	Stallone played Getty's father.	1
Strong competition in industries such as shipping has resulted in waves of investment in labour saving technology such as steel and aluminium cutting tools, processing machine and welding robots.	The automotive industry has seen advances in robotic metal cutting.	1
Cuban Leader Fidel Castro sent a letter to United Nations Secretary-General Kofi Annan assuring him that Cuba will follow anti-terrorism treaties in the wake of last month's terrorist attacks against New York and Washington.	Castro visits the UN.	1
"We've never had a core (business) thing," founder Richard Branson told Reuters at the launch this month of Virgin Vodka, which, with Virgin cola and Virgin computers, are his latest bright ideas.	Richard Branson's cola is called Virgin Cola.	0
Actor Christopher Reeve, best known for his role as Superman, is paralyzed and cannot breathe without the help of a respirator after breaking his neck in a riding accident in Culpeper, Va., on Saturday.	Christopher Reeve had an accident.	0
One year on since he was elected to office as President of Paraguay, Fernando Lugo is making headlines in the country he leads, but for all the wrong reasons. Newspapers and TV programmes have been dominated by stories of women coming forward to claim they had a child with the former Catholic bishop. This "political soap opera", complained one of these reports, is "paralysing the government". Thr…	Fernando Lugo was a Catholic bishop.	0
The London Eye in London, England sits 443ft over the River Thames. It has attracted more than 27 million visitors since its formal opening on December 31, 1999. Each compartment is set to be air-conditioned and hold up to 30 people. Three possible locations for the wheel to sit have been selected. This is not the first attempt by the Iraqi Tourism Board to bring tourists into the capital. The bo…	The River Thames flows through London.	0
Women are poorly trained for politics.	Women are poorly represented in parliament.	1
About two weeks before the trial started, I was in Shapiro's office in Century City.	Shapiro works in Century City.	0
The European Organization for Nuclear Research (CERN) said on Monday that repairing the Large Hadron Collider (LHC) will cost up to €16.6 million or $21 million. The LHC, which is the world's largest and highest-energy particle accelerator, is located near the border of France and Switzerland and crosses the border four times. It has a diameter of 27 km (17 miles). It is designed to simulate the …	CERN head office is in Paris.	1
The Walt Disney Co. donated one of the world's most significant private collections of African artwork, yesterday, to the Smithsonian's National Museum of African Art.	Disney gave the Smithsonian a trove of sought-after African art.	0
PM has now firm projects which include a stake in a joint venture called Constellation in Samara involving the city's main tobacco factory.	PM acquired three Russian factories.	1
Aides to British Prime Minister Tony Blair, whose Labor Party won power 13 months ago and who is the current EU president, said the leaders acknowledged jointly - and without trying to blame each other - that the EU's Belgian-based bureaucracy is regarded as both remote and overbearing.	Tony Blair belongs to the Labor Party.	0
A Spanish man who murdered a Welsh couple with a hammer on the island of Fuerteventura has been jailed for 39 years by a court in the Canary Islands. Brian and Tina Johnson were bludgeoned to death by tenant Juan Carmelo Santana, 42, when they tried to collect overdue rent from him in July 2006. Santana was sentenced to 17 years for Mrs Johnson's murder and 22 for the more "brutal" killing of her…	Juan Carmelo Santana was killed by Brian and Tina Johnson.	1
First Sea Lord Admiral Sir Jonathon Band GCB, ADC of the United Kingdom, the most senior serving officer in the Royal Navy, said that "...the submarines came into contact at very low speed. Both submarines remained safe. No injuries occurred. We can confirm the capability remains unaffected and there was no compromise to nuclear safety." "Both navies want quiet areas, deep areas, roughly the same…	Two submarines have collided.	0
By law, Mexico can only export half the oil it produces to the United States.	Mexico produces more oil than any other country.	1
The wait time for a green card has risen from 21 months to 33 months in those same regions.	It takes longer to get green card.	0
Jack Straw, the Foreign Secretary, will meet his Brazilian counterpart, Celso Amorim, in London today.	Jack Straw is a partner of Celso Amorim.	1
The West Pharmaceutical Services plant, which had been cited for numerous safety violations last fall, made syringe plungers and IV supplies.	The West Pharmaceutical Services plant had been cited for numerous safety violations last autumn.	0
If confirmed as rabies, the case could be the first occurence of the infection acquired in the UK since 1902.	A case of rabies was confirmed.	1
Busby countered, telling The Iconoclast, the point is that material from Chernobyl which is 1,800 miles to the east of Great Britain traveled to Great Britain and contaminated Wales, Scotland, and various parts of the United Kingdom. And they might as well have said that it was equally unfeasible for it to travel that distance in the opposite direction to the general flow of the wind, but we have…	The Chernobyl disaster had repercussions outside the ex-USSR.	0
Carmen was only slightly put out to find that women are as poorly represented among Australian political scientists as they are in parliament (Leonie was asking, 'where are all the women?').	Women are poorly represented in parliament.	0
Canadian wireless technology licensing company Wi-LAN has begun legal action against Cisco, alleging the networking giant's Linksys and Aironet products are making use of its intellectual property without permission.	Linksys and Aironet begin legal action against a Canadian company.	1
Actual statistics about the deterrent value of capital punishment are not available because it is impossible to know who may have been deterred from committing a crime.	Capital punishment is a deterrent to crime.	1
"If we could put a man on the moon within decades back in the 1960s, I think we can eliminate TB if we develop the will to do so" said O'Brien, who called for a significant investment for the research, particularly the large field trials necessary to demonstrate efficacy.	The moon was first touched by mankind in 1969.	1
Councilman Pierce had built the home for his daughter on E. 28th Street off Rossville Blvd, as he lives nearby.	Pierce lives on E. 28th Street.	1
Argentina and Britain announced an agreement Thursday to restore full diplomatic ties nearly eight years after they fought a 74-day war over the Falkland islands.	Full diplomatic relations were re-established in 1990.	1
Hooper, a salesman of Portland, is accused of posing as a potential home buyer on July 26, then forcing himself inside the residence and raping a 19-year-old woman.	Hooper bought a house in Portland.	1
In the 1970s, she was one of the most popular female vocalists in France, and became well-known internationally. Anne Marie David, from Arles in the south of France, parlayed her initial success from playing Mary Magdalene in the French production of Jesus Christ Superstar into taking home the "grand prix" at the Eurovision Song Contest in 1973. Her winning song, "Tu te reconnaîtras" (You will re…	Anne Marie David won the Eurovision Song Contest.	0
In France, art dealers are obliged by law to register all purchases except those bought at a public auction.	In France, works of art bought at public auction are exempt from registration.	0
Twenty-four people, among them seven children, were killed on Sunday after their airplane crashed in a river in Brazil. Four people survived the crash, including a 9-year-old boy. The aircraft, which was a twin-engine Embraer turboprop chartered by Manaus Aerotaxis, was carrying 26 passengers and two crew members when it crashed. The pilots of the plane, which had departed from Coari, had suppose…	24 people died in an airplane crash.	0
A young gunman known as Scarface has been jailed for life for the murder of a promising teenage footballer. Richard Harrison-Allen, 20, shot Etem Celebi dead in November 2007 as he tried to flee the scene in the Smalley Close estate, Stoke Newington, north London. Gang member Harrison-Allen, from Hackney, east London, who was convicted of the teenager's murder earlier this month, was sentenced to…	"Scarface" is the nickname of Richard Harrison-Allen.	0
Some large Russian oil companies, including Lukoil, Zarubezhneft, the state-owned oil company, and Alpha Eco, the trader, were implicated by the report.	Zarubezhneft trades in oil.	0
Some of the stolen trade secrets were seized from the defendants at the San Francisco International Airport (SFO) while they were attempting to fly to China.	Trade secrets were stolen.	0
Westbridge manufactures certified organic fertilizers including liquid growth enhancers and biostimulants.	Organic fertilizers are used as soil enhancers.	1
The optimal style of dam building is specific to the particular macroproject, the nature of the geophysical worksite (Anon., 2005) as well as social uncertainty, the undertaking management organizations experience, the operational complexities of many kinds of construction machinery and worker nationalities, the macroprojects situational geography and the logistics of its required compositional m…	Dam building prevents life-threatening situations.	1
Earlier this year, Kai-Uwe Ricke, chief executive of Deutsche Telekom, floated the possibility that T-Mobile USA might be sold.	Deutsche Telekom sold T-Mobile USA.	1
For a western European country, the birth rate in Finland is high.	Finland is the European country with the highest birth rate.	1
Typhoon Chanchu, packing winds up to 170 kph (106 mph) and the strongest typhoon on record to enter the South China Sea in May, made landfall between the cities of Shantou and Xiamen and was advancing northeast, the Hong Kong Observatory said.	A typhoon batters the Philippines.	1
The two rescuers who retrieved him are firefighters with a California-based FEMA team: J.D. Madden of Santa Clara and Eric Mijangos of Menlo Park.	A FEMA team is based in California.	0
The resignation came amid recent allegations by Massachusetts' attorney general that the Boston archdiocese engaged in "an elaborate scheme" to keep quiet the issue of child sexual abuse by priests.	The state attorney general claimed that the archdiocese engaged in a coverup.	0
At approximately 3:20 p.m., an unnamed caller reported sight of the suspects on a near street, East 27th Street, causing police to create a blockade, surrounding the suspect. This is where the other two officers were shot, this time in an exchange of gunfire while attempting to take the alleged shooter of the two officers into custody. The suspect was killed by police gunfire. The suspects name w…	Sargent Dan Sakai was a colleague of John Hege.	0
The Royal Navy servicemen being held captive by Iran are expected to be freed today.	British servicemen detained	0
A male rabbit is called a buck and a female rabbit is called a doe, just like deer.	A female rabbit is called a doe.	0
A song proclaiming that United States president-elect Barack Obama is Irish has got more than 600,000 views on video sharing site YouTube, with many of those views coming after he was elected on November 4. "O'Leary, O'Reilly, O'Hare and O'Hara, There's no one as Irish as Barack O'Bama," states the song. "You don't believe me, I hear you say. But Barack's as Irish, as was JFK. His granddaddy's da…	According to a song, Barack Obama is Irish.	0
On Wednesday night people in the Bahçelievler district of Yenibosna in Istanbul, Turkey, claimed that they had seen a UFO flying in the sky, the Turkish newspaper Sabah reports. They said that the UFO was glowing with white lights and that it revolved around itself. Istanbul has had previous UFO incidents in the past, and in 2002, the Istanbul UFO Museum was opened to the public.	A UFO might have been seen in Turkey.	0
A massive polio immunization drive is under way in more than 20 nations of West and Central Africa, but in Cote d'Ivoire violence has forced a postponement of the vaccination campaign, the Global Polio Eradication Initiative (GPEI) announced November 18.	Polio is under control in the world.	1
BEIJING — In the decade since the Chinese government began repressing Falun Gong, a crusade that human rights groups say has led to the imprisonment of tens of thousands of practitioners and claimed at least 2,000 lives, the world's attention has shifted elsewhere. The drive against the spiritual group has eliminated its leadership, decimated the ranks of faithful and convinced many Chinese that …	Falun Gong is a spiritual group.	0
A four-day state of emergency has been declared in the capital of Mongolia, Ulaanbaatar after violent protests occurred after allegations of vote rigging and fraud in Sunday's elections. Reports state that 5 people have been killed, and over 300 injured. The injured were police and protesters alike, suffering from smoke poisoning, rubber bullets, and stoning. Among the injured was a Japanese citi…	300 people were killed in Mongolia.	1
Ecuador has received short shrift in U.S. policy debates. Yet in recent years, significant public debate has taken place in Ecuador on the joint U.S./Colombian initiative and its effects on Ecuador and its citizens.	Peru debates border region with Ecuador.	1
Reagan was seriously wounded by a bullet fired by John Hinckley Jr. in an attempted assassination, but made a remarkably speedy recovery.	Reagan survived an attempted assassin's bullets.	0
With more than 223,000 refugees already in Texas, Perry said officials at relief centers, around the state, say they are running out of room.	With more than 220,000 refugees in Texas, Perry warned that his state was running out of room.	0
The prize is named after Alfred Nobel, a pacifist and entrepreneur who invented dynamite in 1866. Nobel left much of his wealth to establish the award, which has honoured achievements in physics, chemistry, medicine, literature and efforts to promote peace since 1901.	Alfred Nobel invented dynamite in 1866.	0
Ostriches put their heads into the sand to avoid the wind.	Ostriches bury their heads in the sand.	0
Hugh Jackman has done it all - almost. He's hosted the Oscars, danced on Broadway, flashed his winning grin and flexed his acting muscles, but Friday is the first time the Australian actor will claw his way into movie theaters as the main attraction. In "X-Men Origins: Wolverine," there's no Halle Berry or Nicole Kidman by his side to buoy the box office. This time it's just Jackman, his claws an…	Hugh Jackman will play the magician Harry Houdini.	1
"The rapidly mixed brigades of former enemies have been sent to the front lines with no salaries, rations, or any formal training, increasing the likelihood of future human rights violations," Human Rights Watch said in a statement. Among the former rebels integrated into the regular army are Bosco Ntaganda, who was recently promoted to the position of general. He is wanted on an arrest warrant b…	Bosco Ntaganda is a general.	0
The 84-year-old pope was wheeled to a hospital window, and blessed the crowd by making the sign of the cross in clear gestures, as a Vatican photographer snapped pictures.	The pope made the sign of the cross.	0
Janet Elaine Adkins, 54, used a controversial machine to commit suicide in Michigan.	An Alzheimer patient was in Michigan for an assisted suicide.	1
The bet, which won him dinner for four, was regarding the existence and mass of the top quark, an elementary particle discovered in 1995.	The Top Quark is the last of six flavors of quarks predicted by the standard model theory of particle physics.	1
The drive towards this new law was driven in part from a string of transport-related disasters in the late 1980s, such as the sinking of cross-Channel ferry the Herald of Free Enterprise in 1987, the oil platform Piper Alpha disaster in 1988, and the Marchioness Thames river boat collision in 1989. More than 400 people lost their lives in these three disasters, but no one individual or organisati…	100 or more people lost their lives in a ferry sinking.	1
Brent Frei, the co-founder of midmarket CRM vendor Onyx Software Corp., plans to step down as chief executive and chairman.	Brent Frei quits ceo position.	0
As leaders gather in Argentina ahead of this weekends regional talks, Hugo Chávez, Venezuela's populist president is using an energy windfall to win friends and promote his vision of 21st-century socialism.	Hugo Chávez acts as Venezuela's president.	0
Al-Qaida-linked militants have carried out a series of suicide bombings targeting Western interests in Indonesia since 2002.	Since 2002 Al-Qaida militants have tried to hit Western interests in Indonesia.	0
France is to compensate people who suffered health problems as a result of three decades of nuclear weapons tests, its government says. It was time to investigate health complaints reported by staff who took part in tests, Defence Minister Herve Morin said. Mr Morin told Le Figaro France should be "true to its conscience". France carried out more than 200 tests, firstly in Algeria and later in Fr…	France carried out more than 200 nuclear tests during 30 years.	0
Although he won with the lowest majority ever tallied by the ruling party , 48.7% of the votes , his ballots almost doubled those of outsider Diego Fernandez de Cevallos , the rightist runner-up . And insiders are now favored to win other Latin American elections in the coming months : In Brazil , Fernando Henrique Cardoso , a former Senate leader and Cabinet minister , is expected to finish ahea…	Fernando Henrique Cardoso is a Brazilian former Senate leader and Cabinet minister.	0
Gold mining operations in California and Nevada use cyanide to extract the precious metal.	Cyanide is used in gold mining.	0
Hakimi also claimed that the rebels killed Mawlavi Waqifi, a religious leader in the southeastern province of Khost.	Mawlavi Waqifi lived in the southeastern province of Khost.	0
"The aftershocks were less in the past two months, but they seem to be starting again. We are really worried about the fate of these islands," Smriti Kana Saha of Ranjat village, in the Middle Andaman Island, told Reuters by phone.	Smriti Kana Saha is a resident of Ranjat village.	0
Budapest consists of two parts, Buda and Pest, which are situated on opposite sides of the river and connected by a series of bridges.	Budapest consists of two principal parts that were merged in 1873.	1
The ship, owned by Mitsui O.S.K. Lines and flagged in the Cayman Islands, came under attack at around 4 p.m. Somali time (UTC+3) as gunfire came from two small priate boats. The vessel, with a crew of eighteen from the Philippines, suffered light damage to its front and windows were broken. The Jasmine Ace was en-route from Sharjah, United Arab Emirates to Mombasa, Kenya. The 126.75m car carrier …	Mitsui O.S.K is the owner of the Cayman Islands.	1
Consumers continued buying fewer lattes and coffees at Starbucks in its second quarter and restructuring charges led to a 77 percent in net income, but the drop in sales was something of an improvement. Starbucks Corp. - hurt in recent quarters by the perception that its drinks are too pricey - said Wednesday that sales at established locations fell 8 percent both worldwide and in the U.S. the fi…	Starbucks is a US coffee giant.	1
Israel controls an area of about 850 square kilometres in the south of the Lebanese Republic, while Syria has about 30 thousand soldiers over two thirds of the Lebanese territory.	Syria has 30,000 soldiers in 60% of Lebanon, and Israel controls an area in the south of 850 square kms.	0
Ashley Olsen has decided to remain with her twin sister, Mary-Kate, instead of going on a planned trip to Australia to promote the opening of the siblings' latest movie adventure "New York Minute," reports the AP.	Ashley Olsen plans a trip to Australia with Mary-Kate.	1
The privately owned spacecraft only got about 400 feet into space, according to radar measurements, but it was enough to confirm that it no longer takes a well-heeled government project to organize space travel.	private spaceship launches	0
Prime Minister Silvio Berlusconi was elected March 28 with a mandate to reform Italy's business regulations and pull the economy out of recession.	The Italian Prime Minister is Silvio Berlusconi.	0
Although the number of the confirmed Ebola cases has risen slightly to 26 in Gabon and to 16 in Congo Brazzaville, new infections are now so low that it seems the epidemic is "burning out".	Ebola Epidemic breaks out in Zaire.	1
According to research done by an anti-spam research company Sophos, the United States is the point of origin of over 42% of all spam. Trailing are South Korea with 13% and China with 8% of the world's spam. The security firm performed an audit of its honeypots to come up with the figures ―a honeypot is a special system set up to attract spam or spammers in order to gauge spammer activity. Such ac…	The United States produces spam.	0
"Glue sniffing" is most common among teenagers. They generally grow out of it once other drugs such as alcohol and cannabis become available to them. Seven-year-olds have been known to start "glue sniffing". Because of the social stigma attached to "glue sniffing" most snifters stop around 16 or 17 years, unless they are seriously addicted.	Glue-sniffing is common among youngsters.	0
Pakistan's President Pervez Musharraf held talks with British Prime Minister Gordon Brown in London on Tuesday, reassuring his host that Pakistan will hold a fair election next month and is ready to continue a sustained fight against terrorism and extremism. The visit has been widely called President Musharraf's "charm offensive." The Pakistani leader has held talks in Brussels, Paris, at the Wor…	Musharraf met Brown in London.	0
The city is twinned with Glasgow, Dortmund, Pleven, and Le Mans.	Dortmund is twinned with Glasgow.	1
This year, however, the contest has taken on a new urgency as the Clinton Administration, moving to block the Pyongyang government's bid to build a nuclear arsenal, has rekindled some of the passion in North Korea's defiance of the West.	Pyongyang is the capital of North Korea.	1
Sondhi Limthongkul, the founder of the political movement which overran Bangkok's airport last year, is in hospital after a gunman wielding an AK-47 ambushed his car at a petrol station and sprayed it with bullets early this morning. The unknown number of gunmen shot out the tyres of the car owned by Mr Sondhi, the head of the People's Alliance for Democracy 'yellow shirt' movement, and riddled t…	Sondhi Limthongkul has been hit by more than 100 bullets.	1
The Yankees split Hollywood with something to feel OK about after last night's 5-4 loss to the Dodgers.	Dodgers lose first game ever at Fenway	1
The Yemeni Islamic Jihad group emerged in 1992, and it is comprised of old warriors from Afghanistan.	Yemen's Islamic Jihad group was set up by old Afgan warriors in 1992.	0
Ms. Miers' whole life was based in Dallas and revolved around her legal work, her family and an attachment to an evangelical church that led her to what her former pastor described as a flowering of faith late in life.	Ms. Miers was a leader of an evangelical church.	1
RJ Reynolds Tobacco announced yesterday that it plans to build a factory in Turkey to produce cigarettes by late 1993.	RJR built factories in Turkey.	1
Yes, water is a critical area of dispute in the Arab-Israeli conflict; but given the current climate of peacemaking, and given the general war-weariness among states and populations, such predictions are excitable pieces of subjectivism.	There is a territorial waters dispute.	1
The organizers of the 15th International AIDS Conference, scheduled for next month in Bangkok, Thailand, on Saturday responded to press reports that a prominent hotel in Bangkok discriminated against HIV-positive visitors attending a different conference this month.	HIV-positive visitors take part in the 15th International AIDS Conference.	1
A collection of real-life testimonies by Klaus Pohl, one of Germany's most performed dramatists, its power resides less in the conventional meaning of the word drama than in what it reveals - a country still deeply at odds with itself, a kaleidoscope of events that flatters neither side, neither Western capitalism nor the former communist regime.	Klaus Pohl is a German dramatist.	0
The Dow Jones Industrial Average (DJIA), one of the main stock indices in the United States, has broken an all-time closing record, to close at 14,000.41 points which is up 82.19 points (0.59%) from its last close. Just 59 days before, the Dow hit an all-time high when it passed 13,000. This is the first time the DJIA has ever closed above 14,000 since its debut on May 26, 1896.	The Dow Jones has gained points.	0
It is the country's aging nuclear facility that currently concerns Armenian environmental groups as well as those in neighboring countries. Twenty miles west of the capital Yerevan, Armenia's Metsamor Nuclear Power Plant was built in 1970s and houses two VVER-440 Model V230 nuclear reactors. Metsamor, which currently produces about 40 percent of the country's electricity, is located in a seismica…	Metsamor nuclear reactor was shut down after the 1988 Armenian earthquake.	0
Pratibha Patil has won the 12th Presidential Elections of the Republic of India, becoming the first woman president of the second most populous country in the world. Patil, 72, previously governor of the state of Rajasthan, had support from the governing coalition. She won approximately two thirds of the vote, almost double the number of votes of her nearest rival Bhairon Singh Shekhawat, who res…	Chile has a female President.	1
In documents they filed with the U.S. District Court for the District of Columbia, government lawyers argued that three inmates who committed suicide last month by hanging themselves coordinated their actions by using attorney-client confidentiality to communicate with each other. Government officials said that among papers marked "Attorney Client Privilege" were instructions on how to tie knots …	Three people committed suicide in jail.	0
The world's fast-growing thirst for water can only be met by purifying sea water as rivers and reservoirs become unable to meet demand, Spain said last week unveiling a major program to fight its own chronic shortages.	The Ebro Delta is used for farming.	1
The Marriott is a popular place for foreigners to stay and a prominent enterprise in the city, despite a wave of violence the country suffers. The hotel had been victim of another attack in January 2007 where a security guard was killed and several people injured after the guard blocked a bomber from getting at the hotel, forcing him to detonate his explosives where he was.	There is a Marriott Hotel in London.	1
This case is one of the first to be prosecuted under a new U.S. law regulating unwanted e-mail.	There is a new U. S. law that bans e-mail.	1
Cage is a big fan of "Superman" (who was born on the fictional planet Krypton) and was to play the role in a film planned for the 1990s that never came to be.	Cage played Superman.	1
The German-based team say their study is the only report of prolonged hibernation in a tropical mammal.	The team studies hibernating mammals in Germany.	1
Nine soldiers and two police officers were killed in the ensuing gun battle, and two police officers were wounded, the officials said.	Six policemen and two soldiers were killed in a gunbattle, officials said.	1
Iran will hold the first runoff presidential election in its history, between President Akbar Hashemi Rafsanjani and Tehran's hard-line mayor, election officials said Saturday.	Hashemi Rafsanjani will face Tehran's hard-line mayor in Iran's first runoff presidential election ever, officials said Saturday.	0
Edwin Hubble is recongized as having been one of the foremost astronomers of the modern era.	Edwin Hubble was an astronomer.	0
"The Herald is now pleased that Kennedy can vigorously pursue a re-examination of the Iraq war and how to extricate our nation from it. Speaking seriously, I'll take this change of heart as a sobering indication that all of us, wherever we stand on the liberal-conservative continuum, are deeply concerned about the damaging impacts of the Iraq war and are looking for ways to work together to resol…	All are deeply concerned about the damage of the Iraq war and are looking for ways to resolve it.	0
To the south of Castle Hill rises the higher Gellert Hill ( 771 feet ), a steep limestone escarpment overlooking the Danube, which provides a panoramic view of the whole city.	To the south is Gellert Hill, which features the 19th-century Citadel.	1
Miller, the Pulitzer Prize-winning playwright whose most famous fictional creation, Loman in 'Death of a Salesman' came to symbolize the American Dream gone awry, has died.	Playwright Miller, the Pulitzer Prize-winning author of 'Death of a Salesman', has died.	0
Coal company stocks got a lift Monday morning after an article in Barron's said the industry was benefiting from soaring natural gas prices and the advent of new power plants that emit less pollution.	Coal stocks rise.	0
Discovery of the top quark, if confirmed, completes one set of subatomic building blocks whose existence is predicted by the prevailing theory, called the Standard Model, of the particles and forces that determine the fundamental nature of matter and energy. In the whimsical lexicon of modern physics, the elementary particles are called quarks, leptons and bosons.	Quarks, leptons, and bosons are the three elementary particles of physics according to the Standard Model.	0
Beijing's hard-line stance on the Dalai Lama has grown considerably tougher in recent years. Ties with Germany nose-dived after Chancellor Angela Merkel met with the Dalai Lama in September 2007, recovering only after Berlin offered a pledge similar to that made by France on Wednesday. Companies alleged to have supported the exiles' activities have been subjected to smear campaigns and boycott ca…	Angela Merkel is a Buddhist.	1
Kabul - A roadside bomb that injured six U.S. soldiers in eastern Afghanistan, was followed by a blast near a Kabul police station, Monday, that hurt two police officers and a civilian.	The six U.S. soldiers were residents in Afghanistan.	1
Hurricane Isabel was a tropical storm when she entered Virginia, but caused damage to 75% of the state, making it one of the costliest disasters in Virginia's history.	A tropical storm has caused significant property damage or loss of life.	0
It has become increasingly clear that Iran is making rapid progress toward attaining a nuclear weapons capability as U.S. officials have confirmed the presence of various nuclear sites that Tehran has failed to disclose	Iranian chemical weapons threaten United States.	1
Kuwait becomes the fourth Gulf country where women as well as men can vote in elections. Saudi Arabia holds strictly limited, male-only elections.	Women can vote in elections in Saudi Arabia.	1
In Seoul, Han confirmed that all North Korean media on Monday had started referring to Kim Jong Il as "His Excellency" or by the term previously reserved for his father, "the Great Leader." Until now, the younger Kim has been called "the Dear Leader."	Kim Il Sung's son is called Kim Jong Il.	1
The Daily Mail has confirmed it has pulled out of the bidding for rival newspaper the Daily Telegraph.	Daily telegraph is sold.	1
In a game ripe with controversy, Manchester United walked away with a crucial away win after a Ryan Giggs free kick gave them the lead. Lille protested the goal, saying the team was setting up its wall at the time Giggs took the kick, and the team nearly left the pitch. After goading by officials, the game was resumed, but Lille said it would be making a stake for a replay with UEFA. UEFA has rej…	Lille has defeated Manchester United.	1
According to Nelson Beavers, who is a co-owner of the current company, Carolina Analytical Laboratories, LLC. and has ownership/employment history with Woodson-Tenent and Eurofins, the septic system was installed in the early 1990s.	Nelson Beavers worked for Eurofins.	0
On the eve of a widely anticipated retaliation against Russian forces in Grozny, military commanders withdrew key units from the city, leaving it vulnerable to guerrilla infiltration.	Russian forces vulnerable to guerrilla fighters	1
The President's Emergency Plan for AIDS Relief (PEPFAR) provides funding for HIV/AIDS, malaria and tuberculosis treatment in 15 focus countries among the world's poorest, mainly in Africa. As of September 30, PEPFAR supported life-saving antiretroviral treatment for over 2.1 million men, women and children living with HIV/AIDS around the world, including more than two million people in Sub Sahara…	Pepfar was founded by President Bush.	1
David Marshall, responsible for customer training at ABB Robotics in Milton Keynes, fervently hopes that the food, drinks and confectionery industry will become the next big market for robots.	Robots are used in the food industry, in general.	1
The Dayton Peace Accords for Bosnia and Herzegovina was the first major peace agreement adopted after the Beijing conference, in December 1995.	The Dayton Peace Treaty was formulated to end the war in Bosnia.	0
A jet filled with tourists returning home to the French Caribbean island of Martinique, crashed Tuesday, in Venezuela.	A plane carrying vacationers home to the island of Martinique crashed, Tuesday, in Venezuela.	0
"The capacity people have to adjust and make peace with a new situation, even if they feel vulnerable, is really remarkable," said Randy Quevillon, chair of the psychology department and the Disaster Mental Health Institute at the University of South Dakota.	Randy Quevillon is employed at the University of South Dakota.	0
Eddeh reasserted his opinion that President Al-Hrawi ought to be reinstated for another 3 years, claiming that the he "has considerable experience in the running of the state, but his resignation would be appropriate after the withdrawal of Israeli and Syrian forces."	Eddeh calls for an extension to Al-Hrawi's presidency, saying that he should resign after the withdrawal of the Israeli and Syrian forces."	0
The first dinosaur remains in south-east Asia were found in Laos as early as 1936, but little else eventuated until the 1980s. Much of the area is heavily vegetated, and although difficult to explore, promises many significant finds in the future. Thailand has provided the best finds, particularly from the Khorat Group, which covers the period from the late Triassic to the early Cretaceous .	Dinosaur remains were found in Asia.	0
Friday, June 9, 2006 Oklahoma Governor Brad Henry signed SB 1800 that allows the death penalty or life without parole for those convicted of sexually abusing a child under the age of 14. Additionally, the bill also establishes a Child Abuse Response Team within the Oklahoma State Bureau of Investigation. Oklahoma has now joined Florida, Louisiana, Montana, and South Carolina to have similar measu…	SB 1800 is a law that protects children.	0
The Pharos, a monumental lighthouse built around 280 BC and standing 330 ft high, lit the entrance to Alexandria harbour for centuries, but archeologists have never been able to identify positively any remains.	The Pharos Lighthouse was built around 280 BC.	0
United States astronaut Sunita Williams, currently on board the International Space Station, has today broken the record for the longest unbroken space flight by a woman. At 5:47 a.m. UTC Williams passed the previous record of 188 days and four hours set by Shannon Lucid in 1996. This is not the only record Williams has broken. Earlier this year she set a record of 29 hours and 17 minutes for tim…	Anousheh Ansari paid to go in space.	1
Like the United States, U.N. officials are also dismayed that Aristide killed a conference called by Prime Minister Robert Malval in Port-au-Prince in hopes of bringing all the feuding parties together.	Aristide kills Prime Minister Robert Malval	1
Michael Jordan, coach Phil Jackson and the star cast, including Scottie Pippen, took the Chicago Bulls to six National Basketball Association championships.	The Bulls basketball team is based in Chicago.	0
A Miami International Airport concourse was evacuated for three hours Wednesday, after a pepper spray can discharged, causing 43 people to suffer respiratory distress.	An Airport concourse was evacuated Wednesday, after people began having trouble breathing.	0
Hinostroza's children told police that four hooded individuals broke into the house and shot their mother after having insulted her.	Hinostroza's children attaked their mother with a gun.	1
Food and Drug Administration, which regulates human experiments, says its regulations forbid human cloning without prior agency permission, and it has launched an investigation into whether Clonaid illegally performed any work on U.S. soil.	Food and Drug Administration forbids human cloning without prior permission.	0
Three major bombings in less than a week will be causing some anxiety among political leaders in Baghdad and Washington. Last Thursday 10 people were killed by a car bomb at a crowded cattle market in Babel province, south of Baghdad. On Sunday more than 30 died when a suicide bomber riding a motorbike blew himself up at a police academy in the capital. Tuesday's bombing in Abu Ghraib also killed…	Some journalists and local officials were killed in one of the three bombings in the Baghdad area.	0
In an interview this week, the president said that Vice President Dick Cheney and Defense Secretary Donald Rumsfeld will be a valued part of his administration until his presidency comes to an end.	Dick Cheney is Vice President of the Defense Secretary Donald Rumsfeld.	1
Estimates vary widely, but it is believed there are up to 100 million children toiling in homes, factories, shops, fields, brothels and on the streets of rural and urban India.	Child labor is widely used in Asia.	0
The group, along with a broad coalition of disarmament, environmental, peace, and religious organizations, expects the boycott to put pressure on French companies to exert their economic influence and encourage Chirac to end all nuclear weapons testing.	International pressure is exerted to end French nuclear tests.	0
The answer to the number one question, "how many continents are there?", is seven.	There are seven continents.	0
Dr. David Nabarro, of the World Health Organization, said a pandemic could come at any time and claim anywhere between 5 million and 150 million lives, depending on the world's response to bird flu.	The World Health Organization moved Friday, to revise alarming predictions that a pandemic stemming from the bird flu virus ravaging parts of Asia, could kill as many as 150 million people.	1
Bountiful arrived after war's end, sailing into San Francisco Bay 21 August 1945. Bountiful was then assigned as hospital ship at Yokosuka, Japan, departing San Francisco 1 November 1945.	Bountiful reached San Francisco on 1 November 1945.	1
After two years, the aspirin subjects experienced a reduced risk of fatal and nonfatal stroke.	People experienced adverse effects while taking aspirin.	1
A teenager, belonging to the anti-scientology group Anonymous, has admitted that he launched a distributed denial of service (DDoS) attack on the official website of the Church of Scientology, scientology.org. Dmitriy Guzner, aged 18, will admit to the charges related to carrying out the DDoS attack. He now faces a maximum sentence of ten years imprisonment. In response to incidents such as these…	The 18 year-old D. Guzner is a member of the Anonymous group which attacked Scientology website.	0
It is an independence movement among the Tamil peoples of northern Sri Lanka -- the ancient land of Ceylon independent from Britain in 1948 and took the name Sri Lanka, a Sinhalese word, in 1972.	The current name of Ceylon is Sri Lanka.	0
The biopic of wannabe actor, Johnny Stompanato, may be directed by Adrian Lyne of "Fatal Attraction" and "Indecent Proposal" fame.	Johnny Stomponato starred in Fatal Attraction.	1
The Sea-Viewing wide Field-of-View Sensor, SeaWiFS, has brought to oceanographers a welcomed and improved renewal of the ocean color remote sensing data.	Ocean remote sensing is developed.	0
20 million years ago there were apes, and by 5 million years ago our closest ancestors and cousins, early ape-humans, had split from the other apes.	Humans existed 10,000 years ago.	1
The American Defense Department reported today, that the bombing runs against Iraq are being especially carried out via cruise missiles launched from American aircraft carriers and B52 bombers.	The Pentagon reported today, that the bombing runs against Iraq are being especially carried out via cruise missiles launched from American aircrafts.	0
During that time, Wilson received the best-play Tony Award for "Fences," plus best-play Tony nominations for six of his other plays, the Pulitzer Prize for both "Fences" and "The Piano Lesson," and (a record) seven New York Drama Critics' Circle prizes.	Wilson was awarded the Pulitzer Prize.	0
Canada is officially a bilingual country but, with nearly 60% of the population speaking English as their mother-tongue, and only 24% speaking French as their first language, some people are questioning whether Canada is truly a bilingual nation or rather, a bilingual nation on paper only. French is not the only linguistic minority in Canada, and some of the languages spoken, in order of populari…	French is the most widely spoken language in Québec.	1
Anglo/Dutch Royal Dutch Shell, Total, of France, and Spain's Repsol were all named as examples of established oil companies involved in the oil-for-food programme before surcharges began in 2001.	Total participated in the oil-for-food programme.	0
Alzheimer's disease is successfully treated, and controlled by drugs which inhibit the synthesis of beta-amyloid protein.	Alzheimer's disease is treated using drugs.	0
Glue-sniffing and other forms of solvent abuse are being overlooked in the fight against drugs, according to a new report.	Glue-sniffing is common among youngsters.	1
A gunman has killed at least nine people in a series of shootings across two towns in the southern US state of Alabama before killing himself. Officials say there were at least four separate shooting incidents. The gunman fired on homes, a petrol station, shops and vehicles in Samson and Geneva near the Florida border. Five people - including a child - were killed in one home. Several of the vict…	Michael McLendon has killed his child in Samson.	1
China's announcement of a rival Panchen Lama to the boy already recognized by the Dalai Lama are indications that its Communist regime is desperate in using any means possible to strengthen control over Tibet and Tibetan affairs.	Dalai Lama and the government of the People's Republic of China are in dispute over Panchen Lama's reincarnation.	0
Although Eurodisney is a great family day out, visit also the chateaux in the area and the various parks and pretty small villages.	EuroDisney is located in the various parks.	1
Vodafone's share of net new subscribers in Japan has dwindled in recent months.	There have been many new subscribers to Vodafone in Japan in the past few months.	1
The loss offered a minor moral victory for Liverpool, as they scored only the second goal this season against Chelsea in league play.	Liverpool beat Chelsea.	1
However, witnesses said some of the black-clad gunmen who attacked a police station and government buildings in Baquba, 60 km (40 miles) northwest of Baghdad, proclaimed loyalty to Zarqawi and wore yellow headbands linking them to his group.	Some of the gunmen showed loyalty to Baquba's group.	1
About 10 million people live in the Paris metropolitan area, more than 15 percent of the country's total population. France's second largest city is Marseille (795,600) on the Mediterranean coast.	About 10 million people live in France.	1
The Scots pioneered the idea of a single currency, when they shared the Ecu with France during the Auld Alliance, and therefore they are certain to join in the monetary union process again when the EU states amalgamate their currencies under Maastricht.	France still maintains Ecu is the best denomination for the Maastricht single-currency..	1
A.C. Milan is in second place with 13 points, after two first-half goals from captain Paolo Maldini earned them a 2-1 victory over Reggina.	A.C. Milan lost to Reggina.	1
The plane involved in the incident was a Bombardier Dash 8, which crashed into a home located at 6038 Long Street in Clarence Center, a suburb of Buffalo. It went down at approximately 10:17 p.m. EST (03:20 UTC), February 12. 44 passengers, an off-duty pilot, and four crew members died in the accident, as well as one person on the ground.	A plane crashed while flying on autopilot.	1
The surge in violence has occurred while U.S. Marines and Iraqi troops battle insurgents near Karabilah on the Syrian border. British and American warplanes pounded targets to support a 1,000 Marine force. A Marine statement also said patrols in the devastated city of Fallujah came under attack Sunday. According to the statement, 15 insurgents were killed while the attack was repulsed.	Fallujah is not far from Karabilah.	1
O.J. Simpson has been arrested at the Palms Hotel and Casino on charges related to an alleged armed robbery on Thursday. Simpson is accused of taking items from memorabilia dealers at the Palace Station casino-hotel in Las Vegas. Simpson claims that the items belonged to him and were "things he hadn't seen in years or that had been stolen." Simpson denies guns were involved and that the incident …	O.J. Simpson was released in Las Vegas.	1
According to the World Health Organisation (WHO), a cholera epidemic in the African country of Zimbabwe has now infected over 80,200 people. The epidemic is the worst cholera outbreak in Africa for fifteen years. The United Nations agency stated that approximately half of all the patients that died of the disease did not reach any of the 365 cholera treatment centers located in the country.	A cholera outbreak hit Zimbabwe.	0
"Unlike the three subtypes, Zaire, Sudan and Ivory Coast, which can cause hemorrhagic symptoms, Reston does not. There has been no evidence that Reston can cause significant illness in humans. When Reston was previously found in monkeys, few animal handlers were infected but only one had very mild symptoms," the DOH's official website announced. In January 1997, the Philippines Department of Envi…	DOH stands for Department of Hurricanes.	1
In 1969, more than 500 million people around the world sat in front of television sets, watching grainy images of two men in white bulky spacesuits planting a U.S. flag on the lunar landscape with its black horizon.	The Apollo astronauts waved the American flag on the moon in 1969.	0
Manuel Rosales, who ran against Mr Chavez in the 2006 presidential election, faces corruption charges he says are baseless. He had been in hiding since the charges were filed last month. Venezuela's Interior Minister Tareck el-Aissami said Mr Rosales was a criminal on the run. "If he doesn't appear before the appropriate courts, he would be a fugitive from justice, and as a result the court will …	Manuel Rosales was mayor of Maracaibo.	1
Vivid spokesperson Jackie Markham has said the footage was created earlier this year and was purchased by the company two months ago from an unidentified third party. Markham said Jessica's attorney has not contacted them and she is unsure if any proceeds will reach Sierra. The tape also shows her making abusive comments about other contestants, such as Carrie Underwood, who has gone on to have s…	Jessica Sierra once reached the finals of "American Idol".	1
20th Century spokesman Rick Dinon said that between the time it applied for the rate increase and changed its mind, the estimated quake losses had ballooned by several hundred million dollars.	Rick Dinon is the senior vice president of 20th Century Insurance Co.	1
Two British soldiers have been arrested in the southern Iraq city of Basra, sparking clashes outside a police station where they are being held.	Two British soldiers' imprisonment prompted UK troops to storm a police station.	1
A Colombian airliner has crashed in a remote area of Venezuela killing all 160 people on board.	A Colombian plane crashed in a remote region of Venezuela.	0
The World Bank has also been criticized for its role in financing projects that have been detrimental to human rights and the natural environment.	The World Bank is criticized for its activities.	0
Qatar and Oman are members of the Gulf Cooperation Council, GCC, which also groups Saudi Arabia, Kuwait, Bahrain and the United Arab Emirates (UAE).	The members of the Gulf Cooperation Council are: Saudi Arabia, Kuwait, United Arab Emirates, Qatar, Oman, Bahrain.	0
Oracle had fought to keep the forms from being released	Oracle released a confidential document	1
The ivory ban was imposed by CITES in 1989 after a wave of poaching across Africa saw elephant numbers fall from an estimated 1.3 million to a few hundred thousand.	The ban on ivory trade has been effective in protecting the elephant from extinction.	1
A run by Mr. Feinblatt would complicate what is already a three-person race because he most likely would have the support of the powerful mayor, who is running for a third term. Such a move could also irritate the outgoing district attorney, Robert M. Morgenthau, because it could hurt the chances of his preferred candidate, Cyrus R. Vance Jr. The relationship between Mr. Morgenthau and Mr. Bloomb…	Feinblatt works for Bloomberg.	1
Ashley Olsen has decided to remain with her twin sister, Mary-Kate, instead of going on a planned trip to Australia to promote the opening of the siblings' latest movie adventure "New York Minute," reports the AP.	The Olsen twins star in "New York Minute."	0
Still, the storm surge was both stronger and earlier than expected, apparently coming through waterways southeast of the city, said Col. Richard Wagenaar, the Army Corps of Engineers' district chief in New Orleans.	Col. Richard Wagenaar said the problems would set back repairs at least three weeks, but June was still the target for having the levees back to pre-Katrina strength.	1
On Thursday, Syria said that it supports Iran's nuclear stance and said it "has a right to atomic technology," and said Western objections to Tehran's nuclear ambitions were "not persuasive." It comes in the wake of demands by US and European countries for Iran to halt its nuclear fuel enrichment activities. Iran notes that its nuclear program is civilian and consistent with Article IV of the Nuc…	Iran is backed up by Syria.	0
Guggenheim Museum, officially Solomon R. Guggenheim Museum, was founded in 1939 as the Museum of Non-Objective Art.	The Solomon R. Guggenheim Museum was opened in 1939.	0
State Police issued bulletins via teletype requesting patrols to be on the lookout for Robert Senacal, 35, of Cortlandt Manor.	Robert Senacal was arrested by police.	1
Neil Armstrong was an aviator in the Navy and was chosen with the second group of astronauts in 1962. Made seven flights in the X-15 program (1960 photo), reaching an altitude of 207,500 feet. Was backup command pilot for Gemini 5, command pilot for Gemini 8, backup command pilot for Gemini 11, backup commander for Apollo 8, and commander for Apollo 11: successfully completing the first moonwalk.	Neil Armstrong was the first man who landed on the Moon.	0
So far Sony BMG has not released a list of how many of its CDs are protected or how many have been sold.	Sony BMG sells protected CDs.	0
At the time, neither "USA Today" nor "The Observer" was able to verify which of the sixty-plus candidates it was.	"USA Today" is a subsidiary of "The Observer."	1
Every year, about a quarter of all children sustain an injury serious enough to require medical attention, school absences, and/or bed rest.	Fireworks may cause serious injuries.	1
Pop star Madonna has suffered "minor injuries" and bruises after falling from a startled horse on New York's Long Island on Saturday. According to her spokeswoman, the 50-year-old singer fell when her horse was "startled by paparazzi who jumped out of the bushes" to photograph her. Madonna was treated at a hospital in Southampton and was later released. A previous horse-riding accident in 2005 le…	Madonna is 50 years old.	0
King Tut Tomb Fetuses May Reveal Pharaoh's Mother - Egypt Mummies Moved for DNA Tests; Pharaoh Among Them? - March 30, 2009—Researchers may have finally come face-to-face with the real—and wrinkled—Nefertiti, thanks to sophisticated CT scanning technology. A carefully carved limestone face in the inner core of the Egyptian queen's famous bust (above, right) has emerged in new images, a new study …	Nefertiti was the stepmother of King Tutankhamen.	1
Orhan Pamuk, a prominent, post-modern writer whose work is translated into more than 40 languages, received the 2006 Nobel Prize in Literature. Pamuk was an admired writer in Turkey until the events in 2005, when lawyers of two Turkish professional associations brought criminal charges against him for "insulting Turkishness" after the author's controversial statements regarding the disputed Armen…	Pamuk won a Nobel Prize.	0
Based on a worldwide study of smoking-related fire and disaster data, UC Davis epidemiologists show smoking is a leading cause of fires and death from fires globally.	Domestic fires are the major cause of fire death.	1
"Cooper has never lost sight of these goals," Redford continued. "He brings to the position an infectious enthusiasm as well as a deep understanding of the Sundance brand and culture... He is a natural choice of succession to lead the festival into the 21st century." Among his other accomplishments for Sundance are helping foster the development of New Frontier on Main program, a multimedia conju…	Robert Redford is the founder of Sundance Film Festival.	1
Two new Les Paul books arrive in stores this year: The Les Paul Legacy by Rob Lawrence is due from Hal Leonard Publishing on October 27.	Rob Lawrence works for The Les Paul Legacy.	1
The New-York based company said, Tuesday, that profits totaled a record $946 million, or 75 cents a share, in the January-March period, up from $794 million, or 61 cents a share, a year earlier.	Net income grew to $369 million, or 83 cents per share, in the January-March period from $291 million, or 65 cents per share, a year ago.	1
The Santa Barbara Airlines plane took off just before dusk from the city of Mérida en route to Simón Bolívar International Airport outside the capital city of Caracas. Noel Marquez, director of Venezuela's emergency management agency in Mérida, said the plane has failed to contact control towers. Civil Defense chief General Antonio Rivero told reporters that it is unknown whether or not the plane…	A plane with 46 passengers has not contacted control towers.	1
In an interview on a television show called the No Drug Show, hosted by Larry Byrnes, the Church of Scientology blamed both the September 11, 2001 attacks in the United States and the attack on Pearl Harbor on psychiatrists and the drugs they prescribe their patients. Scientology considers psychiatry to be barbaric and a violation of human rights. The video was posted on the video sharing website…	Scientology is against psychiatry.	0
George H.W. Bush served this country not only as President but also as Vice President, Member of Congress, United Nations Ambassador, chief of the U.S. Liaison Office to the People's Republic of China, Director of the Central Intelligence Agency and also, as a naval aviator in World War II. Coming back from the war, he married his sweetheart, Barbara Pierce of Rye, New York, and later that year m…	The name of George H.W. Bush's wife is Barbara.	0
He had been hand-picked by John Sculley to take over Steve Jobs' position as head of the Macintosh group.	John Sculley was an executive of the Macintosh group.	0
In a statement to reporters, Parker called the spilt with Gap a mutual decision, and walks away $38 million richer and recently signed a 2-year deal with former employer HBO to develop future programming for the network. Parker is also scheduled to appear in two upcoming comedy films, a movie adaptation of the Comedy Central series, Strangers with Candy, as well as The Family Stone, costarring Di…	Claire Danes is an actress who played in "Stardust".	1
The 500,000 eligible, Muslim voters are likely to reward Chancellor Gerhard Schroeder's Social Democrats (SPD) in the September 18 parliamentary election, for its anti-Iraq war position and pro-Muslim policies.	The parliamentary election takes place on September 18.	0
"Bless Me, Ultima" has survived a challenge in New York without being banned, or indeed, burned. It came in 75th on the American Library Association's list of the 100 Most Frequently Challenged Books of 1990-2000. By comparison, the fourth, fifth, sixth, and seventh positions are occupied by Robert Cormier's The Chocolate War, Mark Twain's The Adventures of Huckleberry Finn, John Steinbeck's Of M…	J.K. Rowling is the author of "Harry Potter".	0
But these are only first hazards. "If the rain continues at the same magnitude and according to the forecast, then some of the rivers could reach flood stage either later [Tuesday] or Wednesday morning," said Allan Chapman, a hydrologist with the River Forecast Centre in Victoria.	Allan Chapman is employed at the River Forecast Centre.	0
Tony Blair, former Prime Minister of the United Kingdom, has left the Church of England and joined the Roman Catholic Church. Blair, currently the special envoy for Quartet on the Middle East, has long been attending mass with his wife and four children, who are all Catholic. Cardinal Cormac Murphy-O'Connor received Blair into full communion with the Catholic Church during Mass at Archbishop's Ho…	Blair belongs to the Church of England.	1
Vegetables help to preserve your bones, and help fight the bone-thinning disease osteoporosis.	Fruits and vegetables prevent osteoporosis.	1
A brain-dead teenager was removed from life-support equipment after giving birth to a premature daughter.	Pregnant women are allowed to die after they deliver their babies.	1
Both of these attacks, attributed to the drug trafficking cartels, took place after 10 bombs, placed in nine political offices of the Liberal and Social Conservative parties and in another bank office, exploded early this morning in downtown Bogota.	Nine political offices of the Liberal and Social Conservative parties were attacked by the drug trafficking cartels.	0
The media always talk about the Dow being up or down a certain number of points.	Dow Jones is down.	1
Cyanide is also used by Muru-ami fishermen in the Philippines to drive fish from the coral reefs.	Philippine fishermen use cyanide in fishing.	0
Camacho is a Mexican version of Japan's Morihiro Hosokawa -- a pragmatic tactician using a crisis and the attendant outcry for reform to further his political standing.	The Japanese Prime Minister is Morihiro Hosokawa.	1
In a move reminiscent for some of another actor, Ronald Reagan, who was twice elected governor of California, Schwarzenegger said he would be putting his movie career on hold so he can devote his time to running for governor.	Schwarzenegger was elected governor of California.	1
Ramadan told reporters at the opening ceremony of the Baghdad International Exposition, "No cooperation and no inspection or monitoring by the American Zionist espionage commission (the Special Commission for disarming Iraq's banned weapons - UNSCOM) before Iraq's demands are met."	Ramadan announced that Iraq will not cooperate with the inspectors.	0
The latest file-sharing service trying to go legit in a bid to avoid an expensive and dragged-out court battle is Grokster Ltd., according to a report published in The Wall Street Journal on Monday.	File-sharing service, Grokster, is in talks to be acquired by Mashboxx, which is attempting to establish a legal peer-to-peer music company.	1
The main race track in Qatar is located in Shahaniya, on the Dukhan Road.	Qatar is located in Shahaniya.	1
The university server containing the information relating to Mason's ID cards was illegally entered by computer hackers.	Non-authorized personnel illegally entered into computer networks.	0
Following the assassination attempt in 1981, Reagan said he felt God had spared him for a purpose, and he intended to devote the rest of his life in dedication to his God and to that purpose.	Regan was almost assassinated in 1981.	0
According to Professor Matthias Egger, from the University of Berne, and Swiss colleagues from Zurich University and a UK team at the University of Bristol, homeopathy has no such evidence.	Matthias Egger, MD, director of the department of social and preventive medicine (ISPM) at the University of Berne, Switzerland, led the study.	1
The dam covering what used to be its football pitch fill up with millions of tons of poisonous mining waste.	Mine waste-water poses an environmental hazard.	1
Kevin Vincent, 44, of Arlington, Va., said his wife buys store brand acetaminophen and he wanted to find out more about the problem.	Kevin Vincent buys store brand acetaminophen.	1
Joe Friday wore badge No. 714-in honor of the number of home runs Ruth hit in his career.	Ruth hit 714 home runs in his lifetime.	0
Nevertheless, 58 percent of Americans expressed their satisfaction with the President's job performance. 44 percent supported Nixon at the very beginning of the investigation into Watergate.	58% of Americans are unsatisfied with Clinton's job performance.	1
Valero Energy Corp., on Monday, said it found "extensive" additional damage at its 250,000-barrel-per-day Port Arthur refinery.	Valero Energy Corp. caused damages to Port Arthur refinery.	1
Microsoft Corp. and Intel Corp., on Monday, threw their weight behind the next-generation, HD DVD format being promoted by Toshiba Corp., in a blow to Sony Corp.'s Blu-ray format.	Microsoft Corp. is a partner of Intel Corp.	1
Mr Carstens left his job as IMF's deputy managing director last month to work with Mr Calderon, and will now lead efforts to push through market reforms and create more jobs.	Mr Carstens lost his job as IMF's deputy managing director last month.	1
G & H Restaurant Specialties has not released a statement regarding the violations, but the corporate offices in Louisville, Kentucky for KFC said, "our franchisee has finalized a plan for some structural repairs... The units will be temporarily closed while these building maintenance issues are addressed. [They will be] re-opened as soon as the repairs are complete." The health department also g…	Louisville is in Kentucky.	0
A team from the U.S. Centers for Disease Control boarded the ship when it docked in St. Maarten to oversee the cleaning operation and try to determine what caused the outbreak, Carnival said.	The causes of the outbreak were searched for by a team from the U.S. CDC.	0
The Russian government announced the termination of its "counterterrorism operation" in Chechnya effective April 16. According to the leader of the Russian secret service, Alexander Bortnikov, 20,000 soldiers will leave Chechnya in order to normalise the situation in the autonomous republic of Russia. This happened on behalf of the Russian president Dmitry Medvedev who had already announced a pos…	Alexander Bortnikov lives in Chechnya.	1
An American journalist of Russian descent, Klebnikov was shot four times by at least one assassin in a passing car as he stepped outside his office that evening in Moscow. He died shortly after arriving at City Hospital No. 20 in Moscow.	Vladislav Listyev was murdered in Moscow.	1
Today in the city of Sao Paulo (from May 1 to May 30) we have a display on Ayrton Senna.	Ayrton Senna was from Sao Paulo.	1
A decision to allow the exiled Italian royal family to return to Italy may be granted amid the discovery that the head of the family, Prince Vittorio Emmanuele, addressed the president of Italy properly. He has called President Ciampi "our president, the president of all Italians".	Italian royal family returns home.	1
While the House has been extremely active in passing bills addressing the key priorities of entrepreneurs, most of the legislation has hit a brick wall over in the Senate.	The House quickly passes bills addressing the priorities of entrepreneurs.	0
There can be no doubt that the Administration already is weary of Aristide, a populist Roman Catholic priest who in December, 1990, won an overwhelming victory in Haiti's only democratic presidential election	Haiti's only democratic presidential election took place in 1990.	0
The controversy became more desperate, this summer, when astronomers discovered a new object, larger than Pluto, orbiting in the Kuiper Belt at a distance of nine billion miles from the Sun.	The Kuiper Belt is nine billion miles from the Sun.	0
For one, Israel can comfortably subtract Gaza's 1.5m inhabitants from its demographic nightmare, maintaining, for a while longer perhaps, the Jewish majority.	Israel has 1.5m Jewish inhabitants.	1
Basque separatist party Batasuna is widely regarded as the political wing of the Basque paramilitary group, ETA - a linkage it denies.	Batasuna denies it is the political wing of ETA.	0
IBM is now at the top of my list of where I want to work. Ivy alone had nine interviews when the team visited the company's headquarters in Armonk last week.	IBM's has its headquarters in Armonk.	0
Samantha Orobator was arrested at Wattay Airport in Laos in August last year after she was allegedly caught with 680g of heroin. In Laos, smuggling more than 500g carries a mandatory death sentence. Reprieve lawyer Anna Morris flew into the country today fearing the trial would start before they were allowed to meet on Tuesday. According to the charity, Orobator was able to make contact with thei…	Samantha Orobator is a heroin addicted.	1
About 50 percent of all British party members are female (in contrast to only about 25 percent in Germany) but only 9.2 percent are represented in parliament.	Women are poorly represented in parliament.	0
Two women from two counties are dead and police have some clues as to who murdered them.	Police gather clues in double assassination.	0
Tom Online revenues for the three months ended June 30, 2005 were US$42.78 mn, an increase of 38.5% over the same period in 2004.	Tom Online earned US$42.78 mn in three months.	0
Prosecutors, who stated their intent on Sunday to seize bonds and cash from Madoff, filed another notice on Tuesday listing assets that they intend to seize, among them "various pieces of jewelry owned or held in the name of Ruth Madoff valued at approximately $2,624,340," and "approximately 35 sets of watches and cufflinks owned by Bernard Madoff," as well as $31.5 million in loans made to Madof…	Ruth Madoff is Bernard Madoff's daughter.	1
Mount Olympus, the highest mountain in the Olympic Range, rises to a height of 7,965 feet (2,428 meters) and is less than 25 miles (40 kilometers) from the Strait of Juan de Fuca.	Mount Olympus is in the Olympic Range.	0
UNSCOM employs about 120 persons in Iraq, including 40 inspectors.	Wilson uses some 120 persons in Iraq, 40 of whom are inspectors.	1
That prompted Clinton, wife Hillary Rodham Clinton and daughter Chelsea to spend a cold and dreary Saturday in Minsk.	Clinton's wife is called Hillary Rodham Clinton.	0
Traditionally, 60 percent of the tickets sold for a stop on the Vans Warped Tour, for example, occur six days prior to the show.	Most tours only sell 60 percent of the tickets.	1
Public health and animal health officials from the Departments of Health and Community Services and Forest Resources and Agrifoods today confirmed a rabies case involving a red fox in western Newfoundland.	A case of rabies was confirmed.	0
While preliminary work goes on at the Geneva headquarters of the WTO, with members providing input, key decisions are taken at the ministerial meetings.	The WTO headquarters are located in Geneva.	0
The disappearance of York University chef Claudia Lawrence is now being treated as suspected murder, North Yorkshire Police said. However detectives said they had not found any proof that the 35-year-old, who went missing on 18 March, was dead. Her father Peter Lawrence made a direct appeal to his daughter to contact him five weeks after she disappeared. His plea came at a news conference held sh…	Claudia Lawrence is 35 years old.	0
Hurricane Katrina petroleum-supply outlook improved somewhat, yesterday, as U.S. and European governments agreed to release 2 million barrels a day, of oil and refined products, from their reserves.	Offers by individual European governments, involved supplies of crude or refined oil products.	0
According to the 2002 census Slovenia has 1,964,036 inhabitants.	Slovenia has 1,964,036 inhabitants.	0
Pfizer has reached a broad agreement to pay millions of dollars to Nigeria's Kano state to settle a criminal case alleging that the drug company illegally tested an experimental drug on gravely ill children during a 1996 meningitis epidemic. The details remain private, but sources close to the negotiations said the total payments -- including those to the children, their families, the government …	Pfizer is the world's largest drug company.	1
"Mayday! Here is Estonia! Outside Uto lighthouse. We have listed 20 to 30 degrees," the Finnish Coast Guard quoted the distress signal.	The Estonia sank south of Uto island.	1
Fishermen using the poison sodium cyanide have helped to destroy an estimated 70% of the reefs.	Cyanide fishing is linked to the destruction of area reefs.	0
On May 17, 2005, the National Assembly of Kuwait passed, by a majority of 35 to 23 (with 1 abstention), an amendment to its electoral law that would allow women to vote and to stand as parliamentary candidates.	A pro-women amendment was rejected by the National Assembly of Kuwait.	1
Mars is considered the red planet because of its bright red color.	Mars is called 'the red planet'.	0
The third, and most remote possibility, was considered to be a so-called Jamaican coalition, again based on the party colours, between the Christian Democrats, the FDP and the Greens.	It seems unlikely that there will be a coalition between Gerhard Schroeder's Social Democrats and Angela Merkel's Christian Democratic Union.	1
Verizon Communications Inc. said on Monday it would buy long-distance telephone company MCI Communications Inc. in a deal worth $6.75 billion, giving Verizon a foothold in the market for serving large corporations.	Verizon Communications Inc.'s $6.7 billion takeover of long-distance provider MCI Inc. transformed the telephone industry.	1
Her Majesty Queen Elizabeth II was born in London on April, 21 1926, first child of the Duke and Duchess of York, subsequently King George VI and Queen Elizabeth. Five weeks later she was christened in the chapel of Buckingham Palace and was given the names Elizabeth Alexandra Mary Windsor. The Queen ascended the throne on February 6, 1952 upon the death of her father, King George VI. Her Coronat…	Elizabeth the Second's father was George VI.	0
A jet, carrying French Caribbean islanders home from a Panama vacation, crashed in rural Venezuela early Tuesday, after the pilot reported trouble with the engines.	A plane carrying vacationers home to the French Caribbean island of Martinique crashed, Tuesday, in western Venezuela after reporting engine problems, killing all 160 people on board, officials said.	1
The most surprising news story of the past week must be the 'wonderful' story that the AIDS epidemic in India is under control.	Polio is under control in the world.	1
We believe that, with the opening of Hong Kong Disneyland, visitors from Taiwan will be encouraged to stay longer in Hong Kong, to experience the magic of our theme park and of our city.	Disneyland is in Hong Kong.	0
Mr Ferdinand Piech said that the German company did not have any confidential plans or documents about GM's ultra-low-cost factory project.	Documents included secret plans for a new factory.	1
That request is at odds with the law signed early yesterday, by Bush, directing the federal courts to consider the case de novo without taking into account the state court's findings.	President Bush authorized the federal courts to review the case.	0
New Zealand film director Peter Jackson is to make a 264-million-New Zealand-dollar (133 million U.S. dollars) trilogy based on Tolkien's fantasy classic "Lord of The Rings," the local TV station reported Tuesday evening.	Tolkien wrote the fantasy epic called "Lord of the Rings".	0
Atlanta-based Delta Air Lines announced plans to cut 7,000 to 9,000 jobs by the end of 2007, approximately 17% of its employees. CEO Gerald Grinstein will take a 25% pay cut. Executives have their pay cut by 15%. Other employees will have their pay reduced by 7 to 10%. Employees that make less than $25,000 a year will not be affected by these pay cuts. Delta has already cancelled leases on 40 air…	European Airlines are cutting jobs.	1
It uses the first day of the first month of the Lunar Year as the start of the Chinese New Year.	The Chinese New Year's Day falls on the first day of the first month of the Lunar Year.	0
2001 Nobel economics prize winner Joseph Stiglitz, meanwhile, said the new currency could come about quickly if it was based on an expansion of the IMF's already established system of Special Drawing Rights, units of exchange used by the IMF which already have some of the features of currency. Stiglitz argued that, as the US dollar has become the standard global reserve currency, it has inadverte…	Joseph Stiglitz is the winner of a Nobel prize in economics.	0
For example, if you want to find out what the weather in your area will be like for the next five days, select the weather channel from the main multiscreen and you will find detailed forecasts and other weather news. Or if your team has been in action, you can read the top headlines for your chosen sport by keying in 300 on your handset - just as you would on Ceefax.	The weather channel gives you information about the weather in the next few days.	0
Washington Scientists have identified a hormone that significantly extends the lifespan of mice, a discovery that could mark a crucial step toward developing drugs that boost longevity in people.	Texas researchers have found a naturally occurring hormone that can extend the lifespan of mice by as much as 30%, a discovery that opens a new avenue of research into human longevity.	1
DENVER — Angie Zapata was a tall woman with striking black hair and eyes who would attract the attention of men, even those who knew she was biologically male. But prosecutors say when Allen Andrade found out, he beat her to death with a fire extinguisher. Her sister discovered her battered body under a blanket in her Greeley apartment last July. Andrade, 32, of Thorton, is scheduled to go on tri…	Angie Zapata has been killed with a fire extinguisher.	0
A wooden steamer of 293 ft sank on 10/13/1902, 13.5 miles North by Northwest of Fairport Harbor, Ohio. The lives of ten of the 19 persons on board were lost in the wreck.	100 or more people lost their lives in a ferry sinking.	1
Kurdistan Regional Government Prime Minister Dr. Barham Salih was unharmed after an assassination attempt.	prime minister targeted for assassination	0
The murders of Galan, a high-ranking police officer, and a judge last week, were probably carried out by an Israeli mercenary paid by the Medellin cartel - the world's most powerful drug-trafficking mafia - which has set up paramilitary squads accused of hundreds of individual murders and massacres against political and labor leaders, as well as peasants and patriotic union leftist militants in d…	Galan was killed by patriotic union leftist militants.	1
Hovind, self-styled as "Dr. Dino" (whose Ph.D, from a non-accredited correspondence university, is in Christian education) believes in Biblical literalism claimed that he is not liable for taxes and his "ministry" does not have to "render unto Caesar" because, as he claimed, his workers are "missionaries" not "employees". Hovind's tax troubles date back to at least 1996, when a judge at Hovind's …	Hovind was found guilty on 59 federal counts.	1
The Socialist Party was formerly part of the Labour Party, which has ruled the United Kingdom since 1997 and remains a member of the Socialist International. On the bus, Saunders and some of his cohorts — they occasionally, especially the older members, address each other as "comrade" — explains their view on how the split with Labour came about. As the Third Way became the dominant voice in the …	The Socialist Party was founded in the United Kingdom.	1
The man known as just the "Piano Man" has left the hospital and has returned home to his native Germany. According to British tabloids, the man, after losing his job in Paris, travelled to the UK through the Channel Tunnel.	The "Piano Man" worked for a British tabloid.	1
Three police officers have been killed by a gunman in Pittsburgh - the second mass shooting in the US in 24 hours. The officers were responding to an emergency call from the house of the gunman, named as Richard Poplawski, 23. Police said he was waiting, armed with rifles and a bulletproof vest. He shot two officers as they entered the house, and a third who tried to help them. He then traded gun…	In Pittsburgh the police killed a gunman.	1
Under the headline "Greed instead of quality", Germany's Die Tageszeitung says no good will come of the acquisition of the publisher Berliner Verlag by two British and US-based investment funds.	British and US-based investment funds acquire Berliner Verlag.	0
Organic fertilizers like vermi compost are used for increasing the quality, fertility and mineral content of the soil.	Organic fertilizers are used as soil enhancers.	0
(CNN) -- Malawians are rallying behind Madonna as she awaits a ruling Friday on whether she can adopt a girl from the southern African nation. The pop star, who has three children, adopted a son from Malawi in 2006. She is seeking to adopt Chifundo "Mercy" James, 4. "Ninety-nine percent of the people calling in are saying, 'let her take the baby,' " said Marilyn Segula, a presenter at Capital FM,…	Madonna has three children.	0
Facebook was founded by Mark Zuckerberg, an individual web developer looking to make friends at Harvard University. Although Facebook has been sued by ConnectU.com for allegedly copying its concept and data, Facebook is actually the first worldwide college network on the Internet. As one of the most popular college websites, Facebook is notable for its lack of prominent advertising. It quickly ac…	Mark Zuckerberg invented Facebook.	0
In the meantime, she said, the act of applying for European Union membership would create new confidence in Iceland abroad, helping to speed economic recovery. Commentators in Iceland have given high ratings to Ms. Sigurdardottir's performance in her 80 days in office, and in the election campaign, saying she has steadied the country's faltering self-confidence in the wake of the banking collapse…	NATO was founded in 1949.	1
The two-day postal delivery suspension placed on three streets in Hamilton, New Zealand has been lifted by New Zealand Post and the posties are back to work delivering mail. The suspension of deliveries applied to Tennyson Road, Dryden Road, and Emerson Place, which are located in Fairfield. New Zealand Post came to the decision on Friday to put the ban in place because of recent gang violence/co…	Fiona Mayo works in Fairfield.	1
The black Muslim activist said that he had relieved Muhammad of his duties "until he demonstrates that he is willing to conform to the manner of representing Allah and the honorable Elijah Muhammad (founder of the Nation of Islam)".	Elijah Muhammad founded the Nation of Islam.	0
She flew to Los Angeles last week, after her 74-year-old mother had a stroke, but is expected to return to Texas in a few days.	She recently left her camp, vowing to come back, to visit her mother who has just had a stroke.	1
The terror attacks, it was clear, had blasted a hole in the dam holding back Mumbai's reservoir of woes. While the protesters seemed to be reacting to a tragedy that had left at least 164 people dead and 308 injured, they were really venting the frustrations of having to cope with life in a city with an infrastructure so stretched that simply getting to work and back is an ordeal. At peak hour, t…	11 people died in the terror attacks in Mumbai.	1
The prosecutor told the court that the incident had caused "distress" to one of the children.	The prosecutor told the court that "distress" in one of the children is associated with the incident.	0
Green cards are becoming more difficult to obtain.	Green card is now difficult to receive.	0
As much as 200 mm of rain have been recorded in portions of British Columbia , on the west coast of Canada since Monday.	British Columbia is located in Canada.	0
A zoo spokesman said the endangered lizards, believed to number less than 4,000 in the wild, all hatched in the last two weeks and 14 eggs are still under observation. He calls it the Komodo's most successful breeding year ever at the zoo. The giant reptiles first arrived in the early 1980s, but the new births brought their total from 34 to 66. The Komodo dragon can grow up to 10 feet long and we…	A Komodo dragon can be 10 feet long.	0
About 2,200 Americans and 27,000 Filipinos died from disease and starvation at Camp O'Donnell before the camp was closed in July 1942, just three months after the beginning of the Death March. Ortega -- now the lone surviving member of the 192nd tank battalion - spent 3 ½ years in captivity in the Philippines and Japan before being liberated in August 1945 following the atomic bombs that devastat…	Americans used atomic bombs on Hiroshima and Nagasaki in 1945.	1
Trade between China and India is expected to touch $20 bn this year and Chinese investors are now rushing into India - lured by the country's growing wealth.	There is a profitable trade between China and India.	0
Mexico City (Mexico), 12 Jan 90 (DPA) - Salvadoran Social Democratic politician Hector Oqueli Colindres was kidnapped today, in Guatemala city, along with Guatemalan Social Democratic leader Gilda Flores, his party, in Mexico City, reported.	Hector Oqueli Colindres comes from El Salvador.	0
The organisation reports that it has recently seen a significant rise in the number of complaints and some of these involve modem connections being redirected, unbeknown to the users.	Complaints arose in the organisation about users who redirect their modem connections.	1
Violence over the last week killed 23 people, two worshippers dragged from a mosque and shot, underlining the challenges of bringing stability and strengthening Afghanistan's fledgling democracy.	Two worshippers were killed in Afghanistan.	0
President Bush returned to the Mountain State to celebrate Independence Day, telling a spirited crowd yesterday that on its 228th birthday the nation is "moving forward with confidence and strength."	Independence Day was a popular movie.	1
Linda Johnson, who lives with her husband, Charles, and two cats in a rented one-bedroom apartment in San Francisco's Mission District, said Katrina has made her realize she needs to gather together, in one accessible place, her scattered disaster supplies.	Linda Johnson is married to Charles.	0
Environment Minister David Anderson today announced his decision regarding the environmental assessment of the proposed Toulnustouc Hydroelectric Project.	A hydroelectric project is proposed or is under construction.	0
French justice minister Rachida Dati is trying to stop her convicted drug-trafficker brother from publishing a no-holds-barred book which she fears will reveal the identity of her baby's father. Jamal Dati intends to lift the lid on his famous sister's private life in the revealing family biography to go on sale later this year. The glamorous politician triggered a frenzy of media speculation aft…	Rachida Dati is a minister in France.	0
Rumsfeld said the Pentagon's annual assessment of China's military capabilities shows China is spending more than its leaders acknowledge, expanding its missile capabilities and developing advanced military technology.	China was increasing its military spending and buying large amounts of sophisticated weapons.	1
On April 27th, Pavolini went on, ahead of his troops, and reached Mussolini. Accompanying him were Angela Curti, the former mistress of Mussolini.	Angela Curti was Mussolini's mistress.	0
But an O2 insider said there had been problems with a companies trying to sell the pass codes. Some people were "bound to have been turned away" because of fraudulent tickets. Led Zeppelin, formed in 1968, were one of the most influential bands of the 1970s with songs such as Whole Lotta Love and Stairway To Heaven. They split in 1980 after the death of the drummer John Bonham. Kenneth Donnell, 2…	The band Led Zeppelin was formed in 1980.	1
US President George W. Bush has indicated he will invite Abbas to the United States for talks, something he never did with Abbas's predecessor, the late Yasser Arafat .	Yasser Arafat succeeded Abbas.	1
It could mean to leave in the street to thousands of workers.	It could lead to thousands of job losses.	1
The first kibbutz, Deganya, near the Sea of Galilee, was founded in 1910.	The first kibbutz was founded near the Sea of Galilee.	0
The so-called "grandmother hypothesis", based on studies of African hunter-gatherer groups, suggests that infertile women are vital for successful child-rearing despite being unable to produce children themselves.	Infertile women are vital for successful child-rearing, according to the "grandmother hypothesis".	0
The job gains mean that President Bush can celebrate - albeit by a very fine margin - a net growth in jobs in the US economy in his first term in office.	President Bush's first term in office showed a net gain in payroll jobs.	1
The New Zealand Maori Queen, Te Arikinui Dame Te Atairangikaahu died on Tuesday at 5.32 p.m. (NZST) following a long illness. She was 75 years old. The Maori Queen holds no constitutional function in New Zealand, but Dame Te Atairangikaahu was an avid supporter of cultural and sporting events; the 40th anniversary of her coronation was celebrated in May. She was awarded an Honorary Doctorate from…	Te Arikinui Dame Te Atairangikaah was a student at Victoria University in 1999.	1
On Tuesday, December 23, the menswear retailer The Officers Club's administrators PricewaterhouseCoopers decided to close 32 of the 150 stores immediately. PricewaterhouseCoopers also announced that TimeC 1215 limited had bought 118 of the stores for an undisclosed fee. TimeC 1215 is backed by David Charlton, chief executive of The Officers Club. This deal saves around 900 jobs. The Officers Club…	The UK retailer Zavvi has called in administrators during Christmas.	1
Because of Reagan's economic strategy, the federal budget deficit ballooned.	Reagan's economic strategy led to huge federal budget deficits.	0
Abu Eisa al-Hindi was said to have been involved in a plot to attack Heathrow airport, details of which were allegedly discovered on the computer of Abu Eisa al-Hindi, 25, an al-Qa'ida suspect recently arrested in Pakistan.	Abu Eisa al-Hindi is the father of Abu Eisa al-Hindi.	1
A briefcase containing magnets, batteries and a cell phone sitting in the bushes outside a Charleston, South Carolina coffee shop drew the local bomb squad's attention, before it was determined that it contained no explosives. Police had earlier closed down Calhoun Street in downtown, where the coffee shop is located, but reopened the street and let local residents and business owners that the si…	A briefcase was found outside Starbucks in Charleston.	1
Queen Victoria died in 1901, at Osborne House on the Isle of Wight.	Queen Victoria was born in 1901	1
Carl Smith collided with a concrete lamp-post while skating and suffered a skull fracture that caused a coma. When he failed to regain consciousness, his parents on August 8 consented to his life support machine being turned off.	Carl Smith died on August 8.	0
Today Wikipedia, the free encyclopedia that anyone with access to the Internet can edit, was the victim of an onslaught of practical jokes, as April Fool's Day kicked in various timezones around the world, at least those parts which follow the Gregorian calendar. It is believed that Wikipedia contributors were kept busy tidying up and removing prank articles and changes made by other Wikipedia co…	Readers of online encyclopedias can edit the contents.	0
The trial court may allow the prevailing party reasonable attorney fees as part of costs.	The prevailing party may not recover attorney fees.	1
Contrary to what is happening in some other parts of the Amazon, where the forest is being slashed and burned at an alarming rate, those who want to save Acre's forest seem to be winning.	Slash and burn cycle of clearing causes many problems in the rainforest.	0
Assailants also ambushed two civilian sport utility vehicles, favoured by Western civilian contractors, on the road to Baghdad's international airport	Assailants also ambushed two civilian sport utility vehicles on the road to Baghdad's international airport.	0
The memo, written by Marc Allen Connelly (who was general counsel to the funeral services commission at the time) and sent to Dick McNeil (the Bush-appointed chairman of the funeral commission) stated that Connelly "received information" from Texas state officials that two of the funeral commissioners worked for SCI.	Dick McNeil was an employee of Bush.	1
A recent study found no evidence of seasonal affective disorder in Iceland where the sun does not appear for a long time in the winter.	Seasonal affective disorder (SAD) is a worldwide disorder.	1
The beginning of March 2009 marked one year since the election of Dmitry Medvedev as president of Russia. Although he announced from the outset that the fight against corruption would be one of his main priorities, his first year in office has shown that these words—as in the years of presidents Yeltsin and Putin—were nothing more than propaganda. Medvedev occupies the highest post in a state in …	Putin is the Prime Minister of Russia.	1
President Vladimir Putin vowed Monday to track down the killers of Anna Politkovskaya, while her colleagues at Novaya Gazeta pledged to continue her work despite dangers.	Anna Politkovskaya was murdered.	0
Aziz confirmed that Iraq's demands include "the lifting of the blockade and the restructuring of the espionage commission, including its Chairman, (Richard) Butler.	Iraq demands the lifting of the embargo and changes in the committee.	0
Sentiment is growing in the Bush administration and global energy circles to place Iraqi professionals in charge of their country's oil production after any war, despite a push by some officials for the United States to seize control of the lucrative oil fields.	The United States threatened the "severest consequences" if Iraq were to use chemical or biological weapons against the United States, destroy Kuwaiti oil fields or participate in terrorism.	1
For example, the fields of Western farmers feed the United States and many other parts of the world, and India's irrigation systems have enabled that country to be self-sufficient in food production since 1974. In addition, in many parts of the world dams have helped to remedy life-threatening problems such as poverty from lack of economic development, famine as a result of drought, devastation f…	Dam building prevents life-threatening situations.	0
[Episcopal News Service] Several parishes and villages in Sudan's Episcopal Diocese of Mundri have fallen victim to a fresh wave of attacks by the Lord's Resistance Army, a Ugandan rebel organization whose soldiers are prolonging a two-decades-long terrorist campaign gruesomely marked by widespread massacres and child abductions. At least four people have been confirmed dead and insecurity in the…	The Lord's Resistance Army is a rebel organization.	0
Valero Energy Corp., on Monday, said it found "extensive" additional damage at its 250,000-barrel-per-day Port Arthur refinery.	Valero Energy Corp. is the owner of Port Arthur refinery.	0
Jill Pilgrim, general counsel of USA Track and Field, brought up the issue during a panel on women's sports at the sports lawyers conference. Pilgrim said the law regarding who is legally considered a woman is changing as sex-change operations become more common.	Sex-change operations become more common.	0
One year on from the Indian Ocean tsunami, the world's grief and compassion returned to the tsunami-battered coastlines of the Indian Ocean, where at least 216,000 people lost their lives. Under a clear sky and before a gentle sea, the world commemorated those who lost their lives, in one of the worst natural disasters that the modern world has experienced.	Earthquakes have the potential to generate a tsunami.	1
Last week, LTTE leader Vilupillai Prabhakaran stated that the rebels are running out of patience and are prepared to go back to war.	Vilupillai Prabhakaran is a rebel.	1
Second-half goals, from Danny Mills and Darius Vassell, lifted Manchester City to a 2-0 victory over Everton.	Manchester was beaten by Everton.	1
A Continental Connection flight from Newark to Buffalo crashed into a house about four to six miles from Buffalo Niagara International Airport on Thursday night, killing 50 people, officials said. Continental Airlines Flight 3407 is a daily commuter flight from Newark Liberty International Airport in Newark, New Jersey to Buffalo, New York, operated under the Continental Connection brand by Virgi…	Buffalo is not far from Newark.	1
The Internet group Anonymous today held protests critical of the Church of Scientology. The protests marked what would have been the 49th birthday of Lisa McPherson, who is claimed to be a victim of the Church of Scientology's practices. Lisa died in 1995 during a running of what Scientologists refer to as an Introspection Rundown, a procedure intended to help Church members deal with a psychotic…	The Church of Scientology murdered Lisa McPherson.	1
Co-producing the film is Happy Madison, the company owned by Sandler, who has been a compatriot of Schneider's since they met early in their careers, as mutually struggling stand-up comedians in Los Angeles.	Happy Madison works for the company owned by Sandler.	1
US President George W. Bush has refused to set a timetable for the withdrawal of the 138,000 US troops in Iraq, but has said that US forces will stand down as Iraqi forces gradually take over.	138,000 US troops are located in Iraq.	0
The iF awards are presented in Hanover, Germany, at the International Forum Design Hannover GMBH. There are a number of fields and disciplines which have their own awards.TAG Heuer's Monaco Calibre 360 LS Concept Chronograph has won the award in the Leisure/Lifestyle category. The timepiece was chosen from over 2,200 watches from 35 countries. This prestigious award was given to the company for t…	Tiger Woods attends the iF design exhibition 2007.	1
You rifle through your visual memory and there it is: Vermeer, the 17th-Century Dutch artist who painted extraordinary portraits of women engaged in the ordinary -- writing a letter, making lace or putting on a necklace of pearls.	Vermeer is a 17th-Century Dutch artist.	0
The automobile industry, led by General Motors and Ford, offered price discounts from June-August that temporarily boosted sales, but these discounts may have masked underlying weakness.	Ford is part of the automobile industry.	0
White supported Gough Whitlam's Labor government of 1972 to 1975, and after Whitlam was ousted in the 1975 constitutional crisis, became particularly anti-royalist.	White assisted the Labor government from 1972 to 1975.	0
ISLAMABAD, Pakistan — The uneasy truce between the Pakistani government and Taliban militants in the Swat Valley appeared increasingly fragile on Monday as government forces attacked militants in a neighboring district for a second day, causing the main negotiator for the Taliban to break off talks. Maulana Sufi Muhammad, the pro-Taliban cleric who has been negotiating peace talks between the gov…	Maulana Sufi Muhammad is the chief of Tehrik Nifaz Shariat-e-Muhammadi.	1
A United States Air Force F-22A Raptor fighter jet crashed in the Mojave Desert in the southwestern United States on Wednesday, according to officials. The airplane, which seats one person, crashed at approximately 10:30 am local time about 35 miles northeast of Edwards Air Force Base in California. The cause of the accident has not yet been ascertained, and the fate of the pilot is unknown. The …	Mojave Desert is located in California.	0
WASHINGTON - On the mornings he is in town, Dick Cheney wakes up at 6, climbs into his black sport utility vehicle and drives himself to a Starbucks near his McLean, Va., home. He returns with a pair of grande skim lattes — decaf for him, regular for his wife, Lynne — and settles into work in the sun-drenched office above his garage, penning his memoir in longhand on yellow legal pads. It is the …	Dick Cheney is the former Vice President.	1
State Police issued bulletins via teletype requesting patrols to be on the lookout for Robert Senacal, 35, of Cortlandt Manor.	Senacal resides in Cortland Manor.	0
Byrraju Ramalinga Raju, founder and chairman of Satyam Computer Services, and his brother, B. Rama Raju, the company's managing director, were arrested late Friday by Andhra Pradesh police. The brothers were placed under judicial custody in a Hyderabad, India jail and will remain there until January 23. Facing charges of criminal breach of trust (Section 406 of IPC), criminal conspiracy (Section …	Raju has Hepatitis-C.	1
In 1983 Turkish Cypriots proclaimed a separate state, naming it the Turkish Republic of Northern Cyprus (TRNC). Peace talks have been held sporadically, but Cyprus remains divided.	Cyprus was divided into two parts in 1983.	0
If a Mexican approaches the border, he's assumed to be trying to illegally cross.	Mexicans continue to illegally cross border	1
South Korean President Roh Moo-hyun Thursday asked the Board of Audit and Inspection (BAI) to investigate questions arising about the Foreign Ministry's response to the kidnapping of a South Korean in Iraq who was later killed by Muslim militants, according to Yonhap.	A South Korean in Iraq was killed by Muslim militants.	0
The number of Gulf War veterans who suffer from Gulf War illness is difficult to grasp. Robinson and other advocates say they believe that many of the 330,000 Gulf War veterans who have sought medical treatment from the VA since the war, and 179,000 who are collecting some level of disability benefits, are suffering from one or more of the symptoms.	Many US soldiers developed Gulf War illness after the Gulf War.	0
Mozambique's Maria Mutola and Israel's Alex Averbukh produced the best performances of the year, in the women's 800 metres and men's pole vault, at the Super Grand Prix in Madrid on Saturday.	The women's ten thousand metres champion is from Mozambique.	1
Moog built his first electronic instrument - a theremin - at the age of 14 and made the MiniMoog, 'the first compact, easy-to-use synthesiser', in 1970.	Aged just 14, Moog built his first electronic instrument, a theremin.	0
A U.S. nuclear-powered submarine collided with a Japanese oil-tanker in the Straits of Hormuz late last night. Only minor damage to the tanker and no serious injuries were reported. The USS Newport News submarine collided with the stern of the Japanese oil-tanker, causing minor damage to the tanker. No personnel on either vessel were seriously injured, US Navy and Japanese government officials sa…	Two submarines have collided.	1
Cool, humid weather Sunday helped slow the advance of a fire that caused the evacuation of hundreds of homes and businesses in Alaska's Interior.	There was a fire in Alaska.	0
The activists had been imprisoned in relation to their protest in the main square of Krakow , Poland, against the presence of Vladimir Putin at the ceremonies for the 60th anniversary of the freeing of the Auschwitz-Birkenau concentration camp.	Vladimir Putin participated in the ceremonies for the freeing of the Auschwitz Birkenau concentration camp.	0
In the glamorous, exclusive world of French haute couture, Sakina M'Sa is an unlikely star. Like her creations, M'Sa is the sum of many parts - a tiny woman from the Comoros, an immigrant from a working-class neighbourhood in Marseille, and a designer who follows her own dreams and embroiders the fashion world with a social conscience. "My only strength in life is my difference," says M'Sa, dress…	Sakina M'Sa has Comoros origins.	0
An official of Abyan police, where 16 Western tourists are being held since yesterday, announced that the hostages are held by the Yemeni "Islamic Jihad" group, which is demanding the release of its leader and lifting the embargo on Iraq.	The Yemen branch of the "Islamic Jihad" group, kidnapped the 16 Western tourists.	0
Published Date: 06 April 2009 Carrie Underwood was named Entertainer Of The Year at the Academy of Country Music Awards in the US. The former American Idol winner was the first female act to win the honour since the Dixie Chicks in 2000. "I've had a lot of good moments in the past four years. This one takes the cake," the tearful 26-year-old said. "Thank you God, thank you fans, thank you to ACM …	Carrie Underwood won the second prize at the Academy of Country Music Awards.	1
Philip Morris said it sold 201 bn cigarettes world-wide during the quarter.	Philip Morris said it sold 201 billion cigarettes worldwide during the third quarter of 1994.	1
Last month, the FBI's Washington Field Office began an internal recruitment drive to staff a new anti-obscenity squad. The job of the new squad would be to gather evidence against the "manufacturers and purveyors" of pornography, and would require eight agents, a supervisor and assorted support help. The squad would not be concerned with child pornography, but instead focus on pornography that de…	The FBI is Alberto Gonzales' employer.	1
He said that "there is evidence that Cristiani was involved in the murder of the six Jesuit priests" which occurred on 16 November in San Salvador.	Cristiani killed six Jesuits.	1
Political leaders pledged that construction of the so-called Freedom Tower -- which will rise 1,776 feet into the air and be the world's tallest building -- will be finished on schedule by the end of 2008.	The Freedom Tower will be the world's tallest building.	0
Israeli scientists predict the world's coral reefs could begin to collapse in as little as 30 years from now. Studies show the oceans are becoming increasingly acidic as they soak up manmade emissions of carbon dioxide. The Hebrew University of Jerusalem researchers say this will make it difficult for many coral organisms to produce skeletal and other hard parts. The team's work on corals in the …	The coral organisms are endangered by the acidification of oceans.	0
In announcing plans today to prepare the nation for combating a future worldwide wave of bird flu, President Bush used vocabulary and tactics that are familiar from his confrontation with global terrorism.	Bush supports global terrorism.	1
Prime Minister Mahmoud Abbas has offered 'the hand of peace' to Israel after his landslide victory in Sunday's presidential election.	Mahmoud Abbas has claimed victory in the presidential elections.	0
Mr Fitzgibbon expects some of the 17,000 additional US troops heading for Afghanistan will bolster Australian forces operating in the dangerous Oruzgan province in the south. The defence minister was planning to raise the issue specifically with US Defence Secretary Robert Gates. He has already held talks with US central command chief General David Petraeus and director of the Central Intelligenc…	David Petraeus is the director of the CIA.	1
On Sunday Memoirs: 1939-1993 a memoir written by former Prime Minister of Canada Brian Mulroney will be released. The 1,152 page tome outlines Mulroney's version of events during his time as prime minister. CTV will broadcast a documentary on Brian Mulroney on the eve of his book launch. In addition, the network plans to air Triumph & Treachery: The Brian Mulroney Story on Sunday, CTV says the 90…	The Australian Prime Minister is called John Howard.	1
Nigeria has been the culprit so far, preventing the world from being completely polio-free.	Polio is under control in the world.	1
City officials fired the captain of the crashed Staten Island ferry.	Staten Island ferry captain has refused to talk with investigators.	1
On the other hand, the article, "Fiction and Facts About Drug Legalization", by Joseph Califano identifies possible social problems that could occur as a result of marijuana being decriminalized in any form, whether for medical purposes or for recreational use.	Drug legalization has benefits.	1
Ordonez Reyes accused Jose Jesus Pena, alleged chief of security for the Nicaraguan embassy in Tegucigalpa, of masterminding the January 7th assassination of contra-commander Manuel Antonio Rugama.	Manuel Antonio Rugama was killed by Jose Jesus Pena.	1
The Interstate 35W Mississippi River eight-lane bridge in Minneapolis, Minnesota has collapsed on both sides of the highway over the Mississippi River during rush hour. Previous reports indicated at least nine people had died, but Minneapolis police revised this to four during a 7:30 a.m. (local time) press conference. Tim Dolan, the Minneapolis Police Chief later stated that "several [adding to …	A bridge falls into the Mississippi River.	0
In most Pacific countries there are very few women in parliament.	Women are poorly represented in parliament.	0
Late Tuesday, authorities in the U.S. state of Texas carried out the execution of José Medellín, a Mexican national convicted of raping and murdering two teenage girls in 1993. The execution was carried out despite being at the center of an international legal dispute with objections from the International Court of Justice (ICJ) and UN Secretary-General Ban Ki-moon. José Ernesto Medellín, 33, was…	José Medellín was executed in Huntsville prison.	0
Three nurses in one of Vienna's oldest hospitals have been arrested on suspicion of killing 35 patients.	Three Vienna nurses are under suspicion for killing patients.	0
El Nino is so named because the effects of the warmer water off Peru are usually noticed near Christmas time.	El Nino is named after Peru.	1
The floods were exceptional since they affected an extensive area across Europe from the UK to Spain and as far east as the Black Sea coast. Economic losses amounted to EUR 9.2 bn in Germany, EUR 2.9 bn in Austria and EUR 2.3 bn in the Czech Republic. Total economic damage exceeds EUR 15 bn.	Flooding in Europe causes major economic losses.	0
The first half of 1997 has been a year of considerable progress for East Timor in the international arena. In April, a majority of members of the UN Commission on Human Rights voted in support of a strong resolution on East Timor, criticising the Indonesian government for its lack of progress on human rights in East Timor and calling for concrete steps to be taken to address the continuing violat…	Guerrillas increase activity in East Timor.	1
Lucinda Creighton has claimed that people resent her as being "overambitious" and "in too much of a hurry" to climb the political ladder. The outspoken Fine Gael deputy was speaking after a heated exchange with Enda Kenny led to her walking out of a parliamentary party meeting last week. Creighton, who at 29 is already acknowledged as a potential future leader of Fine Gael, slammed detractors who…	Lucinda Creighton is the leader of a parliamentary party.	1
Last Saturday I was thrilled to read about a school in Co Antrim which has introduced the study of philosophy for students of four years of age and upwards. According to both teachers and parents, the benefits are felt far beyond the classroom, "not just in terms of increased confidence, motivation and ability, but in a heightened respect for the differing views of others". In 1999, I walked thro…	Trinity College was founded in 1999.	1
They're being forced to live on crumbs, so nuns at a Hollywood convent famous for its pumpkin bread are warning that they may have to slice up the place for development. The threat of a shutdown of the 75-year-old Monastery of the Angels below the Hollywood sign has prompted neighbors and supporters to mount a campaign to save the four-acre religious retreat. The volunteers say they may turn to t…	The Monastery of the Angels was founded 75 years ago.	0
He also developed a breath test that could detect sulfur compounds emitted from the H. pylori.	The H. pylori produces sulphur compounds.	0
Two men have been charged with starting the Zaca Fire, the second-largest wildfire in the history of California. The fire is continuing to burn through the Los Padres National Forest, and has consumed a total of 240,000 acres, having started on July 4. However, the fire is now under control, and is expected to be contained by September 4. Jose Jesus Cabrera of Santa Ynez, 38, Santiago Iniguez Cer…	Cabrera and Cervantes are accused of having caused the Zaca Fire.	0
Brazil, Australia and Thailand argued that the EU, one of the world's largest exporters, broke WTO farm rules by exceeding limits on export subsidies laid down under WTO's 1994 Agreement on Agriculture.	The three countries argued that UE, one of the greater exporter of the world, infringed the rules of the OMC when exceeding the limit of the subsidies to the exports indicated under the Agreement on Agriculture of the OMC in 1994.	1
The publishing of a series of cartoons of the Prophet Mohammad in a Copenhagen newspaper sparked a string of harsh and in some places violent reactions in the Middle East, forcing European leaders to try to calm the situation. This backlash started in late September 2005, when the Danish newspaper Jyllands-Posten published a dozen cartoons depicting the Prophet Mohammad. The images ranged from se…	Jyllands-Posten is published in Copenhagen.	0
The National Park Trust identified 20 high-priority sites - including the Blue Ridge Parkway in North Carolina and Virginia and Everglades National Park in Florida - as areas with private property that could be sold.	Everglades National Park is located in Florida.	0
Worldwide, child labor is most prevalent in the agricultural sector, where children are widely used as day laborers. Working long hours, children working in agriculture are often exposed to harmful pesticides, dangerous machinery, backbreaking loads, and many other hazardous conditions.	Child labor is widely used in Asia.	1
Mr Lopez Obrador, who lost July's presidential election by less than one percentage point, declared himself Mexico's "legitimate" president.	Mr Lopez Obrador didn't loose the presidential election in July.	1
The ceasefire declaration by the Liberation Tigers of Tamil Eelam (LTTE) and its immediate rejection by the government have emphasised the starkness of the situation in which the guerrilla group finds itself, 37 years after first taking up arms for the cause of a Tamil homeland and 26 years after the start of all-out war. Masters of communication, the Tigers were quick to disseminate their messag…	The Liberation Tigers of Tamil Eelam is a guerrilla group.	0
THE French justice minister who returned to work five days after having a baby, only to lose her job, launched a political comeback last week, letting it be known that she will run for mayor of Paris. Rachida Dati, 43, long seen as President Nicolas Sarkozy's favourite among the "Sarko-zettes" - his women ministers - lost his confidence and was ordered to leave the cabinet and instead run for the…	Rachida Dati has Moroccan origins.	1
The airline now flew under the name Sabena - Belgian World Airlines.	Sabena is an airline.	0
The curious Belgian compromise over the weed has some logic, even for a country which says it wants to reduce drug use. Surveys show that as many as 40 percent of the country's 10 million population has experienced cannabis and with the Dutch border an hour away for most of the population, some liberalisation seems inevitable.	People can legally have 40 grams of cannabis in their possession.	1
The Dow Jones Industrial Average closed at its lowest level in over six years on Thursday, having lost 1.16%, or 89.68 points, bringing it to a level of 7,465.95. It had, at one point, set an intraday bear market low of 7,447.55. It was the lowest ending for the index since October 9, 2002. The Dow has fallen almost fifteen percent since the start of this year.	The Dow Jones has gained points.	1
Crude oil prices shot to new highs yesterday as markets reacted to a threat by Russian authorities to shut down most of the production from that country's largest oil company	Crude oil prices rise.	0
The Sioux Ghost Shirt was a feature of Glasgow's Kelvingrove Museum for more than 100 years before being repatriated to its land of origin.	A Sioux ghost shirt was returned by a Scottish museum.	0
Romano Prodi will meet the US President George Bush in his capacity as president of the European commission.	George Bush is the president of the European Commission.	1
Dr Raynard Kington, of the US National Institutes of Health, which funded the research, said: "These findings establish that genetic factors play a strong role in autism spectrum disorder (ASD). "Detailed analysis of the genes and how they affect brain development is likely to yield better strategies for diagnosing and treating children with autism." People with ASD, which include autism and Aspe…	The ASD includes diseases such as autism and Asperger's syndrome.	0
Felipe González Márquez (born March 5, 1942) is a Spanish socialist politician. He was the General Secretary of the Spanish Socialist Workers' Party (PSOE) from 1974 to 1997.	Felipe González is the President of Spain.	1
In 1973, the United States and Communist China agreed to establish liaison offices in Beijing and Washington.	Communist China is an organisation based in Beijing and Washington.	1
In 1999, Victor Conte was sent two vials of a new drug by a chemist he knew and he started giving it to some of his clients. Including says Conte, one of Americas most iconic sportswomen, Marion Jones, who was about to compete in the 2000 Sydney Olympics.	Sportswomen have been suspected of doping.	1
It would force countries in the region to choose between the United States and Japan -- or maybe between Japan and China . And it would collapse whatever promise the newly born Asia Pacific Economic Cooperation (APEC) holds as a vehicle to assure American commercial access to the booming Pacific markets . To risk all of this in the name of a flawed concept is foolish . This is not to deny the Adm…	APEC is the newly born Asia Pacific Economic Cooperation.	0
On June 28, 1997, in what would become known as the bite fight, Mike Tyson bit Evander Holyfield's ear, purportedly in retaliation for Holyfield headbutting him.	Mike Tyson bit Evander Holyfield's ear on June 28, 1997.	0
The documents commented by the magazine date of April 25, 2002, epoch in which the Brazilian president was Fernando Henrique Cardoso.	The Brazilian President is Luiz Inácio Lula da Silva.	1
GM established grounds for suspicion of industrial spying by presenting affidavits from its employees. The aim will be to determine if VW's project was copied from GM data - essential if industrial espionage is to be proved.	There was an industrial espionage case involving GM and VW.	0
Passions surrounding Germany's final match at the Euro 2004 soccer championships turned violent when a woman stabbed her partner in the head because she didn't want to watch the game on television.	A woman passionately wanted to watch the soccer championship.	1
Franz Liszt (Hungarian: Liszt Ferenc) was a Hungarian/Austrian virtuoso pianist and composer who lived from 1811 to 1886. Liszt is widely considered to be one of the greatest piano virtuosi of all time, and certainly the most famous of the nineteenth century.	Franz Liszt lived from 1811 to 1886.	0
Polish-born Pope John Paul II, credited for inspiring Poland's return to democracy after more than 40 years of communism, is expected to dedicate the church during his visit next summer.	Pope John Paul II was born in Poland.	0
Conservationists fear that one of Namibia's most precious resources, its abundant wildlife and especially its threatened black rhinoceros, faces a major menace from poaching.	In Africa, rhinos are seriously endangered by poaching.	0
Ministers of the Association of Southeast Asian Nations, ASEAN, are gathering in Laos to discuss topics ranging from terrorism and economic integration to non-aggression treaties with several regional neighbors.	Ministers of the Association of Southeast Asian Nations work for ASEAN.	1
French is the mother tongue of 80.9 percent of Québeckers, while 7.8 percent cite English as their mother tongue.	French is the most widely spoken language in Québec.	0
Witnesses of genocide attacks on minority Tutsis in Rwanda are being singled out for execution by extremist Hutus in refugee camps in southwest Rwanda, a U.N. spokesman said in Kigali, the capital.	The Hutu and Tutsi groups fought in Rwanda.	0
The most recent figures from UNAids show a continent divided in two. In north Africa, up to 0.5% of the population has been infected with HIV. In sub-Saharan Africa, that figure is 8.8% but rising to almost 40% in some countries. In four countries - Botswana, Lesotho, Swaziland and Zimbabwe - at least one in three of the population is HIV positive.	AIDS spreads in Africa.	0
In 1932 he joined the then illegal Communist party and held high government and party posts from 1942, becoming home secretary in 1948, when the Communist party took control in Hungary.	Communist control in Hungary ended in 1948.	1
Experimenting on a raft anchored on the river Elbe, Alfred Nobel tries to make nitroglycerine safer to handle. Finds that the addition of kieselguhr turns nitroglycerine into a dough that can be kneaded, and calls it "dynamite".	Alfred Nobel is the inventor of dynamite.	0
A.S. Roma suffered their second home defeat of the campaign, with a 3-2 loss to 10-man Siena.	Siena was beaten by A.S. Roma.	1
Athletics' governing body, the IAAF, last week cleared Ottey of accusations of steroid use and lifted a two-year ban after their arbitration panel said the IOC-accredited lab in Lausanne improperly tested Ottey's urine sample.	Sportswomen have been accused of doping.	1
Security preparations kept protestors at bay at the recent G8 Summit on Sea Island (USA).	Demonstrations against G8 Summit took place at Sea Island bay.	1
But most Israelis, including those sympathetic to the settlers' efforts to reclaim all the territory that was part of the biblical Land of Israel, reacted with horror to the Hebron killings and the subsequent violence.	Hebron is located 20 miles south of Jerusalem.	1
More than 1,500 people died when the Titanic sank in 1912.	The Titanic sank in 1912.	0
Thousands of Shiite Muslims rallied Friday, in the southern city of Basra, to show support for Iraq's new constitution and the Shiite-dominated government.	Sunni Arabs say they're not ready to re-join the committee drafting Iraq's new constitution.	1
Les Paul, who continues to perform weekly at New York Iridium Jazz Club, has finished recording "Les Paul & Friends."	Iridium Jazz Club is located in New York.	0
The area is used by both nomadic herders, who follow their herds and stay in mobile cattle camps, and sedentary farmers. "Attacks in this region could be the work of the (Tuareg rebel) Niger Justice Movement (MNJ) or they could be the work of Malian bandits," a security source, who declined to be identified, told Reuters. The rebels say that wealth generated from Niger's vast uranium deposits has…	MNJ is a group of Malian bandits.	1
When the Berlin Wall fell in early November, 1989 Berlin's east and west sections were rejoined to create the third-largest city in Europe , with a population of about 3 million.	The Berlin Wall was torn down in November, 1989.	0
India and Pakistan have agreed to release hundreds of fishermen and other civilians in each other's jails, a goodwill measure that comes as part of a peace process between the two countries.	India and Pakistan have decided to free hundreds of civilian prisoners in each others jails.	0
Wikipedia founder Jimmy Wales has been accused of editing pages in the encyclopedia in return for a donation to the Wikimedia Foundation. In an article published Tuesday, the Sydney Morning Herald reported that former Novell computer scientist Jeff Merkey alleged Wales had made edits to his article on his behalf, in exchange for a donation to the Wikimedia Foundation. The news hit the website Sla…	Readers of online encyclopedias can edit the contents.	1
Moog's synthesiser, which bears his name, revolutionised music from the 1960s onwards, and was used by bands like The Beatles and The Doors.	Moog's instruments were used by The Beatles and The Doors among others.	0
With half of the vote counted, the ANC has 66% of the vote. Its nearest rival, the Democratic Alliance, has 16%, while ANC splinter-group the Congress of the People trails with 8%. The results will see ANC leader Jacob Zuma elected as President of South Africa when the National Assembly reconvenes in May. Provincial elections are also being held, and the ANC looks likely to lose power in the prov…	Jacob Zuma is the leader of the ANC party.	0
The report, released by the U.S. Substance Abuse and Mental Health Services Administration, compared substance abuse statistics from their latest survey, in 2004, with statistics collected in 2002. It was based on interviews of more than 135,000 people. Nationwide, the rate of underaged drinking remained basically unchanged, but in California, it rose from 15.28 percent of California children bet…	People are likely to start smoking tobacco when young.	1
Witching hour passed and Potter fans poured into bookshops around the world on Saturday, snatching up copies of the latest instalment in the series that promises to be the fastest-selling book in history.	Potter fans rushed to tills in order to purchase the book.	0
Microsoft Corp. and Intel Corp., on Monday, threw their weight behind the next-generation, HD DVD format being promoted by Toshiba Corp., in a blow to Sony Corp.'s Blu-ray format.	Toshiba Corp. is a partner of Sony Corp.	1
The Japanese invasion of Manchuria in 1931 and their eventual attack on China in 1937 also lead to vast areas of China not being under Chiang's control.	The Japanese seized Manchuria in 1931, and began a war against China in 1937.	0
The Titanic sank in 1912 after striking an iceberg on its maiden voyage from Southampton, England, to New York.	The Titanic sank in 1912.	0
"I've always said he's the closest I will ever come to meeting Gandhi, he's simply unmoved by any obstacle or any argument," said Bill Clapp, an heir to the Weyerhaeuser fortune and founder of Global Partnerships, a Seattle microfinance group that has partnered with Grameen in Central America.	Bill Clapp is the founder of the Global Partnerships.	0
The Philippine Stock Exchange Composite Index rose 0.1 percent to 1573.65.	The Philippine Stock Exchange Composite Index dropped.	1
The 31 states initially affected are: (in alphabetical order) : Alaska, Alabama, Arizona, Arkansas, California, Colorado, Georgia, Idaho, Illinois, Indiana, Kansas, Kentucky, Louisiana, Michigan, Missouri, Mississippi, Montana, Nebraska, Nevada, New Mexico, North Carolina, Ohio, Oregon, South Carolina, Tennessee, Texas, Utah, Virginia, Washington, West Virginia and Wyoming. Signs of salmonella in…	Nebraska is not far from West Virginia and Wyoming.	1
Accardo founded the Settimane Musicali Internazionali in Naples and the Cremona String Festival in 1971, and in 1996, he re-founded the Orchestra da Camera Italiana (O.C.I.), whose members are the best pupils of the Walter Stauffer Academy.	Accardo was a member of the Walter Stauffer Academy.	1
Like the corporate logos, the ear is a representation, in mouth-watering chocolate, a delicious reminder of the infamous boxing incident in 1997, when an enraged Mike Tyson bit Holyfield's ear.	Mike Tyson bit Holyfield's ear in 1997.	0
Medicare will select by lottery 10 percent of those who apply by Aug. 16 to begin receiving benefits starting Sept. 1.	Medicare will choose 10 percent of applicants to receive benefits by Aug. 16.	1
It has been nearly 27 years since Nicole, then a high school student from the Saarland in extreme western Germany, sang a heartfelt plea for world peace on the stage at the Eurovision Song Contest held in Harrogate, North Yorkshire in the United Kingdom. That simple message was wrapped with success; she became the first German in Contest history to take home the grand prize. The song was a brainc…	Nicole won the Eurovision Song Contest.	0
Binge drinking among young women is on the rise, bringing with it a number of health consequences, including fetal alcohol syndrome.	Young women are binge drinking more, which can lead to the health risk of fetal alcohol syndrome.	0
New research shows there has been a sharp increase in disfiguring skin cancers, particularly in women under the age of 40, providing more evidence that young people are not heeding warnings about the dangers of tanning.	Tanning may cause skin cancers.	0
Over a course of days, the bank went from apparent strength to bankruptcy. Barings was Britain's oldest merchant bank. It had financed the Napoleonic wars, the Louisiana purchase, and the Erie Canal. Barings was the Queen's bank.	Barings was Britain's oldest merchant bank.	0
The trip was about doing what he hasn't done for what many troops feel has been too long - visiting the thousands of servicemen and women fighting a war in southern Afghanistan.	Servicemen and women are fighting a war in southern Afghanistan.	0
Gen. Maza Marquez said that the fact that a payment is being offered for the capture of Pablo Escobar does not mean that other persons accused of being capos of the mafia are not being sought, and that if anyone being held in connection with the investigation of the killing of Luis Carlos Galan is released, that does not mean that the investigations are not proceeding well.	Luis was killed by the capos of the mafia.	1
Others argue that Mr. Sharon should have negotiated the Gaza pullout - both to obtain at least some written promises of better Palestinian behavior, and to provide Mr. Abbas with a prime prize to show his people that diplomacy, not violence, delivered Gaza.	Mr. Abbas is a member of the Palestinian family.	1
Arroyo was the favorite of investors because of her experience as a trained economist and government manager.	Arroyo has experience as an economist and as a government manager.	0
Polio is no longer a serious health problem for people living in the developed nations, such as the United States, Germany, or France.	Polio is under control in the world.	1
Asia has the highest number of child workers, but Sub-Saharan Africa has the highest proportion of working children relative to population.	Child labor is widely used in Asia.	0
In 1962, Armstrong was transferred to astronaut status. He served as command pilot for the Gemini 8 mission, launched March 16, 1966, and along with David Scott, performed the first successful docking of two vehicles in space by mating his Gemini 8 with an uninhabited Agena rocket.	Neil Armstrong was the first man who landed on the Moon.	1
Referring to the April 2 car bomb explosion perpetrated in Santa Tecla, the FMLN-FDR claimed responsibility for the attack in a communique, and said that it was "an action aimed directly at the police" and that "they regret the death of a civilian," but they did not mention compensation for the relatives.	A civilian was killed by a car bomb.	0
Warrington-born Chris Evans denies he went wild, despite quitting Radio 1 in 1997 and later being sacked by Virgin Radio for not turning up for work during a five-day drinking binge.	Virgin Radio was the employer of Chris Evans.	0
The Pentagon is rejecting demands by Kyrgyzstan to pay for the past use of Manas air base, a key military facility for US aircraft flying missions to Afghanistan.	Manas air base is located in Kyrgyzstan.	0
Earlier this year, 78 local, state and federal agencies took part in a chemical attack drill, called Rotunda Thunda, at the Las Vegas Convention Center and the Strip.	A chemical attack took place at the Las Vegas Convention Center and the Strip.	1
Thanks to the recent acquisition of J.D. Edwards, Oracle will soon be able to run JDE apps on its Fusion Middleware platform, too.	J.D.E. is the owner of Oracle.	1
In 2003, Yunus brought the microcredit revolution to the streets of Bangladesh to support more than 50,000 beggars, whom the Grameen Bank respectfully calls Struggling Members.	Yunus supported more than 50,000 Struggling Members.	0
It's Biodiesel, and Bio-Beetle is the first all-BD rental car company.	Biodiesel produces the 'Beetle'.	1
In the United Kingdom, The Carphone Warehouse, Celebrity Big Brother's sponsor, has pulled out after some of the reality TV show's contestants were accused of racism, with which the company did not want to be associated. The Perfume Shop has announced they will withdraw the perfume Shh... of Jade Goody, one of the contestants accused of bullying with a racist undertone. Motorcycle insurance compa…	Jade Goody is a contestant in Celebrity Big Brother.	0
He is the professor of theater and drama at Loyola University and the director of Wilson's "Two Trains Running," now onstage at Pegasus Players.	"Two Trains Running" was written by Wilson.	0
Iraq's representative to the United Nations, Nizar Hamdoun, announced today, Sunday, that thousands of people were killed or injured during the four days of air bombardment against Iraq.	Nizar HAMDOON, Iraqi ambassador to the United Nations, announced that thousands of people could be killed or wounded due to the aerial bombardment of Iraq.	1
To break the grinding cycle of debt and poverty, Yunus loaned $27 to Begum and more than 40 of her neighbours in the village of Joba. He allowed them to pay him back over the next year as their businesses started to produce stable profits.	Some people in the village of Joba received loans from Yunus.	0
There is growing evidence that magnesium may be an important factor in the qualitative changes of the bone matrix that determine bone fragility.	Dietary intake of magnesium prevents osteoporosis.	1
In the early hours of April 15, 1912, the British luxury liner Titanic sank in the North Atlantic off Newfoundland, less than three hours after striking an iceberg.	The Titanic sank in 1912.	0
Gibbs also said that Obama planned to meet with Iraqi Prime Minister Nouri al-Maliki, but poor weather in Baghdad means that Obama will likely talk to the prime minister and Iraqi President Jalal Talibani by telephone. American troops are slated to leave Iraq by August 2010, with The New York Times reporting that troop levels will continue to be high until Iraq's federal elections in December. Ob…	Jalal Talibani is friends with Obama.	1
Putin and Bush say Iran doesn't have evil nuclear ambitions.	Bush and Putin urge Iran to give up nuclear ambitions.	1
Medieval Christians said the rosary as Catholics still do today: by praying five decades of Ave Marias (Hail Marys), each introduced by a Pater Noster (Our Father), while meditating on three series of five mysteries each.	Christians pray the rosary.	0
With a Queensland state election coming up in Australia, many minor parties and independents will be looking to hold balance of power and making the major parties listen to what they have to say. The Patrica Petersen are one of the independents. Wikinews reporter Patrick Gillett held an exclusive email interview with Ms Peterson, candidate for the electoral district of Bundamba.	Patrica Petersen was brought up in Bundamba.	1
Only 18 states, including Massachusetts, have specific provisions that allow women who quit their jobs due to domestic violence to qualify for UI.	18 states have provisions that permit women who quit their jobs because of domestic violence to collect unemployment insurance.	0
Suncreams designed for children could offer less protection than they claim on the bottle.	Suncreams designed for children protect at the level they advertise.	1
Meanwhile, at a Pushkin-Goethe Festival held recently in Moscow to observe the poets' birthdays (this year is Goethe's 250th), Dmitri Prigov, a post-modernist poet and conceptual artist, took the first line from "Onegin" ("My uncle - high ideals inspire him") and set it to Buddhist and Muslim mantras and Russian Orthodox and Gregorian chants.	Johann Wolfgang von Goethe was born in Germany.	1
A British Dynamite Company (Ardeer, Scotland, UK) is founded. In 1877 the company name was changed to Nobel's Explosives Company.	Alfred Nobel is the inventor of dynamite.	1
In other words, with its 2 million inhabitants, Slovenia has only 5.5 thousand professional soldiers.	Slovenia has 2 million inhabitants.	0
The first Windows DNA lab outside Microsoft was established in suburban Philadelphia in June 1998.	Microsoft was established in June 1998.	1
"Nancy Grace and the others, they just bashed her to the end," said Duckett's grandfather, Bill Eubanks, during an interview with The Orlando Sentinel. "She wasn't one anyone ever would have thought of to do something like this. She and that baby just loved each other, couldn't get away from each other. She wouldn't hurt a bug." Grace's spokeswoman called the suicide "a sad development," and Grac…	Bill Eubanks was Melinda Duckett's grandad.	0
Durham is the 'City of Medicine' and home of Duke University and North Carolina Central.	Duke University is in Durham.	0
Mike Wilson, marketing manager at Fanuc Robotics in Coventry, says of the improvements in robot performance: 'Our new ARC Mate welding robot, for example, is 30 per cent cheaper in real terms than a similar model three years ago.	Welding is a common use for robots in the auto industry.	1
Lt. Mark Banks, of Savannah, Ga., tends to a patient who was medically evacuated by U.S. Navy helicopter to a temporary triage site in Aceh, Sumatra, Indonesia.	U.S. Military evacuated U.S. citizens.	1
Nevertheless, the international reputation of some Polish artists, notably the film maker Krzysztof Kieslowski, has never been higher. To use a crass commercial yardstick, the DVD boxed set of his Decalogue series (ten one-hour dramas based loosely on the Ten Commandments, made for Polish TV in 1988) is currently number 3,700 in Amazon.com's sales rankings (about even with The Alfred Hitchcock Si…	Kieslowski is a film and TV director.	0
Tropical Storm Arthur is projected to weaken tonight, but it will likely regain strength after entering the Bay of Campeche on Sunday.The 2008 Atlantic hurricane season got off to an early start today when a tropical storm formed off the coast of Belize, one day before the season officially begins. Tropical Storm Arthur formed Saturday afternoon and quickly made landfall at the Yucatan Peninsula,…	Tropical Storm Arthur is approaching the US coast.	1
Ebola haemorrhagic fever is a fatal disease caused by a new virus which has no known cure. When a new epidemic was detected in Zaire in the spring of 1995, it was widely perceived as a threat to the West. Public attention was intense.	Ebola Epidemic breaks out in Zaire.	0
The Securities and Exchange Commission's new rule to beef up the independence of mutual fund boards represents an industry defeat.	The SEC's new rule will give boards independence.	0
The Osaka World Trade Center is the tallest building in Western Japan.	The Osaka World Trade Center is the tallest building in Japan.	1
In "Killing the Dream: James Earl Ray and the Assassination of Martin Luther King, JR.", by Gerald Posner (Harvest/Harcourt Brace, $15), the writer who attacked Kennedy conspiracy theories in "Case Closed" takes on Ray's claim of innocence in the 1968 murder of King.	Martin Luther King was murdered in 1968.	0
The government of South Ossetia has announced that it will evacuate children in danger zones to Russia. This came after a speech made by Eduard Kokoity, President of South Ossetia, which accused the Georgian government of "attempting to spark a full-scale war." Kokoity said that the conflict's victim count has reached 1400. As of 10:51pm August 8th, 12 Russian peacemakers are reported dead and 15…	South Ossetia chose Eduard Kokoity as President.	0
Shiite and Kurdish political leaders continued talks, on Monday, on forming a new government, saying they expected a full cabinet to be announced within a day or two.	US officials are concerned by the political vacuum and fear that it is feeding sectarian tensions, correspondents say.	1
Shares of Salesforce closed Wednesday at $17.20, more than 50% above their offering price.	Salesforce shares were more than 50% above their offering price of $17.20.	1
The Duke of Edinburgh and I are very happy that the Prince of Wales and Mrs. Parker Bowles are to marry.	I am delighted and wish The Prince of Wales and Parker Bowles a happy life.	1
"We are ... deploying more people into Côte d'Ivoire -- police, military people and people to work directly with the office of the prime minister" Mbeki told a news conference in Pretoria.	Mbeki holds the office of Prime Minister.	1
Quite simply, Tsutomu Yamaguchi is one of the luckiest men in the world. This slight 93-year-old with white hair, who is now largely confined to a wheelchair, was formally recognised last week as one of the tiny handful of people to have survived not one but both of the American atomic bombs dropped on the Japanese cities of Hiroshima and Nagasaki in August 1945 - bringing to an end to World War …	Yamaguchi survived two atomic bombings.	0
Spain will recruit 500 extra police to fight Basque separatists ETA and Islamist militants in the next four years, Interior Minister Alfredo Perez Rubalcaba said on Tuesday. Including the new recruits, the number of anti-terrorism officers will have increased by 1,800 since the Socialist government took office in 2004, days after Islamist militants killed 191 people by bombing Madrid trains, Ruba…	ETA fights for the independence of Basque Country.	0
Contrast the Leitrim story with that of Rita Levi-Montalcini, an Italian Nobel laureate who turned 100 last Wednesday. She still attends for work every day at the European Brain Research Institute in Rome, which she founded. She was appointed a senator for life in 2001, and in 2006, aged 97, she attended the opening assembly of the newly elected senate. She takes part in discussions in the Upper …	Rita Levi-Montalcini is a Nobel prize winner.	0
In June 2004, top Russian oil producer Lukoil signed a $1 billion 35-year production-sharing agreement to develop Uzbek natural gas deposits.	Lukoil earned $1 billion in 2004.	1
On opening day Salesforce.com's stock was up $6.20 to $17.20, a 56.4% increase over the initial offering price of $11.	Opening day of the stock of Salesforce.com rose 56.4% over the initial offering price.	0
He met U.S. President, George W. Bush, in Washington and British Prime Minister, Tony Blair, in London.	Washington is part of London.	1
South Korea's deputy foreign minister says his country won't change its plan to send three-thousand soldiers to Iraq, despite the kidnapping of a South Korean man there.	South Korea continues to send troops.	0
The mystery of Alexander the Great's tomb still has not unraveled, and locating the burial of Alexander seems to have become an impossible mission for archaeologists.	Alexander the Great's Tomb remains undiscovered.	0
In the year 538, Cyrus set in place a policy which demanded the return of the various gods to their proper places.	Cyrus issued a declaration in 538 that would allow the Jews to go back to their homeland.	1
Prolonged exposure to UV-B light can cause sunburn, and there are worries that damage to the ozone layer may lead to an increase in the incidence of skin cancer.	UV-B light is damaging the ozone layer.	1
After leaving Time-Life, Shuker joined the Public Broadcast Laboratory, forerunner of PBS, and participated in two pioneering films -- 'The Chair,' about an attorney trying to save a condemned man, and 'Free At Last,' a 90-minute documentary about Dr. Martin Luther King Jr. that by chance was being made when King was murdered in 1968.	Martin Luther King was murdered in 1968.	0
According to official results, Abedelaziz Bouteflika, the 72-year-old president of Algeria, has been reelected to a third term as the country's leader in a landslide. Yazid Zerhouni, the Algerian Interior Minister, stated that Bouteflika obtained 90.24% of the vote in the election, which was held on Thursday. Voter turnout was 74%, with some of the opposition parties boycotting the election amids…	Abedelaziz Bouteflika won the Algerian presidential election.	0
Scientists had observed that mice with a defective Klotho gene aged prematurely and wondered if an enhanced gene would have an opposite effect.	Scientists have discovered a gene that produces a hormone that raises the life expectancy in mice by 30 percent.	1
Climate change is with us. A decade ago, it was conjecture. Now the future is unfolding before our eyes. Canada's Inuit see it in disappearing Arctic ice and permafrost.	Greenhouse effect changes global climate.	1
The liner notes to the CD surmise that Farrakhan is the author of three selections, "Is She Is, or Is She Ain't", "Don't Touch Me Nylon," and "Female Boxer" and that is quite possible. The most interesting is the first of these three, a topical number on Christie Jorgensen, the subject of a series of sex change operations. While such transexual operations have since become more common, this was t…	Sex-change operations become more common.	0
According to the Occupational Safety and Health Administration, the plant was inspected in October, cited for safety violations, and fined about $10,000.	According to the Occupational Safety and Health Administration, the plant was inspected in October and fined for safety violations.	0
Iscor, the South African iron and steel manufacturer, has announced plans to develop a steel mini-mill at Saldanha Bay on the country's west coast in partnership with the state-run industrial development Corporation.	The South African steel manufacturer Iscor plans to develop a mini-mill.	0
To write "The Persians," which opens Thursday at the Aurora Theatre in Berkeley, Ellen McLaughlin spent six days. Given the direction of U.S. foreign policy, McLaughlin says, the lessons of "The Persians" are particularly crucial today, 2,500 years after it was written.	"The Persians" was written by Aeschylus.	1
Christopher Hitchens called him a "Bin Ladenist" and Cathy Young editorialized in The Boston Globe that he "blames the victims of terrorism" when he puts out a novel like Snowball's Chance, a biting send-up of George Orwell's Animal Farm which he was inspired to write after the terrorist attacks on September 11. "The clear references to 9/11 in the apocalyptic ending can only bring Orwell's name …	Cathy Young is the author of "Snowball's Chance".	1
Nevertheless, 58 percent of Americans expressed their satisfaction with the President's job performance. 44 percent supported Nixon at the very beginning of the investigation into Watergate.	Although 58% of Americans are unsatisfied with Clinton's job performance, 44% found Nixon's work adequate at the start of the Watergate scandal.	1
Cannabis is freely available in the Netherlands for sale in "coffee shops" in small quantities. The cost of five grammes, the maximum amount that can be legally purchased, is about £.50 ($19), enough to make about a dozen cigarettes.	In the Netherlands five grams of cannabis can be legally held in possession.	0
Switzerland has ratified bilateral agreements with the members of the European Union in March 2004, but the new members (Cyprus , Czech Republic , Estonia, Hungary, Latvia, Lithuania, Malta, Poland, Slovakia and Slovenia) were not included in the deal.	Lithuania intends to introduce the use of the Euro as an official currency on January 1, 2007.	1
There are more than 4,000 street children in the capital city of Ulan Bator.	The population of Ulan Bator is 4,000.	1
Across Africa, young boys and girls wake up each morning just like children here in the Washington D.C. area. The children are no different; they do chores, eat, play sports, and go to school. That is, if they can survive the mosquito bites that transmit the deadly malaria parasites. Those parasites kill an estimated 3,000 children each day in Africa. While malaria has been all but forgotten in t…	Malaria is widespread in Africa.	0
CBS newsman Harry Reasoner is returning to his Iowa hometown to get married Saturday.	CBS newsman Harry Reasoner was born in Iowa.	0
Australian cheerleaders have been told today to cover up their midriffs under calls by Gymnastics Australia, as they believe it encourages girls to be self-conscious. Nerine Cooper, head of Gymnastics Australia, told the Sunday Telegraph, "We don't want girls to feel under pressure to lose weight because of uniforms." Lisa Ince, head of Sydney Professional Dancers, disagreed. "It's ridiculous rea…	Lisa Ince is the chief of Sydney Professional Dancers.	0
For such patients, regular aspirin use significantly decreased the risk for fatal and nonfatal strokes or heart attacks.	People experienced adverse effects while taking aspirin.	1
The situation is being monitored by the World Health Organization but says "it is too early to know whether the virus is changing in ways that would signal the start of a human flu pandemic," says Maria Cheng a spokeswoman for the WHO. "It's one isolate from a single virus from Turkey. The sample suggests the virus might be more inclined to bind to human cells rather than animal cells, but there'…	The World Health Organization is based in Turkey.	1
Bountiful arrived after war's end, sailing into San Francisco Bay 21 August 1945. Bountiful was then assigned as hospital ship at Yokosuka, Japan, departing San Francisco 1 November 1945.	Bountiful reached San Francisco in August 1945.	0
Rodriguez told detectives he never touched the burning backpack, which was loaded with plastic pipes packed with gunpowder and BBs.	The burning backpack contained plastic pipes packed with gunpowder and BBs.	0
Mr. Olsen paid $20 million for the space trip, but says that in the future space travel will likely become as routine as air travel is today.	Air travel costs $20 million.	1
A male rabbit is called a buck and a female rabbit is called a doe, just like deer.	A female rabbit is called a buck.	1
"Only his comrades see him; we exchange messages with each other to share plans. We also go to the battlefield together. We actually meet very rarely, just for important consultations. It's hard for anyone to meet Bin Laden himself now, but we know he's still alive," said Dadullah. Dadullah also claims that there are "hundreds" of suicide bombers that are prepared and ready to hit the NATO peacek…	Dadullah is a Taliban.	1
Billy Werber, third baseman in Major League Baseball, has died at the age of 100. Werber died of natural causes on Thursday, January 22, 2009 at an assisted living center in Charlotte, North Carolina. He was moved there after his health deteriorated a month ago. His son said that when admitted, Werber refused to eat solid foods and would only drink liquids. "He just refused to eat and that was hi…	Werber died in North Carolina at the age of 100.	0
Canadian traffickers also are reported to drop their marijuana loads across the border in remote areas (often without the knowledge of rural landowners), cross into the United States without drugs, later retrieve the marijuana, and continue on to U.S. distribution sites.	Most of the marijuana entering the United States comes from Canada.	1
Geoscience Australia said the 5.3 quake did not generate a tsunami. The 2004 Indian Ocean earthquake, which had a magnitude of 9.0, triggered a series of lethal tsunamis on December 26, 2004 that killed over 270,000 people, making it the deadliest tsunami in recorded history.	A tsunami is a series of waves created when a body of water rapidly displaced on a massive scale.	1
In 1969, he drew up the report proposing the expulsion from the party of the Manifesto group. In 1984, after Berlinguer's death, Natta was elected as party secretary.	Natta supported the Manifesto group.	1
Levy Mwanawasa, the President of Zambia died yesterday at age 59. He died in a Paris hospital in France. His death was intially announced by an anonymous family member. It was later confirmed on television by vice president Rupiah Banda. Mwanawase suffered a stroke while in Egypt in June of this year for an African Union summit, whereafter he was flown to France. His condition suddenly deteriorat…	The Zambian government has ordered to plant potatoes.	1
Mr Fitzgerald revealed he was one of several top officials who told Mr Libby in June 2003 that Valerie Plame, wife of the former ambassador Joseph Wilson, worked for the CIA.	Joseph Wilson worked for CIA.	1
In addition to family, the memorial service was attended by actors and actresses who have worked with Ledger, including Cate Blanchett who starred with Ledger in the Bob Dylan bio-flick, I'm Not There. Blanchett spoke of the times she shared with Ledger in New York and Los Angeles. The Other speakers included his parents, sister and Neil Armfield, a director of Ledger's last Australian film, Cand…	Williams has a daughter called Matilda.	0
The first few Mersenne primes are 3, 7, 31, 127 and 8191. These numbers took a total of several weeks to verify, using different software and hardware. Each number was independently checked by several members of GIMPS' verification team, using 16-core systems of different configurations. The two primes were announced by GIMPS on September 16. Before these two discoveries, the two previously large…	Steve Boone is a member of GIMPS.	1
Sir Ian Blair, the Metropolitan Police Commissioner, said, last night, that his officers were "playing out of their socks", but admitted that they were "racing against time" to track down the bombers.	Sir Ian Blair works for the Metroplitan Police.	0
The renewed attention to the war came as peace activists, camping near the president's ranch, awaited a performance Sunday evening by peace movement icon Joan Baez.	Folk singer Joan Baez brought her latest anti-war message Sunday to President Bush's adopted hometown, supporting Iraq war protesters camping out near his ranch.	1
The White House failed to act on the domestic threat from al Qaeda prior to September 11, 2001.	White House ignored the threat of attack	0
Scientists have uncovered soft bone tissue of a Tyrannosaurus Rex known as MOR 1125, found in a sandstone formation in Montana. MOR 1125 was 18 years old when it died, 65 million years ago. Similar tissue of a dinosaur has never been found before, as all remains found until now were fosilized. The tissue still contains microscopic structures resembling bloodvessels and cells. The comparison betwe…	Paleontologist Hans-Dieter Sues and other scientists discovered a T Rex bone in Montana.	1
A male gorilla escaped from his cage in the Berlin zoo and sent terrified visitors running for cover, the zoo said yesterday.	A gorilla escaped from his cage in a zoo in Germany.	0
Two persons were injured in dynamite attacks perpetrated this evening against two bank branches in this northwestern, Colombian city.	Two bank branches were attacked with dynamite.	0
An Afghan interpreter, employed by the United States, was also wounded.	An interpreter worked for Afghanistan.	1
The most recent poll carried out by NOP market research in January revealed that 61% of Britons are opposed to joining the euro.	The introduction of the euro has been opposed.	0
The institute's breakthrough came about after it set out to examine Thür's belief that an octagonal tomb in the remains of the Roman city of Ephesus contained the body of Arsinöe. According to Roman texts the city, in what is now Turkey, is where Arsinöe was banished after being defeated in a power struggle against Cleopatra and her then lover, Julius Caesar. Arsinöe was said to have been murdere…	Queen Cleopatra ordered the assassination of her sister.	0
Every year Israel jails individuals simply because they refuse to perform military service for reasons of conscience.	People are willing to risk imprisonment rather than perform military service.	0
After the SkyWest airliner touched down, the Airport Movement Area Safety System (AMASS) alerted and the air traffic controller transmitted "Hold, Hold, Hold" to the SkyWest flight crew in an attempt to stop the aircraft short of runway 1L. The SkyWest crew applied maximum braking that resulted in the airplane stopping in the middle of runway 1L. As this was occurring, the captain of Republic Air…	NTSB is responsible for investigating transportation accidents in the United States.	1
The board of Marks & Spencer will take another look at Philip Green's increased takeover offer.	Philip Green tries to take over Marks & Spencer.	0
A strong supporter of the "Italian road to socialism", he was close to Enrico Berlinguer, and gained a position in the party secretariat. In 1969, he drew up the report proposing the expulsion from the party of the Manifesto group. In 1984, after Berlinguer's death, Natta was elected as party secretary.	Natta supported Italian Socialism.	0
After insulting the UN committee insinuating they were irrelavant, Bush no sooner had approval from Congress to use "force/war" if Hussein did not permit unfettered access for inspections - and the war ships were moved into place on the Gulf.	Hussein gives UN inspectors unfettered access.	1
His family has steadfastly denied the charges.	The charges were denied by his family.	0
His latest release, Together Through Life, has reached the top spot 38 years and five months after his last chart-topper, New Morning, in 1970. The 67-year-old American singer-songwriter now holds the record for the longest gap between solo number one albums. It is Dylan's seventh UK number one, his 33rd studio album and his 53rd album, including compilations and soundtracks. He first reached num…	Gennaro Castaldo is 67 years old.	1
The plan was never drawn up on paper, but discussed verbally, particularly between Prime Minister Pibul and the British Minister in Bangkok.	Pibul was the minister in Bangkok.	1
Honda also released a video where a humanoid robot named Asimo was operated by a person wearing the helmet. The employee was stated to be thinking about raising his right hand, after which Asimo moved its right arm. Honda states that it could be quite some time before the technology is ready to go live due to difficulties such as the human brain's liability to become distracted, creating mixed th…	Yasuhisa Arai is an employee of Honda Research Institute Japan.	0
The United States Marshals Service working together with nearly 960 other law enforcement agencies recently concluded a week-long operation, Operation FALCON, which succeeded in the arrest of 10,340 fugitives across the United States and elsewhere. Other regional sweeps have been conducted before; but this was the first of its kind at the national level and resulted in the highest number of arres…	Operation Condor was a genocide and a campaign of counter-terrorism implemented by the right-wing dictatorships that dominated the Southern Cone in Latin America from the 1950s to 1980s.	1
The credit card mobile phones now provided on some aircraft, do not interfere with aircraft systems because they are wired to a special "base station" that has been designed to safely receive and transmit radio signals in the aircraft.	Mobile phones can interfere with aircraft systems.	1
WASHINGTON ―Kirk Kerkorian, the billionaire mogul and major shareholder in General Motors Corp., said Friday that automakers Renault SA and Nissan Motor Co. are interested in purchasing a significant stake in GM and including the Detroit automaker in their alliance. Kerkorian's investment company, Tracinda Corp., told GM Chairman and CEO Rick Wagoner in a letter that Renault and Nissan are recept…	Rick Wagoner is one of the major shareholders of GM.	1
The United States Department of Homeland Security has announced the awarding of a $3 million grant to Rutgers University to lead a consortium researching advanced information analysis and computational technologies to protect the United States. Under the agreement, Rutgers will also coordinate a team of four university-based centers at the University of Southern California, the University of Illi…	Rutgers University will be awarded a $3 million grant.	0
Clinical trials involve 240 patients in 10 centres with each patient questioned three times.	Clinical trials involve an average of 200 patients per trial.	1
The American television network "CNN" reported that officials at the American Defense Department (The Pentagon) will recommend halting the bombing on Iraq to President Bill Clinton this evening, Saturday.	CNN reported that officials at the Pentagon said that President Clinton is obligated to stop the shelling on Iraq .	1
NEW YORK - (Business Wire) Pfizer Inc announced today that it has become the first pharmaceutical company to be accredited by the Association for the Accreditation of Human Research Protection Programs (AAHRPP) for ensuring the protection of human subjects taking part in early-stage clinical trials. The AAHRPP accreditation was awarded to Pfizer's clinical research units (CRUs) in New Haven, CT, …	Pfizer is a pharmaceutical company.	0
Microsoft's (MSFT) own search engine will permanently replace the Yahoo (YHOO) search technology that has been used on Microsoft's MSN website.	Yahoo's technology will still be used.	1
One of two men "released" early on Saturday Mohammed Dawoud, 19, of Willesden, north-west London will appear before Horseferry Road magistrates' court today charged with possession of forged identity documents, police said.	Willesden will appear before Horseferry Road magistrates' court today.	1
This opinion poll was conducted on the sixth and seventh of October, and included a cross section of 861 adults with a margin of error estimated at 4%.	This poll was carried out on the 6th and 7th of October, and included a segment of 861 people with a margin of error estimated at 4%.	0
LIMA, Peru — A Venezuelan opposition leader who says he is a victim of political persecution by President Hugo Chavez's government requested political asylum in Peru on Tuesday, one of his lawyers said. Manuel Rosales, a leading Chavez opponent, has been charged with corruption in Venezuela but says his trial would not be fair. Lawyer Javier Valle-Riestra said there is "convincing evidence" suppo…	Rosales lost a presidential race to Chavez in 2006.	1
Two other marines, Tyler Jackson and John Jodka III, have already pleaded guilty to aggravated assault and conspiracy to obstruct justice and were sentenced to 21 months and 18 months, respectively.	Tyler Jackson has been sentenced to 18 months.	1
FMLN militias sabotaged power lines along the road linking Nueva Concepcion to the northern trunk highway at 1800 on 12 August.	Power lines were attacked by FMLN.	0
Moscow (USSR), 12 Jul 89 (PRAVDA)- Blood is flowing in Columbia, where last year, according to official statistics, there were 4,600 victims of political violence, including Jaime Pardo Leal (president of Colombia's national coordination committee), around 30 deputies and many municipal advisors and mayors.	Around 30 deputies were killed on 12 Jul 89.	1
In 1954, in a gesture of friendship to mark the 300th anniversary of Ukrainian union with Russia, Soviet Premier Nikita Khrushchev gave Crimea to Ukraine.	Crimea became part of Ukraine in 1954.	0
NUCOR, the leading US steel mini-mill group is to greatly expand production capacity at a plant in Crawfordsville, Indiana which has shaken up the industry by its use of a radical, new technology.	The new thin-casting process shook up the steel industry.	1
The watchdog International Atomic Energy Agency meets in Vienna on September 19.	The International Atomic Energy Agency holds a meeting in Vienna.	0
Attack helicopters, Chinooks, armoured vehicles, cranes and a fire engine encircled the group.	There was a Chinook attack.	1
The funeral procession headed to the headquarters of the United Nations Development Programme in Baghdad, where funeral goers held banners denouncing the Americans as "Enemies of God."	The funeral procession had been directed to the UNDP headquarters in Baghdad, where signs denouncing Americans as "enemies of God," were seen.	0
The Interacademy Panel on International Issues (IAP), a global network of the world's science academies, has released a statement urging parents and teachers to provide children with 'the facts about the origin and evolution of life on Earth'. The statement is signed by 67 of the 92 member academies of the organisation, and notes that in some schools around the world, "testable theories" about ev…	Scientists want children to learn evolution.	0
If you 're feeling playful, visit our games area for a game of billiards, surf the Internet or just sit back and relax with a good book from our extensive library. Alternatively, soothe away those tired muscles, aches and pains with a Balinese massage.	Traditional Balinese massage is a therapy where pushing techniques predominate.	1
The 42-year-old actor was outside a movie theater in central London's Leicester Square, doing press interviews, Sunday, when a man squirted Cruise with a water pistol disguised as a microphone, London's Metropolitan Police said.	Cruise was in Leicester Square when he was squirted with water.	0
The Federal Bureau of Investigation started an independent probe of the circumstances shortly after the White House made plain that President Bill Clinton considered industrial espionage a particular threat to US economic interests.	President Clinton thinks that industrial espionage is a threat to America's well being.	0
All genetically modified food, including soya or maize oil produced from GM soya and maize, and food ingredients, must be labelled.	Companies selling genetically modified foods don't need labels.	1
The Philippine Stock Exchange Composite Index rose 0.1 percent to 1573.65.	The Philippine Stock Exchange Composite Index rose.	0
The sale was made to pay Yukos' US$ 27.5 billion tax bill, Yuganskneftegaz was originally sold for US$9.4 billion to a little known company Baikalfinansgroup which was later bought by the Russian state-owned oil company Rosneft.	Rosneft belonged to the Russian State.	0
Former tennis star Vitas Gerulaitis died in such fashion in September, from a lethal carbon monoxide buildup related to the faulty installation of a propane heater.	Vitas Gerulaitis died of carbon monoxide poisoning.	0
And although Carrie Prejean may not go down in history as having the worst pageant answer in history (that dishonor may go to 2007's Miss South Carolina Teen USA), her answer might have been worded a bit more eloquently. She answered: "I think it's great that Americans are able to choose one or the other. We live in a land that you can choose same-sex marriage or opposite marriage and, you know w…	Carrie Prejean is Miss California.	1
Thanks to the thirty Heads who responded to my question about maternity leave. Clearly, the amount of maternity leave offered to teachers at international schools varies greatly from school to school.	Maternity leave varies in Europe.	1
Nagin defended his plan to return up to 180,000 people to the city, within a week and a half, despite concerns about the short supply of drinking water and heavily polluted floodwaters.	As many as 180,000 people could return within 10 days to a city that held 460,000 before Hurricane Katrina struck.	1
The development application for a McDonald's restaurant at Minyama, on Queensland's Sunshine Coast in Australia, has been rejected by the Sunshine Coast Regional Council. "We knocked back a Hungry Jack's on Nicklin Way because of the nuisance code," said divisional councilor Chris Thompson. "We already have a 24-hour McDonald's at Mooloolaba, only one kilometre away, and there are already [anti-s…	Sunshine Coast Regional Council accepted McDonald's Australia development plans.	1
Among the fascinating sites in the city are Independence Hall where the Declaration of Independence was signed, and one of America's principal symbols of freedom, The Liberty Bell, located in Congress Hall.	The US Declaration of Independence is located in Independence Hall.	1
London Metropolitan Police commissioner Sir Ian Blair has confirmed that there have been three small explosions on tube trains at Warren Street, Oval and Shepherd's Bush stations, and another small explosion on a No. 26 bus on Hackney Road in Bethnal Green. The London Ambulance Service has not found any injured people, but one person has reported themselves to a local hospital. It is not yet know…	Police report there has been an explosion in the tube station.	0
U.S. consumer spending dived in June.	The cost of the consumer of the United States fell in June.	1
The substances that our company uses do not leave stains, do not have an unpleasant smell and are not toxic.	Our substances remove stains.	1
According to the director Kim Ki-duk The biggest problem for Americans understanding Korean movies is that all action films have the same plot. For example, the movie 'Speed' with Keanu Reeves.	The movie 'Speed' was directed by Jan De Bont.	1
The magazine said the number of billionaires worldwide increased by 102 people in 2006 to 793, a record number, largely due to bullish global stock markets. Their total net worth jumped 18 percent to $2.6 trillion.	The number of billionaires increases.	0
The steel division of Broken Hill Proprietary, the Australian resources group, and North Star steel, part of the privately-owned Cargill group in the US, are joining forces to build and operate a new steel mini-mill in the US Midwest.	Australia's Broken Hill Proprietary and the US's North Star Steel will build and operate one in the US Midwest.	0
Beamon's jump was a world record that eclipsed the previous record by 21 3/4 inches. The jump still stands as an Olympic record, and stood as a world record until Mike Powell leapt 29' 4 1/2" at the 1991 World Championships in Tokyo.	2,45 m is the world record in the high jump.	1
Speaking in the Russian Black Sea resort of Sochi on Monday, Mr Putin said the deal was "at the very least ill-considered and unprofessional because discussing such issues without the main supplier is simply not serious". Despite their bitter rivalry, Ukrainian President Viktor Yushchenko and Prime Minister Yulia Tymoshenko were both in Brussels for an international conference with the European C…	Putin is 40 years old.	1
PORT-AU-PRINCE, Haiti — Paul Collier, a leading poverty guru, spent a recent morning here waxing positive about how the world's economic freefall might prove the perfect moment for Haiti to sell more exports like T-shirts and mangoes to Americans. His improbable enthusiasm coincided with appearances by a bevy of luminaries descending on Haiti this month, including Ban Ki-moon, the United Nations …	The United Nations Secretary General Ban Ki-moon comes from Haiti.	1
The original spelling reform of 1996, which was meant to harmonize the spelling rules across the German-speaking countries, turned out to be a major embarrassment if not outright failure.	A spelling reform was approved in all German speaking countries.	0
A brother of Colombia's education minister has been killed by Marxist rebels who kidnapped him three years ago.	Colombia's education minister has been kidnapped by Marxist rebels.	1
Scott Stevens, the Idaho meteorologist who claimed that a weather manipulating conspiracy (possibly under the control of Japanese Yakuza mafia) caused Hurricane Katrina, has quit his job at KPVI-TV in Pocatello.	Scott Stevens has connections with the Yakuza.	1
First becoming famous in her native Ukraine in the 1990s, long-haired self-described "Amazon" Ruslana gained international recognition for winning the 2004 Eurovision Song Contest with her song "Wild Dances," inspired by the musical traditions of the Hutsul people of the Ukrainian Carpathian Mountains. In the five years since, Ruslana has decided to use her name and public status to represent a n…	Ruslana was born in Ukraine.	0
Scott Island was discovered and landed upon in December 1902 by Captain William Colbeck commander of the Morning, relief ship for Capt. Robert F. Scott's expedition.	Capt. Scott reached Scott Island in December 1902.	1
The President George Bush administration, on Friday, ordered the sale of 30 million barrels of crude oil from the government's emergency stockpile to halt runaway oil prices triggered by Hurricane Katrina.	European nations were considering releasing oil reserves to help the United States after Hurricane Katrina.	1
Six time prime minister Giulio Andreotti is just one of the many casualties stemming from these investigations and subsequent trials.	Giulio Andreotti is a prime minister.	0
Now it's Romania-Argentina at the Rose Bowl today -- and with a victory, it's on to the quarterfinals at Stanford, and a victory there and Romania will be back in Pasadena for the semifinals and World Cup final.	The World Cup final was held in Pasadena.	0
During the weekend of Sunday 28 December the 75 year old children's clothes retailer, Adams Childrenswear called in administrators PricewaterhouseCoopers. Adams had previously been placed in administration with PricewaterhouseCoopers in 2006, but was rescued by Northern Irish businessman John Shannon in February 2007. A large rebranding followed in 2008, after 42 stores were closed. Adams has out…	The UK retailer Zavvi has called in administrators during Christmas.	1
GM has initiated criminal investigations in Germany and the US on the basis of their suspicions that Mr Lopez and his team stole confidential information before defecting to VW in March.	Lopez took documents from GM to VW.	1
Then the most important part of the day begins as Muslims go to the mosque, their special place of worship.	Muslims pray at the mosque.	0
Victor Emmanuel was born on Nov. 11, 1869, in Naples. After his father, Umberto I, was assassinated in 1900, Victor Emmanuel succeeded to the throne.	Victor Emmanuel III was king of Italy from 1900 to 1946.	1
A teenager slashed a woman to death as he attempted to steal $6 off her - to buy beer. The 16-year-old boy, Alan Tanguay, now faces a first degree murder charge over the death of 58-year-old Patricia Kaliszeski from Palm Bay, Florida. Tanguay told investigators he was approached by Kaliszeski with a knife as he was burgling the house. He took it from her and used it to attack her, before hitting …	Alan Tanguay killed a woman to steal $6.	0
Local Law enforcement officials acting on behalf of the European Commission raided offices of Intel and several computer makers this morning, a spokesman for the EU said. He did not specify which countries or which other firms were involved. However, a spokesman for Intel Germany, Hans-Jürgen Werner, said that Intel's offices in Munich and Swindon were among those searched. It emerged on Wednesda…	Intel Germany engaged Hans-Jürgen Werner as spokesman.	0
Councilman Pierce had built the home for his daughter on E. 28th Street off Rossville Blvd, as he lives nearby.	Pierce lives near Rossville Blvd.	0
Israeli scientists predict the world's coral reefs could begin to collapse in as little as 30 years from now. Studies show the oceans are becoming increasingly acidic as they soak up manmade emissions of carbon dioxide. The Hebrew University of Jerusalem researchers say this will make it difficult for many coral organisms to produce skeletal and other hard parts. The team's work on corals in the …	The acidification of oceans affects tourism.	1
During Ramadan, Muslims will gather at the mosque for nightly prayer sessions and evening meals.	The mosque is a place of worship for Muslims.	0
Sultan Al-Shawi, a.k.a the Attorney, said during a funeral held for the victims, "They were all children of Iraq killed during the savage bombing."	The Attorney, said at the funeral, "They were all Iraqis killed during the brutal shelling."	0
It is outstripped only by Denmark, the Netherlands, Belgium, Sweden, Finland and France, and thus ranks 7th in the 25-member European Union in terms of broadband Internet penetration.	12 members of the European Union use the Euro instead of their own national currencies.	1
Two young soldiers have killed themselves after falling ill with suspected Gulf War Syndrome, following the latest conflict in Iraq.	Many US soldiers developed Gulf War Syndrome after the Gulf War.	1
Frye says, that he (a homeopathy expert) and Iris Bell recently studied homeopathic treatment of fibromyalgia. A new analysis - comparing published studies of homeopathic drugs to matched, randomly selected studies of medical drugs - suggests that these apparent homeopathic drug effects are merely placebo effects.	What really irks Frye and other doctors of homeopathy, however, is that homeopathic remedies are not supposed to be used like medical drugs.	1
The compilers of the OED point out that they merely record the description of how the word is used, rather than prescribe how it should be used. The term, McJob, has been in usage at least 20 years, they say. It was popularised in 1991 in Douglas Coupland's novel Generation X: Tales for an Accelerated Culture as one of the margin definitions. Here it was described as "a low-pay, low-prestige, low…	A "McJob" is a low-paid job.	0
Mr Tomlinson, 47, collapsed and died from a heart attack near the Bank of England after being caught up during the demonstrations on his way home last Wednesday. His son Paul, 26, said: "Through CCTV and pictures that I've been shown he got refused access on a number of barricades that police had set up. And the missing jigsaw puzzle was what happened to him when he got into Royal Exchange Passag…	Mr. Tomlinson was hit by a policeman.	1
Google Inc. is delaying its IPO by a week because of logistical problems related to institutional investors registering to bid on the shares.	A delay for Google's IPO would push the deal later into a month that is traditionally light on IPO volume.	1
This case of rabies in western Newfoundland is the first case confirmed on the island since 1989.	A case of rabies was confirmed.	0
Four men were released on bail and were ordered to return to a police station Monday, when they may be charged with assault, a police spokesman said.	All four men have been released on bail and are due to return to a police station.	0
Bowles will take the title HRH Duchess of Cornwall, changing it to the Princess Consort, when Charles becomes King.	Bowles will take the title of Princess Consort.	0
Hubble is one of the most remarkable facilities in the entire history of science.	Hubble is a Space telescope.	1
The hullabaloo is over a glacial period dating to about 750 million to 600 million years ago.	A glacial period occurred about 750 million to 600 million years ago.	0
BAGHDAD, Iraq (CNN) - Australian Prime Minister, John Howard, has made an unannounced visit to Iraq, according to the office of Iraqi transitional Prime Minister Ibrahim al-Jaafari.	Howard is a political representative of Australia.	0
In Bosnia, diplomatic determination combined with military muscle to create an opportunity to secure a peace rather than permit instability to undermine this fragile region and U.S. interests.	The Dayton Peace Treaty was formulated to end the war in Bosnia.	1
Nepali mountaineer Ang Rita Sherpa last week broke his own record of the number of climbing Mt. Everest.	Alison Hargreaves is the first woman to have made the climb up the Everest with no artificial oxygen.	1
Guckert supposedly had access to classified documents that named Valerie Plame as a CIA operative as well, which adds more fuel to the fire of the Justice Department's investigation of the release of her name. Bloggers revealed James Guckert's real name, and that he was the registered owner of JeffGannon.com, Hotmilitarystud.com, Militaryescorts.com, and Militaryescortsm4m.com. The accusations th…	Militaryescortsm4m.com belongs to James Guckert.	0
Jakarta floods easily during the rainy season.	Jakarta is easily flooded during the rainy season.	0
The revamped engine indexes more pages than before, can give direct answers to factual questions, and features tools to help people create detailed queries.	The engine can answer specific queries directly.	0
Eleven years after 852 people, mostly Swedes, perished when the ferry Estonia sank on a stormy Baltic night, an exhibition in the National Maritime Museum in Stockholm brings back the pain and controversy which have haunted Sweden since the disaster.	100 or more people lost their lives in a ferry sinking.	0
Johansson was also in Milan to attend the Dolce & Gabbana autumn/winter 09/10 catwalk show and appear as one of the red-carpet stars at last night's gala opening of Extreme Beauty, an exhibition celebrating 80 years of photography in American Vogue, supported by the mayor of Milan, Letizia Moratti, and the Dolce & Gabbana duo. We meet in the swish Bulgari Hotel. Johansson is self-assured and look…	Letizia Moratti is the mayor of Milan.	0
British singer-songwriter Natasha Bedingfield, who sang with her brother Daniel and sister Nikola as The DNA Algorithm, tied the knot with a California businessman in Malibu. According to reports the marriage, which took place Saturday in a 30-minute outdoor ceremony overlooking the Pacific Ocean, was attended by about 150 guests. The guests watched Bedingfield walk down the aisle in a Vera Wang …	Natasha Bedingfield is married to Matthew Robinson.	1
FROM two tiny rooms high up and far back in St. Augustine's Episcopal Church, with its neo-Georgian archways, straight-backed pews and simple, graceful detail, the legacy of slavery in Manhattan looks down. The stone church, on Henry Street near Montgomery Street on the Lower East Side, was built for a patrician white congregation. But although it was completed in 1828, a year after slavery was l…	St. Augustine's Episcopal Church is in Manhattan.	0
Another presidential candidate, who we thought was the one involved, was Charles Brumskine, the standard bearer of the United Democratic Party who also has residency in the Northern Virginia area.	Charles Brumskine is a member of the United Democratic Party.	0
The president Cristiani spoke today at the El Salvador military airport before he left for Costa Rica to attend the inauguration ceremony of president-elect Rafael Calderon Fournier.	Cristiani is the president of Costa Rica.	1
NEW YORK (CNNMoney.com) -- The Empire State Building kicked off a major energy-saving retrofit Monday, and promoters hope one of the world's most iconic skyscrapers can become an efficiency model for buildings worldwide. From the cloud-shrouded observation deck on the building's 80th floor, former President Bill Clinton, New York City Mayor Michael Bloomberg and others detailed $20 million in cut…	The mayor of New York is Michael Bloomberg.	0
The Rock and Roll Hall Of Fame and Museum opened the nation's first major John Lennon retrospective Thursday (October 19) with a gala party attended by his widow, Yoko Ono.	Yoko Ono is John Lennon's widow.	0
John Wilkes Booth assassinated Abraham Lincoln as he sat in the presidential box of Ford's Theater watching the light comedy, "Our American Cousin."	Lincoln was assassinated in the presidential box of Ford's Theater.	0
Levomepromazine has prominent sedative and anticholinergic/ sympatholytic effects (dry mouth, hypotension, sinus tachycardia, extreme night sweats) and causes massive weight gain. These side effects normally do not allow to give the drug in doses needed for full remission of schizophrenia, so it has to be combined with a more potent antipsychotic.	Levomepromazine causes schizophrenia.	1
Feith, 63, started his career at age 25 at the ministry of Foreign Affairs. He worked at the Dutch embassies of Syria, Germany and Sudan, at the United Nations headquarters in New York and at NATO in Brussels. In 2004 he represented E.U. in Darfur and prepared an E.U.-mission in Iraq that trained police-officials and judges. A year later Feith was in charge of the E.U. operation in Aceh and super…	Feith works in Brussels.	1
Nineteen of the European Union's 25 member states were voting in the biggest transnational elections ever held, and the first for the EU since the bloc's expansion into the former communist eastern Europe on May 1.	Nearly 350 million people were eligible to vote since the EU took in 10 new members on May 1.	1
The presence of oil in the South Atlantic was first proved in 1974, but the distance and isolation of the Falklands deterred oil companies from exploring the area until the 1990s.	Petroleum is explored in the South Atlantic.	0
Côte d'Ivoire's President Laurent Gbagbo promulgated new election laws on July 14, including the creation of an independent electoral commission to oversee the presidential vote, which is slated for October 30.	New elections in Côte d'Ivoire will take place on October 30.	0
"Our horse chestnut is in full bloom," Anne Frank told her diary on Saturday, May 13, 1944, "thickly covered with leaves and much more beautiful than last year." She would have been 79 this year, turning 80. Had she survived, Miss Frank would still be able to see the horse chestnut tree by which she measured the seasons of life during her two years of hiding from the Nazis, not just behind the bu…	Anne Frank died at the age of 15.	1
On July 8th, the Mozilla team released a configuration change which resolves this problem by explicitly disabling the use of the shell: an external protocol handler.	A shell is an external protocol handler.	0
Five other soldiers have been ordered to face courts-martial.	Five other soldiers have been refused to face courts-martial.	1
Oscar-winning director Franco Zeffirelli has been awarded an honorary knighthood for his "valuable services to British performing arts".	Italian director is awarded an honorary Oscar.	1
The golden jewellery, found in an intact Royal Macedonian tomb in 1977, is exquisite. It is now the prize exhibit in the archaeological museum in Thessaloniki and the label says that it came from the tomb of Philip II, Alexander the Great's father.	Alexander the Great's Tomb remains undiscovered.	1
According to Nelson Beavers, who is a co-owner of the current company, Carolina Analytical Laboratories, LLC. and has ownership/employment history with Woodson-Tenent and Eurofins, the septic system was installed in the early 1990s.	Nelson Beavers is one of the owners of Carolina Analytical Laboratories.	0
Hoover's director reports directly to Stanford's president.	Hoover is the president of Stanford University.	1
The chaotic situation unleashed in Bogota last night, with the assasination of Justice Carlos Valencia, began on the 28th of July in Medellin, when motorized paid assasins murdered third public order Judge Maria Elena Diaz.	Justice Carlos Valencia was killed in Colombia.	0
Mr. Balasingham will return to his London home and then move on to Sri Lanka in early October to consult with LTTE leader Vilupillai Prabhakaran, diplomats said.	Vilupillai Prabhakaran is a diplomat.	1
Michaela Roeder, 31, was found guilty of six counts of manslaughter and mercy killing.	A German nurse was convicted of manslaughter and mercy killing of patients by lethal injection.	1
The sale was made to pay Yukos' US$ 27.5 billion tax bill, Yuganskneftegaz was originally sold for US$ 9.4 billion to a little known company Baikalfinansgroup which was later bought by the Russian state-owned oil company Rosneft .	Baikalfinansgroup was sold to Rosneft.	0
Nicholas Burns stated in an exclusive interview for "Utrinski Vesnik" from Pristina that it would be disgraceful if Athens puts a veto on Macedonia's application for membership in the European Union and NATO.	Greece and Macedonia are in dispute over name.	1
Twenty-five of the dead were members of the law enforcement agencies and the rest of the 67 were civilians.	25 of the dead were civilians.	1
Lao government spokesman, Yong Chantalangsy, said Rangoon has promised to announce its decision in Vientiane.	Yong Chantalangsy is a representative of Laos.	0
Rescuers searched rough seas off the capital yesterday for survivors of a ferry collision that claimed at least 28 lives, as officials blamed crew incompetence for the accident.	100 or more people lost their lives in a ferry sinking.	1
Art experts said on Monday, that there was an astounding haul from Boston's Gardner Museum -- possibly the biggest art theft in US history.	The biggest art theft in US history was the theft of a dozen works from Boston's Gardner Museum.	1
The Golden Flyers set a school record this year with 16 victories.	The Golden Flyers set a school record with 16 victories.	0
US Catholic bishops are all but unanimous in believing that Cardinal Law must leave Boston for the good of the church.	Cardinal Law returns from Rome with plans to stay in Boston.	1
Nine men from Darfur have been executed for the beheading of a Sudanese newspaper editor in 2006. They were hanged in a prison in the capital, Khartoum, in front of the relatives of the editor, Mohammed Taha. It was initially thought that Mr Taha had been killed by Islamists but a defence lawyer said an article in his newspaper had angered Darfur groups. His decapitated body was found on a dirt r…	Mohammed Taha was Sudanese.	0
Elsewhere, Mozambique took its first ever Olympic gold medal when Maria Mutola won the women's eight-hundred metres, while the men's ten-thousand-metres went to the Ethiopian Haile Gebrselassie.	The women's ten thousand metres champion is from Mozambique.	1
The Chicago White Sox are a major league baseball team based in Chicago, Illinois.	The Bulls basketball team is based in Chicago, Illinois.	1
Sabena was the former national airline of Belgium, mainly operating from Brussels National Airport, now replaced by SN Brussels Airlines.	Sabena is a national airline.	0
An American-owned tugboat from Italy along with its 16 member crew was hijacked around 11 am EST on Saturday in the Gulf of Aden. The Italian Ambassador, Pierandrea Magistrati, confirmed that "there is a boat that has been hijacked, I believe by Somali pirates." Additionally, Shona Lowe, a spokeswoman at NATO's Northwood maritime command center reported that the Italian-flagged tugboat was hijack…	The Gulf of Aden is located along the northern coast of Somalia.	0
"Do you remember Tsar Nikolai's era? When the Red Army came and when Vladimir Lenin died? Well I do. So take a guess how old I am." Meet Sohan Dosova - the newly found treasure of Kazakhstan. She is 130 years old, at least she is according to her documents. The Soviet passport issued in the early 1980s states that Sohan Dosova was born in the Karaganda region on 27 March 1879. Now after a new nat…	Sohan Dosova is 130 years old.	0
Pyongyang said there was no point in the talks since the US had termed North Korea an 'outpost of tyranny'.	The US labelled North Korea part of an 'axis of evil'.	1
Prime Minister Mahmoud Abbas has offered 'the hand of peace' to Israel after his landslide victory in Sunday's presidential election.	Mahmoud Abbas has won a landslide victory in Sunday's presidential election.	0
She has become world renowned for her patented invention of spray on skin for burns victims, a treatment which is continually developing. Via her research, Fiona found that scarring is greatly reduced if replacement skin could be provided within 10 days. As a burns specialist the holy grail for Dr Fiona Wood is 'scarless, woundless healing'.	Dr Fiona Wood has invented a treatment for burns victims.	0
One of Argentina's top Falkland negotiators said Mr Hurd's visit the first by a cabinet minister since the 1982 Falklands conflict meant we are on our way to a broader richer relationship in which the islands are only a part of the relationship not the only issue.	Relations between Argentina and Great Britain are growing more cooperative.	0
The 54-year-old man from London, who was not otherwise identified, was located following cooperation with British authorities, police said in a statement.	The 54-year-old man resides in London.	0
Skunk is a specific type of cannabis and is so-called because it has a very strong smell, but these days it has become the generic term for stronger forms of the drug. It is regarded as stronger because it contains much higher levels of the active ingredient in cannabis, tetrahydrocannabinol (THC). It also contains much lower levels of cannabidiol (CBD), which is an anti-psychotic substance that …	The "skunk" cannabis is used to treat mental health problems.	1
Two of Gianni Versace's favorite buzzwords were quality and future, so after the 50-year-old designer was murdered last July outside his Miami Beach, Fla. mansion, it was somehow inevitable that his family would have to go about putting those words together: They had to ask themselves how they could ensure the future of the company Versace had built without sacrificing its reputation for quality.	Gianni Versace is a designer.	0
Ordonez Reyes accused Jose Jesus Pena, alleged chief of security for the Nicaraguan embassy in Tegucigalpa, of masterminding the January 7th assassination of contra-commander Manuel Antonio Rugama.	Jose Jesus Pena is accused of the assassination of Manuel Antonio Rugama.	0
Chicago White Sox Charities also provides annual ongoing support to programs such as Special Olympics and the Inner City Little League.	The Inner City Little League is sponsored by Chicago White Sox Charities.	0
On this particular trip, Airbus, in cooperation with its partners, organized a trip for 80 children between the ages of 9 and 16 years from nearby National Children's Homes to visit EuroDisney for a day.	EuroDisney is located nearby National Children's Homes.	1
Comdex -- once among the world's largest trade shows, the launching pad for new computer and software products, and a Las Vegas fixture for 20 years -- has been canceled for this year.	Los Vegas hosted the Comdex trade show for 20 years.	0
They named themselves for Saint Joan of Arc. The brigade began with 17 women, but soon grew to 135 members. Its mission was to obtain money, weapons, provisions, and information for the combatant men. Many smuggled weapons into the combat zones by carrying them in carts filled with grain or cement.	Saint Joan of Arc's brigade got weapons for combatants.	0
No stockpiles of weapons of mass destruction have been found in Iraq since Saddam's regime was toppled in a US-led invasion last year.	Weapons of mass destruction found in Iraq.	1
Unfortunately, a visit from Mrs Hobday, causes Mr Browne to leave for London.	Mrs Hobday departs London.	1
The Rolling Stones kicked off their latest tour on Sunday, with a flashy, high-energy concert at Boston's Fenway Park that made no concession to the band's more than four decades playing pounding rock 'n roll.	The Rolling Stones kicked off their tour in Boston.	0
Waste in the ponds produced by leaching gold from ore is a source of potential environmental dangers.	Mine waste-water poses an environmental hazard.	0
The Bulls agreed to trade center, Eddy Curry, to the New York Knicks on Monday.	Eddy Curry was acquired by the Bulls.	1
Indonesia says the oil blocks are within its borders, as does Malaysia, which has also sent warships to the area, claiming that its waters and airspace have been violated.	There is a territorial waters dispute.	0
Springsteen performed 27 songs Monday night, including most of the 12 new songs from his latest release, "Devils and Dust", which was recorded without the E Street Band.	Springsteen introduced some of the 12 new songs off his latest release, "Devils andDust", which was recorded without the E Street Band.	0
Perhaps there is no expansion, at least not due to a big bang which never happened. About 20 years ago, Halton Arp and John Bahcall published a debate in The Redshift Controversy, presenting both sides of the argument.	We estimate that the Big Bang happened 20 years ago.	1
Soprano's Square: Milan, Italy, home of the famed La Scala opera house, honored soprano Maria Callas on Wednesday when it renamed a new square after the diva.	La Scala opera house is located in Milan, Italy.	0
To further assist Mexico, the White House on April 15 named a former U.S. Justice Department official to lead efforts to crack down on drug-related violence along the U.S. side of its southwest border with Mexico. Homeland Security Secretary Janet Napolitano announced the appointment of Alan Bersin, a former federal prosecutor, during a visit to El Paso, Texas. Bersin held the same post - dubbed …	La Familia Michoacana are drug traffickers.	0
Those teens who are gay, lesbian or confused about their sexuality are also more likely to attempt suicide.	Teens who are depressed are much more at risk of attempting suicide than other teens.	1
After trial, Family Court found defendant guilty of willfully violating the order of protection and sentenced him to six months incarceration.	Family Court cannot punish the guilty.	1
Then China rolled out the fake Panchen Lama, Gyaltsen Norbu, a teenager chosen as the reincarnation of a major lama by the atheist Communist leaders and trained since childhood to spout nationalist slogans while wearing robes. Newspapers reporting on the debacle generally tried to present both sides, but it seems fair to say there's really only one side to this sham and that pretty much nobody in…	Dalai Lama and the government of the People's Republic of China are in dispute over Panchen Lama's reincarnation.	0
The Ebro Delta (delta de l'Ebro) is the largest humid zone in Catalonia. It is the second most important natural aquatic habitat in Spain after the Doana National Park. The Delta is of international importance for its plant species and its fauna.	The Ebro Delta is used for farming.	1
Jusman Syafii Djamal, minister of transport for Indonesia, has recommended that local airlines should not purchase aircraft from European manufacturers, such as Airbus. It is a direct response to the decision of the European Union (EU) to add all 51 of Indonesia's air carriers to the list of air carriers banned in the EU. The EU made the decision to ban the Indonesian air traffic due to a string …	Indonesian carriers will not acquire airplanes from Europe.	0
SEATTLE - Apple Inc., maker of Macintosh computers and the iPhone, reports fiscal second-quarter earnings Wednesday after the closing bell. The following is a summary of key developments related to that period. OVERVIEW: In January, Apple founder Steve Jobs addressed the matter of his increasingly gaunt appearance — twice. He first said it was caused by an easily treatable hormone imbalance, and …	Steve Jobs is the creator of Apple.	0
The Bolan Pass is a gap through the Toba Kakar Range of mountains on the border of Pakistan. The British took the threat of a Russian invasion of India via the Khyber and Bolan Passes very seriously so in 1837, a British envoy was sent to Kabul to gain support of the Emir, Dost Mohammed. In February of 1839, the British Army under Sir John Keane took 12,000 men through the Bolan Pass and entered …	The British Army crossed the Toba Kakar Range of mountains in 1839.	0
Italian director Federico Fellini was older than his American peers at his first nomination and, like other foreigners, had not been nominated for his earlier masterworks, "La Strada" and "Nights of Cabiria", though both films had won the Best Foreign-Language Picture in 1956 and 1957, respectively. Fellini later received an Honorary Oscar in 1993, which was basically a compensatory gesture.	An Italian director is awarded an honorary Oscar.	0
James Wilkinson, Ms. Rice's communications director, was shoved against a wall by guards as he tried to enter the meeting.	Condoleezza Rice is the U.S. Secretary of State.	1
Thai soldiers have been accused of crossing into Cambodia near a disputed temple where the two sides briefly exchanged fire last year. A spokesman for Cambodia's government said that about 100 troops crossed the border before retreating hours later. A Thai border commander denied there had been any troop movements and said there had been no increase in tension. Thailand and Cambodia both lay clai…	Thai soldiers have shot two Cambodians crossing the border.	1
A collection of real-life testimonies by Klaus Pohl, one of Germany's most performed dramatists, its power resides less in the conventional meaning of the word drama than in what it reveals - a country still deeply at odds with itself, a kaleidoscope of events that flatters neither side, neither Western capitalism nor the former communist regime.	Klaus Pohl is one of Germany's most performed dramatists.	0
No player scored more goals in European cup games than Miller: 66 goals in 74 games.	Miller was the best scorer at the World Championship in 1966.	1
The release of its report led to calls for a complete ivory trade ban, and at the seventh conference in 1989, the African Elephant was moved to appendix one of the treaty.	The ban on ivory trade has been effective in protecting the elephant from extinction.	1
The tallest building in Tokyo and the second tallest building in Japan, the TMGO was conceived as a high-tech center from which Tokyo could be led into the promising twenty-first century.	TMGO is the tallest building in Japan.	1
Operation FALCON was conducted during a one week period, April 4-10, 2005, chosen to coincide with National Crime Victim's Rights Week , April 10-16, the dates being chosen to "honor the victims" of violent crime in America. "By taking violent fugitives off the streets and putting them behind bars where they belong," said Attorney General Alberto Gonzales , "we've honored the victims and made our…	Operation Condor was a genocide and a campaign of counter-terrorism implemented by the right-wing dictatorships that dominated the Southern Cone in Latin America from the 1950s to 1980s.	1
They were killed on the same day, in the same way. One of the deaths captured the attention of a city and spurred the Los Angeles Police Department into overdrive. The other slipped by unnoticed, leaving a lone detective with little more to go on than hope. Adrianna Bachan died first. Shortly after 3 a.m. March 29, Bachan, 18, and a friend stood at the intersection of Jefferson Boulevard and Hoov…	Adrianna Bachan lived in the USC campus.	1
U.S. Secretary of State Condoleezza Rice said Thursday that North Korea should return to nuclear disarmament talks and avoid a path toward further international isolation.	North Korea has a stockpile of nuclear weapons.	1
The U.S. space shuttle Atlantis, its lights flashing like a beacon, smoothly docked with Russia's space station Mir Wednesday on its mission to pick up U.S. astronaut Shannon Lucid, who has spent a record-breaking six months in orbit.	US shuttle Atlantis docks with the Mir space station.	0
Victoria's Secret supermodel Adriana Lima confirms to People that she secretly got married (to basketball player Marko Jaric) on Valentine's Day! JJ reported on their engagement in June of 2008. The pair eloped in Jackson Hole, Wyoming in a small, private civil ceremony. Adriana said, "We are so excited about our future together. And we are really looking forward to a big romantic wedding this su…	Adriana Lima is married to Marko Jaric.	0
Stony Brook, NY (1/10/02)- The discovery of paleolithic art in a cave in South Africa is causing researchers to consider an older and less Euro-centric view of the origins of what is considered 'modern behavior'.	Prehistoric art discovered in South Africa.	0
Rodriguez was spotted by a witness running away from the stairwell where the backpack was found seconds before it went off.	A witness rescued Rodriguez.	1
Their work has stimulated research into microbes as possible reasons for other chronic inflammatory conditions, such as Crohn's disease, ulcerative colitis, rheumatoid arthritis and atherosclerosis, the Nobel assembly said.	Rheumatoid arthritis is caused by microbes.	1
Some passengers were escorted off the ship in wheelchairs by crew wearing blue gloves.	Wheelchairs were used to lead passengers off the ship.	0
Boris Becker is a true legend in the sport of tennis. Aged just seventeen, he won Wimbledon for the first time and went on to become the most prolific tennis player.	Boris Becker is a Wimbledon champion.	0
Charles de Gaulle retired as an earl and died in November. He wished a simple funeral for himself: he would be buried in his village in a seventy-two dollar oak coffin, borne to his grave by his fellow villagers-a butcher's assistant, a cheesemaker, and a farmhand.	Charles de Gaulle died in 1970.	1
As with the Babylonian New Year, the Chinese New Year, which occurred on the 1st of February in 2003, the day before Groundhog Day, is correlated to the beginning of spring.	The Chinese New Year's Day falls on the 1st of February in 2003.	0
The 26-member International Energy Agency said, Friday, that member countries would release oil to help relieve the U.S. fuel crisis caused by Hurricane Katrina.	The United States has asked member states of the International Energy Agency to provide oil.	1
We present a novel approach to enhance avalanche companion rescue using wearable sensing technologies. The time to find and extricate victims is most crucial: once buried by an avalanche, survival chances drop dramatically already after the first 15 minutes.	Robots are used to find avalanche victims.	1
Muslim fundamentalists such as the Islamic Resistance Movement, also known as Hamas, and the smaller Islamic Jihad are determined to torpedo the peace process.	The Islamic Resistance Movement is also known as Hamas.	0
The use of aspirin (acetylsalicylic acid) in single doses should not pose any significant risks to the suckling infant.	People experienced adverse effects while taking aspirin.	1
He said those three detainees are Khalid Sheikh Mohammed - one of the architects of the September 11th attacks on New York and Washington, Abu Zubaydah - who is believed to have been a top al-Qaida strategist, and Abd al-Rahim al-Nashiri - who is believed to have played a key role in the bombing of the USS Cole. All three are being held at the U.S. detention facility at Guantanamo Bay. Hayden sai…	Abu Zubaydah belongs to al-Qaida.	0
SCI, Houston's largest funeral services company, was headed by Robert Waltrip--a close associate of the Bush family.	Robert Waltrip works for the Bush family.	1
Alan Mulally, Boeing's head of the unit, said at the start of the strike that it may cause delivery delays that would give Airbus SAS an advantage in what is the strongest commercial aircraft market in five years.	Boeing is a subsidiary of Airbus SAS.	1
Mr Green, Marks & Spencer's new owner, has made a lot of money by taking over underperforming businesses.	Mr Green tries to take over Marks & Spencer.	1
FBI agent Denise Stemen said in an affidavit that Lowe's alerted the FBI recently that intruders had broken into its computer at company headquarters in North Carolina, altered its computer programs and illegally intercepted credit card transactions.	Non-authorized personnel illegally entered into computer networks.	0
Vera Beers, of Olivet, recently was named employee of the month at Standard Printing in Marshall.	Vera Beers works for Standard Printing.	0
The previous town hall meeting was held to address concerns of the community about a steel plating manufacturing plant that applied to the AQMD for a permit to expand its facilities to increase pollution emissions. Parents and teachers were concerned over the facts that the plant was located directly adjacent to Kennedy Elementary School, and that their children were experiencing high levels of l…	There is an outbreak of leukemia among children in California.	1
The report catalogues 10 missed opportunities within the CIA and FBI to uncover pieces of the September 11 plot.	The report analyzes 10 missed opportunities within the CIA and FBI to uncover pieces of the September 11 plot.	0
Before the game, Alabama Birmingham Athletic Director and Coach Gene Bartow presented Cal State Northridge with a $5,000 check from Rust International Corp., for earthquake relief.	Gene Bartow coaches Alabama Birmingham.	0
But the retired teacher comes down on the other side of an emotional debate about whether Estonia, Sweden and Finland should spend the $70 million needed to raise the Estonia and the estimated 800 bodies entombed inside.	910 passengers died in the "Estonia" shipwreck.	1
Olympic officials familiar with Salt Lake City's bid for the 2002 Winter Games have described in recent weeks a process by which Salt Lake City Olympic officials targeted the votes of 17 African IOC members after losing by four votes to Nagano, Japan, for the right to play host to the 1998 Winter Olympics.	Before Salt Lake City, Winter Olympic Games took place in Nagano.	0
Thousands of Shiite Muslims rallied Friday, in the southern city of Basra, to show support for Iraq's new constitution and the Shiite-dominated government.	Thousands of Shias have marched in the southern Iraqi city of Basra to back the new constitution.	0
Hoping to loosen Microsoft's ironclad grip on the personal computer desktop, a tiny Seattle company will unveil an onscreen menu bar Monday that bypasses Windows with direct links to programs and the Internet.	Microsoft Windows is an operating system.	1
RED VERSUS YELLOW In broad terms, Thailand's crisis is a battle between the "yellow shirts" -- royalists, the military and urban Thais, who back Prime Minister Abhisit Vejjajiva -- and the "red shirts" -- supporters of former premier Thaksin Shinawatra whose power base was mainly drawn from the country's millions of rural poor. Bureaucratic and military elites have run Thailand for decades, with …	The "yellow shirts" supports Vejjajiva.	0
Washington - Egyptologists researching a mummy first discovered in 1898 believe it is the mummy of Queen Nefertiti, a legendary beauty and wife of the renegade pharaoh Akhenaten, the Discovery Channel said on Monday. Virtually all traces of Nefertiti and her "heretic" husband, who ruled from 1353-1336 BC, were erased after his unsuccessful attempt to overthrow the pantheon of the gods to worship …	Nefertiti was a queen.	0
Seoul City said Monday a 690-meter-tall, 133-story multifunctional skyscraper will be constructed in Sangam-dong. Once built, it will be the second highest after the 800-meter-high Burj Dubai, which is under construction, by South Korean developer Samsung C&T. The construction will cost more than 3.3 trillion won ($2.37 billion), the city estimates. To raise funds, 23 local developers signed an M…	The highest skyscraper in the world is being built in Dubai.	0
ARCHEOLOGISTS and forensic experts believe they have identified the skeleton of Cleopatra's younger sister, murdered more than 2,000 years ago on the orders of the Egyptian queen. The remains of Princess Arsinöe, put to death in 41BC on the orders of Cleopatra and her Roman lover Mark Antony to eliminate her as a rival, are the first relics of the Ptolemaic dynasty to be identified. The breakthro…	The name of Queen Cleopatra's sister was Arsinöe.	0
Treasures belonging to Hollywood legend Katharine Hepburn have raised £3.2m at a two-day auction in America.	A two-day auction of property belonging to actress Katharine Hepburn brought in 3.2 million pounds.	0
On August 21, the Polish weekly PrzekrÃ³j published an advertisement for Dan-Mark exercise books, bearing the logo of 4fun.tv, a Polish music/interactive TV station. Part of the advertisement contained a definition of the word "exercise book". The wording looked familiar, and Wikinews consulted Wikipedia, the collaborative online encyclopedia. Upon seeing the Wikipedia definition, it appeared tha…	Wikipedia is an online encyclopedia anyone can edit.	0
Italy's highest court has upheld a court verdict that partially cleared former Prime Minister Giulio Andreotti of having colluded with the Mafia.	Andreotti is accused of Mafia collusion.	0
Norwegian police released one of three people arrested when Edvard Munch's painting 'The Scream', stolen from the National Gallery in Oslo, was found.	Norwegian police arrested three people for the theft of Munch's painting, 'The Scream'.	0
Carmine Rocco, Health Director was contacted in June by Sue Robbins, Division of Waste Management, to advise him that she would be in the county to conduct a site visit to the former Woodson-Tenent Laboratory.	Sue Robbins visits the former Woodson-Tenent Laboratory.	0
Interim Palestinian leader, Mahmoud Abbas, has won a landslide victory in Sunday's presidential election and will succeed the late Yasser Arafat.	Mahmoud Abbas has claimed victory in the Palestinian presidential elections, and has dedicated his win to Yasser Arafat, who died in November 2004.	1
Brazilian cardinal Dom Eusbio Oscar Scheid, Archbishop of Rio de Janeiro , harshly criticized Brazilian President Luiz Inácio Lula da Silva after arriving in Rome on Tuesday.	The Brazilian President is Luiz Inácio Lula da Silva.	0
This course helps students pursuing an AOS or AAS degree, gain an understanding of the experiences of Black people from hearing and deaf communities in America.	Deaf people encounter problems in the social community.	1
By the time a case of rabies is confirmed, the disease may have taken hold in the area.	A case of rabies was confirmed.	1
Salma Hayek drew a crowd in Veracruz, Mexico, at the July 8 premiere of 'Nobody Writes to the Colonel', a movie based on a short novel by Nobel laureate Gabriel Garcia Marquez.	Gabriel Garcia Marquez is a Nobel prize winner.	0
The assassins of former Defense Minister Enrique Lopez Albujar Trint are presumably members of the Maoist terrorist organization, Shining Path, since the counterterrorism division has identified one of them as Gerardo Olivos Silva, through a composite made from witness' reports.	Gerardo Olivos Silva is a member of the Maoist terrorist organization Shining Path.	0
A large proportion of young children in Ukraine suffer from various health problems that have probably gone undiagnosed until now, but which are being detected in connection with the Chernobyl disaster. This could well point to a weak health care system and harsh living conditions.	Chernobyl disaster had repercussions outside ex-USSR.	1
In Johannesburg, about 500 angry AIDS activists, many wearing red and white T-shirts that said "HIV Positive," criticized Bush, saying he had hurt the global fight against AIDS by spending billions of dollars on war.	In Johannesburg, activists complained that Bush spent billions of dollars on the global fight against AIDS instead of on war.	1
Yunus, who was nominated for the peace prize at least twice before, is the first person from Bangladesh, a country of 147 million, to win a Nobel Prize. His Nobel Prize is a rare bright light in a country struggling to defeat Islamic terrorists, and which is chronically inundated by floods and battered by storms that blow in from the Bay of Bengal. The country, formerly known as East Pakistan, is…	Yunus is the first person to win a Nobel Prize.	1
The Istiqlal Mosque, in the northeast corner of Medan Merdeka opposite Lapangan Banteng, is one of the largest mosques in Southeast Asia.	The Istiqlal Mosque is one of the largest mosques in Southeast Asia.	0
The Canadian parliament's Ethics Commission said former immigration minister, Judy Sgro, did nothing wrong and her staff had put her into a conflict of interest.	The Canadian parliament's Ethics Commission accuses Judy Sgro.	1
He graduated from high school from Benton, Tenn. and from Tennessee Tech. in Cookville, and holds a doctorate in physics from Virginia Tech.	Tennessee Tech is an organisation based in Cookville.	0
The book contains short stories by the famous Bulgarian writer, Nikolai Haitov.	Nikolai Haitov is a writer.	0
Natalya Reshetovskaya, 84, was the first wife of Alexander Solzhenitsyn.	Alexander Solzhenitsyn's wife's name was Natalya Reshetovskaya.	0
The American State Department announced that Russia recalled her ambassador to the United States "for consultation" due to the bombing operations on Iraq.	The American Ministry of Foreign Affairs announced that Russia called the United States about the bombings on Iraq.	1
Allen was renowned for his skill at scratch-building and creating scenery, and he pioneered the technique of weathering his models to make them look old and more realistic.	Allen introduced a new technique of creating realistic scenery.	0
Over 400 tents were submerged, after a storm hit the Somerset site on Friday, the festival's opening day.	Many tents were overwhelmed after a storm hit the Somerset site on the festival's first day.	0
After watching fireworks yesterday evening in Cedar Rapids, Kerry went to his wife's suburban Pittsburgh farm, where he was expected to hold a barbecue for supporters this afternoon.	Kerry watched fireworks.	0
US Federal Reserve boss, Alan Greenspan, sees increased US trade protectionism and ever-larger budget deficits as the biggest threats to the US economy.	Greenspan also said that bloated trade and budget deficits threaten the long-term health of the U.S. economy.	1
Parents also had to contribute "much more fully", while "coasting" schools would be tackled, Ms Kelly told MPs. But shadow education secretary David Cameron, who backed some ideas, said other parts were a "complete muddle".	David Cameron works as the shadow education secretary.	0
About 30,000 Rolling Stones fans poured into Fenway Park this evening, fortunate to have scored tickets to the kickoff of the band's latest world tour.	The Rolling Stones have begun their latest world tour with a concert in Boston.	0
As parties adapt to these new conditions, new definitions - replete with new assumptions about their functions - are likely to shape the ongoing debate about their roles and functions in the 21st century.	Several new political parties emerged.	1
According to an Israeli official, the murders of Galan, a high-ranking police officer, and a judge last week were probably carried out by an Israeli mercenary paid by the Medellin cartel - the world's most powerful drug-trafficking mafia - which has set up paramilitary squads accused of hundreds of individual murders and massacres against political and labor leaders, as well as peasants and patri…	Political and labor leaders were killed by patriotic union leftist militants.	1
Founded by a joint venture between private group TF1 and the public France Télévisions the new channel is managed by Alain de Pouzilhac, former Havas head. Employing 170 journalists and a total of 380 people, France 24 is funded by 86 million euro of public money.The motto of the new freely-available international channel is "un regard français", aiming to promote a French world-view the channel …	France24 is a French TV Channel.	0
The Catering JLC formulates pay and conditions proposals of workers in the industry which, if approved by the Labour Court, legally binds employers to pay certain wage rates and provide conditions of employment. However,the QSFA now contends that the JLC has no right to make such a legally binding provision, as Section 15 of the Constitution states that the sole and exclusive power to make laws i…	John Grace works for QSFA.	0
Termed "Operation Baylout", the group claims that hundreds of volunteers are taking part in coordinated efforts to jam the websites of the International Federation of the Phonographic Industry and MAQS, a law firm working with the prosecution in the Pirate Bay case. As of Friday evening MAQS's website read "Our website is currently under attack and we have therefore decided to shut it down until …	MAQS law firm employed hundreds of volunteers.	1
Movil Access, a Grupo Salinas company, announced today that Gustavo Guzman will appoint Jose Luis Riera as company CFO of Grupo Iusacell.	Movil Access appoints Jose Luis Riera as CFO.	0
Yet fishermen from both sides say boats lack navigational tools to let them know when they've crossed the frontier, which still is subject to a bilateral dispute dating to the 1965 war between the countries.	There is a territorial waters dispute.	0
The drawbacks of legalization do not imply that our current version of prohibition is the optimal drug strategy; it may well be possible to implement prohibition in less harmful ways.	Drug legalization has benefits.	1
Jack Straw, the Foreign Secretary, will meet his Brazilian counterpart, Celso Amorim, in London today.	Celso Amorim resides in London.	1
The memorandum noted the United Nations estimated that 2.5 million to 3.5 million people died of AIDS last year.	Over 2 million people died of AIDS last year.	0
Mars has the smallest confirmed moon, Deimos, which is about 7.5 miles in diameter.	The terrestrial moon has a diameter of 3746 kilometers.	1
Foreign Ministers of the 16 NATO member countries met early this morning with their Russian counterpart, Yevgeny Primakov, in Berlin in a bid to improve NATO-Russia relations.	The NATO has 16 members.	0
Although Schneider's father, Marvin, died of complications from diabetes only two weeks after "Deuce Bigalow" was released, his Filipino mother Pilar continues to live in Pacifica.	Pilar is the mother of Schneider.	0
Around 130 flights were cancelled during a strike held on 19 January, and others were cancelled in the days that followed. When the flight assistants announced a further 24-hour for 23 January, the Italian Guarantee Authority (Commissione di Garanzia) which regulates strikes in essential public services (under the terms of laws no. 194/1990 and no. 83/2000) (IT0004266F) accused the unions of brea…	Italian flight assistants go on strike.	0
Today, Dmitry Medvedev was named the candidate for President of Russia by the ruling party United Russia, which holds majority in the newly-elected, State Duma, the lower parliament of Russia. Medvedev, who is the current deputy prime minister of the Russian government and the chairman in the board of directors of Gazprom, was also backed by three other parties and by the current president Vladim…	Vladimir Putin does not support Medvedev.	1
German automaker, Volkswagen AG, launched a special collector's edition of its original Beetle, on Thursday, to mark the end of the line for the most popular car in history.	Volkswagen AG produces the 'Beetle'.	0
The Republic of Tajikistan, which declared independence from the Soviet Union in 1991, is in a region that has changed hands many times.	The Soviet Union collapsed in 1991.	1
Ronaldo turned up for training later in the day. He has been with Manchester United since 2003 and scored 74 goals in 178 games. He has also scored 21 goals for Portugal and has competed for them in Euro 2004 and 2008 as well as the 2006 FIFA World Cup and 2004 Summer Olympics. He returned to the training ground in his £150,000 Bentley.	Ronaldo is Portuguese.	1
On his oak mantelpiece are a drinking bowl from Lake Turkana and an East African gourd, both of which he bought in Nairobi where he went in the fall of 1993 to visit Kitum Cave, the suspected host site for the Marburg virus, which is closely related to Ebola.	The Ebola virus has been found in Zaire.	1
The Egyptian Health Ministry reported on Sunday that a six-year-old Egyptian boy contracted bird flu, the sixth such incident in a month. The child was hospitalised on March 28, reported to be in critical condition after treatment, and is breathing with an artificial respirator. The state news agency MENA revealed that the boy's name was Ali Mahmoud Ali Somaa, and that he was from Qalyubia, a pro…	Ali Mahmoud Ali Somaa is a resident of Egypt.	0
This document declares the 'irrevocable determination' of Edward VIII to abdicate. By signing this document on December 10th, 1936, he gave up his right to the British throne.	King Edward VIII abdicated on the 10th of December, 1936.	0
On Friday, Michael Mukasey was confirmed by the United States Senate as the next Attorney General, succeeding Alberto Gonzales. Mukasey took the oath of office with his family attending in a private ceremony that was administered by Assistant Attorney General Lee Lofthus. The nomination of Mukasey, by President George W. Bush, hit a rough spot over the issue of interrogations, in particular about…	Michael Mukasey is the U.S. Attorney General.	0
Martha Stewart, 64, is back, after serving five months in a West Virginia federal prison for lying about a 2001 stock sale.	Martha Stewart was convicted of lying about a stock trade and served five months in prison.	0
The cholera epidemic in Zimbabwe appears to have passed its peak, says the World Health Organization (WHO). The number of new cases recorded in the week to mid-March nearly halved to 2,000, against 3,800 the preceding week and 8,000 cases a week in February. But the agency warned the weekly statistics were not always accurate. There have been more than 90,000 cholera cases in Zimbabwe since the s…	Since last August about 4,000 people died of cholera in Zimbabwe.	0
Romania currently supplies one of the world's largest contingents of troops in Iraq, with nearly 1000 people.	Romania sent 730 troops in Iraq.	1
US Steel could even have a technical advantage over Nucor since one new method of steel making it is considering, thin strip casting, may produce higher quality steel than the Nucor thin slab technique.	US Steel may invest in strip casting.	0
Euro Disney is one of the most popular theme parks of USA.	Euro-Disney is an Entertainment Park.	1
Vance used to be Hooper's supervisor, he said, but was let go several months ago.	Vance worked with Hooper.	0
For the case of Aldrich Hazen (Rick) Ames , and his Colombian-born wife , Maria del Rosario Casas Ames arrested by the FBI on charges that they were Russian spies , is so rich in mysteries , puzzles , riddles and contradictions that the answers may never be untangled even as the CIA's counterintell.	Aldrich Hazen Ames is married to Rosario Casas Ames.	0
A small airplane crashed yesterday in southeast Alaska, killing five and injuring four. Alaska State Troopers spokeswoman Megan Peters said that among the survivors is a two-year-old girl. Ketchikan Public Safety Director Rich Leipfert told the Ketchikan Daily News that three of the injured were transported to hospitals. Leipfert also said that the plane, belonging to SeaWind Aviation, crashed in…	25 people died in an airplane crash.	1
The Sears Tower in Chicago, finished in 1974, has 110 stories and is 1,450 feet tall.	The Sears Tower has 110 stories.	0
In November 2005, the EU announced a partial suspension of the PCA with all subcommittees and the Cooperation Committee suspended indefinitely. An arms embargo has also put in place, whilst a year-long visa ban has been imposed upon 12 Uzbek officials believed to have played a part in the forcible suppression of the Andijan demonstrations.	The EU partially refuses commission candidates.	1
After the Sept. 11 attacks, Malinowski said, the CIA bypassed the advice of FBI and military interrogators and turned to contractors "whose approach would be consistent with the Bush administration's theory that you have to go to the dark side to fight the dark side." Agency officials have maintained that the CIA turned to contractors because the agency didn't have its own roster of skilled inter…	Tom Malinowski is director for Human Rights Watch.	1
Councilman Pierce said he was advised that the car belonged to James Clark, 68, an acquaintance of the Jones family.	Councilman Pierce owns a car.	1
The Mona Lisa, painted by Leonardo da Vinci from 1503-1506, hangs in Paris' Louvre Museum.	The Mona Lisa is in France.	0
The Cosmic Microwave Background (CMB) is a uniform fabric of radiation that covers the entire universe at a constant temperature of 2.7 kelvins.	The temperature of the Cosmic Microwave Background is 2.7 kelvins.	0
In that decade, Missouri's Hispanic population grew to 118,000 from about 60,000, he said.	Missouri's population is 118,000.	1
That police statement reinforced published reports, that eyewitnesses said de Menezes had jumped over the turnstile at Stockwell subway station and was wearing a padded jacket, despite warm weather.	However, the documents leaked to ITV News suggest that Menezes, an electrician, walked casually into the subway station and was wearing a light denim jacket.	1
Chirac needed a new mandate for his government from the electorate, or a new left government was needed that could count on the support of the trade union bureaucracy and among the working class and so would encounter less resistance.	Parliamentary elections create new government in France.	1
[truncated: 1,093 more rows]
