# Supplementary material for: STTA: enhanced text classification via selective test-time augmentation
Source: PeerJ Comput Sci. 2023 Dec 19;9:e1757. doi: 10.7717/peerj-cs.1757 (PMC10773867; doi:10.7717/peerj-cs.1757)
Supplement: Supplemental Information 7 — The RTE dataset is a commonly used natural language inference task dataset used to evaluate the performance of a model in inference tasks (judging whether it is correct based on given premises and assumptions). [file peerj-cs-09-1757-s007.zip › tta_aeda_1+32_test.csv]

label	text1	text2
1	Dana Reeve, the widow of the actor Christopher Reeve, has died of lung cancer at age 44, according to the Christopher Reeve Foundation.	Christopher Reeve had an accident.
1	Dana ! Reeve, the widow of the actor Christopher ? Reeve, has died of ! lung ; cancer at , age ; 44, according to the Christopher Reeve , Foundation.	; Christopher ! Reeve had an accident.
1	Dana Reeve, the : widow . of the actor Christopher Reeve, : has died of lung cancer at age 44, according to ! the Christopher Reeve ? Foundation.	Christopher Reeve ? had an accident.
1	Dana Reeve, the widow of the ; actor Christopher Reeve, has died of lung cancer at age 44, according to ? the ? Christopher Reeve Foundation.	. Christopher Reeve had an : accident.
1	: Dana Reeve, the widow of the actor ! Christopher Reeve, has : died of . lung cancer at , age 44, according to the ; Christopher , Reeve Foundation.	Christopher ; Reeve had an accident.
1	Dana Reeve, . the widow of the actor Christopher Reeve, has ! died of lung cancer at ; age ! 44, according to the Christopher Reeve Foundation.	Christopher Reeve had an ! accident.
1	Dana Reeve, the widow of the . actor Christopher Reeve, ; has died of lung cancer ? at age 44, ! according ; to , the Christopher Reeve ! Foundation.	Christopher , Reeve had an accident.
1	Dana Reeve, the widow of the actor Christopher Reeve, has died of lung cancer at age 44, according to : the Christopher Reeve Foundation.	. Christopher Reeve had : an accident.
1	Dana ! Reeve, ; the widow , of the actor Christopher Reeve, has died of , lung cancer at age : 44, ; according to the Christopher Reeve ? Foundation.	Christopher Reeve had : an : accident.
1	Dana Reeve, ; the : widow of the actor Christopher Reeve, has ! died , of lung cancer at , age 44, according to . the Christopher Reeve Foundation.	! Christopher , Reeve had an accident.
1	Dana , Reeve, the : widow of the actor Christopher Reeve, has died of lung , cancer at age 44, according to the Christopher Reeve Foundation.	Christopher Reeve had an : accident.
1	: Dana Reeve, , the ; widow of the actor Christopher Reeve, has died of lung cancer at age 44, according to ; the Christopher . Reeve Foundation.	. Christopher Reeve . had an accident.
1	? Dana Reeve, the , widow of : the . actor Christopher Reeve, has died of lung cancer at age 44, according to the Christopher Reeve : Foundation.	Christopher Reeve had an ? accident.
1	Dana Reeve, ! the ! widow of the actor ? Christopher , Reeve, has died of lung cancer at age 44, according to the . Christopher Reeve Foundation.	: Christopher Reeve had an ? accident.
1	Dana Reeve, the widow of the actor Christopher : Reeve, has died ? of lung cancer at age 44, according to the Christopher Reeve Foundation.	Christopher . Reeve had an accident.
1	Dana Reeve, the ; widow of ? the actor Christopher : Reeve, has , died of lung cancer at age . 44, according to the Christopher ? Reeve : Foundation.	Christopher Reeve : had an ! accident.
1	Dana Reeve, the widow : of the actor Christopher . Reeve, has died of lung cancer at age 44, ? according to the Christopher : Reeve Foundation.	Christopher Reeve : had an accident.
1	Dana Reeve, the widow of the actor Christopher Reeve, has died of lung cancer at age 44, ! according to the Christopher Reeve Foundation.	Christopher ? Reeve had an accident.
1	Dana Reeve, the widow of the actor Christopher Reeve, ! has died of lung cancer at age 44, according to ; the Christopher : Reeve Foundation.	Christopher Reeve ? had an accident.
1	, Dana Reeve, , the widow of the , actor Christopher Reeve, has : died of lung ? cancer at age 44, according to the ? Christopher Reeve Foundation.	: Christopher Reeve had ; an accident.
1	Dana ? Reeve, the widow of . the actor Christopher Reeve, has died of lung cancer at age 44, according to the Christopher ! Reeve : Foundation.	Christopher Reeve had ; an accident.
1	? Dana ! Reeve, the widow of the actor Christopher Reeve, has died of lung cancer at age 44, ! according to ? the Christopher Reeve Foundation.	Christopher Reeve had , an accident.
1	: Dana Reeve, ? the widow ! of the actor Christopher Reeve, has died of . lung cancer at age 44, according to the , Christopher Reeve Foundation.	: Christopher Reeve had an accident.
1	Dana Reeve, the ! widow of the : actor Christopher Reeve, , has died of lung cancer at age 44, according to . the ? Christopher Reeve Foundation.	! Christopher Reeve had an ? accident.
1	Dana Reeve, the ! widow . of the actor Christopher . Reeve, has died . of lung cancer at age , 44, according to the : Christopher Reeve ! Foundation.	: Christopher Reeve : had an accident.
1	Dana Reeve, the widow of the actor Christopher Reeve, has died of lung ! cancer ; at , age 44, according to the , Christopher Reeve ? Foundation.	, Christopher ! Reeve had an accident.
1	Dana Reeve, the widow of the actor Christopher Reeve, has . died ! of lung cancer at age 44, according to the Christopher Reeve ; Foundation.	! Christopher Reeve had an accident.
1	Dana Reeve, the widow ! of the actor Christopher Reeve, has died of lung cancer at age 44, according ! to the Christopher Reeve Foundation.	Christopher ! Reeve had an . accident.
1	Dana ; Reeve, the widow of : the actor . Christopher Reeve, ! has died of lung cancer at age 44, according to the Christopher Reeve Foundation.	Christopher Reeve ? had an . accident.
1	Dana Reeve, the widow of the actor Christopher Reeve, has died of lung cancer at age 44, ? according to the Christopher Reeve Foundation.	Christopher Reeve . had an ? accident.
1	Dana Reeve, the widow of the actor Christopher Reeve, has died of lung cancer at age 44, according to the Christopher Reeve ? Foundation.	! Christopher Reeve : had an accident.
1	Dana Reeve, . the widow . of , the actor Christopher Reeve, has died of : lung cancer at age 44, according , to the . Christopher Reeve Foundation.	? Christopher Reeve had an ; accident.
1	Dana Reeve, the widow of the actor Christopher Reeve, : has died of lung cancer , at ? age 44, according . to the Christopher Reeve ! Foundation.	Christopher Reeve ; had an accident.
0	Yet, we now are discovering that antibiotics are losing their effectiveness against illness. Disease-causing bacteria are mutating faster than we can come up with new antibiotics to fight the new variations.	Bacteria is winning the war against antibiotics.
0	Yet, we now are discovering that . antibiotics are losing their effectiveness . against illness. : Disease-causing bacteria are mutating faster than we can come up with new antibiotics to fight the new variations.	Bacteria is winning the ? war against antibiotics.
0	Yet, we now , are discovering that antibiotics are : losing their effectiveness against . illness. Disease-causing bacteria , are mutating faster than we can come up with new antibiotics to fight the new variations.	? Bacteria ? is winning the war against ! antibiotics.
0	Yet, we now : are ? discovering that antibiotics are losing their effectiveness against ; illness. Disease-causing bacteria ? are mutating faster : than ! we ? can come up with new antibiotics ? to fight the : new variations.	Bacteria ; is winning the , war against . antibiotics.
0	Yet, we now are discovering that antibiotics are losing their . effectiveness against illness. Disease-causing bacteria are mutating faster than we can come ; up , with new antibiotics ! to ; fight , the new variations.	Bacteria is : winning the : war against antibiotics.
0	Yet, . we ! now are . discovering that antibiotics ? are losing their effectiveness against illness. Disease-causing bacteria are ! mutating faster than we can come up with new , antibiotics to fight , the new : variations.	Bacteria is ? winning the ; war against antibiotics.
0	Yet, : we ? now are discovering that antibiotics are losing their effectiveness against illness. Disease-causing bacteria are , mutating faster ! than ; we can ; come up with new ? antibiotics ? to fight ? the new variations.	: Bacteria . is winning the : war against antibiotics.
0	Yet, we now are discovering that antibiotics are losing ! their effectiveness against illness. Disease-causing bacteria are ! mutating faster . than we can come up with new antibiotics to fight the new variations.	Bacteria is ! winning the war against ? antibiotics.
0	Yet, ! we now are : discovering ! that antibiotics . are losing their effectiveness against . illness. Disease-causing bacteria are mutating faster than we ? can come up with new ? antibiotics to fight the new variations.	Bacteria is winning ; the war against antibiotics.
0	Yet, we now are discovering that antibiotics are losing their effectiveness against illness. Disease-causing bacteria are mutating faster than we can , come ! up with new antibiotics to fight the new variations.	? Bacteria is winning the ? war against antibiotics.
0	; Yet, , we now : are ! discovering that antibiotics are losing their effectiveness against illness. Disease-causing bacteria . are mutating faster than : we can come up with ; new antibiotics to fight the new : variations.	Bacteria ? is winning . the war against antibiotics.
0	Yet, we now are discovering that antibiotics are losing their effectiveness against illness. Disease-causing bacteria are mutating faster than : we can come up with new antibiotics to fight the new variations.	Bacteria is winning the ! war : against antibiotics.
0	Yet, we now are discovering that antibiotics are losing their effectiveness against illness. Disease-causing bacteria are mutating faster than we can ; come ! up with new antibiotics to fight the new variations.	Bacteria is winning ! the war against antibiotics.
0	Yet, we now are discovering that antibiotics are losing their effectiveness against illness. Disease-causing bacteria are , mutating faster than we can come up with new antibiotics to . fight the new variations.	Bacteria is , winning ? the war against antibiotics.
0	Yet, ! we . now are discovering that antibiotics are losing their effectiveness against illness. Disease-causing bacteria ; are mutating faster than we : can come up with new ; antibiotics to ; fight the new variations.	Bacteria . is winning the war against antibiotics.
0	Yet, we now ? are . discovering that antibiotics are losing . their effectiveness against illness. ? Disease-causing bacteria are . mutating faster . than we can come ? up with new antibiotics to fight , the : new variations.	Bacteria is winning the war against ? antibiotics.
0	. Yet, we now are discovering that antibiotics are ! losing their . effectiveness against illness. . Disease-causing bacteria ! are mutating faster than we can : come up . with new antibiotics to fight the new variations.	Bacteria . is , winning the war against antibiotics.
0	, Yet, we : now are : discovering that : antibiotics are losing their effectiveness against illness. Disease-causing bacteria are mutating faster than . we can come up with new antibiotics to fight : the new variations.	Bacteria is ! winning the war against antibiotics.
0	Yet, we now are discovering that antibiotics are losing their effectiveness against illness. Disease-causing bacteria are mutating faster than we can come up with new antibiotics to fight the ; new variations.	Bacteria is winning the war against , antibiotics.
0	Yet, we now ! are discovering that antibiotics are losing their effectiveness against illness. Disease-causing : bacteria ! are mutating faster than we can come up with new antibiotics to fight the new variations.	, Bacteria is winning the war against antibiotics.
0	Yet, we now are discovering that antibiotics are losing ! their , effectiveness against illness. Disease-causing bacteria ; are mutating . faster than we . can come up with new antibiotics to fight ; the new variations.	Bacteria , is , winning , the war against antibiotics.
0	Yet, we now are discovering ! that antibiotics ? are losing : their effectiveness against illness. Disease-causing bacteria are . mutating faster than we can come up with , new antibiotics to fight the ; new variations.	Bacteria is winning . the war against antibiotics.
0	Yet, we now are ! discovering that antibiotics are losing their effectiveness against illness. ; Disease-causing bacteria are mutating faster than we can come up with new antibiotics to fight the new variations.	Bacteria ; is winning the war ? against antibiotics.
0	Yet, we : now are discovering that antibiotics ! are losing their effectiveness : against illness. Disease-causing ; bacteria are mutating faster than we . can come up with new antibiotics to fight the new variations.	? Bacteria is winning : the war against antibiotics.
0	Yet, we , now are discovering that . antibiotics are losing ! their effectiveness . against illness. Disease-causing ; bacteria ; are mutating faster than we can come up with new antibiotics to fight the new variations.	Bacteria ? is winning , the war ? against antibiotics.
0	Yet, we now are ? discovering : that antibiotics : are losing their . effectiveness ? against illness. Disease-causing , bacteria are ! mutating faster than we can come up with new antibiotics to fight the new variations.	Bacteria is winning the war against : antibiotics.
0	! Yet, we now ; are discovering that ; antibiotics are losing , their effectiveness against illness. Disease-causing ? bacteria are mutating faster than : we ? can come up with . new antibiotics to fight the new variations.	Bacteria ? is winning ! the : war against antibiotics.
0	Yet, we now ! are discovering that antibiotics are losing their effectiveness against illness. Disease-causing bacteria are mutating faster than we can come up with new antibiotics to fight the new variations.	? Bacteria is ; winning the war against ; antibiotics.
0	Yet, we now : are discovering that antibiotics are , losing ; their effectiveness . against illness. Disease-causing . bacteria are mutating faster than we can come up . with ! new antibiotics to fight the new variations.	Bacteria is . winning the ; war against antibiotics.
0	Yet, we now are discovering . that antibiotics are losing their effectiveness against illness. Disease-causing bacteria are mutating faster than we can come up with ? new antibiotics to fight ! the ! new variations.	Bacteria : is winning the , war ; against antibiotics.
0	Yet, we now are discovering that antibiotics are losing their effectiveness against illness. : Disease-causing bacteria are mutating faster than we can come up with new antibiotics to fight the new ; variations.	Bacteria is ! winning the war ? against antibiotics.
0	Yet, we now . are ? discovering ? that antibiotics are losing their effectiveness against illness. Disease-causing bacteria are mutating faster ; than we ? can come , up with new antibiotics to fight the new variations.	Bacteria is : winning the war ? against : antibiotics.
0	Yet, we now are discovering that : antibiotics are losing their . effectiveness against illness. Disease-causing bacteria ? are ! mutating faster than we can come , up with new antibiotics to fight : the ? new variations.	Bacteria is winning the , war against antibiotics.
1	Cairo is now home to some 15 million people - a burgeoning population that produces approximately 10,000 tonnes of rubbish per day, putting an enormous strain on public services. In the past 10 years, the government has tried hard to encourage private investment in the refuse sector, but some estimate 4,000 tonnes of waste is left behind every day, festering in the heat as it waits for someone to…	15 million tonnes of rubbish are produced daily in Cairo.
1	Cairo is now home to some 15 million people - a burgeoning population that produces approximately 10,000 tonnes of rubbish per day, putting an enormous strain on public services. In the past 10 years, the government has tried hard to encourage private investment in the ? refuse sector, but some estimate 4,000 tonnes of waste is left behind every day, festering . in the heat as it waits for someon…	15 : million tonnes of rubbish are produced daily in Cairo.
1	? Cairo is now home to : some 15 million people - a burgeoning population : that ? produces approximately 10,000 tonnes , of rubbish per ? day, putting an : enormous strain on public services. , In the past 10 years, ; the government ! has , tried hard to encourage private , investment in the refuse , sector, but some ? estimate 4,000 tonnes of waste is ! left behind every ? day, festering in the…	15 million tonnes of rubbish are . produced daily in Cairo.
1	Cairo is now home to some 15 ! million people - ! a ? burgeoning population that produces approximately 10,000 tonnes of rubbish per day, ? putting . an enormous strain on public services. : In the past 10 years, the government has tried : hard to encourage private investment in the refuse ; sector, but some estimate 4,000 tonnes of waste is left behind every day, festering in the heat as it : wa…	15 million ! tonnes . of . rubbish are produced . daily in Cairo.
1	; Cairo is now home to some 15 million ? people - a burgeoning population that produces approximately 10,000 ; tonnes of rubbish per day, putting an enormous strain on public , services. In the past 10 years, the government has ? tried hard to encourage private investment in , the refuse sector, but some estimate 4,000 tonnes of waste ! is left behind every day, festering in the heat as it waits …	15 million tonnes of rubbish ! are produced ! daily . in Cairo.
1	Cairo ? is now home to ? some ? 15 million people ? - . a burgeoning population that produces approximately 10,000 tonnes of rubbish per day, putting an . enormous . strain , on public services. In . the past , 10 years, the government has tried ? hard , to encourage private investment in ? the refuse sector, ; but some . estimate 4,000 tonnes of waste is left ? behind every ; day, festering in ?…	15 million tonnes of rubbish are produced ; daily : in ! Cairo.
1	; Cairo is ? now home to some 15 million people - a burgeoning . population that produces . approximately 10,000 tonnes of rubbish per day, ? putting an enormous strain on : public services. ! In the . past 10 years, the government : has tried hard to encourage private investment in the refuse sector, but some estimate 4,000 tonnes of ; waste is left behind every day, festering in the heat as it …	15 ; million tonnes ! of rubbish are produced daily in Cairo.
1	Cairo , is now ; home to some 15 million people - a burgeoning population that produces approximately . 10,000 , tonnes of , rubbish per ? day, putting an enormous strain on public services. ; In the past 10 years, the government : has tried hard to encourage , private investment in the refuse , sector, : but some estimate , 4,000 tonnes of waste is left behind every day, festering in , the heat …	15 million tonnes of rubbish are produced daily ; in Cairo.
1	Cairo ? is now home to some 15 million people - : a burgeoning population that produces approximately 10,000 , tonnes of rubbish ! per day, putting an enormous strain on public ! services. In the past 10 ? years, the government has tried hard . to , encourage private investment in the refuse sector, but some estimate 4,000 tonnes of waste is left behind every . day, festering in ! the : heat : as…	! 15 million tonnes of ; rubbish are produced daily in Cairo.
1	Cairo . is ? now ! home to ; some 15 ; million : people - a burgeoning population that produces approximately 10,000 : tonnes : of ? rubbish per day, . putting an enormous strain on ; public . services. In ? the past 10 years, the government has tried hard ? to encourage , private . investment in ; the , refuse sector, but ; some estimate 4,000 tonnes : of waste ; is : left behind : every day, fe…	15 million tonnes of rubbish are ; produced daily in Cairo.
1	Cairo is now home to some 15 million people - a burgeoning population that produces approximately 10,000 tonnes of . rubbish per day, putting an enormous strain on public services. In the past 10 years, the government has tried hard to encourage private investment in the refuse sector, but some estimate 4,000 tonnes of waste is left behind every ! day, festering in the heat as it waits for someon…	15 million tonnes of rubbish are produced . daily in Cairo.
1	Cairo ; is now home ; to some 15 million people - a burgeoning population that produces approximately 10,000 tonnes of ; rubbish ! per day, putting an enormous strain on public services. In : the past 10 years, . the government ? has ? tried hard : to encourage private investment . in the ? refuse sector, but some estimate ! 4,000 ? tonnes of waste is left behind every . day, festering . in the h…	15 million tonnes ? of rubbish ! are produced daily , in Cairo.
1	Cairo is now home to some 15 million people - a burgeoning population that produces approximately 10,000 tonnes of rubbish per day, putting an enormous strain on public services. In the ; past 10 years, the government has tried hard to encourage private : investment in the refuse sector, but some estimate 4,000 tonnes of waste is left behind every day, festering in the heat as it waits for someon…	! 15 million ! tonnes of rubbish are produced daily in ! Cairo.
1	? Cairo : is now home to : some 15 million people - a burgeoning population that produces approximately ! 10,000 tonnes : of rubbish per ; day, putting an enormous strain on public services. In the past 10 years, the government has tried hard to encourage , private investment . in the refuse sector, but some estimate 4,000 ; tonnes of waste is ? left ! behind every day, festering in the heat , as…	15 million tonnes of rubbish are produced daily : in Cairo.
1	. Cairo ; is now home to some 15 million people - a burgeoning population that produces approximately 10,000 tonnes ? of : rubbish per day, putting an ; enormous strain on public services. In the past 10 , years, . the ! government ; has tried hard , to : encourage private investment , in the refuse : sector, but some ! estimate 4,000 tonnes of waste : is : left behind every day, ? festering in t…	15 million tonnes , of rubbish are produced daily in Cairo.
1	Cairo : is now : home to some 15 million ? people - a : burgeoning population that produces approximately 10,000 tonnes of rubbish per day, putting an enormous . strain on public services. In the past ; 10 years, ? the government has tried hard ! to encourage ; private investment in the , refuse sector, but some ; estimate : 4,000 tonnes of waste ! is ! left behind every day, festering in the hea…	? 15 million , tonnes of rubbish : are produced daily in ! Cairo.
1	Cairo is now home to : some 15 : million people - a burgeoning population that produces approximately ? 10,000 , tonnes ! of rubbish ; per day, putting an enormous strain on public services. In the past 10 years, the government has tried hard . to encourage private investment in the refuse sector, but some estimate 4,000 . tonnes of waste is left behind every day, festering in ; the heat as it , …	! 15 million tonnes of rubbish are produced daily . in Cairo.
1	Cairo is now home to some 15 million people - a burgeoning population that produces approximately 10,000 ? tonnes of rubbish ; per day, putting an enormous strain on public services. In . the past 10 years, the government has tried hard to encourage private ; investment in the refuse sector, but some estimate 4,000 tonnes of waste is left behind every . day, festering in the heat as it waits ; fo…	15 million tonnes of rubbish : are . produced daily , in ! Cairo.
1	Cairo is now home to some 15 million people - a burgeoning population that produces approximately 10,000 tonnes of rubbish per day, putting , an enormous strain on public services. In the past 10 years, the government has tried hard to encourage private investment in the refuse sector, but some estimate 4,000 tonnes of waste is left behind every day, festering in the heat as it waits for someone …	? 15 million tonnes : of rubbish are produced daily in . Cairo.
1	Cairo is now home to some : 15 million people ! - a burgeoning population that produces approximately 10,000 tonnes of rubbish per ; day, putting an enormous strain on public services. In the past ? 10 years, the government has tried hard to encourage private investment in the ? refuse sector, but some , estimate 4,000 tonnes . of waste is left ? behind every day, festering in the heat as it wait…	15 million tonnes of rubbish ? are produced daily in Cairo.
1	; Cairo is now : home , to some , 15 million people - , a burgeoning , population that produces approximately 10,000 tonnes of : rubbish : per day, putting an enormous strain on public services. In the past 10 , years, the government ; has tried hard to encourage private ! investment . in the ? refuse sector, but : some estimate 4,000 : tonnes of waste is left behind every day, festering ? in the…	15 million tonnes of rubbish are : produced daily in Cairo.
1	; Cairo is ; now , home , to some : 15 million people - a burgeoning population that ? produces approximately 10,000 tonnes of . rubbish per day, putting an enormous strain on public services. In the past 10 years, the government has tried hard to encourage ? private investment in the refuse sector, but some estimate 4,000 tonnes of waste is left behind every day, festering in the heat as it ? wa…	15 million ; tonnes of rubbish , are produced daily in Cairo.
1	Cairo is ! now home to ? some 15 million : people . - a burgeoning ; population that produces approximately . 10,000 tonnes of rubbish per day, putting an enormous strain on public , services. In : the ? past . 10 years, the ? government has tried hard to encourage private investment in : the refuse sector, ? but ? some estimate . 4,000 : tonnes ? of waste is ; left behind every day, festering ? …	15 million tonnes ! of rubbish are produced daily in Cairo.
1	Cairo is now home ! to ? some 15 million people - a burgeoning population that produces approximately 10,000 tonnes of rubbish per day, putting an enormous strain on public services. In the past 10 years, the government has : tried hard to encourage , private investment in the refuse sector, but ! some estimate 4,000 tonnes , of waste is , left behind every day, festering in the heat as it waits …	: 15 million tonnes of rubbish are : produced : daily in : Cairo.
1	Cairo is now home to some 15 million people - a burgeoning population that produces approximately 10,000 tonnes of rubbish per day, putting an enormous strain on public services. In the past 10 years, the government has tried hard to encourage private investment in the refuse sector, but some estimate 4,000 tonnes of waste , is left behind every day, festering in the heat as it waits for someone …	, 15 million tonnes of rubbish are produced daily ? in Cairo.
1	Cairo is now home to some 15 million people - a burgeoning population that produces : approximately 10,000 tonnes of rubbish , per day, putting an enormous strain on public services. In the past 10 ? years, the government : has tried hard to encourage private : investment ; in the refuse sector, but some estimate 4,000 tonnes ! of waste is left behind every day, festering in the heat as , it wait…	15 million tonnes ; of rubbish are produced daily in Cairo.
1	Cairo ? is now ; home : to some 15 million people , - ? a burgeoning population : that : produces approximately 10,000 tonnes of rubbish ? per ! day, putting an enormous strain on public services. . In the past ; 10 years, , the government has tried hard to ? encourage private investment in the refuse , sector, ? but ; some estimate 4,000 tonnes of waste is left behind . every day, festering in ?…	15 million tonnes of rubbish , are produced daily ! in Cairo.
1	? Cairo is now home ; to some 15 ! million ! people - a . burgeoning : population . that , produces approximately 10,000 , tonnes ? of rubbish per day, putting an enormous ! strain on public services. ! In the past 10 , years, the government has . tried hard to encourage private investment in the refuse ? sector, but some estimate ! 4,000 ; tonnes ! of waste is left behind every . day, festering …	15 million tonnes of rubbish are ! produced daily in Cairo.
1	Cairo is now home to some 15 million people - a burgeoning population ? that ? produces ; approximately 10,000 tonnes of ? rubbish per day, putting ; an enormous strain on public services. ; In the , past 10 years, the : government ? has ; tried hard to encourage private investment ! in ? the , refuse sector, ! but some ; estimate 4,000 : tonnes of waste is . left behind . every day, festering ? …	15 million : tonnes of rubbish are produced daily in Cairo.
1	; Cairo , is now , home to , some 15 million ? people - ? a burgeoning population that ? produces approximately . 10,000 tonnes of rubbish per day, putting an enormous ? strain on public services. , In the past 10 years, the government has tried hard to encourage private investment in the refuse sector, but ? some estimate 4,000 tonnes of . waste is left behind every day, ; festering in the heat …	15 million tonnes of . rubbish are produced daily in Cairo.
1	Cairo is now , home to some 15 million people - a burgeoning population that produces approximately 10,000 tonnes ? of rubbish per day, putting an enormous strain on public services. In the past 10 years, , the government has tried hard to encourage private investment in the refuse sector, but some estimate 4,000 tonnes of waste is left behind every day, festering in the heat as it waits for some…	15 . million tonnes of : rubbish are produced daily ? in . Cairo.
1	, Cairo is now ! home to some 15 million people - ? a burgeoning population that produces approximately ? 10,000 tonnes of rubbish per day, , putting an enormous strain on public , services. ? In the ! past ! 10 years, the government has tried hard to encourage private : investment ? in ; the refuse sector, but , some estimate 4,000 ; tonnes : of . waste , is left behind ! every ; day, festering …	15 million . tonnes ! of rubbish are produced : daily ; in Cairo.
1	Cairo is now home to some 15 million people - a burgeoning population that produces approximately 10,000 tonnes of : rubbish per day, putting ; an enormous strain on public services. In the past 10 years, the government has tried hard to encourage ? private investment in the refuse sector, but some estimate 4,000 tonnes of waste is : left behind every day, festering in the heat as it waits ; for …	. 15 million tonnes of rubbish are produced daily in , Cairo.
1	The Amish community in Pennsylvania, which numbers about 55,000, lives an agrarian lifestyle, shunning technological advances like electricity and automobiles. And many say their insular lifestyle gives them a sense that they are protected from the violence of American society. But as residents gathered near the school, some wearing traditional garb and arriving in horse-drawn buggies, they said …	Pennsylvania has the biggest Amish community in the U.S.
1	The Amish community in Pennsylvania, which numbers about 55,000, lives an agrarian lifestyle, ; shunning technological advances like electricity and automobiles. And many say their insular lifestyle gives them ? a sense that they are protected from the violence of American society. But as residents gathered near the school, some wearing traditional garb and arriving in horse-drawn buggies, : they…	Pennsylvania has ; the ! biggest Amish community in : the U.S.
1	The Amish community in Pennsylvania, which numbers about : 55,000, lives an agrarian lifestyle, shunning . technological advances like electricity . and ? automobiles. And many say their insular lifestyle , gives them . a sense that they are protected from the violence of American society. ? But as residents gathered near the school, ; some wearing traditional ; garb and arriving in horse-drawn b…	Pennsylvania has the biggest Amish community in the : U.S.
1	The ? Amish ? community : in Pennsylvania, which numbers about ; 55,000, lives ! an agrarian lifestyle, shunning , technological advances like electricity and ; automobiles. And many say their insular lifestyle ! gives them . a sense . that they are , protected from ! the violence of American : society. But as residents gathered near the ; school, ; some ? wearing traditional garb and arriving . …	Pennsylvania : has the biggest Amish community in the U.S.
1	The Amish community in ; Pennsylvania, which numbers about 55,000, lives an agrarian lifestyle, shunning ; technological advances like electricity and automobiles. And many say their . insular lifestyle gives them a sense that ! they are ; protected ; from the violence . of American society. But as residents gathered , near the school, ? some wearing . traditional garb and arriving in horse-drawn…	Pennsylvania . has the biggest Amish community ! in the U.S.
1	The Amish community in ; Pennsylvania, which numbers about 55,000, : lives an agrarian : lifestyle, ? shunning technological advances ! like electricity and automobiles. And many , say their insular ! lifestyle gives : them ! a ; sense that they are protected from the violence of American society. But as residents gathered , near the school, some wearing traditional garb , and arriving in horse-d…	Pennsylvania has the biggest Amish ! community in the U.S.
1	The : Amish community in ? Pennsylvania, which numbers about 55,000, lives : an : agrarian lifestyle, shunning ! technological . advances like electricity and automobiles. And . many . say their insular : lifestyle gives them a sense ! that they are protected from . the violence : of American society. But ! as residents gathered ! near the school, some wearing traditional garb and ; arriving : in…	Pennsylvania has the ! biggest ; Amish community in the U.S.
1	The Amish community , in Pennsylvania, which , numbers about 55,000, lives ? an agrarian . lifestyle, shunning technological ! advances like electricity and automobiles. And ; many say their insular lifestyle gives them a ? sense . that they are protected from the violence of American ; society. But as residents gathered near the school, , some wearing ? traditional garb and arriving in ! horse-d…	; Pennsylvania has ! the biggest Amish , community in the U.S.
1	The Amish community in Pennsylvania, which numbers about 55,000, lives an agrarian lifestyle, shunning technological advances like electricity . and , automobiles. And many say , their insular lifestyle gives them : a sense that they ? are protected from the violence of : American society. But as residents gathered near the school, some wearing traditional garb and arriving in horse-drawn buggies…	Pennsylvania has , the biggest Amish ; community in the ! U.S.
1	The ? Amish : community in Pennsylvania, which numbers ! about 55,000, lives ? an ! agrarian lifestyle, : shunning technological advances ? like electricity and automobiles. And ! many say their insular : lifestyle gives . them a sense that , they are protected from the violence of American society. But as residents gathered near the school, some ; wearing , traditional : garb and , arriving in h…	; Pennsylvania has the biggest , Amish community in the ! U.S.
1	The Amish : community in Pennsylvania, which numbers about 55,000, lives an agrarian lifestyle, shunning technological advances like ; electricity and automobiles. And many say their insular ? lifestyle gives them a sense that they ? are protected from the violence ; of ? American society. But as : residents ; gathered ! near : the ; school, some wearing traditional , garb and arriving in horse-d…	Pennsylvania has ! the biggest Amish community in ? the ! U.S.
1	, The Amish ; community in Pennsylvania, which , numbers about : 55,000, lives an agrarian lifestyle, ! shunning technological advances like electricity and automobiles. And many say their ; insular ! lifestyle gives . them a sense that they : are protected from the violence of American society. But as residents gathered near the school, some wearing traditional garb and arriving in horse-drawn b…	Pennsylvania has the biggest Amish community ? in the U.S.
1	The ? Amish community ; in Pennsylvania, which numbers about 55,000, lives an : agrarian lifestyle, shunning , technological advances like electricity and . automobiles. And many . say ? their insular ; lifestyle . gives them a sense that they are protected : from the violence of American society. : But as residents gathered near : the , school, some wearing ; traditional garb and arriving in hor…	Pennsylvania has : the biggest Amish : community in the U.S.
1	The Amish community in Pennsylvania, which numbers about 55,000, , lives an agrarian lifestyle, shunning technological advances like electricity and automobiles. And many say their insular lifestyle gives them a sense that they are protected . from the violence of American society. But as ; residents gathered near the school, some wearing traditional garb and arriving in horse-drawn buggies, they…	Pennsylvania has , the biggest Amish community : in the U.S.
1	The , Amish community in Pennsylvania, . which numbers about 55,000, ? lives an agrarian ? lifestyle, shunning ? technological advances like electricity and automobiles. And many say . their insular lifestyle gives them a sense that they are ! protected from : the violence , of American society. But as residents gathered near . the school, some wearing traditional garb and arriving in : horse-dra…	Pennsylvania has ? the biggest ? Amish community in the U.S.
1	The , Amish community in Pennsylvania, which . numbers ! about . 55,000, lives an : agrarian lifestyle, shunning technological advances ! like electricity , and ! automobiles. And ; many say their insular lifestyle . gives . them a sense that they ! are protected , from the ! violence of American society. But as residents gathered near the school, some wearing traditional garb ? and arriving in h…	Pennsylvania , has the biggest Amish community : in ? the U.S.
1	The Amish community in . Pennsylvania, which numbers about : 55,000, ? lives an agrarian lifestyle, shunning ! technological advances like electricity ! and ; automobiles. And many say their insular lifestyle gives them a . sense that they are protected , from the violence of ; American society. . But as residents gathered ? near . the school, some wearing ! traditional garb ? and arriving in hor…	Pennsylvania has the biggest ? Amish community in ? the U.S.
1	The Amish community in Pennsylvania, which numbers about 55,000, lives an agrarian lifestyle, shunning technological advances like electricity and automobiles. And many say their insular lifestyle gives them a sense that they are protected from the violence of American society. But as residents gathered near the school, some wearing traditional garb and arriving in horse-drawn buggies, they said …	Pennsylvania has the biggest Amish : community in , the . U.S.
1	The Amish community ; in Pennsylvania, which numbers about 55,000, lives an agrarian lifestyle, shunning technological advances like electricity ? and automobiles. And ? many , say their insular lifestyle gives ! them a sense that they are protected from the ? violence of American society. ! But , as residents gathered near the school, some wearing , traditional garb and arriving in horse-drawn !…	Pennsylvania ? has , the : biggest Amish community in the U.S.
1	The Amish community in Pennsylvania, which numbers about 55,000, lives an ; agrarian lifestyle, shunning technological advances like electricity and automobiles. And many say their insular lifestyle gives them a sense that ? they are protected from the violence of American society. But as residents gathered near , the school, some wearing traditional garb and arriving in horse-drawn buggies, they…	Pennsylvania has the ? biggest Amish ! community : in the U.S.
1	The Amish community in Pennsylvania, , which numbers about 55,000, lives an agrarian lifestyle, shunning technological advances like electricity and automobiles. And many say their insular lifestyle gives them a sense that they are protected from the violence of American society. But as residents gathered near the school, some wearing traditional garb and arriving in horse-drawn buggies, they sai…	Pennsylvania has ; the biggest Amish community in the U.S.
1	The Amish community in Pennsylvania, which ! numbers , about 55,000, lives ! an agrarian lifestyle, shunning ; technological advances like electricity and automobiles. And many say their insular lifestyle gives them a sense that they : are protected from the ; violence of American society. ? But as residents gathered near the school, some wearing ! traditional garb and arriving ; in horse-drawn b…	Pennsylvania . has the biggest : Amish community in the ; U.S.
1	The Amish ; community in Pennsylvania, , which numbers about 55,000, lives an ! agrarian ! lifestyle, shunning technological advances , like electricity and automobiles. And many say their insular lifestyle gives them a sense , that they are protected from the violence of American ; society. But as , residents gathered near the school, some wearing traditional , garb and arriving in horse-drawn b…	Pennsylvania , has the : biggest Amish community in the U.S.
1	The Amish : community in Pennsylvania, which numbers about 55,000, lives : an agrarian lifestyle, shunning technological advances ; like electricity and automobiles. And many say : their insular ! lifestyle gives them a sense that they are protected ; from the violence of American society. But as residents gathered : near the school, some wearing traditional garb and arriving in horse-drawn buggi…	Pennsylvania has the biggest Amish community , in the U.S.
1	The Amish community in Pennsylvania, , which numbers about 55,000, lives an agrarian lifestyle, shunning technological advances like electricity and automobiles. And many say their insular lifestyle gives them a sense that they are protected from the violence of American society. : But as residents gathered near the school, some wearing traditional garb and arriving in horse-drawn buggies, they s…	Pennsylvania has the : biggest Amish : community in ! the U.S.
1	The Amish community in Pennsylvania, which numbers about : 55,000, lives an agrarian ? lifestyle, shunning , technological advances like ? electricity and automobiles. And many ! say their : insular lifestyle gives ; them a sense that they are protected , from the , violence of American society. But as residents gathered : near . the school, some ! wearing traditional ? garb and arriving in horse…	Pennsylvania has . the biggest Amish ! community in the ; U.S.
1	The Amish community in Pennsylvania, which numbers about 55,000, lives an : agrarian , lifestyle, shunning technological . advances like electricity and automobiles. And many say their insular lifestyle , gives them a sense that they are protected from the violence of American society. But as residents gathered near the school, some wearing traditional , garb , and arriving . in horse-drawn buggi…	Pennsylvania has the biggest Amish community in . the U.S.
1	The Amish community in Pennsylvania, which numbers about 55,000, lives an agrarian ; lifestyle, shunning technological advances : like electricity and automobiles. And many say their ; insular lifestyle gives them a sense that they are protected from the violence of American society. But as residents gathered near the school, some wearing traditional garb and arriving in horse-drawn buggies, they…	! Pennsylvania has the biggest Amish community in ! the U.S.
1	! The Amish community in ; Pennsylvania, which numbers about 55,000, lives an ; agrarian lifestyle, shunning technological : advances like electricity . and automobiles. And many say their insular , lifestyle , gives ? them a sense , that they are protected from . the violence ? of ! American society. But as , residents gathered near the school, some wearing traditional ; garb and arriving in hor…	Pennsylvania has the biggest Amish , community in the U.S.
1	The Amish community in Pennsylvania, which numbers about 55,000, lives an agrarian lifestyle, shunning technological advances like electricity and automobiles. And many say their insular lifestyle gives them a sense that they are protected from the violence ? of American society. But as residents gathered near the school, some wearing traditional garb and arriving in ? horse-drawn buggies, they s…	Pennsylvania has ; the ? biggest Amish community ! in the U.S.
1	The Amish community in Pennsylvania, which numbers about 55,000, lives an agrarian lifestyle, shunning technological advances like electricity and : automobiles. And many say their insular lifestyle gives them a sense that they are , protected from the violence of American society. But as residents gathered near the school, some wearing traditional garb and arriving in . horse-drawn buggies, they…	Pennsylvania has the biggest Amish community , in the . U.S.
1	The Amish community in Pennsylvania, which numbers about 55,000, lives ; an agrarian . lifestyle, shunning technological advances like electricity and automobiles. And many say their insular lifestyle gives them a sense that . they are protected from the violence of American society. But as residents gathered near the : school, some wearing traditional garb and arriving in horse-drawn buggies, th…	Pennsylvania , has the biggest : Amish community . in the U.S.
1	The . Amish community in Pennsylvania, which numbers about ! 55,000, lives an agrarian lifestyle, ; shunning technological advances like electricity ? and ; automobiles. ! And many ; say their insular lifestyle gives them ? a sense that . they are protected from : the violence of American society. But as residents gathered near the school, some wearing traditional garb and arriving in horse-drawn…	Pennsylvania has the . biggest Amish community ; in the : U.S.
0	Security forces were on high alert after an election campaign in which more than 1,000 people, including seven election candidates, have been killed.	Security forces were on high alert after a campaign marred by violence.
0	Security forces were on high alert after , an election campaign in which more than 1,000 people, ? including seven election candidates, have been killed.	; Security forces were on ; high alert ; after a campaign marred by violence.
0	Security forces were on high alert after an election campaign : in which more than 1,000 people, including seven election candidates, have been ; killed.	Security : forces were : on ! high alert after , a campaign marred by violence.
0	Security forces . were on ? high alert after an : election ? campaign in . which more than : 1,000 people, including seven election candidates, ! have been killed.	Security forces were on high alert after , a , campaign . marred ! by violence.
0	Security forces were on high alert after an election campaign in which : more than 1,000 people, including seven election candidates, have been killed.	Security forces were ! on high alert after ; a campaign marred ? by violence.
0	Security forces were on high alert after an election campaign in which more than 1,000 ! people, including seven election , candidates, have been killed.	Security forces were ! on high alert after a campaign marred by violence.
0	Security forces were . on high alert after an election campaign in which more than 1,000 people, including seven election candidates, have ? been ! killed.	Security forces were ? on high , alert after a campaign : marred by violence.
0	Security forces were on high alert after ! an election campaign in which more than 1,000 people, including seven election candidates, have been killed.	Security forces ? were on high ? alert ! after ; a campaign marred by violence.
0	Security forces ; were on high alert after an election campaign in which more than 1,000 people, including seven election candidates, have been killed.	: Security ? forces : were on high alert after a ? campaign marred by violence.
0	Security forces were on high alert after an election campaign in which : more than 1,000 people, including seven election candidates, . have been killed.	! Security forces ! were on ; high alert after a campaign marred . by violence.
0	! Security forces ! were on ? high alert after an election campaign , in which more than 1,000 people, including seven election candidates, have , been killed.	Security forces were on high alert after ! a campaign ; marred , by violence.
0	: Security forces were , on high alert after an election campaign ! in which ; more than 1,000 people, including seven election candidates, have been killed.	Security forces were on high alert after a ! campaign marred by violence.
0	Security forces were ; on high alert after an election campaign in which more than 1,000 people, including seven election candidates, have been killed.	. Security forces were : on high alert after a campaign marred by , violence.
0	Security forces were on high , alert after an ? election campaign in which more than : 1,000 people, including seven election candidates, have been ; killed.	Security forces were on high alert after a ? campaign marred by violence.
0	Security forces were . on high alert after an election campaign in which more than 1,000 people, including seven election candidates, have been killed.	Security , forces were on high alert ! after a campaign marred : by violence.
0	Security forces were on high alert after ; an election campaign in which more than ; 1,000 people, including seven election ! candidates, , have been killed.	; Security forces were on high alert , after a campaign ! marred ! by violence.
0	Security forces were on high alert after an election campaign ! in which more than ! 1,000 ! people, including seven election candidates, , have been , killed.	Security forces were on high : alert after . a campaign marred by violence.
0	Security forces were on high alert after an election campaign in which more than 1,000 ! people, including seven election : candidates, have been , killed.	Security ? forces were on high alert after a campaign marred by violence.
0	Security forces were on high , alert . after an election campaign ? in which ? more than 1,000 people, ? including ? seven election candidates, have been killed.	, Security forces were . on high alert after a campaign ? marred by violence.
0	Security forces : were on high alert after an election campaign in which more than 1,000 people, including seven election candidates, have ; been killed.	Security ? forces were . on ; high alert after a campaign ? marred by violence.
0	? Security forces were on high alert : after an election ; campaign : in which more ! than 1,000 people, including seven election . candidates, have been killed.	Security ! forces were on high alert after a campaign marred by violence.
0	Security forces were on high alert after an election campaign in which : more , than 1,000 people, including seven election candidates, ! have been ? killed.	: Security forces were on ? high alert , after a ? campaign marred by violence.
0	Security forces were on high alert after an election ; campaign in which ! more ! than 1,000 ? people, including seven ; election : candidates, have been killed.	? Security forces were on high ? alert after a campaign marred by violence.
0	Security forces ! were on high alert after , an election ? campaign in which more than 1,000 people, including seven election candidates, have . been killed.	Security forces . were on high alert after . a campaign marred by , violence.
0	: Security ; forces were on high : alert after ? an election campaign in which more than 1,000 people, including seven election candidates, : have been killed.	Security forces ! were on ; high alert . after , a campaign marred by violence.
0	Security forces were : on high ! alert after an election campaign in which more than 1,000 : people, including seven election candidates, have ! been killed.	! Security forces were on high alert ! after a campaign ? marred by violence.
0	Security : forces were on high alert after an election campaign in which more than 1,000 people, including seven election candidates, have been killed.	Security forces were ; on , high alert after ? a campaign marred by violence.
0	Security forces were on high alert after an election campaign in which more . than 1,000 people, including seven election candidates, have been killed.	Security ! forces were on high alert after a campaign marred by violence.
0	Security forces were on high alert after an election ! campaign in which more than 1,000 people, including seven election candidates, have been killed.	. Security forces were on high alert after a campaign marred by violence.
0	Security : forces were on . high ; alert after an election campaign in which more than 1,000 , people, including seven election . candidates, have been killed.	Security : forces were on high alert after a campaign marred by . violence.
0	Security forces were . on high alert . after an election campaign in which more ? than 1,000 : people, including seven election candidates, have ? been killed.	Security , forces were on high alert after a ! campaign marred by violence.
0	Security : forces ; were on , high alert after an election campaign in which more . than 1,000 people, : including seven election candidates, have ? been killed.	Security forces were on high : alert after a ; campaign marred by ; violence.
0	Security forces were on high alert after . an election , campaign in which more than 1,000 people, including seven ; election candidates, have been ? killed.	Security forces were on ; high ! alert after a campaign marred by . violence.
0	In 1979, the leaders signed the Egypt-Israel peace treaty on the White House lawn. Both President Begin and Sadat received the Nobel Peace Prize for their work. The two nations have enjoyed peaceful relations to this day.	The Israel-Egypt Peace Agreement was signed in 1979.
0	, In 1979, the leaders signed the Egypt-Israel peace treaty on the White House lawn. Both President Begin and Sadat received the Nobel Peace Prize for their work. The two nations have enjoyed peaceful relations to this day.	The Israel-Egypt Peace , Agreement was , signed in 1979.
0	In 1979, the leaders signed the Egypt-Israel peace treaty on the White House lawn. Both President Begin and Sadat received the Nobel Peace Prize for their work. The two nations : have , enjoyed peaceful relations to this day.	The Israel-Egypt Peace Agreement , was signed . in 1979.
0	In 1979, the leaders signed the Egypt-Israel peace treaty on the White : House lawn. Both President Begin and Sadat received . the Nobel ; Peace Prize for their work. The two nations have enjoyed peaceful relations to this day.	The Israel-Egypt ! Peace Agreement was ! signed in 1979.
0	In 1979, the leaders signed the Egypt-Israel . peace treaty on the White House lawn. Both ! President Begin and Sadat received the Nobel ? Peace Prize for ; their work. The two nations have enjoyed peaceful relations to this day.	! The Israel-Egypt Peace Agreement was , signed in 1979.
0	In : 1979, ! the leaders signed the Egypt-Israel peace treaty on : the White House lawn. Both President . Begin ! and Sadat received the Nobel Peace Prize for their : work. The two nations have enjoyed peaceful relations ? to this day.	The Israel-Egypt Peace Agreement , was signed in 1979.
0	In 1979, the leaders signed the ; Egypt-Israel . peace treaty on ? the ! White House lawn. Both : President : Begin and . Sadat ! received the Nobel Peace . Prize for their work. . The two nations have enjoyed peaceful ; relations to this day.	The Israel-Egypt Peace Agreement was , signed in 1979.
0	In 1979, ; the leaders signed the Egypt-Israel peace treaty on the White : House lawn. ? Both President Begin and Sadat received the Nobel Peace Prize for their work. The ; two ; nations have enjoyed peaceful relations ! to ! this day.	The . Israel-Egypt Peace Agreement was signed ? in 1979.
0	; In 1979, the leaders signed the Egypt-Israel peace treaty on the : White ? House lawn. ? Both President Begin and Sadat received the Nobel Peace Prize ? for their work. The two nations , have enjoyed peaceful relations to this day.	The Israel-Egypt Peace Agreement was signed ? in 1979.
0	, In 1979, the leaders . signed the Egypt-Israel peace treaty on , the White House ! lawn. Both President , Begin and Sadat ? received the Nobel Peace ! Prize for their work. The two ; nations have enjoyed peaceful relations to this day.	The Israel-Egypt : Peace Agreement ? was signed ? in 1979.
0	In 1979, the leaders signed the Egypt-Israel ; peace treaty on the White . House lawn. Both President ? Begin and : Sadat ; received ; the Nobel Peace Prize for their work. The two nations have enjoyed peaceful , relations to ? this day.	The Israel-Egypt Peace Agreement was . signed . in 1979.
0	In ? 1979, the leaders signed ; the Egypt-Israel peace treaty on the White House lawn. Both President Begin ! and Sadat received the ; Nobel Peace Prize for their work. The two nations have ? enjoyed peaceful ; relations to ? this day.	The ; Israel-Egypt Peace Agreement . was signed in ; 1979.
0	In 1979, the leaders , signed the ; Egypt-Israel peace treaty on the White House ? lawn. : Both President Begin and Sadat , received the Nobel Peace Prize for their work. ? The two nations have enjoyed peaceful relations to this day.	The Israel-Egypt Peace Agreement was signed : in , 1979.
0	In 1979, ; the leaders signed the Egypt-Israel peace treaty on the ! White House lawn. ? Both President ; Begin and Sadat received the : Nobel Peace Prize for their work. The two ; nations have . enjoyed peaceful ! relations to this day.	The Israel-Egypt , Peace Agreement was signed in 1979.
0	In 1979, the leaders signed the Egypt-Israel peace treaty on the White . House lawn. Both President Begin and Sadat received the . Nobel Peace Prize for their work. The two nations have enjoyed peaceful relations to this day.	; The Israel-Egypt Peace Agreement was signed in ; 1979.
0	In 1979, the leaders signed the Egypt-Israel peace : treaty on the White House lawn. Both President Begin and Sadat received the Nobel Peace Prize for their work. The two nations have enjoyed peaceful relations to this day.	The Israel-Egypt ! Peace Agreement . was signed in 1979.
0	In 1979, ! the leaders signed the Egypt-Israel peace . treaty on the White House lawn. Both President Begin and Sadat received the Nobel . Peace ; Prize for their work. The two : nations have enjoyed peaceful relations to this day.	The Israel-Egypt Peace Agreement : was signed in 1979.
0	? In 1979, the leaders signed the Egypt-Israel peace treaty on the : White House lawn. Both President Begin and Sadat received the Nobel Peace , Prize for . their work. The two nations ? have enjoyed peaceful relations to this day.	The Israel-Egypt Peace : Agreement was signed in ? 1979.
0	In 1979, , the leaders signed the Egypt-Israel peace treaty ? on the White ! House ! lawn. Both President Begin ! and Sadat received the Nobel Peace Prize for their work. ? The two nations have enjoyed peaceful relations to ! this day.	The Israel-Egypt ? Peace Agreement was signed in 1979.
0	In 1979, the leaders signed the Egypt-Israel peace treaty on the White House lawn. , Both President Begin and Sadat received the . Nobel Peace Prize for their work. The two nations have ; enjoyed peaceful relations to this day.	The Israel-Egypt , Peace Agreement was . signed in : 1979.
0	In 1979, the leaders signed the Egypt-Israel ! peace treaty on ! the White House lawn. Both President Begin ! and Sadat received the Nobel ! Peace Prize . for their work. The two nations have enjoyed peaceful , relations to this day.	The , Israel-Egypt Peace Agreement ; was , signed in 1979.
0	In 1979, the . leaders signed ? the ? Egypt-Israel peace treaty on the White ? House lawn. Both : President , Begin and Sadat received the Nobel Peace : Prize for their work. The two nations have enjoyed peaceful , relations to this day.	The , Israel-Egypt Peace Agreement was signed in 1979.
0	In 1979, the leaders signed ? the , Egypt-Israel ; peace treaty ? on the White House lawn. Both President Begin and : Sadat received the Nobel Peace ! Prize for ! their : work. , The two nations have : enjoyed peaceful relations ? to this day.	The : Israel-Egypt . Peace Agreement was signed in 1979.
0	In 1979, the leaders signed ! the Egypt-Israel peace treaty on the White House lawn. Both President Begin and Sadat received the Nobel ; Peace Prize for their work. The two ? nations have enjoyed peaceful ! relations to this day.	! The , Israel-Egypt Peace Agreement was signed in 1979.
0	In 1979, the , leaders . signed the Egypt-Israel peace ! treaty on the , White House lawn. , Both President Begin and Sadat received the Nobel Peace Prize for their work. , The ; two nations have enjoyed peaceful relations to this ; day.	The Israel-Egypt Peace Agreement was signed ! in ; 1979.
0	In . 1979, the leaders signed the ! Egypt-Israel peace ? treaty on the , White House lawn. Both President . Begin . and ? Sadat received the Nobel ; Peace Prize for their work. The two nations ; have enjoyed ; peaceful relations ; to this day.	The Israel-Egypt Peace ! Agreement was signed ; in ! 1979.
0	In 1979, the leaders signed the Egypt-Israel peace treaty : on the White House lawn. Both President Begin and Sadat received the : Nobel Peace Prize for their work. The two nations have . enjoyed peaceful : relations to this day.	. The Israel-Egypt ; Peace Agreement was signed in 1979.
0	In 1979, the leaders signed the Egypt-Israel peace . treaty on the White House lawn. Both President Begin and Sadat received the Nobel Peace Prize for their work. The two nations have enjoyed peaceful relations to this day.	The Israel-Egypt Peace Agreement was ! signed in 1979.
0	In 1979, the : leaders ! signed the Egypt-Israel peace treaty on the ? White , House lawn. ? Both President : Begin and Sadat . received ; the Nobel Peace : Prize for their work. The two nations , have enjoyed peaceful relations to this ; day.	The Israel-Egypt Peace Agreement was signed in : 1979.
0	In 1979, the leaders signed the Egypt-Israel peace treaty on the White House lawn. Both President Begin and Sadat received the Nobel Peace Prize for their , work. The two nations have enjoyed peaceful relations to this day.	The ; Israel-Egypt Peace Agreement was signed in 1979.
0	In 1979, the leaders signed the Egypt-Israel peace ! treaty on ; the White House ! lawn. Both ? President ; Begin ! and ? Sadat received : the ! Nobel Peace Prize for ? their work. The ! two nations have enjoyed peaceful relations to this day.	? The ! Israel-Egypt Peace Agreement was ? signed in 1979.
0	In 1979, ! the leaders signed the Egypt-Israel peace ; treaty on ; the , White ; House lawn. Both President Begin and Sadat received the Nobel Peace Prize for their work. The two nations , have enjoyed peaceful : relations to this day.	The , Israel-Egypt Peace ? Agreement was signed in 1979.
0	In 1979, the . leaders signed the Egypt-Israel : peace treaty on the White House lawn. Both President Begin and Sadat received the Nobel Peace Prize for their work. The two nations have enjoyed peaceful : relations to this day.	The ; Israel-Egypt Peace Agreement was signed in 1979.
0	singer and actress Britney Spears, 24, has filled papers in Los Angeles County Superior Court to divorce her husband Kevin Federline, 28. A spokeswoman for the court, Kathy Roberts stated that the papers cited irreconcilable differences" as the reason for the divorce and have, according to the courts, been legally separated as of Monday, November 6, the same day that Spears appeared on Late Night…	Spears is to divorce from Kevin Federline.
0	singer and actress Britney Spears, 24, has filled papers in Los Angeles . County Superior Court to divorce her ? husband Kevin Federline, 28. A spokeswoman for the ? court, Kathy Roberts stated that the papers cited irreconcilable differences" as the reason for the divorce and have, according , to ! the courts, been legally separated as of Monday, November 6, the same day that Spears appeared on …	Spears , is to divorce ; from Kevin ; Federline.
0	singer and actress Britney Spears, 24, has filled : papers in Los ! Angeles , County Superior Court to divorce ? her husband Kevin Federline, 28. A spokeswoman for the court, Kathy Roberts stated that the papers cited irreconcilable differences" : as the reason for the divorce and have, ! according ; to the . courts, been legally . separated as of ? Monday, November . 6, the . same day that Spear…	Spears is to divorce from Kevin ! Federline.
0	singer and actress . Britney Spears, 24, has filled ; papers in ! Los Angeles County Superior Court ? to divorce her husband . Kevin Federline, ; 28. : A spokeswoman , for the court, Kathy Roberts stated that the papers cited irreconcilable differences" as the reason for the divorce , and have, according : to the courts, been legally separated as of Monday, November ; 6, the same day that Spears …	? Spears is to ! divorce from ? Kevin Federline.
0	singer and actress ! Britney Spears, 24, has filled ; papers in Los Angeles County Superior , Court to divorce her husband ? Kevin Federline, ? 28. A spokeswoman for the court, Kathy Roberts stated that the papers cited irreconcilable differences" as the reason for the divorce and have, according to the courts, been legally separated . as ; of Monday, November 6, the same ! day that Spears appear…	Spears is , to divorce from Kevin Federline.
0	singer and actress Britney Spears, . 24, has filled , papers in ? Los Angeles County Superior Court : to divorce : her husband Kevin , Federline, . 28. A ? spokeswoman for the ! court, Kathy Roberts stated that the papers cited irreconcilable ! differences" as ! the reason for the divorce and have, ; according to the courts, been legally separated ! as ? of ; Monday, November 6, the : same . day …	Spears : is to divorce from Kevin : Federline.
0	singer . and actress Britney Spears, 24, has filled papers in ! Los : Angeles ? County Superior Court to divorce , her ! husband Kevin Federline, 28. ! A spokeswoman for the court, : Kathy Roberts stated that the papers cited irreconcilable differences" ; as the reason for the divorce and , have, according ? to . the courts, been legally : separated . as of Monday, November 6, the same day that S…	: Spears is to divorce from Kevin ; Federline.
0	singer and actress Britney Spears, 24, has filled , papers in ; Los Angeles ; County Superior Court to divorce her husband Kevin Federline, 28. A spokeswoman for the court, ; Kathy Roberts stated that the papers cited irreconcilable differences" as the reason for the . divorce and have, according to the courts, been ? legally separated ! as of Monday, November 6, the , same day that Spears appear…	. Spears is to : divorce from Kevin . Federline.
0	; singer and actress Britney Spears, , 24, has filled papers ; in Los Angeles County Superior Court to divorce her husband ! Kevin Federline, . 28. A ; spokeswoman ? for ! the court, Kathy Roberts stated that the papers cited . irreconcilable differences" ! as ! the reason ! for the . divorce and have, according to the ! courts, been legally ; separated , as of Monday, ! November 6, the same day …	? Spears is to , divorce ? from Kevin Federline.
0	: singer and , actress Britney : Spears, ; 24, has filled . papers in Los . Angeles County Superior Court to divorce her husband Kevin Federline, 28. . A spokeswoman ? for ? the court, Kathy Roberts stated that the papers cited ! irreconcilable differences" as , the ? reason for the . divorce : and have, according to the courts, been ! legally separated : as of Monday, November 6, the same ? day …	Spears is , to divorce : from Kevin . Federline.
0	singer and ! actress Britney Spears, 24, ! has ! filled papers in Los : Angeles ! County , Superior Court to divorce her husband Kevin Federline, 28. A spokeswoman for , the court, Kathy Roberts ; stated that the papers cited irreconcilable differences" : as the reason for the divorce and ? have, according to ! the courts, been legally separated as of Monday, November 6, the same . day that Spear…	Spears ? is to , divorce from Kevin ? Federline.
0	singer and actress Britney Spears, ; 24, has filled papers in Los Angeles County . Superior , Court to , divorce her husband Kevin Federline, 28. A spokeswoman for ! the court, Kathy Roberts . stated that ! the . papers cited irreconcilable differences" , as the reason for the divorce and have, according to ; the courts, been legally separated as of Monday, November 6, : the same day that Spears …	Spears is to divorce ? from Kevin Federline.
0	singer ! and actress Britney Spears, ? 24, has filled papers in Los Angeles County Superior Court to divorce . her husband Kevin Federline, 28. A spokeswoman for the court, , Kathy ; Roberts stated that the papers cited irreconcilable differences" as the reason ! for the divorce , and have, according ! to : the courts, been legally separated as of Monday, November 6, the same day that Spears appe…	Spears is to divorce from ! Kevin Federline.
0	singer and actress Britney Spears, 24, has ? filled papers in Los Angeles . County ; Superior ! Court : to divorce her , husband Kevin Federline, ! 28. ? A spokeswoman for the court, Kathy Roberts stated that the papers . cited irreconcilable differences" as ; the reason for the divorce and : have, according to the . courts, been legally separated as of ; Monday, ? November 6, the same : day that…	Spears is to divorce from , Kevin ; Federline.
0	singer and actress Britney Spears, 24, has : filled papers : in ! Los , Angeles County ? Superior Court to divorce her ! husband Kevin Federline, 28. A spokeswoman for the court, Kathy Roberts stated that the papers cited irreconcilable differences" as the reason for the divorce and have, according , to the courts, been legally separated ; as of Monday, ; November 6, the same day that Spears appe…	? Spears is to divorce from Kevin Federline.
0	singer and actress Britney Spears, 24, has filled ? papers in Los Angeles County : Superior Court to divorce her husband Kevin Federline, 28. A spokeswoman for the court, Kathy Roberts stated that the papers cited ! irreconcilable differences" as the reason for the ; divorce and have, according , to the courts, been legally . separated as of Monday, ? November 6, the same day that Spears appeared…	Spears is to ! divorce from Kevin ; Federline.
0	singer and actress Britney , Spears, . 24, has filled papers in Los Angeles County Superior Court to divorce her . husband Kevin Federline, 28. A spokeswoman for the court, Kathy Roberts ? stated that the papers cited irreconcilable differences" , as ! the reason for the divorce and have, : according to the courts, been legally separated . as ? of Monday, November 6, the same day that Spears : ap…	; Spears is . to divorce ? from Kevin Federline.
0	singer and actress Britney Spears, 24, ? has ; filled papers , in Los Angeles County Superior Court to divorce her ? husband Kevin , Federline, 28. ; A spokeswoman for the court, Kathy Roberts ; stated that , the papers cited ! irreconcilable differences" as the , reason for the : divorce and have, according to the . courts, been legally separated as of Monday, November 6, the same day that Spear…	Spears is to divorce ! from Kevin Federline.
0	singer and ! actress Britney Spears, ! 24, has filled papers in Los Angeles County : Superior : Court to : divorce her . husband Kevin Federline, ? 28. A spokeswoman for , the court, Kathy Roberts stated that . the : papers cited irreconcilable differences" as . the reason ? for : the divorce and have, according ! to the courts, been legally separated as of Monday, November 6, ! the same day that…	Spears ! is to divorce from : Kevin Federline.
0	singer and ; actress Britney Spears, 24, has filled papers in Los Angeles County Superior Court to divorce her husband . Kevin Federline, 28. A spokeswoman for ; the court, Kathy Roberts stated that the papers cited . irreconcilable differences" as ! the reason for . the divorce and have, according ? to the courts, , been legally . separated as of Monday, November 6, the same day that Spears , ap…	Spears , is ; to divorce from Kevin . Federline.
0	singer and ? actress Britney Spears, 24, has filled , papers in Los Angeles County Superior Court to divorce , her husband Kevin Federline, 28. A spokeswoman for the court, Kathy Roberts : stated that the papers cited irreconcilable differences" ? as the reason for . the divorce and have, according to the courts, been legally separated as of Monday, November , 6, the same day that Spears appeared…	Spears is to divorce : from Kevin Federline.
0	singer and actress Britney Spears, 24, has filled papers in Los . Angeles County Superior Court to divorce her husband Kevin Federline, 28. A spokeswoman for the court, Kathy Roberts stated that the papers cited irreconcilable differences" as the reason for the divorce and have, according to the : courts, been legally separated as of Monday, November 6, the same day that Spears appeared on Late N…	Spears is to divorce from Kevin , Federline.
0	singer and actress , Britney Spears, 24, has filled . papers in Los Angeles County , Superior Court . to divorce her husband Kevin Federline, 28. A spokeswoman for the court, Kathy Roberts stated that the . papers cited irreconcilable differences" as the reason ; for ; the divorce and have, according to the . courts, been ; legally separated as : of ; Monday, November 6, the same day ? that Spear…	Spears is to divorce from ; Kevin Federline.
0	singer and actress ! Britney Spears, 24, has filled papers in Los Angeles County Superior Court : to . divorce her ! husband Kevin Federline, 28. A spokeswoman for ; the : court, Kathy Roberts ! stated that the papers : cited irreconcilable ; differences" ! as the ? reason for ? the divorce . and ; have, according to the courts, ! been legally separated as of ! Monday, November 6, the same day : …	; Spears is . to divorce from Kevin ; Federline.
0	: singer and . actress Britney Spears, 24, has ? filled papers in Los Angeles County Superior Court to divorce her husband Kevin Federline, 28. A spokeswoman for the court, Kathy Roberts stated that the papers : cited irreconcilable differences" as the reason , for the divorce and have, according to the courts, been legally separated as of Monday, November 6, the same day ! that Spears appeared o…	Spears is , to divorce from Kevin : Federline.
0	singer . and actress Britney Spears, 24, has filled papers in Los Angeles County Superior Court to divorce her ! husband Kevin Federline, 28. A spokeswoman for the court, Kathy Roberts stated that the papers cited irreconcilable differences" : as the . reason , for the divorce ? and have, according to the courts, ? been ! legally separated as of Monday, ! November 6, the ! same ; day : that Spear…	Spears is to divorce from , Kevin Federline.
0	singer and actress : Britney Spears, ! 24, has filled papers in Los , Angeles ! County Superior Court to ? divorce her husband Kevin Federline, . 28. A ; spokeswoman ; for the court, Kathy Roberts stated that the papers ! cited irreconcilable ! differences" as the reason for the divorce and ! have, according to the courts, been ; legally separated as of Monday, : November 6, the ! same . day ! th…	Spears ! is : to divorce ! from Kevin Federline.
0	; singer and actress . Britney Spears, 24, has ! filled papers in Los Angeles County Superior . Court to divorce her husband Kevin : Federline, 28. A spokeswoman . for the court, Kathy ? Roberts stated that ! the papers cited irreconcilable differences" as the reason for the , divorce and have, : according to the courts, been legally , separated as of Monday, November ? 6, . the : same : day that…	, Spears is . to divorce from Kevin . Federline.
0	singer and actress Britney Spears, 24, has filled , papers in Los Angeles County Superior Court to . divorce her husband Kevin Federline, : 28. A spokeswoman for the court, Kathy Roberts stated that the papers cited irreconcilable differences" ; as , the reason for the divorce ? and have, according to the courts, been legally separated as of Monday, ; November 6, the same day that Spears : appear…	Spears is . to ; divorce from Kevin , Federline.
0	singer and actress : Britney Spears, 24, has filled papers in Los Angeles County Superior Court to divorce her husband , Kevin Federline, 28. A spokeswoman for the court, Kathy Roberts stated that ; the papers cited irreconcilable differences" as the reason for ? the divorce and have, according to the courts, been legally separated as of Monday, November 6, the same day that Spears appeared on La…	Spears ? is to ! divorce from Kevin , Federline.
0	singer and actress Britney Spears, 24, has filled papers in Los Angeles County Superior Court to divorce her husband Kevin Federline, 28. A spokeswoman for the court, Kathy Roberts stated that the papers cited irreconcilable differences" as : the reason for the divorce and have, according to ! the courts, been legally separated as of Monday, November 6, the same day that Spears appeared on Late N…	Spears . is . to : divorce from Kevin Federline.
0	singer and . actress Britney Spears, 24, has filled papers in Los Angeles County Superior Court to divorce ; her husband Kevin Federline, , 28. A spokeswoman for the court, Kathy Roberts stated that the papers cited irreconcilable differences" as the reason for the divorce ; and have, according to the courts, been legally separated as of Monday, November 6, the same day that Spears appeared on La…	, Spears is to divorce from Kevin Federline.
0	singer and ! actress Britney Spears, 24, has filled papers in Los Angeles County Superior Court to divorce her husband Kevin Federline, 28. A ! spokeswoman for the court, Kathy Roberts stated that the papers cited irreconcilable differences" as the reason for the divorce and have, according to the ; courts, been . legally separated as , of Monday, November 6, the same day that Spears appeared on …	! Spears is . to divorce from ; Kevin Federline.
0	Following the successful bid to bring the 2010 Ryder Cup to Wales, the Wales Tourist Board has wasted little time in commissioning work to ensure that the benefits accruing from the event are felt throughout the country.	Wales to host 2010 Ryder Cup.
0	Following the successful bid , to bring the 2010 ; Ryder Cup to Wales, , the Wales Tourist Board has wasted ; little time in commissioning work , to ensure ; that . the benefits accruing from ! the event are felt ; throughout ; the ; country.	Wales to host 2010 , Ryder Cup.
0	Following the successful bid to bring the 2010 Ryder Cup to ? Wales, the Wales Tourist Board ! has wasted little time in commissioning work to ensure . that the benefits ! accruing , from the event are felt throughout the ! country.	Wales to ? host 2010 Ryder Cup.
0	Following the successful bid to bring the 2010 Ryder Cup to Wales, the Wales Tourist Board has : wasted little time in commissioning work ! to ensure that the benefits accruing from the event are felt throughout the country.	Wales to host , 2010 Ryder Cup.
0	Following the successful bid to bring the 2010 Ryder Cup . to Wales, the Wales Tourist ! Board has wasted little time in commissioning work to ensure that the , benefits accruing . from the event are felt throughout the country.	Wales to host . 2010 . Ryder Cup.
0	? Following the successful bid to bring the 2010 Ryder Cup to Wales, ? the Wales ; Tourist Board has wasted ? little ? time in commissioning work to ensure ? that the . benefits accruing from the event are felt throughout the country.	Wales ! to host 2010 Ryder . Cup.
0	! Following the successful bid to bring the 2010 ? Ryder Cup ! to Wales, the Wales ; Tourist Board , has wasted little time in commissioning work to ! ensure that the benefits ; accruing from the event are . felt throughout the ? country.	Wales to , host 2010 Ryder Cup.
0	; Following the successful bid to bring the 2010 Ryder Cup to Wales, the Wales ? Tourist Board has wasted , little time in commissioning work to ensure that the ! benefits accruing from the event are : felt throughout the : country.	Wales ? to host 2010 Ryder Cup.
0	Following ! the successful bid to bring the 2010 , Ryder Cup to ! Wales, the ? Wales Tourist Board has wasted little time in ! commissioning work ? to ensure : that ; the benefits accruing from , the event are felt throughout the ? country.	Wales to host 2010 Ryder , Cup.
0	Following the ! successful , bid to bring the 2010 Ryder , Cup to Wales, , the Wales Tourist Board has wasted ! little time in commissioning work to ensure that , the , benefits accruing ! from the event are felt throughout the country.	Wales to host 2010 ; Ryder Cup.
0	Following the successful ! bid to bring ; the 2010 ! Ryder Cup to Wales, the Wales Tourist Board has wasted little time in commissioning work to ensure that the benefits accruing from the event are felt throughout the country.	! Wales ; to host 2010 Ryder Cup.
0	Following the successful bid to bring ; the 2010 Ryder Cup to Wales, the Wales Tourist Board ; has wasted little time in . commissioning work to ensure that . the benefits accruing from the event are felt ! throughout the : country.	Wales to host ! 2010 : Ryder Cup.
0	Following the successful bid to : bring the , 2010 Ryder Cup to . Wales, the Wales . Tourist Board , has ? wasted little time in commissioning work to ! ensure that . the ! benefits accruing from the event are felt ! throughout the country.	. Wales to host 2010 ; Ryder Cup.
0	Following the . successful bid to bring the 2010 Ryder : Cup to Wales, ! the , Wales Tourist Board has wasted little time ? in commissioning work to ensure ; that the benefits : accruing from : the . event are felt throughout the country.	Wales . to . host 2010 Ryder Cup.
0	! Following the successful bid to bring ? the 2010 : Ryder Cup , to Wales, the ; Wales Tourist . Board ; has ! wasted little time in commissioning work to : ensure that the ! benefits accruing ! from the event ; are felt throughout the country.	Wales to host ; 2010 Ryder Cup.
0	Following the successful ? bid to bring : the 2010 Ryder Cup to Wales, the Wales Tourist Board . has wasted little time in commissioning work to ensure that the benefits accruing from the event are felt throughout the . country.	Wales to ! host 2010 Ryder Cup.
0	Following the successful bid to bring , the 2010 Ryder Cup to Wales, the Wales Tourist Board has wasted ! little time in commissioning work to ensure that the benefits accruing from the event are felt throughout the country.	? Wales to host 2010 Ryder Cup.
0	Following ; the successful bid to bring the 2010 . Ryder ? Cup to Wales, the Wales ? Tourist ; Board has wasted little time ; in commissioning , work to ensure that the benefits accruing from the event are ? felt throughout the country.	Wales ; to host 2010 Ryder Cup.
0	Following the successful bid to bring the 2010 Ryder Cup to : Wales, the Wales Tourist Board has wasted little time in ! commissioning work to ensure that the benefits accruing from the event are felt throughout the country.	Wales to host ? 2010 Ryder Cup.
0	Following the successful bid to bring the 2010 Ryder Cup to Wales, : the Wales Tourist Board , has wasted little time in commissioning work to ensure that the benefits ; accruing from , the event are felt throughout the country.	Wales to ! host ? 2010 Ryder Cup.
0	Following the successful bid to bring the 2010 . Ryder Cup to Wales, the Wales Tourist Board has wasted little time in commissioning work to ensure that the benefits accruing from the , event are felt ; throughout the country.	Wales to host 2010 ! Ryder . Cup.
0	Following the successful bid to bring the 2010 Ryder Cup to Wales, the ; Wales ! Tourist Board has wasted . little time in commissioning work to ensure ! that the benefits . accruing from the event are felt throughout the country.	; Wales to host 2010 Ryder : Cup.
0	; Following ? the successful . bid to bring the 2010 Ryder Cup ? to Wales, the Wales Tourist Board has wasted little ! time : in commissioning work to ensure that . the benefits ! accruing from the event are felt throughout . the country.	Wales to : host 2010 Ryder Cup.
0	. Following the . successful bid to bring , the . 2010 , Ryder Cup to Wales, the ; Wales Tourist Board has wasted , little time in commissioning work to ensure that , the benefits accruing from ? the ; event are ! felt throughout the country.	; Wales ; to host 2010 Ryder Cup.
0	Following the successful bid . to bring the , 2010 ? Ryder Cup to Wales, the Wales : Tourist Board has wasted little time in commissioning work to ensure ? that the benefits accruing ? from ! the event are felt throughout the ; country.	Wales to host 2010 . Ryder Cup.
0	Following the successful : bid to bring the 2010 ? Ryder ; Cup to Wales, : the Wales Tourist ? Board has wasted ! little : time in commissioning work to ; ensure that the benefits accruing from the , event are felt throughout the country.	Wales to ; host 2010 Ryder Cup.
0	Following the successful bid to bring the 2010 ? Ryder ! Cup to Wales, the Wales Tourist : Board has wasted little ! time in , commissioning work to ensure . that the ! benefits accruing from the event ! are felt throughout the , country.	Wales ? to host 2010 Ryder Cup.
0	Following the successful bid to bring the 2010 ? Ryder Cup . to ; Wales, the ? Wales Tourist ? Board : has wasted little time . in commissioning work to ensure that , the benefits accruing : from the event are felt throughout the country.	Wales to host 2010 ! Ryder Cup.
0	; Following , the successful bid to bring the 2010 Ryder Cup to Wales, . the Wales Tourist Board has wasted little time in commissioning work to ? ensure ? that the benefits accruing from the event are felt throughout the country.	Wales to host . 2010 Ryder ! Cup.
0	: Following the ! successful bid to ? bring the 2010 Ryder , Cup to Wales, the Wales Tourist ; Board has wasted little time in commissioning work to ensure that the benefits ! accruing from the event are felt ? throughout the , country.	Wales to , host 2010 Ryder Cup.
0	. Following ? the successful bid to bring the 2010 ? Ryder ; Cup to Wales, : the Wales Tourist , Board . has wasted little time in commissioning work , to ensure that the benefits : accruing from the event are felt . throughout the country.	! Wales to . host 2010 Ryder Cup.
0	Following the successful , bid to : bring the 2010 Ryder Cup to Wales, the . Wales ; Tourist ; Board . has wasted little time in commissioning work to ; ensure that the , benefits accruing : from the event : are felt : throughout the country.	Wales to , host 2010 Ryder : Cup.
0	! Following the successful ! bid to ? bring , the 2010 Ryder Cup to . Wales, the Wales : Tourist ; Board has , wasted little time , in commissioning work to ? ensure that the benefits accruing from the event are felt throughout the country.	Wales to ; host 2010 Ryder Cup.
0	Steve Jobs was attacked by Sculley and other Apple executives for not delivering enough hot new products and resigned from the company a few weeks later.	Steve Jobs worked for Apple.
0	Steve , Jobs was attacked by Sculley and other Apple executives for not delivering enough hot new products and resigned from the company a few weeks later.	Steve Jobs worked for : Apple.
0	Steve Jobs was attacked by Sculley and other ; Apple ! executives for not delivering enough ! hot new products and resigned , from the company a few . weeks : later.	: Steve Jobs worked for . Apple.
0	Steve Jobs was attacked by , Sculley and other Apple executives ; for not delivering ! enough hot new products and resigned from the company a few weeks later.	Steve Jobs ; worked for : Apple.
0	Steve Jobs was attacked by Sculley and other Apple executives for not delivering enough hot new . products and resigned from the company a few weeks later.	? Steve Jobs worked . for Apple.
0	Steve Jobs was attacked by Sculley and other Apple executives for not delivering enough : hot new products and resigned from the company a , few weeks later.	Steve ; Jobs worked . for Apple.
0	Steve Jobs ; was attacked ? by Sculley and other ; Apple ! executives for not delivering ; enough hot new products and resigned from , the company a few weeks later.	Steve ? Jobs worked for Apple.
0	Steve , Jobs was attacked ! by Sculley . and other Apple ; executives for not delivering enough hot new products ! and resigned from the company a : few : weeks later.	Steve . Jobs worked , for Apple.
0	? Steve ? Jobs was attacked by Sculley ; and other Apple : executives for not delivering enough . hot new products and resigned from the company a few weeks later.	! Steve Jobs worked for Apple.
0	Steve Jobs was attacked by Sculley and , other : Apple executives for . not ! delivering enough hot new , products and : resigned from the company a few . weeks later.	Steve Jobs ! worked , for Apple.
0	Steve , Jobs was attacked by Sculley and other Apple executives for not delivering enough hot , new products and ! resigned from the company a few weeks , later.	Steve Jobs worked , for Apple.
0	Steve Jobs , was attacked by Sculley and other Apple executives for not delivering enough hot new products and resigned from the company a few weeks later.	Steve Jobs worked : for . Apple.
0	Steve Jobs was attacked by Sculley and other Apple ! executives for not delivering enough hot new products and resigned : from the company . a few weeks later.	Steve Jobs ? worked for Apple.
0	Steve Jobs ! was , attacked by Sculley and other Apple executives for ; not delivering enough ; hot new products and resigned . from the . company ! a few weeks later.	Steve ! Jobs : worked for Apple.
0	. Steve Jobs was attacked by Sculley and other Apple executives for not delivering enough hot new products and resigned from the company a few : weeks later.	Steve , Jobs worked ? for Apple.
0	. Steve Jobs was attacked ? by : Sculley and other Apple executives for not delivering enough : hot ! new : products and resigned from the company a few weeks , later.	Steve Jobs worked for ; Apple.
0	Steve Jobs was attacked by Sculley . and other Apple executives for not delivering , enough ! hot ! new products and resigned ; from the company ! a few weeks later.	: Steve Jobs worked for ? Apple.
0	Steve Jobs was attacked by Sculley and other Apple : executives for not delivering enough hot ? new products and resigned from the company a few weeks later.	: Steve Jobs worked ! for Apple.
0	Steve Jobs was attacked by Sculley and other Apple executives for ? not delivering : enough , hot new products and resigned from the company a few : weeks later.	! Steve Jobs : worked for Apple.
0	Steve Jobs was attacked ! by Sculley and other Apple executives for not delivering enough hot new : products and . resigned from the , company a few weeks later.	Steve Jobs worked for ; Apple.
0	! Steve Jobs was attacked by ? Sculley and other . Apple executives for : not delivering . enough hot . new products , and resigned from the company a few weeks ? later.	? Steve Jobs worked for Apple.
0	. Steve . Jobs was ! attacked by , Sculley ? and other , Apple executives for not delivering enough hot , new products and resigned , from the company a few weeks later.	Steve Jobs worked for : Apple.
0	Steve ? Jobs was attacked by Sculley and other Apple executives for not delivering enough hot new products and resigned from the company a few weeks later.	Steve : Jobs . worked for Apple.
0	Steve Jobs was attacked by Sculley and other Apple executives for not delivering enough hot new products and resigned from the ; company a few weeks later.	: Steve Jobs worked for Apple.
0	Steve Jobs was attacked by Sculley and other . Apple executives for not ? delivering enough hot new products and resigned from the company a few ! weeks . later.	! Steve Jobs worked for Apple.
0	Steve Jobs was attacked by Sculley ; and other Apple executives for not delivering enough hot new , products ; and resigned ; from ! the company a few weeks ; later.	Steve , Jobs worked for Apple.
0	Steve Jobs ! was ; attacked by Sculley and other Apple , executives for not delivering . enough hot new ! products and resigned from the company ? a few weeks later.	Steve . Jobs worked for Apple.
0	, Steve Jobs was attacked by Sculley and other . Apple executives . for not delivering enough hot new products . and . resigned from the , company a ! few weeks later.	! Steve Jobs worked for Apple.
0	Steve , Jobs was ! attacked by Sculley and other Apple executives for not delivering ! enough ; hot new products and resigned from the company a few ; weeks later.	Steve ; Jobs worked for Apple.
0	Steve Jobs was attacked by Sculley and other Apple executives for ! not delivering enough hot new products and resigned from the company a few weeks ! later.	? Steve Jobs worked for Apple.
0	? Steve Jobs was attacked ! by Sculley and other , Apple executives for , not delivering enough hot new products and resigned from the company a few weeks . later.	, Steve Jobs , worked for Apple.
0	Steve Jobs ; was attacked by Sculley and other Apple ? executives for not delivering enough hot new products . and resigned from the company : a few weeks later.	Steve ; Jobs worked ; for Apple.
0	Steve Jobs was ! attacked by Sculley ; and other Apple executives for not delivering enough ! hot new ! products and resigned from the company a few weeks later.	Steve Jobs worked : for Apple.
0	Traditionally, the Brahui of the Raisani tribe are in charge of the law and order situation through the Pass area. This tribe is still living in present day Balochistan in Pakistan.	The Raisani tribe resides in Pakistan.
0	Traditionally, the Brahui of the Raisani tribe are in charge ? of the ! law and order situation through the Pass area. This tribe is still living in present day Balochistan in Pakistan.	The ! Raisani tribe resides in Pakistan.
0	Traditionally, the Brahui of the Raisani tribe are in : charge of the , law and order situation through , the Pass area. This tribe . is still living ? in present day , Balochistan in , Pakistan.	! The Raisani tribe resides in Pakistan.
0	Traditionally, the ; Brahui ; of the Raisani tribe are in charge of the law and order situation through the Pass . area. ! This tribe is still living , in present , day ! Balochistan in Pakistan.	The Raisani ! tribe ! resides in Pakistan.
0	Traditionally, the Brahui of : the ? Raisani tribe are in charge of the law , and ? order situation through the Pass area. This ; tribe is : still living in present day Balochistan in Pakistan.	. The Raisani : tribe resides in Pakistan.
0	Traditionally, the Brahui of the Raisani tribe are in charge : of , the law and order situation through the Pass area. This tribe . is still living in present day Balochistan in Pakistan.	The Raisani . tribe resides . in Pakistan.
0	? Traditionally, the Brahui of the Raisani tribe ? are in charge of the law and order situation through . the Pass , area. . This tribe is still living in present , day Balochistan , in : Pakistan.	The Raisani ! tribe resides in Pakistan.
0	Traditionally, the Brahui of the Raisani tribe are in : charge of the law and order situation through the Pass area. This tribe is still living in present day Balochistan in Pakistan.	! The Raisani tribe resides in ; Pakistan.
0	Traditionally, the Brahui of the Raisani tribe are in charge of , the law and order situation through the Pass area. This tribe is still living in present day Balochistan in Pakistan.	; The Raisani tribe : resides in Pakistan.
0	Traditionally, the Brahui of the Raisani tribe are in charge of the law and ; order : situation through the Pass area. This : tribe is still living in present day Balochistan in Pakistan.	. The Raisani . tribe resides in Pakistan.
0	? Traditionally, . the Brahui ? of the Raisani tribe , are in charge of the law and order ? situation ; through the Pass area. This ; tribe ! is still living in present day Balochistan in Pakistan.	. The Raisani tribe resides ; in Pakistan.
0	Traditionally, the Brahui of the , Raisani tribe are in charge of the law and ? order situation through the Pass , area. This tribe is still living in present day Balochistan . in Pakistan.	The Raisani tribe resides ? in Pakistan.
0	Traditionally, the Brahui of the Raisani tribe are ; in charge ; of the : law and : order situation through the Pass . area. , This tribe is still ; living in : present day Balochistan in Pakistan.	The Raisani tribe ? resides in Pakistan.
0	Traditionally, : the Brahui of the Raisani tribe ! are ? in charge of the law ? and order situation through the Pass area. This tribe is , still ; living ; in . present day Balochistan in Pakistan.	The Raisani tribe resides ! in Pakistan.
0	Traditionally, the Brahui of ; the Raisani tribe are in ; charge of the law and order situation through the Pass area. This tribe : is still living , in present day Balochistan in Pakistan.	: The Raisani tribe resides ! in Pakistan.
0	Traditionally, the : Brahui of ? the Raisani ; tribe are in charge of ? the . law and order situation through the Pass ! area. This tribe is still living in ? present day Balochistan in Pakistan.	The Raisani ! tribe ? resides in Pakistan.
0	, Traditionally, the Brahui of the Raisani . tribe are in charge of ! the law and . order situation through the Pass area. This tribe is still living in present day Balochistan ? in Pakistan.	The ? Raisani tribe resides , in Pakistan.
0	, Traditionally, the ! Brahui . of the Raisani , tribe are in , charge , of the law and order situation through the Pass area. ; This tribe is still living in present day Balochistan in Pakistan.	The Raisani ! tribe resides in , Pakistan.
0	, Traditionally, the Brahui of the Raisani tribe are in charge of the law and order ? situation : through the Pass area. ; This tribe is still living in present day Balochistan in Pakistan.	! The Raisani tribe resides in Pakistan.
0	Traditionally, the Brahui of ! the Raisani ! tribe are , in charge of the law and order situation , through ! the Pass area. ? This : tribe is ! still living in present day Balochistan in Pakistan.	The Raisani tribe ? resides in , Pakistan.
0	Traditionally, ? the Brahui of the Raisani ! tribe are : in charge . of the law ! and ? order ! situation through the Pass area. : This tribe is still : living in ? present day Balochistan in Pakistan.	: The Raisani tribe resides in Pakistan.
0	Traditionally, the Brahui of the Raisani tribe are in ? charge . of the law ! and order situation through the Pass : area. ? This tribe is : still living in present day ? Balochistan ; in . Pakistan.	The Raisani : tribe resides . in Pakistan.
0	; Traditionally, the Brahui of the Raisani tribe are in charge of the law and order ? situation , through the : Pass area. This tribe is still : living in present day . Balochistan in Pakistan.	The Raisani tribe resides , in ; Pakistan.
0	Traditionally, ! the Brahui ! of the Raisani ! tribe are in charge of the . law and order situation ? through : the Pass area. This : tribe is still living in present , day ; Balochistan in Pakistan.	The Raisani tribe resides : in Pakistan.
0	Traditionally, the Brahui of the Raisani tribe ! are , in charge of the law , and order , situation through ? the Pass : area. This , tribe is , still living in present day ! Balochistan in ! Pakistan.	The Raisani tribe resides : in Pakistan.
0	Traditionally, the , Brahui of ; the Raisani ; tribe are in charge of the , law and order situation through the Pass area. This tribe is still ? living , in present day Balochistan in Pakistan.	The Raisani ; tribe resides in . Pakistan.
0	Traditionally, the Brahui of the Raisani tribe are in charge of the law and order situation through the Pass area. This tribe ! is still , living in present day Balochistan in Pakistan.	! The Raisani tribe resides in Pakistan.
0	Traditionally, the Brahui of the Raisani tribe are in charge of the law and ! order situation through the Pass area. This tribe is still living in present day Balochistan in ! Pakistan.	The Raisani , tribe : resides in Pakistan.
0	Traditionally, the Brahui ; of the Raisani tribe are in charge , of ; the ? law and order situation ; through the Pass ; area. ? This tribe is still living in present ; day Balochistan in ! Pakistan.	The : Raisani tribe resides , in Pakistan.
0	Traditionally, the ! Brahui of . the Raisani tribe are in charge of the law and order situation through the Pass area. This tribe is still living in present day Balochistan in Pakistan.	The Raisani tribe resides in ; Pakistan.
0	Traditionally, the Brahui : of the Raisani tribe are in charge of : the ; law and order situation through : the Pass area. This tribe is ; still living in present day Balochistan in : Pakistan.	; The ? Raisani tribe resides in Pakistan.
0	Traditionally, the Brahui of the Raisani tribe are in charge of the law : and order situation through the Pass area. This tribe is still living in present day Balochistan in Pakistan.	The Raisani tribe resides ; in , Pakistan.
0	Traditionally, the ! Brahui of the Raisani tribe are in charge of the law and order situation through the Pass area. This tribe is still living in present ? day Balochistan in Pakistan.	The ? Raisani tribe resides in ? Pakistan.
0	The international humanitarian aid organization, Doctors Without Borders/Medecins Sans Frontieres (MSF), continues to treat victims of violence in all locations where it is present in Darfur.	Doctors Without Borders is an international aid organization.
0	The international humanitarian aid organization, Doctors Without Borders/Medecins Sans Frontieres (MSF), continues to treat victims of violence in ; all locations ! where ; it is present in Darfur.	Doctors Without . Borders is an international : aid . organization.
0	The international humanitarian aid . organization, Doctors Without Borders/Medecins . Sans Frontieres (MSF), ? continues to treat , victims of violence ? in all locations where it is present : in Darfur.	Doctors ; Without . Borders is an international aid organization.
0	The international humanitarian aid organization, ? Doctors Without Borders/Medecins Sans Frontieres (MSF), continues to treat victims of . violence in all locations where . it ; is present in Darfur.	Doctors Without Borders ! is an , international aid organization.
0	The international humanitarian aid organization, Doctors Without Borders/Medecins Sans Frontieres (MSF), continues to : treat victims of violence in all locations where it is present in ? Darfur.	Doctors : Without Borders is ; an international ? aid organization.
0	: The international humanitarian : aid organization, Doctors Without Borders/Medecins Sans Frontieres ; (MSF), continues to treat victims : of violence ! in all locations where it is present in Darfur.	Doctors Without Borders is an . international aid organization.
0	The international humanitarian aid organization, Doctors Without Borders/Medecins Sans , Frontieres (MSF), continues to treat victims of violence in all locations where ! it is present in ? Darfur.	Doctors Without Borders is an international ! aid organization.
0	The international humanitarian aid organization, Doctors Without Borders/Medecins Sans Frontieres (MSF), ! continues to treat victims of violence in all locations where it is present in Darfur.	Doctors ? Without Borders ; is an international aid : organization.
0	The international humanitarian aid organization, . Doctors , Without Borders/Medecins Sans Frontieres (MSF), continues to . treat victims ? of violence in all locations where it is . present in , Darfur.	Doctors Without ; Borders is an international aid organization.
0	The international humanitarian , aid organization, Doctors Without Borders/Medecins Sans Frontieres (MSF), continues to ; treat victims of violence in all locations where . it is , present in Darfur.	? Doctors Without ! Borders is an international aid organization.
0	The . international humanitarian , aid organization, Doctors Without Borders/Medecins Sans Frontieres (MSF), continues to treat ; victims of violence in all locations where . it is present in Darfur.	Doctors ; Without Borders is an international aid organization.
0	! The international humanitarian aid organization, ? Doctors Without Borders/Medecins Sans Frontieres (MSF), continues to treat victims of violence in all locations where it is present in Darfur.	Doctors Without ! Borders is an ; international aid ; organization.
0	The international humanitarian aid : organization, Doctors Without Borders/Medecins : Sans Frontieres ? (MSF), continues to treat victims of violence in all locations where it is present , in Darfur.	Doctors , Without Borders : is an international aid organization.
0	! The . international humanitarian aid organization, . Doctors Without Borders/Medecins Sans Frontieres (MSF), continues ? to treat victims . of violence in , all , locations where it is present in Darfur.	Doctors , Without Borders is an . international aid organization.
0	The international ? humanitarian aid organization, Doctors ? Without Borders/Medecins ! Sans Frontieres (MSF), ; continues . to : treat victims . of violence in all locations where . it is present in Darfur.	Doctors : Without Borders ? is an international aid ; organization.
0	The international humanitarian aid organization, Doctors Without Borders/Medecins , Sans Frontieres (MSF), continues to treat victims of violence in all locations where it is present in Darfur.	Doctors Without Borders ! is an international aid organization.
0	The , international humanitarian aid organization, Doctors Without Borders/Medecins Sans Frontieres (MSF), , continues , to treat victims of violence in all locations where it ! is present . in Darfur.	, Doctors ! Without Borders is an international ; aid organization.
0	The international humanitarian aid organization, Doctors Without Borders/Medecins Sans Frontieres (MSF), continues ! to treat victims of violence : in all locations where it is present in Darfur.	Doctors Without ? Borders is an international aid organization.
0	The international ! humanitarian ; aid organization, , Doctors Without . Borders/Medecins Sans Frontieres (MSF), continues to treat : victims of ! violence : in ? all locations where it is present in Darfur.	Doctors . Without Borders : is an international aid organization.
0	The international humanitarian aid organization, Doctors . Without Borders/Medecins . Sans , Frontieres (MSF), continues to treat victims of violence in all locations ; where it is present in Darfur.	Doctors Without Borders is , an . international aid organization.
0	The international humanitarian aid organization, Doctors ; Without Borders/Medecins Sans Frontieres (MSF), continues to treat victims of violence in all locations where it is present ; in Darfur.	Doctors Without Borders , is an international aid organization.
0	The international humanitarian , aid organization, Doctors . Without Borders/Medecins Sans Frontieres (MSF), ? continues to : treat victims ; of violence ; in all , locations where it is present ; in Darfur.	Doctors Without ! Borders : is an ; international aid organization.
0	The international humanitarian aid organization, Doctors ; Without ? Borders/Medecins Sans Frontieres (MSF), : continues to treat victims of violence in all locations where it . is present in Darfur.	; Doctors Without Borders is an international aid ! organization.
0	. The international humanitarian aid organization, ; Doctors Without Borders/Medecins Sans Frontieres ; (MSF), continues to treat victims ? of violence in all locations where it is present in Darfur.	Doctors : Without . Borders is an international aid organization.
0	The international humanitarian ! aid organization, Doctors . Without Borders/Medecins Sans : Frontieres (MSF), continues to treat ; victims of violence in ! all locations ! where it : is present . in Darfur.	? Doctors Without Borders is an international aid organization.
0	The international humanitarian aid . organization, Doctors Without Borders/Medecins Sans Frontieres (MSF), continues to treat victims of violence in all locations where it is present in Darfur.	Doctors Without Borders is ! an international aid organization.
0	The international ; humanitarian aid organization, Doctors Without ; Borders/Medecins Sans Frontieres (MSF), continues to treat victims of violence in all locations where it is present in Darfur.	Doctors Without Borders is an ! international aid organization.
0	, The international humanitarian aid organization, Doctors Without Borders/Medecins Sans ! Frontieres (MSF), continues ! to treat victims ! of violence , in all ? locations where , it is present in ? Darfur.	! Doctors Without Borders is an international aid organization.
0	: The international humanitarian aid ? organization, Doctors Without Borders/Medecins Sans ! Frontieres (MSF), continues to treat victims of violence in all , locations where it is present in Darfur.	; Doctors Without Borders is an international aid organization.
0	The international humanitarian aid organization, Doctors Without Borders/Medecins Sans Frontieres (MSF), continues to treat , victims of violence in all , locations where it is ; present in Darfur.	Doctors Without ? Borders is an ; international aid : organization.
0	The international humanitarian aid organization, Doctors Without Borders/Medecins Sans Frontieres (MSF), continues to treat victims , of ! violence in all locations where it is present in Darfur.	! Doctors Without Borders is an international ; aid organization.
0	The international humanitarian aid organization, Doctors Without ! Borders/Medecins ! Sans Frontieres (MSF), continues to treat victims of violence in ; all locations where it ! is present in ! Darfur.	: Doctors Without Borders is an international aid . organization.
0	The international humanitarian aid organization, ! Doctors : Without Borders/Medecins ; Sans Frontieres (MSF), continues to treat victims of violence in all locations ? where : it ? is present in : Darfur.	Doctors ? Without Borders is ! an international . aid organization.
1	In a bowl, whisk together the eggs and sugar until completely blended and frothy.	In a bowl, whisk together the egg, sugar and vanilla until light in color.
1	In a bowl, whisk together the eggs ! and sugar ; until completely blended and frothy.	In a bowl, whisk together the egg, sugar and vanilla until light in . color.
1	In : a bowl, whisk together the eggs and sugar until completely blended and frothy.	In a bowl, whisk together the : egg, sugar ! and vanilla until light in color.
1	In ? a bowl, whisk . together the eggs ! and sugar until completely ; blended and : frothy.	In a bowl, whisk together , the egg, : sugar and ; vanilla until light , in : color.
1	In a bowl, whisk together the eggs ; and sugar until completely blended and frothy.	In a bowl, , whisk together the egg, sugar and : vanilla until light in color.
1	In a bowl, whisk . together the eggs and sugar until completely blended and frothy.	In a ; bowl, whisk together ? the ? egg, sugar and vanilla until light in , color.
1	? In a : bowl, ? whisk together . the eggs and sugar until completely blended and frothy.	In a : bowl, whisk : together the egg, sugar and ! vanilla until light in color.
1	In a bowl, ; whisk together the eggs and sugar until completely blended and frothy.	In ? a bowl, . whisk ; together the egg, sugar and vanilla until light in color.
1	In a ; bowl, whisk . together . the eggs and sugar until completely , blended and frothy.	In a bowl, whisk together , the egg, sugar ! and vanilla until light in color.
1	In a bowl, : whisk ; together the eggs and sugar until completely blended and . frothy.	In a bowl, whisk . together the : egg, sugar and vanilla until light . in . color.
1	; In a : bowl, , whisk together the eggs and ; sugar until completely blended and ; frothy.	In a ; bowl, whisk together the egg, sugar and vanilla ? until light . in color.
1	In a bowl, : whisk : together the eggs and : sugar ! until completely blended and frothy.	In a bowl, whisk together the egg, sugar and vanilla until light , in color.
1	In a ! bowl, whisk together the eggs and sugar until completely blended and ; frothy.	In a bowl, ! whisk , together the egg, , sugar and vanilla until light in ? color.
1	In a ? bowl, ? whisk together the eggs and ! sugar until completely blended , and frothy.	In a bowl, whisk : together the egg, , sugar and vanilla : until light in color.
1	In a bowl, ; whisk together the . eggs ! and sugar until completely blended and ; frothy.	. In a bowl, whisk together the egg, ? sugar and ; vanilla ; until , light in color.
1	; In a bowl, whisk together the eggs and sugar until completely blended and frothy.	! In ! a . bowl, whisk together the egg, sugar and vanilla until light in color.
1	In ? a bowl, whisk together the ? eggs and sugar until completely blended and : frothy.	In a bowl, , whisk together the egg, sugar and vanilla until , light ; in color.
1	In a bowl, whisk together ; the : eggs , and sugar until completely blended and ; frothy.	In a bowl, whisk together the egg, sugar and vanilla until ! light in color.
1	In ; a , bowl, whisk : together the eggs and sugar ; until completely blended and frothy.	In a bowl, whisk together the ; egg, sugar and vanilla ! until light . in color.
1	, In , a bowl, whisk together the eggs : and sugar until completely blended and frothy.	In a , bowl, ! whisk ! together the egg, sugar and vanilla until light in color.
1	; In a bowl, : whisk together the eggs and sugar , until completely blended ; and ? frothy.	In a ? bowl, whisk together the , egg, ? sugar and vanilla until light in color.
1	In ; a bowl, : whisk ? together the ? eggs and sugar until completely ; blended and frothy.	In , a bowl, whisk together : the egg, sugar and vanilla until light , in color.
1	, In a ; bowl, whisk together the eggs : and ? sugar until completely blended and frothy.	, In a bowl, , whisk together the egg, sugar and vanilla until light in color.
1	! In a bowl, whisk ; together ! the eggs ! and sugar until completely blended . and frothy.	In : a bowl, whisk together the ? egg, sugar and vanilla ; until light in color.
1	In a bowl, whisk together . the : eggs and sugar . until completely blended and frothy.	In a ; bowl, whisk together the egg, sugar and vanilla until light in color.
1	; In . a bowl, : whisk together ! the eggs and sugar until completely blended ? and frothy.	, In a bowl, whisk ! together : the egg, ! sugar and vanilla until light in color.
1	. In . a bowl, whisk together ! the eggs and sugar until completely blended ; and frothy.	! In a bowl, whisk together the egg, sugar and vanilla until ; light in color.
1	In a bowl, whisk together the eggs and sugar , until completely : blended ; and frothy.	In a bowl, , whisk together the egg, sugar ; and vanilla until light ? in color.
1	In ! a : bowl, whisk together the eggs and sugar until completely : blended and : frothy.	In a bowl, whisk together ! the egg, sugar and vanilla : until light ? in ! color.
1	: In a bowl, whisk together the eggs and sugar until ? completely blended and frothy.	In , a bowl, whisk together , the egg, sugar and vanilla until light in color.
1	? In a : bowl, whisk ? together the eggs ; and sugar , until completely blended and frothy.	In , a bowl, whisk together the ? egg, sugar and : vanilla ? until light in ; color.
1	. In a bowl, ! whisk together the eggs and ; sugar until completely blended and frothy.	In a : bowl, ; whisk together the egg, sugar and vanilla until ? light in ; color.
1	: In a , bowl, whisk together the eggs and sugar until completely . blended ; and . frothy.	In . a bowl, whisk together the egg, sugar and : vanilla until light in color.
1	In Nigeria, by far the most populous country in sub-Saharan Africa, over 2.7 million people are infected with HIV.	2.7 percent of the people infected with HIV live in Africa.
1	In Nigeria, by far the most , populous country in sub-Saharan Africa, over 2.7 million people are infected with HIV.	2.7 percent of ? the people ; infected with HIV live in Africa.
1	In Nigeria, : by far the most populous country in sub-Saharan ? Africa, . over 2.7 million people are infected with ; HIV.	! 2.7 ! percent of the people infected with HIV live in : Africa.
1	In Nigeria, by far the . most populous country in sub-Saharan Africa, over 2.7 million people are infected with HIV.	2.7 percent ? of the : people ? infected with HIV live in Africa.
1	In Nigeria, . by far the most populous ? country in sub-Saharan Africa, over 2.7 million people are infected with HIV.	2.7 percent of the people infected with ; HIV live ? in Africa.
1	? In Nigeria, by , far the , most populous country in sub-Saharan Africa, over 2.7 million people are ! infected with ; HIV.	2.7 ; percent of the people infected with HIV live in Africa.
1	In Nigeria, by far . the most : populous country ? in sub-Saharan : Africa, over 2.7 million people are infected with . HIV.	2.7 percent of the ; people infected ! with HIV ? live in Africa.
1	. In : Nigeria, . by far the most populous country in , sub-Saharan Africa, ! over 2.7 million people , are infected with HIV.	2.7 percent of the people infected with HIV live in ; Africa.
1	In Nigeria, by far the most ! populous country in sub-Saharan Africa, over 2.7 million people are ? infected with HIV.	2.7 percent of the people infected , with , HIV live in : Africa.
1	In Nigeria, by far the most ! populous country in sub-Saharan Africa, over 2.7 million people are infected with HIV.	2.7 percent of . the ; people infected with HIV live in Africa.
1	In Nigeria, by far the most , populous country in sub-Saharan ! Africa, over 2.7 . million people are infected , with HIV.	2.7 percent of the people . infected with HIV live in Africa.
1	In Nigeria, . by far the most populous country in sub-Saharan Africa, over 2.7 million people are . infected with HIV.	2.7 , percent of the people infected with HIV live in Africa.
1	, In Nigeria, by ; far the most populous country in : sub-Saharan Africa, over 2.7 million ; people are infected with HIV.	2.7 percent of , the people infected with HIV live in Africa.
1	In Nigeria, by far the most populous country in sub-Saharan Africa, over 2.7 million people are infected with ? HIV.	2.7 percent ; of the ; people infected with HIV live ? in Africa.
1	In Nigeria, by ; far the , most populous country in sub-Saharan Africa, over 2.7 million people are infected with ? HIV.	. 2.7 percent of the people infected with HIV live ! in Africa.
1	In Nigeria, by ! far the most populous country ? in sub-Saharan Africa, over 2.7 million people are infected with HIV.	2.7 percent of ? the ! people infected ? with HIV , live in Africa.
1	In Nigeria, by , far the most . populous country in sub-Saharan Africa, over 2.7 : million people are infected ! with : HIV.	; 2.7 percent of the people infected with HIV live in : Africa.
1	: In Nigeria, by far the most populous country in sub-Saharan Africa, over 2.7 million people are infected with HIV.	2.7 percent of ? the people . infected with HIV live . in : Africa.
1	In Nigeria, by far the most populous country ; in ! sub-Saharan Africa, over ? 2.7 ; million people are infected with HIV.	2.7 percent . of the people infected with HIV live in . Africa.
1	In ; Nigeria, by far the most populous country in sub-Saharan ! Africa, over 2.7 million people are infected with HIV.	! 2.7 percent of : the people infected ; with HIV live in ? Africa.
1	In Nigeria, ! by , far the most populous country : in sub-Saharan : Africa, over ; 2.7 million ; people are infected with HIV.	2.7 ? percent ! of the ? people infected with HIV live in ; Africa.
1	In Nigeria, by far the most populous country in sub-Saharan Africa, over 2.7 million people , are infected with HIV.	! 2.7 percent of . the people infected with HIV ? live in Africa.
1	In Nigeria, by ! far the most populous country in sub-Saharan Africa, . over . 2.7 . million people are infected ; with ; HIV.	2.7 ! percent of ! the people : infected ! with HIV live in Africa.
1	In Nigeria, by far . the most populous country in sub-Saharan ! Africa, over 2.7 million people are infected ! with HIV.	2.7 percent ? of the ; people infected with HIV live in ? Africa.
1	In Nigeria, by ! far the most populous ? country in sub-Saharan Africa, over 2.7 million people are infected with HIV.	2.7 percent ! of the . people infected with HIV live in Africa.
1	In Nigeria, by far the most populous ! country in sub-Saharan Africa, over 2.7 million people are infected with HIV.	2.7 : percent of the people infected with . HIV live in ! Africa.
1	In Nigeria, by far the most , populous country in sub-Saharan Africa, over 2.7 million people ! are infected with HIV.	2.7 ! percent of the people infected with HIV live in Africa.
1	In Nigeria, by far the most populous country in ; sub-Saharan Africa, ; over 2.7 , million . people are infected with HIV.	2.7 percent ? of the people infected with HIV live in Africa.
1	In Nigeria, ; by far the most populous country in , sub-Saharan Africa, over 2.7 million people are infected : with HIV.	2.7 percent of ! the ! people , infected ! with HIV live in Africa.
1	In Nigeria, by ? far the most populous country in ? sub-Saharan Africa, over 2.7 million people are infected with HIV.	2.7 ; percent of the people infected with , HIV live , in Africa.
1	In , Nigeria, by far the most . populous country : in sub-Saharan Africa, ! over 2.7 million people are infected with HIV.	2.7 percent of the , people : infected with HIV live . in ; Africa.
1	? In Nigeria, by far the . most populous country in sub-Saharan Africa, over 2.7 million ? people are infected with HIV.	, 2.7 ! percent of the people infected , with ; HIV live in Africa.
1	In Nigeria, ; by far the most populous country in sub-Saharan Africa, ! over 2.7 ? million ? people are infected with HIV.	2.7 . percent of the . people . infected with HIV live , in Africa.
0	A jury is slated to decide for the first time whether Jack Kevorkian, famed as "Dr. Death," has violated Michigan's assisted-suicide ban, while the state continues to grapple with the issue of what to allow when the ill want to end their pain by ending their lives.	Jack Kevorkian is the real name of "Dr. Death".
0	A : jury is slated ! to decide for the first , time whether : Jack Kevorkian, famed as "Dr. Death," has violated Michigan's assisted-suicide ban, while the state continues ! to , grapple , with ? the issue of what to ? allow , when the . ill want to end ! their pain by ending their lives.	Jack Kevorkian is the real name of . "Dr. Death".
0	A jury : is slated to decide for ; the first . time whether ! Jack Kevorkian, : famed as "Dr. Death," ? has violated ; Michigan's assisted-suicide . ban, while the state ! continues to grapple with the ! issue of what to allow when the ; ill want to end their ; pain by ending their lives.	Jack Kevorkian is the . real name of "Dr. ? Death".
0	A . jury is slated to decide for . the first . time whether Jack Kevorkian, famed ! as ? "Dr. Death," has ! violated : Michigan's assisted-suicide , ban, while the state continues to ? grapple with the ! issue of what to allow when the ill want to end ! their pain ! by ending their lives.	Jack Kevorkian is the ; real name ? of "Dr. Death".
0	A jury is slated to decide for the first time whether , Jack Kevorkian, famed as . "Dr. Death," has ; violated Michigan's assisted-suicide ban, while the state continues to grapple with , the issue of what to allow when the ill want to , end their ! pain by ending ! their lives.	Jack . Kevorkian is the real . name of "Dr. Death".
0	A jury is slated ; to decide for the first time whether Jack Kevorkian, famed as "Dr. Death," has violated Michigan's . assisted-suicide ban, while the state continues to grapple with the issue of what to allow when ! the ill want to end their pain by ; ending their lives.	, Jack Kevorkian is the real name ! of : "Dr. Death".
0	. A jury ! is , slated to decide ; for the first time whether ! Jack : Kevorkian, famed : as "Dr. Death," has violated Michigan's ? assisted-suicide ban, while the state continues to grapple with the issue , of what to allow when the ill , want to : end their pain by ending their ; lives.	Jack Kevorkian ? is , the real name of "Dr. . Death".
0	A jury is slated to decide for the first ; time whether Jack Kevorkian, famed as "Dr. Death," has violated Michigan's assisted-suicide ban, while the state continues : to . grapple with the issue , of ; what to allow when , the ill want ! to end their pain by ending ; their , lives.	Jack Kevorkian is the real ; name ? of : "Dr. Death".
0	A jury is slated to decide for the first time whether Jack Kevorkian, : famed as "Dr. Death," has , violated Michigan's assisted-suicide ban, while the state : continues ? to grapple with the issue of . what to allow when the . ill want to end their pain : by ending their lives.	! Jack Kevorkian ! is the real name of ? "Dr. Death".
0	A jury is : slated , to decide for the first time whether : Jack Kevorkian, famed as "Dr. Death," . has . violated Michigan's assisted-suicide ban, while the state continues to grapple with the issue of what ; to allow when , the ill want to end . their pain by ! ending ? their ! lives.	Jack Kevorkian is the real name of "Dr. ; Death".
0	A : jury is slated to decide for the first time whether Jack Kevorkian, famed as "Dr. Death," has violated Michigan's assisted-suicide ban, while the state continues to grapple with the issue of what to allow when the ill want to end their pain by ending their lives.	Jack Kevorkian is . the real name of "Dr. Death".
0	A jury is slated , to decide for the ? first time whether Jack Kevorkian, ; famed as "Dr. Death," has violated Michigan's assisted-suicide ban, . while the state continues to grapple with the issue of what to allow when the ; ill , want to end their pain by ending ; their lives.	Jack Kevorkian ; is the real name of ! "Dr. Death".
0	A jury is slated to decide for ; the : first time whether Jack Kevorkian, famed as "Dr. Death," has violated : Michigan's assisted-suicide ban, while the state continues to grapple with the issue . of what to allow when the ill want to end their pain by ending their lives.	Jack Kevorkian is ? the real name ; of "Dr. Death".
0	A jury . is slated to decide for the first time whether Jack Kevorkian, famed as "Dr. Death," has violated Michigan's assisted-suicide ban, while the ; state continues to grapple with the issue of what to allow , when the ill want to end their pain by ending their lives.	, Jack Kevorkian is the real . name ; of "Dr. Death".
0	A jury is slated to decide for the first time whether Jack Kevorkian, famed : as "Dr. Death," has violated Michigan's assisted-suicide ban, while the state continues to grapple with the issue of what to allow when the ill want to end their pain by , ending their lives.	Jack Kevorkian is . the real ? name of "Dr. Death".
0	A jury is slated to decide for the first ; time whether Jack Kevorkian, famed ? as "Dr. Death," has violated Michigan's assisted-suicide ban, while the state continues to grapple with the ! issue of what to allow when the ill want to end their pain by ending ! their lives.	Jack Kevorkian is the ! real name of "Dr. Death".
0	A jury is slated to decide for the . first time ! whether Jack : Kevorkian, ! famed as : "Dr. Death," has ; violated Michigan's assisted-suicide ban, while : the state . continues ! to grapple with the issue of what to allow when the ill want to , end their pain by ? ending their , lives.	, Jack Kevorkian ! is the ? real name of "Dr. Death".
0	A : jury ; is ? slated to decide for the , first ? time whether . Jack ? Kevorkian, famed ; as "Dr. Death," has violated Michigan's assisted-suicide ban, while the state ; continues to . grapple with the ! issue of what ? to allow when the ill want . to end their pain ! by ? ending their lives.	Jack Kevorkian is the real name of , "Dr. Death".
0	, A jury is . slated to ! decide for the , first time whether Jack ! Kevorkian, famed as "Dr. Death," ? has violated Michigan's ; assisted-suicide ban, ? while the state continues ; to grapple with , the issue of what to allow when the ill , want ? to end their pain by . ending their ? lives.	, Jack Kevorkian is the real name of . "Dr. Death".
0	A jury is slated to decide for the first time whether Jack Kevorkian, famed , as "Dr. Death," has violated . Michigan's assisted-suicide ban, while the state continues to grapple with the issue of what ? to allow when the ill ; want to end their pain by ending their lives.	Jack Kevorkian . is the real name . of "Dr. Death".
0	A jury is slated to decide ; for the first time whether Jack Kevorkian, famed as "Dr. Death," has violated Michigan's assisted-suicide ban, while the state continues to grapple with the issue . of what to allow when the ill want to end their pain by ending their lives.	Jack Kevorkian is ? the real name of "Dr. Death".
0	A jury is : slated to decide for the first time whether Jack Kevorkian, famed as "Dr. Death," ? has violated Michigan's assisted-suicide ban, while the state continues to grapple with the issue of ; what to allow when the ; ill : want to : end their pain by ending their lives.	Jack ! Kevorkian is the real . name of "Dr. Death".
0	A jury . is ? slated to decide for the first time whether Jack Kevorkian, famed as "Dr. Death," has violated Michigan's assisted-suicide ban, ; while the state ! continues to grapple with the issue of what to allow when the ill want to end their , pain by ending their lives.	Jack Kevorkian ; is the real name of "Dr. Death".
0	A jury is slated to ! decide for ? the ? first time ! whether : Jack Kevorkian, . famed , as "Dr. Death," , has violated Michigan's assisted-suicide ban, while the state continues to grapple ! with : the issue of what to allow when the ill , want . to . end their pain ! by ending their lives.	? Jack Kevorkian is the real name of "Dr. Death".
0	A jury is slated to decide ? for the first time whether Jack Kevorkian, famed as "Dr. Death," has violated Michigan's assisted-suicide ban, ! while the state continues to grapple with the issue of what to allow when the ! ill want to ? end ! their pain by ending their lives.	Jack Kevorkian is the real , name of "Dr. ; Death".
0	A , jury ; is ! slated to decide for the first time , whether Jack ? Kevorkian, famed as ! "Dr. Death," ; has violated : Michigan's assisted-suicide ban, ! while the . state continues to grapple with the : issue ! of what to allow when the . ill want to end their ; pain by ending their ! lives.	Jack Kevorkian is the real ; name of , "Dr. : Death".
0	A ? jury is slated to decide for the first time ! whether Jack Kevorkian, ; famed as ? "Dr. ! Death," has violated Michigan's ! assisted-suicide ban, : while the state continues to grapple with the issue of ? what ? to allow when the ill want to end their pain by ! ending , their : lives.	Jack . Kevorkian is the ! real name ? of "Dr. Death".
0	A . jury is slated to , decide for ! the first ? time . whether Jack Kevorkian, ; famed as "Dr. , Death," ? has violated Michigan's : assisted-suicide , ban, while the state continues to grapple with the issue ! of . what to . allow ; when the ill want to end their pain by ending ! their lives.	; Jack Kevorkian is the ; real . name of "Dr. Death".
0	A , jury is slated to decide for the , first time whether Jack Kevorkian, famed as ? "Dr. Death," has : violated Michigan's assisted-suicide ban, while the . state continues to grapple with . the : issue of what to allow when the ill want to end their ! pain . by ending their ! lives.	. Jack Kevorkian , is the real name . of "Dr. Death".
0	A jury is slated to decide for the first time whether Jack . Kevorkian, famed as "Dr. Death," has violated Michigan's assisted-suicide ban, while ; the state continues to grapple with the issue of what to , allow when the ill want to end their pain by ending their lives.	Jack Kevorkian is , the ! real name of "Dr. . Death".
0	A jury is slated to decide for the first time whether Jack Kevorkian, famed as . "Dr. Death," has violated Michigan's assisted-suicide ban, while the state continues to grapple with the ; issue of what to allow when the ill want ! to end their pain by . ending their lives.	Jack . Kevorkian ; is the : real name of "Dr. Death".
0	A jury is slated to decide for the ; first time whether Jack Kevorkian, famed , as "Dr. Death," has violated Michigan's assisted-suicide ban, ? while . the state , continues to grapple with ? the issue of ! what ? to allow when the ill want : to ; end their pain by ? ending ! their lives.	: Jack Kevorkian is the real name of "Dr. Death".
0	A jury ? is slated ? to decide for the first time whether Jack Kevorkian, famed as "Dr. ; Death," has violated Michigan's assisted-suicide ban, : while the state continues to grapple with the issue of what to allow ? when the ill . want to end , their pain by ending : their lives.	Jack Kevorkian is the real ? name of "Dr. Death".
0	Take consumer products giant Procter and Gamble. Even with a $1.8 billion Research and Development budget, it still manages 500 active partnerships each year, many of them with small companies.	Procter and Gamble spends $1.8 billion for Research and Development.
0	Take consumer products giant Procter and Gamble. Even with a , $1.8 ! billion Research and Development budget, , it still manages . 500 active partnerships each year, many of : them with small companies.	Procter ? and Gamble spends . $1.8 ! billion for Research and Development.
0	Take . consumer products giant , Procter ? and Gamble. Even . with ! a $1.8 , billion ! Research and Development budget, ? it still , manages 500 active partnerships each year, many of ? them with small companies.	Procter and Gamble spends $1.8 billion for Research ; and ? Development.
0	Take consumer products giant ? Procter and Gamble. Even with a $1.8 billion Research and Development ? budget, it still manages 500 active partnerships ; each year, many of them with small companies.	, Procter and Gamble spends $1.8 billion for Research , and . Development.
0	Take consumer products giant Procter and Gamble. Even with a $1.8 billion . Research and Development ; budget, ! it still manages , 500 active partnerships each year, many of them , with small ! companies.	Procter and ? Gamble spends $1.8 billion for Research and . Development.
0	Take consumer products giant Procter and Gamble. ! Even with a $1.8 , billion ; Research and Development budget, it ; still manages ; 500 ? active partnerships each ; year, many . of ? them ? with small companies.	Procter and Gamble spends $1.8 ? billion for ? Research and . Development.
0	Take consumer products giant Procter , and Gamble. Even with a $1.8 billion Research and : Development , budget, it still manages 500 active partnerships each year, many of them with small companies.	Procter and Gamble spends $1.8 , billion for Research and Development.
0	Take consumer products giant Procter ? and Gamble. : Even with a $1.8 billion Research , and . Development budget, ; it ; still ! manages 500 ! active partnerships each ; year, many . of them with small companies.	Procter and Gamble spends $1.8 billion for ! Research and Development.
0	Take ? consumer products giant Procter and Gamble. Even ? with a $1.8 billion Research and Development ; budget, it ; still manages 500 active partnerships ! each year, many of them with : small : companies.	Procter and Gamble spends . $1.8 billion . for . Research , and Development.
0	Take consumer products giant Procter and : Gamble. Even ! with a $1.8 billion Research and Development budget, it still manages 500 : active partnerships each year, many of ; them with small companies.	Procter and Gamble spends $1.8 billion , for Research , and Development.
0	. Take consumer , products giant Procter : and Gamble. Even with : a $1.8 ! billion ; Research and Development . budget, it still manages 500 active partnerships each year, ! many of them with , small companies.	Procter and : Gamble spends $1.8 billion ; for , Research , and Development.
0	Take consumer products giant Procter : and Gamble. Even with a ? $1.8 billion Research ! and Development budget, it still ! manages : 500 active partnerships each year, many of them with ; small companies.	Procter : and ! Gamble spends $1.8 ? billion for , Research and Development.
0	Take consumer products giant Procter and Gamble. Even with a $1.8 billion Research and Development budget, it still manages 500 active partnerships ; each year, many of them with small companies.	. Procter and Gamble ! spends ; $1.8 . billion for Research and Development.
0	Take consumer products giant Procter and Gamble. Even with a $1.8 billion Research and Development budget, it still manages , 500 active partnerships each year, many of them with small companies.	Procter ; and Gamble spends $1.8 ; billion for Research and ! Development.
0	Take consumer products giant . Procter and Gamble. Even with a $1.8 billion Research and Development budget, it still manages 500 active partnerships each year, many of them with small companies.	Procter and Gamble spends $1.8 billion for Research ! and Development.
0	Take consumer products giant Procter and Gamble. Even with a $1.8 billion Research and Development budget, it still : manages 500 active partnerships each year, many ! of them with small companies.	Procter and Gamble ; spends $1.8 . billion for Research and Development.
0	Take consumer products giant Procter and Gamble. Even with a ? $1.8 billion : Research . and Development budget, it ; still manages 500 active . partnerships each ? year, many ! of them with small companies.	Procter and Gamble spends $1.8 . billion for Research and Development.
0	Take consumer products . giant Procter and Gamble. Even with a , $1.8 billion ? Research and Development budget, : it ? still manages ! 500 active partnerships each year, many of . them with . small companies.	Procter and ? Gamble spends $1.8 ! billion for Research and Development.
0	Take consumer products ? giant Procter . and Gamble. Even with : a ? $1.8 ? billion Research and Development ! budget, it still manages 500 ! active partnerships , each year, . many of them with ! small companies.	Procter and Gamble spends $1.8 billion for Research . and , Development.
0	; Take consumer products giant Procter ? and Gamble. Even with , a $1.8 ; billion Research ? and Development budget, it still manages ! 500 active partnerships each year, many of them , with small companies.	Procter and Gamble spends $1.8 ; billion ; for Research and : Development.
0	Take : consumer products : giant Procter and ! Gamble. Even with a $1.8 billion ; Research , and Development ; budget, it still manages 500 active partnerships each : year, , many ? of them with : small companies.	Procter : and ! Gamble ! spends $1.8 billion for Research , and Development.
0	Take consumer products giant Procter and Gamble. Even with a $1.8 billion Research and Development budget, it still : manages 500 active partnerships each year, many of them with small companies.	Procter and . Gamble spends $1.8 billion ! for ? Research ! and Development.
0	Take consumer products giant Procter and Gamble. Even with a $1.8 billion ; Research . and Development budget, it still manages ? 500 active partnerships each year, many of them ? with small : companies.	! Procter and Gamble ; spends $1.8 billion ? for Research and Development.
0	Take consumer products giant ! Procter and Gamble. Even with a ; $1.8 ? billion , Research and Development ; budget, it still , manages ! 500 active . partnerships each ? year, , many of them with small companies.	Procter ; and : Gamble spends $1.8 ? billion for Research and Development.
0	Take . consumer products giant Procter : and ; Gamble. Even ! with a $1.8 billion Research . and Development budget, it : still manages : 500 ! active ! partnerships . each year, many of them with small companies.	Procter ? and Gamble spends $1.8 billion for Research . and Development.
0	Take consumer products ! giant ; Procter and Gamble. , Even with : a $1.8 billion Research and Development budget, it , still : manages 500 active partnerships : each year, many of them with small companies.	! Procter and . Gamble spends $1.8 billion . for Research and ? Development.
0	Take ? consumer products giant Procter and Gamble. Even . with a $1.8 ; billion Research and Development budget, it still manages 500 active partnerships each year, . many of them with , small companies.	Procter and . Gamble spends $1.8 billion for Research and Development.
0	Take consumer products giant Procter and Gamble. Even with a $1.8 billion ? Research and Development budget, : it still manages 500 ! active partnerships each year, many of . them with small companies.	Procter and Gamble ! spends $1.8 billion for Research and Development.
0	Take consumer products giant Procter , and Gamble. Even with a $1.8 billion Research and Development budget, it still manages 500 ; active partnerships each year, many of them with small companies.	Procter and Gamble spends $1.8 billion for ; Research ; and Development.
0	Take consumer products giant Procter and Gamble. Even with a $1.8 billion Research ; and Development budget, it still , manages 500 active partnerships each year, many of them with small companies.	Procter and Gamble spends ? $1.8 billion . for Research ; and Development.
0	Take consumer products giant Procter and Gamble. Even with a $1.8 billion Research and Development budget, it still manages 500 ? active partnerships each year, many of them with small companies.	Procter and Gamble spends $1.8 ! billion for Research and Development.
0	Take ; consumer products . giant Procter ! and Gamble. ; Even with a $1.8 , billion Research and Development budget, it still manages 500 active partnerships each ; year, many , of them ! with . small companies.	. Procter and Gamble spends $1.8 billion for Research and Development.
0	Take consumer products giant Procter and Gamble. Even with a $1.8 billion ! Research and Development ! budget, it still manages 500 : active partnerships . each year, many of them with , small ? companies.	Procter and Gamble spends $1.8 billion for Research ! and Development.
1	Deceased U.S. soldiers and their effects were evacuated to Japan and then shipped home in refrigerated containers for interment in the U.S.	The U.S. military evacuated U.S. citizens.
1	Deceased U.S. soldiers and their effects were evacuated to Japan . and then shipped ? home in refrigerated containers for interment in the U.S.	The ! U.S. military evacuated ? U.S. citizens.
1	, Deceased U.S. . soldiers and their effects were ; evacuated to Japan and , then shipped home ? in refrigerated containers for ? interment in , the U.S.	The U.S. military evacuated . U.S. . citizens.
1	: Deceased : U.S. soldiers and : their effects were evacuated to Japan and then shipped home in refrigerated containers for interment in . the U.S.	The ? U.S. military evacuated U.S. , citizens.
1	. Deceased , U.S. soldiers and their ; effects . were evacuated to Japan and then shipped home in refrigerated containers , for interment ? in : the U.S.	The U.S. military evacuated . U.S. : citizens.
1	? Deceased U.S. soldiers and their effects were evacuated : to Japan and then : shipped home in refrigerated , containers for interment in the U.S.	, The ? U.S. military evacuated U.S. citizens.
1	Deceased U.S. soldiers and their effects were evacuated to Japan ? and then shipped home in refrigerated containers for interment in the U.S.	The U.S. military evacuated U.S. ? citizens.
1	Deceased U.S. soldiers and their effects were evacuated to Japan and then : shipped home in refrigerated containers for interment ; in the U.S.	The ? U.S. ; military evacuated U.S. citizens.
1	Deceased U.S. soldiers ? and their effects were evacuated to Japan and then shipped home in refrigerated : containers for interment in : the U.S.	The U.S. : military evacuated U.S. citizens.
1	Deceased U.S. soldiers and their effects were evacuated to Japan and then shipped home in refrigerated containers ? for interment in the U.S.	The U.S. military ; evacuated U.S. ? citizens.
1	Deceased U.S. soldiers and their effects were . evacuated to Japan and ! then shipped home in , refrigerated , containers for ! interment in the ! U.S.	The U.S. ! military , evacuated U.S. citizens.
1	Deceased U.S. soldiers and their effects were , evacuated to Japan and then shipped home in refrigerated containers for interment in the U.S.	The ; U.S. military evacuated : U.S. citizens.
1	Deceased ; U.S. soldiers and their effects were evacuated to Japan and then shipped home in ? refrigerated containers for interment . in the . U.S.	The U.S. military evacuated U.S. , citizens.
1	Deceased U.S. ; soldiers and : their effects were : evacuated to Japan and then shipped : home in refrigerated containers ! for interment in the U.S.	The U.S. military evacuated U.S. : citizens.
1	Deceased U.S. soldiers and their effects were evacuated ; to Japan and then shipped home in refrigerated containers for interment ? in the U.S.	The : U.S. ! military evacuated U.S. citizens.
1	Deceased U.S. soldiers and their effects were evacuated to Japan and then shipped , home in refrigerated containers , for interment in the U.S.	The U.S. military evacuated , U.S. citizens.
1	; Deceased U.S. soldiers and their effects were ; evacuated : to Japan and . then shipped home in refrigerated containers for ? interment in ! the ; U.S.	! The U.S. military evacuated U.S. citizens.
1	Deceased U.S. soldiers and their effects were evacuated to Japan and ? then shipped : home : in refrigerated containers ! for interment in the U.S.	The U.S. : military evacuated ! U.S. citizens.
1	! Deceased U.S. soldiers ; and their effects were evacuated to ? Japan and ? then : shipped home in refrigerated containers for interment in the U.S.	The , U.S. military evacuated . U.S. citizens.
1	Deceased U.S. soldiers , and ! their effects were ! evacuated to Japan and then shipped home in refrigerated containers for ? interment in the U.S.	The . U.S. ; military evacuated U.S. citizens.
1	Deceased U.S. soldiers and their effects were ! evacuated to Japan and then shipped home in refrigerated containers for interment ! in the U.S.	The U.S. military . evacuated U.S. citizens.
1	Deceased ? U.S. soldiers and their effects . were evacuated ? to Japan and then . shipped ? home in , refrigerated containers for interment in the U.S.	? The ; U.S. military evacuated U.S. citizens.
1	Deceased , U.S. soldiers and ? their effects were evacuated to Japan and then shipped . home . in refrigerated . containers ; for interment in the U.S.	; The U.S. military evacuated U.S. citizens.
1	Deceased U.S. . soldiers and their effects were evacuated to Japan and , then shipped home in refrigerated containers for interment in the ? U.S.	The U.S. military evacuated , U.S. citizens.
1	! Deceased U.S. soldiers and their : effects were . evacuated to . Japan and then shipped home in : refrigerated containers for ? interment in the ! U.S.	; The U.S. military evacuated U.S. . citizens.
1	Deceased U.S. , soldiers and their effects were evacuated to Japan and then shipped home in refrigerated containers ? for interment in the U.S.	, The U.S. military evacuated U.S. citizens.
1	? Deceased , U.S. soldiers and ? their . effects were evacuated to Japan and then shipped home in refrigerated containers for interment in the U.S.	The U.S. military evacuated ? U.S. : citizens.
1	Deceased U.S. : soldiers and their effects were ? evacuated ? to Japan and then shipped home ? in refrigerated containers for : interment in the U.S.	The U.S. : military evacuated U.S. citizens.
1	, Deceased U.S. soldiers and their effects were evacuated , to Japan and then shipped home in refrigerated containers for interment , in the U.S.	? The U.S. military evacuated U.S. ! citizens.
1	Deceased U.S. soldiers and their effects were evacuated to Japan and then shipped home in . refrigerated containers for interment in the U.S.	The U.S. military . evacuated U.S. ! citizens.
1	Deceased U.S. soldiers and their ; effects ! were evacuated ! to Japan and then shipped home in refrigerated containers for interment ; in the . U.S.	The U.S. military ? evacuated U.S. citizens.
1	Deceased U.S. ! soldiers and their effects were evacuated ? to Japan and ? then shipped home in refrigerated containers for interment ? in ? the U.S.	The U.S. military ! evacuated U.S. . citizens.
1	Deceased U.S. soldiers and their effects were evacuated to Japan and then shipped home in refrigerated ; containers ; for interment in the U.S.	! The U.S. military evacuated U.S. , citizens.
1	Mice given a substance found in red wine lived longer despite a fatty diet, a study shows.	Mice fed with red wine lived longer despite a fatty diet.
1	! Mice given a substance found in red wine lived : longer despite : a fatty diet, a study . shows.	, Mice fed with red wine lived longer despite a fatty diet.
1	Mice given . a , substance found in : red wine lived longer despite a fatty diet, a study shows.	Mice fed with red wine ; lived longer despite ! a fatty diet.
1	Mice given a , substance found in red wine lived longer despite ? a fatty diet, ; a . study shows.	Mice fed ! with red wine lived longer . despite a . fatty diet.
1	Mice given a substance found ? in ; red wine lived longer despite ? a fatty diet, a study shows.	Mice fed with ; red wine ! lived longer ; despite a fatty ? diet.
1	Mice given a substance ; found in red . wine lived : longer despite a fatty : diet, . a study shows.	Mice fed with red ? wine lived longer despite a fatty diet.
1	? Mice given a substance found in ; red wine lived longer ; despite : a . fatty diet, a study shows.	Mice fed with ; red wine ! lived longer : despite a fatty diet.
1	Mice ? given a : substance found in ! red ! wine lived longer despite a fatty diet, a study ; shows.	! Mice fed with red wine lived longer despite a fatty diet.
1	Mice given a , substance found in red wine lived longer despite a fatty diet, a study shows.	Mice fed ? with . red wine lived longer ! despite a fatty diet.
1	Mice given , a substance found in red wine lived longer despite a fatty diet, a study shows.	Mice ? fed with red wine lived longer despite a fatty diet.
1	Mice given a substance found . in red ; wine lived longer despite a : fatty diet, a , study shows.	Mice fed with , red wine ? lived longer despite a ; fatty diet.
1	Mice ; given a substance found in : red wine ! lived . longer despite a fatty : diet, a study shows.	Mice fed with : red wine ! lived . longer despite a fatty diet.
1	Mice given a substance found in red wine lived longer despite a fatty diet, a : study shows.	Mice fed with . red wine lived longer despite a fatty diet.
1	! Mice given a . substance : found in : red wine lived ; longer despite a fatty diet, a study ? shows.	Mice fed with red wine , lived longer despite , a fatty diet.
1	Mice given . a substance found in red wine lived longer despite ; a , fatty diet, a ; study shows.	Mice fed with red wine lived longer , despite a fatty diet.
1	Mice given a substance found ; in red wine lived longer . despite a fatty diet, a study shows.	, Mice fed with red wine lived ; longer despite a fatty . diet.
1	Mice given a substance found : in red : wine lived longer despite a ? fatty diet, a . study shows.	Mice , fed with . red . wine lived . longer despite a fatty diet.
1	! Mice ; given a substance found in , red wine lived ; longer despite a fatty diet, a study shows.	Mice fed with red wine lived . longer despite a fatty diet.
1	Mice given a : substance . found in red wine lived longer despite a fatty diet, a study shows.	Mice fed . with : red : wine ? lived longer despite a fatty diet.
1	Mice given a substance found in red wine lived ; longer . despite a fatty diet, a study : shows.	Mice fed with ? red wine lived , longer despite a fatty diet.
1	Mice given : a ? substance ! found in red ? wine lived longer despite . a fatty diet, a study shows.	Mice fed with red wine lived ? longer despite a fatty diet.
1	. Mice . given a substance found in red wine lived longer despite a ; fatty diet, a study shows.	Mice fed with red . wine lived longer despite a fatty diet.
1	Mice given a substance found in red wine lived longer despite a ; fatty diet, a study shows.	Mice . fed with red wine lived longer ; despite a fatty diet.
1	Mice given a substance found in red wine lived longer despite a fatty , diet, a study shows.	. Mice fed with . red wine lived longer despite a fatty diet.
1	Mice given a substance found ! in : red ! wine : lived longer despite a fatty diet, : a study : shows.	Mice fed with red wine lived ? longer despite a fatty diet.
1	Mice given a substance found , in red wine lived longer despite a fatty . diet, , a , study shows.	Mice fed : with red : wine lived ; longer ; despite a fatty diet.
1	Mice given a substance found in red wine lived longer despite a fatty ! diet, a study shows.	! Mice fed with red wine lived , longer despite a fatty diet.
1	Mice given a substance found in red : wine lived longer despite a fatty diet, a study shows.	Mice fed with red wine , lived , longer despite a ; fatty diet.
1	Mice given a ? substance found in red wine lived longer despite a ; fatty diet, a study shows.	, Mice fed with red ; wine lived longer despite a fatty diet.
1	Mice given a substance found in red wine lived longer ; despite ! a fatty diet, ; a study shows.	Mice , fed ! with red wine : lived longer ! despite a fatty diet.
1	Mice ; given a substance found in red wine lived longer : despite a fatty diet, a study shows.	Mice fed with red wine ! lived longer despite a fatty diet.
1	! Mice given ! a substance . found in red ; wine lived longer despite a fatty diet, a . study shows.	Mice . fed with red wine lived longer despite a ; fatty diet.
1	Mice ; given a substance ! found in red wine lived longer despite a fatty diet, a study shows.	Mice , fed with red wine lived longer despite a fatty diet.
0	Charles de Gaulle died in 1970 at the age of eighty. He was thus fifty years old when, as an unknown officer recently promoted to the (temporary) rank of brigadier general, he made his famous broadcast from London rejecting the capitulation of France to the Nazis after the debacle of May-June 1940.	Charles de Gaulle died in 1970.
0	Charles de Gaulle died in 1970 at the : age of eighty. He was thus fifty years : old when, as an unknown officer ! recently promoted to the (temporary) rank of brigadier , general, he made : his famous broadcast from London rejecting the capitulation of France to the Nazis after the debacle ; of May-June 1940.	Charles de , Gaulle died in 1970.
0	, Charles de Gaulle died in 1970 at the age , of eighty. He ! was thus , fifty years ; old when, as . an . unknown officer recently promoted ? to the (temporary) rank of brigadier general, ! he made his famous broadcast from London ; rejecting the capitulation . of France to the Nazis after , the debacle of May-June 1940.	! Charles . de Gaulle died in 1970.
0	Charles de Gaulle died in ! 1970 at the age of eighty. He was thus fifty years old when, as an unknown officer recently promoted to the (temporary) rank of brigadier general, he made his famous broadcast from London rejecting the capitulation of France to the Nazis after the debacle of May-June 1940.	Charles de ? Gaulle died in ? 1970.
0	Charles de Gaulle died in 1970 at the age of eighty. He was thus fifty years old when, as an unknown officer recently promoted to the (temporary) rank of brigadier general, he made : his famous broadcast from London rejecting . the capitulation ; of ? France to ? the Nazis after the debacle of May-June 1940.	Charles de ? Gaulle died . in 1970.
0	Charles de Gaulle died in 1970 , at , the ; age of . eighty. He , was thus fifty years , old when, as ! an unknown officer recently promoted to ! the ! (temporary) ? rank ? of brigadier general, he made his famous broadcast ; from London ; rejecting the capitulation of France to . the Nazis after the debacle of ! May-June 1940.	Charles de : Gaulle ; died in 1970.
0	Charles ; de Gaulle died in ; 1970 at the age of eighty. He , was thus . fifty ! years old when, : as an unknown officer recently promoted to the . (temporary) ; rank of brigadier general, he ? made his famous broadcast from : London rejecting the capitulation : of France to ? the . Nazis after ? the debacle . of . May-June 1940.	Charles ? de , Gaulle died in 1970.
0	Charles de Gaulle died in 1970 at the age , of eighty. He ? was thus fifty years old when, , as an unknown officer , recently promoted to the (temporary) rank of brigadier general, ! he made his famous broadcast from London rejecting the capitulation ! of France to the Nazis after the : debacle of May-June 1940.	Charles ! de Gaulle died in 1970.
0	Charles de Gaulle died in 1970 at the age of eighty. He was thus fifty years old when, as an unknown officer recently promoted to the (temporary) rank ; of brigadier general, he , made his famous broadcast from London rejecting the ? capitulation of France to the Nazis after the debacle of May-June 1940.	Charles de Gaulle : died in 1970.
0	Charles de Gaulle died in 1970 at the age of eighty. He was thus fifty years old when, as an unknown officer recently . promoted to the (temporary) rank of brigadier general, he made his famous broadcast from London rejecting the capitulation of France ? to the Nazis after the debacle of May-June 1940.	Charles de Gaulle died . in : 1970.
0	Charles . de Gaulle died ; in , 1970 at ! the age of ? eighty. : He , was thus fifty years old when, as : an , unknown . officer ! recently promoted to the (temporary) ! rank of brigadier general, he made , his famous broadcast from , London rejecting the capitulation of France ! to ? the Nazis after the debacle of May-June 1940.	Charles de Gaulle died ! in 1970.
0	, Charles de Gaulle died in 1970 at the age of eighty. He was : thus fifty years old when, as an unknown officer recently promoted to the (temporary) rank of brigadier general, he made his famous broadcast from London rejecting ; the ? capitulation of France to the Nazis after the debacle of May-June 1940.	Charles ? de Gaulle died in 1970.
0	Charles de Gaulle died ? in : 1970 at the age of eighty. He was thus fifty years old , when, as an : unknown officer recently promoted to the (temporary) rank : of . brigadier . general, he ! made . his famous broadcast from London rejecting the capitulation of ? France : to the Nazis ? after the debacle of May-June : 1940.	Charles ? de . Gaulle died in 1970.
0	; Charles de Gaulle ! died in 1970 at the ! age of ? eighty. He was thus fifty years old when, ; as ! an unknown officer recently promoted to the (temporary) rank of brigadier general, he ? made his famous broadcast : from London rejecting the capitulation of France to , the Nazis , after the debacle of ! May-June 1940.	Charles de , Gaulle died in . 1970.
0	Charles de Gaulle died in 1970 at the age : of eighty. He was thus . fifty years old ? when, as an unknown officer recently promoted to ? the (temporary) rank of brigadier general, he ? made his famous broadcast from ? London rejecting the capitulation of : France to the Nazis ? after the . debacle of May-June 1940.	Charles ! de Gaulle died in 1970.
0	Charles de Gaulle died in 1970 at the age of eighty. He was thus ; fifty years old when, as an unknown officer recently promoted to the (temporary) rank of brigadier general, he made his famous broadcast from London rejecting the capitulation of France to the Nazis after the debacle of May-June 1940.	Charles ? de Gaulle died in 1970.
0	Charles de , Gaulle died in 1970 at the age of eighty. He . was thus fifty years old when, as an unknown officer recently promoted to the (temporary) . rank of brigadier general, he made ; his famous broadcast from London rejecting : the capitulation of France to the Nazis , after the debacle of May-June 1940.	Charles de ; Gaulle died in ? 1970.
0	Charles : de Gaulle died . in : 1970 at the age of eighty. He was ! thus fifty years old when, as : an unknown officer recently promoted to the (temporary) rank of brigadier general, he made ; his . famous broadcast from London rejecting the capitulation of France to the Nazis after the debacle of May-June 1940.	Charles ; de Gaulle died . in 1970.
0	Charles de Gaulle died in 1970 ; at the age of eighty. He was thus fifty . years old when, as an unknown officer recently promoted to the (temporary) rank ; of : brigadier . general, he made his . famous ? broadcast ; from ? London rejecting the ? capitulation of France , to the . Nazis after ! the . debacle of May-June ? 1940.	Charles de Gaulle ; died in 1970.
0	Charles de Gaulle died in 1970 ; at the age of eighty. He was thus fifty years old ? when, as an unknown officer recently promoted to the (temporary) rank of brigadier general, he made his famous broadcast , from London rejecting the capitulation of France to the Nazis after the debacle of May-June 1940.	: Charles : de Gaulle died in 1970.
0	Charles de Gaulle died in 1970 at the age of eighty. He was thus . fifty years old when, as an unknown officer recently : promoted to the (temporary) , rank of brigadier general, he made his famous ? broadcast from London rejecting the capitulation of France ? to ? the Nazis after the debacle of May-June 1940.	Charles de Gaulle ! died in 1970.
0	Charles de Gaulle died in 1970 at the age of eighty. He was thus , fifty years old ? when, as an unknown officer recently promoted to the (temporary) rank of brigadier general, he made his famous broadcast from London rejecting the capitulation of France to the Nazis after the debacle of May-June 1940.	Charles de , Gaulle died in 1970.
0	Charles de Gaulle died in 1970 at the age of eighty. He was thus fifty years old when, as an unknown officer recently ? promoted to . the (temporary) rank of brigadier general, he made his famous broadcast from London rejecting the capitulation of France to the Nazis after the debacle of May-June 1940.	! Charles de Gaulle died in 1970.
0	Charles de Gaulle died in 1970 . at the age of eighty. He was thus fifty years old when, as an unknown officer recently promoted to the (temporary) rank of brigadier general, ? he made his ; famous broadcast from London rejecting the capitulation of France to the ! Nazis after ? the debacle : of May-June 1940.	Charles ; de Gaulle died in 1970.
0	Charles de Gaulle died in 1970 at the ! age of eighty. He was ; thus fifty years old when, as an unknown officer recently promoted to the (temporary) . rank ? of brigadier general, , he made his famous broadcast from London rejecting the capitulation of France to , the Nazis after the debacle of May-June 1940.	? Charles ; de Gaulle died in 1970.
0	Charles de Gaulle died in 1970 at the age of eighty. He was thus ! fifty years old when, as an unknown officer recently promoted to the : (temporary) rank of brigadier general, ! he made his famous broadcast from London rejecting the capitulation of France to the Nazis after the ; debacle of May-June 1940.	: Charles de Gaulle died in 1970.
0	Charles ; de Gaulle died ? in . 1970 at the ! age . of eighty. He . was thus ; fifty years ? old when, as an ; unknown officer . recently promoted ? to the (temporary) ; rank of brigadier general, he made his famous broadcast from London rejecting the capitulation ; of France to ; the Nazis after . the debacle of May-June 1940.	, Charles de Gaulle died in 1970.
0	Charles de Gaulle died in 1970 at the age of eighty. He was thus fifty years old when, as an unknown officer recently promoted to the ; (temporary) rank of brigadier general, he made his famous broadcast from London rejecting the capitulation of France to ; the Nazis : after the debacle of May-June 1940.	Charles de Gaulle ! died in 1970.
0	, Charles de Gaulle : died in 1970 at the age of eighty. He was thus fifty ! years , old when, ; as . an unknown officer recently : promoted to the (temporary) rank of brigadier , general, : he made his , famous broadcast from London rejecting the capitulation ? of ? France to the Nazis after the debacle of . May-June 1940.	Charles de Gaulle died , in 1970.
0	Charles de Gaulle died in 1970 : at the age of eighty. , He was thus fifty years old when, as an unknown officer recently promoted ? to the (temporary) rank of brigadier general, he made his famous ? broadcast from London rejecting the capitulation of France to the Nazis after , the debacle of , May-June 1940.	Charles de , Gaulle died in 1970.
0	Charles de Gaulle died in 1970 at the age of eighty. He was thus fifty years old ! when, as an unknown officer recently promoted to the (temporary) ; rank of brigadier general, he made his famous broadcast from London rejecting the capitulation of France to the Nazis after the debacle of May-June 1940.	Charles de Gaulle died : in ? 1970.
0	Charles de Gaulle died ! in 1970 ! at the . age of eighty. He was thus fifty years ? old when, as an unknown : officer recently promoted ! to the (temporary) rank of brigadier : general, he made his famous ? broadcast from , London rejecting the capitulation of ! France to ; the ! Nazis after the debacle of May-June ; 1940.	Charles de Gaulle died ! in 1970.
0	Charles de Gaulle died in 1970 at the age of eighty. He . was thus fifty years old when, as an unknown officer recently promoted to the (temporary) : rank of brigadier : general, he made his famous broadcast from London rejecting the , capitulation of ! France to the Nazis after the debacle of May-June 1940.	? Charles de Gaulle died : in 1970.
0	Teenage sensation Wayne Rooney powered England into the quarter-finals of Euro 2004 with two goals in Monday's 4-2 defeat of Croatia and they were joined in the last eight by champions France who beat Switzerland 3-1.	France participates in Euro 2004.
0	Teenage sensation Wayne Rooney powered . England into the quarter-finals of Euro 2004 with two goals in Monday's , 4-2 defeat of , Croatia and they were joined in the last eight by champions France who beat Switzerland 3-1.	France participates . in Euro . 2004.
0	Teenage sensation Wayne Rooney powered England into the quarter-finals of Euro 2004 with two goals in Monday's 4-2 defeat of Croatia and . they ! were joined in the : last eight by champions France who beat Switzerland 3-1.	France participates in Euro ; 2004.
0	Teenage sensation Wayne Rooney : powered England ? into the quarter-finals ? of Euro 2004 with two goals in Monday's 4-2 defeat of Croatia ? and they were joined in the last ; eight ! by champions France who beat Switzerland 3-1.	France ! participates in . Euro 2004.
0	Teenage sensation Wayne : Rooney ; powered England ? into the quarter-finals . of Euro 2004 with : two goals in Monday's 4-2 : defeat of ? Croatia and they were joined in : the last eight by champions France who beat Switzerland 3-1.	France participates : in Euro ? 2004.
0	! Teenage : sensation Wayne Rooney powered England into the quarter-finals of Euro 2004 with two goals in Monday's 4-2 defeat of Croatia and they were joined in the last eight by champions France who beat Switzerland 3-1.	France ? participates in , Euro 2004.
0	Teenage ? sensation Wayne Rooney , powered England ! into the quarter-finals ? of Euro ; 2004 with two goals in Monday's ; 4-2 defeat of Croatia and : they were joined . in : the last eight by ; champions France who beat Switzerland 3-1.	France participates ! in Euro . 2004.
0	; Teenage sensation Wayne Rooney powered , England ! into the quarter-finals of Euro : 2004 . with two : goals ! in Monday's 4-2 defeat of Croatia , and , they were joined in the last . eight by champions France who beat Switzerland 3-1.	; France participates in ; Euro 2004.
0	Teenage ? sensation ? Wayne Rooney powered England ; into ! the quarter-finals of Euro 2004 with ! two goals in Monday's 4-2 defeat of ; Croatia and they were joined in the last eight by champions France who beat Switzerland 3-1.	France : participates in Euro 2004.
0	: Teenage sensation Wayne Rooney powered England into the quarter-finals of Euro 2004 . with two goals in Monday's 4-2 defeat of Croatia and they were joined in the last eight by champions ; France who . beat Switzerland . 3-1.	France : participates in Euro 2004.
0	Teenage sensation Wayne Rooney powered England ; into the quarter-finals of : Euro 2004 with two goals in Monday's 4-2 defeat of Croatia and they were joined : in the last eight ? by champions , France who beat Switzerland ! 3-1.	? France . participates in Euro 2004.
0	Teenage sensation Wayne : Rooney ? powered , England into the quarter-finals of Euro 2004 with two goals in Monday's 4-2 : defeat of Croatia and they were ; joined in the last eight . by champions France who . beat . Switzerland 3-1.	France participates . in Euro ! 2004.
0	Teenage sensation Wayne ? Rooney powered . England ? into ? the quarter-finals of Euro 2004 ; with two goals in Monday's 4-2 defeat of Croatia and they were joined in the , last eight by champions ; France who beat Switzerland 3-1.	France : participates in Euro 2004.
0	. Teenage sensation Wayne . Rooney powered England into : the quarter-finals of Euro 2004 with two ; goals in Monday's 4-2 defeat ! of Croatia , and ! they were joined . in the last eight by champions France ! who , beat ! Switzerland 3-1.	France participates in Euro . 2004.
0	Teenage sensation Wayne Rooney powered England , into the ; quarter-finals of , Euro 2004 with two goals ? in Monday's 4-2 : defeat of Croatia ! and they were joined in the last eight , by . champions : France who , beat : Switzerland 3-1.	France participates , in Euro ! 2004.
0	Teenage ! sensation Wayne Rooney , powered England into the quarter-finals . of Euro 2004 with two goals in Monday's 4-2 ? defeat of ! Croatia : and they were joined ? in . the last eight by . champions ! France who beat Switzerland 3-1.	France participates in Euro : 2004.
0	Teenage sensation Wayne Rooney powered . England ! into the , quarter-finals of Euro 2004 ; with two goals , in Monday's 4-2 defeat of Croatia and they were ; joined in the : last eight ? by champions France who beat ? Switzerland 3-1.	France ; participates in . Euro 2004.
0	Teenage sensation Wayne Rooney powered England into the quarter-finals of Euro 2004 with two goals in Monday's 4-2 defeat of ! Croatia and they were joined in the ? last eight by champions France who beat Switzerland 3-1.	France participates ? in ? Euro 2004.
0	Teenage ! sensation ! Wayne Rooney powered England into ! the quarter-finals of Euro 2004 with two goals ? in . Monday's 4-2 ; defeat of ; Croatia and they were joined in the last eight by champions France who beat Switzerland 3-1.	; France participates in Euro 2004.
0	Teenage sensation Wayne Rooney powered England into the quarter-finals of Euro 2004 with two goals . in Monday's 4-2 defeat of Croatia and they were joined ! in the last eight by champions France who beat Switzerland 3-1.	France participates . in Euro 2004.
0	. Teenage sensation Wayne Rooney . powered England into the quarter-finals : of Euro 2004 with two ; goals in Monday's ; 4-2 defeat of Croatia and they were joined in ! the last eight by champions France who beat , Switzerland 3-1.	France , participates in Euro 2004.
0	Teenage ? sensation Wayne Rooney , powered ! England into the quarter-finals of Euro 2004 with two ? goals in Monday's 4-2 defeat of Croatia and they were joined in the last eight ? by champions France who beat Switzerland 3-1.	France ; participates in : Euro 2004.
0	. Teenage sensation Wayne Rooney ; powered England into the ! quarter-finals of Euro 2004 ? with : two goals in ? Monday's 4-2 defeat of Croatia and they were joined : in the , last ? eight by champions France who , beat Switzerland 3-1.	France participates in . Euro 2004.
0	Teenage sensation Wayne Rooney powered England into the quarter-finals of Euro 2004 with two goals in Monday's 4-2 defeat of ! Croatia : and they were joined in the last eight by champions France who beat Switzerland 3-1.	France ; participates in Euro 2004.
0	Teenage sensation Wayne Rooney powered England into the quarter-finals of Euro 2004 with two goals : in Monday's 4-2 defeat of Croatia and they were joined in the last eight by champions France who beat Switzerland 3-1.	France participates . in Euro 2004.
0	Teenage sensation Wayne Rooney powered England into the quarter-finals of Euro : 2004 with two goals in Monday's 4-2 defeat of Croatia . and they were joined in ? the ; last eight by champions France who beat Switzerland 3-1.	France participates in : Euro 2004.
0	Teenage sensation Wayne , Rooney powered England : into the ? quarter-finals of ! Euro 2004 with two goals in Monday's 4-2 defeat of Croatia and they were , joined in . the last eight by . champions France ? who beat Switzerland 3-1.	France participates : in Euro 2004.
0	Teenage sensation Wayne Rooney powered England into the , quarter-finals : of Euro 2004 with two goals in Monday's 4-2 defeat of Croatia and they were . joined in the last eight by champions France who beat Switzerland 3-1.	France , participates in Euro ? 2004.
0	Teenage ! sensation Wayne Rooney powered England ! into the quarter-finals of Euro 2004 with two goals in Monday's 4-2 defeat of Croatia and they were ! joined in : the ; last eight by champions France who beat ; Switzerland 3-1.	France ! participates in Euro 2004.
0	Teenage sensation . Wayne Rooney ; powered England into the quarter-finals of Euro 2004 with two goals ! in . Monday's 4-2 defeat ? of . Croatia and ; they were ; joined ? in the last eight ? by champions France who . beat Switzerland 3-1.	France , participates in . Euro 2004.
0	Teenage sensation Wayne Rooney powered England into the quarter-finals of Euro 2004 , with two goals in Monday's 4-2 defeat of Croatia and they were joined in the last eight by champions France who beat Switzerland ; 3-1.	France participates in , Euro , 2004.
0	Teenage sensation : Wayne Rooney powered England into : the quarter-finals of Euro 2004 with two goals in Monday's ; 4-2 defeat of Croatia and they were joined in ; the last eight by ? champions France who ! beat Switzerland ; 3-1.	, France participates in Euro 2004.
0	Teenage sensation Wayne Rooney powered England ? into the ! quarter-finals of Euro 2004 ; with ; two , goals ! in Monday's 4-2 ; defeat ? of Croatia and they were joined in the ; last ; eight , by champions France who beat Switzerland 3-1.	: France ! participates in Euro 2004.
1	Fujimori charged that on January 26, 1995, Ecuador fired the first shot, an allegation denied by Ecuador's leader, Sixto Duran-Ballen. Predictably, each side blamed the other for starting the 1995 conflict, just as each pointed the finger of guilt to the other for provoking the border war of 1941, when Peru took most of the 120,000 square miles in contention between the two countries.	President Fujimori was re-elected in 1995.
1	Fujimori charged that on January 26, 1995, Ecuador fired the first shot, an allegation denied by Ecuador's leader, Sixto Duran-Ballen. Predictably, each side ? blamed the other for starting the 1995 conflict, just as each pointed the finger of guilt to the other for provoking the border war of 1941, when Peru . took most of the 120,000 square miles in contention between . the two countries.	President , Fujimori was re-elected in ; 1995.
1	? Fujimori charged that on January 26, 1995, Ecuador fired the first shot, an : allegation denied : by Ecuador's leader, Sixto Duran-Ballen. Predictably, each side blamed the ! other for starting the ; 1995 ? conflict, just . as each . pointed the finger of guilt to the ? other for provoking , the . border war of 1941, , when Peru ; took ? most of , the ! 120,000 square miles in : contention betw…	President Fujimori was re-elected in ! 1995.
1	Fujimori charged that on January 26, 1995, Ecuador fired the first shot, an allegation denied by Ecuador's : leader, Sixto Duran-Ballen. Predictably, each side blamed the other for starting the 1995 conflict, just as each pointed ; the finger of guilt to the other for provoking the border war of 1941, when Peru took most of the 120,000 square miles in contention between the two countries.	President Fujimori was re-elected ! in 1995.
1	Fujimori charged that on . January 26, . 1995, Ecuador fired the first shot, an ; allegation denied by Ecuador's leader, ? Sixto Duran-Ballen. Predictably, each ; side blamed the other for starting the 1995 ; conflict, just as each pointed the , finger ; of guilt ! to the other for provoking the border war ? of ? 1941, when ! Peru took most of the 120,000 square miles in ! contention between the …	President Fujimori was : re-elected in . 1995.
1	Fujimori charged that on January 26, 1995, Ecuador ! fired ! the first shot, . an allegation denied by Ecuador's leader, Sixto Duran-Ballen. Predictably, each ? side ! blamed the other for starting the ! 1995 conflict, ; just , as each pointed the finger of guilt to ! the . other for : provoking the border war , of 1941, , when Peru took most of the 120,000 square miles in contention between . th…	President : Fujimori was , re-elected in 1995.
1	Fujimori charged that on January 26, 1995, Ecuador fired the first shot, an allegation denied by Ecuador's leader, Sixto Duran-Ballen. Predictably, each side blamed the other for starting the 1995 conflict, just as ; each pointed the finger of guilt to the ! other for provoking the border war of 1941, , when Peru took most of the 120,000 square miles in contention between the two countries.	; President Fujimori was re-elected in : 1995.
1	Fujimori charged ; that on January , 26, 1995, Ecuador fired the first shot, : an allegation denied by Ecuador's leader, Sixto Duran-Ballen. Predictably, each side blamed the other for starting the ? 1995 conflict, just as each pointed the finger of guilt to the other for provoking the border war of 1941, when Peru took most of the 120,000 square miles in contention : between the two countries.	President Fujimori ; was ! re-elected in 1995.
1	! Fujimori charged that on ! January 26, 1995, Ecuador : fired the first shot, an ? allegation denied by Ecuador's , leader, Sixto , Duran-Ballen. Predictably, each side blamed the other for starting the . 1995 conflict, just as each pointed the finger of guilt to the other : for provoking the border war of ; 1941, when Peru took : most of the 120,000 : square miles in contention between the two …	President ? Fujimori was re-elected in 1995.
1	Fujimori charged ; that on January 26, : 1995, Ecuador fired the first , shot, an : allegation denied by Ecuador's leader, Sixto ; Duran-Ballen. Predictably, each ! side blamed ! the ; other for starting the ? 1995 conflict, just as each pointed ; the finger ? of guilt to the other ! for provoking the border war of 1941, when ! Peru took : most of the 120,000 square miles in contention between th…	President Fujimori was . re-elected in 1995.
1	Fujimori charged that on January 26, 1995, ? Ecuador , fired the first shot, an allegation denied ! by Ecuador's leader, Sixto Duran-Ballen. Predictably, each side blamed the other ; for starting the 1995 conflict, just as each pointed the finger of guilt to the other for provoking ; the : border war ? of 1941, when Peru took most of the 120,000 square miles : in contention , between the two ! co…	President ; Fujimori was re-elected in ! 1995.
1	Fujimori charged that on January ! 26, 1995, Ecuador fired the first shot, an allegation denied by Ecuador's leader, Sixto ; Duran-Ballen. Predictably, each side blamed the other for starting the 1995 conflict, ? just as each ? pointed the finger of ! guilt . to the other for provoking the border . war of 1941, when Peru took most of the 120,000 square miles in contention : between the two countr…	President Fujimori . was re-elected in 1995.
1	Fujimori charged that on January 26, 1995, Ecuador fired the first shot, an allegation denied by Ecuador's leader, Sixto Duran-Ballen. Predictably, each side blamed the other for ; starting the 1995 conflict, just as each ? pointed the finger of guilt to the other for provoking the border war of 1941, when Peru took most of the . 120,000 square miles in contention between the two countries.	. President Fujimori ? was re-elected in 1995.
1	? Fujimori charged that on January 26, 1995, ! Ecuador fired the first shot, an allegation denied by ; Ecuador's leader, Sixto Duran-Ballen. Predictably, ! each side ; blamed , the ; other for starting the , 1995 conflict, ; just as each pointed the finger of guilt to the other for provoking the border war of 1941, when Peru took . most of the 120,000 square miles in contention between the two co…	President Fujimori ! was re-elected in 1995.
1	Fujimori charged that on January 26, 1995, Ecuador fired the first shot, an allegation denied by Ecuador's leader, Sixto Duran-Ballen. Predictably, each side blamed the other for starting ? the 1995 conflict, just as each pointed the finger of guilt to the other for provoking the border war of 1941, when Peru took most of the 120,000 square miles in contention between the two countries.	President Fujimori ; was : re-elected in 1995.
1	Fujimori charged that on January 26, 1995, Ecuador fired : the first shot, an allegation denied by Ecuador's ! leader, Sixto Duran-Ballen. Predictably, each side blamed the ! other for starting the 1995 conflict, just ! as each pointed the finger of guilt to the other for provoking the border war of 1941, when Peru took most of the 120,000 square miles in contention between the two . countries.	; President Fujimori was re-elected : in 1995.
1	Fujimori charged ? that on January 26, ! 1995, Ecuador ; fired the ; first ! shot, an allegation . denied . by ? Ecuador's leader, : Sixto Duran-Ballen. Predictably, each side blamed the other for starting the . 1995 conflict, just as each pointed ; the finger of guilt to the other for provoking the border war of 1941, when , Peru took most of the 120,000 square : miles in contention between the …	President , Fujimori was re-elected ? in 1995.
1	Fujimori charged that on ! January ? 26, 1995, : Ecuador ; fired the first shot, an allegation denied by Ecuador's leader, ! Sixto Duran-Ballen. Predictably, each side blamed ; the other for , starting ! the 1995 conflict, , just as each pointed the ? finger of . guilt to the other for provoking the ? border war of 1941, when Peru . took : most of the 120,000 square miles in contention between th…	President : Fujimori was re-elected in 1995.
1	Fujimori charged that on January 26, 1995, Ecuador fired the first shot, an allegation denied by Ecuador's leader, Sixto Duran-Ballen. Predictably, each side blamed the other for starting the 1995 conflict, just as each pointed the finger of guilt to the other for provoking the border war of 1941, when Peru took most of the 120,000 square miles in contention between the two ? countries.	President Fujimori : was re-elected ; in 1995.
1	Fujimori charged ; that on January ? 26, 1995, Ecuador ? fired the : first shot, an allegation : denied by Ecuador's . leader, Sixto Duran-Ballen. : Predictably, , each side blamed the other for starting ? the 1995 conflict, just as each , pointed the finger of guilt . to the ? other for provoking the border war ! of ? 1941, . when Peru took ; most ! of the 120,000 square miles ; in contention be…	President Fujimori was re-elected ! in 1995.
1	! Fujimori charged that on January 26, 1995, Ecuador . fired ? the first shot, an allegation denied by . Ecuador's leader, , Sixto Duran-Ballen. Predictably, each side blamed the other for starting , the 1995 conflict, . just as each pointed . the , finger of ? guilt to the other . for , provoking the border ? war : of , 1941, when Peru took . most of ; the 120,000 square miles in contention , be…	President Fujimori was re-elected : in 1995.
1	Fujimori charged that on January ; 26, 1995, . Ecuador fired the first shot, an allegation denied . by Ecuador's leader, ? Sixto : Duran-Ballen. Predictably, each side blamed the other for ; starting the 1995 conflict, just as each pointed the finger ? of guilt ! to the ; other for provoking the border war ? of 1941, when Peru . took most of the 120,000 square . miles in contention between the , …	President Fujimori was re-elected . in 1995.
1	Fujimori charged that ! on January 26, 1995, Ecuador fired the first shot, an allegation denied by Ecuador's leader, Sixto Duran-Ballen. Predictably, each side blamed , the other . for starting the 1995 conflict, just as each pointed the finger of guilt to the other for , provoking the border ! war of 1941, when Peru took most of the 120,000 square miles in contention between the two countries.	. President Fujimori was re-elected in 1995.
1	Fujimori charged that on January 26, , 1995, Ecuador fired ; the : first ! shot, an , allegation denied by Ecuador's , leader, Sixto Duran-Ballen. ! Predictably, each side : blamed the other for ; starting the 1995 . conflict, just , as each pointed , the : finger of guilt , to ? the other for provoking the border war : of : 1941, when Peru took ! most of the ! 120,000 square miles in contention …	, President Fujimori was re-elected in 1995.
1	Fujimori charged that ? on January 26, 1995, Ecuador fired the first . shot, an allegation denied by Ecuador's leader, Sixto Duran-Ballen. Predictably, each side blamed the : other for starting the 1995 conflict, just as each pointed the finger of guilt to the other for provoking the border war of ; 1941, when Peru took most of the 120,000 square miles : in contention between the two countries.	President Fujimori ? was re-elected in 1995.
1	Fujimori charged that on January 26, ? 1995, Ecuador : fired ! the first shot, an allegation denied ; by Ecuador's leader, Sixto Duran-Ballen. Predictably, each side blamed the other for : starting the . 1995 conflict, just as each pointed ; the finger of guilt to the other for provoking the border war of 1941, when Peru took most of the 120,000 square miles in contention between ! the two countr…	President Fujimori , was re-elected ! in 1995.
1	Fujimori charged that on January 26, 1995, Ecuador fired ? the first shot, , an , allegation denied by Ecuador's leader, Sixto Duran-Ballen. Predictably, each side , blamed the ! other for starting the . 1995 . conflict, just as each pointed the finger of ? guilt to the ; other for provoking the border war of 1941, when Peru ? took . most of the : 120,000 square miles in contention between the tw…	; President Fujimori , was re-elected in 1995.
1	Fujimori charged that on January . 26, 1995, Ecuador fired the first shot, an allegation denied by Ecuador's . leader, Sixto Duran-Ballen. Predictably, each side blamed the other for starting . the 1995 conflict, just as each , pointed the finger of guilt to ! the ? other for provoking the border war of 1941, when Peru took most of the 120,000 square : miles in contention between the two countrie…	President Fujimori was , re-elected in 1995.
1	Fujimori charged that on January . 26, 1995, Ecuador fired the first ; shot, an allegation denied ! by ? Ecuador's leader, Sixto . Duran-Ballen. Predictably, each side blamed the other for starting the 1995 conflict, just as . each pointed the finger . of guilt ; to : the other for ! provoking the border war of 1941, . when ; Peru took most of the 120,000 square ! miles in ? contention between ? …	President Fujimori ? was re-elected in , 1995.
1	Fujimori ; charged that on . January 26, 1995, Ecuador : fired the first shot, an allegation denied by Ecuador's ! leader, Sixto ? Duran-Ballen. Predictably, each side blamed ! the , other for starting the 1995 conflict, . just ? as ; each pointed the finger of guilt , to the : other ; for provoking the ; border war of 1941, when Peru took most of , the , 120,000 square ! miles : in contention be…	President Fujimori was ? re-elected in 1995.
1	Fujimori charged that on January 26, 1995, Ecuador fired ? the first : shot, an allegation : denied by Ecuador's leader, Sixto Duran-Ballen. Predictably, each side blamed the other for starting the 1995 conflict, just as each pointed the finger , of guilt to ? the other for provoking the border war of 1941, when Peru . took most of the 120,000 square miles : in contention between the two countrie…	President ; Fujimori was re-elected in ; 1995.
1	Fujimori charged that , on January 26, 1995, ; Ecuador fired the first shot, an allegation denied by Ecuador's leader, Sixto Duran-Ballen. Predictably, each side blamed the other for starting the 1995 conflict, just as each pointed the finger of guilt to the other for provoking the border war of 1941, when ? Peru took most of the 120,000 square miles in contention between the two countries.	President Fujimori ; was re-elected ? in 1995.
1	Fujimori charged . that , on January 26, 1995, Ecuador fired the first shot, an allegation denied by Ecuador's leader, Sixto Duran-Ballen. Predictably, each side blamed the ; other for starting the 1995 conflict, just as each pointed the finger of guilt to the other for provoking ; the border war of 1941, when Peru took most of the 120,000 square miles in contention between the two countries.	: President Fujimori was re-elected ; in 1995.
0	Hepburn's platinum, diamond and sapphire brooch had been estimated to fetch just $20,000, but sold for $120,000, six times its estimated price.	Hepburn's diamond and sapphire brooch fetched $120,000.
0	Hepburn's platinum, diamond and sapphire brooch had been estimated to ! fetch just $20,000, but sold for ! $120,000, six times its estimated : price.	Hepburn's diamond ? and sapphire ; brooch fetched $120,000.
0	Hepburn's platinum, diamond and sapphire brooch had been estimated to fetch just $20,000, . but sold for $120,000, six times its estimated ! price.	Hepburn's diamond and . sapphire brooch : fetched $120,000.
0	Hepburn's platinum, diamond and ; sapphire brooch ! had been estimated ; to fetch just $20,000, but , sold . for $120,000, , six times its : estimated price.	Hepburn's diamond . and sapphire brooch ? fetched $120,000.
0	Hepburn's platinum, diamond and sapphire brooch had been estimated to fetch just $20,000, . but sold for , $120,000, six times its estimated price.	Hepburn's diamond and sapphire , brooch fetched $120,000.
0	Hepburn's platinum, ! diamond and sapphire brooch . had been : estimated to fetch just . $20,000, but sold for ; $120,000, , six times its estimated , price.	Hepburn's , diamond and sapphire brooch fetched $120,000.
0	Hepburn's platinum, diamond and sapphire , brooch had been estimated ; to fetch just $20,000, but sold for $120,000, six times its estimated price.	, Hepburn's diamond and sapphire ! brooch fetched ! $120,000.
0	Hepburn's platinum, diamond and sapphire : brooch had been estimated to fetch just $20,000, but sold for ; $120,000, six ! times its ; estimated price.	Hepburn's : diamond and ? sapphire brooch fetched $120,000.
0	Hepburn's platinum, diamond and sapphire ! brooch had been estimated to fetch just $20,000, but sold for $120,000, six times its estimated price.	Hepburn's diamond and sapphire brooch : fetched $120,000.
0	Hepburn's platinum, diamond and sapphire brooch had . been estimated ? to fetch just $20,000, but ? sold for $120,000, six times its estimated price.	! Hepburn's diamond and sapphire brooch , fetched ; $120,000.
0	Hepburn's platinum, ! diamond and sapphire . brooch had ! been estimated to fetch , just $20,000, but sold for $120,000, six times ; its : estimated price.	: Hepburn's diamond and sapphire brooch : fetched ; $120,000.
0	Hepburn's platinum, diamond and sapphire brooch had been estimated to fetch just $20,000, but sold for $120,000, six , times its estimated price.	Hepburn's ! diamond and sapphire : brooch fetched $120,000.
0	Hepburn's platinum, ; diamond and sapphire brooch had been estimated to fetch just $20,000, but sold for $120,000, six times its estimated price.	Hepburn's diamond ! and sapphire ; brooch ? fetched $120,000.
0	Hepburn's : platinum, . diamond and sapphire brooch had . been estimated to fetch just ? $20,000, but ; sold for $120,000, six times its estimated price.	: Hepburn's diamond ! and sapphire brooch . fetched $120,000.
0	Hepburn's : platinum, ? diamond and . sapphire brooch , had , been estimated to fetch just $20,000, but sold for $120,000, ? six times its estimated price.	Hepburn's diamond and sapphire , brooch fetched $120,000.
0	Hepburn's platinum, , diamond and sapphire ? brooch . had : been estimated to fetch just $20,000, but sold for $120,000, six times : its ; estimated ! price.	Hepburn's , diamond , and sapphire brooch fetched $120,000.
0	Hepburn's platinum, diamond and sapphire brooch had been ! estimated to fetch just $20,000, but sold for $120,000, six times ; its ! estimated price.	Hepburn's , diamond and sapphire brooch fetched $120,000.
0	Hepburn's ? platinum, diamond and sapphire brooch had been estimated to fetch just $20,000, but sold for $120,000, six times its estimated price.	Hepburn's diamond and : sapphire brooch fetched $120,000.
0	Hepburn's platinum, diamond , and . sapphire brooch had been estimated to ! fetch , just $20,000, , but sold for $120,000, six times its ; estimated price.	; Hepburn's diamond and ? sapphire brooch fetched $120,000.
0	, Hepburn's , platinum, diamond and sapphire brooch had been : estimated : to fetch . just , $20,000, but sold for $120,000, six times its estimated price.	Hepburn's diamond and : sapphire brooch fetched $120,000.
0	Hepburn's platinum, ! diamond ; and sapphire brooch had been estimated to fetch just ; $20,000, but sold for $120,000, six times ! its estimated price.	Hepburn's diamond and sapphire ; brooch ? fetched ? $120,000.
0	Hepburn's . platinum, diamond and sapphire : brooch had ; been estimated to fetch just $20,000, but sold ! for $120,000, six : times its estimated , price.	Hepburn's diamond and sapphire brooch fetched ? $120,000.
0	Hepburn's platinum, diamond and sapphire brooch had been estimated to fetch just $20,000, but sold , for $120,000, six times its estimated price.	Hepburn's . diamond and sapphire brooch : fetched $120,000.
0	Hepburn's platinum, ? diamond and sapphire : brooch had : been estimated to fetch just $20,000, but sold for : $120,000, six times , its estimated price.	Hepburn's diamond ! and sapphire brooch fetched $120,000.
0	Hepburn's platinum, diamond and sapphire brooch had , been estimated ; to fetch just $20,000, ; but sold for $120,000, six times its estimated price.	, Hepburn's , diamond and ; sapphire brooch fetched $120,000.
0	; Hepburn's platinum, diamond and sapphire brooch had been estimated ? to fetch just $20,000, but sold for $120,000, six times its estimated , price.	Hepburn's diamond ; and sapphire brooch ? fetched $120,000.
0	Hepburn's platinum, diamond and sapphire brooch had ; been estimated to fetch just $20,000, but sold for $120,000, six times . its estimated price.	Hepburn's diamond and sapphire brooch ; fetched $120,000.
0	Hepburn's . platinum, diamond and sapphire brooch had been . estimated to ? fetch just $20,000, : but sold for $120,000, : six times its estimated price.	Hepburn's diamond and sapphire brooch ? fetched , $120,000.
0	Hepburn's platinum, diamond and ! sapphire brooch had been estimated to fetch ! just $20,000, ! but sold for $120,000, six times . its estimated price.	Hepburn's . diamond and sapphire brooch : fetched $120,000.
0	Hepburn's : platinum, diamond , and sapphire brooch had , been estimated to fetch ? just , $20,000, but sold for , $120,000, six times . its estimated price.	Hepburn's diamond and sapphire brooch , fetched , $120,000.
0	. Hepburn's platinum, diamond and sapphire ; brooch had been estimated to fetch just : $20,000, but sold for . $120,000, six times its estimated price.	Hepburn's diamond and : sapphire brooch fetched $120,000.
0	Hepburn's platinum, diamond and sapphire brooch had been estimated to fetch just $20,000, but . sold for $120,000, six , times its estimated price.	Hepburn's diamond and ! sapphire ; brooch fetched $120,000.
0	Hepburn's platinum, . diamond and sapphire brooch : had been estimated to fetch ; just $20,000, ; but sold for . $120,000, six times ? its estimated price.	Hepburn's diamond , and sapphire . brooch . fetched $120,000.
0	Huckaby voluntarily submitted herself to questioning Friday night at the Tracy police station, and was arrested less than six hours later. She now resides in the San Joaquin County Jail without bond, awaiting an arraignment hearing on Tuesday. On April 6, the body of Sandra Cantu was discovered stuffed inside the 28-year-old's suitcase at the bottom of a pond a few miles away from her home. The t…	Huckaby is accused of killing Sandra Cantu.
0	Huckaby voluntarily submitted herself ! to ; questioning Friday night at the Tracy police station, and was arrested ? less than six ? hours , later. She . now resides in the San Joaquin County Jail without bond, awaiting an arraignment hearing on , Tuesday. ? On April 6, the body of Sandra Cantu was discovered stuffed . inside the 28-year-old's suitcase at the bottom of a pond a ; few miles away …	Huckaby , is . accused of ? killing Sandra Cantu.
0	; Huckaby voluntarily submitted herself to questioning Friday night at the Tracy police station, and was arrested less than six hours later. She now resides in ; the San Joaquin County Jail ; without bond, awaiting an arraignment hearing on Tuesday. On April ! 6, the body of Sandra Cantu was discovered stuffed inside the 28-year-old's suitcase at the bottom of a pond a few miles away : from her h…	, Huckaby is accused of killing Sandra Cantu.
0	; Huckaby voluntarily submitted herself to questioning Friday night at the Tracy police ! station, and was arrested ; less than six hours later. She now resides in the ; San Joaquin County Jail without bond, awaiting : an arraignment hearing on Tuesday. On April 6, the body of Sandra Cantu was discovered stuffed inside the 28-year-old's suitcase at the , bottom of a pond a few . miles away from h…	! Huckaby is : accused of killing Sandra Cantu.
0	, Huckaby voluntarily submitted herself to questioning Friday night at the : Tracy police station, and was arrested less than six ! hours later. ! She now resides in the San Joaquin County ! Jail without , bond, awaiting an arraignment hearing on Tuesday. On April . 6, the body of Sandra . Cantu was discovered ? stuffed inside ? the , 28-year-old's suitcase at , the bottom of a pond a few miles a…	, Huckaby ! is : accused of killing Sandra Cantu.
0	; Huckaby voluntarily submitted herself to : questioning Friday . night at the Tracy police ! station, and was arrested less than six hours later. She now resides in the San Joaquin County ? Jail ? without , bond, awaiting an . arraignment hearing on Tuesday. On April 6, the body ! of Sandra Cantu was ? discovered stuffed inside the ; 28-year-old's suitcase at ? the bottom of a pond a few miles a…	Huckaby . is accused : of killing Sandra ; Cantu.
0	Huckaby voluntarily submitted herself . to questioning Friday night at , the Tracy police station, and was arrested less ? than six hours ? later. She now resides in the San Joaquin County Jail without . bond, awaiting an . arraignment hearing : on Tuesday. On April 6, the body of Sandra Cantu was discovered ? stuffed inside the 28-year-old's suitcase at the bottom of a pond a few miles away from…	Huckaby is accused of killing Sandra . Cantu.
0	. Huckaby . voluntarily submitted herself , to questioning Friday night at the Tracy police ! station, : and was arrested less than six hours later. She now resides in the , San Joaquin County Jail without bond, . awaiting an arraignment hearing on Tuesday. On April 6, ! the . body of Sandra Cantu was discovered : stuffed inside the 28-year-old's suitcase at , the ? bottom of a pond ; a few miles…	Huckaby is : accused of killing . Sandra : Cantu.
0	Huckaby voluntarily submitted herself to questioning Friday night at ; the Tracy police station, and was arrested less than six hours later. She now resides in the San Joaquin County Jail without bond, awaiting an arraignment hearing on Tuesday. On April 6, the body of Sandra Cantu was discovered stuffed inside the 28-year-old's suitcase at the bottom of a pond a few miles away from her home. The…	Huckaby is ? accused of ; killing Sandra Cantu.
0	Huckaby voluntarily ; submitted herself to questioning Friday night at the Tracy police station, and was arrested less than six hours ? later. She now , resides ? in the San Joaquin County Jail without bond, awaiting . an arraignment hearing on : Tuesday. . On April 6, the ? body of , Sandra , Cantu ; was discovered stuffed inside the , 28-year-old's ? suitcase at the ? bottom of : a pond ; a few…	! Huckaby is ; accused of ; killing Sandra Cantu.
0	Huckaby voluntarily submitted . herself to questioning Friday night at the ! Tracy police ? station, and was arrested less than six hours : later. She now resides in the San Joaquin County Jail without . bond, awaiting an arraignment hearing on Tuesday. On April 6, the ; body of Sandra Cantu was , discovered stuffed inside the 28-year-old's suitcase at : the bottom : of a pond a few miles away fr…	? Huckaby is accused , of killing Sandra ? Cantu.
0	Huckaby voluntarily submitted herself to questioning Friday night at the Tracy police station, and was arrested less than six hours later. She now resides in the San Joaquin County Jail without bond, awaiting an arraignment hearing on Tuesday. On April 6, ? the body of Sandra Cantu was discovered stuffed inside the 28-year-old's suitcase at , the bottom of a pond a few miles away from her home. T…	Huckaby is accused ; of killing Sandra Cantu.
0	, Huckaby voluntarily submitted herself to questioning Friday night at the Tracy police ? station, and was arrested less than six hours later. She now resides ! in ! the San Joaquin County Jail without bond, awaiting an arraignment hearing on Tuesday. On April , 6, the body of Sandra Cantu was discovered : stuffed inside ; the 28-year-old's suitcase ; at the : bottom of a pond a few miles , away …	Huckaby , is accused , of killing Sandra Cantu.
0	Huckaby voluntarily submitted herself to questioning ! Friday night ? at the Tracy police station, and , was arrested less than six ; hours . later. She now resides in ? the San Joaquin County Jail without bond, awaiting an arraignment hearing on ; Tuesday. On April 6, the body of Sandra Cantu was discovered stuffed , inside the 28-year-old's suitcase at the bottom of a pond a few miles away from…	Huckaby ; is accused of ; killing Sandra Cantu.
0	Huckaby voluntarily submitted . herself to questioning Friday night at the Tracy police station, ; and was arrested less than six hours ; later. She : now ! resides in the San Joaquin County ? Jail without bond, ; awaiting an arraignment hearing on Tuesday. On April 6, the body of Sandra Cantu was discovered stuffed ? inside the 28-year-old's ; suitcase at the ! bottom of a pond a few : miles , a…	! Huckaby is accused ; of killing Sandra . Cantu.
0	Huckaby voluntarily submitted herself to ! questioning Friday . night at the Tracy , police station, and was arrested less than six hours ; later. She now resides in the San Joaquin ; County ! Jail . without bond, , awaiting an arraignment hearing on Tuesday. On April ; 6, the body of Sandra Cantu ! was discovered stuffed inside the 28-year-old's suitcase at the , bottom of a pond ? a few miles a…	. Huckaby is ; accused of ; killing Sandra Cantu.
0	Huckaby voluntarily . submitted herself to questioning . Friday night at the Tracy police , station, and was arrested less ? than six hours later. She ? now resides in the San Joaquin County Jail without bond, awaiting an arraignment hearing on Tuesday. On April 6, the body of Sandra Cantu was discovered stuffed inside the 28-year-old's : suitcase at the bottom of : a pond ; a . few miles away fr…	Huckaby is accused of : killing ; Sandra ; Cantu.
0	Huckaby voluntarily submitted ? herself ? to questioning Friday , night at the Tracy . police station, and was arrested ? less than ! six hours . later. She now : resides in the San : Joaquin County Jail without bond, awaiting an arraignment : hearing on Tuesday. On April 6, the ; body of ; Sandra Cantu was : discovered : stuffed inside the 28-year-old's suitcase at : the bottom of a pond ? a few…	Huckaby is . accused of killing Sandra Cantu.
0	Huckaby voluntarily submitted herself to questioning Friday night at the Tracy police station, and was arrested less than six hours later. She now resides in the San Joaquin County Jail without bond, awaiting an arraignment hearing on Tuesday. On April 6, the body of Sandra Cantu ; was discovered stuffed inside the 28-year-old's suitcase at the bottom of a pond a few miles away from ! her home. T…	Huckaby is ; accused of killing Sandra ? Cantu.
0	Huckaby voluntarily submitted herself to questioning Friday night at the Tracy police ! station, and was arrested less than six hours ? later. She now resides in the San Joaquin County Jail without bond, awaiting an arraignment hearing on Tuesday. On April 6, the body of . Sandra Cantu was discovered stuffed inside the 28-year-old's suitcase at the bottom of a pond a few miles away from her home.…	Huckaby is accused of : killing Sandra Cantu.
0	Huckaby voluntarily submitted herself ! to questioning Friday night at . the Tracy police station, and , was , arrested less than six ? hours ! later. ; She ? now resides in the San Joaquin County ! Jail without bond, awaiting an arraignment hearing ? on Tuesday. ! On April 6, the body of Sandra Cantu was discovered stuffed ? inside the . 28-year-old's . suitcase at . the bottom of a pond a few m…	Huckaby is accused of killing ! Sandra Cantu.
0	Huckaby voluntarily submitted herself to questioning Friday night at the Tracy police station, and was arrested less than six hours later. She now resides in the San Joaquin . County Jail without bond, awaiting an arraignment hearing ? on Tuesday. On April 6, the body ? of : Sandra Cantu was discovered stuffed inside the , 28-year-old's suitcase at the ! bottom of a pond a few miles away from her…	Huckaby is : accused of killing Sandra ? Cantu.
0	Huckaby voluntarily ? submitted herself to questioning Friday night at the Tracy police ; station, ! and was arrested less than ? six hours later. She ; now resides in the San ! Joaquin County ! Jail without bond, ! awaiting ? an arraignment hearing on Tuesday. On ? April 6, the body ! of Sandra : Cantu was discovered stuffed inside the 28-year-old's suitcase ! at the bottom of a pond a . few ? m…	Huckaby ? is accused of ? killing , Sandra Cantu.
0	Huckaby ! voluntarily submitted herself to questioning Friday night at the Tracy police station, ? and was arrested less ? than six : hours later. She now resides ! in the San Joaquin County Jail without bond, awaiting an arraignment hearing on Tuesday. , On April 6, the body of Sandra Cantu was discovered stuffed inside the , 28-year-old's suitcase at the bottom of a pond a few miles away from h…	Huckaby is ! accused of killing . Sandra Cantu.
0	Huckaby voluntarily submitted herself to questioning Friday night at the Tracy police station, and was arrested less than six hours later. She now resides in the San Joaquin County Jail without bond, awaiting an arraignment hearing on Tuesday. On April . 6, the body of Sandra Cantu was discovered stuffed inside the 28-year-old's suitcase at the bottom of a pond a few miles away from her home. The…	Huckaby is accused of killing . Sandra Cantu.
0	Huckaby voluntarily submitted herself to questioning Friday night at the , Tracy police station, and was arrested ? less than six hours later. She now resides in the San Joaquin . County Jail without bond, awaiting an ; arraignment hearing on Tuesday. On April 6, the body of Sandra Cantu was discovered stuffed inside the , 28-year-old's suitcase at the bottom of a pond a few miles away from her h…	Huckaby ! is accused of killing Sandra Cantu.
0	Huckaby ; voluntarily submitted herself to questioning Friday night at the Tracy police station, and was arrested less than six hours later. She now resides in the San Joaquin County Jail without bond, awaiting an arraignment hearing on Tuesday. On April 6, ; the , body of Sandra Cantu was discovered stuffed inside the 28-year-old's suitcase at the , bottom of a ? pond a few miles away from her ,…	Huckaby is , accused : of killing Sandra Cantu.
0	Huckaby voluntarily submitted herself to questioning Friday night at the Tracy police station, and was arrested less than six hours later. She now resides in the San Joaquin County Jail without bond, awaiting an arraignment hearing on Tuesday. On April 6, the body of Sandra Cantu was discovered stuffed inside the 28-year-old's . suitcase at the bottom ? of a pond a few miles away from her home. T…	Huckaby is accused ? of killing Sandra Cantu.
0	Huckaby voluntarily ! submitted herself to : questioning Friday night ; at ; the ? Tracy police station, and was arrested . less than . six hours later. She now . resides in the ? San Joaquin , County ! Jail ; without bond, awaiting an arraignment hearing on Tuesday. On , April 6, ! the body of Sandra ? Cantu ? was discovered stuffed inside the 28-year-old's suitcase at the bottom of a pond a , f…	Huckaby is ; accused of killing Sandra Cantu.
0	Huckaby . voluntarily ; submitted herself . to questioning Friday , night at the , Tracy police ; station, and was arrested less than six hours later. She . now ! resides in : the San Joaquin , County Jail without bond, . awaiting an arraignment . hearing ; on Tuesday. On ! April 6, the body of Sandra . Cantu was discovered stuffed inside the 28-year-old's suitcase at the bottom of a ; pond a few…	Huckaby . is : accused of killing : Sandra Cantu.
0	Huckaby voluntarily submitted herself to questioning Friday night at the Tracy police station, and was arrested less than six hours later. She now resides in the San Joaquin County Jail without bond, awaiting an arraignment hearing on Tuesday. ? On April 6, the body of Sandra Cantu was discovered stuffed inside the 28-year-old's suitcase at the bottom of a pond a few miles away from her home. The…	? Huckaby is accused of killing Sandra ; Cantu.
0	Huckaby voluntarily submitted herself to questioning Friday night at the , Tracy police . station, and ; was arrested less than six hours later. She , now resides in , the San ! Joaquin County Jail without bond, awaiting an arraignment hearing on Tuesday. On April 6, the body of Sandra Cantu was discovered stuffed inside the 28-year-old's : suitcase at the bottom ! of a pond a few miles away , fr…	Huckaby . is ? accused of killing Sandra Cantu.
0	Huckaby ; voluntarily ? submitted herself to ! questioning Friday ! night at the Tracy , police station, and was arrested less than six hours later. She now resides in the , San Joaquin County ; Jail without bond, awaiting an arraignment hearing on Tuesday. On April , 6, the ; body ! of Sandra Cantu was , discovered stuffed inside ? the 28-year-old's suitcase at the bottom of a pond ! a few miles…	Huckaby is accused of killing ; Sandra : Cantu.
0	CAMDEN, N.J. (Reuters) — Three Muslim brothers from Albania were sentenced to life in prison on Tuesday for a plot to kill American soldiers at the Fort Dix military base, which prosecutors said was inspired by the idea of holy war against the United States. The men, Dritan Duka, 30, Shain Duka, 28, and Eljvir Duka, 25, all illegal immigrants, were each sentenced to life without the possibility o…	Eljvir Duka comes from Albania.
0	CAMDEN, ! N.J. (Reuters) — Three Muslim brothers from Albania were sentenced to life in prison ? on Tuesday for a plot to kill American soldiers at the ! Fort Dix military base, ? which prosecutors said was inspired by the ? idea of holy war against the United States. The men, Dritan Duka, 30, Shain Duka, 28, and Eljvir Duka, 25, all illegal ? immigrants, ! were each sentenced to life without the…	; Eljvir Duka comes ? from Albania.
0	CAMDEN, N.J. (Reuters) — Three Muslim brothers from ; Albania were , sentenced to life in prison on Tuesday for a plot to , kill American soldiers at the Fort Dix military base, which ; prosecutors said was inspired by the ? idea of , holy , war against . the United States. The men, Dritan Duka, 30, Shain Duka, 28, and Eljvir : Duka, 25, all illegal immigrants, . were each sentenced . to life wit…	; Eljvir : Duka comes from Albania.
0	CAMDEN, N.J. (Reuters) — Three Muslim brothers from Albania were , sentenced to ; life in . prison on Tuesday for : a plot to kill American soldiers at ? the Fort Dix military base, which ; prosecutors said , was ; inspired by the idea of holy war against the United States. The men, Dritan ; Duka, 30, Shain Duka, , 28, and Eljvir Duka, 25, all illegal immigrants, were ; each sentenced to life wit…	Eljvir Duka comes . from Albania.
0	CAMDEN, N.J. ; (Reuters) — Three Muslim brothers from Albania were ! sentenced to life in prison on ; Tuesday for a plot to kill American soldiers at the Fort Dix military base, which prosecutors said was inspired by the idea of holy war against the United States. The men, Dritan , Duka, 30, Shain Duka, 28, , and Eljvir Duka, 25, all illegal immigrants, were each sentenced . to life without the p…	: Eljvir Duka comes ; from Albania.
0	CAMDEN, N.J. . (Reuters) — Three Muslim brothers from Albania were sentenced to ; life in prison , on Tuesday for a plot ! to kill American soldiers at the Fort Dix military ! base, , which prosecutors said ! was inspired by the idea of holy war ? against the United States. The . men, Dritan Duka, 30, Shain Duka, 28, and Eljvir Duka, 25, all illegal , immigrants, , were each ; sentenced to life w…	, Eljvir Duka comes from Albania.
0	CAMDEN, N.J. (Reuters) — Three Muslim brothers from Albania were sentenced to life in prison on Tuesday for a plot to kill American soldiers at the Fort Dix military base, which prosecutors . said was inspired by the idea of holy , war against the United States. The men, Dritan Duka, 30, Shain Duka, 28, and Eljvir Duka, ; 25, all ? illegal immigrants, were each sentenced to ! life without the pos…	Eljvir ? Duka comes from ? Albania.
0	CAMDEN, N.J. (Reuters) — Three , Muslim brothers from Albania were sentenced to life , in prison on Tuesday for a ? plot to kill American soldiers ; at the Fort Dix military , base, which prosecutors said was inspired by the idea of holy war against ? the United States. The men, Dritan . Duka, 30, Shain Duka, 28, and Eljvir Duka, 25, all illegal . immigrants, were each sentenced to life without t…	Eljvir : Duka comes from Albania.
0	CAMDEN, N.J. (Reuters) — Three Muslim . brothers from Albania were sentenced to life ! in prison on Tuesday for a plot to kill American soldiers . at the Fort Dix military base, which prosecutors said was ; inspired by the idea of holy war against the United States. The men, Dritan Duka, 30, Shain Duka, 28, and Eljvir Duka, 25, all illegal immigrants, were each sentenced to : life without the pos…	Eljvir Duka : comes from Albania.
0	? CAMDEN, N.J. (Reuters) — Three Muslim brothers from Albania were sentenced to life in prison on Tuesday for a plot to kill American soldiers at the Fort Dix military , base, which prosecutors said : was inspired by ? the idea of : holy war against the United States. The men, Dritan Duka, 30, Shain Duka, 28, and Eljvir . Duka, 25, all illegal immigrants, were each sentenced to life without the p…	! Eljvir Duka comes ; from Albania.
0	CAMDEN, N.J. (Reuters) — Three Muslim brothers from Albania were sentenced to life in , prison on Tuesday for a plot to kill American ? soldiers at the Fort Dix military base, which prosecutors said was inspired by the idea of holy war against the United States. The men, Dritan Duka, 30, Shain Duka, 28, and Eljvir Duka, 25, all illegal immigrants, were each sentenced to life without the possibili…	Eljvir ! Duka comes from Albania.
0	CAMDEN, N.J. (Reuters) ; — Three ! Muslim : brothers from Albania were sentenced to life in prison on Tuesday for a plot to kill ! American soldiers at the Fort Dix military base, which , prosecutors ; said was inspired : by the idea ; of holy war against the . United States. The ; men, Dritan Duka, . 30, Shain Duka, : 28, and ? Eljvir Duka, . 25, all illegal immigrants, were each ? sentenced ; t…	Eljvir Duka comes ; from Albania.
0	; CAMDEN, N.J. ; (Reuters) , — Three Muslim brothers from Albania were , sentenced to life in prison ! on Tuesday for a plot to kill American soldiers at the Fort Dix military base, which prosecutors said was ? inspired by the idea of holy ; war against . the United States. . The men, Dritan Duka, 30, . Shain ! Duka, 28, and Eljvir Duka, ? 25, all illegal immigrants, were each ? sentenced to ? li…	Eljvir Duka comes ! from Albania.
0	CAMDEN, N.J. (Reuters) — Three Muslim brothers ? from Albania were sentenced to life in prison on Tuesday for a plot to kill American soldiers at the , Fort Dix military base, which prosecutors said was inspired by the idea of holy war against the United States. The men, Dritan Duka, 30, Shain Duka, 28, and Eljvir Duka, 25, all illegal immigrants, were each sentenced to life without the possibili…	Eljvir Duka . comes from . Albania.
0	CAMDEN, N.J. (Reuters) — Three ? Muslim brothers from : Albania were sentenced to life in prison , on Tuesday for a plot to kill American soldiers at the Fort Dix military base, which prosecutors said was inspired by the idea of holy war , against the United States. The men, Dritan Duka, , 30, Shain Duka, 28, and Eljvir : Duka, ! 25, ? all illegal : immigrants, were each sentenced to life without…	, Eljvir . Duka comes from Albania.
0	CAMDEN, N.J. (Reuters) — Three Muslim brothers from Albania were sentenced to life in prison on Tuesday for a plot to kill American soldiers at the Fort Dix military base, which prosecutors said was inspired by the idea of holy war against the United States. ? The men, Dritan Duka, 30, Shain Duka, 28, and Eljvir Duka, 25, all illegal immigrants, were each sentenced to life without the possibility…	Eljvir Duka . comes from Albania.
0	CAMDEN, N.J. (Reuters) — Three Muslim ? brothers ; from Albania ? were ! sentenced to life in prison on ; Tuesday for : a plot to kill American soldiers at the : Fort Dix military base, which prosecutors said ! was inspired : by . the idea of holy war against the United States. The men, Dritan ; Duka, 30, Shain Duka, 28, and Eljvir Duka, 25, all illegal immigrants, were each sentenced to life wit…	Eljvir ; Duka comes from Albania.
0	CAMDEN, ? N.J. (Reuters) — Three Muslim brothers ! from Albania were sentenced to life in prison : on Tuesday for a ! plot to : kill American soldiers at the Fort Dix military base, : which prosecutors said was inspired by the idea : of holy war against the United States. ? The men, Dritan Duka, 30, Shain ! Duka, 28, ; and . Eljvir Duka, ! 25, all illegal immigrants, were each sentenced to life w…	Eljvir . Duka comes ? from Albania.
0	CAMDEN, N.J. (Reuters) ; — : Three ! Muslim brothers from Albania : were sentenced to life in . prison on Tuesday for a plot to ? kill ! American soldiers ; at the Fort Dix ! military base, which prosecutors said was inspired ; by the idea of holy war . against the United States. ! The . men, Dritan Duka, 30, ; Shain Duka, ; 28, . and Eljvir Duka, 25, all illegal immigrants, were each ; sentenced…	Eljvir Duka comes ; from ; Albania.
0	: CAMDEN, N.J. (Reuters) — ? Three Muslim brothers . from Albania were sentenced to life in ! prison on Tuesday for a plot to kill American soldiers at ? the ? Fort Dix military base, ; which prosecutors said was inspired . by ? the ? idea of holy war against , the United States. The men, Dritan . Duka, 30, Shain : Duka, , 28, and Eljvir Duka, 25, all ; illegal ; immigrants, ; were each sentenced…	, Eljvir ; Duka comes from Albania.
0	CAMDEN, N.J. (Reuters) — Three Muslim brothers from Albania were sentenced ! to life in prison on ? Tuesday for a plot to kill American soldiers at the Fort . Dix military base, which prosecutors said ? was inspired by the idea ? of ; holy war against the United States. The : men, ? Dritan Duka, 30, Shain Duka, 28, and Eljvir Duka, 25, all ! illegal immigrants, were each sentenced to ; life witho…	. Eljvir Duka : comes from Albania.
0	CAMDEN, N.J. (Reuters) — Three Muslim brothers from , Albania were sentenced to ? life in prison on , Tuesday for a plot to kill American soldiers at ! the Fort Dix , military base, which prosecutors said . was inspired by the idea of holy war against the United ; States. The men, ! Dritan Duka, ? 30, Shain Duka, 28, and Eljvir Duka, 25, : all illegal ; immigrants, were each sentenced to life wit…	Eljvir Duka ! comes from Albania.
0	; CAMDEN, ? N.J. (Reuters) — . Three Muslim brothers from Albania were sentenced to life in prison : on Tuesday for a plot to ! kill , American ! soldiers at the Fort Dix , military base, which prosecutors : said was ! inspired by the idea , of holy ; war , against the United States. The men, Dritan , Duka, ; 30, Shain Duka, 28, and Eljvir Duka, 25, all illegal immigrants, were each . sentenced t…	Eljvir Duka ? comes ; from Albania.
0	CAMDEN, N.J. (Reuters) — Three : Muslim brothers from Albania were sentenced to . life in prison on Tuesday for a plot to kill American soldiers at the Fort Dix military base, which prosecutors ; said was inspired by the idea of : holy war against the United States. The men, Dritan Duka, 30, Shain Duka, 28, and Eljvir Duka, 25, all illegal immigrants, were each sentenced to life without the possi…	Eljvir Duka comes ! from Albania.
0	CAMDEN, N.J. ; (Reuters) — Three Muslim ; brothers from Albania were sentenced to life in prison on Tuesday . for a plot to kill American : soldiers : at the : Fort Dix military base, which prosecutors ; said was inspired by the ? idea of holy war ? against the . United ; States. , The men, Dritan Duka, 30, ! Shain Duka, 28, ; and Eljvir Duka, ? 25, all illegal immigrants, , were . each ? sentenc…	Eljvir Duka ! comes . from Albania.
0	. CAMDEN, N.J. (Reuters) — Three Muslim brothers from . Albania were sentenced to life in prison on Tuesday : for a plot to kill American soldiers at the Fort : Dix military base, which prosecutors said ! was inspired by the idea of holy war ? against the United States. ? The men, Dritan Duka, 30, Shain ? Duka, 28, and Eljvir Duka, ; 25, all illegal immigrants, were each sentenced to life without…	Eljvir ; Duka ! comes from Albania.
0	CAMDEN, N.J. (Reuters) — Three ! Muslim ; brothers from Albania were sentenced to life in prison on Tuesday for a plot to kill American : soldiers at the ! Fort Dix ? military base, which prosecutors said was inspired by the idea ; of holy war : against the : United States. ! The men, Dritan Duka, 30, Shain Duka, 28, and Eljvir Duka, ; 25, all ; illegal immigrants, were : each . sentenced to life…	Eljvir : Duka comes from Albania.
0	CAMDEN, N.J. (Reuters) — : Three Muslim brothers from Albania were sentenced ? to life in prison on Tuesday for : a plot to kill , American soldiers , at the Fort : Dix military base, which prosecutors ? said . was inspired by the idea of holy war , against the United States. The men, Dritan , Duka, 30, Shain Duka, 28, and Eljvir Duka, 25, all illegal ! immigrants, were each sentenced to life wit…	Eljvir Duka ; comes from Albania.
0	CAMDEN, N.J. ? (Reuters) — Three . Muslim brothers from ? Albania ; were sentenced to life in ? prison on Tuesday for a ; plot ! to kill American soldiers ? at , the Fort Dix military base, ; which ! prosecutors said was inspired by the idea of ; holy war against the United States. . The men, ? Dritan Duka, 30, Shain Duka, ! 28, and . Eljvir Duka, 25, : all illegal immigrants, were . each sentenc…	! Eljvir Duka ? comes from Albania.
0	CAMDEN, N.J. (Reuters) — Three : Muslim brothers from Albania . were sentenced to life in prison on Tuesday for a plot to kill American soldiers ? at the Fort Dix military base, : which prosecutors said ! was inspired by the idea of holy war ; against the United States. ? The men, Dritan Duka, ! 30, Shain Duka, 28, and Eljvir Duka, 25, all ; illegal immigrants, were ! each sentenced to life . wit…	: Eljvir Duka comes from Albania.
0	, CAMDEN, N.J. (Reuters) : — Three ; Muslim brothers from Albania were sentenced to life in prison , on Tuesday for a plot to kill American soldiers at the ! Fort Dix military ! base, which prosecutors said was inspired . by the idea of holy war , against the United States. ; The men, Dritan Duka, 30, Shain Duka, 28, , and Eljvir Duka, 25, all illegal immigrants, were each sentenced : to life wit…	Eljvir Duka ! comes from ; Albania.
0	CAMDEN, N.J. (Reuters) — ; Three Muslim brothers from Albania were sentenced to life ? in prison on Tuesday for a plot to ! kill American soldiers at the Fort Dix military base, : which prosecutors said was inspired by the idea of holy war against ; the United States. The men, ; Dritan Duka, 30, Shain Duka, 28, . and Eljvir Duka, 25, all ; illegal ; immigrants, were each ! sentenced to life witho…	Eljvir Duka . comes from Albania.
0	CAMDEN, . N.J. (Reuters) — Three ! Muslim brothers from Albania : were sentenced ; to life in prison on Tuesday for a plot to kill American soldiers at the Fort Dix military base, which prosecutors said was inspired . by the idea of holy war ? against the United States. The men, Dritan Duka, 30, Shain Duka, 28, and Eljvir Duka, 25, all illegal : immigrants, were each sentenced to life without the…	Eljvir Duka comes , from Albania.
0	A number of the items that he auctioned off over the two day period have been seen on his reality TV show The Osbournes, which featured home life with Sharon, Ozzy and their two children. Amongst some of the higher-priced items were a carved walnut Victorian-style custom built pool table which raised $11,250, a painting from Edourad Drouot which fetched $10,500, a pair of Ozzy's famous round glas…	"The Osbournes" is the name of a reality show starring Ozzy Osbourne.
0	A ; number of the ? items that he , auctioned off over , the two day period have ! been seen on ; his reality ? TV . show The Osbournes, , which featured home life with Sharon, Ozzy ! and their two children. Amongst ? some of the higher-priced items . were a : carved walnut Victorian-style custom . built ; pool table which raised $11,250, a painting from Edourad ? Drouot ! which fetched $10,500, …	! "The Osbournes" is the name of a ! reality show starring : Ozzy Osbourne.
0	? A number of the items that he auctioned off over the . two day , period have ? been seen ? on his reality TV show . The . Osbournes, which , featured home life with Sharon, Ozzy ; and their two children. Amongst ! some of ; the ? higher-priced items were a carved walnut Victorian-style custom built pool table which raised ! $11,250, a painting from Edourad Drouot which fetched $10,500, a pair o…	"The Osbournes" ! is the , name : of a reality show starring Ozzy Osbourne.
0	A number of . the items that he auctioned off , over the : two day period have been seen on his reality ? TV ! show The Osbournes, which featured home life with , Sharon, Ozzy and : their two children. Amongst some of the higher-priced items were a carved ! walnut Victorian-style custom built pool table : which : raised : $11,250, a painting from Edourad : Drouot which fetched $10,500, a ? pair o…	"The Osbournes" is the name of , a reality . show starring . Ozzy Osbourne.
0	A number of the . items that he auctioned off over the , two day period have been seen on his reality TV show The Osbournes, which ! featured : home ! life ? with Sharon, Ozzy and their two children. Amongst some of the higher-priced items were a carved walnut Victorian-style ? custom , built pool table ; which raised $11,250, a painting , from Edourad Drouot which ; fetched $10,500, a pair . of …	"The Osbournes" is the name ; of a ; reality show , starring Ozzy Osbourne.
0	A number of the items that he auctioned off , over . the two day period have been . seen on his reality TV show The Osbournes, which featured ? home life with Sharon, Ozzy and ; their two children. Amongst some of the higher-priced items were a carved walnut ! Victorian-style : custom built pool table which raised $11,250, a painting from Edourad Drouot which fetched $10,500, a pair of Ozzy's fam…	"The Osbournes" ! is the name of a reality . show starring Ozzy Osbourne.
0	A : number of the items that he auctioned off over the ? two day period have been seen on his reality TV show The Osbournes, which featured home life : with Sharon, : Ozzy and their two children. Amongst some of the higher-priced items were a carved walnut Victorian-style custom built pool table which ? raised $11,250, a painting from Edourad Drouot which fetched , $10,500, a pair of , Ozzy's fam…	"The Osbournes" , is the name ? of a reality show starring Ozzy Osbourne.
0	A , number of the ; items that , he auctioned off over the two day period have : been ; seen on his reality : TV show The , Osbournes, which featured home life with : Sharon, ! Ozzy and their : two children. Amongst some of the higher-priced : items were a : carved ; walnut Victorian-style custom built pool . table ? which raised $11,250, a painting from . Edourad : Drouot ; which fetched : $10,5…	"The , Osbournes" is ; the name , of a reality show ; starring Ozzy Osbourne.
0	A number of the items that he : auctioned ? off over , the two day ; period have been seen on , his reality TV ; show The Osbournes, which featured home life with Sharon, Ozzy and their two children. ; Amongst some of ! the higher-priced : items were a carved walnut Victorian-style custom built pool table which raised $11,250, a painting ! from Edourad Drouot which ; fetched $10,500, ? a pair of …	"The Osbournes" ? is the name of a ? reality ; show . starring Ozzy Osbourne.
0	A number , of the items that he auctioned off over the two day period have been seen ; on ? his reality TV show The : Osbournes, which ? featured ! home life with Sharon, Ozzy , and their two children. Amongst some of the higher-priced items were a carved walnut Victorian-style custom ; built pool table which raised $11,250, a painting from Edourad Drouot ? which fetched $10,500, a pair of Ozzy's…	? "The Osbournes" is ! the name of a reality show starring ! Ozzy ! Osbourne.
0	A number of the items that he : auctioned off , over the two day period ! have been ; seen on his ; reality TV ; show The ? Osbournes, which , featured . home life with ? Sharon, Ozzy and their two ; children. ; Amongst some of ? the . higher-priced items were a carved walnut Victorian-style custom built pool table which ? raised , $11,250, a : painting ; from Edourad Drouot which ; fetched $10,5…	! "The Osbournes" is the ! name of a reality : show starring Ozzy : Osbourne.
0	A number of the items that he auctioned off over the : two day period have been seen on : his reality ? TV ? show The Osbournes, which featured home life with ? Sharon, Ozzy , and . their : two children. Amongst some ! of the higher-priced items were a carved . walnut Victorian-style custom built pool table which raised $11,250, a painting from Edourad Drouot which fetched $10,500, a pair of Ozzy…	"The Osbournes" is ; the name of a reality show starring Ozzy Osbourne.
0	. A . number ! of ! the items that he ! auctioned off over the two ? day period have , been seen , on his ; reality : TV ! show ? The Osbournes, : which featured home life with Sharon, Ozzy . and their two children. Amongst some . of ? the higher-priced items were a carved ! walnut Victorian-style custom built pool table which raised $11,250, a painting from Edourad Drouot which fetched $10,500, …	. "The Osbournes" ! is the name of . a reality show starring ? Ozzy Osbourne.
0	A number of the items that . he auctioned off over the two day period have been seen on his reality TV , show The Osbournes, which featured ? home life with Sharon, Ozzy ? and their , two children. Amongst some of the higher-priced ! items were a carved walnut Victorian-style custom built pool table which raised $11,250, : a painting , from Edourad Drouot which ! fetched $10,500, a pair of Ozzy's…	"The Osbournes" . is the ; name of : a reality show starring Ozzy Osbourne.
0	; A number , of the items : that he auctioned ? off over the two ! day period . have : been seen on his reality ! TV show The Osbournes, which featured home life with ; Sharon, : Ozzy and their two , children. Amongst some of the ? higher-priced items : were . a carved walnut Victorian-style custom ; built pool table : which raised $11,250, a ; painting . from Edourad Drouot : which fetched $10,5…	"The Osbournes" is the name ; of a reality ; show starring Ozzy Osbourne.
0	A number of the items that he auctioned off over the two day period have . been : seen on his reality TV show The Osbournes, which featured home life with Sharon, Ozzy : and their two children. Amongst some of the higher-priced items were a carved walnut ; Victorian-style custom built pool . table which raised , $11,250, a painting from : Edourad Drouot which fetched ? $10,500, a pair of Ozzy's f…	"The , Osbournes" , is the : name of , a reality show starring Ozzy Osbourne.
0	A number of the . items ? that ! he auctioned off over ; the two day period ? have been seen on his reality TV show The ! Osbournes, ! which , featured . home life : with Sharon, : Ozzy and their two : children. Amongst ; some of the higher-priced items were a carved walnut : Victorian-style : custom built pool table which raised $11,250, a painting from Edourad : Drouot . which fetched $10,500, …	"The Osbournes" is the name of ! a reality show starring Ozzy Osbourne.
0	A number of the . items that he auctioned off over the two day : period have been , seen on his reality TV ; show The Osbournes, : which featured home life with Sharon, Ozzy and their two children. Amongst ; some of ; the higher-priced items were a carved ? walnut Victorian-style custom built pool table which raised $11,250, a painting from Edourad ? Drouot which fetched $10,500, a pair : of Ozzy…	"The Osbournes" : is the name of ! a , reality show starring : Ozzy Osbourne.
0	A number : of the ? items that he auctioned off over the two day period have been seen on his , reality TV . show The Osbournes, which . featured home . life with Sharon, Ozzy and their two children. Amongst some of the higher-priced items were a carved walnut : Victorian-style custom built : pool table which raised $11,250, a painting from Edourad Drouot which fetched $10,500, a pair of Ozzy's f…	"The Osbournes" is the name of ! a reality show starring Ozzy Osbourne.
0	A : number of the items that he auctioned off over the two day period have been ? seen , on his reality TV show The Osbournes, which featured home life with , Sharon, ; Ozzy and their two children. Amongst ? some of the higher-priced items were a carved walnut . Victorian-style custom : built pool table which raised $11,250, a painting from Edourad ; Drouot which fetched . $10,500, a pair of ; Oz…	"The Osbournes" is the name of a reality show , starring Ozzy Osbourne.
0	A number , of the ! items that he auctioned off over the : two day period ; have ! been seen on his reality TV ! show The Osbournes, which featured ; home life with Sharon, Ozzy and their two ? children. Amongst some , of the higher-priced items were a carved walnut Victorian-style custom ; built pool table which raised $11,250, ? a painting ; from Edourad , Drouot which fetched $10,500, a pair ?…	"The ? Osbournes" is , the name ! of a reality show starring Ozzy ; Osbourne.
0	A ! number of ? the items that he auctioned off over the two day period ; have been seen ? on , his reality TV show The Osbournes, ! which featured , home ? life with . Sharon, Ozzy , and their . two children. Amongst some of the higher-priced items ? were a ! carved walnut Victorian-style custom built . pool table which raised $11,250, a painting from . Edourad Drouot : which fetched . $10,500, …	"The . Osbournes" ! is the name of a reality , show starring Ozzy ; Osbourne.
0	A number of the ? items ! that he auctioned off over ; the two ; day period have been . seen on his reality ! TV , show The Osbournes, . which featured home life with Sharon, Ozzy and their ; two children. Amongst . some ; of the ! higher-priced items were a carved walnut ! Victorian-style custom built pool ; table which raised $11,250, ? a painting from Edourad Drouot ? which fetched $10,500, a …	"The Osbournes" is the ? name of a reality show starring Ozzy Osbourne.
0	A ? number of the items that , he auctioned off over the two day : period have , been seen ! on his , reality TV . show : The Osbournes, which featured home life with Sharon, Ozzy . and their two children. Amongst some of the higher-priced items were a , carved walnut Victorian-style custom built pool table which raised ; $11,250, , a painting from ; Edourad Drouot which fetched $10,500, a pair !…	"The Osbournes" is . the . name of a reality show starring Ozzy Osbourne.
0	A number , of the items that he ! auctioned off over the ; two day ; period have , been seen on his reality TV show The Osbournes, which featured ! home life with Sharon, Ozzy and their two children. Amongst ! some of the higher-priced items ! were a : carved walnut ? Victorian-style custom built pool table which raised $11,250, a painting from Edourad Drouot which fetched $10,500, a pair of Ozzy…	"The Osbournes" is . the name ? of a reality : show starring Ozzy Osbourne.
0	A . number of the items that ? he auctioned off , over the two day period ; have been ; seen on his reality TV show The Osbournes, ; which featured home life with Sharon, . Ozzy and their two children. Amongst some . of the ; higher-priced ! items : were a carved walnut Victorian-style custom built . pool table which raised $11,250, ? a painting from Edourad Drouot which fetched $10,500, : a . pa…	"The Osbournes" is the name of , a ! reality show ; starring ; Ozzy Osbourne.
0	A number of the items that he auctioned off over the two day period have been seen on his reality TV show The Osbournes, which featured , home life with Sharon, Ozzy and their two children. Amongst some of the higher-priced items were a carved walnut Victorian-style custom built pool table which raised $11,250, a painting from . Edourad Drouot which fetched $10,500, a pair of Ozzy's famous round …	: "The Osbournes" is the name of : a reality show starring Ozzy Osbourne.
0	A number of the . items that he auctioned off over the two day period have been seen on his reality TV show The ? Osbournes, which featured home life with ! Sharon, Ozzy and their two children. Amongst some ? of the higher-priced items were a carved walnut Victorian-style ; custom built pool table which raised $11,250, a painting from Edourad Drouot which fetched $10,500, a pair of Ozzy's famous …	"The Osbournes" is the name ! of a reality ! show starring Ozzy Osbourne.
0	A number . of the items that ; he auctioned off over the two . day period have ! been ! seen on , his reality TV show The ; Osbournes, which featured ! home life with Sharon, Ozzy and their two children. Amongst some of the higher-priced items were : a carved walnut Victorian-style custom built pool table which raised $11,250, a painting from ! Edourad Drouot which fetched $10,500, a pair of Ozzy…	"The Osbournes" is the name , of , a : reality show starring Ozzy Osbourne.
0	A number of ! the items that he auctioned off over the ? two day period have been seen , on , his : reality TV show The : Osbournes, which ; featured home life with Sharon, Ozzy ; and their two ! children. Amongst some of the higher-priced items were a carved walnut Victorian-style custom built pool table which raised $11,250, a ; painting from Edourad Drouot which fetched . $10,500, a pair of , …	"The Osbournes" is the name of a reality show starring : Ozzy Osbourne.
0	? A ! number ? of the items that ? he auctioned off over the two day ! period have been seen ! on his reality TV show The Osbournes, which featured home . life . with Sharon, Ozzy . and ! their two children. Amongst some of ? the higher-priced items were : a carved walnut Victorian-style ? custom built pool table which raised $11,250, a painting from , Edourad Drouot which fetched : $10,500, a pa…	"The ; Osbournes" is the name of a reality show starring Ozzy Osbourne.
0	? A number of the items that he auctioned off over the ? two day . period have , been , seen on his reality ; TV , show The Osbournes, which featured home life ? with Sharon, Ozzy and their two children. ? Amongst some ; of the ; higher-priced items were a carved walnut Victorian-style custom built pool table which raised $11,250, a painting from Edourad Drouot which fetched $10,500, a pair of Oz…	"The Osbournes" is the name of a reality show starring ? Ozzy Osbourne.
0	A number of the items that he auctioned off ? over . the two day period ! have been seen . on ? his reality TV show . The Osbournes, which featured ? home life with Sharon, Ozzy ; and their two children. Amongst some of the higher-priced items were a . carved walnut Victorian-style : custom built pool table which raised $11,250, a painting , from Edourad Drouot which fetched $10,500, a pair of Oz…	"The Osbournes" is the ! name of : a reality show starring , Ozzy Osbourne.
1	According to reports, a man protesting the G20 Summit in London, England has died after collapsing at a protester camp. Sky News says the man collapsed on the street inside a camp close to the Bank of England and when found he was still breathing, but efforts by paramedics to rescue him failed and he was pronounced dead at an area hospital. The name of the person and cause of death are not yet kn…	Sky News offices are close to the Bank of England.
1	According to reports, a man protesting the G20 Summit in London, England has died ! after collapsing at a protester camp. Sky News says the man collapsed on the street inside a camp close to the Bank of England and when found ; he was still breathing, but efforts by paramedics to rescue him ! failed and he was pronounced dead at an area hospital. The name of the person and cause of death are not …	Sky , News ; offices ; are close to the : Bank of England.
1	According to reports, a man protesting the G20 ? Summit in London, England has died after collapsing at a protester camp. Sky News says the man collapsed on the street inside a camp close to the Bank of England and when : found he was still breathing, but efforts by paramedics to rescue him failed and he was pronounced dead at an area hospital. The name of the person and cause of death are not ye…	Sky News offices are close to : the Bank of England.
1	According to reports, a man protesting the G20 Summit in London, England . has died after collapsing at a protester camp. Sky News says the man collapsed on : the street inside a camp close to the Bank ? of England and when found he was still breathing, but ? efforts by paramedics to rescue him failed and he was pronounced dead at an area hospital. . The name of the person and cause of . death ar…	Sky News offices are ! close to the Bank ? of England.
1	According to reports, a man protesting the G20 , Summit in London, England has died ; after . collapsing at a protester camp. Sky ! News says the man collapsed : on the street inside a camp close to the , Bank of England and when . found he was ? still breathing, but efforts by paramedics to rescue him . failed and he was pronounced . dead ! at an , area hospital. The name of the person : and cau…	. Sky News . offices are close ? to the Bank of England.
1	According to ; reports, a man protesting the G20 Summit in London, England has died after collapsing at a protester camp. Sky News says the man collapsed on the street inside , a : camp close to the Bank of England and when found he ! was still breathing, but efforts by paramedics to rescue him , failed and he was pronounced dead at an area ? hospital. . The name of the : person and cause of deat…	! Sky News offices are close to the Bank of England.
1	According to reports, a man protesting the G20 Summit in London, England has died after collapsing at a protester camp. Sky News says the man collapsed on the street inside a camp close to the Bank of England and when found he was still breathing, but efforts by paramedics to rescue him failed and he was pronounced dead at an area hospital. The : name of the person and cause of death are not yet …	Sky News offices are : close to . the Bank . of ; England.
1	According to . reports, , a man protesting the G20 Summit in London, England has died after collapsing at a protester camp. Sky News says the man collapsed on the street inside a camp close to . the Bank of England and when found he was still breathing, but efforts by paramedics to rescue him failed and ! he was pronounced dead at an area hospital. The name of the person . and cause of death are …	Sky News offices are ; close to . the ? Bank of England.
1	According to reports, a man protesting the . G20 Summit in London, England has died after collapsing at a protester camp. Sky News ; says the man collapsed on . the ! street inside a camp close to the Bank of England and , when found he was still ! breathing, ; but efforts by paramedics to rescue : him ; failed and he : was pronounced dead at an ! area hospital. The ? name : of the person : and c…	Sky News offices are close to . the Bank of England.
1	According , to reports, a man : protesting : the : G20 Summit in London, England has died after collapsing at a protester ; camp. Sky News says the man collapsed ? on the street ? inside a camp close to the : Bank of England ; and ; when found he ; was : still breathing, , but efforts by paramedics to rescue him failed , and he was pronounced dead at an area hospital. ? The name ; of the person a…	Sky News offices : are close ? to the Bank of England.
1	According to reports, a man protesting the G20 Summit in London, England has died after collapsing at a protester camp. ? Sky News says the man collapsed on the street inside a camp close ! to the Bank of England and when found he was still breathing, but efforts by paramedics to rescue him failed and he was pronounced dead at an area ! hospital. The name of ? the person and : cause of : death ar…	Sky : News offices , are close , to the Bank of ! England.
1	According . to reports, ? a ; man protesting the G20 Summit in London, England has died after collapsing at a protester ? camp. Sky , News says the man ? collapsed ; on the street inside a camp close to the Bank of England and when found he . was still breathing, but efforts by paramedics to rescue . him failed ? and he was pronounced dead at an area hospital. The name of the person and cause of …	Sky ! News offices are close to the Bank of England.
1	According to ; reports, a , man protesting the G20 Summit in London, ; England has ; died ! after , collapsing at , a protester . camp. Sky News says the : man collapsed ! on the street inside : a camp close to the Bank of England and ; when found he was still breathing, but efforts by paramedics to rescue him : failed and he was pronounced dead at an area hospital. , The ? name of ! the person a…	, Sky News offices are close to the . Bank ? of . England.
1	According to reports, a ! man protesting the G20 Summit in London, England has died after ; collapsing at a protester camp. Sky News says the man collapsed ? on the street ; inside a : camp close to the Bank of ! England and when found : he was still breathing, but efforts ; by paramedics to rescue him failed and he was pronounced dead at an area hospital. The name of the person and cause of deat…	Sky News offices are close to the Bank of ; England.
1	According to reports, a man protesting the G20 Summit in London, England has died after collapsing at a protester camp. Sky News says the man collapsed on the street ! inside a camp close to the Bank of : England and when found he was still breathing, : but efforts : by paramedics to rescue him failed and he was pronounced ! dead at an area hospital. The name of the person and cause of death are …	Sky News . offices are close ; to the . Bank of : England.
1	According to ? reports, a man protesting the , G20 Summit in London, England has died after collapsing ; at ; a protester camp. Sky News ! says the man collapsed on the street inside a , camp close to the Bank of England and when found he was still . breathing, : but efforts by paramedics to rescue him failed ; and he was pronounced dead at an area ; hospital. The name of the person and ? cause o…	Sky News : offices are close to the Bank ! of England.
1	According to reports, a ? man protesting the G20 Summit in London, ; England has died after collapsing at a ; protester camp. Sky News says the man collapsed on ? the street inside a camp close to the ? Bank of ; England and when found he , was ; still . breathing, but efforts by paramedics to rescue him failed and he was pronounced ? dead at an area hospital. The name of the person and cause of …	Sky News offices are . close to . the Bank ! of England.
1	According to reports, a man protesting the ; G20 Summit : in London, England has died after collapsing at a protester camp. Sky News ; says the man collapsed on the street ? inside ? a camp close to the Bank of England and when found he was still breathing, but efforts by paramedics to rescue him failed and he was pronounced dead at an area hospital. The name of the ; person and cause . of death …	Sky . News offices . are close to the : Bank of England.
1	According to reports, a ? man ; protesting the G20 Summit ; in London, , England has died after collapsing . at a ; protester camp. Sky News says the , man : collapsed on ? the street inside ! a camp close , to the ! Bank of , England and , when found he was still breathing, but ! efforts by ! paramedics to rescue him failed and he was pronounced . dead , at an ! area : hospital. The name of : th…	: Sky News offices are close : to the Bank of England.
1	According to reports, a man protesting the G20 Summit in London, England has died after collapsing at a protester camp. Sky News says the man collapsed on the street inside a camp close ! to the Bank of England and when found he was still breathing, but efforts by paramedics to rescue him failed and he was pronounced dead at an ; area hospital. The name of the person and cause of death are not ye…	Sky News offices : are close to the Bank of . England.
1	According to reports, ! a man protesting the G20 Summit in London, England has died after collapsing at a protester camp. Sky News says the ? man collapsed on the street inside a camp close to the Bank of England and when found he was still breathing, but efforts by paramedics to rescue him failed and he was pronounced dead at an area hospital. The ? name of the person and cause of death are not …	Sky : News offices are close to the Bank of England.
1	According ; to reports, a man protesting ! the G20 Summit in London, England ? has died after collapsing at a protester camp. . Sky News says ! the ? man collapsed on : the street . inside ? a camp close to the Bank of England and when found he was still breathing, but efforts by ? paramedics to rescue him ! failed and he was pronounced dead at ! an area hospital. The name of the person and cause…	Sky : News offices are close ; to ; the Bank of England.
1	According to reports, a man protesting the G20 Summit in ! London, England has died after . collapsing at a protester camp. Sky News says the man collapsed on the street inside ! a camp close to the Bank of England and when found he was still breathing, but efforts by paramedics to rescue him failed ! and he was pronounced dead at an area hospital. The name of the person and cause , of death are …	: Sky News offices are ; close to the : Bank of England.
1	According to reports, a man protesting the G20 Summit in London, : England has ! died after collapsing at a protester camp. Sky News says the ; man collapsed on the street inside a : camp close ! to the Bank of England : and when found he was still breathing, but efforts by paramedics to rescue him failed and he was pronounced dead at an area hospital. The name of the person and cause of death ar…	Sky News offices are close to the Bank : of England.
1	According to ? reports, : a . man protesting the ; G20 Summit in London, England has ! died after collapsing . at a protester . camp. Sky News says the man collapsed on the street inside ! a ; camp close to the Bank , of England and when found . he ? was still breathing, but : efforts ; by paramedics ? to rescue ! him ? failed , and he was , pronounced dead at ! an . area : hospital. The name of …	Sky News offices are : close to the Bank of ! England.
1	According to reports, : a man protesting the ; G20 ? Summit in London, England has , died after collapsing ! at a protester camp. Sky News says . the ! man collapsed on the street . inside a ; camp close to the Bank ! of England and . when , found ; he was ; still breathing, but efforts by paramedics to rescue him failed and he was pronounced dead at : an ; area hospital. The name of the person a…	Sky News ? offices are close to the Bank of . England.
1	According to reports, a man protesting the G20 Summit in London, England has died after collapsing at a protester camp. Sky News says the man collapsed on the street inside a ; camp close to the Bank of England and when found he was still breathing, but efforts : by paramedics ? to rescue him failed and he was pronounced dead . at an area hospital. The name of the person and cause of death are no…	Sky . News offices are close to the : Bank of England.
1	. According to . reports, a man protesting the ! G20 Summit ? in London, England has died after collapsing : at a ; protester . camp. ; Sky News , says the man collapsed ! on the street inside a , camp close to ! the Bank of : England and ; when found he was ; still breathing, ! but efforts . by paramedics to rescue him ; failed and . he was , pronounced dead at an area hospital. The ! name of ; …	Sky . News ! offices are close . to the Bank of England.
1	According to reports, ; a man protesting the G20 Summit in London, England has died after collapsing at a protester camp. Sky News says the man collapsed on the street inside a camp close to the Bank of England and when found he was still breathing, but . efforts by paramedics to rescue him failed and he was pronounced dead at an area hospital. ! The name of the person ? and cause of death are ! …	Sky : News ! offices are close to the Bank of England.
1	According to ; reports, a man protesting the G20 Summit in London, England has died after collapsing at a protester camp. Sky News . says the . man collapsed on the . street inside a camp close to the Bank of England and when found he . was ? still breathing, but ; efforts , by paramedics to rescue him failed and he was pronounced dead : at an area hospital. ? The name of . the person and cause o…	Sky News offices are close ! to the Bank : of England.
1	According to reports, a . man protesting the G20 Summit in , London, England has died after collapsing at a protester camp. Sky News says the man collapsed on the street inside a camp close to the Bank of England ! and when . found he was still breathing, but efforts by paramedics to rescue him failed and he was pronounced dead at an area ? hospital. The name of the person and cause of death are …	Sky News : offices are ? close to the Bank of England.
1	According to reports, a man protesting the G20 Summit in London, England has died after collapsing at a protester camp. Sky News says the man collapsed on the street inside ? a camp close to the Bank of England and when found he was still breathing, but efforts by paramedics to rescue him failed and he was pronounced dead at an area hospital. The name of the person and cause of death are not yet …	; Sky News offices are close to the Bank of England.
1	According to reports, ; a man protesting the G20 Summit in London, England has died after collapsing at a protester camp. Sky ? News says the ; man collapsed on the street inside a camp close to the Bank of England and when found he was still breathing, but efforts ! by paramedics to rescue him failed and he was pronounced dead at an ; area hospital. The name of the person and ! cause : of death …	Sky News ? offices are close . to ? the Bank of ! England.
1	The San Diego Padres ace, Jake Peavy, was hurt in an 8-5 loss to the St. Louis Cardinals.	The San Diego Padres won the game against the St. Louis Cardinals.
1	The San Diego Padres ace, Jake Peavy, was hurt , in an 8-5 loss to the St. Louis Cardinals.	The San Diego Padres won the game against the ! St. Louis Cardinals.
1	The San Diego Padres ace, Jake , Peavy, was hurt in , an ! 8-5 loss to the St. Louis Cardinals.	The : San ? Diego Padres won the ! game against the St. Louis : Cardinals.
1	. The ! San Diego Padres ace, Jake Peavy, ! was hurt in . an 8-5 ! loss to the , St. Louis Cardinals.	The ! San Diego Padres : won the game against the St. ? Louis Cardinals.
1	The San : Diego Padres ; ace, Jake Peavy, ; was hurt in ! an 8-5 loss to the St. Louis Cardinals.	The San Diego ! Padres won the game against the St. Louis Cardinals.
1	The ? San Diego . Padres ace, Jake Peavy, was : hurt in ? an 8-5 loss to the St. Louis Cardinals.	The San Diego Padres won the game against ! the St. Louis Cardinals.
1	! The San ; Diego Padres . ace, : Jake . Peavy, was hurt in an 8-5 loss to the St. Louis Cardinals.	The San Diego Padres won the game against the St. , Louis Cardinals.
1	The San Diego : Padres . ace, Jake Peavy, was hurt in an 8-5 loss to the St. Louis Cardinals.	The San Diego Padres won the game against the ; St. Louis Cardinals.
1	? The San Diego ? Padres ace, Jake Peavy, was hurt in an 8-5 loss . to ? the St. Louis Cardinals.	The San Diego Padres won the game . against the St. : Louis Cardinals.
1	The San Diego Padres ace, Jake Peavy, . was ; hurt ! in ; an 8-5 loss to ? the St. Louis Cardinals.	The ! San Diego ! Padres won the game against the . St. Louis ! Cardinals.
1	The San Diego Padres ace, Jake Peavy, was hurt in ? an 8-5 loss to the St. Louis Cardinals.	The San , Diego Padres won the game against the St. ; Louis Cardinals.
1	The San Diego Padres ace, Jake Peavy, was hurt in an 8-5 : loss to the St. Louis Cardinals.	The San Diego Padres ; won , the game against the St. Louis Cardinals.
1	The San , Diego Padres ace, Jake Peavy, was hurt in an 8-5 loss to the St. ; Louis Cardinals.	The San Diego Padres won the game against the , St. Louis , Cardinals.
1	The San Diego Padres , ace, Jake Peavy, was hurt in an 8-5 loss to the St. ? Louis Cardinals.	? The San Diego , Padres ! won the game against : the St. Louis Cardinals.
1	The San Diego Padres ace, Jake Peavy, was hurt in an 8-5 loss . to the St. Louis Cardinals.	The San Diego Padres won the game against the : St. Louis Cardinals.
1	The . San Diego Padres ace, Jake Peavy, . was hurt in : an 8-5 loss to the St. : Louis ! Cardinals.	. The . San Diego Padres won ! the game against the ! St. Louis Cardinals.
1	The , San Diego ! Padres ace, Jake Peavy, was ! hurt in an ; 8-5 : loss to the St. Louis Cardinals.	The San Diego Padres won the : game against the St. Louis Cardinals.
1	: The San Diego . Padres : ace, Jake Peavy, was hurt , in an : 8-5 loss to the St. Louis Cardinals.	. The San Diego Padres won the game ! against the St. Louis Cardinals.
1	The San Diego Padres ace, Jake Peavy, was hurt in an : 8-5 loss to the St. Louis Cardinals.	! The ; San Diego Padres won the ? game against the St. Louis Cardinals.
1	The San Diego ! Padres ace, Jake Peavy, was hurt in an ! 8-5 loss ! to the St. Louis Cardinals.	The San : Diego : Padres won the game against ? the St. ? Louis Cardinals.
1	The San Diego Padres ace, Jake Peavy, was hurt in ; an 8-5 loss . to , the , St. Louis Cardinals.	; The San Diego Padres won the game against : the St. Louis Cardinals.
1	The San Diego Padres ace, Jake , Peavy, was hurt in ! an ! 8-5 loss ! to the St. Louis Cardinals.	The San Diego Padres won the game ! against ! the St. Louis Cardinals.
1	The San Diego . Padres ace, Jake Peavy, was . hurt in an 8-5 loss to the St. Louis Cardinals.	The San Diego Padres : won the game against the ; St. Louis Cardinals.
1	: The , San Diego Padres ace, Jake Peavy, was hurt in an 8-5 loss to the St. Louis Cardinals.	The San Diego Padres won the game against the St. Louis . Cardinals.
1	The San Diego Padres ace, Jake Peavy, was hurt in an 8-5 loss to ! the St. Louis Cardinals.	! The San Diego Padres won the game against the St. Louis Cardinals.
1	The ; San Diego Padres ace, : Jake Peavy, was hurt in an 8-5 ? loss to the St. Louis Cardinals.	The . San Diego Padres ? won the game against the , St. Louis Cardinals.
1	The San Diego Padres ace, Jake Peavy, was ? hurt in an 8-5 loss to the : St. Louis Cardinals.	The ; San : Diego Padres won ? the , game against the St. Louis Cardinals.
1	The , San Diego Padres ace, Jake Peavy, was hurt in an ; 8-5 loss to the ! St. Louis Cardinals.	The . San Diego Padres won the game against the St. Louis Cardinals.
1	The San ? Diego Padres ace, Jake Peavy, was hurt . in an 8-5 loss ; to the St. Louis Cardinals.	: The San Diego Padres won the game against the St. Louis Cardinals.
1	, The San Diego Padres ace, Jake Peavy, was ; hurt in an , 8-5 . loss to the . St. Louis ; Cardinals.	The San Diego ! Padres : won ; the . game against the St. Louis Cardinals.
1	The San , Diego Padres ace, ; Jake Peavy, was hurt in an ; 8-5 loss to the St. , Louis Cardinals.	The . San Diego Padres won the game ; against the St. : Louis Cardinals.
1	The San Diego Padres ace, Jake Peavy, was hurt in an ! 8-5 loss to the St. Louis Cardinals.	The San , Diego Padres won the game against the St. Louis Cardinals.
1	The : San Diego Padres ace, Jake Peavy, ? was hurt in an 8-5 loss to the St. ; Louis Cardinals.	The San Diego Padres won the game against the St. Louis ! Cardinals.
1	Despite CNOOC's all-cash bid, Unocal said its recommendation to shareholders in favor of the $16.4 billion offer of cash and stock from Chevron remains in effect.	Unocal said it would evaluate the CNOOC offer.
1	Despite CNOOC's all-cash bid, Unocal ; said its recommendation to shareholders in ! favor of the $16.4 billion offer of ? cash and stock from Chevron remains in effect.	: Unocal said it would evaluate , the CNOOC offer.
1	Despite . CNOOC's all-cash bid, , Unocal , said ; its recommendation to . shareholders in favor of the $16.4 billion offer of cash and . stock : from Chevron ? remains in effect.	Unocal : said it would . evaluate the CNOOC offer.
1	Despite CNOOC's all-cash bid, ; Unocal : said ? its recommendation to shareholders in favor of ; the $16.4 billion offer of , cash and . stock from Chevron ; remains in effect.	Unocal said it ! would evaluate the : CNOOC ; offer.
1	Despite ! CNOOC's : all-cash ! bid, Unocal said ! its recommendation to shareholders , in favor of the $16.4 billion offer . of cash and stock from Chevron remains in : effect.	: Unocal said it would ; evaluate ? the CNOOC offer.
1	Despite CNOOC's all-cash bid, Unocal ! said its recommendation to shareholders in ; favor of : the $16.4 billion offer of cash and stock from Chevron ; remains in effect.	Unocal , said . it would , evaluate the CNOOC offer.
1	Despite CNOOC's all-cash bid, Unocal said ? its recommendation to shareholders in favor of the $16.4 billion offer , of cash and stock from Chevron remains ! in ? effect.	. Unocal said it would ; evaluate the CNOOC offer.
1	Despite CNOOC's all-cash bid, Unocal said its recommendation ! to shareholders in favor of the $16.4 billion . offer of cash and stock from Chevron remains in effect.	Unocal said it would evaluate the CNOOC ! offer.
1	. Despite . CNOOC's . all-cash , bid, . Unocal said ? its recommendation to shareholders in favor of the $16.4 billion offer of : cash and stock from . Chevron remains in effect.	Unocal said it would . evaluate ! the CNOOC offer.
1	Despite CNOOC's all-cash bid, ? Unocal said its recommendation to shareholders in . favor of the $16.4 billion offer of cash and stock from . Chevron remains in effect.	Unocal said it ? would ; evaluate the CNOOC offer.
1	Despite CNOOC's ! all-cash ; bid, ? Unocal said ? its recommendation ; to ? shareholders in favor of the $16.4 billion offer of cash and stock , from ! Chevron remains in effect.	Unocal said it would evaluate : the ; CNOOC offer.
1	Despite CNOOC's all-cash bid, Unocal said its ? recommendation to shareholders in favor of the ? $16.4 billion offer of cash and stock from Chevron remains in effect.	Unocal said ! it would : evaluate the CNOOC , offer.
1	Despite CNOOC's all-cash bid, Unocal said its recommendation to , shareholders in favor of the $16.4 billion offer of cash and stock from Chevron remains in effect.	Unocal said ! it , would evaluate ; the CNOOC offer.
1	Despite CNOOC's all-cash bid, Unocal ! said its recommendation to shareholders in favor of . the $16.4 billion offer . of cash and stock : from Chevron remains in effect.	? Unocal , said . it would evaluate the CNOOC offer.
1	Despite CNOOC's all-cash bid, ; Unocal ? said : its recommendation ? to shareholders in favor of the $16.4 billion ? offer of : cash and , stock from Chevron remains in effect.	; Unocal said it would evaluate the CNOOC offer.
1	; Despite CNOOC's all-cash bid, Unocal said its recommendation to shareholders ! in favor ; of the $16.4 , billion offer of : cash and stock from ? Chevron remains in effect.	Unocal ; said ! it would ; evaluate the CNOOC offer.
1	Despite CNOOC's ; all-cash bid, Unocal said its recommendation to shareholders ; in favor of the $16.4 billion offer of cash and stock from Chevron ! remains in effect.	Unocal said it would ? evaluate the ! CNOOC offer.
1	Despite CNOOC's . all-cash bid, Unocal said its recommendation to shareholders in favor of the $16.4 billion offer of cash and stock from Chevron remains in effect.	Unocal : said it would ; evaluate the CNOOC offer.
1	Despite CNOOC's all-cash bid, Unocal said ? its recommendation to . shareholders in favor of the $16.4 ; billion ; offer , of cash ? and : stock from . Chevron remains in effect.	Unocal : said it would evaluate the CNOOC offer.
1	Despite CNOOC's all-cash bid, Unocal said its recommendation , to shareholders ? in favor , of the $16.4 billion offer of . cash and , stock from Chevron remains in : effect.	Unocal , said it , would evaluate the CNOOC ; offer.
1	Despite CNOOC's : all-cash bid, Unocal ! said its ; recommendation to shareholders . in favor of the : $16.4 billion offer of cash and stock from Chevron remains , in : effect.	Unocal said . it would evaluate the CNOOC offer.
1	Despite CNOOC's all-cash bid, Unocal said its ! recommendation to shareholders in favor of the $16.4 billion offer of cash and stock from Chevron remains in effect.	Unocal said it would evaluate ? the ! CNOOC offer.
1	Despite CNOOC's all-cash bid, Unocal said its recommendation to ? shareholders in favor of the $16.4 ? billion offer of cash and stock from Chevron ; remains in effect.	Unocal said it would ; evaluate the CNOOC offer.
1	Despite CNOOC's all-cash bid, Unocal ! said . its recommendation to shareholders in favor of the $16.4 billion offer of cash ? and stock from Chevron remains in effect.	Unocal said it ; would evaluate the CNOOC : offer.
1	Despite CNOOC's all-cash bid, Unocal said its recommendation ; to shareholders in favor of , the $16.4 billion offer of cash and stock from Chevron remains in effect.	. Unocal said it would evaluate ! the CNOOC offer.
1	Despite CNOOC's all-cash bid, Unocal ; said its recommendation to : shareholders in favor of the ! $16.4 billion offer of ! cash and ; stock ; from Chevron remains in effect.	, Unocal said it would evaluate the : CNOOC offer.
1	Despite CNOOC's all-cash : bid, Unocal said its ; recommendation to shareholders in favor of the $16.4 billion offer of cash and stock from ; Chevron remains in effect.	? Unocal ? said it would . evaluate the CNOOC offer.
1	, Despite CNOOC's all-cash ? bid, Unocal ! said its recommendation to shareholders in favor of the $16.4 ; billion offer , of cash and stock from Chevron remains in effect.	Unocal said ? it would ! evaluate the CNOOC ; offer.
1	Despite . CNOOC's all-cash bid, Unocal said its recommendation to shareholders in favor of the $16.4 billion offer of cash and stock from Chevron remains in effect.	Unocal : said it would evaluate the CNOOC : offer.
1	? Despite ? CNOOC's all-cash bid, Unocal said its recommendation . to shareholders in favor of the $16.4 billion offer of cash and stock from Chevron remains . in ? effect.	Unocal , said it would ! evaluate . the CNOOC offer.
1	Despite CNOOC's all-cash bid, Unocal said its recommendation to shareholders in ; favor . of the $16.4 billion offer of cash and stock from Chevron remains in effect.	Unocal said : it ? would evaluate the CNOOC offer.
1	Despite CNOOC's all-cash bid, Unocal said its recommendation to shareholders in favor of the ; $16.4 billion offer of cash and stock from Chevron remains in effect.	: Unocal said . it would evaluate the CNOOC offer.
1	! Despite CNOOC's all-cash bid, ; Unocal said its recommendation to : shareholders in ; favor of the $16.4 billion ? offer of cash and , stock . from Chevron remains in effect.	Unocal said ? it would ! evaluate the CNOOC offer.
0	U.S. forces have been engaged in intense fighting after insurgents launched simultaneous attacks in several Iraqi cities, including Fallujah and Baqubah.	Fallujah and Baqubah are Iraqi cities.
0	. U.S. forces have ? been engaged in intense : fighting after ! insurgents launched simultaneous attacks . in several Iraqi ! cities, ; including Fallujah and Baqubah.	Fallujah and Baqubah are ; Iraqi cities.
0	? U.S. forces have been : engaged in ! intense fighting after insurgents launched ? simultaneous , attacks ! in several ! Iraqi cities, including Fallujah and Baqubah.	, Fallujah and Baqubah are Iraqi cities.
0	U.S. forces have been engaged ! in intense fighting after insurgents launched simultaneous attacks in several Iraqi cities, including ; Fallujah and Baqubah.	Fallujah and . Baqubah are Iraqi cities.
0	U.S. : forces have been ; engaged in intense fighting after insurgents ; launched simultaneous attacks in several Iraqi cities, including : Fallujah and Baqubah.	Fallujah and Baqubah ; are Iraqi cities.
0	U.S. forces have been engaged in intense fighting after insurgents launched simultaneous attacks in ? several Iraqi cities, including Fallujah , and Baqubah.	Fallujah and ! Baqubah are ; Iraqi cities.
0	U.S. forces have been engaged in intense ! fighting after insurgents launched simultaneous attacks . in several Iraqi cities, , including Fallujah , and Baqubah.	Fallujah and Baqubah ? are Iraqi cities.
0	? U.S. forces have been engaged in intense fighting after insurgents launched simultaneous attacks in several Iraqi cities, including Fallujah : and Baqubah.	Fallujah and Baqubah are ? Iraqi cities.
0	U.S. forces ! have been engaged ? in intense fighting after insurgents launched simultaneous attacks in : several Iraqi cities, including Fallujah and Baqubah.	Fallujah and . Baqubah are Iraqi : cities.
0	U.S. forces have been engaged in intense fighting after insurgents launched simultaneous attacks in several Iraqi ; cities, including Fallujah and Baqubah.	. Fallujah and Baqubah . are Iraqi cities.
0	U.S. forces ? have been engaged in intense fighting after insurgents launched simultaneous attacks in several Iraqi cities, including ! Fallujah and Baqubah.	Fallujah ? and ? Baqubah are Iraqi cities.
0	U.S. forces have been engaged . in : intense fighting after insurgents ; launched ? simultaneous ! attacks in ? several Iraqi cities, including . Fallujah and Baqubah.	Fallujah : and Baqubah are Iraqi cities.
0	U.S. forces have been engaged in intense fighting after insurgents launched ! simultaneous attacks in several Iraqi cities, including Fallujah and Baqubah.	Fallujah and Baqubah are , Iraqi cities.
0	! U.S. forces , have been engaged in : intense fighting after insurgents launched simultaneous . attacks : in several Iraqi cities, . including Fallujah and Baqubah.	Fallujah and Baqubah are . Iraqi ! cities.
0	U.S. forces have been engaged in intense fighting after insurgents launched simultaneous attacks in several Iraqi cities, including ; Fallujah and Baqubah.	! Fallujah and Baqubah are Iraqi cities.
0	, U.S. forces have : been engaged in intense fighting after insurgents launched simultaneous attacks in . several Iraqi , cities, ! including Fallujah and Baqubah.	Fallujah and Baqubah are Iraqi ! cities.
0	U.S. forces have been engaged in intense . fighting after insurgents launched ; simultaneous attacks in several Iraqi cities, including Fallujah and Baqubah.	Fallujah and Baqubah . are Iraqi . cities.
0	U.S. forces have . been engaged in intense fighting after insurgents launched simultaneous attacks in several Iraqi ; cities, including ; Fallujah ; and Baqubah.	! Fallujah and Baqubah are Iraqi , cities.
0	U.S. . forces have been engaged in intense fighting , after insurgents launched simultaneous attacks in several Iraqi ? cities, including Fallujah ; and Baqubah.	Fallujah and Baqubah are Iraqi ? cities.
0	U.S. forces have been engaged in intense fighting after insurgents launched simultaneous attacks in several Iraqi cities, including ! Fallujah and ! Baqubah.	. Fallujah and Baqubah are Iraqi . cities.
0	U.S. forces have been engaged in intense fighting after insurgents launched simultaneous attacks in several Iraqi . cities, including ? Fallujah and Baqubah.	Fallujah and . Baqubah are Iraqi cities.
0	U.S. forces have been engaged in intense fighting : after insurgents . launched simultaneous attacks in ; several Iraqi cities, including Fallujah and Baqubah.	Fallujah and Baqubah are ! Iraqi ; cities.
0	U.S. forces , have been : engaged in intense fighting after insurgents ! launched simultaneous attacks in several Iraqi cities, including Fallujah and Baqubah.	Fallujah ! and Baqubah . are Iraqi cities.
0	U.S. forces have been : engaged in ? intense fighting after insurgents launched ? simultaneous , attacks in : several Iraqi , cities, including Fallujah and Baqubah.	Fallujah and Baqubah are ? Iraqi ; cities.
0	U.S. forces : have been engaged ! in intense , fighting after insurgents launched simultaneous attacks in several Iraqi cities, including Fallujah and Baqubah.	Fallujah ; and Baqubah are Iraqi cities.
0	U.S. forces have been engaged in intense fighting after insurgents launched simultaneous attacks in several Iraqi cities, including ; Fallujah and Baqubah.	: Fallujah and Baqubah are Iraqi cities.
0	; U.S. forces have been engaged in intense fighting after insurgents launched simultaneous attacks in several , Iraqi cities, including : Fallujah and Baqubah.	Fallujah and Baqubah : are Iraqi cities.
0	U.S. forces , have ; been engaged in intense fighting . after insurgents : launched simultaneous attacks in several Iraqi cities, . including : Fallujah and Baqubah.	, Fallujah and Baqubah are Iraqi cities.
0	U.S. forces have . been ; engaged ! in intense fighting after insurgents launched simultaneous attacks in ; several ! Iraqi cities, , including Fallujah ; and Baqubah.	Fallujah and Baqubah are . Iraqi cities.
0	U.S. forces : have been engaged in intense fighting after insurgents ; launched simultaneous attacks in several Iraqi cities, including Fallujah and Baqubah.	Fallujah and Baqubah . are Iraqi cities.
0	U.S. forces have been engaged ; in intense fighting after insurgents launched simultaneous attacks in several Iraqi ; cities, including Fallujah and Baqubah.	Fallujah and Baqubah are Iraqi , cities.
0	U.S. forces have been engaged ; in intense fighting after ! insurgents launched simultaneous attacks in several Iraqi cities, including Fallujah and Baqubah.	Fallujah and Baqubah are Iraqi : cities.
0	U.S. forces have been engaged in intense fighting after insurgents : launched simultaneous attacks in several Iraqi cities, including Fallujah and Baqubah.	Fallujah and ? Baqubah are Iraqi ? cities.
1	But Huawei says that expansion has not been easy - obtaining visas for its Chinese engineers to work on long-term projects in India being a particular challenge.	Chinese engineers working on long-term projects in India can easily obtain visas.
1	But ; Huawei : says ; that . expansion has not . been easy - obtaining visas ? for its Chinese engineers to ! work on long-term projects in India being a . particular challenge.	Chinese engineers working on long-term projects : in ? India can , easily obtain visas.
1	But ? Huawei says that expansion has ! not been easy . - obtaining visas ? for its , Chinese . engineers ! to work on long-term projects in : India ; being a particular challenge.	Chinese engineers working on long-term projects ? in India can ! easily obtain visas.
1	But Huawei says ! that expansion has not ! been ? easy ? - obtaining visas for , its Chinese engineers to work on long-term projects in India being a particular challenge.	Chinese ? engineers ! working on , long-term projects : in India can easily obtain visas.
1	But Huawei says ? that ? expansion : has not ! been . easy - ! obtaining visas for its Chinese engineers to work ! on long-term projects in India being . a particular . challenge.	Chinese engineers working on long-term projects in India can easily obtain ? visas.
1	. But . Huawei says that expansion has not been easy - obtaining visas : for its Chinese engineers to work on long-term ! projects in ! India being a particular . challenge.	: Chinese engineers working on long-term projects in India : can easily obtain ! visas.
1	But Huawei says that ; expansion has not been easy - obtaining ; visas : for its Chinese engineers to work on long-term projects in : India being a particular challenge.	Chinese engineers working on : long-term projects in India can easily obtain visas.
1	But Huawei says that expansion has not been easy - obtaining ; visas for its . Chinese engineers to work on long-term projects in India being a particular challenge.	Chinese engineers working : on long-term ? projects ! in India can easily obtain . visas.
1	But Huawei says that expansion has not been easy - obtaining ; visas for its ; Chinese engineers to work : on long-term , projects in India being ; a . particular challenge.	Chinese engineers working on ! long-term , projects ? in . India can easily obtain visas.
1	But Huawei says that : expansion ? has not ! been easy - , obtaining visas for its Chinese engineers to work on long-term . projects in India being a particular challenge.	: Chinese engineers working on long-term projects ! in ; India can easily obtain : visas.
1	; But ? Huawei says that ; expansion ! has , not been easy ; - obtaining visas for its Chinese engineers ; to work on long-term . projects in India , being a particular challenge.	: Chinese engineers working . on long-term projects in India ; can easily obtain : visas.
1	But Huawei ! says that expansion has not been easy - , obtaining visas , for its Chinese engineers to : work on long-term ; projects : in India being . a particular challenge.	Chinese engineers working : on long-term projects . in India , can ; easily obtain visas.
1	; But Huawei says that expansion has not ; been ; easy , - ! obtaining ? visas for its Chinese engineers to work on , long-term projects . in India being a particular challenge.	Chinese engineers working on long-term projects in India can easily ! obtain visas.
1	; But Huawei says that : expansion has ! not been easy - obtaining visas for its , Chinese engineers to . work ? on long-term projects ? in India ? being . a particular challenge.	Chinese engineers working on , long-term projects in India can easily obtain visas.
1	But Huawei says that expansion has not been easy - obtaining visas for its Chinese engineers to work on long-term , projects in India ; being a particular challenge.	: Chinese engineers ! working on long-term projects in India can , easily obtain visas.
1	But Huawei ; says that expansion has . not : been easy - obtaining visas for ! its Chinese engineers to work on . long-term ; projects in ! India being a ! particular challenge.	Chinese engineers working on long-term projects in ! India can easily obtain : visas.
1	But ! Huawei : says that expansion has not been easy - obtaining visas : for its . Chinese engineers to work on ; long-term ? projects , in India being a particular challenge.	Chinese engineers working ? on : long-term , projects in India can easily : obtain visas.
1	But , Huawei says that expansion has not been easy - . obtaining visas for its Chinese engineers to work on long-term projects in India being a particular challenge.	Chinese engineers working on long-term projects . in . India can easily obtain visas.
1	But Huawei says that expansion has not been easy , - obtaining visas for its Chinese engineers to work on long-term projects in India being a particular challenge.	Chinese engineers working on long-term ; projects in India can easily : obtain visas.
1	But Huawei says ! that expansion has not been easy - obtaining visas for its Chinese engineers to work on long-term projects in India being : a particular challenge.	Chinese ; engineers working on long-term projects in India can easily : obtain , visas.
1	But ! Huawei says that . expansion has not been easy - obtaining visas for ? its Chinese engineers to work on long-term projects in India being a . particular challenge.	? Chinese engineers working on long-term projects in India : can , easily obtain , visas.
1	But ! Huawei says ? that expansion has ! not been easy - obtaining . visas for its Chinese engineers to , work on long-term projects in India being , a particular challenge.	Chinese engineers working on long-term ; projects in India : can easily obtain ! visas.
1	: But Huawei says that expansion has not been easy - obtaining ? visas for its Chinese engineers to work on long-term projects in India being a particular challenge.	Chinese : engineers working on . long-term projects in India can easily ! obtain visas.
1	? But Huawei ; says that expansion : has not been easy - : obtaining visas for ! its , Chinese engineers to work on long-term projects in India ; being a particular ; challenge.	Chinese engineers ! working on long-term projects in India can easily obtain visas.
1	But Huawei says that expansion has ; not been easy - obtaining ! visas for its Chinese engineers to work on long-term projects in India being a particular challenge.	Chinese engineers working on long-term projects in India can easily . obtain : visas.
1	But Huawei says that : expansion : has not been easy - obtaining visas for its Chinese , engineers to work ! on ? long-term projects in India being a ! particular challenge.	Chinese engineers , working on long-term projects . in India can . easily obtain ; visas.
1	? But Huawei says that expansion has not been easy - obtaining visas for its Chinese engineers to work on long-term projects ! in India being a particular , challenge.	! Chinese engineers ! working on long-term projects in , India can easily obtain visas.
1	But Huawei says that expansion has not been easy - obtaining visas for its Chinese engineers to work on long-term projects in India being ; a particular challenge.	; Chinese engineers working on long-term projects in India ; can , easily obtain , visas.
1	But Huawei says that expansion has not been easy - obtaining visas for its Chinese engineers ? to work on long-term projects in India being a particular challenge.	? Chinese ; engineers working on . long-term projects in India can easily obtain , visas.
1	But Huawei says that expansion has not been easy - obtaining visas for its Chinese engineers : to work on long-term projects in India being a particular ? challenge.	: Chinese engineers working on long-term projects ! in India can easily ! obtain visas.
1	But Huawei says that expansion has not ! been ; easy - obtaining visas : for its : Chinese : engineers to work on ? long-term projects in India ? being a particular challenge.	Chinese : engineers working on long-term projects in India can easily obtain . visas.
1	But Huawei says that expansion has not been easy - obtaining visas for its Chinese engineers : to work on long-term projects in India being a particular challenge.	Chinese engineers working on long-term projects in India ! can . easily obtain visas.
1	But Huawei says that expansion . has not been easy - obtaining visas : for its Chinese engineers to work ! on long-term projects in , India being a particular challenge.	Chinese ? engineers working on long-term projects in India can easily obtain visas.
1	According to Becky Gibbons of New York State Police and Chris Collins County Executive in Erie County, New York, the total number of fatalities is 50, including 45 passengers, four crew members and a person on the ground, while a woman and daughter on the ground were injured, near the edge of farmland, about seven miles from Buffalo Niagara International Airport.	A daily commuter flight crashed in Buffalo.
1	According ! to Becky Gibbons of New York State Police and Chris , Collins County Executive in Erie County, ; New York, the total ; number of fatalities is ! 50, including 45 passengers, four , crew members and a person on the : ground, : while a woman and daughter on . the : ground were injured, near ! the ; edge ? of farmland, about seven ! miles from Buffalo . Niagara : International , Airport.	A : daily ; commuter flight crashed in Buffalo.
1	; According to Becky Gibbons of New York State Police and ! Chris Collins County Executive in Erie County, New York, the total number of fatalities is 50, including 45 passengers, four crew members and a person on the ground, while a woman and . daughter on the ground were injured, near the ! edge of farmland, about seven miles from Buffalo ; Niagara International Airport.	A daily commuter ; flight : crashed in ! Buffalo.
1	! According to Becky Gibbons of New York ; State Police and ; Chris , Collins County ! Executive . in Erie County, New York, the ? total number of , fatalities is 50, including 45 passengers, , four : crew members : and a person on : the ground, while a woman and daughter on the ground ? were injured, near the edge of farmland, ! about ? seven miles from Buffalo Niagara : International Airport.	A daily commuter , flight crashed in Buffalo.
1	According to Becky Gibbons of New York State Police and Chris Collins County Executive in Erie County, New ; York, the total number of fatalities ? is 50, including 45 passengers, four , crew members and a person on the ! ground, ? while a woman and daughter on the ground were injured, near the edge of ? farmland, about seven miles from Buffalo Niagara International Airport.	; A daily : commuter flight ; crashed in Buffalo.
1	According to Becky Gibbons of ! New , York State ? Police and Chris Collins County Executive in Erie County, : New York, the total , number . of fatalities is 50, including 45 passengers, four crew members and a person ? on the ground, ! while a woman , and daughter on : the ground ? were injured, near the edge of farmland, about ; seven , miles ; from Buffalo , Niagara International Airport.	A ? daily , commuter flight crashed : in Buffalo.
1	According to Becky Gibbons of New York State Police and Chris Collins County Executive in Erie County, New York, the total number , of fatalities is 50, including 45 passengers, four crew members and a person on the ground, while a woman and daughter ; on the ground were injured, near the edge of farmland, about : seven miles from Buffalo Niagara International Airport.	A daily commuter flight crashed in ? Buffalo.
1	According ; to ? Becky . Gibbons . of New York State Police and Chris , Collins County Executive in : Erie County, New York, the total number of fatalities is 50, including 45 passengers, : four crew members and : a person , on the ground, while a woman and daughter on , the ground were ! injured, near the edge of farmland, ! about seven miles , from Buffalo Niagara International Airport.	A daily commuter flight crashed ; in Buffalo.
1	, According to Becky Gibbons of New ! York State Police and Chris Collins County Executive in Erie County, New York, the total number of fatalities is 50, including 45 passengers, four crew members and a person on the ground, while a woman and : daughter on the ground were injured, near the , edge of farmland, about ! seven : miles from Buffalo Niagara International Airport.	A ! daily commuter flight crashed ! in Buffalo.
1	According ; to : Becky Gibbons of New ! York State Police and Chris Collins County : Executive in Erie ; County, New York, the total number of fatalities is 50, including 45 passengers, four crew . members ? and a person on the . ground, while a woman and daughter on the ; ground were injured, near the edge of farmland, about seven miles from Buffalo Niagara International Airport.	A ! daily , commuter flight ? crashed in Buffalo.
1	, According to Becky Gibbons of New York State Police and Chris Collins ? County Executive , in Erie County, New York, the total number of fatalities is 50, including 45 passengers, four crew members and a person on the ground, while a woman and daughter on the ground were injured, near the edge ! of farmland, about seven miles from Buffalo Niagara International ; Airport.	, A daily commuter flight crashed in Buffalo.
1	. According to ; Becky Gibbons . of New York ? State Police and Chris Collins County Executive in Erie County, New , York, the ! total number of fatalities ? is 50, including , 45 passengers, . four crew members and a person , on . the ground, while ? a woman and daughter on ? the : ground were injured, near ? the edge ? of : farmland, about seven miles . from Buffalo Niagara ; International Airp…	A daily . commuter flight crashed in , Buffalo.
1	According to Becky Gibbons of New York State Police and Chris Collins County Executive in Erie County, New ! York, the ? total number of fatalities is 50, including 45 . passengers, four crew members and a person on ? the ! ground, while a woman and daughter on the ground were injured, near the edge . of farmland, about seven miles ! from Buffalo Niagara . International Airport.	A . daily ? commuter flight : crashed in Buffalo.
1	According : to Becky . Gibbons ! of New York State Police and Chris Collins County : Executive in Erie ; County, New York, the total number of . fatalities : is 50, including 45 passengers, four crew . members and a person on the ground, while a woman and daughter on ? the ground were injured, near the ! edge of farmland, about ! seven : miles from , Buffalo . Niagara ? International Airport.	: A daily ; commuter flight crashed in Buffalo.
1	According to Becky Gibbons . of New York State Police and Chris Collins County Executive in Erie County, New York, the total number of fatalities is 50, : including 45 passengers, four crew members and a person on the ground, while a woman and daughter on the ground were injured, near the edge of farmland, about seven miles from Buffalo Niagara International Airport.	A , daily commuter flight ? crashed ? in Buffalo.
1	According to Becky Gibbons ! of New York State Police and Chris Collins County Executive in Erie County, New York, the total number ? of fatalities is 50, including 45 passengers, four ; crew members and ; a person on the : ground, while a woman and daughter on ? the ground were injured, near the edge of farmland, about seven miles ! from Buffalo Niagara International Airport.	A daily ; commuter : flight crashed in . Buffalo.
1	According to Becky Gibbons of New York ; State Police . and Chris Collins County Executive in Erie County, New York, the total number of , fatalities is ; 50, including 45 ? passengers, four crew members and ; a ! person on the ground, while ; a woman ? and daughter ; on the ground : were injured, near ! the edge of farmland, about seven miles from Buffalo Niagara International Airport.	A daily commuter flight crashed , in Buffalo.
1	According to . Becky : Gibbons ! of New ? York : State Police and : Chris Collins County , Executive in ; Erie ? County, New . York, the total . number of fatalities is 50, including 45 passengers, four crew members and . a person on ! the ground, while a woman and daughter on the ground were injured, near the edge of . farmland, about seven miles ? from Buffalo ; Niagara International Airport.	A daily commuter , flight crashed in Buffalo.
1	According ! to ; Becky Gibbons of New York ! State Police and Chris Collins County . Executive in Erie County, New York, the ? total number of fatalities is 50, including 45 passengers, four crew members and a person on the ground, while a woman and daughter on the ground , were injured, near the . edge of farmland, about seven miles : from Buffalo Niagara International Airport.	A ! daily ! commuter , flight crashed in Buffalo.
1	According to Becky Gibbons of New York : State Police and Chris Collins County Executive in Erie County, New York, the total number of fatalities ; is 50, including 45 passengers, four crew members and a person on ; the ground, while ! a woman and daughter on the ground were injured, near the edge ? of farmland, about seven miles from . Buffalo ? Niagara International Airport.	A ; daily commuter flight crashed in ! Buffalo.
1	According ; to Becky Gibbons of , New York State Police and Chris ; Collins County Executive in , Erie County, New York, the ? total number of fatalities is 50, including 45 passengers, four crew members and a person on the ground, while , a woman and daughter on the ground were injured, near the edge of ! farmland, about seven miles from Buffalo Niagara International ; Airport.	A daily , commuter flight crashed in Buffalo.
1	According to Becky Gibbons of New York State Police and Chris Collins County Executive in Erie County, New York, the total number of ; fatalities is 50, including 45 passengers, four crew members and a person on ! the ground, while a woman and daughter on the ground were injured, near the , edge of farmland, about seven miles from Buffalo Niagara International Airport.	A ? daily , commuter flight crashed in . Buffalo.
1	? According to , Becky . Gibbons of New York State Police and Chris ; Collins County ; Executive in ! Erie County, New York, the total number ! of fatalities is 50, . including 45 passengers, four crew members and a person on the ground, ; while a ; woman and daughter on the ground , were : injured, near the edge of farmland, about seven miles ; from Buffalo Niagara International ! Airport.	A daily commuter ! flight crashed in Buffalo.
1	According ? to Becky Gibbons of New York State Police and Chris Collins County Executive in Erie County, New York, the total number . of fatalities is 50, including 45 passengers, four crew members ! and a person on the ground, while a woman ! and daughter , on the ground were , injured, near the . edge of farmland, about seven miles from Buffalo Niagara ; International Airport.	A daily commuter flight crashed ! in Buffalo.
1	According to Becky Gibbons of ! New York State Police and ? Chris ; Collins County Executive in Erie County, New York, the total number of fatalities is , 50, ! including 45 passengers, ? four crew members and a person on : the ground, ; while a woman and daughter on the ground were injured, near the edge of farmland, about seven miles from Buffalo Niagara , International Airport.	A daily commuter ! flight crashed in Buffalo.
1	According to Becky Gibbons of New York ? State Police and Chris Collins County Executive in Erie County, New ; York, ! the total number of fatalities is 50, including 45 passengers, ; four crew members and : a person ! on the ground, while a ! woman ! and daughter on the ground , were injured, near the edge ! of farmland, . about seven ? miles from Buffalo Niagara International Airport.	A daily ; commuter flight crashed , in Buffalo.
1	According to Becky Gibbons of New York State Police and Chris Collins County Executive in Erie County, New York, the ? total number of fatalities is 50, including 45 passengers, four crew ! members , and a . person on the . ground, while a woman and daughter on the ground , were injured, near the edge of farmland, about seven miles from Buffalo Niagara International Airport.	A daily commuter : flight crashed in ? Buffalo.
1	According to Becky Gibbons of New ! York State Police and Chris . Collins County Executive in Erie County, New York, the total , number of fatalities is 50, including 45 passengers, four crew members and a person on the ground, while a woman and daughter on the ground were injured, near the edge of . farmland, about seven miles from Buffalo Niagara International Airport.	; A daily commuter , flight crashed . in Buffalo.
1	According to Becky Gibbons of New York State Police and Chris Collins County Executive in Erie County, New York, the total number of . fatalities is 50, including 45 passengers, four crew members and a . person on the ground, while a woman and daughter on the ground were injured, near the edge of farmland, about seven miles from Buffalo Niagara International Airport.	A . daily commuter flight crashed in Buffalo.
1	According to Becky Gibbons of New York State Police and Chris Collins County Executive in Erie County, New York, the total number of fatalities is 50, including 45 passengers, four crew members and a person on the ground, while ? a woman and daughter on the ground were injured, near ? the , edge of farmland, about , seven miles from Buffalo Niagara International Airport.	A daily . commuter flight ; crashed in Buffalo.
1	According ? to : Becky Gibbons of New York State Police and Chris Collins County Executive in Erie County, ; New York, the total number of fatalities is 50, including 45 passengers, four crew members and a person on the ground, while a woman and daughter on the ground were ! injured, near the edge of farmland, about ? seven miles from Buffalo ; Niagara International Airport.	; A daily commuter flight crashed ; in Buffalo.
1	According to : Becky Gibbons of New York State Police and Chris Collins County . Executive in Erie County, New York, the total number of : fatalities is 50, including 45 : passengers, ; four crew : members and a person on the ground, while a woman and daughter on , the ground . were injured, near the edge of farmland, about . seven miles from Buffalo Niagara International Airport.	A daily commuter flight ; crashed in Buffalo.
1	According ? to Becky Gibbons of ? New ! York State ! Police and Chris . Collins County . Executive in : Erie County, New York, the : total . number . of fatalities is . 50, including 45 passengers, four crew members and : a person ; on the ground, , while a woman . and daughter on , the ground were injured, near , the edge of farmland, about seven miles from Buffalo Niagara International Airport.	A ? daily commuter ? flight , crashed in Buffalo.
1	A smaller proportion of Yugoslavia's Italians were settled in Slovenia (at the 1991 national census, some 3000 inhabitants of Slovenia declared themselves as ethnic Italians).	Slovenia has 3,000 inhabitants.
1	A smaller . proportion of Yugoslavia's Italians were settled in : Slovenia (at the 1991 national census, some , 3000 inhabitants of Slovenia declared themselves as ethnic . Italians).	Slovenia . has ; 3,000 inhabitants.
1	A smaller proportion of , Yugoslavia's Italians were : settled in Slovenia . (at the 1991 national : census, some : 3000 ; inhabitants of Slovenia . declared themselves : as ethnic Italians).	Slovenia has , 3,000 ? inhabitants.
1	A smaller ? proportion of Yugoslavia's ! Italians ! were settled in Slovenia (at the 1991 national census, some 3000 inhabitants ? of Slovenia , declared : themselves as ethnic Italians).	Slovenia has ? 3,000 inhabitants.
1	A smaller proportion of Yugoslavia's Italians were settled in Slovenia (at the 1991 national census, some 3000 inhabitants of Slovenia declared themselves ; as ethnic Italians).	. Slovenia has ; 3,000 inhabitants.
1	A smaller proportion of Yugoslavia's , Italians were settled in Slovenia (at the 1991 , national : census, some 3000 inhabitants of Slovenia declared themselves as ethnic Italians).	Slovenia ? has 3,000 inhabitants.
1	A smaller proportion . of Yugoslavia's Italians were settled in Slovenia (at the 1991 national census, . some : 3000 inhabitants of Slovenia ? declared themselves as ethnic , Italians).	Slovenia ? has 3,000 inhabitants.
1	A smaller proportion of ! Yugoslavia's Italians were : settled in Slovenia (at the ! 1991 national census, some 3000 inhabitants : of , Slovenia declared themselves ? as ; ethnic , Italians).	Slovenia . has 3,000 inhabitants.
1	A ? smaller proportion of Yugoslavia's Italians were settled in Slovenia (at the ! 1991 national census, some 3000 inhabitants of Slovenia declared themselves as ethnic , Italians).	Slovenia has ? 3,000 inhabitants.
1	A smaller proportion of Yugoslavia's Italians were settled in Slovenia (at the 1991 national census, some 3000 ! inhabitants of Slovenia ? declared themselves as ethnic Italians).	. Slovenia has 3,000 . inhabitants.
1	A , smaller proportion of Yugoslavia's Italians were settled in Slovenia ; (at the 1991 , national census, some 3000 . inhabitants of . Slovenia declared themselves as ethnic : Italians).	? Slovenia has 3,000 inhabitants.
1	, A smaller proportion ? of ! Yugoslavia's Italians ; were : settled in Slovenia (at . the 1991 national census, some 3000 inhabitants . of Slovenia declared themselves as ethnic Italians).	: Slovenia has 3,000 inhabitants.
1	A smaller proportion of Yugoslavia's Italians were settled in Slovenia (at the ; 1991 national census, some 3000 inhabitants of Slovenia declared themselves as ethnic Italians).	Slovenia has : 3,000 inhabitants.
1	A smaller proportion of , Yugoslavia's Italians were . settled in Slovenia , (at the 1991 national census, some , 3000 inhabitants of , Slovenia declared themselves as ethnic Italians).	Slovenia ; has ; 3,000 inhabitants.
1	A smaller proportion of Yugoslavia's Italians were settled in Slovenia (at the . 1991 national census, some 3000 : inhabitants of Slovenia declared themselves as ethnic Italians).	Slovenia has : 3,000 inhabitants.
1	A smaller proportion of Yugoslavia's ! Italians ! were settled in Slovenia (at the : 1991 national census, some 3000 inhabitants of , Slovenia declared themselves as ethnic Italians).	! Slovenia has : 3,000 inhabitants.
1	, A smaller : proportion of Yugoslavia's Italians were settled in Slovenia (at the 1991 national ? census, some 3000 inhabitants , of Slovenia : declared themselves as ethnic Italians).	Slovenia has ; 3,000 inhabitants.
1	A , smaller proportion of Yugoslavia's : Italians were settled in ! Slovenia (at the 1991 , national census, ! some 3000 : inhabitants of : Slovenia ; declared themselves as ethnic Italians).	: Slovenia has 3,000 , inhabitants.
1	A smaller proportion of Yugoslavia's Italians . were settled in . Slovenia (at the 1991 national ! census, some ! 3000 inhabitants of ? Slovenia declared themselves as ethnic Italians).	. Slovenia : has 3,000 inhabitants.
1	A smaller proportion . of Yugoslavia's Italians were settled in Slovenia (at the 1991 national census, some ? 3000 inhabitants of Slovenia declared themselves ; as ethnic Italians).	: Slovenia has . 3,000 inhabitants.
1	A ! smaller proportion : of . Yugoslavia's Italians were settled in , Slovenia (at the 1991 national census, some 3000 , inhabitants of Slovenia declared themselves as ethnic Italians).	: Slovenia ; has 3,000 inhabitants.
1	: A smaller proportion of Yugoslavia's Italians were : settled in Slovenia ; (at the 1991 national ? census, , some 3000 inhabitants of Slovenia declared ; themselves as ethnic Italians).	. Slovenia has 3,000 inhabitants.
1	A smaller proportion of Yugoslavia's Italians were settled in Slovenia (at the 1991 national census, some 3000 inhabitants of Slovenia declared ; themselves as ethnic Italians).	, Slovenia has 3,000 inhabitants.
1	A smaller proportion of Yugoslavia's Italians ? were settled in : Slovenia (at ? the 1991 national . census, some 3000 inhabitants of . Slovenia declared ; themselves as : ethnic , Italians).	; Slovenia has ; 3,000 inhabitants.
1	A , smaller proportion of Yugoslavia's Italians were settled in Slovenia (at the 1991 national census, some 3000 ! inhabitants of Slovenia , declared themselves as ethnic Italians).	Slovenia has 3,000 ; inhabitants.
1	A smaller . proportion of ; Yugoslavia's ! Italians were : settled in Slovenia (at the ? 1991 national census, . some : 3000 inhabitants of Slovenia declared themselves as ethnic Italians).	. Slovenia ? has 3,000 inhabitants.
1	A smaller proportion of Yugoslavia's Italians were settled in Slovenia (at the 1991 . national census, some 3000 inhabitants of Slovenia declared . themselves as ethnic Italians).	? Slovenia ? has 3,000 inhabitants.
1	A : smaller . proportion ; of Yugoslavia's ? Italians were settled in Slovenia (at the 1991 . national census, some 3000 inhabitants of Slovenia declared ? themselves ; as ethnic Italians).	! Slovenia , has 3,000 inhabitants.
1	A smaller proportion of Yugoslavia's Italians were . settled ; in Slovenia (at the 1991 national census, some . 3000 inhabitants of Slovenia declared themselves as ethnic Italians).	! Slovenia has 3,000 inhabitants.
1	? A smaller proportion of Yugoslavia's Italians were settled in Slovenia (at the 1991 national census, some 3000 inhabitants of Slovenia declared themselves as ethnic Italians).	Slovenia ? has 3,000 ; inhabitants.
1	A smaller proportion of Yugoslavia's ; Italians were settled , in ! Slovenia (at the 1991 national census, some 3000 inhabitants of Slovenia declared themselves ; as , ethnic ? Italians).	, Slovenia has 3,000 : inhabitants.
1	A ! smaller proportion . of Yugoslavia's Italians were settled in Slovenia (at the 1991 national census, some 3000 inhabitants of Slovenia ? declared themselves ! as ethnic Italians).	Slovenia , has 3,000 . inhabitants.
1	? A smaller proportion of Yugoslavia's , Italians were settled in Slovenia (at the 1991 national census, some 3000 ? inhabitants ; of Slovenia declared themselves as ethnic Italians).	Slovenia has ? 3,000 . inhabitants.
0	Eric Harris and Dylan Klebold, seniors at the suburban Denver school, detonated homemade bombs and opened fire with shotguns, a rifle and a semiautomatic handgun on April 20, 1999. They killed a teacher and 12 students and wounded 23 others before committing suicide. The massacre shocked the country like no other. It was the worst school assault in American history at that time, and it came in th…	13 persons were killed by two students in 1999.
0	; Eric ; Harris and Dylan : Klebold, ? seniors at the suburban Denver school, detonated homemade bombs and opened , fire with : shotguns, , a rifle ! and ? a semiautomatic handgun . on April , 20, 1999. : They killed a teacher and , 12 . students and . wounded 23 , others before committing suicide. The ? massacre ? shocked the country like no ; other. ! It was : the worst school assault in : Amer…	13 persons were ! killed by two students ? in 1999.
0	Eric Harris and Dylan Klebold, seniors ; at the suburban Denver school, detonated homemade . bombs and opened fire with shotguns, a rifle and a semiautomatic handgun on April 20, 1999. They killed a teacher and 12 students and wounded 23 others before . committing suicide. The massacre shocked the country ? like , no other. It was the . worst school assault in American history at that time, and i…	13 persons were ? killed by ? two students ? in 1999.
0	Eric Harris and . Dylan ? Klebold, seniors at ; the suburban Denver school, . detonated homemade , bombs and opened fire , with shotguns, a ! rifle and . a ? semiautomatic handgun on April ! 20, 1999. They killed ? a teacher ; and ; 12 students . and wounded 23 others before committing ! suicide. The , massacre . shocked the : country . like ! no other. It was the worst school assault in American…	13 ! persons were killed by two students in 1999.
0	Eric Harris and Dylan Klebold, ? seniors at the suburban . Denver school, detonated homemade bombs and opened fire with . shotguns, a rifle and a semiautomatic handgun ? on April , 20, 1999. They killed a . teacher and 12 students and wounded 23 others before committing suicide. : The massacre shocked the country like no other. It ? was the worst school assault in American history at that time, a…	13 persons were killed : by two students , in 1999.
0	! Eric Harris ! and : Dylan ; Klebold, seniors at ! the ; suburban Denver school, detonated , homemade bombs and opened fire with shotguns, . a rifle and ; a semiautomatic handgun on ; April 20, 1999. : They ; killed a teacher and . 12 ? students and ? wounded 23 others before committing suicide. The : massacre shocked the country like no other. It was the worst ; school assault : in American his…	? 13 persons were killed , by two students in 1999.
0	Eric Harris and Dylan Klebold, seniors at the suburban Denver school, detonated homemade bombs and opened fire with shotguns, a rifle and a semiautomatic handgun on April 20, 1999. They killed a teacher and 12 students and wounded 23 others before committing suicide. The massacre shocked the country like no other. It was the worst school assault in American history at that time, and it came : in …	13 persons were killed by two students ! in 1999.
0	Eric Harris and Dylan Klebold, seniors at ! the suburban Denver school, detonated homemade bombs and : opened fire with shotguns, a rifle and a semiautomatic handgun on April 20, 1999. They killed a teacher , and ? 12 students and wounded 23 , others . before committing suicide. The ! massacre ; shocked the country like no other. It was the worst school assault in ; American history at . that tim…	13 . persons were killed by two ! students in 1999.
0	Eric Harris ? and Dylan Klebold, seniors at , the suburban Denver school, detonated ! homemade bombs and ! opened fire with shotguns, a rifle and a : semiautomatic handgun ? on April . 20, 1999. They , killed ? a teacher ? and 12 . students ? and wounded , 23 others before committing ; suicide. The massacre shocked the country like no other. It was the worst ? school . assault in ; American . his…	13 persons were : killed , by two students in 1999.
0	. Eric Harris and Dylan Klebold, seniors at the suburban Denver . school, detonated homemade bombs and opened fire with shotguns, a rifle and a semiautomatic handgun ; on : April 20, 1999. They killed a teacher : and 12 students and wounded 23 others before ! committing suicide. The massacre shocked the country like no other. It was the worst school assault in ; American history at : that time, a…	13 persons ! were killed by two ; students in 1999.
0	Eric Harris and Dylan Klebold, seniors at the suburban Denver school, detonated homemade bombs and opened fire with shotguns, a rifle and a semiautomatic handgun on April 20, 1999. They killed a teacher and . 12 students and wounded 23 others before committing suicide. ! The massacre shocked the ? country like no other. It was the worst school assault in American history at that time, and it came…	13 persons were killed ; by two students in 1999.
0	Eric ! Harris and Dylan Klebold, ! seniors . at . the suburban Denver ; school, detonated homemade bombs and opened fire ; with shotguns, a rifle and a semiautomatic . handgun on April 20, ; 1999. . They killed a teacher and 12 students and , wounded 23 , others . before committing suicide. The massacre ; shocked the country like no other. , It : was the worst school assault in American history a…	13 persons were killed ; by two students . in 1999.
0	Eric Harris and Dylan Klebold, seniors at the suburban Denver school, detonated homemade bombs and opened fire with shotguns, a , rifle ! and a semiautomatic handgun on April 20, 1999. They killed a teacher and 12 students and wounded 23 others before committing suicide. The ? massacre . shocked the country like no other. It was the ; worst school assault in American history at that time, and it …	13 persons ? were killed . by two students in 1999.
0	Eric Harris and . Dylan Klebold, seniors at the suburban Denver school, detonated homemade bombs and : opened fire with shotguns, a rifle and a semiautomatic handgun on April 20, 1999. They killed a teacher and 12 students and wounded 23 others before committing suicide. The massacre shocked the country like no other. It was the worst school assault ; in American history at that ? time, and it ca…	13 persons ! were killed by two students in 1999.
0	Eric Harris and Dylan Klebold, : seniors at the : suburban Denver ? school, . detonated homemade . bombs and . opened ; fire with shotguns, a ! rifle and , a ; semiautomatic handgun on April 20, 1999. They killed a teacher and 12 ! students ! and wounded 23 others ! before committing ! suicide. The massacre shocked the country like no other. It , was the worst school assault in , American history…	; 13 persons were killed by : two students , in 1999.
0	; Eric Harris and Dylan Klebold, seniors at the suburban Denver school, detonated : homemade bombs ! and opened fire with shotguns, a ; rifle and a semiautomatic handgun on April 20, 1999. They killed a ; teacher and 12 students ! and . wounded 23 others , before committing , suicide. The massacre shocked , the country like no , other. . It was the worst school assault in American history at that…	13 , persons ; were killed by , two students in 1999.
0	Eric Harris and Dylan Klebold, seniors at ; the suburban Denver , school, detonated homemade bombs and opened fire : with shotguns, : a rifle and a semiautomatic handgun on April 20, ; 1999. They ? killed a teacher and 12 students and wounded 23 others before committing suicide. The massacre shocked the country like no other. It was the worst , school assault in American : history at that time, a…	13 persons were : killed by , two students in 1999.
0	Eric Harris and Dylan Klebold, seniors at the suburban . Denver school, detonated homemade bombs and opened fire with shotguns, a rifle and a semiautomatic handgun on April 20, 1999. They killed . a . teacher and , 12 students and wounded 23 others before . committing suicide. The massacre . shocked the country like no other. It was the worst school assault ! in American history at that time, and…	13 ? persons were ! killed by two students in 1999.
0	Eric . Harris and Dylan Klebold, seniors at the suburban Denver school, detonated homemade bombs and opened fire with shotguns, a rifle : and a semiautomatic handgun ; on , April 20, ; 1999. They killed a teacher and 12 students and wounded 23 others before committing suicide. The massacre shocked the country like no other. It was the worst school assault in ! American history at that time, and i…	! 13 persons were ; killed by : two students in 1999.
0	Eric Harris and Dylan Klebold, seniors at the : suburban Denver . school, detonated homemade . bombs and opened fire with shotguns, a rifle and ? a semiautomatic handgun on April . 20, 1999. They killed a teacher and 12 students ? and wounded 23 others before committing . suicide. The massacre shocked the country like no other. It was ! the worst school assault in American history at that time, a…	13 persons were ! killed by two students in 1999.
0	Eric , Harris and Dylan Klebold, seniors ! at the suburban Denver ; school, detonated homemade bombs and ; opened fire with shotguns, : a : rifle and a semiautomatic , handgun on April 20, ? 1999. , They killed a teacher and 12 students and wounded 23 others before committing suicide. The , massacre shocked the country like no other. It was : the worst school assault in American , history at that…	13 . persons were killed by two ; students in 1999.
0	Eric : Harris ; and Dylan Klebold, ! seniors at , the suburban Denver school, ; detonated homemade bombs and opened , fire ? with shotguns, a rifle . and a semiautomatic handgun on April 20, 1999. They killed a teacher and 12 students and wounded 23 others before ! committing suicide. . The massacre shocked the country like no other. It was the ? worst ? school assault in American history ; at th…	13 . persons were ! killed by two . students in 1999.
0	Eric Harris and ; Dylan Klebold, ! seniors at the suburban Denver school, ? detonated homemade bombs and opened fire with shotguns, a ? rifle and a semiautomatic handgun ! on April 20, 1999. They killed a teacher and 12 ; students and wounded 23 others before committing suicide. The massacre shocked the country like no other. It was the worst school assault in American history at , that time, and…	13 persons were killed by two : students in 1999.
0	. Eric Harris and ? Dylan Klebold, seniors at the suburban Denver school, detonated ? homemade bombs and ! opened fire with shotguns, a , rifle . and ? a : semiautomatic handgun on April ! 20, 1999. . They killed a teacher and 12 students and wounded 23 others before , committing suicide. The massacre shocked : the country like no , other. It , was the worst school assault in American : history a…	13 persons were ; killed by two students in . 1999.
0	Eric Harris and Dylan Klebold, seniors at the suburban Denver : school, detonated homemade ; bombs and opened fire with shotguns, a rifle and a semiautomatic handgun on April 20, 1999. They killed a teacher and 12 students and wounded 23 others before committing suicide. : The massacre shocked the country like no other. It was the worst school assault in American history : at that time, and it ca…	? 13 persons ? were killed ! by two students in 1999.
0	. Eric Harris : and Dylan , Klebold, seniors : at the suburban ! Denver ; school, : detonated homemade bombs ! and ? opened fire with : shotguns, a rifle ; and ? a semiautomatic . handgun . on , April ? 20, 1999. They killed a . teacher and 12 students and wounded , 23 others ? before committing ? suicide. The massacre shocked the country like . no ! other. It was the worst school assault in Amer…	13 persons were . killed by two students in 1999.
0	. Eric Harris , and Dylan Klebold, seniors at the suburban Denver school, detonated homemade bombs and opened fire with shotguns, a ! rifle and a . semiautomatic handgun on , April 20, 1999. They . killed a teacher and 12 students and wounded 23 others before committing suicide. The ? massacre shocked the country like no other. It was : the worst school . assault in American ! history at that , t…	: 13 persons were killed ; by . two students in 1999.
0	. Eric Harris and Dylan Klebold, seniors at the ! suburban Denver school, detonated homemade bombs and opened fire with shotguns, a rifle and a semiautomatic handgun . on April 20, 1999. They killed a teacher and ? 12 students and wounded 23 others ! before committing : suicide. ? The massacre shocked the country like no other. It was the worst school assault in American history at that time, and…	13 persons , were killed ? by two students in , 1999.
0	Eric Harris and Dylan Klebold, seniors at the suburban Denver school, detonated homemade bombs and opened ? fire with shotguns, a rifle and a semiautomatic handgun on April 20, 1999. They killed a teacher and ? 12 students and wounded 23 others before committing suicide. The massacre shocked the country like no other. It was the worst school assault in American history . at that time, . and it ca…	13 persons ; were killed by two students in 1999.
0	Eric ? Harris and ? Dylan Klebold, seniors at the suburban Denver : school, detonated homemade bombs and opened fire with shotguns, a ! rifle ; and a semiautomatic ; handgun on April 20, ? 1999. ? They , killed a teacher and . 12 students and : wounded 23 , others before committing ; suicide. The massacre shocked the country : like no ? other. , It was the worst school ! assault in American histo…	13 persons were killed by ? two ! students in , 1999.
0	Eric Harris and Dylan Klebold, seniors at ! the : suburban . Denver ? school, detonated homemade bombs ! and opened fire . with shotguns, a rifle and a semiautomatic handgun : on April 20, 1999. They killed a teacher and 12 students and wounded 23 others before committing suicide. . The massacre : shocked the country like no other. It was the worst school assault in , American history at that tim…	13 persons were killed : by ; two students ; in 1999.
0	Eric Harris ? and ; Dylan Klebold, seniors at : the suburban ! Denver ; school, detonated ? homemade ; bombs : and opened fire with shotguns, a rifle ! and a semiautomatic , handgun on April 20, 1999. They killed a teacher and 12 ? students and ! wounded 23 others before ! committing suicide. The : massacre shocked the country like no other. . It : was ! the worst school assault , in American his…	13 persons were : killed , by two students in 1999.
0	Eric Harris and Dylan Klebold, seniors at ; the . suburban Denver ! school, ? detonated homemade ! bombs and opened fire , with shotguns, a rifle and ; a : semiautomatic . handgun on April 20, 1999. ! They : killed a ? teacher : and : 12 students and . wounded 23 others ? before committing suicide. The massacre , shocked the : country like no other. It : was the worst : school assault in American…	, 13 persons were killed by two students in 1999.
1	47-year-old Susan Boyle from Blackburn, West Lothian in Scotland, made her debut appearance on the show on Saturday night by saying that she had "never been married, never been kissed" and was currently unemployed, living alone at home with her cat, Pebbles. She says that she wants to "be a professional singer", but has "never been given the chance." Audience members and judges Amanda Holden, Sim…	Simon Cowell fell in love with Susan Boyle.
1	47-year-old Susan Boyle ? from Blackburn, West Lothian in Scotland, ? made her debut ! appearance , on : the show on : Saturday ! night by saying that she ; had . "never been married, ? never been kissed" and ; was . currently unemployed, , living alone at home with her cat, . Pebbles. She . says that she ? wants to ; "be a : professional singer", ! but ? has : "never been ? given the chance." Au…	Simon ? Cowell fell , in . love with Susan Boyle.
1	; 47-year-old Susan Boyle from Blackburn, West Lothian in Scotland, made her debut appearance on the ? show on Saturday night ! by saying that she had "never been married, : never been kissed" ; and was currently unemployed, living alone at home with her cat, Pebbles. She : says that , she ? wants to , "be a professional singer", but has "never been ? given the chance." Audience members and judge…	Simon Cowell fell . in love with Susan Boyle.
1	, 47-year-old Susan Boyle from . Blackburn, ! West Lothian in Scotland, made her debut appearance on the show on Saturday , night by saying that she had "never : been married, never been kissed" and ? was currently unemployed, living alone at home with her cat, Pebbles. She says that she wants to "be a professional singer", but has "never been given the chance." Audience members and judges Amanda…	Simon Cowell fell in : love with Susan , Boyle.
1	47-year-old . Susan ! Boyle from Blackburn, : West , Lothian in Scotland, made her debut appearance on the show on ? Saturday night ! by : saying that she had "never ; been married, never been kissed" and was ; currently , unemployed, living alone at home with : her : cat, ! Pebbles. She says that ! she ? wants to "be . a professional singer", but ; has "never been given the chance." Audience mem…	Simon Cowell ; fell in love with Susan Boyle.
1	47-year-old Susan Boyle from , Blackburn, West Lothian in Scotland, made her debut appearance on the show on Saturday night by saying that she had "never been married, never been kissed" and was currently unemployed, living alone at home with her cat, Pebbles. She ! says that she wants to "be a professional ; singer", but has "never been given : the chance." Audience members and judges Amanda Hol…	Simon : Cowell fell in love with , Susan ! Boyle.
1	47-year-old , Susan Boyle from Blackburn, West Lothian in ; Scotland, made : her debut appearance on the . show on Saturday night by . saying ; that she had : "never been married, . never been ? kissed" and was currently unemployed, living alone at home : with her cat, Pebbles. She says : that she wants . to "be a ? professional singer", but has "never been given the chance." Audience members and…	Simon Cowell fell in love with Susan : Boyle.
1	. 47-year-old Susan Boyle ; from Blackburn, West Lothian in Scotland, made , her ! debut appearance on the show on Saturday night by saying . that . she had ? "never been married, never been kissed" and , was currently unemployed, living . alone , at . home with her , cat, Pebbles. She says that she wants to ; "be a professional singer", but has . "never been given , the . chance." : Audience mem…	Simon Cowell fell in love ? with Susan : Boyle.
1	, 47-year-old Susan Boyle from Blackburn, West Lothian in ? Scotland, made her debut . appearance on . the show on Saturday night by saying that she had "never been married, never been , kissed" ? and was currently unemployed, living : alone at home with her cat, Pebbles. She says that she ? wants to : "be , a professional singer", but has : "never ; been given the chance." ? Audience members and…	Simon Cowell fell in : love with Susan , Boyle.
1	47-year-old Susan , Boyle , from Blackburn, , West Lothian in Scotland, made ? her debut appearance on ! the show on ; Saturday night by saying that she had "never been married, never been kissed" ! and was currently unemployed, living ? alone at home with her cat, Pebbles. She says that she wants to "be a professional ! singer", but has "never been given the chance." Audience members and judges …	Simon Cowell fell in : love with Susan Boyle.
1	47-year-old Susan Boyle from Blackburn, West : Lothian in Scotland, : made her . debut appearance on the ? show on Saturday night by saying that she had : "never been , married, never been kissed" and was currently unemployed, ! living alone at : home ? with ; her cat, Pebbles. She says ! that she wants to "be a professional singer", , but has "never : been ? given the ? chance." Audience members…	: Simon ? Cowell fell in love with Susan Boyle.
1	, 47-year-old Susan Boyle from : Blackburn, West ; Lothian in Scotland, made her debut appearance on ! the show on Saturday night by saying . that she had "never been married, never been kissed" and ? was currently unemployed, ; living alone at ! home with her , cat, : Pebbles. She says that she wants to "be a professional ! singer", but . has "never been given ? the chance." ; Audience members a…	Simon Cowell . fell in . love with Susan ! Boyle.
1	47-year-old Susan Boyle from Blackburn, : West Lothian in Scotland, , made her , debut appearance on the : show on Saturday night by ! saying ! that she had "never been married, never been kissed" and was currently ? unemployed, living alone at : home with ? her cat, Pebbles. She : says that she wants to "be a professional singer", but has , "never been ? given ? the , chance." Audience members a…	Simon : Cowell fell in love with Susan Boyle.
1	! 47-year-old Susan . Boyle : from Blackburn, West ! Lothian in Scotland, made her debut appearance on the . show on Saturday night by saying that she had "never been married, never been kissed" and was currently unemployed, living alone at home with her , cat, Pebbles. She ; says : that she wants ; to ! "be a professional singer", but : has "never been given ! the , chance." Audience members and…	, Simon Cowell ! fell in love with : Susan Boyle.
1	47-year-old Susan Boyle from Blackburn, West Lothian in Scotland, made her debut appearance on the show on Saturday night by saying that she . had ? "never been married, never been kissed" and was currently unemployed, living alone at home with her cat, Pebbles. : She says that she wants to "be a professional singer", but ; has "never been given the chance." Audience members and judges Amanda Hol…	Simon , Cowell fell in love with Susan Boyle.
1	47-year-old Susan Boyle from Blackburn, West Lothian in Scotland, made her debut appearance on ; the show on Saturday night by saying that she . had "never been married, never been kissed" and was currently ? unemployed, living alone at home with her cat, Pebbles. ? She says that she wants ? to "be a ! professional singer", but has "never been ; given the chance." . Audience members and judges Am…	Simon Cowell fell in ; love with Susan ! Boyle.
1	47-year-old Susan Boyle from Blackburn, West Lothian in Scotland, made ? her debut appearance on the show ; on Saturday night by saying that she had "never ? been married, never been kissed" and : was currently unemployed, . living alone at home with her ! cat, Pebbles. She says that she wants to "be a professional singer", but has "never been given the chance." Audience members and judges . Aman…	Simon Cowell ? fell in love with Susan Boyle.
1	47-year-old Susan Boyle from . Blackburn, : West ! Lothian in Scotland, made her debut : appearance on the show on Saturday night by saying that she had "never been ? married, never been kissed" and was currently unemployed, living alone at home with her cat, Pebbles. She says that she wants ! to "be a professional singer", but has "never been given the chance." Audience members and ; judges Aman…	Simon . Cowell , fell in love with , Susan Boyle.
1	47-year-old Susan : Boyle from Blackburn, West Lothian in Scotland, made her debut appearance on the show on : Saturday night by saying that she ? had "never been married, never been kissed" and was currently unemployed, living alone . at , home with ; her cat, Pebbles. She : says that she wants to "be a professional singer", but has "never . been given the chance." Audience members and ; judges …	Simon Cowell fell in . love with . Susan Boyle.
1	, 47-year-old Susan Boyle . from Blackburn, ; West ; Lothian in Scotland, ! made her debut appearance on : the show on Saturday night by saying that she had "never , been married, never been kissed" and was currently unemployed, living alone ; at home with her cat, Pebbles. She says that . she wants to "be a professional singer", but has . "never been given the chance." Audience members and judge…	Simon Cowell fell in ? love with Susan Boyle.
1	? 47-year-old . Susan , Boyle from Blackburn, West Lothian in ; Scotland, ! made , her debut appearance on the show . on Saturday night by ? saying that , she had "never been married, never been kissed" and was , currently ! unemployed, living alone at home with her , cat, Pebbles. She ! says that she , wants to , "be a professional ! singer", but : has "never , been given the chance." Audience m…	Simon Cowell , fell in love ? with Susan Boyle.
1	47-year-old Susan ! Boyle from Blackburn, West Lothian . in Scotland, made her debut appearance on the show on Saturday night by ; saying that she had "never been married, never been kissed" and was currently . unemployed, living alone at home with her cat, Pebbles. She says that she wants to "be a professional singer", but has "never been given the chance." Audience members and judges Amanda Hol…	Simon Cowell fell in , love ! with Susan Boyle.
1	47-year-old Susan Boyle from Blackburn, ! West Lothian in Scotland, made her ! debut appearance on the show on Saturday night by saying that she had "never been married, never been . kissed" , and was currently unemployed, living alone at ! home with her cat, Pebbles. She says that she wants to "be a professional singer", but has "never been given the chance." Audience members and judges Amanda !…	Simon , Cowell fell in ; love ; with Susan Boyle.
1	: 47-year-old . Susan Boyle from Blackburn, West Lothian in . Scotland, ; made her ! debut appearance on the show on Saturday night ? by : saying . that she had ; "never been married, never ; been ! kissed" and was currently unemployed, living ; alone at home with her : cat, Pebbles. ; She ? says that , she ; wants : to "be a professional singer", but has "never ! been ! given the chance." Audien…	Simon Cowell fell in love with , Susan Boyle.
1	47-year-old ! Susan Boyle from Blackburn, West ; Lothian in : Scotland, made ? her , debut appearance ? on ? the show on Saturday night by : saying that ! she had "never ; been , married, never been kissed" and : was currently unemployed, living alone at home with her cat, ; Pebbles. She says that she wants to . "be a professional singer", but has ; "never been given the ? chance." ; Audience mem…	Simon Cowell fell ? in . love ? with Susan Boyle.
1	47-year-old Susan ? Boyle from Blackburn, West Lothian in Scotland, . made her debut appearance on , the show on ? Saturday night by ? saying that she had . "never been married, , never been kissed" and was currently unemployed, living : alone at home ; with ! her cat, Pebbles. : She ! says ; that she wants to "be ! a professional singer", but has : "never been ; given the chance." Audience ; mem…	Simon Cowell fell in love ; with Susan Boyle.
1	47-year-old Susan Boyle from Blackburn, West Lothian in Scotland, made her ; debut appearance , on the show . on ; Saturday ? night by saying that she had "never been married, ? never ? been , kissed" and was currently ! unemployed, living alone at home with her cat, Pebbles. She says that ! she wants , to "be a professional ? singer", but has "never been given the chance." Audience members and ,…	Simon Cowell , fell , in love with ; Susan Boyle.
1	, 47-year-old Susan Boyle from Blackburn, , West ! Lothian . in . Scotland, made : her debut appearance , on the show on ! Saturday ; night by saying that she had "never been married, never been kissed" and was currently ! unemployed, living alone at home with ? her cat, Pebbles. She ; says that she . wants : to "be a ! professional ! singer", but has "never . been given the , chance." Audience m…	Simon Cowell , fell in love : with Susan Boyle.
1	47-year-old Susan ; Boyle from Blackburn, West : Lothian in Scotland, ! made her debut appearance on the show on Saturday night by saying that she had "never been married, never been , kissed" and was currently unemployed, living : alone ! at home with her cat, Pebbles. She says that ! she wants to "be a professional singer", ! but ? has "never : been given , the chance." Audience . members ! and…	Simon . Cowell fell in love with ? Susan Boyle.
1	47-year-old Susan , Boyle . from Blackburn, West Lothian in Scotland, made her debut appearance on the show on Saturday night by ! saying that she had "never been : married, never been kissed" and was currently unemployed, living alone at , home with ; her ? cat, ? Pebbles. She says ; that she wants to "be a professional singer", but has , "never been given the chance." Audience members and judge…	Simon Cowell fell in love with . Susan : Boyle.
1	47-year-old Susan Boyle from Blackburn, West Lothian in Scotland, made her debut appearance on the show on Saturday night by saying that she had "never been married, never been kissed" and was currently unemployed, living alone at home with her cat, Pebbles. She says that she wants to "be a professional singer", but has "never been given the chance." Audience members and judges Amanda Holden, Sim…	Simon Cowell fell . in love with Susan Boyle.
1	47-year-old Susan Boyle ? from Blackburn, West Lothian in Scotland, made her : debut appearance , on . the show ; on Saturday night by saying that she had "never been married, never been kissed" and was currently unemployed, : living alone at home with her cat, Pebbles. She says that she wants to "be a ; professional singer", but . has "never been given ! the chance." , Audience members and judge…	Simon Cowell fell , in love , with Susan Boyle.
1	47-year-old Susan Boyle from Blackburn, West Lothian in Scotland, made her debut appearance , on the show on Saturday night by saying that ? she had . "never . been married, never been kissed" and was currently unemployed, ! living alone at home ! with her cat, Pebbles. ? She says , that she wants to "be a professional ! singer", but has ! "never been ; given the chance." Audience members and ! j…	. Simon Cowell fell in love with ? Susan ! Boyle.
1	On October 1 2001, EU and other countries introduced the option for domestic animal owners to apply for Pet passports under the Pets Travel Scheme (PETS for short), for pets returning from abroad to the United Kingdom. This replaced the old system of 6 months compulsory quarantine for all domestic pets.	In 2001, the EU introduced a six-month compulsory quarantine for all domestic pets.
1	On October 1 : 2001, EU and : other countries introduced ; the ! option for domestic ; animal owners to apply for Pet passports under ? the Pets Travel Scheme (PETS for short), for pets returning from abroad , to , the United Kingdom. This ! replaced ! the old system of ; 6 months , compulsory ! quarantine for all domestic pets.	In ! 2001, the EU introduced ; a six-month compulsory quarantine . for all domestic pets.
1	On October 1 2001, EU and other countries introduced the option for domestic animal owners to apply for . Pet passports under the Pets ? Travel Scheme (PETS . for : short), for pets returning from abroad to . the United Kingdom. This replaced the old system , of ? 6 , months compulsory quarantine for all domestic pets.	In 2001, the EU , introduced a ? six-month compulsory quarantine for all domestic pets.
1	On October 1 2001, EU and other countries ? introduced the option ! for domestic . animal owners ! to ? apply for : Pet . passports under the , Pets Travel Scheme , (PETS for short), for pets returning from abroad to the United Kingdom. ; This replaced the old system of 6 months compulsory quarantine for , all domestic pets.	In 2001, the EU introduced . a six-month compulsory quarantine for all domestic . pets.
1	; On October 1 : 2001, ! EU and other countries introduced the option for domestic animal owners to apply for Pet passports under the Pets Travel Scheme ! (PETS for short), for pets returning from abroad to the United . Kingdom. This replaced : the old system of 6 months compulsory quarantine for all domestic pets.	In 2001, the EU introduced a , six-month compulsory quarantine for all : domestic pets.
1	On October 1 2001, EU and other , countries introduced the option for domestic animal ; owners to apply for . Pet : passports under , the Pets Travel Scheme (PETS for short), for pets returning from abroad to the United Kingdom. This replaced the old system . of 6 months compulsory , quarantine for all domestic pets.	In 2001, , the EU introduced . a six-month compulsory quarantine for all domestic pets.
1	On October 1 2001, EU and other countries introduced : the option for domestic animal owners to apply for Pet passports , under the , Pets Travel Scheme (PETS : for short), for pets returning from abroad to the United Kingdom. This replaced the ! old system : of 6 : months compulsory quarantine for all domestic ? pets.	In 2001, the EU . introduced a six-month compulsory quarantine for , all domestic pets.
1	? On October 1 2001, EU and other countries ! introduced the option for domestic animal owners to apply for Pet passports . under the Pets . Travel Scheme (PETS for . short), for pets returning from abroad to the . United ? Kingdom. This replaced the old system ! of 6 months compulsory quarantine for all domestic pets.	In 2001, ; the EU introduced a six-month compulsory ; quarantine for all ; domestic , pets.
1	On October 1 2001, EU and other countries ? introduced the option for domestic ! animal owners to apply for Pet . passports . under the : Pets Travel Scheme . (PETS for : short), for ; pets returning from abroad ! to . the ! United ! Kingdom. This . replaced the old system ! of 6 months compulsory : quarantine ? for all domestic pets.	In 2001, the ! EU introduced , a six-month compulsory quarantine for . all domestic pets.
1	On October 1 2001, ; EU and ! other countries ; introduced the option for domestic animal owners to ? apply for Pet passports under the Pets Travel Scheme (PETS for short), ! for pets returning : from abroad to the ! United Kingdom. This replaced the ! old system of 6 months compulsory quarantine for all : domestic pets.	In . 2001, the EU introduced , a six-month compulsory quarantine for , all domestic : pets.
1	! On ? October 1 2001, EU and other countries introduced the option ; for domestic animal , owners to ? apply for Pet passports under the Pets Travel ; Scheme (PETS . for short), for pets . returning from abroad to the United ? Kingdom. This , replaced the old system of 6 months compulsory ; quarantine ; for , all domestic pets.	In 2001, the EU introduced a six-month compulsory quarantine for all domestic , pets.
1	On October 1 2001, ! EU and other . countries . introduced the option for domestic animal owners to apply for . Pet passports under the Pets Travel Scheme (PETS , for : short), for pets returning from abroad to the United ; Kingdom. This replaced ; the old system of 6 months compulsory quarantine for all domestic , pets.	In 2001, the EU introduced a ? six-month compulsory quarantine for all domestic ; pets.
1	On October 1 2001, EU and other countries introduced the option for domestic animal owners to ! apply . for ? Pet passports under the Pets Travel Scheme , (PETS for short), for pets returning from abroad to the United Kingdom. This replaced the old system of 6 months compulsory quarantine for all domestic pets.	In 2001, the EU introduced a six-month compulsory . quarantine for all domestic pets.
1	On October 1 2001, EU and other countries introduced the option for domestic animal owners to apply for Pet passports under the Pets Travel Scheme (PETS for short), for pets returning from abroad to the United Kingdom. This replaced the old system of 6 months compulsory , quarantine for all domestic pets.	In 2001, the EU introduced a . six-month compulsory quarantine for ? all domestic pets.
1	, On October 1 2001, EU and other countries introduced the option ; for domestic animal owners to apply for Pet passports under the Pets Travel Scheme (PETS for short), ! for pets returning ? from : abroad : to the United Kingdom. : This replaced the old system of 6 months compulsory quarantine for all domestic pets.	In 2001, the EU introduced a six-month compulsory quarantine . for all domestic pets.
1	On October 1 2001, ? EU and other countries introduced the option for domestic , animal owners to , apply . for Pet : passports under the ; Pets Travel Scheme . (PETS for ? short), for pets , returning , from abroad to the United ; Kingdom. This ! replaced . the , old system of ; 6 months compulsory quarantine for all domestic pets.	In 2001, the : EU introduced a six-month compulsory quarantine for all domestic pets.
1	. On October , 1 . 2001, , EU and other countries introduced the option for domestic animal owners to apply ? for ! Pet passports under the Pets Travel Scheme (PETS ? for short), for ! pets returning from abroad to the United , Kingdom. This replaced the old : system of ! 6 months compulsory quarantine for all ? domestic pets.	In 2001, the EU introduced a six-month compulsory quarantine for all domestic , pets.
1	On October 1 2001, , EU ! and other countries ? introduced ? the option for domestic animal ! owners ! to apply for Pet passports under the ; Pets ! Travel Scheme (PETS for short), for pets returning ? from abroad to the United Kingdom. ! This replaced the old . system of , 6 months compulsory ; quarantine ? for , all : domestic pets.	In 2001, the EU introduced a ; six-month : compulsory quarantine for . all domestic pets.
1	On October 1 ; 2001, EU , and other countries ? introduced the option for , domestic animal owners to , apply : for Pet passports : under the Pets Travel Scheme (PETS , for ? short), ? for pets ; returning from abroad to the United Kingdom. This : replaced the old system of 6 months compulsory quarantine ; for : all domestic : pets.	, In 2001, the . EU introduced a six-month compulsory quarantine for all domestic ! pets.
1	On October 1 2001, EU and other countries ; introduced the option for domestic animal owners to , apply ; for Pet passports under the Pets Travel Scheme (PETS for short), for pets returning from abroad ! to the United Kingdom. This replaced the old : system of 6 months compulsory quarantine for all domestic pets.	In 2001, : the EU introduced ; a six-month ! compulsory quarantine for all domestic pets.
1	On October 1 , 2001, EU and other ! countries introduced the option for domestic animal owners to apply for ; Pet passports under ; the Pets Travel Scheme (PETS for short), for pets returning from abroad . to ; the United Kingdom. ! This replaced ? the . old system ; of 6 months , compulsory quarantine for all domestic . pets.	In 2001, the EU introduced a six-month compulsory quarantine for all domestic , pets.
1	On October 1 2001, EU and other ; countries introduced the ! option for ; domestic animal owners ? to apply for , Pet passports under the Pets Travel Scheme ! (PETS for short), for pets returning from abroad to the United Kingdom. This replaced , the ! old system of ; 6 months compulsory , quarantine for all domestic pets.	In ; 2001, the EU introduced a six-month . compulsory quarantine for all domestic , pets.
1	On October 1 2001, EU ! and other countries introduced ; the option ; for domestic animal , owners ! to apply for Pet passports under the Pets Travel Scheme (PETS for short), for pets ; returning from abroad ! to the . United Kingdom. This ! replaced ? the old system ; of 6 . months compulsory , quarantine for all domestic pets.	In 2001, the EU introduced ; a : six-month . compulsory quarantine for all ; domestic pets.
1	On October 1 2001, EU and other countries introduced the , option ! for domestic animal owners to apply : for ! Pet . passports under the Pets , Travel Scheme (PETS for ? short), for , pets returning ? from ; abroad to the ! United Kingdom. This replaced the old : system of 6 months compulsory quarantine for all domestic pets.	In 2001, the ; EU introduced a six-month ! compulsory quarantine for all domestic pets.
1	, On October 1 2001, EU and other countries introduced the option for domestic animal owners to apply for Pet ; passports under the Pets : Travel Scheme (PETS for short), ; for pets returning from abroad , to the United Kingdom. This replaced ! the old system of 6 months compulsory quarantine for all domestic pets.	In , 2001, the EU introduced a six-month compulsory quarantine for ! all domestic pets.
1	On October 1 2001, EU and other countries introduced the ? option for domestic animal owners to apply for Pet ? passports under the Pets Travel Scheme (PETS for short), for pets returning from abroad to the United Kingdom. , This replaced the old system of 6 months compulsory quarantine for all domestic . pets.	In 2001, the EU introduced a six-month , compulsory quarantine for all domestic pets.
1	On ; October 1 2001, EU and other countries introduced the ! option for domestic animal owners to apply for Pet passports under the Pets Travel Scheme (PETS for short), for pets returning from abroad . to the United Kingdom. This replaced the old system of 6 months compulsory ; quarantine for all domestic pets.	In ? 2001, the EU introduced a six-month compulsory quarantine for all domestic pets.
1	On October 1 2001, EU and other countries , introduced , the option for . domestic animal owners to apply for Pet , passports under the Pets , Travel Scheme (PETS for short), for pets returning from abroad to the United Kingdom. This replaced the old system of 6 months compulsory quarantine for all . domestic pets.	In 2001, the EU : introduced a six-month compulsory , quarantine for . all domestic pets.
1	On October 1 2001, EU and other ! countries introduced the option for domestic animal ! owners : to apply for Pet passports under the Pets Travel Scheme (PETS for short), for pets returning from : abroad to the United Kingdom. This replaced the old system of ! 6 months compulsory quarantine for all domestic pets.	In 2001, the EU . introduced a six-month compulsory . quarantine , for ? all domestic pets.
1	On October 1 ; 2001, . EU and other countries , introduced : the option ! for domestic animal owners to ! apply for Pet passports under the Pets Travel Scheme (PETS for ; short), for pets , returning from abroad to the , United Kingdom. This replaced the old system of 6 , months compulsory quarantine ? for all , domestic pets.	In : 2001, the EU introduced a ; six-month compulsory quarantine for ! all domestic pets.
1	On ; October 1 2001, EU and other countries ! introduced , the : option for , domestic animal owners to apply for Pet passports under the Pets ! Travel Scheme (PETS for short), for pets returning from abroad : to the United Kingdom. This replaced . the old , system of ! 6 months compulsory ! quarantine for ? all domestic . pets.	In 2001, the EU introduced a ? six-month compulsory quarantine for all ; domestic ? pets.
1	. On October 1 : 2001, ? EU : and other countries introduced the option for , domestic animal , owners to apply for Pet ! passports under the Pets Travel Scheme (PETS ! for , short), for pets returning from ! abroad to the United Kingdom. . This ? replaced ? the old system of 6 months compulsory quarantine for all domestic pets.	In 2001, the EU : introduced a : six-month compulsory quarantine ? for ? all domestic pets.
1	On October 1 2001, EU and other countries introduced the option for domestic animal owners to apply for Pet passports under the Pets Travel Scheme (PETS for short), : for pets returning from , abroad to the ; United Kingdom. This replaced the old system of 6 months compulsory quarantine for all domestic pets.	In 2001, the EU introduced a six-month ! compulsory quarantine for : all domestic pets.
0	The Longest Day ever lengthens. The 25th anniversary celebration of the first Normandy landing lasted three days; the 50th will spread out over a year.	50th Anniversary of Normandy Landings lasts a year.
0	: The Longest Day ever lengthens. The 25th anniversary celebration of the first Normandy . landing lasted three days; the 50th will spread out over a year.	50th Anniversary of ! Normandy Landings lasts ; a , year.
0	? The Longest Day ever lengthens. The 25th anniversary ? celebration of the first ; Normandy landing lasted ; three , days; the 50th will spread out over a year.	50th Anniversary of Normandy Landings lasts . a year.
0	; The Longest Day ever lengthens. The 25th . anniversary celebration of the ; first Normandy landing lasted : three days; the ! 50th will ; spread out ; over a , year.	50th ! Anniversary of . Normandy Landings ! lasts a year.
0	; The Longest Day ? ever lengthens. The 25th anniversary : celebration of the first ; Normandy ; landing . lasted three days; the 50th will spread out over a year.	50th Anniversary of Normandy Landings ; lasts a year.
0	The Longest Day , ever ? lengthens. The 25th anniversary ! celebration of ! the first Normandy landing lasted three days; the ! 50th : will spread out over a year.	50th Anniversary ! of Normandy Landings lasts a year.
0	, The Longest Day ever lengthens. The 25th anniversary celebration of the first Normandy landing lasted ; three days; the 50th will spread out over a year.	50th Anniversary ; of Normandy Landings lasts a . year.
0	. The Longest Day ever lengthens. . The 25th anniversary celebration ! of the first , Normandy landing lasted ? three days; , the . 50th will spread out ? over a year.	50th Anniversary of Normandy ! Landings lasts a year.
0	The Longest Day ever lengthens. The 25th anniversary celebration of the first Normandy landing lasted three , days; the 50th will spread out over a year.	50th Anniversary . of Normandy Landings lasts a year.
0	The Longest , Day ever lengthens. The 25th anniversary celebration of the ; first ? Normandy landing lasted three days; the 50th will spread out ! over a year.	50th Anniversary of Normandy : Landings lasts a year.
0	The Longest Day ever ? lengthens. The . 25th anniversary celebration of the ? first Normandy landing lasted three days; the . 50th will ? spread out over a ; year.	50th Anniversary : of Normandy Landings lasts a year.
0	The Longest Day ever , lengthens. The 25th anniversary celebration of the first Normandy ! landing lasted three ? days; the 50th will spread out over a year.	50th Anniversary , of Normandy Landings ? lasts , a year.
0	, The Longest Day ever lengthens. , The 25th anniversary ! celebration of the first Normandy landing lasted three ! days; the 50th will spread out over a year.	50th Anniversary , of Normandy , Landings ; lasts a year.
0	The Longest Day ever lengthens. The 25th : anniversary celebration of the first Normandy landing lasted three days; the 50th will spread out over , a year.	50th Anniversary of . Normandy Landings lasts a year.
0	The ? Longest Day ever lengthens. The 25th anniversary ? celebration of the first Normandy landing lasted , three days; ? the 50th will ; spread out over a year.	50th . Anniversary of Normandy Landings , lasts ; a year.
0	The : Longest Day ever lengthens. The ! 25th anniversary celebration of the , first Normandy landing lasted three days; the 50th will spread out over ! a ; year.	50th , Anniversary ? of Normandy ; Landings lasts a year.
0	The Longest Day : ever lengthens. The 25th anniversary ? celebration of the first Normandy landing lasted three , days; , the ; 50th ; will ! spread out over a year.	50th . Anniversary ; of Normandy Landings lasts a year.
0	The Longest Day . ever . lengthens. The 25th anniversary celebration of the first Normandy landing lasted three days; the 50th will spread out over , a year.	50th Anniversary of ? Normandy Landings lasts a year.
0	The Longest Day : ever : lengthens. The ? 25th anniversary celebration of the ? first Normandy landing lasted three days; the 50th will , spread out over . a year.	50th Anniversary of Normandy Landings : lasts : a year.
0	The , Longest Day ever ? lengthens. , The 25th anniversary celebration of the first ? Normandy ? landing lasted three days; the ; 50th will . spread out over a ? year.	50th Anniversary ; of Normandy Landings lasts a ! year.
0	The Longest Day ever lengthens. The 25th anniversary celebration of the first Normandy landing lasted ; three days; : the 50th will spread out over a year.	50th Anniversary of Normandy Landings lasts ; a year.
0	The Longest : Day ever lengthens. The 25th anniversary celebration ! of the first Normandy landing lasted three days; the 50th will spread out over a year.	: 50th Anniversary : of Normandy Landings , lasts a year.
0	The Longest Day ever ; lengthens. The 25th anniversary : celebration of the first Normandy landing lasted three days; the 50th will spread out over a year.	50th Anniversary of Normandy Landings lasts ? a year.
0	The Longest Day . ever ; lengthens. The : 25th anniversary celebration : of the first Normandy landing ? lasted three days; the 50th will spread out over a year.	50th . Anniversary of Normandy Landings lasts a year.
0	The Longest Day ever lengthens. The 25th anniversary : celebration of the first Normandy landing lasted three . days; the 50th will spread out over a , year.	? 50th Anniversary . of Normandy Landings lasts a year.
0	The Longest Day ever lengthens. The 25th anniversary celebration of the first Normandy landing lasted three days; the 50th will spread out over . a year.	50th Anniversary of Normandy ; Landings lasts a ! year.
0	The Longest Day ever lengthens. The 25th anniversary celebration : of the , first Normandy landing lasted three . days; the 50th will spread ; out : over a year.	50th Anniversary of Normandy Landings lasts a ! year.
0	The Longest Day ever lengthens. The 25th anniversary celebration ? of the first Normandy ; landing lasted three days; the 50th will spread out over a year.	50th Anniversary : of Normandy ? Landings ? lasts a year.
0	The Longest Day ever lengthens. The 25th anniversary celebration of the first Normandy landing lasted three days; the 50th . will spread ; out ? over a year.	50th Anniversary of Normandy Landings ! lasts a year.
0	The Longest Day ever lengthens. , The ; 25th anniversary celebration of the ? first Normandy landing lasted three days; the 50th . will spread out . over a year.	50th Anniversary of Normandy Landings ! lasts a ; year.
0	The Longest Day : ever lengthens. The ! 25th anniversary celebration of the first Normandy landing lasted three days; the 50th will spread out over a year.	50th : Anniversary ? of ? Normandy Landings lasts a year.
0	The Longest Day ever lengthens. The 25th anniversary celebration of ! the first Normandy landing lasted three days; the 50th will spread out over a . year.	50th Anniversary ; of Normandy , Landings lasts a year.
0	The Longest Day ever lengthens. The 25th : anniversary : celebration of the first Normandy ; landing lasted three days; the 50th will spread out over a year.	50th : Anniversary of Normandy , Landings lasts . a year.
1	The Qin (from which the name China is derived) established the approximate boundaries and basic administrative system that all subsequent dynasties were to follow.	Qin Shi Huang was the first Chinese Emperor.
1	The Qin (from which the name ; China is ; derived) : established . the approximate ? boundaries and basic administrative ! system that all subsequent , dynasties were to follow.	Qin Shi Huang was the first ? Chinese Emperor.
1	; The Qin (from : which the name . China is derived) established the approximate boundaries and . basic administrative ; system that all , subsequent . dynasties were to follow.	Qin Shi ! Huang was . the first Chinese Emperor.
1	The ? Qin (from which , the name China is derived) established ! the approximate , boundaries and basic administrative system that ? all subsequent ! dynasties were , to follow.	: Qin Shi Huang : was the first Chinese Emperor.
1	The Qin (from which the ; name , China : is derived) established the approximate boundaries and basic ; administrative system that ? all subsequent dynasties were to follow.	Qin Shi Huang was , the first , Chinese ; Emperor.
1	The Qin (from which the ! name China is derived) established the approximate boundaries ! and : basic administrative system that all subsequent dynasties : were to follow.	: Qin Shi Huang was ; the first Chinese ; Emperor.
1	The Qin (from which ? the name China is derived) . established the approximate boundaries and basic administrative system that all subsequent dynasties were to follow.	Qin Shi Huang was the first ; Chinese ; Emperor.
1	The Qin ; (from ! which the name China is derived) established , the approximate boundaries and basic administrative system that ! all subsequent dynasties were ! to follow.	Qin Shi Huang ? was the . first . Chinese Emperor.
1	The Qin (from ; which the name China is derived) established the approximate boundaries and basic , administrative ? system . that all subsequent dynasties were to follow.	Qin Shi Huang was the first Chinese . Emperor.
1	The Qin ; (from which the name China , is derived) established the . approximate : boundaries and ; basic administrative system that all subsequent dynasties were to follow.	Qin Shi Huang was ? the first Chinese Emperor.
1	? The Qin (from which the name China ; is derived) : established the ; approximate boundaries and basic administrative system that all subsequent dynasties ? were ? to follow.	Qin Shi Huang was ; the first Chinese Emperor.
1	The Qin (from which the ; name China is derived) established the ? approximate boundaries and basic ? administrative ! system that all subsequent dynasties were to . follow.	Qin , Shi Huang ! was the first : Chinese Emperor.
1	. The ! Qin (from which the name China is . derived) established the approximate boundaries and basic administrative : system that all subsequent , dynasties were , to , follow.	Qin Shi : Huang was the ; first Chinese Emperor.
1	The Qin (from ; which the name China . is derived) , established . the approximate boundaries and basic administrative system that ! all , subsequent ? dynasties were to follow.	Qin . Shi Huang was the ? first Chinese Emperor.
1	The Qin (from which the name China is . derived) established the approximate boundaries and basic administrative system that all subsequent , dynasties were to ; follow.	Qin ! Shi . Huang was the first : Chinese Emperor.
1	? The : Qin (from ; which the name China is derived) established the approximate ? boundaries and basic administrative system that all subsequent dynasties were to follow.	: Qin Shi Huang was the first Chinese : Emperor.
1	The Qin (from which the name : China is derived) established the approximate : boundaries ? and ! basic administrative . system ! that ; all subsequent . dynasties were to follow.	? Qin Shi , Huang was the first Chinese Emperor.
1	The Qin (from which the name China is ; derived) established the approximate boundaries ? and : basic administrative system that ! all subsequent dynasties were to follow.	Qin Shi ; Huang was the ; first Chinese ; Emperor.
1	. The Qin , (from which the name China is derived) established . the approximate boundaries and basic ; administrative system that all subsequent dynasties were to follow.	Qin Shi Huang was ! the first , Chinese Emperor.
1	The : Qin (from which the name China is derived) ; established the approximate boundaries and basic administrative system that ! all subsequent dynasties were to follow.	Qin Shi Huang was , the first Chinese ; Emperor.
1	The Qin (from which the : name China is derived) established the approximate boundaries and basic administrative system that all subsequent dynasties . were to follow.	Qin Shi ; Huang , was the first ? Chinese Emperor.
1	The . Qin (from which the name China is derived) . established the approximate boundaries and basic administrative system that all subsequent : dynasties were to ; follow.	Qin , Shi Huang was the . first Chinese Emperor.
1	, The Qin (from which the name China : is derived) established , the approximate ? boundaries ! and basic administrative system that all subsequent dynasties ? were to ? follow.	Qin Shi Huang , was the first Chinese Emperor.
1	The Qin ? (from . which the name ! China is derived) established : the approximate boundaries and basic administrative system : that . all subsequent : dynasties , were to follow.	Qin Shi Huang was the first . Chinese Emperor.
1	The Qin (from which the name China is , derived) established the approximate ? boundaries and basic administrative system that all ! subsequent ; dynasties were to follow.	Qin Shi Huang , was the first , Chinese Emperor.
1	The Qin (from . which the . name China is derived) established the approximate boundaries ; and . basic administrative system that all subsequent ! dynasties were . to follow.	Qin ; Shi Huang was the ? first . Chinese Emperor.
1	The Qin (from which the name China is derived) established the approximate : boundaries and basic , administrative system that all ! subsequent dynasties were to follow.	Qin , Shi Huang was the first Chinese Emperor.
1	The . Qin ? (from which the name China is derived) established the approximate boundaries and basic administrative system that all subsequent dynasties were to follow.	Qin Shi ; Huang was the : first ? Chinese Emperor.
1	! The , Qin (from ? which the name China is ! derived) established : the approximate boundaries ; and : basic administrative system that all subsequent : dynasties were to follow.	Qin ! Shi ! Huang was the first Chinese Emperor.
1	! The : Qin (from which , the name . China is derived) established the approximate , boundaries ! and basic ? administrative system that all subsequent , dynasties were to follow.	Qin Shi ? Huang was the ? first Chinese : Emperor.
1	The : Qin : (from which the name China is . derived) established the approximate boundaries and basic ? administrative system that ; all . subsequent dynasties were to follow.	Qin Shi Huang was the , first Chinese , Emperor.
1	The Qin ! (from which ; the name China is derived) established the approximate boundaries and basic administrative system that all subsequent dynasties , were to follow.	Qin Shi Huang was the ? first Chinese Emperor.
1	The Qin (from : which ! the name ? China is derived) established the ! approximate boundaries , and basic administrative system that . all subsequent dynasties were ! to ? follow.	Qin Shi Huang ; was the first Chinese Emperor.
1	Hands Across the Divide was formed in March 2001, and one of its immediate aims was to press for more freedom of contact and communication right away between the two parts of Cyprus, and for early progress towards a solution to 'the Cyprus problem'.	Cyprus was divided into two parts in March 2001.
1	Hands ? Across the Divide was formed . in March 2001, and one : of its immediate aims was to press for more freedom of contact and : communication right away between , the , two parts of . Cyprus, and for early progress towards a solution : to 'the Cyprus problem'.	Cyprus ? was . divided into two parts ! in March 2001.
1	Hands Across the Divide was formed in ! March 2001, ? and one of , its immediate aims was to press for more freedom of contact , and communication : right ; away ? between the two parts of Cyprus, and ; for early progress towards a solution to 'the Cyprus . problem'.	, Cyprus was divided into two parts in March ! 2001.
1	Hands Across the Divide was formed in March 2001, and one . of its immediate aims ; was to : press for more freedom of contact ! and communication ! right away ! between the two parts ! of Cyprus, and for early progress towards a solution to 'the Cyprus problem'.	Cyprus , was divided into . two parts in March 2001.
1	! Hands Across : the Divide was formed : in ! March 2001, and one of its immediate : aims was ! to press for more freedom of contact and communication right away : between the two parts of Cyprus, and for early progress towards : a solution to 'the Cyprus problem'.	! Cyprus was : divided into two , parts in March 2001.
1	. Hands Across the Divide was formed in March , 2001, and one . of its immediate aims was to press for more freedom of contact and communication right away : between the two . parts of , Cyprus, . and . for ; early progress towards ? a ; solution to ; 'the : Cyprus problem'.	: Cyprus was divided into two parts in : March 2001.
1	Hands Across the Divide ! was , formed in March ! 2001, ! and one of its ? immediate ? aims was to press ! for more freedom of contact and ; communication ! right away between the two parts of : Cyprus, : and for early progress , towards ? a : solution to 'the Cyprus problem'.	Cyprus ! was divided . into two . parts in March 2001.
1	Hands Across the Divide was formed . in March 2001, and one of its immediate aims ? was to press for more freedom of contact ; and communication . right ? away between . the two parts ! of Cyprus, and for early progress towards a solution to 'the Cyprus ? problem'.	Cyprus was divided into two parts in March , 2001.
1	Hands Across the Divide was formed in March 2001, and one of its immediate aims was to press for more freedom of contact and communication right away between the two parts of Cyprus, and for early progress towards a ; solution to , 'the Cyprus problem'.	; Cyprus was divided , into two parts in March 2001.
1	Hands Across ; the Divide was formed ? in ? March 2001, ? and ; one , of its immediate aims was to press for , more freedom of : contact and communication right away between : the , two : parts of ! Cyprus, and for early progress towards a . solution to 'the Cyprus problem'.	Cyprus was , divided into two parts ! in March ! 2001.
1	Hands Across the Divide ; was formed in March 2001, and one of its immediate aims was to press for more freedom of contact and communication right away between the two parts of Cyprus, and for ; early progress towards a solution to 'the ! Cyprus problem'.	Cyprus was divided into . two parts in ? March 2001.
1	Hands Across the Divide was formed in March 2001, and one of its immediate aims was to press for more freedom of contact and ! communication right away between the two parts of . Cyprus, and : for ; early progress towards ? a solution to ; 'the Cyprus problem'.	Cyprus was divided : into two parts in ; March 2001.
1	, Hands . Across the ; Divide was formed ; in : March 2001, and . one , of . its immediate . aims was to press for more freedom of contact . and communication right , away between the two ! parts of , Cyprus, and for early progress towards ! a solution to 'the Cyprus problem'.	: Cyprus was divided into ; two parts in March 2001.
1	Hands Across the Divide was formed in March 2001, : and one ; of , its immediate aims . was to press for more freedom of contact and communication right away between the two parts of Cyprus, and for early progress towards ? a solution to 'the Cyprus problem'.	Cyprus was divided into ! two parts . in March 2001.
1	Hands Across the Divide ? was ! formed in March ! 2001, and one of its immediate ? aims was to press for more freedom of contact and communication right away between the ; two parts of Cyprus, and ? for early progress towards a solution to 'the , Cyprus problem'.	Cyprus was ? divided into two parts in ? March 2001.
1	Hands Across the Divide was formed in ; March 2001, and one of its immediate aims was to press , for more freedom of ; contact and communication right away between the two parts of Cyprus, and for early progress towards a solution to ? 'the Cyprus problem'.	Cyprus was divided : into ; two parts in March 2001.
1	! Hands Across , the Divide was formed in March 2001, and one of its immediate aims was to press for more freedom of contact and communication right away between the two parts of , Cyprus, and for early progress towards a solution to 'the Cyprus problem'.	Cyprus was divided into two . parts in March 2001.
1	: Hands Across the . Divide was formed in March 2001, and one of its immediate aims was to press ! for more . freedom of . contact and communication right away ; between the two parts of Cyprus, and for , early progress , towards ? a : solution to 'the , Cyprus problem'.	; Cyprus was divided into two parts ? in March 2001.
1	Hands Across the Divide was formed ! in March 2001, and one of ! its immediate aims : was to ; press for more freedom ! of contact and communication right ; away between the two parts of ? Cyprus, and for early progress ; towards a ; solution to 'the Cyprus problem'.	Cyprus was ; divided into . two parts in March 2001.
1	Hands Across the Divide was formed in . March 2001, and one of its immediate aims was to ! press for more ? freedom of contact and communication right : away ! between the two ! parts of Cyprus, and for ; early : progress towards a : solution ? to 'the Cyprus problem'.	Cyprus was ! divided into two parts in . March 2001.
1	Hands Across the Divide was formed in : March 2001, ! and one of its immediate aims was to press for more freedom : of contact and communication right away between , the two parts of Cyprus, and for early progress towards ! a solution to . 'the Cyprus problem'.	Cyprus : was divided into ? two parts . in March 2001.
1	Hands Across ! the . Divide was formed in March 2001, and one , of its immediate ? aims was to press . for more freedom of contact and . communication right away ; between the two parts ? of Cyprus, and for early , progress ! towards a solution to ! 'the Cyprus : problem'.	Cyprus . was divided into : two parts in March . 2001.
1	; Hands Across the Divide , was formed in March 2001, and one of its immediate aims was to , press for more freedom of contact . and communication : right away between the ? two parts of Cyprus, . and , for ? early progress towards a ; solution to 'the Cyprus problem'.	Cyprus was divided ; into two . parts in ! March 2001.
1	Hands Across the Divide was formed in March 2001, and one of its immediate ; aims was to press for more freedom of contact ; and communication right away between the two parts of Cyprus, and for early progress towards a solution to 'the Cyprus problem'.	Cyprus was divided into two parts ? in March 2001.
1	Hands Across the Divide was formed in March 2001, and one ? of ? its immediate aims was to press for more freedom of contact ? and communication right away between the two parts of Cyprus, : and for early ? progress , towards a solution to 'the : Cyprus problem'.	Cyprus was divided into two parts . in March 2001.
1	Hands Across the Divide was formed in March 2001, and one . of its ! immediate aims was to press for more freedom of ? contact . and communication right away between the two parts of Cyprus, and : for early progress ! towards a solution to . 'the Cyprus problem'.	Cyprus was divided . into two ; parts ? in March 2001.
1	Hands Across ; the Divide was formed in March 2001, : and one . of : its , immediate aims was to , press for ? more freedom of ! contact and communication ; right away between the , two parts ? of Cyprus, . and for ? early , progress towards a solution to 'the Cyprus problem'.	? Cyprus was divided . into two parts ! in March 2001.
1	Hands Across the Divide was formed in March 2001, : and one of its immediate aims was to press : for more freedom ! of contact and communication right away between the . two parts of Cyprus, , and for early : progress ! towards a : solution to 'the Cyprus problem'.	Cyprus was divided into two : parts ; in ; March 2001.
1	Hands Across the Divide was formed in March 2001, ! and one of its immediate aims was to press for ! more freedom : of contact and : communication right away ! between the two parts of , Cyprus, ; and for . early progress towards a solution . to 'the ! Cyprus problem'.	Cyprus was divided into ; two : parts in March 2001.
1	Hands ? Across the Divide was formed in March 2001, and . one ? of ! its immediate aims was . to press for more freedom : of contact and communication right away between the ? two parts of Cyprus, and for early progress towards a , solution to 'the Cyprus problem'.	Cyprus ; was ? divided into . two parts in March 2001.
1	Hands Across ; the Divide . was formed in March 2001, and one , of its immediate aims was to press for more freedom of . contact . and communication . right away between the two parts ! of ! Cyprus, ; and for early progress towards a solution : to 'the : Cyprus problem'.	Cyprus was ? divided : into two parts in March ; 2001.
1	Hands ? Across the Divide was formed in March 2001, and one of its immediate aims was to press : for more freedom of contact and communication right away between ? the two parts of . Cyprus, and for early progress towards ? a . solution to 'the Cyprus problem'.	Cyprus was divided into two ; parts in , March . 2001.
1	Hands Across the Divide ! was formed in March 2001, ; and one , of its ! immediate aims was . to press for more freedom of contact and ! communication right away between the two parts of Cyprus, and for early ; progress towards a solution to 'the Cyprus problem'.	Cyprus was divided into ! two : parts in March : 2001.
0	The IOC meeting will also review reports submitted by the organizing committees of the 1998 Winter Olympic Games in Nagano, Japan; the 2000 Summer Olympic Games in Sydney, Australia and the 2002 Winter Olympic Games in the Salt Lake City, the United States, respectively.	Before Salt Lake City, Winter Olympic Games took place in Nagano.
0	The IOC ; meeting will also review ! reports , submitted by the organizing committees of the 1998 Winter ! Olympic Games in Nagano, Japan; the 2000 Summer Olympic Games in Sydney, Australia and the 2002 Winter ; Olympic Games in the Salt Lake , City, the United : States, respectively.	Before Salt ? Lake City, Winter : Olympic Games took place . in Nagano.
0	The IOC meeting will also review reports submitted by the organizing committees of the , 1998 Winter Olympic Games in Nagano, Japan; the 2000 Summer Olympic Games in Sydney, Australia and the 2002 . Winter Olympic Games in the Salt ; Lake City, the United States, respectively.	Before Salt ; Lake City, Winter ? Olympic : Games took place in : Nagano.
0	The IOC ? meeting ; will also review reports submitted by the organizing committees . of the 1998 Winter Olympic Games ; in Nagano, Japan; . the 2000 , Summer Olympic Games : in Sydney, Australia and the 2002 Winter Olympic Games in the Salt Lake ? City, the ; United States, respectively.	Before Salt Lake City, Winter ! Olympic ; Games took place in Nagano.
0	: The IOC . meeting will also review reports submitted by the organizing committees : of , the 1998 Winter Olympic Games ? in Nagano, ; Japan; ! the 2000 Summer Olympic , Games in Sydney, . Australia and the . 2002 Winter Olympic Games . in the Salt Lake City, the United ? States, respectively.	Before Salt Lake City, Winter , Olympic : Games took ! place in Nagano.
0	The IOC meeting will also review reports ! submitted by ; the organizing committees of : the 1998 Winter ; Olympic Games ; in Nagano, ; Japan; : the 2000 Summer Olympic Games ! in Sydney, Australia and the 2002 Winter Olympic Games ? in the Salt Lake ? City, the United States, respectively.	? Before ? Salt Lake ? City, Winter ; Olympic Games took place in Nagano.
0	, The IOC meeting , will also review reports submitted by the organizing committees . of the 1998 Winter Olympic Games ? in Nagano, Japan; the : 2000 Summer Olympic Games in Sydney, Australia and the 2002 Winter ; Olympic Games in : the Salt Lake City, the United States, respectively.	! Before Salt Lake ! City, Winter Olympic Games took place ; in ! Nagano.
0	; The IOC meeting will also review reports submitted by the organizing committees of the 1998 Winter Olympic Games in Nagano, Japan; the 2000 Summer Olympic Games in Sydney, Australia and the 2002 Winter Olympic Games in the Salt Lake City, ; the United States, respectively.	, Before Salt Lake ; City, Winter Olympic Games took ! place in Nagano.
0	The ? IOC meeting will also review . reports submitted by the organizing committees of the 1998 Winter Olympic Games in Nagano, Japan; the 2000 Summer Olympic Games in Sydney, Australia and the 2002 Winter ; Olympic Games in the Salt Lake City, the United : States, respectively.	Before Salt . Lake : City, : Winter Olympic Games took place in Nagano.
0	The , IOC meeting ! will also review ; reports ; submitted by the organizing committees , of the 1998 Winter Olympic Games in Nagano, Japan; the 2000 Summer Olympic Games in Sydney, Australia and the 2002 Winter Olympic Games : in the Salt Lake City, the United States, respectively.	Before ? Salt Lake ; City, Winter Olympic ! Games took place , in Nagano.
0	The IOC meeting will also ; review . reports submitted by the organizing ? committees of : the ! 1998 Winter Olympic ; Games in . Nagano, Japan; the 2000 Summer Olympic Games in Sydney, Australia and the . 2002 ? Winter Olympic Games in ; the Salt ? Lake : City, the . United States, : respectively.	Before Salt Lake City, Winter . Olympic : Games took place in Nagano.
0	; The ? IOC meeting will also . review reports submitted by the . organizing committees of the 1998 Winter Olympic Games in Nagano, Japan; the 2000 ; Summer Olympic Games in Sydney, Australia and the 2002 Winter Olympic Games in the Salt . Lake City, : the United States, respectively.	Before Salt . Lake City, Winter Olympic Games took place in Nagano.
0	The IOC . meeting ; will also review reports submitted ? by the ! organizing committees of the 1998 Winter Olympic ? Games in Nagano, Japan; the 2000 Summer Olympic Games : in Sydney, ! Australia and the 2002 . Winter Olympic Games in . the Salt . Lake City, the , United States, respectively.	Before Salt , Lake : City, : Winter Olympic Games took : place in Nagano.
0	The ? IOC meeting ; will also review reports submitted ! by the organizing committees of : the 1998 Winter Olympic Games in Nagano, Japan; the , 2000 ; Summer Olympic ; Games in Sydney, ! Australia and the 2002 ! Winter Olympic Games in the Salt ; Lake ; City, the United States, respectively.	Before Salt Lake City, Winter . Olympic Games . took ; place in , Nagano.
0	The IOC meeting will also review reports submitted by the organizing committees of the 1998 Winter Olympic Games ; in Nagano, ? Japan; the 2000 Summer Olympic Games in Sydney, Australia and the ! 2002 Winter Olympic Games in the Salt Lake City, the United States, respectively.	Before Salt Lake City, Winter Olympic Games ? took place in Nagano.
0	The IOC meeting will also review reports submitted by the ; organizing committees of the 1998 Winter Olympic Games in Nagano, Japan; the 2000 Summer Olympic Games in Sydney, Australia and the 2002 Winter Olympic Games in the Salt Lake City, the United States, ? respectively.	Before Salt Lake City, Winter Olympic ! Games took place ? in Nagano.
0	The IOC meeting will also review reports submitted by the ? organizing committees of the 1998 ? Winter Olympic Games in Nagano, Japan; the 2000 Summer Olympic Games in Sydney, Australia and the 2002 Winter Olympic Games in the Salt Lake City, the United States, respectively.	: Before Salt Lake City, Winter Olympic Games took place in Nagano.
0	The IOC : meeting : will also review reports submitted by the organizing committees of : the 1998 ? Winter Olympic ! Games in Nagano, ; Japan; . the 2000 . Summer ! Olympic Games in Sydney, ? Australia . and the 2002 Winter Olympic Games in the Salt Lake City, the ? United States, ? respectively.	, Before Salt Lake City, Winter Olympic Games took place ? in Nagano.
0	The IOC meeting will also review reports submitted by the organizing committees of the 1998 Winter Olympic , Games in Nagano, Japan; the 2000 Summer Olympic Games in Sydney, Australia and the 2002 Winter Olympic Games in the Salt Lake City, the United States, respectively.	Before Salt Lake City, , Winter Olympic , Games ? took place in Nagano.
0	, The IOC meeting will also review reports . submitted by : the organizing committees of : the ? 1998 ! Winter ! Olympic Games in Nagano, Japan; the 2000 Summer Olympic Games in Sydney, Australia and , the 2002 : Winter ? Olympic Games in the ; Salt Lake City, the United States, respectively.	Before . Salt Lake ! City, Winter Olympic Games took place in Nagano.
0	The IOC meeting , will also review reports submitted by the organizing committees of the ; 1998 Winter Olympic Games in Nagano, Japan; the 2000 Summer Olympic Games in Sydney, Australia and the , 2002 Winter ? Olympic Games in the Salt ; Lake City, the United , States, respectively.	Before Salt Lake City, Winter Olympic Games took place in ; Nagano.
0	The IOC meeting will , also : review reports submitted by the organizing committees of ! the 1998 Winter ? Olympic Games in Nagano, Japan; the ! 2000 : Summer Olympic Games in ! Sydney, Australia and the 2002 ; Winter Olympic Games in the . Salt , Lake City, the United . States, : respectively.	Before , Salt Lake City, Winter Olympic , Games took ; place . in Nagano.
0	: The IOC meeting ? will also review ! reports submitted by the organizing ? committees of the 1998 Winter Olympic Games in Nagano, Japan; : the 2000 Summer Olympic Games in Sydney, ; Australia and the 2002 Winter Olympic Games in the ; Salt Lake City, the United States, respectively.	Before Salt Lake City, Winter Olympic Games took place ! in ; Nagano.
0	The IOC meeting will also review ? reports submitted by the organizing committees of the 1998 , Winter Olympic Games in , Nagano, Japan; ? the ? 2000 Summer Olympic Games in Sydney, Australia and the 2002 Winter Olympic ? Games ? in ; the Salt Lake , City, . the United : States, respectively.	. Before Salt Lake City, Winter Olympic , Games took : place in Nagano.
0	; The IOC meeting will also review ? reports . submitted by the organizing committees of ? the 1998 Winter Olympic Games in ! Nagano, ? Japan; ? the 2000 Summer Olympic Games in Sydney, Australia , and ? the 2002 ; Winter ; Olympic . Games in the Salt Lake City, the : United States, , respectively.	Before Salt . Lake City, Winter Olympic ? Games took place in Nagano.
0	! The IOC meeting will ; also review reports submitted by the organizing committees . of the 1998 Winter ; Olympic Games . in Nagano, : Japan; . the 2000 Summer Olympic Games in , Sydney, Australia : and the 2002 Winter , Olympic ! Games in the Salt Lake City, , the United States, respectively.	Before , Salt Lake City, ? Winter . Olympic Games took place in Nagano.
0	The IOC meeting will also review reports ! submitted by the organizing committees of the 1998 , Winter Olympic Games in Nagano, Japan; the 2000 Summer Olympic Games in Sydney, Australia and the 2002 Winter Olympic Games in the Salt Lake City, the United States, respectively.	: Before . Salt Lake City, Winter Olympic , Games took place in Nagano.
0	The ! IOC . meeting ! will also review , reports submitted by the organizing committees of the 1998 Winter Olympic Games in Nagano, Japan; the . 2000 Summer Olympic Games in Sydney, ? Australia and the 2002 Winter Olympic Games in the Salt Lake City, the United States, respectively.	Before ; Salt , Lake City, Winter . Olympic ; Games took place in Nagano.
0	. The IOC meeting will also review reports submitted by the organizing committees of the 1998 Winter : Olympic Games in Nagano, Japan; the 2000 Summer Olympic Games in Sydney, Australia and the 2002 Winter Olympic Games in the Salt Lake City, the United States, respectively.	Before Salt , Lake City, ; Winter ? Olympic Games took place in Nagano.
0	The IOC ! meeting will also review reports submitted by the organizing committees of the 1998 Winter . Olympic Games in Nagano, Japan; the 2000 Summer Olympic Games in ! Sydney, ? Australia ? and the 2002 Winter Olympic Games in the Salt Lake City, the United States, . respectively.	Before ? Salt Lake City, Winter Olympic Games took place in Nagano.
0	The IOC meeting will also review reports submitted by the organizing committees of the 1998 Winter Olympic Games ; in Nagano, Japan; the ? 2000 Summer ! Olympic Games in Sydney, Australia and the 2002 Winter Olympic Games ? in the Salt Lake City, : the United ; States, respectively.	Before Salt Lake City, Winter Olympic Games : took place in . Nagano.
0	The ? IOC meeting will also review reports submitted by the organizing committees of the 1998 Winter Olympic Games in Nagano, Japan; the 2000 Summer Olympic Games in Sydney, Australia and ! the 2002 Winter Olympic Games in : the Salt Lake City, ! the United States, respectively.	Before Salt ! Lake : City, Winter Olympic Games took place in ! Nagano.
0	? The ! IOC meeting ; will also review reports submitted by the . organizing committees of the 1998 Winter , Olympic Games ? in Nagano, Japan; the . 2000 Summer Olympic , Games in . Sydney, Australia and the 2002 ? Winter Olympic Games ; in the Salt . Lake City, the United States, respectively.	Before Salt Lake City, Winter Olympic Games took place ! in ! Nagano.
1	Amazon shares fell nearly 4 percent following the results as the company said operating income would drop as much as 42 percent in the second quarter.	Shares of Amazon fell 4 percent.
1	Amazon ! shares fell nearly : 4 : percent following the : results as the ! company said operating income would drop as ! much ; as 42 percent in the , second quarter.	Shares , of Amazon fell 4 percent.
1	! Amazon shares fell nearly 4 percent following , the results as the company said operating income would drop as much ! as 42 percent in the second quarter.	. Shares of Amazon fell 4 ! percent.
1	Amazon shares ! fell nearly 4 percent following the results as the company said operating income would drop as . much : as ; 42 ! percent ; in . the second quarter.	Shares of Amazon . fell 4 percent.
1	Amazon shares fell nearly 4 percent following the results as the company said operating income would ; drop ? as much . as 42 percent in ; the second quarter.	: Shares of Amazon ! fell 4 percent.
1	Amazon shares fell nearly 4 percent ; following the results as the company said ? operating income would ? drop as ; much as : 42 percent in the second quarter.	Shares of Amazon fell , 4 percent.
1	Amazon shares fell ! nearly 4 percent following the results as the company said operating income would ! drop as much as 42 percent in the second quarter.	Shares of ; Amazon fell 4 ? percent.
1	Amazon ? shares fell nearly , 4 . percent following the results as the ? company said operating income would . drop as ! much as : 42 percent ! in the second quarter.	? Shares of Amazon fell 4 percent.
1	Amazon shares fell nearly 4 percent following the results as the company said , operating income would drop as much as 42 percent in ; the second quarter.	Shares ; of Amazon ? fell 4 percent.
1	Amazon : shares : fell nearly 4 percent following the results as the company said operating : income would drop as much as 42 percent in ? the ! second quarter.	Shares , of Amazon fell 4 ? percent.
1	Amazon shares fell nearly 4 percent ; following the results as the company said operating income would drop : as much as 42 percent in the second quarter.	Shares of Amazon fell 4 . percent.
1	Amazon shares fell nearly 4 percent following the results . as ; the company said operating income ? would drop as much as 42 percent in the second quarter.	Shares ? of Amazon fell 4 percent.
1	Amazon shares fell ! nearly 4 percent following the results as the company said operating income would ; drop as much as 42 percent in the second quarter.	Shares of , Amazon . fell 4 percent.
1	, Amazon shares fell nearly 4 . percent following the ; results as the company said operating income ? would drop as much as 42 percent in the second quarter.	Shares : of Amazon , fell 4 percent.
1	, Amazon shares fell nearly 4 percent following : the results as the company , said operating income would drop as much as . 42 percent in the : second quarter.	Shares of Amazon fell 4 . percent.
1	Amazon shares fell ? nearly 4 percent . following the ? results as the company said operating income would drop as much as ! 42 . percent in the : second quarter.	Shares of Amazon : fell 4 ; percent.
1	Amazon shares fell nearly 4 percent following the results as . the company said operating income would drop as much as ! 42 percent in the second quarter.	Shares of ! Amazon fell 4 ? percent.
1	Amazon ? shares ; fell nearly 4 percent following the results as the ; company said operating income would drop as much ? as ; 42 percent in the second quarter.	Shares of Amazon : fell ! 4 percent.
1	Amazon shares fell nearly 4 percent following the results as the company said operating income would drop as much , as 42 percent ; in the second ? quarter.	Shares ? of Amazon fell 4 percent.
1	Amazon . shares fell nearly ; 4 . percent ; following the ! results as : the company said operating income would drop as much as 42 percent : in the second quarter.	Shares of Amazon fell ? 4 percent.
1	Amazon shares fell nearly 4 percent following the results as the company said ! operating income . would drop : as much as 42 ! percent in the second quarter.	Shares of ; Amazon fell 4 percent.
1	Amazon shares ; fell nearly 4 percent following the results as the company : said operating income would ! drop : as much as 42 percent in the second quarter.	Shares ; of Amazon fell 4 percent.
1	Amazon shares ; fell ? nearly 4 ? percent following the results as the company , said operating income would drop as . much as 42 percent in the , second quarter.	Shares of Amazon , fell 4 percent.
1	Amazon , shares ! fell ! nearly 4 percent following , the : results as the ? company said operating income would drop as much as ; 42 . percent in the second quarter.	Shares , of Amazon fell 4 percent.
1	Amazon ? shares fell nearly 4 : percent following the results as the company said operating income : would drop as : much , as ? 42 percent : in the second quarter.	Shares ; of Amazon . fell 4 percent.
1	Amazon ; shares fell nearly 4 percent following ! the results as the company said : operating income would drop as much as 42 percent in the second quarter.	Shares : of Amazon fell 4 percent.
1	Amazon shares : fell nearly 4 percent following , the : results as the company said , operating income would drop as much as 42 percent in the second quarter.	Shares ! of Amazon fell ; 4 percent.
1	Amazon shares fell nearly 4 percent following the results ! as the company said operating ; income would drop : as much as 42 percent in the ! second quarter.	Shares of Amazon . fell ! 4 percent.
1	Amazon shares fell ? nearly ; 4 percent following ; the results as the company said operating income would drop ! as : much as 42 : percent in the ; second quarter.	Shares , of Amazon fell 4 percent.
1	Amazon shares ! fell nearly 4 percent following , the results as the company said operating income would drop as much ; as 42 percent in the . second quarter.	Shares of ! Amazon fell 4 . percent.
1	. Amazon shares ! fell nearly 4 percent following the results as the company said operating ; income would drop as much as 42 percent in the second quarter.	. Shares ? of Amazon fell 4 percent.
1	Amazon : shares fell nearly 4 ? percent ! following . the results as the , company said operating income , would drop as ; much as 42 percent in , the second quarter.	; Shares of Amazon fell 4 percent.
1	Amazon shares fell nearly 4 percent ! following the ! results as the company said operating income would drop as ! much as 42 percent : in the second : quarter.	Shares of ! Amazon fell ! 4 percent.
1	Hodler claimed there were also irregularities in the campaigns organized by Atlanta for the 1996 Summer Games, Sydney for the Summer Olympics in 2000 and Salt Lake City for the 2002 Winter Games.	Before Salt Lake City, Winter Olympic Games took place in Nagano.
1	Hodler : claimed ! there were also , irregularities in the campaigns organized by Atlanta , for the 1996 Summer Games, Sydney for the ! Summer Olympics in 2000 and Salt : Lake . City . for ? the 2002 Winter Games.	Before Salt Lake City, Winter Olympic Games took place , in Nagano.
1	Hodler claimed there were also irregularities in the campaigns organized by Atlanta for the 1996 Summer Games, ! Sydney ! for the , Summer Olympics in 2000 and Salt Lake City for the 2002 Winter Games.	Before Salt Lake City, ; Winter Olympic Games took place in Nagano.
1	Hodler claimed there were ! also irregularities in the campaigns organized by Atlanta for the 1996 Summer Games, Sydney for the Summer Olympics in 2000 and Salt Lake City for the 2002 Winter Games.	Before Salt Lake ; City, Winter Olympic Games took place in Nagano.
1	Hodler claimed there were also ! irregularities in the campaigns organized by : Atlanta for the 1996 Summer Games, ? Sydney for the Summer ? Olympics in 2000 and Salt Lake City for the 2002 . Winter Games.	Before ; Salt : Lake City, Winter Olympic Games : took ! place in Nagano.
1	Hodler claimed there were also irregularities in the campaigns organized by Atlanta for the 1996 Summer . Games, Sydney for the Summer Olympics in 2000 and Salt Lake City for the 2002 Winter Games.	Before Salt Lake ! City, Winter Olympic Games , took place in Nagano.
1	Hodler claimed there were also irregularities in the campaigns organized by Atlanta for the 1996 Summer Games, Sydney for the Summer Olympics in 2000 and Salt Lake City for ! the 2002 Winter Games.	Before ; Salt Lake City, Winter Olympic ! Games took place in Nagano.
1	Hodler claimed there ? were also irregularities in the : campaigns organized by : Atlanta , for the 1996 ? Summer Games, Sydney ? for the Summer Olympics in 2000 : and Salt Lake : City : for the 2002 Winter Games.	Before Salt : Lake ? City, : Winter . Olympic Games took place in Nagano.
[truncated: 7,846 more rows]
