# Supplementary material for: STTA: enhanced text classification via selective test-time augmentation
Source: PeerJ Comput Sci. 2023 Dec 19;9:e1757. doi: 10.7717/peerj-cs.1757 (PMC10773867; doi:10.7717/peerj-cs.1757)
Supplement: Supplemental Information 7 — The RTE dataset is a commonly used natural language inference task dataset used to evaluate the performance of a model in inference tasks (judging whether it is correct based on given premises and assumptions). [file peerj-cs-09-1757-s007.zip › tta_delete_1_1+32_test.csv]

DA_method	label	text1
original	1.0	Dana Reeve, the widow of the actor Christopher Reeve, has died of lung cancer at age 44, according to the Christopher Reeve Foundation.
delete	1.0	Dana Reeve, the of the actor Christopher Reeve, has died of lung cancer at age 44, according to the Christopher Reeve Foundation.
delete	1.0	Dana Reeve, the widow of the actor Christopher Reeve, has died of lung cancer at age 44, according to the Christopher Foundation.
delete	1.0	Dana Reeve, the widow of the actor Christopher Reeve, has died of cancer at age 44, according to the Christopher Reeve Foundation.
delete	1.0	Dana Reeve, the widow of the actor Christopher Reeve, died of lung cancer at age 44, according to the Christopher Reeve Foundation.
delete	1.0	Dana Reeve, the widow of the actor Christopher Reeve, has died of lung cancer at age, according to the Christopher Reeve Foundation.
delete	1.0	Dana Reeve, the widow of the actor Christopher Reeve, has died of lung cancer at 44, according to the Christopher Reeve Foundation.
delete	1.0	Reeve, the widow of the actor Christopher Reeve, has died of lung cancer at age 44, according to the Christopher Reeve Foundation.
delete	1.0	Dana Reeve, the widow of the actor Christopher Reeve, has of lung cancer at age 44, according to the Christopher Reeve Foundation.
delete	1.0	Dana Reeve, the widow of the actor Christopher Reeve, has died of lung cancer at age 44, according to Christopher Reeve Foundation.
delete	1.0	Dana Reeve, the widow of the actor Christopher Reeve, has died of cancer at age 44, according to the Christopher Reeve Foundation.
delete	1.0	Dana Reeve, the widow of the actor Christopher Reeve, died of lung cancer at age 44, according to the Christopher Reeve Foundation.
delete	1.0	Reeve, the widow of the actor Christopher Reeve, has died of lung cancer at age 44, according to the Christopher Reeve Foundation.
delete	1.0	Dana Reeve, the widow of actor Christopher Reeve, has died of lung cancer at age 44, according to the Christopher Reeve Foundation.
delete	1.0	Dana Reeve, the widow of the Christopher Reeve, has died of lung cancer at age 44, according to the Christopher Reeve Foundation.
delete	1.0	Dana Reeve, the widow of the actor Christopher Reeve, has of lung cancer at age 44, according to the Christopher Reeve Foundation.
delete	1.0	Dana Reeve, the widow of the actor Christopher Reeve, has died of lung cancer at age 44, according the Christopher Reeve Foundation.
delete	1.0	Dana Reeve, the widow the actor Christopher Reeve, has died of lung cancer at age 44, according to the Christopher Reeve Foundation.
delete	1.0	Dana Reeve, the widow of the actor Christopher Reeve, has of lung cancer at age 44, according to the Christopher Reeve Foundation.
delete	1.0	Dana Reeve, the widow of the actor Christopher Reeve, has died of lung at age 44, according to the Christopher Reeve Foundation.
delete	1.0	Dana Reeve, the widow of the Christopher Reeve, has died of lung cancer at age 44, according to the Christopher Reeve Foundation.
delete	1.0	Dana Reeve, the widow of the actor Christopher, has died of lung cancer at age 44, according to the Christopher Reeve Foundation.
delete	1.0	Dana Reeve, the widow of the actor Christopher Reeve, has died of lung cancer at age 44, according to the Christopher Foundation.
delete	1.0	Dana Reeve, the of the actor Christopher Reeve, has died of lung cancer at age 44, according to the Christopher Reeve Foundation.
delete	1.0	Dana Reeve, the widow of the actor Christopher Reeve, has died of cancer at age 44, according to the Christopher Reeve Foundation.
delete	1.0	Dana Reeve, the widow of the actor Christopher Reeve, has died of lung cancer at age 44, to the Christopher Reeve Foundation.
delete	1.0	Dana Reeve, the widow of the actor Christopher Reeve, has died lung cancer at age 44, according to the Christopher Reeve Foundation.
delete	1.0	Dana Reeve, the widow of the actor Christopher Reeve, has died of lung cancer at age 44, according to the Christopher Foundation.
delete	1.0	Dana Reeve, the widow of the actor Christopher Reeve, has died of lung cancer at age 44, to the Christopher Reeve Foundation.
delete	1.0	Dana Reeve, the widow of the actor Christopher Reeve, has died of lung cancer at 44, according to the Christopher Reeve Foundation.
delete	1.0	Dana Reeve, the widow of the actor Christopher Reeve, has died of lung cancer at age 44, to the Christopher Reeve Foundation.
delete	1.0	Dana Reeve, the widow of the actor Reeve, has died of lung cancer at age 44, according to the Christopher Reeve Foundation.
delete	1.0	Dana Reeve, widow of the actor Christopher Reeve, has died of lung cancer at age 44, according to the Christopher Reeve Foundation.
original	0.0	Yet, we now are discovering that antibiotics are losing their effectiveness against illness. Disease-causing bacteria are mutating faster than we can come up with new antibiotics to fight the new variations.
delete	0.0	Yet, we now are discovering antibiotics are losing their effectiveness against illness. Disease - causing bacteria are mutating faster than we can come up with new antibiotics to fight the new variations.
delete	0.0	Yet, we now are discovering that antibiotics are losing their effectiveness against illness. Disease - causing bacteria mutating faster than we can come up with new antibiotics to fight the new variations.
delete	0.0	Yet, we now are discovering that are losing their effectiveness against illness. Disease - causing bacteria are mutating faster than we can come up with new antibiotics to fight the new variations.
delete	0.0	Yet, we now are discovering that antibiotics are losing their effectiveness against illness. Disease - causing bacteria are faster than we can come up with new antibiotics to fight the new variations.
delete	0.0	Yet, we now are discovering antibiotics are losing their effectiveness against illness. Disease - causing bacteria are mutating faster than we can come up with new antibiotics to fight the new variations.
delete	0.0	Yet, we now are discovering that antibiotics are their effectiveness against illness. Disease - causing bacteria are mutating faster than we can come up with new antibiotics to fight the new variations.
delete	0.0	Yet, we now are discovering antibiotics are losing their effectiveness against illness. Disease - causing bacteria are mutating faster than we can come up with new antibiotics to fight the new variations.
delete	0.0	Yet, we now are discovering that antibiotics are losing their effectiveness against illness. Disease - causing bacteria are mutating faster than we can come up with new antibiotics to the new variations.
delete	0.0	Yet, we now are discovering that antibiotics are losing their effectiveness against illness. Disease - causing are mutating faster than we can come up with new antibiotics to fight the new variations.
delete	0.0	Yet, we now are discovering that antibiotics are losing their effectiveness against illness. Disease - causing bacteria are mutating faster than we can come up new antibiotics to fight the new variations.
delete	0.0	Yet, we now are discovering that antibiotics are losing their effectiveness against illness. Disease - causing bacteria are mutating faster than we can come up with new antibiotics fight the new variations.
delete	0.0	Yet, we now are discovering that antibiotics are losing their effectiveness against illness. Disease - causing bacteria are mutating faster than we can come up with antibiotics to fight the new variations.
delete	0.0	Yet, we now are discovering that antibiotics are losing their against illness. Disease - causing bacteria are mutating faster than we can come up with new antibiotics to fight the new variations.
delete	0.0	Yet, we now are discovering that antibiotics are losing their effectiveness against illness. Disease - causing bacteria are mutating faster than can come up with new antibiotics to fight the new variations.
delete	0.0	Yet, we now are discovering that antibiotics are losing their effectiveness against illness. Disease - causing bacteria are mutating faster than we can come up with new antibiotics to the new variations.
delete	0.0	Yet, we now are discovering that antibiotics are their effectiveness against illness. Disease - causing bacteria are mutating faster than we can come up with new antibiotics to fight the new variations.
delete	0.0	Yet, we now are discovering that antibiotics are losing their effectiveness against illness. Disease - causing bacteria are mutating faster than we can come up with new antibiotics to fight the new.
delete	0.0	Yet, we now are discovering that antibiotics are losing their effectiveness against illness. - causing bacteria are mutating faster than we can come up with new antibiotics to fight the new variations.
delete	0.0	Yet, we now are discovering that antibiotics losing their effectiveness against illness. Disease - causing bacteria are mutating faster than we can come up with new antibiotics to fight the new variations.
delete	0.0	Yet, we now are discovering that antibiotics are losing their effectiveness against illness. Disease - causing bacteria are mutating faster than we can come up with new antibiotics fight the new variations.
delete	0.0	Yet, we now are discovering that antibiotics are losing their effectiveness against illness. Disease - causing bacteria are mutating faster than we can come up with new to fight the new variations.
delete	0.0	Yet, we now are discovering that antibiotics losing their effectiveness against illness. Disease - causing bacteria are mutating faster than we can come up with new antibiotics to fight the new variations.
delete	0.0	Yet, we now are discovering that antibiotics are losing their effectiveness against illness. Disease - causing bacteria are mutating than we can come up with new antibiotics to fight the new variations.
delete	0.0	Yet, we now are discovering that antibiotics are losing their effectiveness against illness. Disease - causing bacteria are faster than we can come up with new antibiotics to fight the new variations.
delete	0.0	Yet, we now are discovering that antibiotics are losing their effectiveness against illness. Disease - causing are mutating faster than we can come up with new antibiotics to fight the new variations.
delete	0.0	Yet, we now are discovering that antibiotics are losing their effectiveness against illness. Disease - causing bacteria are mutating faster than we can come up new antibiotics to fight the new variations.
delete	0.0	, we now are discovering that antibiotics are losing their effectiveness against illness. Disease - causing bacteria are mutating faster than we can come up with new antibiotics to fight the new variations.
delete	0.0	Yet, we now are discovering that antibiotics are losing their effectiveness against. Disease - causing bacteria are mutating faster than we can come up with new antibiotics to fight the new variations.
delete	0.0	Yet, we now are discovering that antibiotics are losing their effectiveness against illness. Disease - causing bacteria are mutating faster than we can come up with new antibiotics to the new variations.
delete	0.0	Yet, now are discovering that antibiotics are losing their effectiveness against illness. Disease - causing bacteria are mutating faster than we can come up with new antibiotics to fight the new variations.
delete	0.0	Yet, now are discovering that antibiotics are losing their effectiveness against illness. Disease - causing bacteria are mutating faster than we can come up with new antibiotics to fight the new variations.
delete	0.0	Yet, we now are discovering that antibiotics are losing their effectiveness against illness. Disease - causing are mutating faster than we can come up with new antibiotics to fight the new variations.
original	1.0	Cairo is now home to some 15 million people - a burgeoning population that produces approximately 10,000 tonnes of rubbish per day, putting an enormous strain on public services. In the past 10 years, the government has tried hard to encourage private investment in the refuse sector, but some estimate 4,000 tonnes of waste is left behind every day, festering in the heat as it waits for someone to…
delete	1.0	Cairo is now to some 15 million people - a burgeoning population that produces approximately 10, 000 tonnes of rubbish per day, putting an enormous strain on public services. In the past 10 years, the government has tried hard to encourage private investment in the refuse sector, but some estimate 4, 000 tonnes of waste is left behind every day, festering in the heat as it waits for someone to cl…
delete	1.0	Cairo now home to some 15 million people - a burgeoning population that produces approximately 10, 000 tonnes of rubbish per day, putting an enormous strain on public services. In the past 10 years, the government has tried hard to encourage private investment in the refuse sector, but some estimate 4, 000 tonnes of waste is left behind every day, festering in the heat as it waits for someone to …
delete	1.0	Cairo is now home to some 15 million people - a burgeoning population that produces approximately 10, 000 tonnes of rubbish per day, putting an enormous strain on public services. In the past 10 years, the government has tried hard to encourage private investment in the refuse sector, but some estimate 4, 000 tonnes of waste is left behind every day, festering in the heat as it waits for someone …
delete	1.0	Cairo is now home to some 15 million people - a burgeoning population that produces approximately 10, 000 tonnes of rubbish per day, putting an enormous strain on public services. In the past 10 years, the government has tried hard to encourage private investment in the refuse sector, but some estimate 4, 000 tonnes of waste is left behind every day, festering in the heat as it waits for someone …
delete	1.0	Cairo is now home to some 15 million people - a burgeoning population that produces approximately 10, 000 tonnes of rubbish per day, putting an enormous strain on public services. In the past 10 years, the government has tried hard to encourage private investment in the refuse sector, but some estimate 4, 000 tonnes of waste is left behind every day, festering in the heat as it waits for someone …
delete	1.0	Cairo is now home to some 15 million people - a burgeoning population that produces approximately 10, 000 tonnes of rubbish per day, putting an enormous strain on public services. In the past 10 years, the government has tried hard to encourage private investment in the refuse sector, but some estimate 4, 000 tonnes of waste is left behind every day, festering in the heat as it waits for someone …
delete	1.0	Cairo is now home to some 15 million people - a burgeoning population that produces approximately 10, 000 tonnes of rubbish per day, putting an enormous strain on public services. In the past 10 years, the government has tried hard to encourage private investment in the refuse sector, but some estimate, 000 tonnes of waste is left behind every day, festering in the heat as it waits for someone to…
delete	1.0	Cairo is now home to some 15 million people - a burgeoning population that produces approximately 10, 000 tonnes of rubbish per day, putting an enormous strain on public services. In the past 10 years, the government has tried hard to encourage private investment in the refuse sector, but some estimate 4, 000 tonnes of waste is left behind every day, festering in the heat as it waits for someone …
delete	1.0	Cairo is now home to some 15 million people - a burgeoning population that produces approximately 10, 000 tonnes of rubbish per day, putting an enormous strain on public services. In the past 10 years, the government has tried hard to private investment in the refuse sector, but some estimate 4, 000 tonnes of waste is left behind every day, festering in the heat as it waits for someone to clear i…
delete	1.0	Cairo is now home to some 15 million people - a burgeoning population that produces approximately 10, 000 tonnes of rubbish per day, putting an enormous strain on public services. In the past 10 years, the government has tried to encourage private investment in the refuse sector, but some estimate 4, 000 tonnes of waste is left behind every day, festering in the heat as it waits for someone to cl…
delete	1.0	Cairo is now home to some 15 people - a burgeoning population that produces approximately 10, 000 tonnes of rubbish per day, putting an enormous strain on public services. In the past 10 years, the government has tried hard to encourage private investment in the refuse sector, but some estimate 4, 000 tonnes of waste is left behind every day, festering in the heat as it waits for someone to clear…
delete	1.0	Cairo is now to some 15 million people - a burgeoning population that produces approximately 10, 000 tonnes of rubbish per day, putting an enormous strain on public services. In the past 10 years, the government has tried hard to encourage private investment in the refuse sector, but some estimate 4, 000 tonnes of waste is left behind every day, festering in the heat as it waits for someone to cl…
delete	1.0	Cairo is now home to some 15 million people - a burgeoning population that produces approximately 10, 000 tonnes of rubbish per day, putting an enormous strain on public services. In the past 10 years, the government has tried hard to encourage private investment in the refuse sector, but some estimate 4, 000 tonnes of waste is left behind every day, festering in the heat as it waits for someone …
delete	1.0	Cairo is now home to some 15 million people - a burgeoning population that produces approximately 10, 000 tonnes of rubbish per day, putting an enormous strain on public services. In the past 10 years, the government has hard to encourage private investment in the refuse sector, but some estimate 4, 000 tonnes of waste is left behind every day, festering in the heat as it waits for someone to cle…
delete	1.0	Cairo is now home to some 15 million people - a burgeoning population that produces 10, 000 tonnes of rubbish per day, putting an enormous strain on public services. In the past 10 years, the government has tried hard to encourage private investment in the refuse sector, but some estimate 4, 000 tonnes of waste is left behind every day, festering in the heat as it waits for someone to clear it up…
delete	1.0	Cairo is now home to some 15 million people - a burgeoning population that produces approximately 10, 000 tonnes of rubbish per day, putting an enormous strain on public services. In the past 10 years, the government has tried hard to encourage private investment in the refuse sector, but some estimate 4, 000 tonnes of waste is left behind every day, festering in the heat as it waits for someone …
delete	1.0	Cairo is now home to some 15 million people - a burgeoning population that produces approximately 10, 000 tonnes of rubbish per day, putting an enormous strain on public services. In the past 10 years, the government has tried hard to encourage private investment in the refuse sector, but some estimate 4, 000 tonnes of waste is left behind every day, festering in the heat as waits for someone to …
delete	1.0	Cairo is now home to some 15 million people - a burgeoning population that produces approximately 10, 000 tonnes of rubbish per day, putting an enormous strain on public services. In the past 10, the government has tried hard to encourage private investment in the refuse sector, but some estimate 4, 000 tonnes of waste is left behind every day, festering in the heat as it waits for someone to cle…
delete	1.0	Cairo is now home to some 15 million people - a burgeoning population that produces approximately 10, 000 tonnes of rubbish day, putting an enormous strain on public services. In the past 10 years, the government has tried hard to encourage private investment in the refuse sector, but some estimate 4, 000 tonnes of waste is left behind every day, festering in the heat as it waits for someone to c…
delete	1.0	Cairo is now home to some 15 million people - a burgeoning population that produces approximately 10, 000 tonnes of rubbish per day, putting an enormous strain on public services. In the past 10 years, the government has tried hard to encourage private investment in the refuse sector, but some estimate 4, 000 tonnes of waste is left behind every day, festering in the heat as it waits for someone …
delete	1.0	Cairo is now home to some 15 million people - a burgeoning population that produces approximately 10, 000 tonnes of rubbish per day, putting an enormous strain on public services. In the past 10 years, the government has tried hard to encourage private investment in the refuse sector, but some estimate 4, 000 tonnes of waste is left behind every day, festering in the heat as it waits for someone …
delete	1.0	Cairo is now to some 15 million people - a burgeoning population that produces approximately 10, 000 tonnes of rubbish per day, putting an enormous strain on public services. In the past 10 years, the government has tried hard to encourage private investment in the refuse sector, but some estimate 4, 000 tonnes of waste is left behind every day, festering in the heat as it waits for someone to cl…
delete	1.0	Cairo is now home to some 15 million people - burgeoning population that produces approximately 10, 000 tonnes of rubbish per day, putting an enormous strain on public services. In the past 10 years, the government has tried hard to encourage private investment in the refuse sector, but some estimate 4, 000 tonnes of waste is left behind every day, festering in the heat as it waits for someone to…
delete	1.0	Cairo is now home to some 15 million people - a burgeoning population that produces approximately, 000 tonnes of rubbish per day, putting an enormous strain on public services. In the past 10 years, the government has tried hard to encourage private investment in the refuse sector, but some estimate 4, 000 tonnes of waste is left behind every day, festering in the heat as it waits for someone to …
delete	1.0	Cairo is now home to some 15 million people - a burgeoning population that produces approximately 10, 000 tonnes of rubbish per day, putting an enormous strain on public services. In the past 10, the government has tried hard to encourage private investment in the refuse sector, but some estimate 4, 000 tonnes of waste is left behind every day, festering in the heat as it waits for someone to cle…
delete	1.0	Cairo is now home to some 15 million people - a population that produces approximately 10, 000 tonnes of rubbish per day, putting an enormous strain on public services. In the past 10 years, the government has tried hard to encourage private investment in the refuse sector, but some estimate 4, 000 tonnes of waste is left behind every day, festering in the heat as it waits for someone to clear it…
delete	1.0	Cairo is now home to some 15 million people - a burgeoning population that produces approximately 10, 000 tonnes of rubbish per day, putting an enormous strain on public services. In the past 10 years, the government has tried hard to encourage private investment in the refuse sector, but some estimate 4, 000 tonnes of waste is left behind every day, festering in the heat as it waits for someone …
delete	1.0	Cairo is now home to some 15 million people - a burgeoning population that produces approximately 10, 000 tonnes of rubbish per day, putting an enormous strain on public services. In past 10 years, the government has tried hard to encourage private investment in the refuse sector, but some estimate 4, 000 tonnes of waste is left behind every day, festering in the heat as it waits for someone to c…
delete	1.0	Cairo is now home to some 15 million people - a burgeoning population that produces approximately 10, 000 tonnes of rubbish per day, putting an enormous strain on public services. In the past 10 years, the government has tried hard to encourage private investment in the refuse sector, but some estimate 4, 000 tonnes of waste is left behind every day, festering in the heat as it waits for someone …
delete	1.0	Cairo is now home to some 15 million people - a burgeoning population that produces approximately 10, 000 tonnes of rubbish per day, putting enormous strain on public services. In the past 10 years, the government has tried hard to encourage private investment in the refuse sector, but some estimate 4, 000 tonnes of waste is left behind every day, festering in the heat as it waits for someone to …
delete	1.0	Cairo is now home to some 15 million people - a burgeoning population that produces approximately 10, 000 tonnes of rubbish per day, putting an enormous strain on public services. In the past 10 years, the government has tried hard to encourage private investment in the refuse sector, but estimate 4, 000 tonnes of waste is left behind every day, festering in the heat as it waits for someone to cl…
delete	1.0	Cairo is now home to some 15 people - a burgeoning population that produces approximately 10, 000 tonnes of rubbish per day, putting an enormous strain on public services. In the past 10 years, the government has tried hard to encourage private investment in the refuse sector, but some estimate 4, 000 tonnes of waste is left behind every day, festering in the heat as it waits for someone to clear…
original	1.0	The Amish community in Pennsylvania, which numbers about 55,000, lives an agrarian lifestyle, shunning technological advances like electricity and automobiles. And many say their insular lifestyle gives them a sense that they are protected from the violence of American society. But as residents gathered near the school, some wearing traditional garb and arriving in horse-drawn buggies, they said …
delete	1.0	The Amish community in Pennsylvania, which numbers about 55, 000, lives an agrarian lifestyle, shunning technological advances like electricity and automobiles. And many say their insular lifestyle gives them a sense that they are protected from the violence of American society. But as residents gathered near the school, some wearing traditional garb and arriving in horse - drawn buggies, they sa…
delete	1.0	The Amish community in Pennsylvania, which numbers about 55, 000, lives an agrarian lifestyle, shunning technological advances like electricity and automobiles. And many say their insular lifestyle gives them a sense that they are protected from the violence of American society. But as residents gathered near the school, some wearing traditional garb and arriving in horse - drawn buggies, they sa…
delete	1.0	The Amish community in Pennsylvania, which numbers about 55, 000, lives an agrarian lifestyle, shunning technological advances like electricity and automobiles. And many say their insular lifestyle gives them a sense that they are protected from the violence of society. But as residents gathered near the school, some wearing traditional garb and arriving in horse - drawn buggies, they said that s…
delete	1.0	The Amish community in Pennsylvania, which numbers about 55, 000, lives an agrarian lifestyle, shunning technological advances like electricity and automobiles. And many say their insular lifestyle gives them a sense that they are protected from the violence of American society. But as residents gathered near the school, some wearing traditional garb and arriving in horse - drawn, they said that …
delete	1.0	The Amish community in Pennsylvania, which numbers about 55, 000, lives an agrarian lifestyle, shunning technological advances like electricity and automobiles. And many say their insular lifestyle gives them a sense that they are protected from the violence American society. But as residents gathered near the school, some wearing traditional garb and arriving in horse - drawn buggies, they said …
delete	1.0	The Amish community in Pennsylvania, which numbers about 55, 000, lives an agrarian lifestyle, shunning technological like electricity and automobiles. And many say their insular lifestyle gives them a sense that they are protected from the violence of American society. But as residents gathered near the school, some wearing traditional garb and arriving in horse - drawn buggies, they said that s…
delete	1.0	The Amish community in Pennsylvania, which numbers about 55, 000, lives an agrarian lifestyle, shunning technological advances like electricity and automobiles. And many say their insular lifestyle gives them a sense that they are protected from the violence of American society. But as residents gathered near the school, some wearing traditional garb and arriving in horse - drawn buggies, they sa…
delete	1.0	The Amish community in Pennsylvania, which numbers about 55, 000, lives an agrarian lifestyle, shunning technological advances like electricity and automobiles. And many say their insular lifestyle gives them a sense that they are protected from the violence of American society. But as residents gathered near the school, some wearing traditional garb and arriving in horse - buggies, they said tha…
delete	1.0	The Amish community in Pennsylvania, which numbers about 55, 000, lives an agrarian lifestyle, shunning technological advances like electricity and automobiles. And many say their insular lifestyle gives them a sense that they are protected from the violence of American society. But as residents gathered near the school, some wearing traditional garb and arriving in horse - drawn buggies, they sa…
delete	1.0	The Amish community in Pennsylvania, which numbers about 55, 000, lives an agrarian lifestyle, shunning technological advances electricity and automobiles. And many say their insular lifestyle gives them a sense that they are protected from the violence of American society. But as residents gathered near the school, some wearing traditional garb and arriving in horse - drawn buggies, they said th…
delete	1.0	The Amish community in Pennsylvania, which numbers about 55, 000, lives an agrarian lifestyle, shunning technological advances like electricity and automobiles. And many say their insular lifestyle gives them a sense that they are protected from the violence of American society. But as residents gathered near the school, some wearing traditional garb and arriving in horse - drawn buggies, they sa…
delete	1.0	The Amish community in Pennsylvania, which numbers about 55, 000, lives an agrarian lifestyle, shunning technological advances like electricity and automobiles. And many say their insular lifestyle gives them a sense that they are protected from the violence of American society. But as residents gathered near the school, some wearing traditional garb and arriving in horse - drawn buggies, they sa…
delete	1.0	The Amish community in Pennsylvania, which numbers about 55, 000, lives an agrarian lifestyle, shunning technological advances like electricity and. And many say their insular lifestyle gives them a sense that they are protected from the violence of American society. But as residents gathered near the school, some wearing traditional garb and arriving in horse - drawn buggies, they said that sens…
delete	1.0	The Amish community in Pennsylvania, which numbers about 55, 000, lives an agrarian lifestyle, shunning technological advances like electricity and automobiles. And many say their insular lifestyle gives them a sense that are protected from the violence of American society. But as residents gathered near the school, some wearing traditional garb and arriving in horse - drawn buggies, they said th…
delete	1.0	The Amish community in Pennsylvania, which numbers about 55, 000, lives an agrarian lifestyle, shunning technological advances like electricity and automobiles. And many say their insular lifestyle gives them a sense that they are protected from the violence of American society. But as residents gathered near the school, some wearing traditional garb and arriving in horse - drawn buggies, they sa…
delete	1.0	The community in Pennsylvania, which numbers about 55, 000, lives an agrarian lifestyle, shunning technological advances like electricity and automobiles. And many say their insular lifestyle gives them a sense that they are protected from the violence of American society. But as residents gathered near the school, some wearing traditional garb and arriving in horse - drawn buggies, they said tha…
delete	1.0	The Amish community in Pennsylvania, which numbers about 55, 000, lives an agrarian lifestyle, shunning technological advances like electricity and automobiles. And many say their insular lifestyle gives them a sense that they are protected from the violence of American society. But as residents gathered near the school, some wearing traditional garb and arriving horse - drawn buggies, they said …
delete	1.0	The Amish community in Pennsylvania, which numbers about 55, 000, lives an agrarian lifestyle, shunning technological advances like electricity and automobiles. And many say their insular lifestyle gives them a sense that they are protected from the violence of American society. But as residents gathered near the school, some wearing traditional garb and arriving in horse - drawn buggies, they sa…
delete	1.0	The Amish community in Pennsylvania, which numbers about 55, 000, lives an agrarian lifestyle, shunning technological advances like electricity and automobiles. And many say their insular lifestyle gives them a sense that they are protected from the violence of American society. But as residents gathered near the school, some wearing traditional garb and arriving in horse - drawn buggies, they sa…
delete	1.0	The Amish community in Pennsylvania, which numbers about 55, 000, lives an agrarian lifestyle, shunning technological advances like electricity and automobiles. And many say their insular lifestyle gives them a sense that they are protected from the violence of American society. But as residents gathered near the school, some wearing traditional garb and arriving in horse - drawn buggies, they sa…
delete	1.0	The Amish community in, which numbers about 55, 000, lives an agrarian lifestyle, shunning technological advances like electricity and automobiles. And many say their insular lifestyle gives them a sense that they are protected from the violence of American society. But as residents gathered near the school, some wearing traditional garb and arriving in horse - drawn buggies, they said that sense…
delete	1.0	The Amish community in Pennsylvania, which numbers about 55, 000, lives an agrarian lifestyle, shunning technological advances like electricity and automobiles. And many say their insular lifestyle gives them a sense that they are protected from the violence of American society. But as residents gathered near the, some wearing traditional garb and arriving in horse - drawn buggies, they said that…
delete	1.0	The Amish community in Pennsylvania, which numbers about 55, 000, lives an agrarian lifestyle, shunning technological advances like electricity and automobiles. And many say their insular lifestyle gives them a sense that they are protected from the violence of American society. But as residents gathered near the school, some wearing traditional garb and in horse - drawn buggies, they said that s…
delete	1.0	The Amish community in Pennsylvania, which numbers about 55, 000, lives an agrarian lifestyle, shunning technological advances like electricity and automobiles. And many say their insular lifestyle gives them a sense that they are protected from the violence of American society. But as residents gathered near the school, some wearing traditional and arriving in horse - drawn buggies, they said th…
delete	1.0	The Amish community in Pennsylvania, which numbers about 55, 000, lives an agrarian lifestyle, shunning technological advances like electricity and automobiles. And many say their insular lifestyle gives them a sense that they are protected from violence of American society. But as residents gathered near the school, some wearing traditional garb and arriving in horse - drawn buggies, they said t…
delete	1.0	The Amish community in Pennsylvania, which numbers about 55, 000, lives an agrarian lifestyle, shunning technological advances like electricity and automobiles. And many say their insular lifestyle gives them a sense that they are protected from the violence of American society. But as residents gathered near the school, some wearing traditional garb and arriving in horse - drawn buggies, they sa…
delete	1.0	The Amish community in Pennsylvania, which numbers about 55, 000, lives an agrarian lifestyle, shunning technological advances like electricity and automobiles. And many say their insular lifestyle gives them a sense that they are protected from the violence of American society. But as residents gathered near the school, some wearing traditional garb and arriving in horse - drawn buggies, they sa…
delete	1.0	The Amish community in Pennsylvania, which numbers about 55, 000, lives an agrarian lifestyle, shunning technological advances like electricity and automobiles. And many say their insular lifestyle gives them a sense that they are protected from the violence of American society. But as residents gathered near the school, some wearing traditional garb and arriving in horse - drawn buggies, they sa…
delete	1.0	The Amish in Pennsylvania, which numbers about 55, 000, lives an agrarian lifestyle, shunning technological advances like electricity and automobiles. And many say their insular lifestyle gives them a sense that they are protected from the violence of American society. But as residents gathered near the school, some wearing traditional garb and arriving in horse - drawn buggies, they said that se…
delete	1.0	The Amish community in Pennsylvania, which numbers about 55, 000, lives agrarian lifestyle, shunning technological advances like electricity and automobiles. And many say their insular lifestyle gives them a sense that they are protected from the violence of American society. But as residents gathered near the school, some wearing traditional garb and arriving in horse - drawn buggies, they said …
delete	1.0	The Amish community in Pennsylvania, which numbers about 55, 000, lives agrarian lifestyle, shunning technological advances like electricity and automobiles. And many say their insular lifestyle gives them a sense that they are protected from the violence of American society. But as residents gathered near the school, some wearing traditional garb and arriving in horse - drawn buggies, they said …
delete	1.0	Amish community in Pennsylvania, which numbers about 55, 000, lives an agrarian lifestyle, shunning technological advances like electricity and automobiles. And many say their insular lifestyle gives them a sense that they are protected from the violence of American society. But as residents gathered near the school, some wearing traditional garb and arriving in horse - drawn buggies, they said t…
original	0.0	Security forces were on high alert after an election campaign in which more than 1,000 people, including seven election candidates, have been killed.
delete	0.0	Security forces were on high alert after an election campaign in which more than 1, 000 people, including seven election candidates, been killed.
delete	0.0	Security forces were on high alert after an election campaign in which more than 1, 000 people, including election candidates, have been killed.
delete	0.0	Security forces were on high alert after an election campaign in which more than 1, 000 people, including seven candidates, have been killed.
delete	0.0	Security forces were on high alert after an election campaign in which more than 1, 000 people, including seven election candidates, have been.
delete	0.0	Security forces were on high alert after an election campaign in which more than 1, 000, including seven election candidates, have been killed.
delete	0.0	Security forces were on high alert after an election campaign in which more than 1, people, including seven election candidates, have been killed.
delete	0.0	Security forces were on high alert after an election campaign in which more than 1, 000 people, including election candidates, have been killed.
delete	0.0	Security forces were on high alert after an election campaign in which more 1, 000 people, including seven election candidates, have been killed.
delete	0.0	Security forces were on high alert after an election campaign in which more than 1, 000 people, seven election candidates, have been killed.
delete	0.0	Security forces were on high alert after an election campaign in which than 1, 000 people, including seven election candidates, have been killed.
delete	0.0	Security forces were on high alert after an election in which more than 1, 000 people, including seven election candidates, have been killed.
delete	0.0	Security forces were on high alert after election campaign in which more than 1, 000 people, including seven election candidates, have been killed.
delete	0.0	Security forces were on high alert after an election campaign in which more than 1, 000 people, including seven election, have been killed.
delete	0.0	Security forces were on high alert after an election in which more than 1, 000 people, including seven election candidates, have been killed.
delete	0.0	Security forces were on high alert after an election campaign in which more than 1, 000 people, seven election candidates, have been killed.
delete	0.0	Security forces were on alert after an election campaign in which more than 1, 000 people, including seven election candidates, have been killed.
delete	0.0	Security were on high alert after an election campaign in which more than 1, 000 people, including seven election candidates, have been killed.
delete	0.0	Security forces were on high alert after an election campaign in which more than 1, 000 people, including seven candidates, have been killed.
delete	0.0	Security forces were on high alert after an election campaign in which more than 1, 000, including seven election candidates, have been killed.
delete	0.0	Security forces were high alert after an election campaign in which more than 1, 000 people, including seven election candidates, have been killed.
delete	0.0	Security forces were on high after an election campaign in which more than 1, 000 people, including seven election candidates, have been killed.
delete	0.0	Security forces were on high alert after election campaign in which more than 1, 000 people, including seven election candidates, have been killed.
delete	0.0	Security forces were on high alert an election campaign in which more than 1, 000 people, including seven election candidates, have been killed.
delete	0.0	Security forces were on high alert after an election campaign in which more 1, 000 people, including seven election candidates, have been killed.
delete	0.0	Security forces were on high alert after an campaign in which more than 1, 000 people, including seven election candidates, have been killed.
delete	0.0	Security forces were on high alert after an election campaign in which more than 1, 000 people, seven election candidates, have been killed.
delete	0.0	Forces were on high alert after an election campaign in which more than 1, 000 people, including seven election candidates, have been killed.
delete	0.0	Security forces were on high alert after an campaign in which more than 1, 000 people, including seven election candidates, have been killed.
delete	0.0	Security forces were on high alert after an election campaign in which more than 1, 000 people, seven election candidates, have been killed.
delete	0.0	Security forces were on high alert after an campaign in which more than 1, 000 people, including seven election candidates, have been killed.
delete	0.0	Security forces were on high alert after an election campaign in which more than 1, 000, including seven election candidates, have been killed.
delete	0.0	Security forces were on high alert after an campaign in which more than 1, 000 people, including seven election candidates, have been killed.
original	0.0	In 1979, the leaders signed the Egypt-Israel peace treaty on the White House lawn. Both President Begin and Sadat received the Nobel Peace Prize for their work. The two nations have enjoyed peaceful relations to this day.
delete	0.0	In 1979, the leaders signed the Egypt - Israel peace treaty on the White House lawn. Both Begin and Sadat received the Nobel Peace Prize for their work. The two nations have enjoyed peaceful relations to this day.
delete	0.0	In 1979, the leaders signed the Egypt - Israel peace treaty on the White House lawn. Both President Begin and Sadat received the Nobel Peace Prize for their work. The two nations have enjoyed peaceful relations to day.
delete	0.0	In 1979, the leaders signed the Egypt - Israel peace treaty on the White House lawn. Both President and Sadat received the Nobel Peace Prize for their work. The two nations have enjoyed peaceful relations to this day.
delete	0.0	In 1979, the leaders signed the Egypt - Israel peace treaty on White House lawn. Both President Begin and Sadat received the Nobel Peace Prize for their work. The two nations have enjoyed peaceful relations to this day.
delete	0.0	In 1979, the leaders signed Egypt - Israel peace treaty on the White House lawn. Both President Begin and Sadat received the Nobel Peace Prize for their work. The two nations have enjoyed peaceful relations to this day.
delete	0.0	In 1979, the leaders signed the Egypt - Israel peace treaty on the White House lawn. Both President Begin and Sadat received the Nobel Prize for their work. The two nations have enjoyed peaceful relations to this day.
delete	0.0	In 1979, the leaders signed the Egypt - Israel peace treaty on the White House lawn. Both President Begin and Sadat received Nobel Peace Prize for their work. The two nations have enjoyed peaceful relations to this day.
delete	0.0	In 1979, the leaders signed the Egypt - Israel peace on the White House lawn. Both President Begin and Sadat received the Nobel Peace Prize for their work. The two nations have enjoyed peaceful relations to this day.
delete	0.0	In 1979, the leaders signed the Egypt - Israel peace treaty on the White House lawn. Both Begin and Sadat received the Nobel Peace Prize for their work. The two nations have enjoyed peaceful relations to this day.
delete	0.0	In 1979, the leaders signed the Egypt - Israel peace treaty on the White House lawn. Both Begin and Sadat received the Nobel Peace Prize for their work. The two nations have enjoyed peaceful relations to this day.
delete	0.0	In 1979, the leaders signed the Egypt - Israel peace treaty on the White House lawn. Both Begin and Sadat received the Nobel Peace Prize for their work. The two nations have enjoyed peaceful relations to this day.
delete	0.0	In 1979, the leaders signed the Egypt - Israel peace treaty on the White House lawn. Both President Begin and Sadat received the Peace Prize for their work. The two nations have enjoyed peaceful relations to this day.
delete	0.0	In 1979, the leaders signed the Egypt - Israel peace treaty on the White House lawn. Both President Begin and Sadat received the Nobel Peace for their work. The two nations have enjoyed peaceful relations to this day.
delete	0.0	In 1979, the leaders signed the Egypt - Israel peace treaty on the White House lawn. Both President and Sadat received the Nobel Peace Prize for their work. The two nations have enjoyed peaceful relations to this day.
delete	0.0	In 1979, the leaders signed the Egypt - Israel peace treaty on the White House lawn. Both President Begin and Sadat received the Nobel Peace Prize for their work. The two nations have enjoyed peaceful relations to day.
delete	0.0	In 1979, the leaders signed the Egypt - Israel peace treaty on the White House lawn. Both President Begin and Sadat received the Nobel Peace Prize for their work. The nations have enjoyed peaceful relations to this day.
delete	0.0	1979, the leaders signed the Egypt - Israel peace treaty on the White House lawn. Both President Begin and Sadat received the Nobel Peace Prize for their work. The two nations have enjoyed peaceful relations to this day.
delete	0.0	In 1979, the leaders signed the Egypt - Israel peace on the White House lawn. Both President Begin and Sadat received the Nobel Peace Prize for their work. The two nations have enjoyed peaceful relations to this day.
delete	0.0	In 1979, the leaders signed the Egypt - Israel treaty on the White House lawn. Both President Begin and Sadat received the Nobel Peace Prize for their work. The two nations have enjoyed peaceful relations to this day.
delete	0.0	In 1979, the leaders signed the Egypt - Israel peace treaty on the White House lawn. Both Begin and Sadat received the Nobel Peace Prize for their work. The two nations have enjoyed peaceful relations to this day.
delete	0.0	In 1979, the leaders signed the Egypt - Israel peace treaty on the White House. Both President Begin and Sadat received the Nobel Peace Prize for their work. The two nations have enjoyed peaceful relations to this day.
delete	0.0	In 1979, the leaders signed the Egypt - Israel peace treaty on the House lawn. Both President Begin and Sadat received the Nobel Peace Prize for their work. The two nations have enjoyed peaceful relations to this day.
delete	0.0	In 1979, the leaders the Egypt - Israel peace treaty on the White House lawn. Both President Begin and Sadat received the Nobel Peace Prize for their work. The two nations have enjoyed peaceful relations to this day.
delete	0.0	In 1979, the leaders signed the Egypt - Israel peace treaty on the White House lawn. Both President Begin and Sadat received the Nobel Peace Prize for their work. The two nations have enjoyed peaceful relations to this.
delete	0.0	In 1979, the leaders signed the Egypt - Israel peace treaty on the White House lawn. Both President Begin and Sadat received the Nobel Peace Prize for their work. The two nations have enjoyed peaceful to this day.
delete	0.0	In 1979, the leaders signed the Egypt - Israel peace treaty on the House lawn. Both President Begin and Sadat received the Nobel Peace Prize for their work. The two nations have enjoyed peaceful relations to this day.
delete	0.0	In 1979, the leaders signed the Egypt - Israel peace treaty on the White House lawn. Both President Begin and Sadat received the Nobel Peace Prize for their work. The two nations have enjoyed peaceful to this day.
delete	0.0	In 1979, the leaders signed the Egypt - Israel peace treaty on the White House lawn. Both President Begin and Sadat received the Nobel Peace Prize for their. The two nations have enjoyed peaceful relations to this day.
delete	0.0	In 1979, the leaders signed the Egypt - Israel peace treaty on the White House lawn. President Begin and Sadat received the Nobel Peace Prize for their work. The two nations have enjoyed peaceful relations to this day.
delete	0.0	In 1979, the leaders signed the Egypt - Israel peace treaty on the White House lawn. Both President Begin and Sadat received the Nobel Peace Prize for their work. The two nations have enjoyed peaceful relations to day.
delete	0.0	In 1979, the leaders signed the Egypt - Israel treaty on the White House lawn. Both President Begin and Sadat received the Nobel Peace Prize for their work. The two nations have enjoyed peaceful relations to this day.
delete	0.0	In 1979, the leaders signed the Egypt - Israel peace treaty on the White House lawn. Both President Begin and Sadat received the Nobel Peace Prize for their work. The two nations have enjoyed peaceful relations this day.
original	0.0	singer and actress Britney Spears, 24, has filled papers in Los Angeles County Superior Court to divorce her husband Kevin Federline, 28. A spokeswoman for the court, Kathy Roberts stated that the papers cited irreconcilable differences" as the reason for the divorce and have, according to the courts, been legally separated as of Monday, November 6, the same day that Spears appeared on Late Night…
delete	0.0	singer and actress Britney Spears, 24, has filled papers in Los Angeles County Superior Court to divorce her husband Kevin Federline, 28. A for the court, Kathy Roberts stated that the papers cited irreconcilable differences " as the reason for the divorce and have, according to the courts, been legally separated as of Monday, November 6, the same day that Spears appeared on Late Night with David…
delete	0.0	singer and actress Britney Spears, 24, has filled papers in Los Angeles County Superior Court to divorce her husband Kevin Federline, 28. A spokeswoman for court, Kathy Roberts stated that the papers cited irreconcilable differences " as the reason for the divorce and have, according to the courts, been legally separated as of Monday, November 6, the same day that Spears appeared on Late Night wi…
delete	0.0	singer and actress Britney Spears, 24, has filled papers in Los Angeles County Superior Court to divorce her husband Kevin Federline, 28. A spokeswoman for the court, Kathy Roberts that the papers cited irreconcilable differences " as the reason for the divorce and have, according to the courts, been legally separated as of Monday, November 6, the same day that Spears appeared on Late Night with …
delete	0.0	singer and actress Britney Spears, 24, has filled papers in Los Angeles County Superior to divorce her husband Kevin Federline, 28. A spokeswoman for the court, Kathy Roberts stated that the papers cited irreconcilable differences " as the reason for the divorce and have, according to the courts, been legally separated as of Monday, November 6, the same day that Spears appeared on Late Night with…
delete	0.0	singer and actress Britney Spears, 24, has filled papers in Los Angeles County Superior Court to her husband Kevin Federline, 28. A spokeswoman for the court, Kathy Roberts stated that the papers cited irreconcilable differences " as the reason for the divorce and have, according to the courts, been legally separated as of Monday, November 6, the same day that Spears appeared on Late Night with D…
delete	0.0	singer and actress Britney Spears, 24, has filled papers in Los Angeles County Superior Court to divorce her husband Kevin Federline, 28. A spokeswoman for the court, Kathy Roberts stated that the papers cited irreconcilable differences " as the reason for the divorce and have, according to the courts, been legally separated as of Monday, November 6, the same day that Spears appeared on Late with…
delete	0.0	singer and actress Britney Spears, 24, has filled papers in Los Angeles County Superior Court divorce her husband Kevin Federline, 28. A spokeswoman for the court, Kathy Roberts stated that the papers cited irreconcilable differences " as the reason for the divorce and have, according to the courts, been legally separated as of Monday, November 6, the same day that Spears appeared on Late Night w…
delete	0.0	singer and actress Britney Spears, 24, has filled papers in Los Angeles County Superior Court to divorce her husband Kevin Federline, 28. A spokeswoman for the court, Kathy Roberts stated that the papers cited differences " as the reason for the divorce and have, according to the courts, been legally separated as of Monday, November 6, the same day that Spears appeared on Late Night with David Le…
delete	0.0	singer and actress Britney Spears, 24, has filled papers in Los Angeles County Superior Court to divorce her husband Kevin Federline, 28. A spokeswoman for the court, Kathy Roberts stated that the papers cited irreconcilable differences " as the reason for the divorce and have, according to the courts, been legally separated as of Monday, November 6, the same that Spears appeared on Late Night wi…
delete	0.0	singer and actress Britney Spears, 24, has filled papers in Los Angeles County Superior Court to divorce her husband Kevin Federline, 28. A spokeswoman for court, Kathy Roberts stated that the papers cited irreconcilable differences " as the reason for the divorce and have, according to the courts, been legally separated as of Monday, November 6, the same day that Spears appeared on Late Night wi…
delete	0.0	singer and actress Britney Spears, 24, has papers in Los Angeles County Superior Court to divorce her husband Kevin Federline, 28. A spokeswoman for the court, Kathy Roberts stated that the papers cited irreconcilable differences " as the reason for the divorce and have, according to the courts, been legally separated as of Monday, November 6, the same day that Spears appeared on Late Night with …
delete	0.0	singer and actress Britney Spears, 24, has filled papers in Los Angeles County Superior Court to divorce her husband Kevin Federline, 28. A spokeswoman for the court, Kathy Roberts stated that the papers cited irreconcilable differences " as the reason for the divorce and have, according to courts, been legally separated as of Monday, November 6, the same day that Spears appeared on Late Night wi…
delete	0.0	singer and actress Britney Spears, 24, has filled papers in Los Angeles County Superior Court to divorce her husband Kevin Federline, 28. A spokeswoman for the court, Kathy Roberts stated that the papers cited irreconcilable differences " as the reason for the divorce and have, according to the courts, been legally separated as of Monday, November 6, the same that Spears appeared on Late Night wi…
delete	0.0	singer and actress Britney Spears, 24, has filled papers in Los Angeles County Superior Court to divorce her husband Kevin Federline, 28. A spokeswoman for the court, Kathy Roberts stated that the papers cited irreconcilable differences " as the reason for the divorce have, according to the courts, been legally separated as of Monday, November 6, the same day that Spears appeared on Late Night wi…
delete	0.0	singer and actress Britney Spears, 24, has filled papers in Los Angeles County Superior Court to divorce her husband Kevin Federline, 28. A spokeswoman for the court, Kathy Roberts stated that the papers cited irreconcilable differences " as the reason for the divorce and have, according the courts, been legally separated as of Monday, November 6, the same day that Spears appeared on Late Night w…
delete	0.0	singer and actress Britney Spears, 24, has filled papers in Los Angeles County Superior Court to divorce her husband Kevin Federline, 28. A spokeswoman for the court, Kathy stated that the papers cited irreconcilable differences " as the reason for the divorce and have, according to the courts, been legally separated as of Monday, November 6, the same day that Spears appeared on Late Night with D…
delete	0.0	singer actress Britney Spears, 24, has filled papers in Los Angeles County Superior Court to divorce her husband Kevin Federline, 28. A spokeswoman for the court, Kathy Roberts stated that the papers cited irreconcilable differences " as the reason for the divorce and have, according to the courts, been legally separated as of Monday, November 6, the same day that Spears appeared on Late Night wi…
delete	0.0	singer actress Britney Spears, 24, has filled papers in Los Angeles County Superior Court to divorce her husband Kevin Federline, 28. A spokeswoman for the court, Kathy Roberts stated that the papers cited irreconcilable differences " as the reason for the divorce and have, according to the courts, been legally separated as of Monday, November 6, the same day that Spears appeared on Late Night wi…
delete	0.0	singer and actress Britney Spears, 24, has filled papers in Los Angeles County Superior Court to divorce her husband Kevin Federline, 28. A spokeswoman for the court, Kathy Roberts stated that the papers cited irreconcilable differences " as the reason for the divorce and have, according to the courts, been legally separated as of Monday, November 6, the same day that Spears appeared Late Night w…
delete	0.0	singer and actress Britney, 24, has filled papers in Los Angeles County Superior Court to divorce her husband Kevin Federline, 28. A spokeswoman for the court, Kathy Roberts stated that the papers cited irreconcilable differences " as the reason for the divorce and have, according to the courts, been legally separated as of Monday, November 6, the same day that Spears appeared on Late Night with …
delete	0.0	singer and actress Britney Spears, 24, has filled papers in Los Angeles County Superior Court to divorce her husband Kevin Federline, . A spokeswoman for the court, Kathy Roberts stated that the papers cited irreconcilable differences " as the reason for the divorce and have, according to the courts, been legally separated as of Monday, November 6, the same day that Spears appeared on Late Night …
delete	0.0	singer and actress Britney Spears, 24, has filled papers in Los Angeles County Superior Court to divorce her husband Kevin Federline, 28. A spokeswoman for the court, Kathy Roberts stated that the cited irreconcilable differences " as the reason for the divorce and have, according to the courts, been legally separated as of Monday, November 6, the same day that Spears appeared on Late Night with …
delete	0.0	singer and actress Britney Spears, , has filled papers in Los Angeles County Superior Court to divorce her husband Kevin Federline, 28. A spokeswoman for the court, Kathy Roberts stated that the papers cited irreconcilable differences " as the reason for the divorce and have, according to the courts, been legally separated as of Monday, November 6, the same day that Spears appeared on Late Night …
delete	0.0	singer actress Britney Spears, 24, has filled papers in Los Angeles County Superior Court to divorce her husband Kevin Federline, 28. A spokeswoman for the court, Kathy Roberts stated that the papers cited irreconcilable differences " as the reason for the divorce and have, according to the courts, been legally separated as of Monday, November 6, the same day that Spears appeared on Late Night wi…
delete	0.0	singer and actress Britney Spears, 24, has filled papers in Los Angeles County Superior Court to divorce her husband Kevin Federline, 28. A spokeswoman for the court, Kathy Roberts that the papers cited irreconcilable differences " as the reason for the divorce and have, according to the courts, been legally separated as of Monday, November 6, the same day that Spears appeared on Late Night with …
delete	0.0	singer and actress Britney Spears, 24, has filled papers in Angeles County Superior Court to divorce her husband Kevin Federline, 28. A spokeswoman for the court, Kathy Roberts stated that the papers cited irreconcilable differences " as the reason for the divorce and have, according to the courts, been legally separated as of Monday, November 6, the same day that Spears appeared on Late Night wi…
delete	0.0	singer and actress Britney Spears, 24, has filled papers in Los Angeles County Superior Court to divorce her husband Kevin Federline, 28. A spokeswoman for the court, Kathy Roberts stated that the papers cited irreconcilable differences " as the reason for the divorce and have, according to the courts, been legally separated as of Monday, November 6, the same day that Spears appeared on Late Nigh…
delete	0.0	singer and actress Britney Spears, 24, has filled papers in Los Angeles County Superior Court to divorce her husband Kevin Federline, 28. spokeswoman for the court, Kathy Roberts stated that the papers cited irreconcilable differences " as the reason for the divorce and have, according to the courts, been legally separated as of Monday, November 6, the same day that Spears appeared on Late Night …
delete	0.0	singer and actress Britney, 24, has filled papers in Los Angeles County Superior Court to divorce her husband Kevin Federline, 28. A spokeswoman for the court, Kathy Roberts stated that the papers cited irreconcilable differences " as the reason for the divorce and have, according to the courts, been legally separated as of Monday, November 6, the same day that Spears appeared on Late Night with …
delete	0.0	singer and actress Britney Spears, 24, has filled papers in Los Angeles County Superior Court to divorce her husband Kevin Federline, 28. A spokeswoman for the court, Kathy Roberts stated that the papers cited irreconcilable differences " as the reason for the divorce and have, according to the courts, been legally separated as of Monday, November 6, the same day that Spears appeared on Late Nigh…
delete	0.0	singer and actress Britney Spears, 24, has filled papers in Los Angeles County Superior Court to divorce her husband Kevin Federline, 28. A spokeswoman for court, Kathy Roberts stated that the papers cited irreconcilable differences " as the reason for the divorce and have, according to the courts, been legally separated as of Monday, November 6, the same day that Spears appeared on Late Night wi…
delete	0.0	singer and actress Britney Spears, 24, has filled papers in Los Angeles County Superior Court to divorce her husband Kevin Federline, 28. A spokeswoman for the, Kathy Roberts stated that the papers cited irreconcilable differences " as the reason for the divorce and have, according to the courts, been legally separated as of Monday, November 6, the same day that Spears appeared on Late Night with…
original	0.0	Following the successful bid to bring the 2010 Ryder Cup to Wales, the Wales Tourist Board has wasted little time in commissioning work to ensure that the benefits accruing from the event are felt throughout the country.
delete	0.0	Following the successful to bring the 2010 Ryder Cup to Wales, the Wales Tourist Board has wasted little time in commissioning work to ensure that the benefits accruing from the event are felt throughout the country.
delete	0.0	Following the successful bid to bring the Ryder Cup to Wales, the Wales Tourist Board has wasted little time in commissioning work to ensure that the benefits accruing from the event are felt throughout the country.
delete	0.0	Following the successful bid to the 2010 Ryder Cup to Wales, the Wales Tourist Board has wasted little time in commissioning work to ensure that the benefits accruing from the event are felt throughout the country.
delete	0.0	Following the successful bid to bring the 2010 Ryder Cup to Wales, the Wales Board has wasted little time in commissioning work to ensure that the benefits accruing from the event are felt throughout the country.
delete	0.0	Following the successful bid to bring the 2010 Ryder Cup to Wales, the Wales Tourist Board has wasted time in commissioning work to ensure that the benefits accruing from the event are felt throughout the country.
delete	0.0	Following the successful bid to bring the 2010 Ryder Cup to Wales, the Wales Tourist Board wasted little time in commissioning work to ensure that the benefits accruing from the event are felt throughout the country.
delete	0.0	Following the successful bid to bring the 2010 Ryder Cup to Wales, the Wales Tourist Board has wasted little time in commissioning work to ensure that the benefits accruing from the event are throughout the country.
delete	0.0	Following the successful bid to bring the 2010 Ryder Cup to Wales, the Wales Tourist Board has wasted little time in commissioning work to ensure that the accruing from the event are felt throughout the country.
delete	0.0	Following the successful bid to bring the 2010 Ryder Cup to Wales, the Wales Tourist has wasted little time in commissioning work to ensure that the benefits accruing from the event are felt throughout the country.
delete	0.0	Following the bid to bring the 2010 Ryder Cup to Wales, the Wales Tourist Board has wasted little time in commissioning work to ensure that the benefits accruing from the event are felt throughout the country.
delete	0.0	Following the successful bid to bring the 2010 Ryder Cup to Wales, the Wales Tourist Board wasted little time in commissioning work to ensure that the benefits accruing from the event are felt throughout the country.
delete	0.0	Following the successful bid to bring the 2010 Ryder Cup to Wales, Wales Tourist Board has wasted little time in commissioning work to ensure that the benefits accruing from the event are felt throughout the country.
delete	0.0	Following the successful bid to bring the 2010 Ryder Cup to Wales, the Wales Tourist Board has wasted little time commissioning work to ensure that the benefits accruing from the event are felt throughout the country.
delete	0.0	Following the successful bid to bring the 2010 Ryder Cup to Wales, the Wales Tourist Board has wasted little time in commissioning to ensure that the benefits accruing from the event are felt throughout the country.
delete	0.0	Following the successful bid to bring the 2010 Ryder Cup to Wales, the Wales Tourist Board has wasted little time in commissioning to ensure that the benefits accruing from the event are felt throughout the country.
delete	0.0	Following the successful bid to bring the 2010 Ryder Cup to Wales, the Wales Tourist Board has wasted little time in commissioning work to ensure that the benefits accruing the event are felt throughout the country.
delete	0.0	Following the successful bid to bring the 2010 Ryder Cup to Wales, the Wales Tourist Board has wasted little time in commissioning work to that the benefits accruing from the event are felt throughout the country.
delete	0.0	Following the successful bid to bring the 2010 Ryder Cup to Wales, the Wales Tourist Board has wasted little time in commissioning work to that the benefits accruing from the event are felt throughout the country.
delete	0.0	Following the successful bid to the 2010 Ryder Cup to Wales, the Wales Tourist Board has wasted little time in commissioning work to ensure that the benefits accruing from the event are felt throughout the country.
delete	0.0	Following the successful bid to bring the 2010 Ryder Cup to Wales, the Wales Tourist Board has wasted little time in commissioning work to ensure that the accruing from the event are felt throughout the country.
delete	0.0	Following the successful bid to bring the 2010 Ryder Cup to Wales, the Wales Tourist has wasted little time in commissioning work to ensure that the benefits accruing from the event are felt throughout the country.
delete	0.0	Following the successful bid to bring the 2010 Ryder Cup to Wales, the Wales Tourist Board has wasted little time in commissioning work to ensure that the benefits accruing from the are felt throughout the country.
delete	0.0	Following the successful bid to bring the 2010 Ryder Cup to Wales, the Wales Tourist Board has wasted little time in work to ensure that the benefits accruing from the event are felt throughout the country.
delete	0.0	Following the successful bid to bring the 2010 Ryder Cup to, the Wales Tourist Board has wasted little time in commissioning work to ensure that the benefits accruing from the event are felt throughout the country.
delete	0.0	Following the successful bid to bring the Ryder Cup to Wales, the Wales Tourist Board has wasted little time in commissioning work to ensure that the benefits accruing from the event are felt throughout the country.
delete	0.0	Following the successful bid to bring the 2010 Ryder Cup to Wales, the Wales Tourist has wasted little time in commissioning work to ensure that the benefits accruing from the event are felt throughout the country.
delete	0.0	Following the successful bid bring the 2010 Ryder Cup to Wales, the Wales Tourist Board has wasted little time in commissioning work to ensure that the benefits accruing from the event are felt throughout the country.
delete	0.0	Following the successful bid to bring the 2010 Ryder Cup to Wales, the Wales Tourist Board has wasted little time in commissioning work to ensure that the accruing from the event are felt throughout the country.
delete	0.0	Following the successful bid to bring the 2010 Ryder Cup to Wales, the Wales Tourist Board has little time in commissioning work to ensure that the benefits accruing from the event are felt throughout the country.
delete	0.0	Following the successful bid to bring the 2010 Ryder Cup to Wales, the Wales Tourist Board has wasted little time in commissioning work to ensure that the benefits accruing from the event are felt the country.
delete	0.0	Following the successful bid to bring the 2010 Ryder Cup to Wales, the Wales Tourist Board has wasted little in commissioning work to ensure that the benefits accruing from the event are felt throughout the country.
delete	0.0	Following the successful bid to bring the 2010 Ryder Cup to Wales, the Wales Tourist Board has wasted little time in work to ensure that the benefits accruing from the event are felt throughout the country.
original	0.0	Steve Jobs was attacked by Sculley and other Apple executives for not delivering enough hot new products and resigned from the company a few weeks later.
delete	0.0	Steve Jobs was attacked by Sculley and Apple executives for not delivering enough hot new products and resigned from the company a few weeks later.
delete	0.0	Steve Jobs was attacked by Sculley and other Apple executives for not delivering enough hot new products and resigned from the company few weeks later.
delete	0.0	Steve Jobs was attacked by Sculley and other Apple executives for not delivering enough hot new products and resigned from company a few weeks later.
delete	0.0	Steve Jobs was attacked by Sculley and other Apple executives for not delivering enough hot new products and resigned from the a few weeks later.
delete	0.0	Steve Jobs was attacked by Sculley and other Apple executives for not delivering enough hot new products resigned from the company a few weeks later.
delete	0.0	Steve Jobs was attacked by Sculley and other Apple for not delivering enough hot new products and resigned from the company a few weeks later.
delete	0.0	Steve Jobs attacked by Sculley and other Apple executives for not delivering enough hot new products and resigned from the company a few weeks later.
delete	0.0	Steve Jobs was attacked by Sculley and other Apple executives for not delivering enough new products and resigned from the company a few weeks later.
delete	0.0	Steve Jobs was attacked by Sculley and other Apple executives for not delivering enough hot new products and resigned from the company a few later.
delete	0.0	Steve Jobs was attacked by Sculley and other Apple executives for delivering enough hot new products and resigned from the company a few weeks later.
delete	0.0	Steve Jobs was attacked by Sculley other Apple executives for not delivering enough hot new products and resigned from the company a few weeks later.
delete	0.0	Steve Jobs was attacked by and other Apple executives for not delivering enough hot new products and resigned from the company a few weeks later.
delete	0.0	Steve Jobs was attacked Sculley and other Apple executives for not delivering enough hot new products and resigned from the company a few weeks later.
delete	0.0	Steve Jobs was attacked by Sculley and other Apple executives for not delivering enough new products and resigned from the company a few weeks later.
delete	0.0	Steve was attacked by Sculley and other Apple executives for not delivering enough hot new products and resigned from the company a few weeks later.
delete	0.0	Steve Jobs was attacked by Sculley and other Apple executives for delivering enough hot new products and resigned from the company a few weeks later.
delete	0.0	Steve Jobs was attacked by Sculley and other Apple executives for not delivering enough hot new products and from the company a few weeks later.
delete	0.0	Steve Jobs was attacked by Sculley and other Apple executives not delivering enough hot new products and resigned from the company a few weeks later.
delete	0.0	Steve Jobs was attacked by Sculley and other Apple executives for not delivering enough hot new products and resigned from the company a few weeks.
delete	0.0	Steve Jobs was attacked by and other Apple executives for not delivering enough hot new products and resigned from the company a few weeks later.
delete	0.0	Steve Jobs was attacked by Sculley and other Apple executives for not delivering enough hot new products and from the company a few weeks later.
delete	0.0	Steve Jobs was attacked by Sculley and other Apple executives for not delivering enough hot products and resigned from the company a few weeks later.
delete	0.0	Steve Jobs was attacked by Sculley and other Apple executives for not delivering enough hot products and resigned from the company a few weeks later.
delete	0.0	Jobs was attacked by Sculley and other Apple executives for not delivering enough hot new products and resigned from the company a few weeks later.
delete	0.0	Steve Jobs was attacked by Sculley and other Apple executives for not delivering enough hot new products and from the company a few weeks later.
delete	0.0	Steve Jobs was attacked by Sculley and Apple executives for not delivering enough hot new products and resigned from the company a few weeks later.
delete	0.0	Steve Jobs was attacked by Sculley and other Apple executives for not delivering enough hot new products and resigned the company a few weeks later.
delete	0.0	Steve was attacked by Sculley and other Apple executives for not delivering enough hot new products and resigned from the company a few weeks later.
delete	0.0	Steve Jobs was attacked by Sculley and other Apple executives for not delivering enough new products and resigned from the company a few weeks later.
delete	0.0	Steve Jobs was attacked by Sculley and other Apple executives for not delivering enough hot new products and resigned from company a few weeks later.
delete	0.0	Steve Jobs was attacked by and other Apple executives for not delivering enough hot new products and resigned from the company a few weeks later.
delete	0.0	Steve Jobs was attacked by Sculley and other Apple executives for not delivering enough hot new and resigned from the company a few weeks later.
original	0.0	Traditionally, the Brahui of the Raisani tribe are in charge of the law and order situation through the Pass area. This tribe is still living in present day Balochistan in Pakistan.
delete	0.0	Traditionally, the Brahui of Raisani tribe are in charge of the law and order situation through the Pass area. This tribe is still living in present day Balochistan in Pakistan.
delete	0.0	Traditionally, the Brahui of the Raisani tribe are in charge of the law and order situation through the Pass area. This tribe is still living in present Balochistan in Pakistan.
delete	0.0	Traditionally, the Brahui of the Raisani tribe are in charge the law and order situation through the Pass area. This tribe is still living in present day Balochistan in Pakistan.
delete	0.0	Traditionally, the Brahui of the Raisani tribe are in charge of the law and order situation through the Pass. This tribe is still living in present day Balochistan in Pakistan.
delete	0.0	Traditionally, the Brahui of the Raisani tribe are in charge of the law and order situation through the Pass area. This tribe is still living present day Balochistan in Pakistan.
delete	0.0	Traditionally, the Brahui of the Raisani tribe are in charge of the law and order situation through the Pass area. This tribe is living in present day Balochistan in Pakistan.
delete	0.0	Traditionally, the Brahui of the Raisani tribe are in charge of the law and order situation through the Pass area. This tribe still living in present day Balochistan in Pakistan.
delete	0.0	Traditionally, the Brahui of the Raisani tribe are in charge of the law and order situation through the Pass area. This is still living in present day Balochistan in Pakistan.
delete	0.0	Traditionally, the Brahui of the Raisani tribe are in charge the law and order situation through the Pass area. This tribe is still living in present day Balochistan in Pakistan.
delete	0.0	Traditionally, the Brahui of the Raisani tribe are in charge of the law and order situation through the Pass. This tribe is still living in present day Balochistan in Pakistan.
delete	0.0	Traditionally, the Brahui of Raisani tribe are in charge of the law and order situation through the Pass area. This tribe is still living in present day Balochistan in Pakistan.
delete	0.0	, the Brahui of the Raisani tribe are in charge of the law and order situation through the Pass area. This tribe is still living in present day Balochistan in Pakistan.
delete	0.0	Traditionally, the Brahui of the Raisani tribe are in charge of law and order situation through the Pass area. This tribe is still living in present day Balochistan in Pakistan.
delete	0.0	Traditionally, the Brahui of the Raisani tribe are in charge of the law and order situation through the Pass area. This tribe is still in present day Balochistan in Pakistan.
delete	0.0	Traditionally, the Brahui of the tribe are in charge of the law and order situation through the Pass area. This tribe is still living in present day Balochistan in Pakistan.
delete	0.0	Traditionally, the Brahui of the Raisani tribe in charge of the law and order situation through the Pass area. This tribe is still living in present day Balochistan in Pakistan.
delete	0.0	Traditionally, the Brahui of the Raisani tribe in charge of the law and order situation through the Pass area. This tribe is still living in present day Balochistan in Pakistan.
delete	0.0	Traditionally, the Brahui of the Raisani tribe are in charge of the law and order situation through the Pass area. This tribe still living in present day Balochistan in Pakistan.
delete	0.0	Traditionally, the Brahui of the Raisani tribe are in charge of the law and order through the Pass area. This tribe is still living in present day Balochistan in Pakistan.
delete	0.0	Traditionally, the Brahui of the Raisani tribe are in charge of the law and order situation through the area. This tribe is still living in present day Balochistan in Pakistan.
delete	0.0	Traditionally, the Brahui of the Raisani tribe are in charge of the law and order through the Pass area. This tribe is still living in present day Balochistan in Pakistan.
delete	0.0	Traditionally, Brahui of the Raisani tribe are in charge of the law and order situation through the Pass area. This tribe is still living in present day Balochistan in Pakistan.
delete	0.0	Traditionally, the Brahui of the Raisani tribe are in charge of the law and order situation through the Pass area. This tribe is still living in present day Balochistan Pakistan.
delete	0.0	Traditionally, the Brahui of the Raisani tribe are in charge of the law and order situation through the Pass area. tribe is still living in present day Balochistan in Pakistan.
delete	0.0	Traditionally, the of the Raisani tribe are in charge of the law and order situation through the Pass area. This tribe is still living in present day Balochistan in Pakistan.
delete	0.0	Traditionally, the Brahui of Raisani tribe are in charge of the law and order situation through the Pass area. This tribe is still living in present day Balochistan in Pakistan.
delete	0.0	Traditionally, the Brahui of the Raisani tribe are in charge of the law and order situation through Pass area. This tribe is still living in present day Balochistan in Pakistan.
delete	0.0	Traditionally, the Brahui of the Raisani tribe are in charge of the law and order through the Pass area. This tribe is still living in present day Balochistan in Pakistan.
delete	0.0	Traditionally, the Brahui of the Raisani tribe are in charge of the law and order situation through the area. This tribe is still living in present day Balochistan in Pakistan.
delete	0.0	Traditionally, the Brahui of Raisani tribe are in charge of the law and order situation through the Pass area. This tribe is still living in present day Balochistan in Pakistan.
delete	0.0	Traditionally, the Brahui of the Raisani are in charge of the law and order situation through the Pass area. This tribe is still living in present day Balochistan in Pakistan.
delete	0.0	Traditionally, the Brahui of the Raisani tribe are in charge of law and order situation through the Pass area. This tribe is still living in present day Balochistan in Pakistan.
original	0.0	The international humanitarian aid organization, Doctors Without Borders/Medecins Sans Frontieres (MSF), continues to treat victims of violence in all locations where it is present in Darfur.
delete	0.0	The international humanitarian aid organization, Doctors Without Borders / Medecins Sans Frontieres (MSF ), continues to treat victims of violence in all locations where it is in Darfur.
delete	0.0	The international humanitarian aid organization, Doctors Without Borders / Medecins Sans Frontieres (MSF ), continues to treat victims of violence in all locations where it is present Darfur.
delete	0.0	The international humanitarian aid organization, Doctors Borders / Medecins Sans Frontieres (MSF ), continues to treat victims of violence in all locations where it is present in Darfur.
delete	0.0	The international humanitarian aid organization, Without Borders / Medecins Sans Frontieres (MSF ), continues to treat victims of violence in all locations where it is present in Darfur.
delete	0.0	The international humanitarian aid organization, Doctors Without Borders / Medecins Sans Frontieres (MSF ), continues to treat victims of in all locations where it is present in Darfur.
delete	0.0	The international humanitarian aid, Doctors Without Borders / Medecins Sans Frontieres (MSF ), continues to treat victims of violence in all locations where it is present in Darfur.
delete	0.0	The international humanitarian aid organization, Doctors Without / Medecins Sans Frontieres (MSF ), continues to treat victims of violence in all locations where it is present in Darfur.
delete	0.0	The international humanitarian aid organization, Doctors Borders / Medecins Sans Frontieres (MSF ), continues to treat victims of violence in all locations where it is present in Darfur.
delete	0.0	The international aid organization, Doctors Without Borders / Medecins Sans Frontieres (MSF ), continues to treat victims of violence in all locations where it is present in Darfur.
delete	0.0	The international humanitarian aid organization, Doctors Without Borders / Medecins Sans Frontieres (MSF ), continues to treat victims violence in all locations where it is present in Darfur.
delete	0.0	The international humanitarian aid organization, Doctors Without Borders / Medecins Sans Frontieres (), continues to treat victims of violence in all locations where it is present in Darfur.
delete	0.0	The international humanitarian aid organization, Doctors Without Borders / Medecins Sans Frontieres (MSF ), continues to treat victims of violence in all locations where is present in Darfur.
delete	0.0	The international humanitarian aid organization, Doctors Without Borders / Medecins Sans Frontieres (MSF ), continues to treat victims of violence in all locations where it is present in.
delete	0.0	The international humanitarian aid organization, Doctors Without Borders / Medecins Sans Frontieres (MSF ), continues to treat victims of violence all locations where it is present in Darfur.
delete	0.0	The international humanitarian aid organization, Doctors Without Borders / Medecins Sans Frontieres (MSF ), continues treat victims of violence in all locations where it is present in Darfur.
delete	0.0	The international humanitarian aid organization, Doctors Without Borders / Sans Frontieres (MSF ), continues to treat victims of violence in all locations where it is present in Darfur.
delete	0.0	The international humanitarian aid organization, Doctors Without Borders / Medecins Sans Frontieres (MSF ), continues to treat victims of violence in locations where it is present in Darfur.
delete	0.0	The international humanitarian aid, Doctors Without Borders / Medecins Sans Frontieres (MSF ), continues to treat victims of violence in all locations where it is present in Darfur.
delete	0.0	The international humanitarian aid organization, Doctors Without Borders / Medecins Frontieres (MSF ), continues to treat victims of violence in all locations where it is present in Darfur.
delete	0.0	The international humanitarian aid organization, Doctors Without Borders / Medecins Sans Frontieres (MSF ), continues to treat victims of violence all locations where it is present in Darfur.
delete	0.0	The international humanitarian aid organization, Doctors Without Borders / Medecins Sans Frontieres (MSF ), continues to treat victims of violence in all locations where it is present Darfur.
delete	0.0	The international humanitarian aid organization, Doctors Without / Medecins Sans Frontieres (MSF ), continues to treat victims of violence in all locations where it is present in Darfur.
delete	0.0	The international aid organization, Doctors Without Borders / Medecins Sans Frontieres (MSF ), continues to treat victims of violence in all locations where it is present in Darfur.
delete	0.0	The international humanitarian aid organization, Doctors Without Borders / Medecins Sans Frontieres (MSF ), continues to treat victims of violence in locations where it is present in Darfur.
delete	0.0	The international humanitarian aid organization, Doctors Without Borders / Sans Frontieres (MSF ), continues to treat victims of violence in all locations where it is present in Darfur.
delete	0.0	The humanitarian aid organization, Doctors Without Borders / Medecins Sans Frontieres (MSF ), continues to treat victims of violence in all locations where it is present in Darfur.
delete	0.0	International humanitarian aid organization, Doctors Without Borders / Medecins Sans Frontieres (MSF ), continues to treat victims of violence in all locations where it is present in Darfur.
delete	0.0	The international humanitarian aid organization, Doctors Without Borders / Medecins Sans Frontieres (MSF ), continues treat victims of violence in all locations where it is present in Darfur.
delete	0.0	The international humanitarian aid organization, Doctors Without Borders / Medecins Sans Frontieres (MSF ), continues to treat victims of violence in locations where it is present in Darfur.
delete	0.0	The international humanitarian aid organization, Doctors Without Borders / Medecins Frontieres (MSF ), continues to treat victims of violence in all locations where it is present in Darfur.
delete	0.0	The international humanitarian aid organization, Doctors Without Borders / Medecins Sans Frontieres (MSF ), continues to treat victims of violence in all locations where it is present in.
delete	0.0	The international humanitarian aid organization, Doctors Without Borders / Medecins Sans Frontieres (MSF ), continues to treat of violence in all locations where it is present in Darfur.
original	1.0	In a bowl, whisk together the eggs and sugar until completely blended and frothy.
delete	1.0	In a bowl, whisk together the eggs and sugar until blended and frothy.
delete	1.0	In a bowl, whisk together the eggs and sugar until completely blended frothy.
delete	1.0	In a bowl, whisk together the eggs and sugar until completely blended and.
delete	1.0	In a bowl, whisk together the eggs sugar until completely blended and frothy.
delete	1.0	A bowl, whisk together the eggs and sugar until completely blended and frothy.
delete	1.0	In a bowl, together the eggs and sugar until completely blended and frothy.
delete	1.0	In bowl, whisk together the eggs and sugar until completely blended and frothy.
delete	1.0	In a bowl, whisk together eggs and sugar until completely blended and frothy.
delete	1.0	In a bowl, whisk together the eggs sugar until completely blended and frothy.
delete	1.0	In a bowl, whisk together the eggs and sugar until blended and frothy.
delete	1.0	In a bowl, whisk the eggs and sugar until completely blended and frothy.
delete	1.0	In bowl, whisk together the eggs and sugar until completely blended and frothy.
delete	1.0	In a bowl, together the eggs and sugar until completely blended and frothy.
delete	1.0	In a bowl, whisk together the eggs and sugar until blended and frothy.
delete	1.0	In a bowl, whisk together the eggs and sugar until completely blended and.
delete	1.0	In bowl, whisk together the eggs and sugar until completely blended and frothy.
delete	1.0	In a bowl, together the eggs and sugar until completely blended and frothy.
delete	1.0	A bowl, whisk together the eggs and sugar until completely blended and frothy.
delete	1.0	In a bowl, together the eggs and sugar until completely blended and frothy.
delete	1.0	In a bowl, whisk together the eggs and sugar until blended and frothy.
delete	1.0	In a, whisk together the eggs and sugar until completely blended and frothy.
delete	1.0	In a bowl, whisk together the eggs and sugar completely blended and frothy.
delete	1.0	In a bowl, whisk together the eggs and sugar completely blended and frothy.
delete	1.0	In a bowl, whisk together the eggs and sugar until blended and frothy.
delete	1.0	In a bowl, whisk together the eggs and sugar until blended and frothy.
delete	1.0	A bowl, whisk together the eggs and sugar until completely blended and frothy.
delete	1.0	In a bowl, whisk together the eggs sugar until completely blended and frothy.
delete	1.0	In a bowl, whisk together the eggs and sugar until completely and frothy.
delete	1.0	A bowl, whisk together the eggs and sugar until completely blended and frothy.
delete	1.0	In a bowl, whisk together the eggs and until completely blended and frothy.
delete	1.0	In a bowl, together the eggs and sugar until completely blended and frothy.
delete	1.0	In a bowl, whisk together the eggs and sugar until completely blended and.
original	1.0	In Nigeria, by far the most populous country in sub-Saharan Africa, over 2.7 million people are infected with HIV.
delete	1.0	In Nigeria, by far the most populous country in sub - Saharan Africa, over 2. million people are infected with HIV.
delete	1.0	In Nigeria, by far the most populous country in sub - Saharan Africa, 2. 7 million people are infected with HIV.
delete	1.0	In Nigeria, by far the most populous country in sub - Saharan Africa, over 2. 7 million people infected with HIV.
delete	1.0	In Nigeria, by far the most populous country in sub - Saharan Africa, 2. 7 million people are infected with HIV.
delete	1.0	In Nigeria, by far the most populous country in - Saharan Africa, over 2. 7 million people are infected with HIV.
delete	1.0	In Nigeria, by far the most populous in sub - Saharan Africa, over 2. 7 million people are infected with HIV.
delete	1.0	In Nigeria, by far the most populous country in sub - Saharan, over 2. 7 million people are infected with HIV.
delete	1.0	In Nigeria, by far the most populous country in sub - Saharan Africa, over 2. 7 million people infected with HIV.
delete	1.0	In Nigeria, by far the most populous country in sub - Saharan Africa, over 2. 7 million people infected with HIV.
delete	1.0	In Nigeria, by far the most populous country in sub - Saharan Africa, over 2. 7 million are infected with HIV.
delete	1.0	In Nigeria, by far the most populous in sub - Saharan Africa, over 2. 7 million people are infected with HIV.
delete	1.0	In Nigeria, by far the most populous country sub - Saharan Africa, over 2. 7 million people are infected with HIV.
delete	1.0	Nigeria, by far the most populous country in sub - Saharan Africa, over 2. 7 million people are infected with HIV.
delete	1.0	In Nigeria, far the most populous country in sub - Saharan Africa, over 2. 7 million people are infected with HIV.
delete	1.0	In Nigeria, by far the most populous country sub - Saharan Africa, over 2. 7 million people are infected with HIV.
delete	1.0	In Nigeria, by far the most populous country in sub - Saharan Africa, 2. 7 million people are infected with HIV.
delete	1.0	In Nigeria, by far the populous country in sub - Saharan Africa, over 2. 7 million people are infected with HIV.
delete	1.0	In Nigeria, by far the most populous country sub - Saharan Africa, over 2. 7 million people are infected with HIV.
delete	1.0	In Nigeria, by far the most populous country in sub - Saharan Africa, over 2. 7 million people are with HIV.
delete	1.0	In Nigeria, by far the most populous country sub - Saharan Africa, over 2. 7 million people are infected with HIV.
delete	1.0	In Nigeria, by far the most populous country in sub - Saharan Africa, over 2. 7 people are infected with HIV.
delete	1.0	Nigeria, by far the most populous country in sub - Saharan Africa, over 2. 7 million people are infected with HIV.
delete	1.0	In Nigeria, by far the populous country in sub - Saharan Africa, over 2. 7 million people are infected with HIV.
delete	1.0	In Nigeria, by far the most populous country in sub - Saharan Africa, over 2. 7 people are infected with HIV.
delete	1.0	In Nigeria, by the most populous country in sub - Saharan Africa, over 2. 7 million people are infected with HIV.
delete	1.0	In Nigeria, by far the most populous in sub - Saharan Africa, over 2. 7 million people are infected with HIV.
delete	1.0	In Nigeria, by far most populous country in sub - Saharan Africa, over 2. 7 million people are infected with HIV.
delete	1.0	In Nigeria, by the most populous country in sub - Saharan Africa, over 2. 7 million people are infected with HIV.
delete	1.0	In Nigeria, by far the most populous country in sub - Saharan Africa, 2. 7 million people are infected with HIV.
delete	1.0	In, by far the most populous country in sub - Saharan Africa, over 2. 7 million people are infected with HIV.
delete	1.0	In Nigeria, by far the populous country in sub - Saharan Africa, over 2. 7 million people are infected with HIV.
delete	1.0	In Nigeria, far the most populous country in sub - Saharan Africa, over 2. 7 million people are infected with HIV.
original	0.0	A jury is slated to decide for the first time whether Jack Kevorkian, famed as "Dr. Death," has violated Michigan's assisted-suicide ban, while the state continues to grapple with the issue of what to allow when the ill want to end their pain by ending their lives.
delete	0.0	A jury is slated to decide for the first time whether Jack Kevorkian, famed as " Dr. Death, " has violated Michigan ' s assisted - suicide ban, while the state continues to grapple with the issue of what to allow the ill want to end their pain by ending their lives.
delete	0.0	A jury is slated to decide for the first time whether Jack Kevorkian, famed as " Dr. Death, " has violated Michigan ' s assisted - suicide ban, while the state continues to grapple with the issue of what to allow when the want to end their pain by ending their lives.
delete	0.0	A jury is slated to decide for the first time whether Jack Kevorkian, famed as " Dr. Death, " has violated Michigan ' s assisted - suicide ban, while the state continues to grapple with the issue of what to allow when the ill want to end their pain by ending their.
delete	0.0	A jury is slated to decide for the first time whether Jack Kevorkian, famed as " Dr. , " has violated Michigan ' s assisted - suicide ban, while the state continues to grapple with the issue of what to allow when the ill want to end their pain by ending their lives.
delete	0.0	A jury is slated to decide for the first time whether Jack Kevorkian, famed as " Dr. Death, " has violated Michigan ' s assisted - suicide ban, while the state continues to with the issue of what to allow when the ill want to end their pain by ending their lives.
delete	0.0	A jury is slated to decide for the first time whether Jack Kevorkian, famed as " Dr. Death, " has violated Michigan ' s assisted - suicide ban, the state continues to grapple with the issue of what to allow when the ill want to end their pain by ending their lives.
delete	0.0	A jury is slated to decide for first time whether Jack Kevorkian, famed as " Dr. Death, " has violated Michigan ' s assisted - suicide ban, while the state continues to grapple with the issue of what to allow when the ill want to end their pain by ending their lives.
delete	0.0	A jury is slated to decide for the first time whether Jack Kevorkian, famed as " Dr. Death, " has violated Michigan ' s assisted - suicide ban, while the state continues to grapple with the issue of what to allow when the ill want end their pain by ending their lives.
delete	0.0	A jury is slated to decide for the first time whether Jack Kevorkian, famed " Dr. Death, " has violated Michigan ' s assisted - suicide ban, while the state continues to grapple with the issue of what to allow when the ill want to end their pain by ending their lives.
delete	0.0	A jury is slated to decide for the first time whether Jack Kevorkian, famed as " Dr. Death, " has violated ' s assisted - suicide ban, while the state continues to grapple with the issue of what to allow when the ill want to end their pain by ending their lives.
delete	0.0	A jury is slated to decide for the first time whether Jack Kevorkian, famed as " Dr. Death, " has violated Michigan ' s assisted - suicide ban, while the state continues to grapple with the issue of what to allow when the ill want end their pain by ending their lives.
delete	0.0	A jury is slated to decide for the first time whether Jack Kevorkian, famed as " Dr. Death, " has violated Michigan ' s assisted - suicide ban, while the state continues to grapple with the issue of what to allow when the ill want to their pain by ending their lives.
delete	0.0	A jury is slated to decide for the time whether Jack Kevorkian, famed as " Dr. Death, " has violated Michigan ' s assisted - suicide ban, while the state continues to grapple with the issue of what to allow when the ill want to end their pain by ending their lives.
delete	0.0	A jury is slated to decide for the first time whether Jack Kevorkian, famed as " Dr. Death, " has violated Michigan ' s assisted - suicide ban, while the state continues to grapple with the of what to allow when the ill want to end their pain by ending their lives.
delete	0.0	A jury is slated to decide for the first time whether Jack Kevorkian, famed as " Dr. Death, " has violated Michigan ' s assisted - suicide ban, while the state continues to grapple with the of what to allow when the ill want to end their pain by ending their lives.
delete	0.0	A jury is slated to decide for the first time whether Jack Kevorkian, famed as " Dr. Death, " has violated Michigan ' s assisted - suicide ban, while the state continues to grapple with the issue of what to allow when the ill want to end their pain by ending lives.
delete	0.0	A is slated to decide for the first time whether Jack Kevorkian, famed as " Dr. Death, " has violated Michigan ' s assisted - suicide ban, while the state continues to grapple with the issue of what to allow when the ill want to end their pain by ending their lives.
delete	0.0	A jury is slated to decide for the first time whether Jack Kevorkian, famed as " Dr. Death, " has violated Michigan ' s assisted - suicide, while the state continues to grapple with the issue of what to allow when the ill want to end their pain by ending their lives.
delete	0.0	A jury is slated to decide for the first time whether Jack Kevorkian, famed as " Dr. Death, " has violated Michigan ' s assisted - suicide ban, while the state continues to grapple with the issue of what to allow when the ill want to end their pain ending their lives.
delete	0.0	A jury is slated to decide for the first time whether Jack Kevorkian, famed as " Dr. Death, " has violated Michigan ' s assisted - suicide ban, while the state continues grapple with the issue of what to allow when the ill want to end their pain by ending their lives.
delete	0.0	A jury is slated to decide the first time whether Jack Kevorkian, famed as " Dr. Death, " has violated Michigan ' s assisted - suicide ban, while the state continues to grapple with the issue of what to allow when the ill want to end their pain by ending their lives.
delete	0.0	A jury is slated to decide for the first time whether Jack Kevorkian, famed as " Dr. Death, " has violated Michigan ' s assisted - suicide ban, while the state to grapple with the issue of what to allow when the ill want to end their pain by ending their lives.
delete	0.0	A jury is slated to decide for the first time whether Jack Kevorkian, famed as " Dr. Death, " has violated Michigan ' s assisted - suicide ban, while the state continues to grapple with the issue of what to allow when the ill want to end pain by ending their lives.
delete	0.0	A jury is slated to decide for the first whether Jack Kevorkian, famed as " Dr. Death, " has violated Michigan ' s assisted - suicide ban, while the state continues to grapple with the issue of what to allow when the ill want to end their pain by ending their lives.
delete	0.0	A jury is slated to decide for the first time whether Jack Kevorkian, famed as " Dr. Death, " violated Michigan ' s assisted - suicide ban, while the state continues to grapple with the issue of what to allow when the ill want to end their pain by ending their lives.
delete	0.0	A jury is slated to decide for first time whether Jack Kevorkian, famed as " Dr. Death, " has violated Michigan ' s assisted - suicide ban, while the state continues to grapple with the issue of what to allow when the ill want to end their pain by ending their lives.
delete	0.0	A jury is slated to decide for the first time whether Jack Kevorkian, famed as " Dr. Death, " has violated Michigan ' s assisted - suicide, while the state continues to grapple with the issue of what to allow when the ill want to end their pain by ending their lives.
delete	0.0	A jury is slated to decide for the first time whether Jack Kevorkian, famed as " Dr. , " has violated Michigan ' s assisted - suicide ban, while the state continues to grapple with the issue of what to allow when the ill want to end their pain by ending their lives.
delete	0.0	A jury is slated to decide for the first time whether Jack Kevorkian, famed as " Dr. Death, " has violated Michigan ' s assisted - suicide ban, while the state continues to grapple with the issue of what to allow when the ill want to end their pain by ending their.
delete	0.0	A jury is slated to decide for the first time whether Jack Kevorkian, as " Dr. Death, " has violated Michigan ' s assisted - suicide ban, while the state continues to grapple with the issue of what to allow when the ill want to end their pain by ending their lives.
delete	0.0	A jury is slated to decide for the first time whether Jack Kevorkian, famed as " Dr. Death, " has violated Michigan ' s - suicide ban, while the state continues to grapple with the issue of what to allow when the ill want to end their pain by ending their lives.
delete	0.0	A jury is slated to decide for the first time whether Jack Kevorkian, famed as " Dr. Death, " has violated Michigan ' s assisted - suicide ban, while the state continues to grapple with the issue of what to allow when the want to end their pain by ending their lives.
original	0.0	Take consumer products giant Procter and Gamble. Even with a $1.8 billion Research and Development budget, it still manages 500 active partnerships each year, many of them with small companies.
delete	0.0	Take consumer products giant Procter and Gamble. Even with a $. 8 billion Research and Development budget, it still manages 500 active partnerships each year, many of them with small companies.
delete	0.0	Take consumer products giant Procter and Gamble. Even with a $ 1. 8 billion Research and Development budget, it still manages 500 active partnerships each year, of them with small companies.
delete	0.0	Take consumer products giant Procter and Gamble. Even with a $ 1. 8 billion Research and Development budget, it still manages active partnerships each year, many of them with small companies.
delete	0.0	Take consumer products giant Procter and Gamble. Even with a $ 1. 8 Research and Development budget, it still manages 500 active partnerships each year, many of them with small companies.
delete	0.0	Take consumer products giant Procter and Gamble. Even with a $ 1. 8 billion Research and Development budget, it still manages 500 active partnerships each year, many of with small companies.
delete	0.0	Take consumer products giant Procter and Gamble. Even with a $ 1. 8 billion Research and Development budget, it still manages active partnerships each year, many of them with small companies.
delete	0.0	Take consumer products giant Procter Gamble. Even with a $ 1. 8 billion Research and Development budget, it still manages 500 active partnerships each year, many of them with small companies.
delete	0.0	Take consumer products giant Procter and Gamble. Even with a $ 1. 8 billion Research and Development budget, it still manages 500 active partnerships each, many of them with small companies.
delete	0.0	Take consumer products giant Procter and Gamble. Even with a $ 1. 8 billion Research and Development budget, it still manages 500 active partnerships each year, many of them with small.
delete	0.0	Take consumer products giant Procter and Gamble. with a $ 1. 8 billion Research and Development budget, it still manages 500 active partnerships each year, many of them with small companies.
delete	0.0	Take consumer products giant Procter and Gamble. Even with a $ 1. 8 billion Research and Development, it still manages 500 active partnerships each year, many of them with small companies.
delete	0.0	Take consumer products giant Procter and Gamble. Even with a $ 1. 8 billion Research and Development budget, it still manages 500 active partnerships each year, many of them with small.
delete	0.0	Take consumer products giant Procter and Gamble. Even with a $ 1. 8 billion Research and Development budget, it still manages 500 active partnerships each year, many them with small companies.
delete	0.0	Take consumer products giant Procter and Gamble. Even with a $ 1. 8 billion Research and Development budget, it still manages 500 active partnerships each year, many of them with small.
delete	0.0	Take consumer products giant Procter and Gamble. Even with a $ 1. 8 billion Research and budget, it still manages 500 active partnerships each year, many of them with small companies.
delete	0.0	Take consumer products giant Procter and Gamble. Even with a $ 1. 8 billion Research and Development budget, it still manages 500 active partnerships each year, many of with small companies.
delete	0.0	Take consumer giant Procter and Gamble. Even with a $ 1. 8 billion Research and Development budget, it still manages 500 active partnerships each year, many of them with small companies.
delete	0.0	Take consumer products giant Procter and Gamble. Even with a $ 1. 8 billion Research and Development budget, it still manages 500 active partnerships each year, of them with small companies.
delete	0.0	Take consumer products giant Procter and Gamble. Even with a $ 1. 8 billion Research and Development budget, it still manages active partnerships each year, many of them with small companies.
delete	0.0	Take consumer products giant Procter and Gamble. Even with a $ 1. 8 billion and Development budget, it still manages 500 active partnerships each year, many of them with small companies.
delete	0.0	Take consumer products giant Procter and Gamble. Even with a $ 1. 8 billion Research and Development budget, it still manages 500 partnerships each year, many of them with small companies.
delete	0.0	Take consumer products giant Procter and Gamble. Even with a $ 1. 8 Research and Development budget, it still manages 500 active partnerships each year, many of them with small companies.
delete	0.0	Take consumer products giant Procter and. Even with a $ 1. 8 billion Research and Development budget, it still manages 500 active partnerships each year, many of them with small companies.
delete	0.0	Take consumer products giant Procter and Gamble. Even a $ 1. 8 billion Research and Development budget, it still manages 500 active partnerships each year, many of them with small companies.
delete	0.0	Take consumer products giant Procter and Gamble. Even with a $ 1. 8 billion Research and Development budget, it still manages 500 active partnerships each, many of them with small companies.
delete	0.0	Consumer products giant Procter and Gamble. Even with a $ 1. 8 billion Research and Development budget, it still manages 500 active partnerships each year, many of them with small companies.
delete	0.0	Take consumer products giant Procter and Gamble. Even with $ 1. 8 billion Research and Development budget, it still manages 500 active partnerships each year, many of them with small companies.
delete	0.0	Take products giant Procter and Gamble. Even with a $ 1. 8 billion Research and Development budget, it still manages 500 active partnerships each year, many of them with small companies.
delete	0.0	Take consumer products giant Procter and Gamble. Even a $ 1. 8 billion Research and Development budget, it still manages 500 active partnerships each year, many of them with small companies.
delete	0.0	Take consumer products giant Procter and Gamble. Even with a $ 1. 8 billion Research and Development budget, it still manages 500 active partnerships each, many of them with small companies.
delete	0.0	Take consumer giant Procter and Gamble. Even with a $ 1. 8 billion Research and Development budget, it still manages 500 active partnerships each year, many of them with small companies.
delete	0.0	Take consumer products giant Procter Gamble. Even with a $ 1. 8 billion Research and Development budget, it still manages 500 active partnerships each year, many of them with small companies.
original	1.0	Deceased U.S. soldiers and their effects were evacuated to Japan and then shipped home in refrigerated containers for interment in the U.S.
delete	1.0	Deceased U. S. soldiers and their effects were evacuated to Japan and then shipped in refrigerated containers for interment in the U. S.
delete	1.0	Deceased U. S. soldiers and their effects were evacuated to Japan and then shipped home in refrigerated containers for interment in U. S.
delete	1.0	Deceased U. S. soldiers and their effects were evacuated to Japan and then shipped home in refrigerated for interment in the U. S.
delete	1.0	Deceased U. S. soldiers and their effects were evacuated to Japan and shipped home in refrigerated containers for interment in the U. S.
delete	1.0	Deceased U. S. soldiers and their effects were evacuated to and then shipped home in refrigerated containers for interment in the U. S.
delete	1.0	Deceased U. S. soldiers and their effects were evacuated to Japan and then shipped home in refrigerated containers for interment in U. S.
delete	1.0	Deceased U. S. soldiers and their effects were evacuated to Japan and then shipped home in refrigerated containers interment in the U. S.
delete	1.0	Deceased U. S. soldiers and effects were evacuated to Japan and then shipped home in refrigerated containers for interment in the U. S.
delete	1.0	Deceased. S. soldiers and their effects were evacuated to Japan and then shipped home in refrigerated containers for interment in the U. S.
delete	1.0	Deceased. S. soldiers and their effects were evacuated to Japan and then shipped home in refrigerated containers for interment in the U. S.
delete	1.0	Deceased U. S. soldiers and their effects were evacuated to Japan then shipped home in refrigerated containers for interment in the U. S.
delete	1.0	Deceased U. S. soldiers and their effects were evacuated to Japan and then shipped home in refrigerated containers for in the U. S.
delete	1.0	Deceased U. S. soldiers and their effects were evacuated to Japan and then shipped in refrigerated containers for interment in the U. S.
delete	1.0	Deceased U. S. soldiers and effects were evacuated to Japan and then shipped home in refrigerated containers for interment in the U. S.
delete	1.0	Deceased U. S. soldiers and their effects were evacuated to Japan and then shipped home in refrigerated containers for interment in U. S.
delete	1.0	Deceased U. S. soldiers and their effects were evacuated to Japan and then shipped home in refrigerated containers for interment in the U..
delete	1.0	Deceased U. S. soldiers and their effects were evacuated to Japan and then shipped in refrigerated containers for interment in the U. S.
delete	1.0	Deceased U. S. soldiers and their effects were evacuated to Japan and then shipped home in refrigerated containers interment in the U. S.
delete	1.0	Deceased U. S. soldiers and their effects were evacuated to Japan then shipped home in refrigerated containers for interment in the U. S.
delete	1.0	Deceased U. S. soldiers and their effects were evacuated to Japan then shipped home in refrigerated containers for interment in the U. S.
delete	1.0	Deceased U. S. soldiers their effects were evacuated to Japan and then shipped home in refrigerated containers for interment in the U. S.
delete	1.0	Deceased U. S. soldiers and their effects were evacuated to Japan and then shipped in refrigerated containers for interment in the U. S.
delete	1.0	Deceased U. S. soldiers and their were evacuated to Japan and then shipped home in refrigerated containers for interment in the U. S.
delete	1.0	Deceased U. S. soldiers and their effects were evacuated to Japan and then shipped home in refrigerated for interment in the U. S.
delete	1.0	Deceased U. S. soldiers and their effects were evacuated to Japan and then shipped home refrigerated containers for interment in the U. S.
delete	1.0	Deceased U. S. soldiers and their effects were evacuated to Japan and then shipped home in refrigerated for interment in the U. S.
delete	1.0	Deceased U. S. soldiers and their effects were evacuated Japan and then shipped home in refrigerated containers for interment in the U. S.
delete	1.0	Deceased U. S. soldiers and their effects were evacuated to Japan and then shipped home in refrigerated containers for in the U. S.
delete	1.0	Deceased U. S. soldiers and their were evacuated to Japan and then shipped home in refrigerated containers for interment in the U. S.
delete	1.0	Deceased U. S. soldiers their effects were evacuated to Japan and then shipped home in refrigerated containers for interment in the U. S.
delete	1.0	Deceased U. S. soldiers and their effects were evacuated to Japan and then shipped home in refrigerated containers for in the U. S.
delete	1.0	Deceased U. S. soldiers and their effects evacuated to Japan and then shipped home in refrigerated containers for interment in the U. S.
original	1.0	Mice given a substance found in red wine lived longer despite a fatty diet, a study shows.
delete	1.0	Mice given a substance found in red wine lived longer despite a fatty diet, a shows.
delete	1.0	Mice given substance found in red wine lived longer despite a fatty diet, a study shows.
delete	1.0	Mice given a substance found in red wine lived longer despite a fatty diet, study shows.
delete	1.0	Mice given a substance found in red wine lived longer despite a fatty, a study shows.
delete	1.0	Mice given a substance found in wine lived longer despite a fatty diet, a study shows.
delete	1.0	Mice given substance found in red wine lived longer despite a fatty diet, a study shows.
delete	1.0	Mice given substance found in red wine lived longer despite a fatty diet, a study shows.
delete	1.0	Mice given a substance found in red wine longer despite a fatty diet, a study shows.
delete	1.0	Mice given a substance found in red wine lived longer a fatty diet, a study shows.
delete	1.0	Mice given a substance found in red wine lived longer despite a diet, a study shows.
delete	1.0	Mice given a substance found in red wine lived longer despite fatty diet, a study shows.
delete	1.0	Mice given a substance found in red wine lived longer a fatty diet, a study shows.
delete	1.0	Mice given a substance found in red wine lived longer despite a fatty, a study shows.
delete	1.0	Mice given a substance found in red wine lived longer despite a fatty diet, a study.
delete	1.0	Mice given substance found in red wine lived longer despite a fatty diet, a study shows.
delete	1.0	Mice given a substance found in wine lived longer despite a fatty diet, a study shows.
delete	1.0	Mice given a substance found in red wine lived longer despite a fatty, a study shows.
delete	1.0	Mice given a substance found in red wine lived longer despite fatty diet, a study shows.
delete	1.0	Mice given a substance found in red wine lived longer despite a fatty diet, a study.
delete	1.0	Mice given a substance found in red wine lived longer despite a fatty diet, a shows.
delete	1.0	Mice given a substance found in red wine lived longer despite fatty diet, a study shows.
delete	1.0	Mice given a found in red wine lived longer despite a fatty diet, a study shows.
delete	1.0	Mice given a substance found in red wine lived longer despite a fatty diet, study shows.
delete	1.0	Mice given a substance found in red wine lived longer a fatty diet, a study shows.
delete	1.0	Given a substance found in red wine lived longer despite a fatty diet, a study shows.
delete	1.0	Mice given a substance found in red lived longer despite a fatty diet, a study shows.
delete	1.0	Mice given a substance found in red wine lived despite a fatty diet, a study shows.
delete	1.0	Mice given a substance found in red wine lived longer despite a fatty, a study shows.
delete	1.0	Mice given a substance in red wine lived longer despite a fatty diet, a study shows.
delete	1.0	Mice given a substance found in wine lived longer despite a fatty diet, a study shows.
delete	1.0	Mice given a substance found in red wine longer despite a fatty diet, a study shows.
delete	1.0	Mice given a substance found in red wine lived longer despite a fatty diet, a study.
original	0.0	Charles de Gaulle died in 1970 at the age of eighty. He was thus fifty years old when, as an unknown officer recently promoted to the (temporary) rank of brigadier general, he made his famous broadcast from London rejecting the capitulation of France to the Nazis after the debacle of May-June 1940.
delete	0.0	Charles de Gaulle died in 1970 at age of eighty. He was thus fifty years old when, as an unknown officer recently promoted to the (temporary) rank of brigadier general, he made his famous broadcast from London rejecting the capitulation of France to the Nazis after the debacle of May - June 1940.
delete	0.0	Charles de Gaulle in 1970 at the age of eighty. He was thus fifty years old when, as an unknown officer recently promoted to the (temporary) rank of brigadier general, he made his famous broadcast from London rejecting the capitulation of France to the Nazis after the debacle of May - June 1940.
delete	0.0	Charles de Gaulle died in 1970 at the age of eighty. He was thus fifty years old when, as an unknown officer promoted to the (temporary) rank of brigadier general, he made his famous broadcast from London rejecting the capitulation of France to the Nazis after the debacle of May - June 1940.
delete	0.0	Charles de Gaulle died in 1970 at the age of eighty. He was thus fifty years old when, as an unknown officer recently promoted to the (temporary) rank of brigadier general, he made his famous broadcast from London rejecting the capitulation France to the Nazis after the debacle of May - June 1940.
delete	0.0	Charles de Gaulle died in 1970 at the age of eighty. He was thus fifty years old when, as an officer recently promoted to the (temporary) rank of brigadier general, he made his famous broadcast from London rejecting the capitulation of France to the Nazis after the debacle of May - June 1940.
delete	0.0	Charles de Gaulle died in 1970 at the age of eighty. He was thus fifty years old when, as unknown officer recently promoted to the (temporary) rank of brigadier general, he made his famous broadcast from London rejecting the capitulation of France to the Nazis after the debacle of May - June 1940.
delete	0.0	Charles de died in 1970 at the age of eighty. He was thus fifty years old when, as an unknown officer recently promoted to the (temporary) rank of brigadier general, he made his famous broadcast from London rejecting the capitulation of France to the Nazis after the debacle of May - June 1940.
delete	0.0	Charles de Gaulle died in 1970 at the age of eighty. He was thus fifty years old when, as unknown officer recently promoted to the (temporary) rank of brigadier general, he made his famous broadcast from London rejecting the capitulation of France to the Nazis after the debacle of May - June 1940.
delete	0.0	Charles de Gaulle died in 1970 at the age of eighty. He was thus fifty years old when, as an unknown officer recently promoted to the (temporary) rank of brigadier general, he made his famous broadcast from London rejecting the capitulation of France to the Nazis after the debacle of May - 1940.
delete	0.0	Charles de Gaulle died in 1970 at the age of eighty. He was thus fifty years old when, as an unknown officer recently promoted to the (temporary) rank brigadier general, he made his famous broadcast from London rejecting the capitulation of France to the Nazis after the debacle of May - June 1940.
delete	0.0	Charles de died in 1970 at the age of eighty. He was thus fifty years old when, as an unknown officer recently promoted to the (temporary) rank of brigadier general, he made his famous broadcast from London rejecting the capitulation of France to the Nazis after the debacle of May - June 1940.
delete	0.0	Charles de Gaulle died in 1970 at the age of eighty. He was thus fifty years old when, as an unknown officer promoted to the (temporary) rank of brigadier general, he made his famous broadcast from London rejecting the capitulation of France to the Nazis after the debacle of May - June 1940.
delete	0.0	Charles de Gaulle died in 1970 at the age of eighty. He was thus fifty years old when, an unknown officer recently promoted to the (temporary) rank of brigadier general, he made his famous broadcast from London rejecting the capitulation of France to the Nazis after the debacle of May - June 1940.
delete	0.0	Charles de Gaulle died in 1970 at the age of eighty. He was thus fifty years old when, as an unknown officer recently promoted to the (temporary) rank of brigadier general, he made his famous from London rejecting the capitulation of France to the Nazis after the debacle of May - June 1940.
delete	0.0	Charles de Gaulle died in 1970 at the age of eighty. He was thus fifty years old when, as an unknown officer recently promoted to the (temporary) rank of brigadier general, he made his famous broadcast from London rejecting the of France to the Nazis after the debacle of May - June 1940.
delete	0.0	Charles de Gaulle died in 1970 at the age of eighty. He was fifty years old when, as an unknown officer recently promoted to the (temporary) rank of brigadier general, he made his famous broadcast from London rejecting the capitulation of France to the Nazis after the debacle of May - June 1940.
delete	0.0	Charles de Gaulle died in 1970 at the age of eighty. He was thus fifty years when, as an unknown officer recently promoted to the (temporary) rank of brigadier general, he made his famous broadcast from London rejecting the capitulation of France to the Nazis after the debacle of May - June 1940.
delete	0.0	Charles de Gaulle died in 1970 at the age of eighty. He was thus fifty years old when, as an unknown officer recently promoted to the (temporary) rank of brigadier general, he made his famous broadcast from London rejecting the capitulation of France to the Nazis after debacle of May - June 1940.
delete	0.0	Charles de Gaulle died in 1970 at the age of eighty. He was thus fifty years old, as an unknown officer recently promoted to the (temporary) rank of brigadier general, he made his famous broadcast from London rejecting the capitulation of France to the Nazis after the debacle of May - June 1940.
delete	0.0	Charles de Gaulle died in 1970 at the age of. He was thus fifty years old when, as an unknown officer recently promoted to the (temporary) rank of brigadier general, he made his famous broadcast from London rejecting the capitulation of France to the Nazis after the debacle of May - June 1940.
delete	0.0	Charles de Gaulle died in 1970 at the age of eighty. He was thus fifty years old when, an unknown officer recently promoted to the (temporary) rank of brigadier general, he made his famous broadcast from London rejecting the capitulation of France to the Nazis after the debacle of May - June 1940.
delete	0.0	Charles de Gaulle died in 1970 at the age of eighty. He was thus fifty years old when, as an unknown officer recently promoted to the (temporary) rank of brigadier general, he his famous broadcast from London rejecting the capitulation of France to the Nazis after the debacle of May - June 1940.
delete	0.0	Charles de Gaulle died in 1970 at the age of eighty. He was thus fifty years old when, as an unknown recently promoted to the (temporary) rank of brigadier general, he made his famous broadcast from London rejecting the capitulation of France to the Nazis after the debacle of May - June 1940.
delete	0.0	Charles de Gaulle died in 1970 at the age of eighty. He was thus fifty years old when, as an unknown officer recently promoted to the (temporary) rank of brigadier general, he made his famous from London rejecting the capitulation of France to the Nazis after the debacle of May - June 1940.
delete	0.0	Charles de Gaulle died in 1970 at the age of eighty. He was thus fifty years old when, as an unknown officer recently promoted to the (temporary) rank of brigadier general, he made his famous broadcast from London rejecting the capitulation of France to the Nazis after the debacle of May - June.
delete	0.0	Charles de Gaulle died in at the age of eighty. He was thus fifty years old when, as an unknown officer recently promoted to the (temporary) rank of brigadier general, he made his famous broadcast from London rejecting the capitulation of France to the Nazis after the debacle of May - June 1940.
delete	0.0	Charles de Gaulle died in 1970 at the age of eighty. He was thus fifty years old when, as an unknown officer recently promoted to the (temporary) rank of brigadier general, he made his famous broadcast from London rejecting the capitulation of France to Nazis after the debacle of May - June 1940.
delete	0.0	Charles de died in 1970 at the age of eighty. He was thus fifty years old when, as an unknown officer recently promoted to the (temporary) rank of brigadier general, he made his famous broadcast from London rejecting the capitulation of France to the Nazis after the debacle of May - June 1940.
delete	0.0	Charles de Gaulle died in 1970 at the of eighty. He was thus fifty years old when, as an unknown officer recently promoted to the (temporary) rank of brigadier general, he made his famous broadcast from London rejecting the capitulation of France to the Nazis after the debacle of May - June 1940.
delete	0.0	Charles de Gaulle died in 1970 at the of eighty. He was thus fifty years old when, as an unknown officer recently promoted to the (temporary) rank of brigadier general, he made his famous broadcast from London rejecting the capitulation of France to the Nazis after the debacle of May - June 1940.
delete	0.0	Charles de Gaulle died in 1970 at the age of eighty. He was thus fifty years old when, as an unknown officer recently promoted the (temporary) rank of brigadier general, he made his famous broadcast from London rejecting the capitulation of France to the Nazis after the debacle of May - June 1940.
delete	0.0	Charles de Gaulle died in 1970 at the age of eighty. He was thus fifty years old when, as an officer recently promoted to the (temporary) rank of brigadier general, he made his famous broadcast from London rejecting the capitulation of France to the Nazis after the debacle of May - June 1940.
original	0.0	Teenage sensation Wayne Rooney powered England into the quarter-finals of Euro 2004 with two goals in Monday's 4-2 defeat of Croatia and they were joined in the last eight by champions France who beat Switzerland 3-1.
delete	0.0	Teenage sensation Wayne Rooney powered England into the quarter - finals of Euro 2004 with two goals in Monday ' s 4 - 2 defeat of Croatia and were joined in the last eight by champions France who beat Switzerland 3 - 1.
delete	0.0	Teenage sensation Wayne Rooney powered England the quarter - finals of Euro 2004 with two goals in Monday ' s 4 - 2 defeat of Croatia and they were joined in the last eight by champions France who beat Switzerland 3 - 1.
delete	0.0	Teenage Wayne Rooney powered England into the quarter - finals of Euro 2004 with two goals in Monday ' s 4 - 2 defeat of Croatia and they were joined in the last eight by champions France who beat Switzerland 3 - 1.
delete	0.0	Teenage sensation Wayne Rooney powered England into the quarter - finals of Euro 2004 with two goals in Monday ' s 4 - 2 defeat of Croatia and were joined in the last eight by champions France who beat Switzerland 3 - 1.
delete	0.0	Teenage sensation Wayne Rooney powered England into the quarter - finals of Euro 2004 with two goals in Monday ' s 4 - 2 defeat of Croatia and they were joined in the eight by champions France who beat Switzerland 3 - 1.
delete	0.0	Sensation Wayne Rooney powered England into the quarter - finals of Euro 2004 with two goals in Monday ' s 4 - 2 defeat of Croatia and they were joined in the last eight by champions France who beat Switzerland 3 - 1.
delete	0.0	Teenage sensation Wayne Rooney powered England into the quarter - finals of Euro 2004 with two goals in Monday ' 4 - 2 defeat of Croatia and they were joined in the last eight by champions France who beat Switzerland 3 - 1.
delete	0.0	Teenage sensation Wayne Rooney powered England into the quarter - finals of Euro 2004 with two goals in Monday ' s 4 - 2 defeat of Croatia and they were joined in the eight by champions France who beat Switzerland 3 - 1.
delete	0.0	Teenage sensation Wayne Rooney powered England into the quarter - finals of Euro 2004 with two goals in Monday ' s 4 - 2 defeat of Croatia and they were joined in the eight by champions France who beat Switzerland 3 - 1.
delete	0.0	Teenage sensation Wayne Rooney powered England into the quarter - finals of Euro 2004 with two goals in Monday ' s 4 - 2 defeat of and they were joined in the last eight by champions France who beat Switzerland 3 - 1.
delete	0.0	Teenage sensation Wayne Rooney powered England into the quarter - finals of 2004 with two goals in Monday ' s 4 - 2 defeat of Croatia and they were joined in the last eight by champions France who beat Switzerland 3 - 1.
delete	0.0	Teenage sensation Wayne Rooney powered England into the quarter - finals of Euro 2004 two goals in Monday ' s 4 - 2 defeat of Croatia and they were joined in the last eight by champions France who beat Switzerland 3 - 1.
delete	0.0	Teenage sensation Wayne Rooney powered England into the quarter - finals of Euro 2004 with two goals in Monday ' s 4 - 2 defeat of Croatia and they were joined in the eight by champions France who beat Switzerland 3 - 1.
delete	0.0	Teenage sensation Wayne Rooney powered England into the quarter - finals of Euro 2004 with two goals in Monday ' s 4 - 2 defeat of Croatia and they were joined in the last eight by champions France beat Switzerland 3 - 1.
delete	0.0	Teenage sensation Wayne Rooney powered England into the quarter - finals of Euro with two goals in Monday ' s 4 - 2 defeat of Croatia and they were joined in the last eight by champions France who beat Switzerland 3 - 1.
delete	0.0	Teenage sensation Wayne Rooney powered England into the quarter - finals of Euro 2004 with two goals in Monday ' s 4 - 2 defeat of Croatia and they were joined in the last eight by France who beat Switzerland 3 - 1.
delete	0.0	Teenage sensation Wayne Rooney powered England into the quarter - finals of Euro 2004 with two goals in Monday ' s 4 - 2 defeat of Croatia and they were joined in the last eight by champions who beat Switzerland 3 - 1.
delete	0.0	Teenage sensation Wayne Rooney powered England into the quarter - finals of Euro 2004 with goals in Monday ' s 4 - 2 defeat of Croatia and they were joined in the last eight by champions France who beat Switzerland 3 - 1.
delete	0.0	Teenage sensation Wayne Rooney powered England into the - finals of Euro 2004 with two goals in Monday ' s 4 - 2 defeat of Croatia and they were joined in the last eight by champions France who beat Switzerland 3 - 1.
delete	0.0	Teenage sensation Wayne Rooney powered England into the quarter - finals of Euro 2004 with two goals in Monday ' s 4 - 2 defeat of Croatia and they were in the last eight by champions France who beat Switzerland 3 - 1.
delete	0.0	Teenage sensation Wayne Rooney powered England into the quarter - finals of Euro with two goals in Monday ' s 4 - 2 defeat of Croatia and they were joined in the last eight by champions France who beat Switzerland 3 - 1.
delete	0.0	Teenage sensation Wayne Rooney powered England into the quarter - finals of Euro 2004 with two goals in Monday ' s 4 - 2 defeat of and they were joined in the last eight by champions France who beat Switzerland 3 - 1.
delete	0.0	Teenage sensation Wayne Rooney powered England into the quarter - finals of Euro 2004 with two goals in Monday ' s 4 - 2 defeat of Croatia and they were joined in the last by champions France who beat Switzerland 3 - 1.
delete	0.0	Teenage sensation Wayne Rooney powered England into the quarter - finals of Euro 2004 with goals in Monday ' s 4 - 2 defeat of Croatia and they were joined in the last eight by champions France who beat Switzerland 3 - 1.
delete	0.0	Teenage sensation Wayne powered England into the quarter - finals of Euro 2004 with two goals in Monday ' s 4 - 2 defeat of Croatia and they were joined in the last eight by champions France who beat Switzerland 3 - 1.
delete	0.0	Teenage sensation Wayne Rooney powered England into the quarter - finals of Euro 2004 with two in Monday ' s 4 - 2 defeat of Croatia and they were joined in the last eight by champions France who beat Switzerland 3 - 1.
delete	0.0	Teenage sensation Wayne Rooney powered England into quarter - finals of Euro 2004 with two goals in Monday ' s 4 - 2 defeat of Croatia and they were joined in the last eight by champions France who beat Switzerland 3 - 1.
delete	0.0	Teenage sensation Wayne Rooney powered England into the quarter - finals of Euro 2004 with two goals in Monday ' s 4 - 2 defeat of and they were joined in the last eight by champions France who beat Switzerland 3 - 1.
delete	0.0	Teenage sensation Wayne Rooney England into the quarter - finals of Euro 2004 with two goals in Monday ' s 4 - 2 defeat of Croatia and they were joined in the last eight by champions France who beat Switzerland 3 - 1.
delete	0.0	Teenage sensation Rooney powered England into the quarter - finals of Euro 2004 with two goals in Monday ' s 4 - 2 defeat of Croatia and they were joined in the last eight by champions France who beat Switzerland 3 - 1.
delete	0.0	Teenage sensation Wayne Rooney powered England into the quarter - finals of Euro 2004 two goals in Monday ' s 4 - 2 defeat of Croatia and they were joined in the last eight by champions France who beat Switzerland 3 - 1.
delete	0.0	Teenage sensation Wayne Rooney powered England into the quarter - finals of Euro 2004 with two goals in Monday ' s 4 - 2 defeat of Croatia and they were in the last eight by champions France who beat Switzerland 3 - 1.
original	1.0	Fujimori charged that on January 26, 1995, Ecuador fired the first shot, an allegation denied by Ecuador's leader, Sixto Duran-Ballen. Predictably, each side blamed the other for starting the 1995 conflict, just as each pointed the finger of guilt to the other for provoking the border war of 1941, when Peru took most of the 120,000 square miles in contention between the two countries.
delete	1.0	Fujimori charged that on January 26, 1995, Ecuador fired the first shot, an allegation denied by Ecuador ' s, Sixto Duran - Ballen. Predictably, each side blamed the other for starting the 1995 conflict, just as each pointed the finger of guilt to the other for provoking the border war of 1941, when Peru took most of the 120, 000 square miles in contention between the two countries.
delete	1.0	Fujimori charged that on January 26, 1995, Ecuador fired the first shot, an allegation denied by Ecuador ' s leader, Sixto Duran - Ballen. Predictably, each side blamed the other for starting the 1995 conflict, just as each pointed the finger of guilt to the other for provoking the border war of 1941, when Peru took most of the 120, 000 square in contention between the two countries.
delete	1.0	Fujimori charged that on January 26, 1995, Ecuador fired the first shot, an allegation denied by Ecuador ' s leader, Sixto Duran - Ballen. Predictably, each side blamed the other for starting the 1995 conflict, just as each pointed the finger of guilt to the other for provoking the border war of 1941, when Peru took most of the 120, 000 square miles in contention between the two.
delete	1.0	Fujimori charged that on January 26, 1995, Ecuador fired the first shot, an allegation denied by Ecuador ' s leader, Sixto Duran - Ballen. Predictably, each side blamed the other for starting the 1995 conflict, just as each pointed the finger of guilt to the other for provoking the border war of 1941, when Peru took most of the, 000 square miles in contention between the two countries.
delete	1.0	Fujimori charged that on January 26, 1995, Ecuador fired the first shot, an allegation denied by Ecuador ' s leader, Duran - Ballen. Predictably, each side blamed the other for starting the 1995 conflict, just as each pointed the finger of guilt to the other for provoking the border war of 1941, when Peru took most of the 120, 000 square miles in contention between the two countries.
delete	1.0	Fujimori charged that on January 26, 1995, Ecuador fired the first shot, an allegation denied by Ecuador ' s leader, Sixto Duran - Ballen. Predictably, each side blamed the other for starting the 1995 conflict, just as each pointed the finger of guilt to the other for provoking the border war of 1941, when Peru took most of the 120, 000 square miles in contention the two countries.
delete	1.0	Fujimori charged that on January 26, 1995, Ecuador fired the first shot, an allegation denied by Ecuador ' s leader, Duran - Ballen. Predictably, each side blamed the other for starting the 1995 conflict, just as each pointed the finger of guilt to the other for provoking the border war of 1941, when Peru took most of the 120, 000 square miles in contention between the two countries.
delete	1.0	Fujimori charged that on January 26, 1995, fired the first shot, an allegation denied by Ecuador ' s leader, Sixto Duran - Ballen. Predictably, each side blamed the other for starting the 1995 conflict, just as each pointed the finger of guilt to the other for provoking the border war of 1941, when Peru took most of the 120, 000 square miles in contention between the two countries.
delete	1.0	Fujimori charged that on January 26, 1995, Ecuador fired the first shot, an allegation denied by Ecuador ' s leader, Sixto Duran - Ballen. Predictably, each blamed the other for starting the 1995 conflict, just as each pointed the finger of guilt to the other for provoking the border war of 1941, when Peru took most of the 120, 000 square miles in contention between the two countries.
delete	1.0	Fujimori charged that on January 26, 1995, Ecuador fired the first shot, an allegation denied by Ecuador ' s leader, Sixto Duran - Ballen. Predictably, each side blamed the other for starting the 1995 conflict, just as each pointed the finger of guilt to the other for provoking the border war of 1941, Peru took most of the 120, 000 square miles in contention between the two countries.
delete	1.0	Fujimori charged that on January 26, 1995, Ecuador fired the first shot, an allegation denied by Ecuador ' s leader, Sixto Duran - Ballen. Predictably, each side blamed the other for starting the 1995 conflict, just as each pointed the finger of guilt to other for provoking the border war of 1941, when Peru took most of the 120, 000 square miles in contention between the two countries.
delete	1.0	Fujimori charged that on January 26, 1995, Ecuador fired the first shot, an allegation denied by Ecuador ' s leader, Sixto Duran - Ballen. Predictably, each side blamed the other for starting the 1995 conflict, as each pointed the finger of guilt to the other for provoking the border war of 1941, when Peru took most of the 120, 000 square miles in contention between the two countries.
delete	1.0	Fujimori charged that on January 26, 1995, Ecuador fired the first shot, an allegation denied by Ecuador ' s leader, Sixto Duran - Ballen. Predictably, each side blamed the other for starting the 1995 conflict, just as each pointed the finger of guilt to the other for provoking the border war of 1941, when Peru took most of the 120, 000 square miles in between the two countries.
delete	1.0	Fujimori charged that on January 26, 1995, Ecuador fired the first shot, an allegation denied by Ecuador ' s leader, Sixto Duran - Ballen. Predictably, each side blamed the other for starting the 1995 conflict, just as each pointed finger of guilt to the other for provoking the border war of 1941, when Peru took most of the 120, 000 square miles in contention between the two countries.
delete	1.0	Fujimori charged that on 26, 1995, Ecuador fired the first shot, an allegation denied by Ecuador ' s leader, Sixto Duran - Ballen. Predictably, each side blamed the other for starting the 1995 conflict, just as each pointed the finger of guilt to the other for provoking the border war of 1941, when Peru took most of the 120, 000 square miles in contention between the two countries.
delete	1.0	Fujimori charged that on January 26, 1995, Ecuador fired the first shot, an allegation denied by Ecuador ' s leader, Sixto Duran - Ballen. Predictably, each side blamed the other for starting the 1995 conflict, just as each pointed the finger of guilt to the other for provoking the border war of 1941, when Peru took most the 120, 000 square miles in contention between the two countries.
delete	1.0	Fujimori charged that on January 26, 1995, Ecuador fired the shot, an allegation denied by Ecuador ' s leader, Sixto Duran - Ballen. Predictably, each side blamed the other for starting the 1995 conflict, just as each pointed the finger of guilt to the other for provoking the border war of 1941, when Peru took most of the 120, 000 square miles in contention between the two countries.
delete	1.0	Fujimori charged that on January 26, 1995, Ecuador fired the first shot, an allegation denied by Ecuador ' s leader, Sixto Duran - Ballen. Predictably, each side blamed the for starting the 1995 conflict, just as each pointed the finger of guilt to the other for provoking the border war of 1941, when Peru took most of the 120, 000 square miles in contention between the two countries.
delete	1.0	Fujimori charged that January 26, 1995, Ecuador fired the first shot, an allegation denied by Ecuador ' s leader, Sixto Duran - Ballen. Predictably, each side blamed the other for starting the 1995 conflict, just as each pointed the finger of guilt to the other for provoking the border war of 1941, when Peru took most of the 120, 000 square miles in contention between the two countries.
delete	1.0	Fujimori charged that on January 26, 1995, Ecuador fired the first shot, an allegation denied by Ecuador ' s leader, Sixto Duran - Ballen. Predictably, each side blamed the other for starting the 1995 conflict, just as each pointed the finger of to the other for provoking the border war of 1941, when Peru took most of the 120, 000 square miles in contention between the two countries.
delete	1.0	Fujimori charged that on January 26, 1995, Ecuador fired the first shot, an allegation denied by Ecuador ' s leader, Sixto Duran - Ballen. Predictably, each side blamed the other for starting the 1995 conflict, just as each pointed the finger of guilt to the other for provoking the border war of 1941, Peru took most of the 120, 000 square miles in contention between the two countries.
delete	1.0	Fujimori charged that on January 26, 1995, Ecuador fired the first shot, an allegation denied by Ecuador ' s leader, Sixto Duran - Ballen. Predictably, each side blamed the other for starting the 1995 conflict, just as each pointed finger of guilt to the other for provoking the border war of 1941, when Peru took most of the 120, 000 square miles in contention between the two countries.
delete	1.0	Fujimori charged that on January 26, 1995, Ecuador fired the first shot, an allegation denied by Ecuador ' s leader, Sixto Duran - Ballen. Predictably, each side blamed the other for starting the conflict, just as each pointed the finger of guilt to the other for provoking the border war of 1941, when Peru took most of the 120, 000 square miles in contention between the two countries.
delete	1.0	Fujimori charged that on January 26, 1995, Ecuador fired the first shot, an allegation denied by Ecuador ' s leader, Sixto Duran - Ballen. Predictably, each side blamed the other for starting the 1995 conflict, just as each pointed the of guilt to the other for provoking the border war of 1941, when Peru took most of the 120, 000 square miles in contention between the two countries.
delete	1.0	Fujimori charged that on January 26, 1995, Ecuador fired the first shot, an allegation denied by Ecuador ' s leader, Sixto Duran - Ballen. Predictably, each side blamed the other for starting the 1995 conflict, just as each pointed the finger of guilt to the other for provoking the border war of 1941, when Peru took most the 120, 000 square miles in contention between the two countries.
delete	1.0	Fujimori charged that on January 26, 1995, Ecuador fired the first shot, an allegation denied by Ecuador ' s leader, Sixto Duran - Ballen. Predictably, each side blamed the other for starting the 1995 conflict, just as each pointed the finger of guilt to the other provoking the border war of 1941, when Peru took most of the 120, 000 square miles in contention between the two countries.
delete	1.0	Fujimori charged that on January 26, 1995, Ecuador fired the first shot, an allegation denied by Ecuador ' s leader, Sixto Duran - Ballen. Predictably, each side blamed the other for starting the 1995 conflict, just as each pointed the finger of guilt to the other for provoking the border war of 1941, when Peru took most of 120, 000 square miles in contention between the two countries.
delete	1.0	Fujimori charged that on January 26, 1995, Ecuador fired the first shot, an allegation denied by Ecuador ' s leader, Sixto Duran - Ballen. Predictably, each side blamed the other for starting the 1995 conflict, just as each pointed the finger of guilt the other for provoking the border war of 1941, when Peru took most of the 120, 000 square miles in contention between the two countries.
delete	1.0	Fujimori charged that on January 26, 1995, Ecuador fired the first shot, an allegation denied by Ecuador ' s leader, Sixto Duran - Ballen. Predictably, each side blamed the other for starting the 1995 conflict, just as pointed the finger of guilt to the other for provoking the border war of 1941, when Peru took most of the 120, 000 square miles in contention between the two countries.
delete	1.0	Fujimori charged that on January 26, 1995, Ecuador fired the first shot, an allegation denied Ecuador ' s leader, Sixto Duran - Ballen. Predictably, each side blamed the other for starting the 1995 conflict, just as each pointed the finger of guilt to the other for provoking the border war of 1941, when Peru took most of the 120, 000 square miles in contention between the two countries.
delete	1.0	Fujimori charged that on January 26, 1995, Ecuador fired the first shot, an allegation denied by Ecuador ' s leader, Sixto Duran - Ballen. Predictably, each side blamed the other for starting the 1995 conflict, just as each pointed the finger of guilt to the other for provoking the war of 1941, when Peru took most of the 120, 000 square miles in contention between the two countries.
delete	1.0	Fujimori charged that on 26, 1995, Ecuador fired the first shot, an allegation denied by Ecuador ' s leader, Sixto Duran - Ballen. Predictably, each side blamed the other for starting the 1995 conflict, just as each pointed the finger of guilt to the other for provoking the border war of 1941, when Peru took most of the 120, 000 square miles in contention between the two countries.
original	0.0	Hepburn's platinum, diamond and sapphire brooch had been estimated to fetch just $20,000, but sold for $120,000, six times its estimated price.
delete	0.0	Hepburn ' s platinum, diamond and sapphire brooch had been estimated to fetch just $ 20, 000, but sold for $ 120, 000, times its estimated price.
delete	0.0	Hepburn ' s platinum, diamond and sapphire brooch had been estimated to fetch just $ 20, , but sold for $ 120, 000, six times its estimated price.
delete	0.0	Hepburn ' s platinum, diamond and sapphire brooch had been estimated to fetch just $ 20, 000, but sold $ 120, 000, six times its estimated price.
delete	0.0	Hepburn ' s platinum, diamond and sapphire brooch had been estimated to fetch just $ 20, 000, but sold $ 120, 000, six times its estimated price.
delete	0.0	Hepburn ' s platinum, diamond and sapphire brooch had been estimated to fetch just $ 20, , but sold for $ 120, 000, six times its estimated price.
delete	0.0	Hepburn ' s platinum, diamond and sapphire brooch had been estimated to fetch just $ 20, 000, but sold for $ 120, , six times its estimated price.
delete	0.0	Hepburn ' s platinum, diamond and sapphire brooch had been to fetch just $ 20, 000, but sold for $ 120, 000, six times its estimated price.
delete	0.0	Hepburn ' s platinum, diamond and sapphire brooch been estimated to fetch just $ 20, 000, but sold for $ 120, 000, six times its estimated price.
delete	0.0	' s platinum, diamond and sapphire brooch had been estimated to fetch just $ 20, 000, but sold for $ 120, 000, six times its estimated price.
delete	0.0	Hepburn ' s platinum, diamond and sapphire brooch had been to fetch just $ 20, 000, but sold for $ 120, 000, six times its estimated price.
delete	0.0	Hepburn ' s platinum, diamond and sapphire brooch had been estimated to fetch just $ 20, 000, sold for $ 120, 000, six times its estimated price.
delete	0.0	Hepburn ' s platinum, diamond sapphire brooch had been estimated to fetch just $ 20, 000, but sold for $ 120, 000, six times its estimated price.
delete	0.0	Hepburn ' s platinum, diamond and sapphire had been estimated to fetch just $ 20, 000, but sold for $ 120, 000, six times its estimated price.
delete	0.0	Hepburn ' s platinum, diamond and sapphire had been estimated to fetch just $ 20, 000, but sold for $ 120, 000, six times its estimated price.
delete	0.0	Hepburn ' s platinum, diamond and brooch had been estimated to fetch just $ 20, 000, but sold for $ 120, 000, six times its estimated price.
delete	0.0	Hepburn ' s platinum, diamond and sapphire brooch had been to fetch just $ 20, 000, but sold for $ 120, 000, six times its estimated price.
delete	0.0	Hepburn ' s, diamond and sapphire brooch had been estimated to fetch just $ 20, 000, but sold for $ 120, 000, six times its estimated price.
delete	0.0	Hepburn ' s platinum, diamond and sapphire brooch had estimated to fetch just $ 20, 000, but sold for $ 120, 000, six times its estimated price.
delete	0.0	Hepburn ' s platinum, diamond and brooch had been estimated to fetch just $ 20, 000, but sold for $ 120, 000, six times its estimated price.
delete	0.0	Hepburn ' s platinum, diamond and sapphire brooch had been estimated to fetch $ 20, 000, but sold for $ 120, 000, six times its estimated price.
delete	0.0	Hepburn ' s platinum, diamond and sapphire brooch had been estimated to fetch just $ 20, 000, but sold for $ 120, 000, times its estimated price.
delete	0.0	Hepburn ' s platinum, diamond and sapphire brooch had been estimated to fetch just $ 20, 000, but sold for $ 120, 000, six times its estimated.
delete	0.0	Hepburn ' s platinum, diamond and sapphire brooch had been estimated to fetch just $ 20, 000, but sold for $, 000, six times its estimated price.
delete	0.0	Hepburn ' s platinum, diamond and sapphire brooch had been to fetch just $ 20, 000, but sold for $ 120, 000, six times its estimated price.
delete	0.0	Hepburn ' s platinum, diamond and sapphire brooch had been estimated to fetch just $ 20, 000, but sold for $ 120, 000, six times its price.
delete	0.0	Hepburn ' s platinum, diamond and sapphire brooch had been estimated to fetch just $ 20, 000, but sold for $ 120, 000, six times its estimated.
delete	0.0	Hepburn ' s platinum, diamond and brooch had been estimated to fetch just $ 20, 000, but sold for $ 120, 000, six times its estimated price.
delete	0.0	Hepburn ' s platinum, diamond and sapphire brooch had been estimated to fetch just $ 20, , but sold for $ 120, 000, six times its estimated price.
delete	0.0	Hepburn ' s platinum, diamond and sapphire brooch had been estimated to fetch $ 20, 000, but sold for $ 120, 000, six times its estimated price.
delete	0.0	Hepburn ' s platinum, diamond and sapphire brooch had been estimated to fetch just $ 20, 000, but sold for $ 120, 000, six its estimated price.
delete	0.0	Hepburn ' s, diamond and sapphire brooch had been estimated to fetch just $ 20, 000, but sold for $ 120, 000, six times its estimated price.
delete	0.0	Hepburn ' s platinum, diamond and sapphire brooch had been estimated to just $ 20, 000, but sold for $ 120, 000, six times its estimated price.
original	0.0	Huckaby voluntarily submitted herself to questioning Friday night at the Tracy police station, and was arrested less than six hours later. She now resides in the San Joaquin County Jail without bond, awaiting an arraignment hearing on Tuesday. On April 6, the body of Sandra Cantu was discovered stuffed inside the 28-year-old's suitcase at the bottom of a pond a few miles away from her home. The t…
delete	0.0	Huckaby voluntarily submitted herself to questioning Friday night at the Tracy police station, and was arrested less than six hours later. She now resides in the San Joaquin County Jail without bond, awaiting an arraignment hearing on Tuesday. On April 6, the body of Sandra Cantu was discovered stuffed inside the - year - old ' s suitcase at the bottom of a pond a few miles away from her home. Th…
delete	0.0	Huckaby voluntarily submitted herself to questioning night at the Tracy police station, and was arrested less than six hours later. She now resides in the San Joaquin County Jail without bond, awaiting an arraignment hearing on Tuesday. On April 6, the body of Sandra Cantu was discovered stuffed inside the 28 - year - old ' s suitcase at the bottom of a pond a few miles away from her home. The tw…
delete	0.0	Huckaby voluntarily submitted herself to questioning Friday night at the Tracy police station, and was arrested less than six hours later. She now resides in the San Joaquin County Jail without bond, awaiting an arraignment hearing on Tuesday. On April 6, the body of Sandra Cantu was discovered stuffed inside the 28 - year - old ' s suitcase at the bottom of a pond few miles away from her home. T…
delete	0.0	Huckaby voluntarily submitted herself to questioning Friday night at the police station, and was arrested less than six hours later. She now resides in the San Joaquin County Jail without bond, awaiting an arraignment hearing on Tuesday. On April 6, the body of Sandra Cantu was discovered stuffed inside the 28 - year - old ' s suitcase at the bottom of a pond a few miles away from her home. The t…
delete	0.0	Huckaby voluntarily submitted herself to questioning Friday night at the Tracy police station, and was arrested less than six hours later. She now resides in the San Joaquin County Jail without bond, awaiting an arraignment hearing on Tuesday. On April 6, the body of Sandra Cantu was discovered stuffed inside the 28 - year - old ' s suitcase at the bottom of a pond a few miles away from her home.…
delete	0.0	Huckaby voluntarily submitted herself to questioning Friday night at the police station, and was arrested less than six hours later. She now resides in the San Joaquin County Jail without bond, awaiting an arraignment hearing on Tuesday. On April 6, the body of Sandra Cantu was discovered stuffed inside the 28 - year - old ' s suitcase at the bottom of a pond a few miles away from her home. The t…
delete	0.0	Huckaby voluntarily submitted herself to questioning Friday night at the Tracy police station, and was arrested less than six hours later. She now resides in the San Joaquin Jail without bond, awaiting an arraignment hearing on Tuesday. On April 6, the body of Sandra Cantu was discovered stuffed inside the 28 - year - old ' s suitcase at the bottom of a pond a few miles away from her home. The tw…
delete	0.0	Huckaby voluntarily submitted herself to questioning Friday night at the Tracy police station, and was arrested less than six hours later. She now resides in the San Joaquin County Jail without bond, awaiting an arraignment hearing on Tuesday. On April 6, the body Sandra Cantu was discovered stuffed inside the 28 - year - old ' s suitcase at the bottom of a pond a few miles away from her home. Th…
delete	0.0	Huckaby voluntarily submitted herself to questioning Friday night at the Tracy police station, and was arrested less than six hours later. She now resides in the San Joaquin County Jail without bond, awaiting an arraignment hearing on Tuesday. On April 6, the body of Sandra Cantu was discovered stuffed the 28 - year - old ' s suitcase at the bottom of a pond a few miles away from her home. The tw…
delete	0.0	Huckaby voluntarily submitted herself to questioning Friday night at the Tracy police station, and was arrested less than six hours later. She now resides in the San Joaquin County Jail without bond, awaiting an arraignment hearing on Tuesday. On April 6, the body of Sandra Cantu was discovered stuffed inside the 28 - year - old ' s suitcase at the bottom of a pond a few miles away from her home.…
delete	0.0	Huckaby voluntarily submitted herself to questioning Friday night at the Tracy police station, and was arrested less than six hours later. She now resides in the San Joaquin County Jail without bond, awaiting an arraignment hearing on Tuesday. On April 6, the body of Sandra Cantu was discovered stuffed inside the 28 - year - old ' s suitcase at the bottom of a pond a few miles away from her home.…
delete	0.0	Huckaby voluntarily submitted herself to questioning Friday night at the Tracy police station, and was arrested less than six hours later. She now resides in the San Joaquin County Jail without bond, awaiting an arraignment hearing on Tuesday. On April 6, the body of Sandra Cantu was discovered stuffed inside the 28 - year - old ' s suitcase at the bottom of a pond a few miles away from her home.…
delete	0.0	Huckaby voluntarily submitted herself to questioning Friday night at the Tracy police station, and was arrested less than six hours later. She now resides in the San Joaquin County Jail without bond, awaiting an arraignment hearing on Tuesday. On April 6, the body Sandra Cantu was discovered stuffed inside the 28 - year - old ' s suitcase at the bottom of a pond a few miles away from her home. Th…
delete	0.0	Huckaby voluntarily submitted herself to questioning Friday night at the Tracy police station, and was arrested less than six hours later. She now resides in the San Joaquin County Jail without bond, awaiting an arraignment hearing on Tuesday. On April 6, the body of Sandra was discovered stuffed inside the 28 - year - old ' s suitcase at the bottom of a pond a few miles away from her home. The t…
delete	0.0	Huckaby voluntarily submitted herself to questioning Friday night at the Tracy police station, and was arrested less than six hours later. She now resides in the San Joaquin County Jail without bond, awaiting an arraignment hearing on Tuesday. On April 6, the body of Sandra Cantu was discovered stuffed inside the 28 - year - old ' s suitcase at the bottom of a pond a few miles away from her home.…
delete	0.0	Huckaby voluntarily submitted herself to questioning Friday night at the Tracy police station, and was arrested less than six hours later. She now resides in the San Joaquin County Jail without bond, awaiting an arraignment hearing on Tuesday. On April 6, the body of Sandra Cantu was discovered stuffed inside the 28 - year - old ' s suitcase at the bottom of a pond a few miles away from her home.…
delete	0.0	Huckaby voluntarily submitted herself to questioning Friday night at the Tracy police station, and was arrested less than six hours later. She now resides in the San Joaquin County Jail without bond, awaiting an arraignment hearing on Tuesday. On April 6, the body of Sandra Cantu was discovered stuffed inside the 28 - year - old ' s suitcase at the bottom of a pond a few miles away from her home.…
delete	0.0	Huckaby voluntarily submitted herself to questioning Friday night at the Tracy police station, and was arrested less than six hours later. She now resides in the San Joaquin County Jail without bond, an arraignment hearing on Tuesday. On April 6, the body of Sandra Cantu was discovered stuffed inside the 28 - year - old ' s suitcase at the bottom of a pond a few miles away from her home. The two …
delete	0.0	Huckaby voluntarily submitted herself to questioning Friday night at the Tracy police station, and was arrested less than six hours later. She now resides in the San Joaquin County Jail bond, awaiting an arraignment hearing on Tuesday. On April 6, the body of Sandra Cantu was discovered stuffed inside the 28 - year - old ' s suitcase at the bottom of a pond a few miles away from her home. The two…
delete	0.0	Huckaby voluntarily submitted herself to questioning Friday night at the Tracy police station, and was arrested less than six hours later. She now resides in the San Joaquin County Jail without bond, awaiting an arraignment hearing on Tuesday. On April 6, the body of Sandra Cantu was discovered stuffed inside the 28 - - old ' s suitcase at the bottom of a pond a few miles away from her home. The …
delete	0.0	Huckaby voluntarily submitted herself to questioning Friday night at the Tracy police station, and was arrested less six hours later. She now resides in the San Joaquin County Jail without bond, awaiting an arraignment hearing on Tuesday. On April 6, the body of Sandra Cantu was discovered stuffed inside the 28 - year - old ' s suitcase at the bottom of a pond a few miles away from her home. The …
delete	0.0	Huckaby voluntarily submitted herself to questioning Friday night at the Tracy police station, and was arrested less than six hours later. She now resides in the San Joaquin County Jail without bond, awaiting an arraignment hearing on Tuesday. On April 6, the body of Sandra Cantu was discovered stuffed inside the 28 - year - old ' s suitcase at the bottom of a pond a few miles away from her home.…
delete	0.0	Huckaby voluntarily submitted herself to questioning Friday night at the Tracy police station, and was arrested less than six hours later. She now resides in the San Joaquin Jail without bond, awaiting an arraignment hearing on Tuesday. On April 6, the body of Sandra Cantu was discovered stuffed inside the 28 - year - old ' s suitcase at the bottom of a pond a few miles away from her home. The tw…
delete	0.0	Huckaby voluntarily submitted herself to questioning Friday night at the Tracy police station, and was arrested less than six hours later. She now resides in the San Joaquin County Jail without bond, awaiting an arraignment hearing on Tuesday. On April 6, the body of Sandra Cantu was discovered stuffed inside the 28 - year - old ' s suitcase at the bottom of a pond a few miles away from her home.…
delete	0.0	Huckaby voluntarily submitted herself to questioning Friday night at the Tracy police station, and was arrested less than six hours later. She now resides in the San Joaquin County Jail without bond, awaiting an arraignment hearing on Tuesday. On April 6, the body of Sandra Cantu was discovered stuffed inside the - year - old ' s suitcase at the bottom of a pond a few miles away from her home. Th…
delete	0.0	Huckaby voluntarily submitted herself to questioning Friday night at the Tracy police station, and was arrested less than six hours later. She now resides in the San Joaquin County Jail without bond, awaiting an arraignment hearing on Tuesday. On April 6, the body of Sandra Cantu was discovered stuffed inside the 28 - year - old ' s suitcase at the bottom of a pond a few miles away from her home.…
delete	0.0	Huckaby voluntarily submitted herself to questioning Friday night at the Tracy police station, and was arrested less than six hours later. She now resides in the San Joaquin County Jail without bond, awaiting an arraignment hearing on Tuesday. On April 6, the body of Sandra Cantu was discovered stuffed inside the 28 - year - old ' s suitcase at the bottom of a pond a few miles away from her home.…
delete	0.0	Huckaby voluntarily submitted herself to Friday night at the Tracy police station, and was arrested less than six hours later. She now resides in the San Joaquin County Jail without bond, awaiting an arraignment hearing on Tuesday. On April 6, the body of Sandra Cantu was discovered stuffed inside the 28 - year - old ' s suitcase at the bottom of a pond a few miles away from her home. The two wer…
delete	0.0	Huckaby voluntarily submitted herself to questioning Friday night at the Tracy police station, and was arrested less than six hours later. She now resides in the San Joaquin County Jail without, awaiting an arraignment hearing on Tuesday. On April 6, the body of Sandra Cantu was discovered stuffed inside the 28 - year - old ' s suitcase at the bottom of a pond a few miles away from her home. The …
delete	0.0	Huckaby voluntarily submitted herself to questioning Friday night at the Tracy police station, and was arrested less than six hours later. She now resides the San Joaquin County Jail without bond, awaiting an arraignment hearing on Tuesday. On April 6, the body of Sandra Cantu was discovered stuffed inside the 28 - year - old ' s suitcase at the bottom of a pond a few miles away from her home. Th…
delete	0.0	Huckaby voluntarily submitted herself to questioning Friday night at the Tracy police station, and was arrested less than six hours later. She now resides in the San Joaquin County Jail without bond, awaiting an arraignment hearing on Tuesday. On April 6, the body of Sandra Cantu was discovered stuffed inside the 28 - year - old ' s suitcase at the bottom of a pond a few miles away from her home.…
delete	0.0	Huckaby voluntarily submitted herself to questioning Friday night at the Tracy police station, and was arrested less than hours later. She now resides in the San Joaquin County Jail without bond, awaiting an arraignment hearing on Tuesday. On April 6, the body of Sandra Cantu was discovered stuffed inside the 28 - year - old ' s suitcase at the bottom of a pond a few miles away from her home. The…
original	0.0	CAMDEN, N.J. (Reuters) — Three Muslim brothers from Albania were sentenced to life in prison on Tuesday for a plot to kill American soldiers at the Fort Dix military base, which prosecutors said was inspired by the idea of holy war against the United States. The men, Dritan Duka, 30, Shain Duka, 28, and Eljvir Duka, 25, all illegal immigrants, were each sentenced to life without the possibility o…
delete	0.0	CAMDEN, N. J. (Reuters) — Three Muslim brothers from Albania were sentenced to life in prison Tuesday for a plot to kill American soldiers at the Fort Dix military base, which prosecutors said was inspired by the idea of holy war against the United States. The men, Dritan Duka, 30, Shain Duka, 28, and Eljvir Duka, 25, all illegal immigrants, were each sentenced to life without the possibility of …
delete	0.0	CAMDEN, N. J. (Reuters) — Three Muslim brothers from Albania were sentenced to life in prison on Tuesday for a plot to American soldiers at the Fort Dix military base, which prosecutors said was inspired by the idea of holy war against the United States. The men, Dritan Duka, 30, Shain Duka, 28, and Eljvir Duka, 25, all illegal immigrants, were each sentenced to life without the possibility of pa…
delete	0.0	CAMDEN, N. J. (Reuters) — Three Muslim brothers from Albania were sentenced to life in prison on Tuesday for a plot to kill American soldiers at the Fort Dix military base, which prosecutors said was inspired by the idea of holy war against the United States. The men, Duka, 30, Shain Duka, 28, and Eljvir Duka, 25, all illegal immigrants, were each sentenced to life without the possibility of paro…
delete	0.0	, N. J. (Reuters) — Three Muslim brothers from Albania were sentenced to life in prison on Tuesday for a plot to kill American soldiers at the Fort Dix military base, which prosecutors said was inspired by the idea of holy war against the United States. The men, Dritan Duka, 30, Shain Duka, 28, and Eljvir Duka, 25, all illegal immigrants, were each sentenced to life without the possibility of par…
delete	0.0	CAMDEN, N. J. (Reuters) — Three Muslim brothers from Albania were sentenced to life in prison on Tuesday for a plot to kill soldiers at the Fort Dix military base, which prosecutors said was inspired by the idea of holy war against the United States. The men, Dritan Duka, 30, Shain Duka, 28, and Eljvir Duka, 25, all illegal immigrants, were each sentenced to life without the possibility of parole…
delete	0.0	CAMDEN, N. . (Reuters) — Three Muslim brothers from Albania were sentenced to life in prison on Tuesday for a plot to kill American soldiers at the Fort Dix military base, which prosecutors said was inspired by the idea of holy war against the United States. The men, Dritan Duka, 30, Shain Duka, 28, and Eljvir Duka, 25, all illegal immigrants, were each sentenced to life without the possibility o…
delete	0.0	CAMDEN, N. J. (Reuters) — Three Muslim brothers from Albania were sentenced to life in prison on Tuesday for a plot to kill American soldiers at the Fort Dix military base, which prosecutors was inspired by the idea of holy war against the United States. The men, Dritan Duka, 30, Shain Duka, 28, and Eljvir Duka, 25, all illegal immigrants, were each sentenced to life without the possibility of pa…
delete	0.0	CAMDEN, N. J. (Reuters) — Three Muslim brothers from Albania were sentenced to life in prison on Tuesday for a plot to kill American soldiers at the Fort Dix military base, which prosecutors said was inspired by the idea of holy war against the United States. men, Dritan Duka, 30, Shain Duka, 28, and Eljvir Duka, 25, all illegal immigrants, were each sentenced to life without the possibility of p…
delete	0.0	CAMDEN, N. J. (Reuters) — Three Muslim brothers from Albania were sentenced to life in prison on Tuesday for a plot to kill American soldiers at the Fort Dix military base, which prosecutors said was inspired by the idea of holy war against the United States. The men, Dritan Duka, 30, Shain Duka, 28, and Eljvir Duka, 25, all illegal immigrants, were each sentenced to life without the possibility …
delete	0.0	CAMDEN, N. J. (Reuters) — Three Muslim brothers from Albania were sentenced to life in prison on Tuesday for a plot to kill American soldiers at the Fort Dix military base, which prosecutors said was inspired by the idea of holy war against the United States. The men, Dritan Duka, 30, Shain Duka, 28, and Eljvir Duka, 25, all illegal immigrants, were each sentenced to life without the possibility …
delete	0.0	CAMDEN, N. J. (Reuters) — Three Muslim brothers from Albania were sentenced to life in prison on Tuesday for a plot to kill American soldiers at the Dix military base, which prosecutors said was inspired by the idea of holy war against the United States. The men, Dritan Duka, 30, Shain Duka, 28, and Eljvir Duka, 25, all illegal immigrants, were each sentenced to life without the possibility of pa…
delete	0.0	CAMDEN, N. J. (Reuters) — Three Muslim brothers from Albania were sentenced to life in prison on Tuesday for a plot to kill American soldiers at the Fort Dix military base, which prosecutors said was inspired by the idea of holy war against the United States. The men, Dritan Duka, 30, Shain, 28, and Eljvir Duka, 25, all illegal immigrants, were each sentenced to life without the possibility of pa…
delete	0.0	CAMDEN, N. J. (Reuters) — Three Muslim brothers from Albania were sentenced to life in prison on Tuesday for a plot to kill American soldiers at the Fort Dix military base, which prosecutors said was inspired by the idea of holy war against the United States. The men, Dritan Duka, 30, Shain Duka, 28, and Eljvir Duka, 25, all illegal immigrants, were each sentenced to life without the possibility …
delete	0.0	CAMDEN, N. J. (Reuters) — Three Muslim brothers from Albania were sentenced to life in prison on Tuesday for a plot to kill American at the Fort Dix military base, which prosecutors said was inspired by the idea of holy war against the United States. The men, Dritan Duka, 30, Shain Duka, 28, and Eljvir Duka, 25, all illegal immigrants, were each sentenced to life without the possibility of parole…
delete	0.0	CAMDEN, N. J. (Reuters) — Three Muslim brothers from Albania were sentenced to life in prison on Tuesday for a plot to kill American soldiers at the Fort Dix military base, which prosecutors said was inspired by the idea of holy war against the United States. The men, Dritan Duka, 30, Shain Duka, 28, and Eljvir Duka, 25, all illegal immigrants, were each sentenced to life without the possibility …
delete	0.0	CAMDEN, N. J. (Reuters) — Three Muslim brothers from Albania were sentenced to life in prison on Tuesday for a plot to kill American soldiers at the Fort Dix military base, prosecutors said was inspired by the idea of holy war against the United States. The men, Dritan Duka, 30, Shain Duka, 28, and Eljvir Duka, 25, all illegal immigrants, were each sentenced to life without the possibility of par…
delete	0.0	CAMDEN, N. J. (Reuters) — Three Muslim brothers from Albania were sentenced to life in prison on Tuesday for a plot to kill American soldiers at the Fort Dix military base, which prosecutors said was inspired by the idea of holy war against the United States. The men, Dritan Duka, 30, Shain Duka, , and Eljvir Duka, 25, all illegal immigrants, were each sentenced to life without the possibility of…
delete	0.0	CAMDEN, N. J. (Reuters) — Three Muslim brothers from Albania were sentenced to life in prison on Tuesday for a plot to kill American soldiers at the Fort Dix military base, which prosecutors said was inspired by the idea of holy war against the United States. The men, Dritan Duka, 30, Shain Duka, 28, and Eljvir Duka, 25, all illegal immigrants, were each sentenced to life without the possibility …
delete	0.0	CAMDEN, N. J. (Reuters) — Three Muslim brothers from Albania were sentenced to life in prison on Tuesday for a plot to kill American soldiers at the Fort Dix military base, which prosecutors said was inspired by the idea of holy war against the United States. The men, Dritan Duka, 30, Shain Duka, 28, and Eljvir Duka, 25, all illegal immigrants, were each sentenced to life without the possibility …
delete	0.0	CAMDEN, N. J. (Reuters) — Three Muslim brothers from Albania were sentenced to life in prison on Tuesday for a plot to kill American soldiers the Fort Dix military base, which prosecutors said was inspired by the idea of holy war against the United States. The men, Dritan Duka, 30, Shain Duka, 28, and Eljvir Duka, 25, all illegal immigrants, were each sentenced to life without the possibility of …
delete	0.0	CAMDEN, N. J. (Reuters) — Three Muslim brothers from Albania were sentenced to life in prison on Tuesday for a plot to kill American soldiers at the Fort Dix military base, which prosecutors said was inspired by the idea of holy war against the United States. The men, Dritan Duka, 30, Shain Duka, , and Eljvir Duka, 25, all illegal immigrants, were each sentenced to life without the possibility of…
delete	0.0	CAMDEN, N. J. (Reuters) — Three Muslim brothers from Albania were sentenced to life in prison on Tuesday for a plot to kill American soldiers at the Fort Dix military base, which prosecutors said was inspired by the idea of holy war against the United States. The men, Dritan Duka, 30, Shain Duka, 28, and Eljvir Duka, 25, all illegal immigrants, were each sentenced to life without the possibility …
delete	0.0	CAMDEN, N. J. (Reuters) — Three Muslim brothers from Albania were sentenced to life in prison on Tuesday for a plot to kill American soldiers at the Fort Dix military base, which prosecutors said was inspired by the idea of holy war against the United States. The men, Duka, 30, Shain Duka, 28, and Eljvir Duka, 25, all illegal immigrants, were each sentenced to life without the possibility of paro…
delete	0.0	CAMDEN, N. J. (Reuters) — Muslim brothers from Albania were sentenced to life in prison on Tuesday for a plot to kill American soldiers at the Fort Dix military base, which prosecutors said was inspired by the idea of holy war against the United States. The men, Dritan Duka, 30, Shain Duka, 28, and Eljvir Duka, 25, all illegal immigrants, were each sentenced to life without the possibility of par…
delete	0.0	CAMDEN, N. J. (Reuters) — Three Muslim brothers from Albania were sentenced to life in prison on Tuesday for a plot kill American soldiers at the Fort Dix military base, which prosecutors said was inspired by the idea of holy war against the United States. The men, Dritan Duka, 30, Shain Duka, 28, and Eljvir Duka, 25, all illegal immigrants, were each sentenced to life without the possibility of …
delete	0.0	CAMDEN, N. J. (Reuters) — Three Muslim brothers from Albania were sentenced to life in prison on Tuesday for a plot to kill American soldiers at the Fort Dix military base, which prosecutors said was inspired by the idea of holy war against the United States. The men, Dritan Duka, 30, Shain Duka, 28, and Eljvir Duka, 25, all illegal immigrants, were each sentenced to life without the possibility …
delete	0.0	CAMDEN, N. J. (Reuters) — Three Muslim brothers from Albania were sentenced to life in prison on Tuesday for a plot to kill American soldiers at the Fort Dix military base, which prosecutors said was inspired by the idea of holy war against the United States. The men, Dritan Duka, 30, Shain Duka, 28, and Eljvir Duka, 25, all illegal immigrants, were each sentenced to life without the possibility …
delete	0.0	, N. J. (Reuters) — Three Muslim brothers from Albania were sentenced to life in prison on Tuesday for a plot to kill American soldiers at the Fort Dix military base, which prosecutors said was inspired by the idea of holy war against the United States. The men, Dritan Duka, 30, Shain Duka, 28, and Eljvir Duka, 25, all illegal immigrants, were each sentenced to life without the possibility of par…
delete	0.0	CAMDEN, N. J. (Reuters) — Three Muslim brothers from Albania were sentenced to life in prison on Tuesday for a plot to kill American soldiers at the Fort Dix military base, which prosecutors said was inspired by the idea of holy war against the United States. The men, Dritan Duka, 30, Shain Duka, 28, and Eljvir Duka, 25, all illegal immigrants, were each sentenced to life without the possibility …
delete	0.0	CAMDEN, N. J. (Reuters) — Three Muslim brothers from Albania were sentenced to life in prison on Tuesday for a plot to kill American soldiers at the Fort Dix military base, which prosecutors said was inspired by the idea of holy war against the United States. The men, Dritan Duka, 30, Shain Duka, 28, and Eljvir Duka, 25, all illegal immigrants, were each sentenced to life without the possibility …
delete	0.0	CAMDEN, N. J. (Reuters) — Three Muslim brothers from Albania were sentenced to life in prison on Tuesday for a plot to kill American soldiers at Fort Dix military base, which prosecutors said was inspired by the idea of holy war against the United States. The men, Dritan Duka, 30, Shain Duka, 28, and Eljvir Duka, 25, all illegal immigrants, were each sentenced to life without the possibility of p…
delete	0.0	CAMDEN, N. J. (Reuters) — Three Muslim brothers from Albania were sentenced life in prison on Tuesday for a plot to kill American soldiers at the Fort Dix military base, which prosecutors said was inspired by the idea of holy war against the United States. The men, Dritan Duka, 30, Shain Duka, 28, and Eljvir Duka, 25, all illegal immigrants, were each sentenced to life without the possibility of …
original	0.0	A number of the items that he auctioned off over the two day period have been seen on his reality TV show The Osbournes, which featured home life with Sharon, Ozzy and their two children. Amongst some of the higher-priced items were a carved walnut Victorian-style custom built pool table which raised $11,250, a painting from Edourad Drouot which fetched $10,500, a pair of Ozzy's famous round glas…
delete	0.0	A number of the items that he auctioned off over the two day period have been seen on his reality TV show The Osbournes, which featured home life with Sharon, Ozzy and their two children. Amongst some of the higher - priced items were a carved walnut Victorian - style custom built pool table which raised $ 11, 250, a painting from Edourad Drouot which fetched $ 10, 500, a pair of Ozzy ' famous ro…
delete	0.0	A number of the items that he auctioned off over the two day period have been seen on his reality TV show The Osbournes, which featured home with Sharon, Ozzy and their two children. Amongst some of the higher - priced items were a carved walnut Victorian - style custom built pool table which raised $ 11, 250, a painting from Edourad Drouot which fetched $ 10, 500, a pair of Ozzy ' s famous round…
delete	0.0	A number of the items that he auctioned off over the two day period have been seen on his reality TV show The Osbournes, which featured home life with Sharon, Ozzy and their two children. Amongst some of the higher - priced items were a carved walnut Victorian - style custom built pool table which raised $ 11, 250, a painting from Edourad Drouot which fetched $ 10, 500, a pair of Ozzy ' famous ro…
delete	0.0	A number of the items that he auctioned off over the two day period have been seen his reality TV show The Osbournes, which featured home life with Sharon, Ozzy and their two children. Amongst some of the higher - priced items were a carved walnut Victorian - style custom built pool table which raised $ 11, 250, a painting from Edourad Drouot which fetched $ 10, 500, a pair of Ozzy ' s famous rou…
delete	0.0	A number of the items that he auctioned off over the two day period have been seen on his reality TV show The Osbournes, which featured home life with Sharon, and their two children. Amongst some of the higher - priced items were a carved walnut Victorian - style custom built pool table which raised $ 11, 250, a painting from Edourad Drouot which fetched $ 10, 500, a pair of Ozzy ' s famous round…
delete	0.0	A number of the items that he auctioned off over the two day period have been seen on his reality TV show The Osbournes, which featured home life with Sharon, Ozzy and their two children. Amongst some of the higher - priced items were a carved walnut Victorian - style custom built pool table which $ 11, 250, a painting from Edourad Drouot which fetched $ 10, 500, a pair of Ozzy ' s famous round g…
delete	0.0	A number of the items that he auctioned off over the two day period have been seen on his reality TV show The Osbournes, which featured home life with Sharon, Ozzy and their two children. Amongst some of the higher - priced items were a carved walnut Victorian - style custom built pool table which raised $ 11, 250, a painting from Edourad Drouot which fetched $ 10, 500, a pair of Ozzy ' s famous …
delete	0.0	A number of the items that he auctioned over the two day period have been seen on his reality TV show The Osbournes, which featured home life with Sharon, Ozzy and their two children. Amongst some of the higher - priced items were a carved walnut Victorian - style custom built pool table which raised $ 11, 250, a painting from Edourad Drouot which fetched $ 10, 500, a pair of Ozzy ' s famous roun…
delete	0.0	A number of the items that he auctioned off over the two day period have been seen on his reality TV show The Osbournes, which featured home life with Sharon, and their two children. Amongst some of the higher - priced items were a carved walnut Victorian - style custom built pool table which raised $ 11, 250, a painting from Edourad Drouot which fetched $ 10, 500, a pair of Ozzy ' s famous round…
delete	0.0	A number of the items that he auctioned off over the two day period have been seen on his reality TV show The Osbournes, which featured home life with Sharon, Ozzy and two children. Amongst some of the higher - priced items were a carved walnut Victorian - style custom built pool table which raised $ 11, 250, a painting from Edourad Drouot which fetched $ 10, 500, a pair of Ozzy ' s famous round …
delete	0.0	A number of the items that he auctioned off over the two day period have been seen on his reality TV show The Osbournes, which featured home life with Sharon, Ozzy and their two children. Amongst some of higher - priced items were a carved walnut Victorian - style custom built pool table which raised $ 11, 250, a painting from Edourad Drouot which fetched $ 10, 500, a pair of Ozzy ' s famous roun…
delete	0.0	A number of the items that he auctioned off over the two day period have been seen on his reality TV show The Osbournes, which featured home life with Sharon, Ozzy and their two children. Amongst some of the higher - priced items were a carved walnut Victorian - style custom built pool table which raised $ 11, 250, a painting from Edourad Drouot which fetched $ 10, 500, a pair of ' s famous round…
delete	0.0	A number of the items that he auctioned off over the two day period have been seen on his reality TV show The Osbournes, which featured home life with Sharon, Ozzy and their two children. Amongst some of the higher - priced items were a carved walnut Victorian - style custom built pool table which raised $ 11, 250, a painting from Drouot which fetched $ 10, 500, a pair of Ozzy ' s famous round gl…
delete	0.0	A number of the items that he auctioned off over the two day period have been seen on his reality TV show The Osbournes, which featured home life with Sharon, Ozzy and their two children. Amongst some of the higher - priced items a carved walnut Victorian - style custom built pool table which raised $ 11, 250, a painting from Edourad Drouot which fetched $ 10, 500, a pair of Ozzy ' s famous round…
delete	0.0	A number of the items that he auctioned off over the two day period have been seen on his reality TV show The Osbournes, which featured home life with Sharon, Ozzy and their two children. Amongst some of the higher - priced items were a carved walnut Victorian - style custom built pool table which raised $ 11, 250, a painting from Edourad Drouot which fetched $ 10, 500, a pair of Ozzy ' s famous …
delete	0.0	A number of the items that he auctioned off over the two day period have been seen on his reality TV show The Osbournes, which featured home life with Sharon, Ozzy and their two children. Amongst some of the higher - priced items were a carved walnut Victorian - style custom built pool table which raised $ 11, 250, painting from Edourad Drouot which fetched $ 10, 500, a pair of Ozzy ' s famous ro…
delete	0.0	A number the items that he auctioned off over the two day period have been seen on his reality TV show The Osbournes, which featured home life with Sharon, Ozzy and their two children. Amongst some of the higher - priced items were a carved walnut Victorian - style custom built pool table which raised $ 11, 250, a painting from Edourad Drouot which fetched $ 10, 500, a pair of Ozzy ' s famous rou…
delete	0.0	A number of the items that he auctioned off over the two day period have been seen on his reality TV show The Osbournes, which featured home life with Sharon, Ozzy and their two children. Amongst some of the higher - priced items were a carved walnut Victorian - style custom built pool table which raised $ 11, 250, a painting from Edourad Drouot which $ 10, 500, a pair of Ozzy ' s famous round gl…
delete	0.0	A number of the items that he auctioned off over the two day period have been seen on his reality TV show The Osbournes, which featured home life with Sharon, Ozzy and their two children. Amongst some of the higher - priced items were a carved walnut Victorian - style custom built pool table which raised $ 11, 250, a painting from Edourad Drouot which fetched $ 10, 500, a pair of Ozzy ' s famous …
delete	0.0	A number of the items that he auctioned off over the two day period have been seen on his reality TV show The Osbournes, which featured home life with Sharon, Ozzy and their two children. Amongst some of the higher - priced items were a carved walnut Victorian - style custom built pool table which raised $ 11, 250, a painting from Edourad Drouot which $ 10, 500, a pair of Ozzy ' s famous round gl…
delete	0.0	A number of the items that he auctioned off over the two day period have been on his reality TV show The Osbournes, which featured home life with Sharon, Ozzy and their two children. Amongst some of the higher - priced items were a carved walnut Victorian - style custom built pool table which raised $ 11, 250, a painting from Edourad Drouot which fetched $ 10, 500, a pair of Ozzy ' s famous round…
delete	0.0	A number of items that he auctioned off over the two day period have been seen on his reality TV show The Osbournes, which featured home life with Sharon, Ozzy and their two children. Amongst some of the higher - priced items were a carved walnut Victorian - style custom built pool table which raised $ 11, 250, a painting from Edourad Drouot which fetched $ 10, 500, a pair of Ozzy ' s famous roun…
delete	0.0	A number of the items that he auctioned off over the two day period have been seen on his reality TV show The Osbournes, which featured home life with Sharon, Ozzy and their two children. Amongst some of the higher - priced items were a carved walnut Victorian - style custom built pool table which raised $, 250, a painting from Edourad Drouot which fetched $ 10, 500, a pair of Ozzy ' s famous rou…
delete	0.0	A number of the items that he auctioned off over the two day period have been seen on his reality TV show The Osbournes, which featured home life with Sharon, Ozzy and their two children. Amongst some of the higher - priced items were a carved walnut Victorian - style custom pool table which raised $ 11, 250, a painting from Edourad Drouot which fetched $ 10, 500, a pair of Ozzy ' s famous round …
delete	0.0	A number of the items that he auctioned off over the two day period have been seen on his reality TV show The, which featured home life with Sharon, Ozzy and their two children. Amongst some of the higher - priced items were a carved walnut Victorian - style custom built pool table which raised $ 11, 250, a painting from Edourad Drouot which fetched $ 10, 500, a pair of Ozzy ' s famous round glas…
delete	0.0	A number of the items that he auctioned off over the two day period have been seen on his reality TV show The Osbournes, which featured home life with Sharon, Ozzy and their two children. Amongst of the higher - priced items were a carved walnut Victorian - style custom built pool table which raised $ 11, 250, a painting from Edourad Drouot which fetched $ 10, 500, a pair of Ozzy ' s famous round…
delete	0.0	A number of the items that he auctioned off over the two day period have been seen on his reality TV show The Osbournes, which featured home life with Sharon, Ozzy and their two children. Amongst some of the higher - priced items were a carved walnut Victorian - style custom built pool table which raised $ 11, 250, a painting from Edourad Drouot which fetched $ 10, 500, a pair of Ozzy ' s famous …
delete	0.0	A number of the items that he auctioned off over the two day period have been seen on his reality TV show The Osbournes, which featured home life with Sharon, Ozzy and their two children. Amongst some of the higher - priced items were a carved walnut Victorian - style custom built pool table which raised $ 11, 250, a painting from Edourad Drouot which fetched $ 10, 500, a pair of Ozzy ' s famous …
delete	0.0	A number of the items that he auctioned off over the two day period have been seen on his reality TV show The Osbournes, which featured home life with Sharon, Ozzy and their two children. Amongst some of the higher - priced items were a carved walnut Victorian - style built pool table which raised $ 11, 250, a painting from Edourad Drouot which fetched $ 10, 500, a pair of Ozzy ' s famous round g…
delete	0.0	A number of the items that he auctioned off over the two day period have been seen on his reality TV show The Osbournes, featured home life with Sharon, Ozzy and their two children. Amongst some of the higher - priced items were a carved walnut Victorian - style custom built pool table which raised $ 11, 250, a painting from Edourad Drouot which fetched $ 10, 500, a pair of Ozzy ' s famous round …
delete	0.0	A number of the items that he auctioned off over the two day period have been seen on his reality TV show The Osbournes, which featured home life with Sharon, Ozzy and their two children. Amongst some of the higher - priced items were a carved walnut Victorian - style custom built pool table which raised $ 11, 250, a painting from Edourad Drouot which fetched $ 10, 500, a pair of Ozzy ' s famous …
delete	0.0	A number of the items that he auctioned off over the two day period have been seen on his reality TV show The Osbournes, which featured home life with Sharon, Ozzy and their two children. Amongst some of the higher - priced items were a carved walnut Victorian - style custom built pool table which raised $ 11, 250, a painting from Edourad Drouot which fetched $ 10, 500, a pair of Ozzy ' s famous …
original	1.0	According to reports, a man protesting the G20 Summit in London, England has died after collapsing at a protester camp. Sky News says the man collapsed on the street inside a camp close to the Bank of England and when found he was still breathing, but efforts by paramedics to rescue him failed and he was pronounced dead at an area hospital. The name of the person and cause of death are not yet kn…
delete	1.0	According to reports, a man protesting the G20 Summit in London, England has died after collapsing at a camp. Sky News says the man collapsed on the street inside a camp close to the Bank of England and when found he was still breathing, but efforts by paramedics to rescue him failed and he was pronounced dead at an area hospital. The name of the person and cause of death are not yet known, but s…
delete	1.0	According to reports, a man protesting G20 Summit in London, England has died after collapsing at a protester camp. Sky News says the man collapsed on the street inside a camp close to the Bank of England and when found he was still breathing, but efforts by paramedics to rescue him failed and he was pronounced dead at an area hospital. The name of the person and cause of death are not yet known,…
delete	1.0	According to reports, a man protesting the G20 Summit in London, England has died after collapsing at a protester camp. Sky News says the man collapsed on the street inside a camp close to the Bank of England and when found he was still breathing, but efforts by paramedics to rescue him failed and he was pronounced dead at an area hospital. The name of the person and cause of death are not yet kn…
delete	1.0	According to reports, a man protesting the G20 Summit in London, England has died after collapsing at a protester camp. Sky News says the man collapsed on the street inside a camp close to the Bank of England and found he was still breathing, but efforts by paramedics to rescue him failed and he was pronounced dead at an area hospital. The name of the person and cause of death are not yet known, …
delete	1.0	According to reports, a man protesting the G20 Summit in London, England has died after collapsing at a protester camp. Sky News says the man collapsed on the street inside a camp close the Bank of England and when found he was still breathing, but efforts by paramedics to rescue him failed and he was pronounced dead at an area hospital. The name of the person and cause of death are not yet known…
delete	1.0	According to reports, a man protesting the G20 Summit in London, England has died after collapsing at a protester camp. Sky News says the man collapsed on the street inside a camp close to the Bank of England and when found he still breathing, but efforts by paramedics to rescue him failed and he was pronounced dead at an area hospital. The name of the person and cause of death are not yet known,…
delete	1.0	According to reports, a man the G20 Summit in London, England has died after collapsing at a protester camp. Sky News says the man collapsed on the street inside a camp close to the Bank of England and when found he was still breathing, but efforts by paramedics to rescue him failed and he was pronounced dead at an area hospital. The name of the person and cause of death are not yet known, but se…
delete	1.0	According to reports, a man protesting the G20 Summit in, England has died after collapsing at a protester camp. Sky News says the man collapsed on the street inside a camp close to the Bank of England and when found he was still breathing, but efforts by paramedics to rescue him failed and he was pronounced dead at an area hospital. The name of the person and cause of death are not yet known, bu…
delete	1.0	According to reports, a man protesting the G20 Summit in London, England has died after collapsing a protester camp. Sky News says the man collapsed on the street inside a camp close to the Bank of England and when found he was still breathing, but efforts by paramedics to rescue him failed and he was pronounced dead at an area hospital. The name of the person and cause of death are not yet known…
delete	1.0	According to reports, a man protesting the G20 Summit in London, England has died after collapsing at protester camp. Sky News says the man collapsed on the street inside a camp close to the Bank of England and when found he was still breathing, but efforts by paramedics to rescue him failed and he was pronounced dead at an area hospital. The name of the person and cause of death are not yet know…
delete	1.0	According to reports, a man protesting the G20 Summit in London, England has died after collapsing at a protester camp. Sky News says the man collapsed on the street inside camp close to the Bank of England and when found he was still breathing, but efforts by paramedics to rescue him failed and he was pronounced dead at an area hospital. The name of the person and cause of death are not yet know…
delete	1.0	According to reports, a man protesting the G20 Summit in London, England has died after collapsing at a protester camp. Sky News says the man collapsed on the street inside a camp close to the Bank of England and when he was still breathing, but efforts by paramedics to rescue him failed and he was pronounced dead at an area hospital. The name of the person and cause of death are not yet known, b…
delete	1.0	According to reports, a man protesting the G20 Summit in London, England has died after collapsing at a protester camp. Sky News says the man collapsed the street inside a camp close to the Bank of England and when found he was still breathing, but efforts by paramedics to rescue him failed and he was pronounced dead at an area hospital. The name of the person and cause of death are not yet known…
delete	1.0	According to reports, a man protesting the G20 Summit in London, England has died after collapsing at a protester camp. Sky News says the man collapsed on the street inside a camp close to the Bank of England and when found he was still breathing, but efforts by paramedics to rescue him failed and he was pronounced dead at an area hospital. The name of the person and cause of death are not yet kn…
delete	1.0	According to reports, a man protesting the G20 Summit in London, England has died after collapsing at a protester camp. News says the man collapsed on the street inside a camp close to the Bank of England and when found he was still breathing, but efforts by paramedics to rescue him failed and he was pronounced dead at an area hospital. The name of the person and cause of death are not yet known,…
delete	1.0	According to reports, a man protesting the G20 Summit in London, England has died after collapsing at a protester camp. Sky News says the man collapsed on the street inside a camp close to the Bank of England and when found he was still breathing, but efforts by paramedics to rescue him failed and he was dead at an area hospital. The name of the person and cause of death are not yet known, but se…
delete	1.0	According to reports, a man protesting the G20 Summit in London, England has died after collapsing at a protester camp. Sky News says the man on the street inside a camp close to the Bank of England and when found he was still breathing, but efforts by paramedics to rescue him failed and he was pronounced dead at an area hospital. The name of the person and cause of death are not yet known, but s…
delete	1.0	According to reports, a man protesting the G20 Summit in London, England has died after collapsing at a protester camp. Sky News says the man collapsed on the street inside a camp close to the Bank of England and when found he was still breathing, but efforts by paramedics to rescue him and he was pronounced dead at an area hospital. The name of the person and cause of death are not yet known, bu…
delete	1.0	According to reports, a man protesting the G20 Summit in London, England has died after collapsing at a protester camp. Sky News says the man collapsed on the street inside a camp close to the Bank of England and when found he was still breathing, but efforts paramedics to rescue him failed and he was pronounced dead at an area hospital. The name of the person and cause of death are not yet known…
delete	1.0	According to reports, a man protesting the G20 Summit in London, England has died after collapsing a protester camp. Sky News says the man collapsed on the street inside a camp close to the Bank of England and when found he was still breathing, but efforts by paramedics to rescue him failed and he was pronounced dead at an area hospital. The name of the person and cause of death are not yet known…
delete	1.0	According to reports, a man protesting the G20 Summit in London, England has died after collapsing at a protester camp. Sky News says the man collapsed on the street inside a camp close to the Bank of England and found he was still breathing, but efforts by paramedics to rescue him failed and he was pronounced dead at an area hospital. The name of the person and cause of death are not yet known, …
delete	1.0	According to reports, a man protesting the G20 Summit in London, England has died after collapsing at a protester camp. Sky News says the man collapsed on the street inside a camp close to the Bank of England and when found he was still breathing, but efforts by paramedics to rescue him failed and he was pronounced dead at an area hospital. The name of the person and cause of death are not yet kn…
delete	1.0	According to reports, a man protesting the G20 Summit in London, England has died after collapsing at a protester camp. Sky News says the man collapsed on the street inside a camp close to the Bank of England and when found he was still breathing, but efforts by paramedics to rescue him failed and he was pronounced dead at an area hospital. The name of the person and cause of death are not yet kn…
delete	1.0	According to reports, a man protesting the G20 Summit in London, England has died after collapsing at a protester camp. Sky News says man collapsed on the street inside a camp close to the Bank of England and when found he was still breathing, but efforts by paramedics to rescue him failed and he was pronounced dead at an area hospital. The name of the person and cause of death are not yet known,…
delete	1.0	According to reports, a man protesting the G20 Summit in London, England has died after collapsing at a protester camp. Sky News says the man collapsed on the street inside a camp close to the Bank of England and when found he was still breathing, but efforts by paramedics to rescue him failed and he was pronounced dead an area hospital. The name of the person and cause of death are not yet known…
delete	1.0	According to reports, man protesting the G20 Summit in London, England has died after collapsing at a protester camp. Sky News says the man collapsed on the street inside a camp close to the Bank of England and when found he was still breathing, but efforts by paramedics to rescue him failed and he was pronounced dead at an area hospital. The name of the person and cause of death are not yet know…
delete	1.0	According to reports, a man protesting the G20 Summit in London, England has died after collapsing at a protester camp. Sky News says the man collapsed on the street inside a camp close to the Bank of England and when found he was still breathing, but efforts by paramedics to rescue him failed and he was pronounced dead at an area hospital. The name of the person and cause of death are not known,…
delete	1.0	According to reports, a man protesting the G20 Summit in London, England has died after collapsing at a protester camp. Sky News the man collapsed on the street inside a camp close to the Bank of England and when found he was still breathing, but efforts by paramedics to rescue him failed and he was pronounced dead at an area hospital. The name of the person and cause of death are not yet known, …
delete	1.0	According to reports, a man protesting the G20 Summit in London, England has died after collapsing at a protester camp. Sky News says the man collapsed on the street inside a camp close to the Bank of England and when found he was still breathing, but efforts by paramedics to rescue him failed and he was pronounced dead at an area hospital. The name of the person and cause of death are not yet kn…
delete	1.0	According to reports, a man protesting the G20 Summit in London, England has died after collapsing at a protester camp. Sky News says the man collapsed on the street inside a camp close to the Bank of England and when found he was still breathing, but efforts by paramedics to rescue him failed and he was pronounced dead at an area hospital. The name of the person and cause of death are not yet kn…
delete	1.0	According to reports, a man protesting the G20 Summit in London, England has died after at a protester camp. Sky News says the man collapsed on the street inside a camp close to the Bank of England and when found he was still breathing, but efforts by paramedics to rescue him failed and he was pronounced dead at an area hospital. The name of the person and cause of death are not yet known, but se…
delete	1.0	According to reports, a protesting the G20 Summit in London, England has died after collapsing at a protester camp. Sky News says the man collapsed on the street inside a camp close to the Bank of England and when found he was still breathing, but efforts by paramedics to rescue him failed and he was pronounced dead at an area hospital. The name of the person and cause of death are not yet known,…
original	1.0	The San Diego Padres ace, Jake Peavy, was hurt in an 8-5 loss to the St. Louis Cardinals.
delete	1.0	The San Diego Padres ace, Jake Peavy, was hurt in an 8 - loss to the St. Louis Cardinals.
delete	1.0	The Diego Padres ace, Jake Peavy, was hurt in an 8 - 5 loss to the St. Louis Cardinals.
delete	1.0	The San Padres ace, Jake Peavy, was hurt in an 8 - 5 loss to the St. Louis Cardinals.
delete	1.0	The San Diego Padres ace, Jake Peavy, was hurt in an 8 - 5 loss to the St. Cardinals.
delete	1.0	The San Diego Padres ace, Jake Peavy, was hurt in an - 5 loss to the St. Louis Cardinals.
delete	1.0	The San Padres ace, Jake Peavy, was hurt in an 8 - 5 loss to the St. Louis Cardinals.
delete	1.0	The San Diego Padres ace, Jake Peavy, was hurt in an 8 - loss to the St. Louis Cardinals.
delete	1.0	The San Diego Padres ace, Jake Peavy, was hurt in an 8 - 5 loss to St. Louis Cardinals.
delete	1.0	The San Diego Padres ace, Jake Peavy, was hurt in an 8 - 5 loss to St. Louis Cardinals.
delete	1.0	The San Diego Padres ace, Peavy, was hurt in an 8 - 5 loss to the St. Louis Cardinals.
delete	1.0	The San Diego Padres ace, Jake Peavy, was hurt in an 8 - loss to the St. Louis Cardinals.
delete	1.0	The Diego Padres ace, Jake Peavy, was hurt in an 8 - 5 loss to the St. Louis Cardinals.
delete	1.0	The San Diego Padres ace, Jake Peavy, was in an 8 - 5 loss to the St. Louis Cardinals.
delete	1.0	The San Diego Padres ace, Jake Peavy, was hurt in an 8 - loss to the St. Louis Cardinals.
delete	1.0	The San Diego Padres ace, Jake Peavy, was hurt in an 8 - loss to the St. Louis Cardinals.
delete	1.0	The San Diego Padres ace, Jake Peavy, was hurt in an 8 - loss to the St. Louis Cardinals.
delete	1.0	The San Diego Padres ace, Jake Peavy, was hurt in an 8 - 5 loss the St. Louis Cardinals.
delete	1.0	San Diego Padres ace, Jake Peavy, was hurt in an 8 - 5 loss to the St. Louis Cardinals.
delete	1.0	The San Diego Padres ace, Jake Peavy, hurt in an 8 - 5 loss to the St. Louis Cardinals.
delete	1.0	The San Diego Padres ace, Jake Peavy, was hurt in an 8 - 5 loss to the St. Cardinals.
delete	1.0	The San Diego Padres, Jake Peavy, was hurt in an 8 - 5 loss to the St. Louis Cardinals.
delete	1.0	The San Padres ace, Jake Peavy, was hurt in an 8 - 5 loss to the St. Louis Cardinals.
delete	1.0	The San Diego Padres ace, Jake Peavy, was hurt in an 8 - 5 loss to St. Louis Cardinals.
delete	1.0	The San Diego Padres ace, Jake Peavy, was hurt in an 8 - loss to the St. Louis Cardinals.
delete	1.0	The San Diego Padres ace, Jake, was hurt in an 8 - 5 loss to the St. Louis Cardinals.
delete	1.0	The San Diego ace, Jake Peavy, was hurt in an 8 - 5 loss to the St. Louis Cardinals.
delete	1.0	The San Diego Padres ace, Jake Peavy, was hurt in an 8 - 5 loss the St. Louis Cardinals.
delete	1.0	The San Diego Padres ace, Jake, was hurt in an 8 - 5 loss to the St. Louis Cardinals.
delete	1.0	The San Diego Padres ace, Jake Peavy, was hurt in an 8 - loss to the St. Louis Cardinals.
delete	1.0	The San Diego Padres ace, Jake Peavy, was hurt in an 8 - loss to the St. Louis Cardinals.
delete	1.0	The San Diego Padres ace, Jake Peavy, was hurt in an 8 - 5 to the St. Louis Cardinals.
delete	1.0	San Diego Padres ace, Jake Peavy, was hurt in an 8 - 5 loss to the St. Louis Cardinals.
original	1.0	Despite CNOOC's all-cash bid, Unocal said its recommendation to shareholders in favor of the $16.4 billion offer of cash and stock from Chevron remains in effect.
delete	1.0	Despite CNOOC ' s all - cash bid, Unocal said its recommendation to shareholders in favor of the $ 16. 4 offer of cash and stock from Chevron remains in effect.
delete	1.0	Despite CNOOC ' s all - cash bid, Unocal said its recommendation to shareholders in favor of the $. 4 billion offer of cash and stock from Chevron remains in effect.
delete	1.0	Despite CNOOC ' s all - cash bid, said its recommendation to shareholders in favor of the $ 16. 4 billion offer of cash and stock from Chevron remains in effect.
delete	1.0	Despite CNOOC ' s all - cash bid, Unocal said its recommendation to shareholders in favor the $ 16. 4 billion offer of cash and stock from Chevron remains in effect.
delete	1.0	Despite ' s all - cash bid, Unocal said its recommendation to shareholders in favor of the $ 16. 4 billion offer of cash and stock from Chevron remains in effect.
delete	1.0	Despite CNOOC ' s all - cash bid, Unocal said its recommendation to shareholders in favor of the $ 16. 4 billion offer of cash and stock from Chevron remains effect.
delete	1.0	Despite CNOOC ' s - cash bid, Unocal said its recommendation to shareholders in favor of the $ 16. 4 billion offer of cash and stock from Chevron remains in effect.
delete	1.0	Despite CNOOC ' s all - cash, Unocal said its recommendation to shareholders in favor of the $ 16. 4 billion offer of cash and stock from Chevron remains in effect.
delete	1.0	Despite CNOOC ' s all - cash bid, Unocal said its recommendation to shareholders in of the $ 16. 4 billion offer of cash and stock from Chevron remains in effect.
delete	1.0	Despite CNOOC ' s all - bid, Unocal said its recommendation to shareholders in favor of the $ 16. 4 billion offer of cash and stock from Chevron remains in effect.
delete	1.0	Despite CNOOC ' s all - cash bid, Unocal said its recommendation to shareholders in favor of the $ 16. 4 billion offer of cash and stock from Chevron remains effect.
delete	1.0	Despite CNOOC ' s all - cash bid, Unocal said its recommendation to shareholders in favor of the $ 16. 4 billion offer of and stock from Chevron remains in effect.
delete	1.0	Despite CNOOC ' s all - cash bid, Unocal said its recommendation to shareholders in favor of the $ 16. 4 billion offer of cash and stock from remains in effect.
delete	1.0	Despite CNOOC ' s all - cash bid, Unocal said its recommendation to shareholders in favor of $ 16. 4 billion offer of cash and stock from Chevron remains in effect.
delete	1.0	Despite CNOOC ' s all - cash bid, Unocal said its recommendation to shareholders in favor of the $. 4 billion offer of cash and stock from Chevron remains in effect.
delete	1.0	Despite CNOOC ' s all - cash bid, Unocal its recommendation to shareholders in favor of the $ 16. 4 billion offer of cash and stock from Chevron remains in effect.
delete	1.0	Despite CNOOC ' s all - cash bid, Unocal its recommendation to shareholders in favor of the $ 16. 4 billion offer of cash and stock from Chevron remains in effect.
delete	1.0	Despite ' s all - cash bid, Unocal said its recommendation to shareholders in favor of the $ 16. 4 billion offer of cash and stock from Chevron remains in effect.
delete	1.0	Despite CNOOC ' s all - cash bid, Unocal said its recommendation to in favor of the $ 16. 4 billion offer of cash and stock from Chevron remains in effect.
delete	1.0	Despite CNOOC ' s all - cash, Unocal said its recommendation to shareholders in favor of the $ 16. 4 billion offer of cash and stock from Chevron remains in effect.
delete	1.0	Despite CNOOC ' s all - cash bid, Unocal said its recommendation to shareholders in favor of the $ 16. 4 billion offer of cash and stock from Chevron remains effect.
delete	1.0	Despite CNOOC ' s all - cash bid, Unocal said its recommendation to shareholders in favor of the $ 16. 4 billion offer of cash and stock from remains in effect.
delete	1.0	Despite CNOOC ' s all - cash bid, Unocal said its recommendation to shareholders in favor of the $ 16. billion offer of cash and stock from Chevron remains in effect.
delete	1.0	Despite CNOOC ' s all - cash bid, Unocal said its recommendation to shareholders in favor of the $ 16. 4 billion offer of and stock from Chevron remains in effect.
delete	1.0	Despite CNOOC ' s all - cash, Unocal said its recommendation to shareholders in favor of the $ 16. 4 billion offer of cash and stock from Chevron remains in effect.
delete	1.0	Despite CNOOC ' s all - cash bid, Unocal said its recommendation to shareholders in of the $ 16. 4 billion offer of cash and stock from Chevron remains in effect.
delete	1.0	Despite CNOOC ' s all - cash bid, Unocal said its recommendation to shareholders in favor of the $ 16. 4 billion offer of cash and stock from Chevron in effect.
delete	1.0	Despite CNOOC ' s all - cash bid, Unocal said its recommendation to shareholders in favor of the $ 16. billion offer of cash and stock from Chevron remains in effect.
delete	1.0	Despite CNOOC ' s all - cash bid, Unocal its recommendation to shareholders in favor of the $ 16. 4 billion offer of cash and stock from Chevron remains in effect.
delete	1.0	Despite CNOOC ' s all - cash bid, Unocal said recommendation to shareholders in favor of the $ 16. 4 billion offer of cash and stock from Chevron remains in effect.
delete	1.0	Despite CNOOC ' s all - cash bid, Unocal said its recommendation to in favor of the $ 16. 4 billion offer of cash and stock from Chevron remains in effect.
delete	1.0	Despite CNOOC ' s all - cash bid, Unocal said its recommendation to shareholders in favor of the $ 16. 4 billion offer of cash and stock Chevron remains in effect.
original	0.0	U.S. forces have been engaged in intense fighting after insurgents launched simultaneous attacks in several Iraqi cities, including Fallujah and Baqubah.
delete	0.0	U. S. forces have been engaged in intense fighting after insurgents launched simultaneous attacks in several Iraqi cities, including Fallujah Baqubah.
delete	0.0	U. . forces have been engaged in intense fighting after insurgents launched simultaneous attacks in several Iraqi cities, including Fallujah and Baqubah.
delete	0.0	U. S. forces have been engaged in intense fighting after insurgents launched simultaneous attacks in several Iraqi cities, including Fallujah and.
delete	0.0	U. . forces have been engaged in intense fighting after insurgents launched simultaneous attacks in several Iraqi cities, including Fallujah and Baqubah.
delete	0.0	U. S. forces have been engaged in intense fighting after insurgents launched simultaneous attacks in several Iraqi cities, including and Baqubah.
delete	0.0	U. S. forces have been engaged in fighting after insurgents launched simultaneous attacks in several Iraqi cities, including Fallujah and Baqubah.
delete	0.0	U. . forces have been engaged in intense fighting after insurgents launched simultaneous attacks in several Iraqi cities, including Fallujah and Baqubah.
delete	0.0	U. S. forces have been engaged in intense fighting after insurgents simultaneous attacks in several Iraqi cities, including Fallujah and Baqubah.
delete	0.0	U. S. have been engaged in intense fighting after insurgents launched simultaneous attacks in several Iraqi cities, including Fallujah and Baqubah.
delete	0.0	U. S. forces have been in intense fighting after insurgents launched simultaneous attacks in several Iraqi cities, including Fallujah and Baqubah.
delete	0.0	U. S. forces have been engaged in intense fighting after insurgents launched simultaneous attacks in several Iraqi cities, including Fallujah and.
delete	0.0	U. S. forces have been in intense fighting after insurgents launched simultaneous attacks in several Iraqi cities, including Fallujah and Baqubah.
delete	0.0	U. S. forces have been engaged intense fighting after insurgents launched simultaneous attacks in several Iraqi cities, including Fallujah and Baqubah.
delete	0.0	U. S. forces have been engaged intense fighting after insurgents launched simultaneous attacks in several Iraqi cities, including Fallujah and Baqubah.
delete	0.0	U. S. forces have been engaged in intense fighting after insurgents launched simultaneous attacks in several Iraqi cities, including Fallujah Baqubah.
delete	0.0	U. S. forces have been engaged in intense fighting after insurgents launched simultaneous attacks in several Iraqi cities, including and Baqubah.
delete	0.0	U. . forces have been engaged in intense fighting after insurgents launched simultaneous attacks in several Iraqi cities, including Fallujah and Baqubah.
delete	0.0	U. S. forces have been engaged in intense fighting after insurgents launched simultaneous attacks in several cities, including Fallujah and Baqubah.
delete	0.0	U. S. forces have been engaged in intense fighting after insurgents launched simultaneous attacks in several Iraqi cities, including and Baqubah.
delete	0.0	U. S. forces have been engaged in intense fighting after insurgents launched simultaneous attacks in several Iraqi cities, including and Baqubah.
delete	0.0	U. S. forces have been engaged in intense fighting after insurgents launched simultaneous attacks in several Iraqi cities, including Fallujah Baqubah.
delete	0.0	U. S. forces have been engaged in intense fighting after insurgents launched simultaneous attacks in several cities, including Fallujah and Baqubah.
delete	0.0	. S. forces have been engaged in intense fighting after insurgents launched simultaneous attacks in several Iraqi cities, including Fallujah and Baqubah.
delete	0.0	U. S. forces have been engaged in intense fighting after insurgents launched simultaneous attacks in several Iraqi cities, including Fallujah and.
delete	0.0	U. S. forces have been engaged in intense fighting after insurgents launched simultaneous in several Iraqi cities, including Fallujah and Baqubah.
delete	0.0	U. S. forces have been engaged in intense fighting after insurgents launched simultaneous attacks in Iraqi cities, including Fallujah and Baqubah.
delete	0.0	U. S. forces have been engaged in intense fighting after insurgents launched simultaneous attacks in several Iraqi cities, including Fallujah Baqubah.
delete	0.0	U. . forces have been engaged in intense fighting after insurgents launched simultaneous attacks in several Iraqi cities, including Fallujah and Baqubah.
delete	0.0	U. S. forces have been engaged in intense fighting after insurgents launched simultaneous attacks in several Iraqi, including Fallujah and Baqubah.
delete	0.0	U. S. forces have been engaged in fighting after insurgents launched simultaneous attacks in several Iraqi cities, including Fallujah and Baqubah.
delete	0.0	U. S. forces have been engaged in intense fighting after insurgents launched simultaneous attacks in several cities, including Fallujah and Baqubah.
delete	0.0	U. S. forces have been engaged in fighting after insurgents launched simultaneous attacks in several Iraqi cities, including Fallujah and Baqubah.
original	1.0	But Huawei says that expansion has not been easy - obtaining visas for its Chinese engineers to work on long-term projects in India being a particular challenge.
delete	1.0	But Huawei that expansion has not been easy - obtaining visas for its Chinese engineers to work on long - term projects in India being a particular challenge.
delete	1.0	But Huawei says that expansion has not been easy - obtaining visas its Chinese engineers to work on long - term projects in India being a particular challenge.
delete	1.0	But Huawei says that expansion has not been easy - obtaining visas its Chinese engineers to work on long - term projects in India being a particular challenge.
delete	1.0	But Huawei says expansion has not been easy - obtaining visas for its Chinese engineers to work on long - term projects in India being a particular challenge.
delete	1.0	But Huawei says that expansion has not been easy - obtaining visas for its Chinese engineers to work on long - term projects India being a particular challenge.
delete	1.0	But Huawei says that expansion has not been easy - obtaining visas for its Chinese engineers to on long - term projects in India being a particular challenge.
delete	1.0	But Huawei says that expansion has not been easy - obtaining visas for its Chinese to work on long - term projects in India being a particular challenge.
delete	1.0	But Huawei says that expansion has not been - obtaining visas for its Chinese engineers to work on long - term projects in India being a particular challenge.
delete	1.0	But Huawei says that expansion has not been easy - obtaining visas for its Chinese engineers to work on long - term projects in being a particular challenge.
delete	1.0	But says that expansion has not been easy - obtaining visas for its Chinese engineers to work on long - term projects in India being a particular challenge.
delete	1.0	But says that expansion has not been easy - obtaining visas for its Chinese engineers to work on long - term projects in India being a particular challenge.
delete	1.0	But Huawei says that expansion has not been easy - obtaining visas for its Chinese engineers to work long - term projects in India being a particular challenge.
delete	1.0	But Huawei says that expansion has not been - obtaining visas for its Chinese engineers to work on long - term projects in India being a particular challenge.
delete	1.0	But Huawei says that expansion has not been easy - obtaining for its Chinese engineers to work on long - term projects in India being a particular challenge.
delete	1.0	But Huawei says that expansion has not been easy - obtaining visas its Chinese engineers to work on long - term projects in India being a particular challenge.
delete	1.0	But Huawei says that expansion has not easy - obtaining visas for its Chinese engineers to work on long - term projects in India being a particular challenge.
delete	1.0	But Huawei says that expansion has not been easy - obtaining visas for its Chinese engineers to work on long - term projects in India being particular challenge.
delete	1.0	But Huawei says that expansion has not been - obtaining visas for its Chinese engineers to work on long - term projects in India being a particular challenge.
delete	1.0	But Huawei says that expansion has not been easy - obtaining visas for its Chinese engineers to work on long - term projects in India being a challenge.
delete	1.0	But Huawei says that expansion has not been easy - obtaining visas for its Chinese engineers work on long - term projects in India being a particular challenge.
delete	1.0	But Huawei says that expansion has not been - obtaining visas for its Chinese engineers to work on long - term projects in India being a particular challenge.
delete	1.0	But Huawei says that expansion has not been easy - obtaining visas for its Chinese engineers to work on long - term projects in India being particular challenge.
delete	1.0	But Huawei says that expansion has not been easy - obtaining visas for its Chinese engineers to work on long - term projects in India being particular challenge.
delete	1.0	But Huawei that expansion has not been easy - obtaining visas for its Chinese engineers to work on long - term projects in India being a particular challenge.
delete	1.0	But Huawei says that expansion has not easy - obtaining visas for its Chinese engineers to work on long - term projects in India being a particular challenge.
delete	1.0	But Huawei says that expansion has not been easy - obtaining visas for its engineers to work on long - term projects in India being a particular challenge.
delete	1.0	But Huawei says that expansion has not been easy - obtaining visas for Chinese engineers to work on long - term projects in India being a particular challenge.
delete	1.0	But Huawei says that expansion has not been easy - obtaining visas for its Chinese engineers work on long - term projects in India being a particular challenge.
delete	1.0	But Huawei says that expansion not been easy - obtaining visas for its Chinese engineers to work on long - term projects in India being a particular challenge.
delete	1.0	But Huawei says that expansion has not been easy - obtaining visas for its Chinese engineers to work on long - term projects in India being a particular.
delete	1.0	But Huawei says that expansion has not been easy - obtaining visas for its Chinese engineers to work on long - projects in India being a particular challenge.
delete	1.0	But Huawei says that expansion has not been easy - obtaining visas for its engineers to work on long - term projects in India being a particular challenge.
original	1.0	According to Becky Gibbons of New York State Police and Chris Collins County Executive in Erie County, New York, the total number of fatalities is 50, including 45 passengers, four crew members and a person on the ground, while a woman and daughter on the ground were injured, near the edge of farmland, about seven miles from Buffalo Niagara International Airport.
delete	1.0	According to Becky Gibbons of New York State Police and Chris Collins County Executive in Erie County, New York, the total number of fatalities is 50, including 45 passengers, four crew members and person on the ground, while a woman and daughter on the ground were injured, near the edge of farmland, about seven miles from Buffalo Niagara International Airport.
delete	1.0	According to Becky Gibbons of New York Police and Chris Collins County Executive in Erie County, New York, the total number of fatalities is 50, including 45 passengers, four crew members and a person on the ground, while a woman and daughter on the ground were injured, near the edge of farmland, about seven miles from Buffalo Niagara International Airport.
delete	1.0	According to Becky Gibbons of New York State Police and Chris Collins County Executive in Erie County, New York, the total number of fatalities is 50, including 45 passengers, four crew members and a person on the ground, while a woman and daughter on the ground were injured, the edge of farmland, about seven miles from Buffalo Niagara International Airport.
delete	1.0	According to Becky Gibbons of New York State Police and Chris Collins County Executive in Erie County, New York, the total number of fatalities is 50, including 45 passengers, four crew members and a person on ground, while a woman and daughter on the ground were injured, near the edge of farmland, about seven miles from Buffalo Niagara International Airport.
delete	1.0	According to Becky Gibbons of New York State Police and Chris Collins County Executive in Erie County, New York, total number of fatalities is 50, including 45 passengers, four crew members and a person on the ground, while a woman and daughter on the ground were injured, near the edge of farmland, about seven miles from Buffalo Niagara International Airport.
delete	1.0	According to Becky Gibbons of New York State Police and Chris County Executive in Erie County, New York, the total number of fatalities is 50, including 45 passengers, four crew members and a person on the ground, while a woman and daughter on the ground were injured, near the edge of farmland, about seven miles from Buffalo Niagara International Airport.
delete	1.0	According to Gibbons of New York State Police and Chris Collins County Executive in Erie County, New York, the total number of fatalities is 50, including 45 passengers, four crew members and a person on the ground, while a woman and daughter on the ground were injured, near the edge of farmland, about seven miles from Buffalo Niagara International Airport.
delete	1.0	According to Becky Gibbons of New York State Police and Chris Collins County Executive in Erie County, New York, the total number of fatalities is 50, including 45 passengers, four crew members and a person on the, while a woman and daughter on the ground were injured, near the edge of farmland, about seven miles from Buffalo Niagara International Airport.
delete	1.0	According to Becky Gibbons of New State Police and Chris Collins County Executive in Erie County, New York, the total number of fatalities is 50, including 45 passengers, four crew members and a person on the ground, while a woman and daughter on the ground were injured, near the edge of farmland, about seven miles from Buffalo Niagara International Airport.
delete	1.0	According to Becky Gibbons of New York State Police and Chris Collins County Executive in Erie County, New York, the total number of fatalities is 50, including 45 passengers, four members and a person on the ground, while a woman and daughter on the ground were injured, near the edge of farmland, about seven miles from Buffalo Niagara International Airport.
delete	1.0	According to Becky Gibbons of New York State Police Chris Collins County Executive in Erie County, New York, the total number of fatalities is 50, including 45 passengers, four crew members and a person on the ground, while a woman and daughter on the ground were injured, near the edge of farmland, about seven miles from Buffalo Niagara International Airport.
delete	1.0	According to Becky Gibbons of New York State Police and Chris Collins County Executive in Erie County, New York, the total number of fatalities is 50, including 45 passengers, four crew members and a person on the ground, while a woman and daughter on the ground were injured, the edge of farmland, about seven miles from Buffalo Niagara International Airport.
delete	1.0	According to Becky Gibbons of New York State Police and Chris Collins County Executive in Erie County, New York, the total number of fatalities is 50, including 45 passengers, four crew members and a person on the ground, while a woman and daughter on the ground were injured, near the edge of farmland, about seven miles from Niagara International Airport.
delete	1.0	According to Becky Gibbons of New York State Police and Chris Collins County Executive in Erie, New York, the total number of fatalities is 50, including 45 passengers, four crew members and a person on the ground, while a woman and daughter on the ground were injured, near the edge of farmland, about seven miles from Buffalo Niagara International Airport.
delete	1.0	According to Becky Gibbons of New York State Police and Chris Collins County Executive in Erie County, New York, the total number of fatalities is 50, including 45 passengers, four crew members and a person on the ground, while a woman and daughter on the ground were injured, near the edge of farmland, about seven miles from Niagara International Airport.
delete	1.0	According to Becky Gibbons of New York State Police and Chris Collins County Executive in Erie County, New York, the total number of fatalities is 50, including 45 passengers, four crew members and a person on the ground, while a woman and daughter on the ground were injured, near the edge of farmland, about seven from Buffalo Niagara International Airport.
delete	1.0	According to Becky Gibbons of New York Police and Chris Collins County Executive in Erie County, New York, the total number of fatalities is 50, including 45 passengers, four crew members and a person on the ground, while a woman and daughter on the ground were injured, near the edge of farmland, about seven miles from Buffalo Niagara International Airport.
delete	1.0	According to Becky Gibbons of New York State Police and Chris Collins County Executive in Erie County, New York, the total number of fatalities is 50, including 45 passengers, four crew members and a person the ground, while a woman and daughter on the ground were injured, near the edge of farmland, about seven miles from Buffalo Niagara International Airport.
delete	1.0	According to Becky Gibbons of New York State Police and Chris Collins County Executive in Erie County, New York, the total number of fatalities is 50, including 45 passengers, four crew members and a person on the ground, while a woman and daughter on the ground were injured, near the of farmland, about seven miles from Buffalo Niagara International Airport.
delete	1.0	According to Becky Gibbons of New York State Police and Chris Collins County Executive in Erie County, New York, the total number of fatalities is 50, including 45 passengers, four crew members and a person on the ground, while a woman and daughter on the ground were injured, near the edge of, about seven miles from Buffalo Niagara International Airport.
delete	1.0	According to Becky Gibbons of York State Police and Chris Collins County Executive in Erie County, New York, the total number of fatalities is 50, including 45 passengers, four crew members and a person on the ground, while a woman and daughter on the ground were injured, near the edge of farmland, about seven miles from Buffalo Niagara International Airport.
delete	1.0	According to Becky Gibbons of New York State Police and Chris Collins County Executive in Erie County, New York, the total number of fatalities is 50, including 45 passengers, four crew members and a person on the ground, while a woman and daughter the ground were injured, near the edge of farmland, about seven miles from Buffalo Niagara International Airport.
delete	1.0	According to Becky Gibbons of New York State Police and Chris Collins County Executive in Erie County, New York, the total of fatalities is 50, including 45 passengers, four crew members and a person on the ground, while a woman and daughter on the ground were injured, near the edge of farmland, about seven miles from Buffalo Niagara International Airport.
delete	1.0	According to Becky Gibbons of New York State and Chris Collins County Executive in Erie County, New York, the total number of fatalities is 50, including 45 passengers, four crew members and a person on the ground, while a woman and daughter on the ground were injured, near the edge of farmland, about seven miles from Buffalo Niagara International Airport.
delete	1.0	According to Becky Gibbons of New York State Police and Chris Collins County Executive in Erie County, New York, the total number of fatalities is 50, including 45 passengers, four crew members and a person on the ground, while a woman and daughter on the ground were injured, near the edge farmland, about seven miles from Buffalo Niagara International Airport.
delete	1.0	According to Becky Gibbons of New York State Police and Chris Collins County Executive Erie County, New York, the total number of fatalities is 50, including 45 passengers, four crew members and a person on the ground, while a woman and daughter on the ground were injured, near the edge of farmland, about seven miles from Buffalo Niagara International Airport.
delete	1.0	According to Becky Gibbons of New York State Police and Chris Collins County Executive Erie County, New York, the total number of fatalities is 50, including 45 passengers, four crew members and a person on the ground, while a woman and daughter on the ground were injured, near the edge of farmland, about seven miles from Buffalo Niagara International Airport.
delete	1.0	According to Becky Gibbons of New York State Police and Chris Collins County Executive in Erie County, New York, the total of fatalities is 50, including 45 passengers, four crew members and a person on the ground, while a woman and daughter on the ground were injured, near the edge of farmland, about seven miles from Buffalo Niagara International Airport.
delete	1.0	According to Becky Gibbons of New York State Police and Chris Collins County Executive in Erie County, New York, the total number of fatalities is 50, including 45 passengers, four crew members and a person on the, while a woman and daughter on the ground were injured, near the edge of farmland, about seven miles from Buffalo Niagara International Airport.
delete	1.0	According to Becky Gibbons of New York State Police and Chris Collins County Executive in Erie County, New York, the total number of fatalities is 50, including 45, four crew members and a person on the ground, while a woman and daughter on the ground were injured, near the edge of farmland, about seven miles from Buffalo Niagara International Airport.
delete	1.0	According to Becky Gibbons of New York State Police and Chris Collins County Executive in Erie County, New York, the total number of fatalities is 50, including 45 passengers, four crew members and a person on the ground, while a woman and daughter on the ground were injured, near the edge farmland, about seven miles from Buffalo Niagara International Airport.
delete	1.0	According to Becky Gibbons of New York State Police and Chris Collins County Executive in Erie County, New York, the total number fatalities is 50, including 45 passengers, four crew members and a person on the ground, while a woman and daughter on the ground were injured, near the edge of farmland, about seven miles from Buffalo Niagara International Airport.
original	1.0	A smaller proportion of Yugoslavia's Italians were settled in Slovenia (at the 1991 national census, some 3000 inhabitants of Slovenia declared themselves as ethnic Italians).
delete	1.0	A smaller proportion of ' s Italians were settled in Slovenia (at the 1991 national census, some 3000 inhabitants of Slovenia declared themselves as ethnic Italians ).
delete	1.0	A smaller proportion of Yugoslavia ' s Italians were settled in Slovenia (at the 1991 national, some 3000 inhabitants of Slovenia declared themselves as ethnic Italians ).
delete	1.0	A smaller proportion of Yugoslavia ' s Italians were settled in Slovenia (at the 1991 census, some 3000 inhabitants of Slovenia declared themselves as ethnic Italians ).
delete	1.0	A smaller proportion of Yugoslavia ' s Italians were settled in Slovenia (at the 1991 national census, some 3000 inhabitants Slovenia declared themselves as ethnic Italians ).
delete	1.0	A smaller proportion of Yugoslavia ' s Italians were settled in Slovenia (at 1991 national census, some 3000 inhabitants of Slovenia declared themselves as ethnic Italians ).
delete	1.0	A smaller proportion of Yugoslavia ' s Italians settled in Slovenia (at the 1991 national census, some 3000 inhabitants of Slovenia declared themselves as ethnic Italians ).
delete	1.0	A smaller proportion of Yugoslavia ' s Italians were settled in Slovenia (at the 1991 national census, some 3000 inhabitants of Slovenia themselves as ethnic Italians ).
delete	1.0	A proportion of Yugoslavia ' s Italians were settled in Slovenia (at the 1991 national census, some 3000 inhabitants of Slovenia declared themselves as ethnic Italians ).
delete	1.0	A smaller proportion of Yugoslavia ' s Italians were settled in Slovenia (at the national census, some 3000 inhabitants of Slovenia declared themselves as ethnic Italians ).
delete	1.0	A smaller proportion of Yugoslavia ' Italians were settled in Slovenia (at the 1991 national census, some 3000 inhabitants of Slovenia declared themselves as ethnic Italians ).
delete	1.0	A proportion of Yugoslavia ' s Italians were settled in Slovenia (at the 1991 national census, some 3000 inhabitants of Slovenia declared themselves as ethnic Italians ).
delete	1.0	A smaller proportion of Yugoslavia ' s Italians were settled Slovenia (at the 1991 national census, some 3000 inhabitants of Slovenia declared themselves as ethnic Italians ).
delete	1.0	A smaller proportion of Yugoslavia ' s Italians were settled in Slovenia (at the 1991 census, some 3000 inhabitants of Slovenia declared themselves as ethnic Italians ).
delete	1.0	A proportion of Yugoslavia ' s Italians were settled in Slovenia (at the 1991 national census, some 3000 inhabitants of Slovenia declared themselves as ethnic Italians ).
delete	1.0	A smaller proportion of ' s Italians were settled in Slovenia (at the 1991 national census, some 3000 inhabitants of Slovenia declared themselves as ethnic Italians ).
delete	1.0	A smaller proportion of Yugoslavia ' s Italians were settled in Slovenia (at the 1991 national census, 3000 inhabitants of Slovenia declared themselves as ethnic Italians ).
delete	1.0	A smaller proportion of Yugoslavia ' s Italians were settled in Slovenia (at the 1991 national census, some 3000 inhabitants of declared themselves as ethnic Italians ).
delete	1.0	A smaller proportion of Yugoslavia ' s Italians were settled in Slovenia (at the 1991 national census, some 3000 inhabitants of declared themselves as ethnic Italians ).
delete	1.0	A smaller proportion of Yugoslavia ' s were settled in Slovenia (at the 1991 national census, some 3000 inhabitants of Slovenia declared themselves as ethnic Italians ).
delete	1.0	A smaller proportion of Yugoslavia ' s were settled in Slovenia (at the 1991 national census, some 3000 inhabitants of Slovenia declared themselves as ethnic Italians ).
delete	1.0	A smaller proportion of Yugoslavia ' s Italians were settled in Slovenia (at the 1991 national census, some 3000 inhabitants of declared themselves as ethnic Italians ).
delete	1.0	A smaller proportion of Yugoslavia ' s Italians were settled in Slovenia (at the 1991 national census, some 3000 inhabitants of Slovenia declared as ethnic Italians ).
delete	1.0	A smaller proportion of Yugoslavia ' Italians were settled in Slovenia (at the 1991 national census, some 3000 inhabitants of Slovenia declared themselves as ethnic Italians ).
delete	1.0	A smaller proportion of Yugoslavia ' s were settled in Slovenia (at the 1991 national census, some 3000 inhabitants of Slovenia declared themselves as ethnic Italians ).
delete	1.0	A smaller proportion of ' s Italians were settled in Slovenia (at the 1991 national census, some 3000 inhabitants of Slovenia declared themselves as ethnic Italians ).
delete	1.0	Smaller proportion of Yugoslavia ' s Italians were settled in Slovenia (at the 1991 national census, some 3000 inhabitants of Slovenia declared themselves as ethnic Italians ).
delete	1.0	A smaller proportion of Yugoslavia ' s Italians were settled in Slovenia (at 1991 national census, some 3000 inhabitants of Slovenia declared themselves as ethnic Italians ).
delete	1.0	A smaller proportion of Yugoslavia ' s Italians were settled in Slovenia (at the 1991 national census, some 3000 inhabitants of declared themselves as ethnic Italians ).
delete	1.0	Smaller proportion of Yugoslavia ' s Italians were settled in Slovenia (at the 1991 national census, some 3000 inhabitants of Slovenia declared themselves as ethnic Italians ).
delete	1.0	A smaller proportion of Yugoslavia ' s Italians were settled in Slovenia (at the 1991 national census, some 3000 inhabitants of Slovenia declared themselves as Italians ).
delete	1.0	A smaller proportion of Yugoslavia ' s Italians were settled in Slovenia (at 1991 national census, some 3000 inhabitants of Slovenia declared themselves as ethnic Italians ).
delete	1.0	A smaller proportion of Yugoslavia ' s Italians were settled in Slovenia (at the 1991 national census, some 3000 inhabitants Slovenia declared themselves as ethnic Italians ).
original	0.0	Eric Harris and Dylan Klebold, seniors at the suburban Denver school, detonated homemade bombs and opened fire with shotguns, a rifle and a semiautomatic handgun on April 20, 1999. They killed a teacher and 12 students and wounded 23 others before committing suicide. The massacre shocked the country like no other. It was the worst school assault in American history at that time, and it came in th…
delete	0.0	Eric Harris and Dylan Klebold, seniors at the suburban Denver school, detonated homemade bombs and opened with shotguns, a rifle and a semiautomatic handgun on April 20, 1999. They killed a teacher and 12 students and wounded 23 others before committing suicide. The massacre shocked the country like no other. It was the worst school assault in American history at that time, and it came in the wak…
delete	0.0	Eric Harris and Klebold, seniors at the suburban Denver school, detonated homemade bombs and opened fire with shotguns, a rifle and a semiautomatic handgun on April 20, 1999. They killed a teacher and 12 students and wounded 23 others before committing suicide. The massacre shocked the country like no other. It was the worst school assault in American history at that time, and it came in the wake…
delete	0.0	Eric Harris and Dylan Klebold, seniors at the suburban Denver school, detonated homemade bombs and opened fire with shotguns, a rifle and a semiautomatic handgun on April 20, 1999. They killed a teacher and 12 students and wounded 23 others before committing suicide. The massacre shocked the country like no other. It was the worst assault in American history at that time, and it came in the wake …
delete	0.0	Eric Harris and Dylan Klebold, seniors the suburban Denver school, detonated homemade bombs and opened fire with shotguns, a rifle and a semiautomatic handgun on April 20, 1999. They killed a teacher and 12 students and wounded 23 others before committing suicide. The massacre shocked the country like no other. It was the worst school assault in American history at that time, and it came in the w…
delete	0.0	Eric Harris and Dylan Klebold, seniors at the suburban Denver school, detonated homemade bombs and opened fire with shotguns, a rifle and a semiautomatic handgun on April 20, 1999. They killed a teacher and 12 students and wounded 23 others before committing suicide. The shocked the country like no other. It was the worst school assault in American history at that time, and it came in the wake of…
delete	0.0	Eric Harris and Dylan Klebold, seniors at the suburban Denver school, detonated homemade bombs and opened fire with shotguns, a rifle and a semiautomatic handgun on April 20, 1999. They killed a teacher and 12 students and wounded 23 others before committing suicide. The massacre shocked the country like no other. It was the worst school assault in American history at that time, and it came in th…
delete	0.0	Eric Harris and Dylan Klebold, seniors at the suburban Denver school, detonated homemade bombs and opened fire with shotguns, a rifle and a semiautomatic handgun on April 20, 1999. They killed a teacher and 12 students and wounded 23 others before committing suicide. The massacre shocked the country like no other. It was the worst school assault American history at that time, and it came in the w…
delete	0.0	Eric Harris and Dylan Klebold, seniors at the suburban Denver school, detonated homemade bombs and opened fire with, a rifle and a semiautomatic handgun on April 20, 1999. They killed a teacher and 12 students and wounded 23 others before committing suicide. The massacre shocked the country like no other. It was the worst school assault in American history at that time, and it came in the wake of…
delete	0.0	Eric Harris and Dylan Klebold, seniors at the suburban Denver school, detonated homemade bombs and opened fire with shotguns, a rifle and a semiautomatic handgun on April 20, 1999. They killed a teacher and 12 students and wounded 23 others before committing suicide. The massacre shocked the country like no other. It was the school assault in American history at that time, and it came in the wake…
delete	0.0	Eric Harris and Dylan Klebold, seniors at the suburban Denver school, detonated homemade bombs and opened fire with shotguns, a rifle and a semiautomatic handgun on April, 1999. They killed a teacher and 12 students and wounded 23 others before committing suicide. The massacre shocked the country like no other. It was the worst school assault in American history at that time, and it came in the w…
delete	0.0	Eric Harris and Dylan Klebold, seniors at the suburban Denver school, detonated homemade bombs and opened fire with shotguns, a and a semiautomatic handgun on April 20, 1999. They killed a teacher and 12 students and wounded 23 others before committing suicide. The massacre shocked the country like no other. It was the worst school assault in American history at that time, and it came in the wake…
delete	0.0	Eric Harris and Dylan Klebold, seniors at the suburban Denver school, detonated homemade bombs and opened fire with shotguns, a rifle and a semiautomatic handgun on April 20, 1999. They killed a teacher and 12 students and wounded 23 others before committing suicide. The massacre shocked the country like no other. It was the worst school assault in American history at that time, and it came in th…
delete	0.0	Eric Harris and Dylan Klebold, seniors at the suburban Denver school, detonated homemade bombs and opened fire with shotguns, a rifle and a semiautomatic handgun on April 20, 1999. They killed a teacher and 12 students and wounded 23 others before committing suicide. The massacre the country like no other. It was the worst school assault in American history at that time, and it came in the wake o…
delete	0.0	Eric Harris and Dylan Klebold, seniors at the suburban Denver school, detonated homemade bombs and opened fire with shotguns, a rifle and a semiautomatic handgun on April 20, 1999. They killed a teacher and 12 students and wounded 23 others before committing suicide. The massacre shocked the country like no other. It was the worst school assault in American history at that time, and it came in th…
delete	0.0	Eric Harris and Dylan Klebold, seniors at the suburban Denver school, detonated homemade bombs and opened fire with shotguns, a rifle and semiautomatic handgun on April 20, 1999. They killed a teacher and 12 students and wounded 23 others before committing suicide. The massacre shocked the country like no other. It was the worst school assault in American history at that time, and it came in the …
delete	0.0	Eric Harris and Dylan Klebold, seniors at the suburban Denver school, detonated homemade bombs and opened fire with shotguns, a rifle and a semiautomatic handgun on April 20, 1999. They killed a teacher and 12 students and wounded 23 others before committing suicide. The massacre shocked the country like no other. It was the worst school assault in American history at that time, and it came in th…
delete	0.0	Eric Harris and Dylan Klebold, seniors at the Denver school, detonated homemade bombs and opened fire with shotguns, a rifle and a semiautomatic handgun on April 20, 1999. They killed a teacher and 12 students and wounded 23 others before committing suicide. The massacre shocked the country like no other. It was the worst school assault in American history at that time, and it came in the wake of…
delete	0.0	Eric Harris and Dylan Klebold, seniors at the suburban Denver school, detonated homemade bombs and opened fire with shotguns, a rifle and a semiautomatic handgun on April 20, 1999. They killed a teacher and 12 students and wounded 23 others before committing suicide. The massacre shocked the country like no other. It was the worst school assault in American history at that time, and it came in th…
delete	0.0	Eric Harris and Dylan Klebold, seniors at the suburban Denver school, detonated homemade bombs and opened fire with shotguns, a rifle and a semiautomatic handgun on April 20, 1999. They killed a teacher 12 students and wounded 23 others before committing suicide. The massacre shocked the country like no other. It was the worst school assault in American history at that time, and it came in the wa…
delete	0.0	Eric Harris and Dylan Klebold, seniors at the suburban Denver school, detonated homemade bombs and opened fire with shotguns, a rifle and a semiautomatic handgun on April 20, 1999. They killed a teacher and 12 students and wounded 23 others before committing suicide. The massacre shocked the like no other. It was the worst school assault in American history at that time, and it came in the wake o…
delete	0.0	Eric Harris and Dylan Klebold, seniors at the suburban Denver school, detonated homemade bombs and opened fire with shotguns, a rifle and a semiautomatic handgun on April 20, 1999. They killed a teacher and 12 students and wounded 23 others before committing. The massacre shocked the country like no other. It was the worst school assault in American history at that time, and it came in the wake o…
delete	0.0	Eric Harris and Dylan Klebold, seniors the suburban Denver school, detonated homemade bombs and opened fire with shotguns, a rifle and a semiautomatic handgun on April 20, 1999. They killed a teacher and 12 students and wounded 23 others before committing suicide. The massacre shocked the country like no other. It was the worst school assault in American history at that time, and it came in the w…
delete	0.0	Eric Harris and Dylan Klebold, seniors at the suburban Denver school, detonated homemade bombs and opened fire with shotguns, a rifle and a semiautomatic handgun on April 20, 1999. They killed a teacher and 12 students and wounded 23 others before committing suicide. The massacre shocked the country like no other. It was the worst school assault in American history at that time, and it came the w…
delete	0.0	Eric Harris and Dylan Klebold, seniors at the suburban Denver school, detonated homemade bombs and opened fire with shotguns, a rifle and a semiautomatic handgun on April 20, 1999. They killed a teacher and 12 students and wounded 23 before committing suicide. The massacre shocked the country like no other. It was the worst school assault in American history at that time, and it came in the wake …
delete	0.0	Eric Harris and Dylan Klebold, seniors at the suburban Denver school, detonated homemade bombs and opened fire with shotguns, a rifle and a semiautomatic handgun on April 20, 1999. They killed a teacher and 12 students and wounded 23 others before committing suicide. The massacre shocked the country like no other. It was the worst school assault in American history at that time, and it came in th…
delete	0.0	Eric Harris and Dylan Klebold, seniors at the suburban Denver school, detonated homemade bombs and opened fire with shotguns, rifle and a semiautomatic handgun on April 20, 1999. They killed a teacher and 12 students and wounded 23 others before committing suicide. The massacre shocked the country like no other. It was the worst school assault in American history at that time, and it came in the …
delete	0.0	Eric Harris and Dylan Klebold, seniors at the suburban Denver school, detonated homemade bombs and opened fire with shotguns, a rifle and a semiautomatic handgun on April 20, 1999. They killed a teacher and 12 students and wounded 23 others before committing suicide. The massacre shocked the country like no other. It was the worst school assault in American history at that time, and it came in th…
delete	0.0	Eric Harris and Dylan Klebold, seniors at the suburban Denver school, detonated homemade bombs and opened fire with shotguns, a rifle and a semiautomatic handgun on April 20, 1999. They killed a teacher and 12 students and wounded 23 others before committing suicide. The massacre shocked the country like no other. It was the worst school assault in American history at that time, and it came in th…
delete	0.0	Eric Harris and Dylan Klebold, seniors at the suburban Denver school, detonated homemade bombs and opened fire with shotguns, a rifle and a semiautomatic handgun on April 20, 1999. They killed a teacher and 12 students and wounded 23 others before committing suicide. The massacre shocked the country like no other. It was the worst school assault in American history at time, and it came in the wak…
delete	0.0	Eric Harris and Dylan Klebold, seniors at the suburban Denver school, detonated homemade bombs and opened fire with shotguns, a rifle and a semiautomatic handgun on April 20, 1999. They killed a teacher and 12 students and wounded 23 others before committing suicide. The massacre shocked the country like no other. It was the worst school assault in American history at that time, and it came in th…
delete	0.0	Eric Harris and Dylan Klebold, seniors the suburban Denver school, detonated homemade bombs and opened fire with shotguns, a rifle and a semiautomatic handgun on April 20, 1999. They killed a teacher and 12 students and wounded 23 others before committing suicide. The massacre shocked the country like no other. It was the worst school assault in American history at that time, and it came in the w…
delete	0.0	Eric Harris and Dylan Klebold, seniors at the suburban Denver school, detonated homemade bombs and opened fire with shotguns, a rifle and a semiautomatic handgun on April 20, 1999. They killed a teacher and 12 students and wounded 23 others before committing suicide. The massacre shocked the country like no other. It was the worst school assault in American history at that time, and it came in th…
original	1.0	47-year-old Susan Boyle from Blackburn, West Lothian in Scotland, made her debut appearance on the show on Saturday night by saying that she had "never been married, never been kissed" and was currently unemployed, living alone at home with her cat, Pebbles. She says that she wants to "be a professional singer", but has "never been given the chance." Audience members and judges Amanda Holden, Sim…
delete	1.0	47 - year - old Susan Boyle from Blackburn, West Lothian in Scotland, made her debut appearance on the show on Saturday night by saying that she had " never been married, never been kissed " and was currently unemployed, living alone at home with her cat, Pebbles. She says that she wants to " be a professional singer ", but has " never been given the chance. " Audience members and judges Amanda H…
delete	1.0	47 - year - old Susan Boyle from Blackburn, West Lothian in Scotland, made her debut appearance on the show on Saturday night by saying that she had " never been married, been kissed " and was currently unemployed, living alone at home with her cat, Pebbles. She says that she wants to " be a professional singer ", but has " never been given the chance. " Audience members and judges Amanda Holden,…
delete	1.0	47 - year - old Susan Boyle from Blackburn, West Lothian in Scotland, made her debut appearance on the show on Saturday night by saying that she had " never been married, never been kissed " and was currently unemployed, living alone at home with her cat, Pebbles. She says that she wants to " be a professional singer ", but has " never been given the chance. " Audience members and judges Amanda H…
delete	1.0	47 - year - old Susan Boyle from Blackburn, West Lothian in Scotland, made her debut appearance on the show on Saturday night by saying that she had " never been married, never been kissed " and was currently unemployed, living alone at home with her cat, Pebbles. She says that she wants to " be a professional singer ", but has " never been given the chance. " Audience members and judges Amanda H…
delete	1.0	47 - year - old Susan Boyle from Blackburn, West Lothian in Scotland, made her debut appearance on the show on Saturday night by saying that she had " never been married, never been kissed " and was currently unemployed, living alone at home with her cat, Pebbles. She says that she wants to " be a professional singer ", but has " never been given the chance. " Audience members judges Amanda Holde…
delete	1.0	47 - year - old Susan Boyle from Blackburn, West Lothian in Scotland, made her debut appearance on the show on Saturday night by saying that she had " never been married, never been kissed " and was currently unemployed, living alone at home with her cat, Pebbles. She that she wants to " be a professional singer ", but has " never been given the chance. " Audience members and judges Amanda Holden…
delete	1.0	47 - year - old Susan Boyle from Blackburn, West Lothian in Scotland, made her debut appearance on the show on Saturday night by saying that she had " never been married, never been kissed " and was currently unemployed, living alone at home with her cat, Pebbles. She says that she wants to " be a professional singer ", but has " never been given the chance. " Audience members and judges Amanda H…
delete	1.0	47 - year - old Susan Boyle from Blackburn, West Lothian in Scotland, made her debut appearance on the show on Saturday night by saying that she had " never been married, never been kissed " and was currently unemployed, living alone at home with her cat, Pebbles. She says that she wants to " be a professional singer ", but has " never been given the chance. " Audience members and judges Amanda H…
delete	1.0	47 - year - old Susan Boyle from Blackburn, West Lothian in Scotland, made her debut appearance on the show on Saturday night by saying that she had " never been married, never been kissed " and was currently unemployed, living alone at home with her, Pebbles. She says that she wants to " be a professional singer ", but has " never been given the chance. " Audience members and judges Amanda Holde…
delete	1.0	47 - year - old Susan Boyle from Blackburn, West Lothian in, made her debut appearance on the show on Saturday night by saying that she had " never been married, never been kissed " and was currently unemployed, living alone at home with her cat, Pebbles. She says that she wants to " be a professional singer ", but has " never been given the chance. " Audience members and judges Amanda Holden, Si…
delete	1.0	47 - year - old Susan Boyle from Blackburn, West Lothian in Scotland, made her debut appearance on the show on Saturday night by saying that she had " never been married, never been kissed " and was currently unemployed, living alone at home with her cat, Pebbles. She says that she wants to " be a professional singer ", but has " never been given the chance. " Audience members and judges Amanda H…
delete	1.0	47 - year - old Boyle from Blackburn, West Lothian in Scotland, made her debut appearance on the show on Saturday night by saying that she had " never been married, never been kissed " and was currently unemployed, living alone at home with her cat, Pebbles. She says that she wants to " be a professional singer ", but has " never been given the chance. " Audience members and judges Amanda Holden,…
delete	1.0	47 - year - old Susan Boyle from Blackburn, West Lothian in Scotland, made her debut appearance on the show on Saturday night by saying that she had " never been married, never been kissed " and was currently unemployed, living alone at home with her cat, Pebbles. She says that she wants to " be a professional singer ", but has " never been given the chance. " Audience members and judges Amanda H…
delete	1.0	47 - year - old Susan Boyle from Blackburn, West Lothian in Scotland, made her debut appearance on the show on Saturday night by saying that she had " never been married, never been kissed " and was currently unemployed, living alone at home with her cat, . She says that she wants to " be a professional singer ", but has " never been given the chance. " Audience members and judges Amanda Holden, …
delete	1.0	47 - year - old Susan Boyle from Blackburn, West Lothian in Scotland, made her debut appearance on the show on Saturday night by saying that she had " never been married, never been kissed " and was currently unemployed, living at home with her cat, Pebbles. She says that she wants to " be a professional singer ", but has " never been given the chance. " Audience members and judges Amanda Holden,…
delete	1.0	47 - year - old Susan Boyle from Blackburn, West Lothian in Scotland, made her debut appearance on the show on Saturday night by saying that she had " never been married, never been kissed " and was currently unemployed, living alone at home with her cat, Pebbles. She says that she wants to " be a professional singer ", but has " never been given the chance. " Audience members and judges Amanda H…
delete	1.0	47 - year - old Susan Boyle from Blackburn, West Lothian in Scotland, made her debut appearance on the show on Saturday night by saying that she had " never been married, never been kissed " and was currently unemployed, living alone at home with her cat, Pebbles. She says that she wants to " be a professional singer ", but has " never been given the chance. " Audience members judges Amanda Holde…
delete	1.0	47 - year - old Susan Boyle from Blackburn, West Lothian in, made her debut appearance on the show on Saturday night by saying that she had " never been married, never been kissed " and was currently unemployed, living alone at home with her cat, Pebbles. She says that she wants to " be a professional singer ", but has " never been given the chance. " Audience members and judges Amanda Holden, Si…
delete	1.0	47 - year - old Susan Boyle from Blackburn, West Lothian in Scotland, made her debut appearance on the show on Saturday night by saying that she had " never been married, never been kissed " and was currently unemployed, living alone at home with her cat, Pebbles. She says that she wants to " be a professional singer ", but has " never been given the chance. " Audience members and judges Amanda H…
delete	1.0	47 - year - old Susan Boyle from Blackburn, West Lothian in Scotland, made her debut appearance on the show on Saturday night by saying that she had " never been married, never been kissed " and was currently unemployed, living alone at home her cat, Pebbles. She says that she wants to " be a professional singer ", but has " never been given the chance. " Audience members and judges Amanda Holden…
delete	1.0	47 - year - old Susan Boyle from Blackburn, West Lothian in Scotland, made her debut appearance on the show on Saturday night by saying that she had " never been married, never been kissed " and was currently unemployed, living alone at home with her cat, Pebbles. She says that she wants to " be a professional singer ", but has " never been given the chance. " Audience members and judges Amanda H…
delete	1.0	47 - year - old Susan Boyle from Blackburn, West Lothian in Scotland, made her debut appearance on the show on Saturday night by saying that she had " never been married, never been kissed " and was currently unemployed, living alone at home with her cat, Pebbles. She says that she wants to " be a professional singer ", has " never been given the chance. " Audience members and judges Amanda Holde…
delete	1.0	47 - year - old Susan Boyle from Blackburn, West Lothian in Scotland, made her debut appearance on the show on Saturday night by saying that she had " never been married, never been kissed " and was currently unemployed, living alone at home with her cat, Pebbles. She says that she wants to " be a professional singer ", but has " never been given the chance. " Audience and judges Amanda Holden, S…
delete	1.0	47 - year - old Susan Boyle from Blackburn, West Lothian in Scotland, made her debut appearance on the show on Saturday night by saying that she had " never been married, never been kissed " and was currently unemployed, living alone at home with her cat, Pebbles. She says that she wants to " be a professional singer ", but has " never been given the chance. " Audience members and judges Amanda H…
delete	1.0	47 - year - old Susan Boyle from Blackburn, West Lothian in Scotland, made her debut appearance on the show on Saturday night by saying that she had " never been married, never been kissed " and was currently unemployed, living alone at home with her cat, Pebbles. She says that she wants to " be a professional singer ", but has " never been given the chance. " Audience members and judges Amanda H…
delete	1.0	47 - year - old Susan Boyle from Blackburn, West Lothian in Scotland, made her debut appearance on the show on Saturday night by saying that she had " never been married, never been kissed " and was currently unemployed, living alone at home with her cat, Pebbles. She says that she wants to " be a professional singer ", but has " never been given the chance. " Audience members and judges Amanda H…
delete	1.0	47 - year - old Susan Boyle from Blackburn, West Lothian in Scotland, made her debut appearance on the show on Saturday night by saying that she had " never been married, never been kissed " and was currently unemployed, living alone at home with her cat, Pebbles. She says that she wants to " be a professional singer ", but has " never been given the chance. " Audience members and judges Amanda H…
delete	1.0	47 - year - old Susan Boyle from Blackburn, West Lothian in Scotland, made her debut appearance on the show on Saturday night by saying that she had " never been married, never been kissed " and was currently unemployed, living alone at home with her cat, Pebbles. She says that she wants to " be a professional singer ", but has " never been given the chance. " Audience members and judges Amanda H…
delete	1.0	47 - year - old Susan Boyle from Blackburn, West Lothian in Scotland, made her debut appearance on the show on Saturday night by saying that she had " never been married, never been kissed " and was currently unemployed, living alone at home with her cat, Pebbles. She says that she wants to " be a professional singer ", but has " never been given the chance. " Audience members and judges Amanda H…
delete	1.0	47 - year - old Susan Boyle from Blackburn, West Lothian in Scotland, made her debut appearance on the show on Saturday night by saying that she had " never been married, never been kissed " and was currently unemployed, living alone at home with her cat, Pebbles. She says that she wants to " be a professional singer ", but has " never been given the chance. " Audience members and judges Amanda H…
delete	1.0	47 - year - old Susan Boyle from Blackburn, West Lothian in Scotland, made her debut appearance on the show on Saturday night by saying that she had " never been married, never been kissed " and was currently unemployed, living alone at home with her cat, Pebbles. She says that she wants to " be a professional singer ", but has " never been given the chance. " Audience members and judges Amanda H…
delete	1.0	47 - year - old Susan Boyle from Blackburn, West Lothian in Scotland, made her debut appearance on the show on Saturday night by saying that she had " never been married, never been kissed " and was currently unemployed, living alone at home with her cat, Pebbles. She says that she wants to " be a professional singer ", but has " never given the chance. " Audience members and judges Amanda Holden…
original	1.0	On October 1 2001, EU and other countries introduced the option for domestic animal owners to apply for Pet passports under the Pets Travel Scheme (PETS for short), for pets returning from abroad to the United Kingdom. This replaced the old system of 6 months compulsory quarantine for all domestic pets.
delete	1.0	On October 1 2001, EU and other countries introduced the option for domestic animal owners to apply for Pet passports under the Pets Travel Scheme (PETS for short ), for pets returning from abroad the United Kingdom. This replaced the old system of 6 months compulsory quarantine for all domestic pets.
delete	1.0	On 1 2001, EU and other countries introduced the option for domestic animal owners to apply for Pet passports under the Pets Travel Scheme (PETS for short ), for pets returning from abroad to the United Kingdom. This replaced the old system of 6 months compulsory quarantine for all domestic pets.
delete	1.0	On October 1 2001, EU and other countries introduced the option for domestic animal owners to apply for Pet passports under the Pets Travel Scheme (PETS for short ), for pets returning from abroad to the United Kingdom. This replaced the old system of 6 months compulsory quarantine for all domestic.
delete	1.0	On October 1 2001, EU and other countries introduced the option for domestic animal owners to apply for Pet passports under the Pets Travel Scheme (PETS short ), for pets returning from abroad to the United Kingdom. This replaced the old system of 6 months compulsory quarantine for all domestic pets.
delete	1.0	On October 1 2001, EU and other countries introduced the option for domestic animal owners to apply for passports under the Pets Travel Scheme (PETS for short ), for pets returning from abroad to the United Kingdom. This replaced the old system of 6 months compulsory quarantine for all domestic pets.
delete	1.0	On October 1 2001, EU and other countries introduced the option for domestic animal owners to apply for Pet passports under the Pets Travel Scheme (PETS for short ), for pets returning from abroad to the United Kingdom. replaced the old system of 6 months compulsory quarantine for all domestic pets.
delete	1.0	On October 1 2001, EU and other countries introduced the option for domestic animal owners to apply for Pet passports under the Pets Travel Scheme (PETS for short ), for pets returning from abroad to the Kingdom. This replaced the old system of 6 months compulsory quarantine for all domestic pets.
delete	1.0	On October 1 2001, EU and other countries introduced the option for domestic animal owners to apply for Pet passports under the Pets Travel Scheme (PETS for short ), for pets returning from abroad to the United Kingdom. replaced the old system of 6 months compulsory quarantine for all domestic pets.
delete	1.0	On October 1 2001, EU and other countries introduced the option for animal owners to apply for Pet passports under the Pets Travel Scheme (PETS for short ), for pets returning from abroad to the United Kingdom. This replaced the old system of 6 months compulsory quarantine for all domestic pets.
delete	1.0	On October 1 2001, EU and other countries introduced the option domestic animal owners to apply for Pet passports under the Pets Travel Scheme (PETS for short ), for pets returning from abroad to the United Kingdom. This replaced the old system of 6 months compulsory quarantine for all domestic pets.
delete	1.0	On October 1 2001, EU and other countries introduced the option for domestic animal owners to apply for Pet passports the Pets Travel Scheme (PETS for short ), for pets returning from abroad to the United Kingdom. This replaced the old system of 6 months compulsory quarantine for all domestic pets.
delete	1.0	On October 1 2001, EU and countries introduced the option for domestic animal owners to apply for Pet passports under the Pets Travel Scheme (PETS for short ), for pets returning from abroad to the United Kingdom. This replaced the old system of 6 months compulsory quarantine for all domestic pets.
delete	1.0	On October 1 2001, EU and other countries introduced the option for domestic animal owners to apply for Pet passports under the Pets Travel Scheme (PETS for short ), for pets returning from abroad to the United Kingdom. This replaced the old system of 6 months compulsory for all domestic pets.
delete	1.0	On October 1 2001, EU and other countries introduced the option for domestic animal owners to apply for Pet passports under the Pets Travel Scheme (PETS for short ), for pets returning from abroad to the United. This replaced the old system of 6 months compulsory quarantine for all domestic pets.
delete	1.0	On October 1 2001, EU and other countries introduced the option for domestic animal owners to apply for passports under the Pets Travel Scheme (PETS for short ), for pets returning from abroad to the United Kingdom. This replaced the old system of 6 months compulsory quarantine for all domestic pets.
delete	1.0	On October 1 2001, EU and other countries introduced the option for domestic animal owners to apply for Pet passports under the Pets Travel Scheme (PETS for short ), for pets returning from abroad to the United Kingdom. This replaced the old system of 6 months quarantine for all domestic pets.
delete	1.0	On October 1 2001, EU and other countries introduced the option for domestic animal owners to apply for Pet under the Pets Travel Scheme (PETS for short ), for pets returning from abroad to the United Kingdom. This replaced the old system of 6 months compulsory quarantine for all domestic pets.
delete	1.0	On October 1 2001, EU and other countries introduced the option for animal owners to apply for Pet passports under the Pets Travel Scheme (PETS for short ), for pets returning from abroad to the United Kingdom. This replaced the old system of 6 months compulsory quarantine for all domestic pets.
delete	1.0	On October 1 2001, EU and other countries introduced the option for domestic animal owners to apply for Pet passports under the Pets Travel Scheme (PETS for short ), for pets returning from abroad to the United. This replaced the old system of 6 months compulsory quarantine for all domestic pets.
delete	1.0	On October 1 2001, EU and other countries introduced the option for domestic animal owners to apply for Pet passports under the Pets Travel Scheme (PETS for short ), for pets returning from abroad the United Kingdom. This replaced the old system of 6 months compulsory quarantine for all domestic pets.
delete	1.0	On October 1 2001, EU and other introduced the option for domestic animal owners to apply for Pet passports under the Pets Travel Scheme (PETS for short ), for pets returning from abroad to the United Kingdom. This replaced the old system of 6 months compulsory quarantine for all domestic pets.
delete	1.0	October 1 2001, EU and other countries introduced the option for domestic animal owners to apply for Pet passports under the Pets Travel Scheme (PETS for short ), for pets returning from abroad to the United Kingdom. This replaced the old system of 6 months compulsory quarantine for all domestic pets.
delete	1.0	On October 1 2001, EU and other countries introduced the option for domestic animal owners to apply Pet passports under the Pets Travel Scheme (PETS for short ), for pets returning from abroad to the United Kingdom. This replaced the old system of 6 months compulsory quarantine for all domestic pets.
delete	1.0	On October 1 2001, EU and other countries introduced the option for domestic owners to apply for Pet passports under the Pets Travel Scheme (PETS for short ), for pets returning from abroad to the United Kingdom. This replaced the old system of 6 months compulsory quarantine for all domestic pets.
delete	1.0	On October 1 2001, EU and other countries introduced the option for domestic owners to apply for Pet passports under the Pets Travel Scheme (PETS for short ), for pets returning from abroad to the United Kingdom. This replaced the old system of 6 months compulsory quarantine for all domestic pets.
delete	1.0	On October 1 2001, EU and other countries introduced the option for domestic animal owners to apply for Pet passports under the Pets Travel Scheme (PETS for short ), for pets returning from abroad to the United Kingdom. This replaced the old system of 6 months compulsory quarantine for domestic pets.
delete	1.0	On October 1 2001, EU and other countries introduced the option for domestic animal owners apply for Pet passports under the Pets Travel Scheme (PETS for short ), for pets returning from abroad to the United Kingdom. This replaced the old system of 6 months compulsory quarantine for all domestic pets.
delete	1.0	On October 1 2001, EU and other countries introduced the option for domestic animal owners to apply for Pet passports under the Pets Travel Scheme (PETS for short ), for pets returning from abroad to United Kingdom. This replaced the old system of 6 months compulsory quarantine for all domestic pets.
delete	1.0	On October 1 2001, EU and other countries introduced the option for animal owners to apply for Pet passports under the Pets Travel Scheme (PETS for short ), for pets returning from abroad to the United Kingdom. This replaced the old system of 6 months compulsory quarantine for all domestic pets.
delete	1.0	On October 1 2001, EU and other countries introduced the option for domestic animal owners to apply for Pet passports under the Pets Travel Scheme (PETS for short ), for pets returning abroad to the United Kingdom. This replaced the old system of 6 months compulsory quarantine for all domestic pets.
delete	1.0	On October 1 2001, EU and other countries introduced the option for domestic animal owners to apply for Pet passports the Pets Travel Scheme (PETS for short ), for pets returning from abroad to the United Kingdom. This replaced the old system of 6 months compulsory quarantine for all domestic pets.
delete	1.0	On October 1 2001, EU and other countries introduced the option for domestic animal owners to apply for Pet passports under the Pets Travel Scheme (for short ), for pets returning from abroad to the United Kingdom. This replaced the old system of 6 months compulsory quarantine for all domestic pets.
original	0.0	The Longest Day ever lengthens. The 25th anniversary celebration of the first Normandy landing lasted three days; the 50th will spread out over a year.
delete	0.0	The Longest Day ever lengthens. The 25th anniversary celebration of the first Normandy landing lasted three days; the 50th will out over a year.
delete	0.0	The Longest Day ever lengthens. The 25th anniversary celebration of the first Normandy landing lasted three days; the will spread out over a year.
delete	0.0	The Longest Day ever lengthens. The 25th anniversary celebration of the first Normandy landing lasted days; the 50th will spread out over a year.
delete	0.0	The Longest Day ever lengthens. The 25th anniversary celebration the first Normandy landing lasted three days; the 50th will spread out over a year.
delete	0.0	The Longest Day ever lengthens. The 25th anniversary celebration of the first Normandy landing lasted three days; the 50th will spread over a year.
delete	0.0	The Longest Day ever lengthens. The 25th anniversary of the first Normandy landing lasted three days; the 50th will spread out over a year.
delete	0.0	The Longest Day lengthens. The 25th anniversary celebration of the first Normandy landing lasted three days; the 50th will spread out over a year.
delete	0.0	The Longest Day ever lengthens. The 25th anniversary celebration of the first Normandy landing lasted three days; 50th will spread out over a year.
delete	0.0	The Longest Day ever lengthens. The 25th anniversary celebration of the first Normandy landing lasted three days; the 50th will out over a year.
delete	0.0	The Longest Day ever lengthens. The 25th anniversary of the first Normandy landing lasted three days; the 50th will spread out over a year.
delete	0.0	The Longest Day ever lengthens. 25th anniversary celebration of the first Normandy landing lasted three days; the 50th will spread out over a year.
delete	0.0	The Longest Day ever lengthens. 25th anniversary celebration of the first Normandy landing lasted three days; the 50th will spread out over a year.
delete	0.0	The Longest Day ever lengthens. The 25th anniversary celebration of the first Normandy landing lasted three; the 50th will spread out over a year.
delete	0.0	The Longest Day ever lengthens. The 25th anniversary celebration of the first Normandy landing lasted three days; the 50th will spread out over year.
delete	0.0	The Longest Day ever lengthens. The 25th anniversary celebration of the first Normandy landing lasted three days; the 50th spread out over a year.
delete	0.0	The Longest Day ever lengthens. 25th anniversary celebration of the first Normandy landing lasted three days; the 50th will spread out over a year.
delete	0.0	The Longest Day ever lengthens. The 25th anniversary celebration of the first Normandy lasted three days; the 50th will spread out over a year.
delete	0.0	The Longest Day ever lengthens. The 25th anniversary celebration of the first Normandy landing lasted three days; the 50th will spread out a year.
delete	0.0	The Longest Day ever lengthens. The 25th anniversary celebration the first Normandy landing lasted three days; the 50th will spread out over a year.
delete	0.0	The Longest Day ever lengthens. The 25th anniversary celebration of the first landing lasted three days; the 50th will spread out over a year.
delete	0.0	The Longest Day ever lengthens. The 25th anniversary celebration of the first landing lasted three days; the 50th will spread out over a year.
delete	0.0	The Longest Day ever lengthens. The 25th celebration of the first Normandy landing lasted three days; the 50th will spread out over a year.
delete	0.0	The Longest Day ever lengthens. 25th anniversary celebration of the first Normandy landing lasted three days; the 50th will spread out over a year.
delete	0.0	The Longest Day ever lengthens. The 25th anniversary celebration of the first Normandy lasted three days; the 50th will spread out over a year.
delete	0.0	The Longest Day ever lengthens. 25th anniversary celebration of the first Normandy landing lasted three days; the 50th will spread out over a year.
delete	0.0	The Longest Day ever lengthens. The 25th anniversary celebration of the first Normandy landing lasted three days; 50th will spread out over a year.
delete	0.0	The Longest Day ever lengthens. The 25th anniversary celebration of the first Normandy landing lasted three days; 50th will spread out over a year.
delete	0.0	The Longest Day ever lengthens. The 25th anniversary celebration of first Normandy landing lasted three days; the 50th will spread out over a year.
delete	0.0	The Longest Day ever lengthens. The 25th celebration of the first Normandy landing lasted three days; the 50th will spread out over a year.
delete	0.0	The Longest Day ever lengthens. The anniversary celebration of the first Normandy landing lasted three days; the 50th will spread out over a year.
delete	0.0	The Longest Day ever lengthens. The 25th anniversary celebration of the first Normandy landing lasted three days; the 50th will spread out over a.
delete	0.0	The Longest Day ever. The 25th anniversary celebration of the first Normandy landing lasted three days; the 50th will spread out over a year.
original	1.0	The Qin (from which the name China is derived) established the approximate boundaries and basic administrative system that all subsequent dynasties were to follow.
delete	1.0	The Qin (from which the name China is derived) established the approximate and basic administrative system that all subsequent dynasties were to follow.
delete	1.0	The Qin (from which the name China is derived) established the approximate boundaries and basic system that all subsequent dynasties were to follow.
delete	1.0	The Qin (from which the name China is derived) established the approximate boundaries and basic administrative system that all subsequent were to follow.
delete	1.0	The Qin (from which the name China is derived) established the approximate boundaries and basic administrative system that all subsequent dynasties to follow.
delete	1.0	The Qin (from which the name China is derived) established the approximate boundaries and basic administrative system that subsequent dynasties were to follow.
delete	1.0	The Qin (from which name China is derived) established the approximate boundaries and basic administrative system that all subsequent dynasties were to follow.
delete	1.0	The Qin (from which the name China is) established the approximate boundaries and basic administrative system that all subsequent dynasties were to follow.
delete	1.0	The Qin (from which the name China derived) established the approximate boundaries and basic administrative system that all subsequent dynasties were to follow.
delete	1.0	The Qin (from which the name China derived) established the approximate boundaries and basic administrative system that all subsequent dynasties were to follow.
delete	1.0	The Qin (from which the name China is derived) established the approximate and basic administrative system that all subsequent dynasties were to follow.
delete	1.0	The Qin (from which the name China is derived) established the approximate boundaries and basic administrative system that all subsequent dynasties were follow.
delete	1.0	The Qin (from which the name China is derived) established the approximate boundaries and basic administrative system that subsequent dynasties were to follow.
delete	1.0	The Qin (from which the name China is derived) established the boundaries and basic administrative system that all subsequent dynasties were to follow.
delete	1.0	The Qin (from which the name China is derived) established the approximate boundaries and basic administrative system that all dynasties were to follow.
delete	1.0	The Qin (from which the name China is derived) established the approximate boundaries and basic administrative system that all dynasties were to follow.
delete	1.0	The Qin (from which the name China is derived) established the approximate boundaries and basic administrative system all subsequent dynasties were to follow.
delete	1.0	The Qin (from which the name China is derived) established the approximate boundaries and basic administrative system that all subsequent dynasties were to.
delete	1.0	The (from which the name China is derived) established the approximate boundaries and basic administrative system that all subsequent dynasties were to follow.
delete	1.0	The Qin (from which the name China is derived) the approximate boundaries and basic administrative system that all subsequent dynasties were to follow.
delete	1.0	The Qin (from which the name China is derived) established the approximate boundaries and administrative system that all subsequent dynasties were to follow.
delete	1.0	The Qin (from which the name China is derived) established the approximate boundaries and basic administrative that all subsequent dynasties were to follow.
delete	1.0	The Qin (from which the name China is derived) established the approximate boundaries and basic administrative system that all subsequent dynasties were follow.
delete	1.0	The Qin (from which the name China is derived) established the boundaries and basic administrative system that all subsequent dynasties were to follow.
delete	1.0	The Qin (from which the name China is derived) established the approximate boundaries and basic administrative system that all subsequent were to follow.
delete	1.0	Qin (from which the name China is derived) established the approximate boundaries and basic administrative system that all subsequent dynasties were to follow.
delete	1.0	The Qin (from which name China is derived) established the approximate boundaries and basic administrative system that all subsequent dynasties were to follow.
delete	1.0	The Qin (from which the name China is derived) established the approximate boundaries and basic system that all subsequent dynasties were to follow.
delete	1.0	The Qin (from which the name China is derived) established the approximate boundaries and basic system that all subsequent dynasties were to follow.
delete	1.0	Qin (from which the name China is derived) established the approximate boundaries and basic administrative system that all subsequent dynasties were to follow.
delete	1.0	The (from which the name China is derived) established the approximate boundaries and basic administrative system that all subsequent dynasties were to follow.
delete	1.0	The Qin (from which the name China is derived) established the approximate and basic administrative system that all subsequent dynasties were to follow.
delete	1.0	The Qin (from which the name China is derived) established the approximate boundaries and basic administrative system that all subsequent were to follow.
original	1.0	Hands Across the Divide was formed in March 2001, and one of its immediate aims was to press for more freedom of contact and communication right away between the two parts of Cyprus, and for early progress towards a solution to 'the Cyprus problem'.
delete	1.0	Hands Across the Divide was formed in March 2001, and one of its immediate aims was to for more freedom of contact and communication right away between the two parts of Cyprus, and for early progress towards a solution to ' the Cyprus problem '.
delete	1.0	Hands Across the Divide was formed March 2001, and one of its immediate aims was to press for more freedom of contact and communication right away between the two parts of Cyprus, and for early progress towards a solution to ' the Cyprus problem '.
delete	1.0	Hands Across the was formed in March 2001, and one of its immediate aims was to press for more freedom of contact and communication right away between the two parts of Cyprus, and for early progress towards a solution to ' the Cyprus problem '.
delete	1.0	Hands Across the Divide was formed in March 2001, and one of its immediate aims was to press for more freedom of and communication right away between the two parts of Cyprus, and for early progress towards a solution to ' the Cyprus problem '.
delete	1.0	Hands Across the Divide was formed in March 2001, and one of its immediate aims was to press for more freedom of contact and communication right away between the two parts Cyprus, and for early progress towards a solution to ' the Cyprus problem '.
delete	1.0	Hands Across the Divide was formed in March 2001, and one of its immediate aims was to press for more freedom of contact communication right away between the two parts of Cyprus, and for early progress towards a solution to ' the Cyprus problem '.
delete	1.0	Hands Across the Divide was formed in March 2001, and one of its immediate aims was to press for more freedom of contact and communication right away between the two parts of Cyprus, and early progress towards a solution to ' the Cyprus problem '.
delete	1.0	Hands Across the Divide was formed in March 2001, and one of its immediate aims was to press for more freedom of contact and communication right away between the two parts of Cyprus, and for early progress towards solution to ' the Cyprus problem '.
delete	1.0	Hands Across the Divide was formed in March 2001, and one of its immediate aims was press for more freedom of contact and communication right away between the two parts of Cyprus, and for early progress towards a solution to ' the Cyprus problem '.
delete	1.0	Hands Across the Divide was formed in March 2001, and one of immediate aims was to press for more freedom of contact and communication right away between the two parts of Cyprus, and for early progress towards a solution to ' the Cyprus problem '.
delete	1.0	Hands Across the Divide was formed in March 2001, and one of its immediate aims was to press for more freedom of contact and communication right away the two parts of Cyprus, and for early progress towards a solution to ' the Cyprus problem '.
delete	1.0	Hands Across the Divide was formed in March 2001, and one of its immediate aims was to press for more freedom of contact and right away between the two parts of Cyprus, and for early progress towards a solution to ' the Cyprus problem '.
delete	1.0	Hands Across the Divide was formed in March 2001, and of its immediate aims was to press for more freedom of contact and communication right away between the two parts of Cyprus, and for early progress towards a solution to ' the Cyprus problem '.
delete	1.0	Hands Across the Divide was formed in March 2001, and one of its immediate aims was to press for more freedom of contact and communication right away between the two parts of Cyprus, and for early towards a solution to ' the Cyprus problem '.
delete	1.0	Hands Across the Divide was formed in March 2001, and one of its immediate aims was to press for more freedom of contact and communication right away between the two parts of Cyprus, and for early progress towards a solution to ' Cyprus problem '.
delete	1.0	Hands Across the Divide was formed in March 2001, and one of its immediate aims was to press for more freedom of contact communication right away between the two parts of Cyprus, and for early progress towards a solution to ' the Cyprus problem '.
delete	1.0	Hands Across the Divide formed in March 2001, and one of its immediate aims was to press for more freedom of contact and communication right away between the two parts of Cyprus, and for early progress towards a solution to ' the Cyprus problem '.
delete	1.0	Hands Across the Divide was formed in March 2001, and one of its immediate aims was to press for more freedom of contact and communication right away between the two parts of Cyprus, and for progress towards a solution to ' the Cyprus problem '.
delete	1.0	Hands Across the Divide was formed in March 2001, and one of its immediate aims was to press for more freedom of contact and communication right away between two parts of Cyprus, and for early progress towards a solution to ' the Cyprus problem '.
delete	1.0	Hands Across the Divide was formed in March 2001, and one of its immediate aims was to press more freedom of contact and communication right away between the two parts of Cyprus, and for early progress towards a solution to ' the Cyprus problem '.
delete	1.0	Hands Across the Divide was formed in March 2001, and one of its immediate aims was to press for more freedom of contact and communication right away between the two of Cyprus, and for early progress towards a solution to ' the Cyprus problem '.
delete	1.0	Hands Across the Divide was formed in March 2001, and one of its immediate aims was to press for more freedom of contact communication right away between the two parts of Cyprus, and for early progress towards a solution to ' the Cyprus problem '.
delete	1.0	Hands Across the Divide was formed in March 2001, and one of immediate aims was to press for more freedom of contact and communication right away between the two parts of Cyprus, and for early progress towards a solution to ' the Cyprus problem '.
delete	1.0	Hands Across the Divide was formed in March 2001, and one of its immediate aims was to press for more freedom contact and communication right away between the two parts of Cyprus, and for early progress towards a solution to ' the Cyprus problem '.
delete	1.0	Hands Across the Divide was formed in March 2001, and one of its immediate aims was to press for more freedom of contact and right away between the two parts of Cyprus, and for early progress towards a solution to ' the Cyprus problem '.
delete	1.0	Hands Across the Divide was formed in March 2001, and one of its immediate aims was to press for more freedom of contact communication right away between the two parts of Cyprus, and for early progress towards a solution to ' the Cyprus problem '.
delete	1.0	Hands Across the Divide was formed in March 2001, and of its immediate aims was to press for more freedom of contact and communication right away between the two parts of Cyprus, and for early progress towards a solution to ' the Cyprus problem '.
delete	1.0	Hands Across the Divide was formed in March 2001, and one of its immediate aims was to press for more freedom of contact and communication right away between two parts of Cyprus, and for early progress towards a solution to ' the Cyprus problem '.
delete	1.0	Hands Across the Divide was formed in March 2001, and one of its immediate aims was to press for more freedom of contact communication right away between the two parts of Cyprus, and for early progress towards a solution to ' the Cyprus problem '.
delete	1.0	Hands Across the Divide was formed in March 2001, and one of its immediate aims was press for more freedom of contact and communication right away between the two parts of Cyprus, and for early progress towards a solution to ' the Cyprus problem '.
delete	1.0	Hands Across the Divide was formed in March 2001, and one of its immediate aims was to press for more freedom of contact and communication right away between the two parts of Cyprus, and early progress towards a solution to ' the Cyprus problem '.
delete	1.0	Hands Across the Divide was formed in March, and one of its immediate aims was to press for more freedom of contact and communication right away between the two parts of Cyprus, and for early progress towards a solution to ' the Cyprus problem '.
original	0.0	The IOC meeting will also review reports submitted by the organizing committees of the 1998 Winter Olympic Games in Nagano, Japan; the 2000 Summer Olympic Games in Sydney, Australia and the 2002 Winter Olympic Games in the Salt Lake City, the United States, respectively.
delete	0.0	The IOC meeting will also review reports submitted by the organizing of the 1998 Winter Olympic Games in Nagano, Japan; the 2000 Summer Olympic Games in Sydney, Australia and the 2002 Winter Olympic Games in the Salt Lake City, the United States, respectively.
delete	0.0	The IOC meeting will also review reports submitted by the organizing committees of the 1998 Winter Olympic Games in Nagano, Japan; the 2000 Summer Olympic Games in Sydney, Australia and the 2002 Winter Olympic Games in the Salt Lake, the United States, respectively.
delete	0.0	The IOC meeting will also review reports submitted by the organizing committees of the 1998 Winter Olympic Games in Nagano, Japan; the 2000 Summer Games in Sydney, Australia and the 2002 Winter Olympic Games in the Salt Lake City, the United States, respectively.
delete	0.0	The IOC meeting will also review reports by the organizing committees of the 1998 Winter Olympic Games in Nagano, Japan; the 2000 Summer Olympic Games in Sydney, Australia and the 2002 Winter Olympic Games in the Salt Lake City, the United States, respectively.
delete	0.0	The IOC meeting will also review reports submitted by the organizing committees of the 1998 Olympic Games in Nagano, Japan; the 2000 Summer Olympic Games in Sydney, Australia and the 2002 Winter Olympic Games in the Salt Lake City, the United States, respectively.
delete	0.0	The IOC meeting will also review reports submitted by the organizing committees of the 1998 Winter Olympic Games in Nagano, Japan; the 2000 Summer Olympic in Sydney, Australia and the 2002 Winter Olympic Games in the Salt Lake City, the United States, respectively.
delete	0.0	The IOC meeting will also review reports submitted by the committees of the 1998 Winter Olympic Games in Nagano, Japan; the 2000 Summer Olympic Games in Sydney, Australia and the 2002 Winter Olympic Games in the Salt Lake City, the United States, respectively.
delete	0.0	The IOC meeting will also review reports submitted by the organizing committees of the 1998 Winter Olympic Games Nagano, Japan; the 2000 Summer Olympic Games in Sydney, Australia and the 2002 Winter Olympic Games in the Salt Lake City, the United States, respectively.
delete	0.0	The IOC meeting will also review reports submitted by the organizing committees of the 1998 Winter Olympic Games in Nagano, Japan; the Summer Olympic Games in Sydney, Australia and the 2002 Winter Olympic Games in the Salt Lake City, the United States, respectively.
delete	0.0	The IOC meeting will also review reports submitted by the organizing committees of the 1998 Winter Olympic Games in Nagano, Japan; the 2000 Summer Olympic Games in Sydney, Australia and the 2002 Winter Olympic Games in the Salt Lake, the United States, respectively.
delete	0.0	The IOC meeting will also review reports submitted by the organizing committees of the 1998 Winter Olympic Games in Nagano, Japan; the 2000 Summer Olympic Games in Sydney, Australia and the 2002 Winter Games in the Salt Lake City, the United States, respectively.
delete	0.0	The IOC meeting will also review reports submitted the organizing committees of the 1998 Winter Olympic Games in Nagano, Japan; the 2000 Summer Olympic Games in Sydney, Australia and the 2002 Winter Olympic Games in the Salt Lake City, the United States, respectively.
delete	0.0	The IOC meeting will also review reports submitted by the organizing committees of the 1998 Winter Olympic Games in Nagano, Japan; the 2000 Summer Olympic in Sydney, Australia and the 2002 Winter Olympic Games in the Salt Lake City, the United States, respectively.
delete	0.0	The IOC meeting will also review reports by the organizing committees of the 1998 Winter Olympic Games in Nagano, Japan; the 2000 Summer Olympic Games in Sydney, Australia and the 2002 Winter Olympic Games in the Salt Lake City, the United States, respectively.
delete	0.0	The IOC meeting will also review reports submitted by the organizing committees of the 1998 Winter Olympic Games in Nagano, Japan; the 2000 Summer Olympic Games in Sydney, Australia and the 2002 Winter Olympic Games in the Salt Lake, the United States, respectively.
delete	0.0	The IOC meeting will also review reports submitted by the organizing committees of the 1998 Winter Olympic Games in Nagano, Japan; the 2000 Summer Games in Sydney, Australia and the 2002 Winter Olympic Games in the Salt Lake City, the United States, respectively.
delete	0.0	The IOC meeting will also review reports submitted by the organizing committees of the 1998 Winter Olympic Games in Nagano, Japan; the 2000 Olympic Games in Sydney, Australia and the 2002 Winter Olympic Games in the Salt Lake City, the United States, respectively.
delete	0.0	The IOC meeting will also review reports submitted by the organizing committees of the Winter Olympic Games in Nagano, Japan; the 2000 Summer Olympic Games in Sydney, Australia and the 2002 Winter Olympic Games in the Salt Lake City, the United States, respectively.
delete	0.0	IOC meeting will also review reports submitted by the organizing committees of the 1998 Winter Olympic Games in Nagano, Japan; the 2000 Summer Olympic Games in Sydney, Australia and the 2002 Winter Olympic Games in the Salt Lake City, the United States, respectively.
delete	0.0	The IOC meeting will also review submitted by the organizing committees of the 1998 Winter Olympic Games in Nagano, Japan; the 2000 Summer Olympic Games in Sydney, Australia and the 2002 Winter Olympic Games in the Salt Lake City, the United States, respectively.
delete	0.0	The IOC meeting will also review reports submitted by the organizing committees of 1998 Winter Olympic Games in Nagano, Japan; the 2000 Summer Olympic Games in Sydney, Australia and the 2002 Winter Olympic Games in the Salt Lake City, the United States, respectively.
delete	0.0	The IOC meeting will also review reports submitted by the organizing committees of the 1998 Winter Olympic Games in Nagano, Japan; the 2000 Summer Games in Sydney, Australia and the 2002 Winter Olympic Games in the Salt Lake City, the United States, respectively.
delete	0.0	The IOC meeting will also reports submitted by the organizing committees of the 1998 Winter Olympic Games in Nagano, Japan; the 2000 Summer Olympic Games in Sydney, Australia and the 2002 Winter Olympic Games in the Salt Lake City, the United States, respectively.
delete	0.0	The meeting will also review reports submitted by the organizing committees of the 1998 Winter Olympic Games in Nagano, Japan; the 2000 Summer Olympic Games in Sydney, Australia and the 2002 Winter Olympic Games in the Salt Lake City, the United States, respectively.
delete	0.0	The IOC meeting will also review reports submitted by the organizing committees of the 1998 Winter Olympic Games in Nagano, Japan; the 2000 Summer Olympic Games in Sydney, Australia and the 2002 Winter Olympic Games in Salt Lake City, the United States, respectively.
delete	0.0	The IOC meeting will also review reports submitted by the organizing committees of the 1998 Winter Olympic Games in Nagano, Japan; the 2000 Olympic Games in Sydney, Australia and the 2002 Winter Olympic Games in the Salt Lake City, the United States, respectively.
delete	0.0	The IOC meeting will also review reports submitted by the organizing committees of the 1998 Winter Olympic Games in Nagano, Japan; the Summer Olympic Games in Sydney, Australia and the 2002 Winter Olympic Games in the Salt Lake City, the United States, respectively.
delete	0.0	The IOC meeting will also review reports submitted by the organizing committees of the 1998 Winter Olympic Games in Nagano, Japan; the 2000 Summer Games in Sydney, Australia and the 2002 Winter Olympic Games in the Salt Lake City, the United States, respectively.
delete	0.0	The IOC meeting will also review reports by the organizing committees of the 1998 Winter Olympic Games in Nagano, Japan; the 2000 Summer Olympic Games in Sydney, Australia and the 2002 Winter Olympic Games in the Salt Lake City, the United States, respectively.
delete	0.0	The IOC meeting will also review reports submitted the organizing committees of the 1998 Winter Olympic Games in Nagano, Japan; the 2000 Summer Olympic Games in Sydney, Australia and the 2002 Winter Olympic Games in the Salt Lake City, the United States, respectively.
delete	0.0	The IOC meeting will also review reports submitted by the organizing committees of the 1998 Winter Olympic Games in Nagano, Japan; the 2000 Summer Olympic Games in Sydney, Australia and the 2002 Winter Olympic Games in the Salt Lake, the United States, respectively.
delete	0.0	The IOC meeting will also review reports submitted by the committees of the 1998 Winter Olympic Games in Nagano, Japan; the 2000 Summer Olympic Games in Sydney, Australia and the 2002 Winter Olympic Games in the Salt Lake City, the United States, respectively.
original	1.0	Amazon shares fell nearly 4 percent following the results as the company said operating income would drop as much as 42 percent in the second quarter.
delete	1.0	Amazon shares fell nearly 4 percent following the results as the company said operating income would drop as much as 42 percent in second quarter.
delete	1.0	Amazon fell nearly 4 percent following the results as the company said operating income would drop as much as 42 percent in the second quarter.
delete	1.0	Amazon shares fell nearly 4 percent following the results as the company said operating would drop as much as 42 percent in the second quarter.
delete	1.0	Amazon shares fell 4 percent following the results as the company said operating income would drop as much as 42 percent in the second quarter.
delete	1.0	Amazon shares fell nearly 4 percent following the results as the company said operating income would drop as much as 42 percent in second quarter.
delete	1.0	Amazon shares fell nearly 4 percent following the results as the company said operating income drop as much as 42 percent in the second quarter.
delete	1.0	Amazon shares fell nearly 4 percent following the as the company said operating income would drop as much as 42 percent in the second quarter.
delete	1.0	Amazon shares fell nearly 4 percent the results as the company said operating income would drop as much as 42 percent in the second quarter.
delete	1.0	Amazon shares fell nearly 4 percent following the results as the company operating income would drop as much as 42 percent in the second quarter.
delete	1.0	Amazon shares fell nearly 4 following the results as the company said operating income would drop as much as 42 percent in the second quarter.
delete	1.0	Amazon shares fell nearly 4 percent following the results as the company said income would drop as much as 42 percent in the second quarter.
delete	1.0	Amazon shares fell nearly 4 percent following results as the company said operating income would drop as much as 42 percent in the second quarter.
delete	1.0	Amazon shares fell nearly 4 percent following the results as the company said operating income would drop as much as 42 percent in second quarter.
delete	1.0	Amazon shares fell nearly 4 percent following the results as the said operating income would drop as much as 42 percent in the second quarter.
delete	1.0	Amazon shares fell nearly 4 percent following the results as the company operating income would drop as much as 42 percent in the second quarter.
delete	1.0	Amazon shares fell nearly 4 percent following the results as the company said operating income would drop as much as 42 percent in the quarter.
delete	1.0	Amazon shares fell nearly 4 percent following the results as the company said operating income would drop as much as 42 percent the second quarter.
delete	1.0	Amazon shares fell 4 percent following the results as the company said operating income would drop as much as 42 percent in the second quarter.
delete	1.0	Amazon shares fell nearly 4 percent following the results as the company said operating income would drop as much as 42 percent the second quarter.
delete	1.0	Amazon shares fell nearly 4 percent following the results as the company said operating income drop as much as 42 percent in the second quarter.
delete	1.0	Amazon shares fell nearly 4 percent following the results as the company said operating income would drop as much 42 percent in the second quarter.
delete	1.0	Amazon shares fell nearly 4 percent following the results as the company operating income would drop as much as 42 percent in the second quarter.
delete	1.0	Amazon shares fell nearly 4 percent following the results as company said operating income would drop as much as 42 percent in the second quarter.
delete	1.0	Amazon shares fell nearly 4 percent following the results as the company said operating income would drop as much as 42 percent in the second.
delete	1.0	Amazon shares fell nearly 4 percent following the results as the company said operating income would drop as much as percent in the second quarter.
delete	1.0	Amazon shares fell nearly 4 percent following the results as the company said operating income would drop as much as 42 percent in second quarter.
delete	1.0	Amazon shares fell nearly 4 percent following the results as the company said operating income would drop as much as 42 percent in second quarter.
delete	1.0	Amazon shares fell nearly 4 percent following the results as the company said operating income would drop as much as percent in the second quarter.
delete	1.0	Amazon shares fell nearly 4 percent following the results as the company said operating income would drop as much as 42 in the second quarter.
delete	1.0	Amazon shares fell nearly 4 percent following results as the company said operating income would drop as much as 42 percent in the second quarter.
delete	1.0	Amazon fell nearly 4 percent following the results as the company said operating income would drop as much as 42 percent in the second quarter.
delete	1.0	Amazon shares nearly 4 percent following the results as the company said operating income would drop as much as 42 percent in the second quarter.
original	1.0	Hodler claimed there were also irregularities in the campaigns organized by Atlanta for the 1996 Summer Games, Sydney for the Summer Olympics in 2000 and Salt Lake City for the 2002 Winter Games.
delete	1.0	Hodler claimed there were also irregularities in the campaigns organized by Atlanta for the 1996 Summer Games, Sydney for the Summer Olympics in 2000 and Salt Lake City for the Winter Games.
delete	1.0	Hodler claimed there were also irregularities in the campaigns organized by Atlanta for the 1996 Summer Games, Sydney for the Summer Olympics in 2000 and Salt City for the 2002 Winter Games.
delete	1.0	Hodler claimed there were also irregularities in the campaigns organized by for the 1996 Summer Games, Sydney for the Summer Olympics in 2000 and Salt Lake City for the 2002 Winter Games.
delete	1.0	Hodler claimed there were also irregularities in the campaigns organized by Atlanta for the 1996 Summer Games, Sydney for the Summer in 2000 and Salt Lake City for the 2002 Winter Games.
delete	1.0	Hodler claimed there were also irregularities in the campaigns organized by Atlanta for the 1996 Games, Sydney for the Summer Olympics in 2000 and Salt Lake City for the 2002 Winter Games.
delete	1.0	Hodler claimed were also irregularities in the campaigns organized by Atlanta for the 1996 Summer Games, Sydney for the Summer Olympics in 2000 and Salt Lake City for the 2002 Winter Games.
delete	1.0	Hodler claimed there were also irregularities in the campaigns organized by Atlanta for the 1996 Summer Games, Sydney the Summer Olympics in 2000 and Salt Lake City for the 2002 Winter Games.
delete	1.0	Hodler claimed there were also in the campaigns organized by Atlanta for the 1996 Summer Games, Sydney for the Summer Olympics in 2000 and Salt Lake City for the 2002 Winter Games.
delete	1.0	Hodler there were also irregularities in the campaigns organized by Atlanta for the 1996 Summer Games, Sydney for the Summer Olympics in 2000 and Salt Lake City for the 2002 Winter Games.
delete	1.0	Hodler claimed were also irregularities in the campaigns organized by Atlanta for the 1996 Summer Games, Sydney for the Summer Olympics in 2000 and Salt Lake City for the 2002 Winter Games.
delete	1.0	Claimed there were also irregularities in the campaigns organized by Atlanta for the 1996 Summer Games, Sydney for the Summer Olympics in 2000 and Salt Lake City for the 2002 Winter Games.
delete	1.0	Hodler claimed there were also irregularities in the campaigns organized by Atlanta for the 1996 Summer Games, Sydney for the Summer Olympics in 2000 and Salt Lake City the 2002 Winter Games.
delete	1.0	Hodler claimed there were also irregularities in the campaigns organized by Atlanta for the Summer Games, Sydney for the Summer Olympics in 2000 and Salt Lake City for the 2002 Winter Games.
delete	1.0	Hodler claimed there were also irregularities in the campaigns organized by Atlanta for the 1996 Summer Games, Sydney for the Olympics in 2000 and Salt Lake City for the 2002 Winter Games.
delete	1.0	Hodler claimed there were also irregularities in the campaigns organized by Atlanta for the 1996 Summer Games, Sydney for the Olympics in 2000 and Salt Lake City for the 2002 Winter Games.
delete	1.0	Hodler claimed there were also irregularities in the campaigns organized by Atlanta for the 1996 Summer Games, Sydney for the Olympics in 2000 and Salt Lake City for the 2002 Winter Games.
delete	1.0	Hodler claimed there were also irregularities the campaigns organized by Atlanta for the 1996 Summer Games, Sydney for the Summer Olympics in 2000 and Salt Lake City for the 2002 Winter Games.
delete	1.0	Hodler claimed there were also irregularities in the organized by Atlanta for the 1996 Summer Games, Sydney for the Summer Olympics in 2000 and Salt Lake City for the 2002 Winter Games.
delete	1.0	Hodler claimed there were also irregularities in the campaigns organized by Atlanta for the 1996 Summer Games, Sydney the Summer Olympics in 2000 and Salt Lake City for the 2002 Winter Games.
delete	1.0	Hodler claimed there were also irregularities in the campaigns organized by Atlanta for the 1996 Summer, Sydney for the Summer Olympics in 2000 and Salt Lake City for the 2002 Winter Games.
delete	1.0	Hodler claimed there were irregularities in the campaigns organized by Atlanta for the 1996 Summer Games, Sydney for the Summer Olympics in 2000 and Salt Lake City for the 2002 Winter Games.
delete	1.0	Hodler claimed there were also irregularities in the campaigns organized by Atlanta for the 1996 Summer Games, Sydney for the Summer Olympics in 2000 and Lake City for the 2002 Winter Games.
delete	1.0	Hodler claimed there were also irregularities in the campaigns organized by Atlanta for the 1996 Summer Games, Sydney for the Olympics in 2000 and Salt Lake City for the 2002 Winter Games.
delete	1.0	Hodler claimed there were also irregularities in the campaigns organized by Atlanta for the 1996 Summer Games, Sydney for the Summer Olympics in 2000 and Salt Lake City for the Winter Games.
delete	1.0	Hodler claimed there were also irregularities in the campaigns organized by Atlanta for the 1996 Summer Games, Sydney for the Olympics in 2000 and Salt Lake City for the 2002 Winter Games.
delete	1.0	Hodler claimed there were also irregularities in the campaigns organized by for the 1996 Summer Games, Sydney for the Summer Olympics in 2000 and Salt Lake City for the 2002 Winter Games.
delete	1.0	Hodler claimed there were also irregularities in the campaigns organized by Atlanta for the 1996 Summer Games, Sydney for Summer Olympics in 2000 and Salt Lake City for the 2002 Winter Games.
delete	1.0	Hodler claimed were also irregularities in the campaigns organized by Atlanta for the 1996 Summer Games, Sydney for the Summer Olympics in 2000 and Salt Lake City for the 2002 Winter Games.
delete	1.0	Hodler claimed there were also irregularities in the campaigns organized by Atlanta for the 1996 Summer Games, Sydney the Summer Olympics in 2000 and Salt Lake City for the 2002 Winter Games.
delete	1.0	Hodler claimed there were also irregularities in the campaigns organized by Atlanta for the 1996 Summer Games, Sydney for the Summer Olympics in 2000 and Salt Lake for the 2002 Winter Games.
delete	1.0	Hodler there were also irregularities in the campaigns organized by Atlanta for the 1996 Summer Games, Sydney for the Summer Olympics in 2000 and Salt Lake City for the 2002 Winter Games.
delete	1.0	Hodler claimed there were also irregularities in the campaigns organized by Atlanta for 1996 Summer Games, Sydney for the Summer Olympics in 2000 and Salt Lake City for the 2002 Winter Games.
original	0.0	A compound in breast milk has been found to destroy many skin warts, raising hopes it also might prove effective against cervical cancer and other lethal diseases caused by the same virus.
delete	0.0	Compound in breast milk has been found to destroy many skin warts, raising hopes it also might prove effective against cervical cancer and other lethal diseases caused by the same virus.
delete	0.0	A compound in breast milk has been found to destroy many skin warts, raising hopes it also might prove effective against cervical and other lethal diseases caused by the same virus.
delete	0.0	A compound in breast milk has been to destroy many skin warts, raising hopes it also might prove effective against cervical cancer and other lethal diseases caused by the same virus.
delete	0.0	A compound in milk has been found to destroy many skin warts, raising hopes it also might prove effective against cervical cancer and other lethal diseases caused by the same virus.
delete	0.0	A compound in breast milk has been found to destroy many skin warts, raising hopes it also might prove effective against cervical and other lethal diseases caused by the same virus.
delete	0.0	A compound in breast milk has been found to destroy many skin warts, raising hopes also might prove effective against cervical cancer and other lethal diseases caused by the same virus.
delete	0.0	A compound in breast milk has been found to destroy many skin warts, hopes it also might prove effective against cervical cancer and other lethal diseases caused by the same virus.
delete	0.0	A compound in milk has been found to destroy many skin warts, raising hopes it also might prove effective against cervical cancer and other lethal diseases caused by the same virus.
delete	0.0	A compound in breast milk has been found to destroy many skin warts, raising hopes it also might prove effective against cervical cancer and lethal diseases caused by the same virus.
delete	0.0	A compound in breast milk has been found to destroy many skin warts, raising hopes it also might effective against cervical cancer and other lethal diseases caused by the same virus.
delete	0.0	A compound in breast milk has been found to destroy many skin warts, raising hopes it also might prove effective against cervical cancer and other diseases caused by the same virus.
delete	0.0	A compound breast milk has been found to destroy many skin warts, raising hopes it also might prove effective against cervical cancer and other lethal diseases caused by the same virus.
delete	0.0	A compound in breast milk has been found destroy many skin warts, raising hopes it also might prove effective against cervical cancer and other lethal diseases caused by the same virus.
delete	0.0	A compound breast milk has been found to destroy many skin warts, raising hopes it also might prove effective against cervical cancer and other lethal diseases caused by the same virus.
delete	0.0	A compound in breast milk has been found to destroy many skin warts, hopes it also might prove effective against cervical cancer and other lethal diseases caused by the same virus.
delete	0.0	A compound in breast milk has been found to destroy many skin warts, raising it also might prove effective against cervical cancer and other lethal diseases caused by the same virus.
delete	0.0	A compound in breast milk has been found to destroy many skin warts, raising hopes it also might prove effective against cervical cancer and lethal diseases caused by the same virus.
delete	0.0	A compound in breast milk has been found to destroy many skin warts, raising hopes it also might prove effective cervical cancer and other lethal diseases caused by the same virus.
delete	0.0	A compound in breast milk has been found to destroy many skin warts, raising hopes it also might prove effective against cervical and other lethal diseases caused by the same virus.
delete	0.0	A compound in breast milk has been found to destroy many skin warts, raising hopes it also might prove effective against cervical cancer and other lethal diseases caused the same virus.
delete	0.0	A compound in breast milk has been found to destroy many skin warts, raising hopes it also might prove effective against cervical cancer other lethal diseases caused by the same virus.
delete	0.0	A compound breast milk has been found to destroy many skin warts, raising hopes it also might prove effective against cervical cancer and other lethal diseases caused by the same virus.
delete	0.0	A compound breast milk has been found to destroy many skin warts, raising hopes it also might prove effective against cervical cancer and other lethal diseases caused by the same virus.
delete	0.0	A compound in breast milk has been to destroy many skin warts, raising hopes it also might prove effective against cervical cancer and other lethal diseases caused by the same virus.
delete	0.0	A compound in breast milk been found to destroy many skin warts, raising hopes it also might prove effective against cervical cancer and other lethal diseases caused by the same virus.
delete	0.0	A compound in breast has been found to destroy many skin warts, raising hopes it also might prove effective against cervical cancer and other lethal diseases caused by the same virus.
delete	0.0	A compound in breast milk has been found to many skin warts, raising hopes it also might prove effective against cervical cancer and other lethal diseases caused by the same virus.
delete	0.0	A compound in milk has been found to destroy many skin warts, raising hopes it also might prove effective against cervical cancer and other lethal diseases caused by the same virus.
delete	0.0	A in breast milk has been found to destroy many skin warts, raising hopes it also might prove effective against cervical cancer and other lethal diseases caused by the same virus.
delete	0.0	A compound in breast milk has found to destroy many skin warts, raising hopes it also might prove effective against cervical cancer and other lethal diseases caused by the same virus.
delete	0.0	Compound in breast milk has been found to destroy many skin warts, raising hopes it also might prove effective against cervical cancer and other lethal diseases caused by the same virus.
delete	0.0	A compound in breast milk has been found to destroy many skin warts, raising hopes it also might prove effective against cervical cancer and other lethal caused by the same virus.
original	1.0	The plan was released by Mr Dean on behalf of the Secretary of Health and Human Services, Tommy Thompson, still recovering from a recent accident, at a Secretarial Summit on Health Information Technology that was attended by many of the nation's leaders in electronic health records.
delete	1.0	The plan was released by Mr Dean on behalf of the Secretary of Health and Human Services, Tommy Thompson, still recovering from a recent accident, a Secretarial Summit on Health Information Technology that was attended by many of the nation ' s leaders in electronic health records.
delete	1.0	The plan was released by Mr Dean on behalf of the Secretary of Health Human Services, Tommy Thompson, still recovering from a recent accident, at a Secretarial Summit on Health Information Technology that was attended by many of the nation ' s leaders in electronic health records.
delete	1.0	The plan was released by Mr Dean on behalf of the Secretary of Health and Human Services, Tommy Thompson, still recovering from a recent accident, a Secretarial Summit on Health Information Technology that was attended by many of the nation ' s leaders in electronic health records.
delete	1.0	The plan was released Mr Dean on behalf of the Secretary of Health and Human Services, Tommy Thompson, still recovering from a recent accident, at a Secretarial Summit on Health Information Technology that was attended by many of the nation ' s leaders in electronic health records.
delete	1.0	The plan was released by Mr Dean on behalf of the Secretary of Health and Human Services, Tommy Thompson, still recovering from a recent accident, at a Summit on Health Information Technology that was attended by many of the nation ' s leaders in electronic health records.
delete	1.0	The plan was released by Mr Dean on behalf of the Secretary of Health and Human Services, Tommy Thompson, still recovering from a accident, at a Secretarial Summit on Health Information Technology that was attended by many of the nation ' s leaders in electronic health records.
delete	1.0	The plan was released by Mr Dean on behalf of the Secretary of Health and Human Services, Tommy Thompson, still recovering from a recent accident, at a Secretarial on Health Information Technology that was attended by many of the nation ' s leaders in electronic health records.
delete	1.0	The plan was released by Mr Dean on behalf of the Secretary of Health and Human Services, Tommy Thompson, still recovering from a recent accident, at a Secretarial on Health Information Technology that was attended by many of the nation ' s leaders in electronic health records.
delete	1.0	The plan was released by Mr Dean on behalf of the Secretary of Health and Human Services, Tommy Thompson, still recovering from a recent accident, at a Secretarial Summit on Health Information Technology that was attended by many of the nation ' s leaders electronic health records.
delete	1.0	The plan was released by Mr Dean on behalf of the Secretary of Health and Human Services, Tommy Thompson, still recovering from a recent accident, at a Secretarial Summit on Health Information Technology that was by many of the nation ' s leaders in electronic health records.
delete	1.0	The plan was released by Mr Dean on behalf of the Secretary of Health and Human Services, Tommy Thompson, still recovering from a recent accident, at Secretarial Summit on Health Information Technology that was attended by many of the nation ' s leaders in electronic health records.
delete	1.0	The plan was released by Mr Dean on behalf of the Secretary of Health and Human Services, Tommy Thompson, still recovering from a recent accident, at a Secretarial Summit on Health Information Technology that was attended by many the nation ' s leaders in electronic health records.
delete	1.0	The plan was released by Mr on behalf of the Secretary of Health and Human Services, Tommy Thompson, still recovering from a recent accident, at a Secretarial Summit on Health Information Technology that was attended by many of the nation ' s leaders in electronic health records.
delete	1.0	The plan was released by Mr Dean on behalf of the Secretary of Health and Human Services, Tommy Thompson, still recovering from a recent accident, at a Secretarial Summit on Health Information Technology that was attended by many of the nation ' s leaders in health records.
delete	1.0	The plan was released by Mr Dean on behalf of the Secretary of Health and Human Services, Tommy Thompson, still recovering from a recent accident, at a Secretarial on Health Information Technology that was attended by many of the nation ' s leaders in electronic health records.
delete	1.0	Plan was released by Mr Dean on behalf of the Secretary of Health and Human Services, Tommy Thompson, still recovering from a recent accident, at a Secretarial Summit on Health Information Technology that was attended by many of the nation ' s leaders in electronic health records.
delete	1.0	The plan was released by Mr Dean on behalf of the Secretary of Health and Human Services, Tommy Thompson, still recovering from a recent accident, at a Secretarial Summit on Health Information Technology that was attended by many of the nation ' s leaders in electronic records.
delete	1.0	The plan was released by Mr Dean on behalf of the Secretary of Health and Human Services, Tommy Thompson, still recovering from a recent accident, at a Secretarial Summit on Health Information Technology that attended by many of the nation ' s leaders in electronic health records.
delete	1.0	The plan was released by Mr Dean on behalf of the Secretary of Health and Human Services, Tommy Thompson, still recovering from a recent accident, at a Secretarial Summit on Health Information Technology that was attended by many of the nation ' s in electronic health records.
delete	1.0	The plan was released by Mr Dean on behalf of the Secretary of Health and Human Services, Tommy Thompson, still recovering from a recent accident, at a Summit on Health Information Technology that was attended by many of the nation ' s leaders in electronic health records.
delete	1.0	The plan released by Mr Dean on behalf of the Secretary of Health and Human Services, Tommy Thompson, still recovering from a recent accident, at a Secretarial Summit on Health Information Technology that was attended by many of the nation ' s leaders in electronic health records.
delete	1.0	The plan was by Mr Dean on behalf of the Secretary of Health and Human Services, Tommy Thompson, still recovering from a recent accident, at a Secretarial Summit on Health Information Technology that was attended by many of the nation ' s leaders in electronic health records.
delete	1.0	The plan was released by Mr Dean on behalf of the Secretary of Health and Human Services, Tommy Thompson, still recovering from a recent accident, a Secretarial Summit on Health Information Technology that was attended by many of the nation ' s leaders in electronic health records.
delete	1.0	The plan was released by Mr Dean on behalf of the Secretary of Health and Human Services, Tommy Thompson, still recovering from a recent accident, at a Secretarial Summit on Health Information Technology that was attended by many of the nation ' s leaders electronic health records.
delete	1.0	The plan was by Mr Dean on behalf of the Secretary of Health and Human Services, Tommy Thompson, still recovering from a recent accident, at a Secretarial Summit on Health Information Technology that was attended by many of the nation ' s leaders in electronic health records.
delete	1.0	The plan was released by Mr Dean on behalf of the Secretary of Health and Human Services, Tommy Thompson, still recovering from a recent accident, at a Secretarial Summit on Health Information Technology that was attended by many of the nation ' leaders in electronic health records.
delete	1.0	The plan was released by Mr Dean on behalf of the Secretary of Health and Human Services, Tommy Thompson, still recovering from a recent accident, at a Secretarial on Health Information Technology that was attended by many of the nation ' s leaders in electronic health records.
delete	1.0	The plan was released by Mr Dean on behalf of the Secretary of Health and Human Services, Tommy Thompson, still recovering from a recent accident, at a Summit on Health Information Technology that was attended by many of the nation ' s leaders in electronic health records.
delete	1.0	The plan was released by Mr Dean on behalf of the Secretary of Health and Human Services, Tommy Thompson, still recovering a recent accident, at a Secretarial Summit on Health Information Technology that was attended by many of the nation ' s leaders in electronic health records.
delete	1.0	The plan was by Mr Dean on behalf of the Secretary of Health and Human Services, Tommy Thompson, still recovering from a recent accident, at a Secretarial Summit on Health Information Technology that was attended by many of the nation ' s leaders in electronic health records.
delete	1.0	The plan was released by Mr Dean on behalf of the Secretary of Health and Human Services, Tommy Thompson, still recovering from a recent accident, at a Secretarial Summit on Health Information Technology that was attended by of the nation ' s leaders in electronic health records.
delete	1.0	The plan was released by Mr Dean on behalf of the Secretary of Health and Human Services, Tommy Thompson, still recovering from a recent accident, at a Secretarial Summit on Health Information Technology that was attended by many of nation ' s leaders in electronic health records.
original	0.0	Alice Cooper, a founder of the shock rock genre, and infamous for his gory stage shows, is setting up a Christian center for at-risk youths in Phoenix. Cooper, who has been a born again Christian for over 20 years, has already raised US$2 million for the center via his charity, the Solid Rock Foundation, founded by Cooper in 1995. "The Rock", as the center will be called, is expected to cost $7.3…
delete	0.0	Alice Cooper, a founder of the shock rock genre, and infamous for his gory stage shows, is setting up a Christian center for at - risk youths in Phoenix. Cooper, who has been a born again Christian for over 20 years, has already raised US $ 2 million for the center via his charity, the Solid Rock Foundation, founded by Cooper in 1995. " The Rock ", as the center will be called, is expected to cos…
delete	0.0	Alice Cooper, a founder of the shock rock genre, and infamous for his gory stage shows, is setting up a Christian center for at - risk youths in Phoenix. Cooper, has been a born again Christian for over 20 years, has already raised US $ 2 million for the center via his charity, the Solid Rock Foundation, founded by Cooper in 1995. " The Rock ", as the center will be called, is expected to cost $ …
delete	0.0	Alice Cooper, a founder of the shock rock genre, and infamous for his gory stage shows, is setting up a Christian for at - risk youths in Phoenix. Cooper, who has been a born again Christian for over 20 years, has already raised US $ 2 million for the center via his charity, the Solid Rock Foundation, founded by Cooper in 1995. " The Rock ", as the center will be called, is expected to cost $ 7. …
delete	0.0	Alice Cooper, a founder of the shock rock genre, and infamous for his gory stage shows, is setting up a Christian center for at - risk youths in Phoenix. Cooper, who has been a born again Christian for over 20 years, has already raised US $ 2 million for the center via his charity, the Solid Rock Foundation, founded by Cooper in 1995. " The Rock ", as the will be called, is expected to cost $ 7. …
delete	0.0	Alice Cooper, a founder of the shock rock genre, and infamous for his gory stage shows, is up a Christian center for at - risk youths in Phoenix. Cooper, who has been a born again Christian for over 20 years, has already raised US $ 2 million for the center via his charity, the Solid Rock Foundation, founded by Cooper in 1995. " The Rock ", as the center will be called, is expected to cost $ 7. 3…
delete	0.0	Alice Cooper, a founder of the shock rock genre, and infamous for his gory stage shows, is setting up a Christian center for at - risk youths in Phoenix. Cooper, who has been a born again Christian for over 20 years, has already raised US $ 2 million for the center via his charity, Solid Rock Foundation, founded by Cooper in 1995. " The Rock ", as the center will be called, is expected to cost $ …
delete	0.0	Alice Cooper, a founder of the shock rock genre, and infamous for his gory stage shows, is setting up a Christian center for at - risk youths in Phoenix. Cooper, who has been a born again Christian for over 20 years, has already raised US $ million for the center via his charity, the Solid Rock Foundation, founded by Cooper in 1995. " The Rock ", as the center will be called, is expected to cost …
delete	0.0	Alice Cooper, a founder of the shock rock genre, and infamous for his gory stage shows, is setting up a Christian center for at - risk youths in Phoenix. Cooper, who has been a born again Christian for over 20 years, has already raised US $ 2 million for the center via his charity, the Solid Rock Foundation, founded by Cooper in 1995. " The Rock ", as the center will be called, is expected to cos…
delete	0.0	Alice Cooper, a founder of the shock rock genre, and infamous for his gory stage shows, is setting up a Christian center for - risk youths in Phoenix. Cooper, who has been a born again Christian for over 20 years, has already raised US $ 2 million for the center via his charity, the Solid Rock Foundation, founded by Cooper in 1995. " The Rock ", as the center will be called, is expected to cost $…
delete	0.0	Alice Cooper, a founder of the shock rock genre, and infamous for his gory stage shows, is setting up a Christian center for at - risk youths in Phoenix. Cooper, who has been a born again Christian for over 20 years, has already raised US $ 2 million for the center via his charity, the Solid Rock Foundation, founded by Cooper in 1995. " The Rock ", as the center will be called, is expected to cos…
delete	0.0	Alice Cooper, a founder of the shock rock genre, and infamous for his gory stage shows, is setting up a Christian center for at - risk youths in Phoenix. Cooper, who has been a born again Christian for over 20 years, has already raised US $ 2 million for the center via his charity, the Solid Rock Foundation, founded by Cooper in 1995. " The ", as the center will be called, is expected to cost $ 7…
delete	0.0	Alice Cooper, a founder of the shock rock genre, and infamous for his gory stage shows, is setting up a Christian center for at - risk youths in Phoenix. Cooper, who has been a born again Christian for over 20 years, has already raised US $ 2 million for the center via his charity, the Solid Rock Foundation, founded Cooper in 1995. " The Rock ", as the center will be called, is expected to cost $…
delete	0.0	Alice Cooper, a founder of the shock rock genre, and infamous for his gory stage shows, is setting up a Christian center for at - risk youths in Phoenix. Cooper, who has been a born again Christian for over 20 years, has already US $ 2 million for the center via his charity, the Solid Rock Foundation, founded by Cooper in 1995. " The Rock ", as the center will be called, is expected to cost $ 7. …
delete	0.0	Alice Cooper, a founder of the shock rock genre, and infamous for his gory stage shows, is setting up a Christian center for at - risk youths in Phoenix. Cooper, who has been a born again Christian for over 20 years, has already raised US $ 2 million for the center via his charity, the Solid Rock Foundation, founded by Cooper in 1995. " The Rock ", as the center will be called, is expected to cos…
delete	0.0	Alice Cooper, a founder of the shock rock genre, and for his gory stage shows, is setting up a Christian center for at - risk youths in Phoenix. Cooper, who has been a born again Christian for over 20 years, has already raised US $ 2 million for the center via his charity, the Solid Rock Foundation, founded by Cooper in 1995. " The Rock ", as the center will be called, is expected to cost $ 7. 3 …
delete	0.0	Alice Cooper, a founder of the shock rock genre, and infamous for his gory stage shows, is setting up a Christian center for at - risk youths in Phoenix. Cooper, who has been a born again Christian for over 20 years, has already raised US $ 2 million for the center via his charity, the Solid Rock Foundation, founded by Cooper in 1995. " The Rock ", as the center will be called, is expected to cos…
delete	0.0	Alice Cooper, a founder of the shock rock genre, and infamous for his stage shows, is setting up a Christian center for at - risk youths in Phoenix. Cooper, who has been a born again Christian for over 20 years, has already raised US $ 2 million for the center via his charity, the Solid Rock Foundation, founded by Cooper in 1995. " The Rock ", as the center will be called, is expected to cost $ 7…
delete	0.0	Alice Cooper, a founder of the shock rock genre, and infamous for his gory stage shows, is setting up a Christian center for at - risk youths in Phoenix. Cooper, who has been a born again Christian for over 20 years, has already raised US $ 2 million for the center via his charity, the Solid Rock Foundation, founded by Cooper in 1995. " The Rock ", as the center will be called, is expected to cos…
delete	0.0	Alice Cooper, a founder of the shock rock genre, and infamous for his gory stage shows, is setting up a Christian center for at - risk youths in Phoenix. Cooper, who has been a born again Christian for over 20 years, has already raised US $ 2 million for the center via his charity, the Solid Rock Foundation, founded by Cooper in 1995. " The Rock ", as the center will be called, is expected to cos…
delete	0.0	Alice Cooper, a founder of the shock rock genre, and infamous for his gory stage shows, is setting up a Christian center for at - risk youths in Phoenix. Cooper, who has been a born again Christian for over 20 years, has already raised US $ 2 million for the center via his charity, the Solid Rock Foundation, founded by Cooper in 1995. " The Rock ", as the center will be called, is expected to cos…
delete	0.0	Alice Cooper, a founder of the shock rock genre, and infamous for his gory stage shows, is setting up a Christian center for at - risk youths in Phoenix. Cooper, who has been a born again Christian for over 20 years, has already raised US $ 2 million for the center his charity, the Solid Rock Foundation, founded by Cooper in 1995. " The Rock ", as the center will be called, is expected to cost $ …
delete	0.0	Alice Cooper, a founder of the rock genre, and infamous for his gory stage shows, is setting up a Christian center for at - risk youths in Phoenix. Cooper, who has been a born again Christian for over 20 years, has already raised US $ 2 million for the center via his charity, the Solid Rock Foundation, founded by Cooper in 1995. " The Rock ", as the center will be called, is expected to cost $ 7.…
delete	0.0	Alice Cooper, a founder of the shock rock genre, and infamous for his gory stage shows, is setting up a Christian center for at - risk youths in Phoenix. Cooper, who has been a born again Christian for over 20 years, has already raised US $ million for the center via his charity, the Solid Rock Foundation, founded by Cooper in 1995. " The Rock ", as the center will be called, is expected to cost …
delete	0.0	Alice Cooper, a founder of the shock rock genre, and infamous for gory stage shows, is setting up a Christian center for at - risk youths in Phoenix. Cooper, who has been a born again Christian for over 20 years, has already raised US $ 2 million for the center via his charity, the Solid Rock Foundation, founded by Cooper in 1995. " The Rock ", as the center will be called, is expected to cost $ …
delete	0.0	Alice Cooper, a founder of the shock rock genre, and infamous for his gory stage shows, is setting up a Christian center for at - risk youths in. Cooper, who has been a born again Christian for over 20 years, has already raised US $ 2 million for the center via his charity, the Solid Rock Foundation, founded by Cooper in 1995. " The Rock ", as the center will be called, is expected to cost $ 7. 3…
delete	0.0	Alice Cooper, a founder of the shock rock genre, and infamous for his gory stage shows, is setting up a Christian center for at - risk youths in Phoenix. Cooper, who has been a born again Christian for over 20 years, has already raised US $ 2 million for the center via his charity, the Solid Rock Foundation, founded Cooper in 1995. " The Rock ", as the center will be called, is expected to cost $…
delete	0.0	Alice Cooper, a founder of the shock rock genre, and infamous for his gory stage shows, is setting up a Christian center for at - risk youths in Phoenix. Cooper, who has been a born again Christian for over 20 years, has already raised US $ 2 million for the center via his charity, the Solid Rock Foundation, founded by Cooper in 1995. " The Rock ", as the center will be called, is expected to cos…
delete	0.0	Alice Cooper, a founder of the shock rock genre, and infamous for his gory stage shows, is setting up a Christian center for at - risk youths in Phoenix. Cooper, who has been a born again Christian for over 20 years, has already raised US $ 2 million for the center via his charity, the Rock Foundation, founded by Cooper in 1995. " The Rock ", as the center will be called, is expected to cost $ 7.…
delete	0.0	Alice Cooper, a founder of the shock rock genre, and infamous for his gory stage shows, is setting up a Christian center for at - risk youths in Phoenix. Cooper, who has been a born again Christian for over 20 years, has already raised US $ 2 million for the center via his charity, the Solid Rock, founded by Cooper in 1995. " The Rock ", as the center will be called, is expected to cost $ 7. 3 mi…
delete	0.0	Alice Cooper, a founder of the shock rock genre, and infamous for his gory stage shows, is setting up a Christian center for at - risk youths in Phoenix. Cooper, who has been a born again Christian for over 20 years, has already raised US $ 2 million for the center via his charity, the Solid Rock Foundation, founded by Cooper in 1995. " The Rock ", as the center will be called, is expected to cos…
delete	0.0	Alice Cooper, a founder of the shock rock genre, and infamous for his gory stage shows, is setting up a Christian center for at - youths in Phoenix. Cooper, who has been a born again Christian for over 20 years, has already raised US $ 2 million for the center via his charity, the Solid Rock Foundation, founded by Cooper in 1995. " The Rock ", as the center will be called, is expected to cost $ 7…
delete	0.0	Alice Cooper, a founder of the shock rock genre, and infamous for his gory stage shows, is setting up a Christian center for at - risk youths in Phoenix. Cooper, who has been a born again Christian for over 20 years, has already raised US $ 2 million for the center via his charity, the Solid Rock Foundation, founded by Cooper in 1995. " The Rock ", as the center will be called, is expected to cos…
original	0.0	Pibul Songgram was the pro-Japanese military dictator of Thailand during World War 2.
delete	0.0	Pibul Songgram was the pro - Japanese military dictator of during World War 2.
delete	0.0	Pibul Songgram was the pro - military dictator of Thailand during World War 2.
delete	0.0	Pibul Songgram was the pro - Japanese military dictator of Thailand during World War.
delete	0.0	Pibul Songgram was the - Japanese military dictator of Thailand during World War 2.
delete	0.0	Songgram was the pro - Japanese military dictator of Thailand during World War 2.
delete	0.0	Pibul Songgram was the pro - Japanese military dictator of Thailand during War 2.
delete	0.0	Pibul Songgram was the pro - Japanese dictator of Thailand during World War 2.
delete	0.0	Pibul Songgram was the pro - Japanese military dictator of Thailand during World 2.
delete	0.0	Pibul Songgram was the pro - Japanese military dictator of Thailand during World War.
delete	0.0	Pibul was the pro - Japanese military dictator of Thailand during World War 2.
delete	0.0	Pibul Songgram was the pro - Japanese dictator of Thailand during World War 2.
delete	0.0	Pibul Songgram was the pro - Japanese military dictator of Thailand World War 2.
delete	0.0	Pibul Songgram was the pro - Japanese military dictator of Thailand during World 2.
delete	0.0	Pibul Songgram was the pro - Japanese military dictator Thailand during World War 2.
delete	0.0	Pibul Songgram was the pro - Japanese dictator of Thailand during World War 2.
delete	0.0	Pibul Songgram was the pro - Japanese military dictator of Thailand World War 2.
delete	0.0	Pibul Songgram was the pro - Japanese military dictator of Thailand during War 2.
delete	0.0	Pibul was the pro - Japanese military dictator of Thailand during World War 2.
delete	0.0	Pibul Songgram was the pro - Japanese military dictator of Thailand during War 2.
delete	0.0	Pibul Songgram was pro - Japanese military dictator of Thailand during World War 2.
delete	0.0	Pibul Songgram was the pro - military dictator of Thailand during World War 2.
delete	0.0	Pibul was the pro - Japanese military dictator of Thailand during World War 2.
delete	0.0	Pibul was the pro - Japanese military dictator of Thailand during World War 2.
delete	0.0	Songgram was the pro - Japanese military dictator of Thailand during World War 2.
delete	0.0	Pibul Songgram was the pro - Japanese military dictator Thailand during World War 2.
delete	0.0	Pibul Songgram was the pro - Japanese military dictator Thailand during World War 2.
delete	0.0	Pibul Songgram was the pro - Japanese military dictator of Thailand during War 2.
delete	0.0	Songgram was the pro - Japanese military dictator of Thailand during World War 2.
delete	0.0	Pibul Songgram was the pro - Japanese military dictator of Thailand during War 2.
delete	0.0	Pibul Songgram was the - Japanese military dictator of Thailand during World War 2.
delete	0.0	Pibul Songgram was the pro - military dictator of Thailand during World War 2.
delete	0.0	Pibul was the pro - Japanese military dictator of Thailand during World War 2.
original	0.0	As spacecraft commander for Apollo XI, the first manned lunar landing mission, Armstrong was the first man to walk on the Moon. "That's one small step for a man, one giant leap for mankind." With these historic words, man's dream of the ages was fulfilled.
delete	0.0	As spacecraft commander for Apollo XI, the first manned lunar landing mission, Armstrong was the first man to walk on the Moon. " That ' s one small step for a man, one giant leap for mankind. " these historic words, man ' s dream of the ages was fulfilled.
delete	0.0	As spacecraft commander for Apollo XI, the first manned lunar landing mission, Armstrong was the first man to walk on the Moon. " That ' s one small step for a man, one giant leap for mankind. " With these historic words, man ' s dream the ages was fulfilled.
delete	0.0	As spacecraft commander for Apollo XI, the first manned lunar landing mission, Armstrong was the first man to walk on the Moon. " That ' s one small step for a, one giant leap for mankind. " With these historic words, man ' s dream of the ages was fulfilled.
delete	0.0	As spacecraft commander for Apollo XI, the first manned lunar landing, Armstrong was the first man to walk on the Moon. " That ' s one small step for a man, one giant leap for mankind. " With these historic words, man ' s dream of the ages was fulfilled.
delete	0.0	As spacecraft commander for Apollo XI, the first manned lunar landing mission, Armstrong was the first man to walk on the Moon. " That ' s one small step for a man, one leap for mankind. " With these historic words, man ' s dream of the ages was fulfilled.
delete	0.0	As spacecraft commander for Apollo XI, the first manned lunar landing mission, Armstrong was the first man to walk on the Moon. " That ' s one small step for a man, one giant leap for mankind. " With historic words, man ' s dream of the ages was fulfilled.
delete	0.0	As spacecraft commander for Apollo XI, the first manned lunar landing mission, Armstrong was the first man to walk on the Moon. " That ' s one small step for a man, one giant leap for mankind. " With these historic words, man ' s dream of the ages was.
delete	0.0	As spacecraft commander for Apollo XI, the first manned lunar landing mission, Armstrong was the first to walk on the Moon. " That ' s one small step for a man, one giant leap for mankind. " With these historic words, man ' s dream of the ages was fulfilled.
delete	0.0	As spacecraft commander for Apollo XI, first manned lunar landing mission, Armstrong was the first man to walk on the Moon. " That ' s one small step for a man, one giant leap for mankind. " With these historic words, man ' s dream of the ages was fulfilled.
delete	0.0	As spacecraft commander for Apollo XI, the first manned lunar landing mission, was the first man to walk on the Moon. " That ' s one small step for a man, one giant leap for mankind. " With these historic words, man ' s dream of the ages was fulfilled.
delete	0.0	As spacecraft commander for Apollo XI, the first manned lunar landing mission, Armstrong was the first man to walk the Moon. " That ' s one small step for a man, one giant leap for mankind. " With these historic words, man ' s dream of the ages was fulfilled.
delete	0.0	As spacecraft commander for Apollo XI, first manned lunar landing mission, Armstrong was the first man to walk on the Moon. " That ' s one small step for a man, one giant leap for mankind. " With these historic words, man ' s dream of the ages was fulfilled.
delete	0.0	As spacecraft commander for Apollo XI, the first manned lunar landing mission, Armstrong was the first man to walk on the Moon. " That ' s one small step for a man, one giant leap for mankind. " With these historic words, man ' dream of the ages was fulfilled.
delete	0.0	As spacecraft commander for Apollo XI, the first manned lunar landing mission, Armstrong was the first man to walk on the Moon. " That ' one small step for a man, one giant leap for mankind. " With these historic words, man ' s dream of the ages was fulfilled.
delete	0.0	As spacecraft commander for Apollo XI, the first manned lunar landing mission, Armstrong was the first man to walk the Moon. " That ' s one small step for a man, one giant leap for mankind. " With these historic words, man ' s dream of the ages was fulfilled.
delete	0.0	As spacecraft commander for Apollo XI, the first manned lunar landing mission, Armstrong was the first man to walk on the Moon. " ' s one small step for a man, one giant leap for mankind. " With these historic words, man ' s dream of the ages was fulfilled.
delete	0.0	As spacecraft commander for Apollo, the first manned lunar landing mission, Armstrong was the first man to walk on the Moon. " That ' s one small step for a man, one giant leap for mankind. " With these historic words, man ' s dream of the ages was fulfilled.
delete	0.0	Spacecraft commander for Apollo XI, the first manned lunar landing mission, Armstrong was the first man to walk on the Moon. " That ' s one small step for a man, one giant leap for mankind. " With these historic words, man ' s dream of the ages was fulfilled.
delete	0.0	As spacecraft commander for Apollo XI, the first manned lunar landing mission, Armstrong the first man to walk on the Moon. " That ' s one small step for a man, one giant leap for mankind. " With these historic words, man ' s dream of the ages was fulfilled.
delete	0.0	As spacecraft commander for Apollo XI, the first manned lunar landing mission, Armstrong was the first man to walk on Moon. " That ' s one small step for a man, one giant leap for mankind. " With these historic words, man ' s dream of the ages was fulfilled.
delete	0.0	As spacecraft commander for Apollo XI, first manned lunar landing mission, Armstrong was the first man to walk on the Moon. " That ' s one small step for a man, one giant leap for mankind. " With these historic words, man ' s dream of the ages was fulfilled.
delete	0.0	As spacecraft commander for Apollo XI, the first manned lunar landing mission, Armstrong was the first man to walk on the Moon. " That ' s one small step for a man, one giant leap for mankind. " With these historic words, ' s dream of the ages was fulfilled.
delete	0.0	As spacecraft commander for Apollo XI, the first manned lunar landing mission, Armstrong the first man to walk on the Moon. " That ' s one small step for a man, one giant leap for mankind. " With these historic words, man ' s dream of the ages was fulfilled.
delete	0.0	As spacecraft commander for Apollo XI, the first manned lunar landing mission, Armstrong was the first man to walk on the Moon. " That ' s one small step for man, one giant leap for mankind. " With these historic words, man ' s dream of the ages was fulfilled.
delete	0.0	As spacecraft commander for Apollo XI, the first manned lunar landing mission, Armstrong was the first man to walk on the Moon. " That ' s one small step for a man, one giant leap for mankind. " With these historic words, man ' s dream of ages was fulfilled.
delete	0.0	As spacecraft commander for Apollo XI, the first manned lunar landing mission, Armstrong was the first man to walk on the Moon. " That ' s one step for a man, one giant leap for mankind. " With these historic words, man ' s dream of the ages was fulfilled.
delete	0.0	As spacecraft commander for Apollo XI, the first manned lunar landing mission, Armstrong was the first man to walk on the Moon. " That ' s small step for a man, one giant leap for mankind. " With these historic words, man ' s dream of the ages was fulfilled.
delete	0.0	As spacecraft commander for Apollo XI, the first manned lunar landing mission, Armstrong was the first man to walk on the Moon. " That ' s one small step for a man, one giant leap for. " With these historic words, man ' s dream of the ages was fulfilled.
delete	0.0	As spacecraft commander for Apollo XI, the first manned lunar landing mission, was the first man to walk on the Moon. " That ' s one small step for a man, one giant leap for mankind. " With these historic words, man ' s dream of the ages was fulfilled.
delete	0.0	As spacecraft commander for Apollo XI, the first manned lunar landing mission, Armstrong was the man to walk on the Moon. " That ' s one small step for a man, one giant leap for mankind. " With these historic words, man ' s dream of the ages was fulfilled.
delete	0.0	As spacecraft commander for Apollo XI, the first manned lunar landing mission, Armstrong was the first man to walk on the Moon. " That ' s one small step a man, one giant leap for mankind. " With these historic words, man ' s dream of the ages was fulfilled.
delete	0.0	As spacecraft commander for Apollo XI, the first manned lunar landing mission, Armstrong was the first man to walk on the Moon. " That ' s one small step a man, one giant leap for mankind. " With these historic words, man ' s dream of the ages was fulfilled.
original	1.0	Weber worked for WABC for 12 years, appearing on such shows as Curtis and Kuby, giving news updates for listeners at the top and bottom of every hour. After he was laid off by the station last year due to a change in programing, he was working as a freelance reporter for ABC News Radio, a national network. In his career before WABC, he worked for KTLK and KMPC, located in Los Angeles, California …
delete	1.0	Weber worked for WABC for 12 years, appearing on such shows as Curtis and Kuby, giving news updates for at the top and bottom of every hour. After he was laid off by the station last year due to a change in programing, he was working as a freelance reporter for ABC News Radio, a national network. In his career before WABC, he worked for KTLK and KMPC, located in Los Angeles, California and KGO in…
delete	1.0	Worked for WABC for 12 years, appearing on such shows as Curtis and Kuby, giving news updates for listeners at the top and bottom of every hour. After he was laid off by the station last year due to a change in programing, he was working as a freelance reporter for ABC News Radio, a national network. In his career before WABC, he worked for KTLK and KMPC, located in Los Angeles, California and KG…
delete	1.0	Weber worked for WABC for 12 years, appearing on such shows as Curtis and Kuby, giving news updates for listeners at the top and bottom of every hour. After he was laid off by the station last year due to a change in programing, he was working as a reporter for ABC News Radio, a national network. In his career before WABC, he worked for KTLK and KMPC, located in Los Angeles, California and KGO in…
delete	1.0	Weber worked for WABC for 12 years, appearing on such shows as Curtis and Kuby, giving news updates for listeners at top and bottom of every hour. After he was laid off by the station last year due to a change in programing, he was working as a freelance reporter for ABC News Radio, a national network. In his career before WABC, he worked for KTLK and KMPC, located in Los Angeles, California and …
delete	1.0	Weber worked for WABC for 12 years, appearing on such shows as Curtis and Kuby, giving updates for listeners at the top and bottom of every hour. After he was laid off by the station last year due to a change in programing, he was working as a freelance reporter for ABC News Radio, a national network. In his career before WABC, he worked for KTLK and KMPC, located in Los Angeles, California and K…
delete	1.0	Weber worked for WABC for 12 years, appearing on such shows as Curtis Kuby, giving news updates for listeners at the top and bottom of every hour. After he was laid off by the station last year due to a change in programing, he was working as a freelance reporter for ABC News Radio, a national network. In his career before WABC, he worked for KTLK and KMPC, located in Los Angeles, California and …
delete	1.0	Weber worked for WABC for 12 years, appearing on such shows as Curtis and Kuby, giving news updates for listeners at the top and bottom of every hour. After he was laid off by the station last year due to a change in programing, he was working as a freelance reporter for ABC News Radio, a national network. In his career before WABC, he worked for KTLK and KMPC, located in Angeles, California and …
delete	1.0	Weber worked for WABC for 12 years, appearing on such shows as Curtis and Kuby, giving news updates for listeners at the top and bottom of hour. After he was laid off by the station last year due to a change in programing, he was working as a freelance reporter for ABC News Radio, a national network. In his career before WABC, he worked for KTLK and KMPC, located in Los Angeles, California and KG…
delete	1.0	Weber worked for WABC for 12 years, appearing on such shows as Curtis and, giving news updates for listeners at the top and bottom of every hour. After he was laid off by the station last year due to a change in programing, he was working as a freelance reporter for ABC News Radio, a national network. In his career before WABC, he worked for KTLK and KMPC, located in Los Angeles, California and K…
delete	1.0	Weber worked for WABC for 12 years, on such shows as Curtis and Kuby, giving news updates for listeners at the top and bottom of every hour. After he was laid off by the station last year due to a change in programing, he was working as a freelance reporter for ABC News Radio, a national network. In his career before WABC, he worked for KTLK and KMPC, located in Los Angeles, California and KGO in…
delete	1.0	Weber worked for WABC for 12 years, appearing on such shows as Curtis and Kuby, giving news updates for listeners at the top and bottom of every hour. After he was laid off by the station last year due to a change in programing, he was working as a freelance reporter for ABC News Radio, a national network. In his career before WABC, he worked for KTLK and KMPC, located in Los Angeles, and KGO in …
delete	1.0	Weber worked for WABC for 12 years, appearing on such shows as Curtis and Kuby, giving news updates for listeners at the top and bottom of every hour. After he was laid off by the station last year due to a change in programing, he was working as a freelance reporter for ABC News Radio, a national network. In his career before, he worked for KTLK and KMPC, located in Los Angeles, California and K…
delete	1.0	Weber worked for WABC for 12 years, appearing on such shows as Curtis and Kuby, giving news updates for listeners at the top and bottom of every hour. he was laid off by the station last year due to a change in programing, he was working as a freelance reporter for ABC News Radio, a national network. In his career before WABC, he worked for KTLK and KMPC, located in Los Angeles, California and KG…
delete	1.0	Weber worked for WABC for 12 years, appearing on such shows as Curtis and Kuby, giving news updates for listeners at the top and bottom of every hour. After he was laid off by the station last year due to a change in programing, he was working as a freelance reporter for ABC News Radio, a national network. In his career before WABC, he worked for KTLK and KMPC, in Los Angeles, California and KGO …
delete	1.0	Weber worked for WABC for 12 years, appearing on such shows as Curtis and Kuby, giving news updates for listeners at the top and bottom of every hour. After he was laid off by the station last year due to a change in programing, he was working as a freelance for ABC News Radio, a national network. In his career before WABC, he worked for KTLK and KMPC, located in Los Angeles, California and KGO i…
delete	1.0	Weber worked for WABC for 12 years, appearing on such shows as Curtis and Kuby, giving news updates for listeners at the top and bottom of every hour. After he was laid off by the station last year due to a change in programing, was working as a freelance reporter for ABC News Radio, a national network. In his career before WABC, he worked for KTLK and KMPC, located in Los Angeles, California and…
delete	1.0	Weber worked for WABC for 12 years, appearing on such shows as Curtis and Kuby, giving news updates for listeners at the top and bottom of every hour. After he was laid off by the station last due to a change in programing, he was working as a freelance reporter for ABC News Radio, a national network. In his career before WABC, he worked for KTLK and KMPC, located in Los Angeles, California and K…
delete	1.0	Weber worked for WABC for 12 years, appearing on such shows Curtis and Kuby, giving news updates for listeners at the top and bottom of every hour. After he was laid off by the station last year due to a change in programing, he was working as a freelance reporter for ABC News Radio, a national network. In his career before WABC, he worked for KTLK and KMPC, located in Los Angeles, California and…
delete	1.0	Weber worked for WABC for 12 years, appearing on such shows as Curtis and Kuby, giving news updates for listeners at the top and bottom of every hour. he was laid off by the station last year due to a change in programing, he was working as a freelance reporter for ABC News Radio, a national network. In his career before WABC, he worked for KTLK and KMPC, located in Los Angeles, California and KG…
delete	1.0	Weber worked for WABC for 12 years, appearing on such shows as Curtis and Kuby, giving news updates for listeners at the top and bottom of every hour. After he was laid off by the station last year due to a change in programing, he was working a freelance reporter for ABC News Radio, a national network. In his career before WABC, he worked for KTLK and KMPC, located in Los Angeles, California and…
delete	1.0	Weber worked for for 12 years, appearing on such shows as Curtis and Kuby, giving news updates for listeners at the top and bottom of every hour. After he was laid off by the station last year due to a change in programing, he was working as a freelance reporter for ABC News Radio, a national network. In his career before WABC, he worked for KTLK and KMPC, located in Los Angeles, California and K…
delete	1.0	Weber worked for WABC for 12 years, appearing on such shows as and Kuby, giving news updates for listeners at the top and bottom of every hour. After he was laid off by the station last year due to a change in programing, he was working as a freelance reporter for ABC News Radio, a national network. In his career before WABC, he worked for KTLK and KMPC, located in Los Angeles, California and KGO…
delete	1.0	Weber worked for WABC for 12 years, appearing on such shows as Curtis and Kuby, giving news updates for listeners at the top and bottom of every hour. After he was laid off the station last year due to a change in programing, he was working as a freelance reporter for ABC News Radio, a national network. In his career before WABC, he worked for KTLK and KMPC, located in Los Angeles, California and…
delete	1.0	Weber worked for WABC for 12 years, appearing on such shows as Curtis and Kuby, giving news updates for listeners at the top and bottom of every hour. After he was laid off by the last year due to a change in programing, he was working as a freelance reporter for ABC News Radio, a national network. In his career before WABC, he worked for KTLK and KMPC, located in Los Angeles, California and KGO …
delete	1.0	Weber worked for WABC for 12 years, appearing on such shows as Curtis and Kuby, giving news updates for listeners at the top and bottom of every hour. After he was laid off by the station last due to a change in programing, he was working as a freelance reporter for ABC News Radio, a national network. In his career before WABC, he worked for KTLK and KMPC, located in Los Angeles, California and K…
delete	1.0	Weber worked for WABC for 12 years, appearing on such shows as Curtis and Kuby, giving news updates for listeners at the top and bottom of every hour. After he was laid off by the station last year due to a change in programing, he was working as a freelance reporter for ABC News Radio, a national network. In his career before WABC, he worked for KTLK and KMPC, located Los Angeles, California and…
delete	1.0	Weber worked for WABC for 12 years, appearing on such shows as Curtis and Kuby, giving news updates for listeners at the top and bottom of every hour. After he was laid off by the station last year due a change in programing, he was working as a freelance reporter for ABC News Radio, a national network. In his career before WABC, he worked for KTLK and KMPC, located in Los Angeles, California and…
delete	1.0	Weber worked for WABC for 12 years, appearing on such shows as Curtis and Kuby, giving news updates for listeners at the top bottom of every hour. After he was laid off by the station last year due to a change in programing, he was working as a freelance reporter for ABC News Radio, a national network. In his career before WABC, he worked for KTLK and KMPC, located in Los Angeles, California and …
delete	1.0	Weber worked for WABC for 12 years, appearing on such shows as Curtis and Kuby, giving news updates for listeners at the top and bottom of every hour. After he was laid off by the station last year due to a change in programing, he was working as a freelance reporter for ABC News Radio, national network. In his career before WABC, he worked for KTLK and KMPC, located in Los Angeles, California an…
delete	1.0	Weber worked for WABC for 12 years, appearing on such shows as Curtis and Kuby, giving news updates for listeners at the top and bottom of every hour. After he was laid off by the station last year due to a change in programing, he was working as a freelance reporter for ABC News Radio, a national network. In his career before, he worked for KTLK and KMPC, located in Los Angeles, California and K…
delete	1.0	Weber worked for WABC for 12 years, appearing on such shows as Curtis and Kuby, giving news updates for listeners at the top and bottom of every hour. After he was laid off by the station last year due to a in programing, he was working as a freelance reporter for ABC News Radio, a national network. In his career before WABC, he worked for KTLK and KMPC, located in Los Angeles, California and KGO…
delete	1.0	Weber worked for WABC for 12 years, appearing on such shows as Curtis and Kuby, giving news updates for listeners at the top and bottom of every hour. After he was laid off by the station last year due to a change in programing, he was working as freelance reporter for ABC News Radio, a national network. In his career before WABC, he worked for KTLK and KMPC, located in Los Angeles, California an…
original	0.0	Russian cosmonaut Valery Polyakov set the record for the longest continuous amount of time spent in space, a staggering 438 days, between 1994 and 1995.
delete	0.0	Russian cosmonaut Valery Polyakov set the record for the longest continuous amount of spent in space, a staggering 438 days, between 1994 and 1995.
delete	0.0	Russian cosmonaut Valery Polyakov set the record for the longest continuous amount of time in space, a staggering 438 days, between 1994 and 1995.
delete	0.0	Russian cosmonaut Valery Polyakov set the record for the longest continuous amount time spent in space, a staggering 438 days, between 1994 and 1995.
delete	0.0	Russian cosmonaut Valery Polyakov set the record for the longest continuous amount of time spent in space, a staggering days, between 1994 and 1995.
delete	0.0	Russian cosmonaut Valery Polyakov set the record for the continuous amount of time spent in space, a staggering 438 days, between 1994 and 1995.
delete	0.0	Russian cosmonaut Valery Polyakov set the record for the longest continuous amount of time spent in space, a staggering 438 days, between and 1995.
delete	0.0	Russian cosmonaut Valery Polyakov the record for the longest continuous amount of time spent in space, a staggering 438 days, between 1994 and 1995.
delete	0.0	Russian cosmonaut Valery Polyakov set the for the longest continuous amount of time spent in space, a staggering 438 days, between 1994 and 1995.
delete	0.0	Russian cosmonaut Valery Polyakov set the record for the longest amount of time spent in space, a staggering 438 days, between 1994 and 1995.
delete	0.0	Cosmonaut Valery Polyakov set the record for the longest continuous amount of time spent in space, a staggering 438 days, between 1994 and 1995.
delete	0.0	Russian cosmonaut Valery Polyakov set the record for the longest continuous amount of time spent in space, staggering 438 days, between 1994 and 1995.
delete	0.0	Russian cosmonaut Polyakov set the record for the longest continuous amount of time spent in space, a staggering 438 days, between 1994 and 1995.
delete	0.0	Russian cosmonaut Valery Polyakov set the record for the longest continuous amount of time spent in space, a staggering 438, between 1994 and 1995.
delete	0.0	Russian cosmonaut Polyakov set the record for the longest continuous amount of time spent in space, a staggering 438 days, between 1994 and 1995.
delete	0.0	Russian cosmonaut Valery Polyakov set the record for the longest amount of time spent in space, a staggering 438 days, between 1994 and 1995.
delete	0.0	Russian cosmonaut Valery Polyakov set the record for the longest continuous amount of spent in space, a staggering 438 days, between 1994 and 1995.
delete	0.0	Russian Valery Polyakov set the record for the longest continuous amount of time spent in space, a staggering 438 days, between 1994 and 1995.
delete	0.0	Russian cosmonaut Valery Polyakov set the record for the longest continuous amount of time spent space, a staggering 438 days, between 1994 and 1995.
delete	0.0	Russian cosmonaut Valery Polyakov set the record for the longest continuous amount of time spent in space, a staggering days, between 1994 and 1995.
delete	0.0	Russian cosmonaut Valery Polyakov set the record for the longest continuous amount of time spent in space, a staggering 438 days, between and 1995.
delete	0.0	Russian cosmonaut Valery Polyakov set the record for the longest continuous amount of time spent in, a staggering 438 days, between 1994 and 1995.
delete	0.0	Russian cosmonaut Valery set the record for the longest continuous amount of time spent in space, a staggering 438 days, between 1994 and 1995.
delete	0.0	Cosmonaut Valery Polyakov set the record for the longest continuous amount of time spent in space, a staggering 438 days, between 1994 and 1995.
delete	0.0	Russian cosmonaut Valery Polyakov set the record for the longest continuous amount of time spent in space, a staggering 438, between 1994 and 1995.
delete	0.0	Russian cosmonaut Valery Polyakov set the record for the longest continuous amount of time in space, a staggering 438 days, between 1994 and 1995.
delete	0.0	Russian cosmonaut Valery Polyakov set the record for the longest continuous amount of time spent in space, a staggering 438 days, 1994 and 1995.
delete	0.0	Russian cosmonaut Valery Polyakov set the record the longest continuous amount of time spent in space, a staggering 438 days, between 1994 and 1995.
delete	0.0	Russian cosmonaut Valery Polyakov set the record for the longest continuous amount of time spent space, a staggering 438 days, between 1994 and 1995.
delete	0.0	Russian cosmonaut Valery Polyakov set the record for the longest continuous amount of time spent in space, a staggering 438 days, 1994 and 1995.
delete	0.0	Russian cosmonaut Valery Polyakov set the record for the longest continuous amount of time spent in space, a staggering days, between 1994 and 1995.
delete	0.0	Russian cosmonaut Valery Polyakov set the record for the continuous amount of time spent in space, a staggering 438 days, between 1994 and 1995.
delete	0.0	Russian cosmonaut Valery Polyakov set the record for the longest continuous amount time spent in space, a staggering 438 days, between 1994 and 1995.
original	1.0	The harvest of sea-weeds is not allowed in the Puget Sound because of marine vegetation's vital role in providing habitat to important species.
delete	1.0	The harvest of sea - weeds is not allowed in the Puget Sound because of vegetation ' s vital role in providing habitat to important species.
delete	1.0	The harvest of sea - weeds is not allowed in the Puget Sound because of marine vegetation ' s vital role in providing to important species.
delete	1.0	The harvest of sea - weeds is not allowed in the Puget Sound because of marine vegetation ' s vital role in providing to important species.
delete	1.0	The harvest of sea - weeds is not allowed in the Puget Sound because of marine vegetation ' vital role in providing habitat to important species.
delete	1.0	The harvest of sea - weeds is not allowed in the Puget Sound because of marine vegetation ' s vital in providing habitat to important species.
delete	1.0	The harvest of sea - weeds is not allowed in the Sound because of marine vegetation ' s vital role in providing habitat to important species.
delete	1.0	The harvest of sea - weeds is not in the Puget Sound because of marine vegetation ' s vital role in providing habitat to important species.
delete	1.0	The harvest of sea - weeds is not allowed in the Puget Sound because of marine vegetation ' s vital role in providing habitat to species.
delete	1.0	The harvest of sea - weeds is not allowed in the Puget Sound because of marine vegetation ' s vital role in providing habitat important species.
delete	1.0	The harvest of sea - weeds is not allowed in the Puget Sound because of marine vegetation ' s vital role in providing habitat to important.
delete	1.0	The harvest of sea - weeds is not allowed in the Puget Sound of marine vegetation ' s vital role in providing habitat to important species.
delete	1.0	The harvest of sea - weeds is not allowed in the Puget Sound because of marine vegetation ' s vital role in providing habitat to important.
delete	1.0	The harvest sea - weeds is not allowed in the Puget Sound because of marine vegetation ' s vital role in providing habitat to important species.
delete	1.0	The harvest of sea - weeds is not allowed in Puget Sound because of marine vegetation ' s vital role in providing habitat to important species.
delete	1.0	The harvest of - weeds is not allowed in the Puget Sound because of marine vegetation ' s vital role in providing habitat to important species.
delete	1.0	The harvest of - weeds is not allowed in the Puget Sound because of marine vegetation ' s vital role in providing habitat to important species.
delete	1.0	The harvest of sea - weeds is not allowed in the Puget Sound of marine vegetation ' s vital role in providing habitat to important species.
delete	1.0	Harvest of sea - weeds is not allowed in the Puget Sound because of marine vegetation ' s vital role in providing habitat to important species.
delete	1.0	The harvest of sea - weeds is allowed in the Puget Sound because of marine vegetation ' s vital role in providing habitat to important species.
delete	1.0	The harvest of sea - weeds is not allowed in the Puget Sound because of marine vegetation ' s vital role providing habitat to important species.
delete	1.0	The harvest of sea - weeds is not allowed in the Puget Sound of marine vegetation ' s vital role in providing habitat to important species.
delete	1.0	The harvest of sea - weeds is not allowed in the Puget Sound because of marine vegetation ' s role in providing habitat to important species.
delete	1.0	The harvest of sea - weeds is not allowed in the Puget Sound because of vegetation ' s vital role in providing habitat to important species.
delete	1.0	The harvest of sea - weeds is not allowed in the Puget Sound of marine vegetation ' s vital role in providing habitat to important species.
delete	1.0	The harvest of sea - weeds is not allowed the Puget Sound because of marine vegetation ' s vital role in providing habitat to important species.
delete	1.0	The harvest sea - weeds is not allowed in the Puget Sound because of marine vegetation ' s vital role in providing habitat to important species.
delete	1.0	The harvest of sea - weeds is not in the Puget Sound because of marine vegetation ' s vital role in providing habitat to important species.
delete	1.0	The harvest of sea - weeds is not allowed in the Puget Sound of marine vegetation ' s vital role in providing habitat to important species.
delete	1.0	The harvest of - weeds is not allowed in the Puget Sound because of marine vegetation ' s vital role in providing habitat to important species.
delete	1.0	The harvest of sea - weeds is not allowed in the Puget Sound because of marine vegetation ' vital role in providing habitat to important species.
delete	1.0	The harvest of sea - weeds is not allowed in Puget Sound because of marine vegetation ' s vital role in providing habitat to important species.
delete	1.0	The harvest of sea - weeds is not allowed in the Puget Sound because of vegetation ' s vital role in providing habitat to important species.
original	1.0	He became a boxing referee in 1964 and became most well-known for his decision against Mike Tyson, during the Holyfield fight, when Tyson bit Holyfield's ear.
delete	1.0	He became a boxing referee in 1964 and became most well - known for his decision against Tyson, during the Holyfield fight, when Tyson bit Holyfield ' s ear.
delete	1.0	He became a boxing referee in 1964 and became most - known for his decision against Mike Tyson, during the Holyfield fight, when Tyson bit Holyfield ' s ear.
delete	1.0	He became a boxing referee in 1964 and became most well - known for decision against Mike Tyson, during the Holyfield fight, when Tyson bit Holyfield ' s ear.
delete	1.0	He became a boxing referee in 1964 and became most well - known for his decision against Mike Tyson, during the Holyfield fight, when Tyson bit Holyfield ' s.
delete	1.0	He became a boxing referee in 1964 and became most - known for his decision against Mike Tyson, during the Holyfield fight, when Tyson bit Holyfield ' s ear.
delete	1.0	He a boxing referee in 1964 and became most well - known for his decision against Mike Tyson, during the Holyfield fight, when Tyson bit Holyfield ' s ear.
delete	1.0	He became a boxing referee in 1964 and became most well - known for his decision against Mike Tyson, during the Holyfield fight, Tyson bit Holyfield ' s ear.
delete	1.0	He became a boxing referee in 1964 and became most well - known for his decision against Mike Tyson, during the fight, when Tyson bit Holyfield ' s ear.
delete	1.0	Became a boxing referee in 1964 and became most well - known for his decision against Mike Tyson, during the Holyfield fight, when Tyson bit Holyfield ' s ear.
delete	1.0	He became a boxing referee in 1964 and became most well - known for his decision against Mike Tyson, during the Holyfield fight, when Tyson bit Holyfield ' ear.
delete	1.0	He became a boxing referee in 1964 and became most well - known for his decision against Mike, during the Holyfield fight, when Tyson bit Holyfield ' s ear.
delete	1.0	He became a boxing referee in 1964 and became most well - known for his decision against Mike Tyson, during the fight, when Tyson bit Holyfield ' s ear.
delete	1.0	He became a boxing referee in 1964 and became most well - known for his decision against Mike Tyson, during Holyfield fight, when Tyson bit Holyfield ' s ear.
delete	1.0	He became a boxing referee in 1964 and became most well - known for his against Mike Tyson, during the Holyfield fight, when Tyson bit Holyfield ' s ear.
[truncated: 7,542 more rows]
