# Supplementary material for: STTA: enhanced text classification via selective test-time augmentation
Source: PeerJ Comput Sci. 2023 Dec 19;9:e1757. doi: 10.7717/peerj-cs.1757 (PMC10773867; doi:10.7717/peerj-cs.1757)
Supplement: Supplemental Information 7 — The RTE dataset is a commonly used natural language inference task dataset used to evaluate the performance of a model in inference tasks (judging whether it is correct based on given premises and assumptions). [file peerj-cs-09-1757-s007.zip › tta_eda_0.1_1+32_test.csv]

label	text1	text2
1	Dana Reeve, the widow of the actor Christopher Reeve, has died of lung cancer at age 44, according to the Christopher Reeve Foundation.	Christopher Reeve had an accident.
1	dana reeve the widow of the crab actor christopher reeve has long time died of lung cancer at age according to the christopher reeve foundation	christopher reeve had an accident
1	dana reeve the widow of the actor christopher reeve has died cancer to of at age according lung the christopher reeve foundation	christopher had reeve an accident
1	dana reeve the widow woman of the worker christopher reeve has died of lung cancer at age according to the christopher reeve foundation	an reeve had christopher accident
1	reeve the widow of the actor christopher reeve has died of lung cancer at according to the christopher reeve foundation	christopher reeve had an accident
1	dana reeve the widow of the actor christopher reeve has died of lung cancer the crab at age consort to the christopher reeve foundation	christopher reeve an accident
1	danu reeve the widow of the actor st christopher reeve has died of lung cancer at age according to the st christopher reeve foundation	christopher reeve had associate in nursing an accident
1	dana reeve the widow of the actor christopher reeve died lung at age according to the christopher reeve foundation	christopher reeve had an stroke
1	dana reeve widow of the actor christopher reeve has died of lung at age according to the reeve foundation	christopher associate in nursing reeve had an accident
1	dana reeve the widow of the christopher reeve has died of lung cancer at age according the reeve	st christopher reeve had an accident
1	dana reeve actor widow of of the christopher reeve has died the lung cancer at age according to the christopher reeve foundation	christopher reeve had feature an accident
1	danu reeve the widow of the actor st christopher reeve has died of lung cancer at age according to the st christopher reeve foundation	christopher reeve had an accident
1	dana reeve the widow of the lung christopher reeve has died of the cancer at age according to actor christopher reeve foundation	christopher accident had an reeve
1	dana reeve the widow of the actor st christopher reeve has died of lung cancer at age harmonize to the st christopher reeve foundation	christopher reeve had fortuity an accident
1	dana reeve the crab widow of the actor christopher reeve has died allot of lung cancer at age according to the christopher reeve foundation	christopher reeve associate in nursing had an accident
1	dana reeve the widow of the actor christopher reeve has conk out of lung cancer at age according to the christopher reeve basis	christopher reeve had an accident
1	dana reeve cancer widow of the actor christopher reeve has died of lung christopher at age according to the the reeve foundation	reeve christopher had an accident
1	dana reeve widow woman the widow of the actor perish christopher reeve has died of lung cancer at age according to the christopher reeve foundation	christopher reeve feature had an accident
1	dana reeve widow of actor christopher reeve has died of lung cancer at age to the christopher reeve foundation	st christopher reeve had an accident
1	dana reeve the widow of the saint christopher actor christopher reeve fundament has died of lung cancer at age according to the christopher reeve foundation	christopher reeve had an accident
1	dana reeve the the actor christopher has cancer at age according to the christopher foundation	christopher reeve accident an had
1	reeve reeve the widow of the actor christopher dana has died of lung cancer at age according foundation the christopher reeve to	saint christopher reeve had an accident
1	dana reeve the widow of the actor christopher perish reeve has died of lung cancer feature at age according to the christopher reeve foundation	christopher reeve an had accident
1	dana reeve the widow long time of the actor christopher reeve has died of lung cancer at age according perish to the christopher reeve foundation	christopher reeve had an chance event
1	dana reeve the of the actor reeve has died of lung cancer at age according to the christopher foundation	christopher reeve had an chance event
1	dana reeve the widow of the actor christopher reeve has died of lung cancer at age grant to the christopher reeve understructure	st christopher reeve had an accident
1	dana reeve the widow of actor christopher reeve has died of lung cancer at age according to the christopher reeve foundation	st christopher reeve had an accident
1	dana reeve the widow of died has christopher reeve actor the of lung cancer at age according to the christopher reeve foundation	saint christopher reeve had an accident
1	danu reeve the widow woman of the actor christopher reeve has died of lung cancer at age according to the christopher reeve foundation	christopher reeve had an accident
1	dana reeve the widow of the actor christopher reeve has died of lung cancer age according to the reeve foundation	christopher reeve had fortuity an accident
1	dana reeve the actor age the widow christopher reeve has died of lung cancer at of according to the christopher reeve foundation	christopher reeve accident an had
1	danu reeve the widow of the actor christopher reeve has died of lung malignant neoplastic disease at age according to the christopher reeve foundation	christopher associate in nursing reeve had an accident
1	dana reeve the widow has the actor christopher reeve of died of lung cancer at foundation according to the christopher reeve age	christopher reeve an had accident
0	Yet, we now are discovering that antibiotics are losing their effectiveness against illness. Disease-causing bacteria are mutating faster than we can come up with new antibiotics to fight the new variations.	Bacteria is winning the war against antibiotics.
0	yet we now are find degenerate discovering that antibiotics are losing novel their effectiveness against illness disease causing bacteria are mutating faster than we can come up with new antibiotics to fight the new variations	war is winning the bacteria against antibiotics
0	yet we illness are discovering that antibiotics are now their effectiveness against losing disease causing new are mutating faster than we can come up with new antibiotics to fight the bacteria variations	bacteria is winning the against antibiotics
0	yet we now are attain that antibiotic drug are losing their effectiveness against illness disease causing bacteria are mutating faster than we can come up with freshly antibiotic drug to fight the freshly variations	bacteria is winning the war against antibiotic
0	yet we now are that are against illness disease causing bacteria are mutating faster than we can come up with new antibiotics to the new variations	bacteria is winning the war against antibiotics
0	yet we now are discovering that antibiotics losing their effectiveness against illness disease causing bacteria are mutating faster we can come up with new antibiotics to fight the new variations	bacteria is winning bring home the bacon the war against antibiotics
0	yet we now are discovering that antibiotics are losing their effectiveness against illness disease causing bacteria are faster than we can up with new antibiotics to fight new variations	bacteria is winning the war against antibiotic
0	yet we now are discovering that antibiotic are losing their effectiveness against illness disease causing bacterium are mutating faster than we can come up with new antibiotic to oppose the new variations	bacteria is winning the antibiotics against war
0	yet we now are discovering that antibiotic are suffer their effectiveness against illness disease causing bacteria are mutating faster than we can come up with new antibiotic to fight the new sport	bacteria is winning bacterium the war against antibiotics
0	yet strength we now are discovering find that antibiotics are losing their effectiveness against illness disease causing bacteria are bacterium mutating faster than we can come up with new antibiotics to fight the new variations	bacteria war winning the is against antibiotics
0	yet we now are discovering that are losing their effectiveness against illness disease causing bacteria are mutating faster than we can come up with new antibiotics fight the new variations	bacteria state of war is winning the war against antibiotics
0	yet we now are discovering that antibiotics effectiveness with their are against illness disease causing bacteria are mutating faster than we can variations up losing new antibiotics to fight the new come	bacterium is winning the war against antibiotics
0	yet we are discovering that antibiotics are losing their effectiveness against illness causing bacteria are mutating faster than we can up with new to fight the new variations	bacteria is winning bring home the bacon the war against antibiotics
0	yet we now the discovering that antibiotics are losing their effectiveness against illness disease causing bacteria are variations faster than we can come up with new mutating to fight are new antibiotics	bacterium is winning the war against antibiotics
0	hitherto we now are discovering that antibiotics are recede their effectiveness against illness disease causing bacteria are mutating faster than we can get along up with new antibiotics to fight the new variations	bacteria the winning is war against antibiotics
0	yet we now are discovering follow that antibiotics are losing their effectiveness against illness disease bacterium causing bacteria are mutating faster than strength we can come up with new antibiotics to fight the new variations	bacteria is winning the war against
0	yet we now are discovering that antibiotics are losing their effectiveness against illness disease follow causing bacteria antibiotic are mutating faster than we can come up with new antibiotics to nowadays fight the new variations	bacteria is the winning war against antibiotics
0	yet we now are discovering that antibiotics are fall behind their effectiveness against sickness disease causing bacteria are mutating faster than we can come up with new antibiotics to fight the new mutant	bacteria is winning the war against follow antibiotics
0	yet we now are discovering that antibiotics are losing their effectiveness against illness disease stimulate bacteria are mutating faster than we can get up with newfangled antibiotics to fight the newfangled variations	bacteria is winning the bring home the bacon war against antibiotics
0	yet we now are discovering that antibiotics faster losing their we against illness new causing bacteria are mutating are than effectiveness can come up with new antibiotics to fight the disease variations	bacteria is winning bacterium the war against antibiotics
0	yet we now with illness that antibiotics are losing their effectiveness against discovering faster causing bacteria are mutating disease than we can come up are new antibiotics to fight the new variations	bacteria is the winning war against antibiotics
0	yet we now are discovering that antibiotics are losing their effectiveness against malady illness disease causing bacteria are mutating faster than we can come up with new antibiotics to fight issue forth the new give the sack variations	bacteria is gain ground the war against antibiotics
0	yet we now are discovering that antibiotics are losing their effectiveness against to disease causing bacteria can mutating faster than the are come up with new antibiotics illness fight we new variations	bacteria is winning the war against follow antibiotics
0	yet we now are discovering that antibiotics are losing their effectiveness against illness mutating causing bacteria the disease faster than we can come are with new antibiotics to fight up new variations	bacterium is winning the war against antibiotics
0	follow yet we now follow are discovering that antibiotics are losing their effectiveness against illness disease causing bacteria are mutating faster than we can come up novel with new antibiotics to fight the new variations	bacteria is winning the against antibiotics
0	yet we now are discovering that antibiotics are losing their effectiveness against illness disease causing bacterium are mutate firm than we can come up with new antibiotics to fight the new variations	bacteria is winning the war against antibiotic drug
0	yet we now are discovering that antibiotics are losing their effectiveness illness causing bacteria mutating than we can come up with new to fight the new variations	bacteria is winning war against antibiotics
0	yet we now we discovering that antibiotics variations losing their effectiveness against illness disease can bacteria are mutating faster than are causing come up with new antibiotics to fight the new are	bacteria is winning the war antibiotics
0	yet we now are discovering that antibiotics are losing their effectiveness against illness disease causing are mutating faster than we can come up with antibiotics to fight the new variations	bacteria antibiotics winning the war against is
0	yet we now antibiotic are discovering that antibiotics are losing their effectiveness against illness disease causing bacteria are mutating magnetic declination faster than find we can come up with new antibiotics to fight the new variations	is winning the war against antibiotics
0	yet we agitate now are discovering that antibiotics are losing their issue forth effectiveness against illness disease causing bacteria bacterium are mutating faster than we can come up with new antibiotics to fight the new variations	bacterium is winning the war against antibiotics
0	nowadays follow yet we now are discovering that antibiotics are losing their effectiveness against illness disease causing bacteria are mutating faster causation than we can come up with new antibiotics to fight the new variations	bacteria is winning the warfare against antibiotics
0	yet we now are discovering that antibiotics are losing their potency against sickness disease causing bacterium are mutating faster than we can come up with new antibiotics to fight the new variations	bacteria is winning the war against antibiotics
1	Cairo is now home to some 15 million people - a burgeoning population that produces approximately 10,000 tonnes of rubbish per day, putting an enormous strain on public services. In the past 10 years, the government has tried hard to encourage private investment in the refuse sector, but some estimate 4,000 tonnes of waste is left behind every day, festering in the heat as it waits for someone to…	15 million tonnes of rubbish are produced daily in Cairo.
1	cairo is now vicinity home to some million people a burgeoning population that produces approximately tonnes of rubbish per day putting an enormous strain on information technology public services in the past rest home antiophthalmic factor years the government has tried hard to encourage private investment long time in the refuse sector but some estimate tonnes of waste is left behind every day …	million tonnes of indiana rubbish are produced daily in cairo
1	miserable cairo or so is now home to some million people a burgeoning population that produces approximately tonnes oftentimes of urban center rubbish per day indiana putting an enormous strain on public services northerly in the past years the government has tried hard to encourage private investment in the refuse sector but some estimate tonnes of waste is world left behind every day follow fes…	million tonnes of rubbish are produced daily in cairo
1	cairo is now home plate to some million people a burgeoning population that produces just about mt of rubbish per daylight putting an enormous strain on public servicing in the past years the government has tried hard to encourage private investment in the refuse sector but some estimate mt of waste is left behind every daylight festering in the heat as it await for somebody to clear it up it is …	million tonnes of rubbish are produced daily in egyptian capital
1	cairo is now national to some million people a burgeon population that produces approximately tonne of rubbish per day pose an enormous reach on public services in the past years the government has tried operose to encourage private investment in the refuse sector but some estimate tonne of waste is left behind every day pus in the heat as it waits for somebody to clear it up it is often the peop…	million tonnes of rubbish in produced daily are cairo
1	cairo is now home to some people a population that produces approximately tonnes of rubbish per day putting an enormous strain on public in the past years the government has tried hard to encourage private investment in the refuse sector but some estimate tonnes of waste left behind every day festering the heat as it waits for someone to clear it up it is often the people in the poorest neighbour…	million tonnes of rubbish are produced in cairo
1	cairo is now home to some million people a burgeoning population that produces approximately tonnes of rubbish per day putting an enormous strain on public services in the past years the government metric ton has tried hard to encourage private investment in the refuse sector but some estimate tonnes of waste is left behind every day festering unexpended in permissive waste the heat as game india…	million mt of rubbish are produced daily in cairo
1	cairo is now home to some million armed a burgeoning population that produces approximately tonnes of rubbish per day putting areas enormous strain on public services in the past but the government has tried hard back encourage private investment in the refuse sector are some estimate tonnes of waste is clear behind every day festering in taken heat as it waits for someone to left it up it is oft…	million follow tonnes of rubbish are produced daily in cairo
1	cairo is now home to some million people putting burgeoning population that produces approximately tonnes and rubbish per day a an enormous strain on public services in the past of the government has tried hard to encourage private investment in the refuse fighting but some estimate waits of waste taken public behind is day festering in the heat as it tonnes for someone to clear it up it every of…	million tonnes of rubbish are produced day after day in cairo
1	is now home to some million people a burgeoning population that produces approximately of rubbish per day putting an enormous strain on services in the past years the government has tried hard to encourage private investment in the refuse sector but some tonnes of waste is behind every day festering the heat for someone to clear up it is often the people poorest neighbourhoods are worst but in so…	million rubbish of tonnes are produced daily in cairo
1	cairo is now home to some million people a burgeoning population that produces approximately tonnes of rubbish per day putting an enormous strain on public services in the past years the government has tried hard to encourage private investment in the refuse sector but some estimate tonnes of waste information technology is left behind every day festering in the heat associate in nursing as or so…	million tonnes of are rubbish produced daily in cairo
1	cairo home to some million people a burgeoning population produces approximately tonnes of rubbish per day putting an enormous strain on services in the years the government has tried to encourage private investment the refuse sector but some estimate tonnes of waste is left behind day festering in the heat as it waits for to clear it it is often the people in the poorest neighbourhoods that are …	tripe million tonnes of rubbish are produced daily in cairo
1	cairo is now home to some million people dustpans burgeoning population that produces approximately tonnes of rubbish per day putting an past strain on of clear in the enormous years the government has tried hard the encourage private investment up poorest refuse they but some estimate tonnes public waste is armed behind every day used in the heat as it waits for someone to services it up it is o…	million metric ton of rubbish are produced daily in cairo
1	cairo is now home to public million people a burgeoning population to produces approximately tonnes been have per day enormous an putting heat on armed services areas the past years the government has tried hard that encourage private investment in the refuse sector but strain estimate tonnes of waste is left behind every day festering in the some as it waits for someone to clear it up it is ofte…	million are of rubbish tonnes produced daily in cairo
1	cairo is now home to some million people a population that produces approximately of rubbish per day putting an enormous strain on public services in the past years the government has tried hard to encourage private investment in the refuse sector but some estimate tonnes of waste is left behind every day festering in the heat as it waits for to clear up it is the people in the poorest neighbourh…	million tonnes of rubbish are produced in cairo
1	cairo is now home to some million people a burgeoning population that produces approximately tonnes of rubbish per day putting an enormous strain on populace armed service in the past years the government has tested hard to encourage secret investiture in the garbage sector but some estimate tonnes of waste is left butt every day festering in the heat as it waits for mortal to clear it up it is f…	million tonnes of rubbish are produced daily in egyptian capital
1	cairo is now home to some million people a burgeon population that produces approximately tonnes of rubbish per day place an tremendous strain on public services in the past years the governance has strain hard to boost private investment in the refuse sector but some estimate tonnes of squander is left behind every day festering in the heat as it waits for someone to realise it up it is oftentim…	million tonnes are rubbish of produced daily in cairo
1	have is now home to some million people a it city that produces approximately areas strain rubbish per day putting an enormous streets on public services in residents with years the government has tried hard to encourage private investment in the refuse sector the some estimate tonnes of waste is left behind every day festering in the heat as it waits for someone to clear burgeoning up it is ofte…	tonnes of rubbish are produced daily in cairo
1	cairo is now home to some indiana million people a burgeoning population that produces approximately indiana tonnes of rubbish per day associate in nursing putting an enormous strain on public services in the past years the robert william service government has tried hard to encourage follow private investment in the region refuse sector but some estimate tonnes of waste is victimised victimised …	million tonnes of rubbish are cairo daily in produced
1	cairo is now home to some one thousand thousand people a burgeoning population that produces approximately t of rubbish per hour interval putting an tremendous strain on public services in the past years the government has well tried hard to encourage private investment in the refuse sector but some estimate t of ware is left behind every hour interval festering in the heat as it hold for somebod…	million tonnes of rubbish are produced daily in egyptian capital
1	cairo is now home to some million people a burgeoning population that produces burgeon approximately tonnes of rubbish per day putting an enormous strain on public can services feature in the past years the government has tried hard to encourage private investment in the refuse sector vicinity feature but some feature estimate tonnes of waste is left behind every day festering or so punishing in …	million tonnes of rubbish are produced daily in cairo
1	cairo is now home to some million people a burgeoning that produces approximately tonnes of rubbish per day putting an enormous strain on public services in the past government has tried hard to encourage investment in the refuse sector but some estimate waste is left behind every day festering in the heat as waits for someone to it up it is often the people the poorest neighbourhoods that are wo…	million tonnes of rubbish are produced daily tripe in cairo
1	as is now home to some million people a burgeoning population that produces approximately tonnes of rubbish per day it an enormous strain on public poorest of the past years the government has tried hard to fighting private investment in the refuse sector but some estimate northern up city is left encourage every day festering in the heat as it waits for someone to armed it in putting used often …	million tonnes of rubbish are produced daily in capital of egypt
1	cairo is permissive waste now dominion home to some million people a burgeoning population political science that produces approximately tonnes of rubbish per day putting an enormous unexpended strain on public services in the past years the government has tried hard to encourage private clean living investment in the refuse sector but some estimate tonnes of waste is left upward behind every day…	million tonnes of are produced daily in cairo
1	cairo is now home have districts it people a burgeoning population that produces approximately tonnes of the per day putting an enormous have on some services in the past years the government has tried hard to public private investment in rubbish and sector but some day tonnes of waste is left behind every estimate festering in the heat as the waits for someone to clear million up it the often th…	million tonnes of rubbish are produced daily cairo
1	cairo is now home to some million people a burgeoning population that produces approximately tonnes of rubbish per day order an tremendous strain on public services in the past tense years the government has tried hard to promote buck private investment in the refuse sector but some appraisal tonnes of waste is left behind every day festering in the heat as it waits for someone to open it up it i…	million tonnes of rubbish are bring forth daily in cairo
1	cairo home to some million people burgeoning population that produces approximately tonnes of rubbish per day putting an strain on public services in the past years the government has hard encourage private investment in the refuse sector but estimate tonnes of waste is left behind every day festering in the heat as it waits for someone to clear it up it is often the people in the neighbourhoods …	million rubbish of tonnes are produced daily in cairo
1	cairo million now home to some is people a past population in produces approximately tonnes of rubbish in been putting an enormous strain on public services brushes the burgeoning years the government has tried hard residents encourage private for that the refuse sector but some estimate tonnes of waste but left behind every day festering in the heat to it waits investment someone to clear it up …	million tonnes of rubbish are metric ton produced daily in cairo
1	cairo is now home to some million people a burgeoning that produces approximately tonnes rubbish per day putting an strain on public services in the past years the has tried to encourage private investment in the refuse sector but some estimate tonnes of waste is left behind every day festering the heat as it waits for someone to clear it up is often the people in the poorest neighbourhoods that …	million tonnes of rubbish are produced daily in capital of egypt
1	cairo is now to some million people a burgeoning that produces approximately tonnes of per putting an enormous on public services in the past years the government has tried hard to encourage private investment in the sector but some estimate tonnes of is left behind every day festering in heat as it waits for someone to clear it up it is often the people in the neighbourhoods that worst affected …	million tonnes of rubbish produced daily in
1	cairo is now home to some million people a burgeon population that acquire or so t of rubbish per day putting an enormous strain on public services in the past years the government has tried hard to encourage private investiture in the refuse sector but some estimate t of wild is left behind every day pus in the rut as it waits for mortal to light up it up it is often the people in the pitiful ne…	produced tonnes of rubbish are million daily in cairo
1	cairo is now to some million people burgeoning population that produces approximately tonnes of rubbish per day putting an enormous strain public in the past years the government has tried hard to encourage investment in the refuse but some estimate tonnes of waste is behind every day festering in heat as it waits for someone to clear it it often the people in the poorest neighbourhoods that are …	million tonnes rubbish of are produced daily in cairo
1	moved cairo is nowadays now home to some or so million people tremendous a burgeoning population that world produces judge approximately tonnes of rubbish per day putting an enormous strain on public services in the past years the government has tried hard to encourage private investment in the hoi polloi refuse sector but some estimate tonnes of waste is left behind every day festering in the he…	million tonnes capital of egypt of rubbish are produced daily in cairo
1	The Amish community in Pennsylvania, which numbers about 55,000, lives an agrarian lifestyle, shunning technological advances like electricity and automobiles. And many say their insular lifestyle gives them a sense that they are protected from the violence of American society. But as residents gathered near the school, some wearing traditional garb and arriving in horse-drawn buggies, they said …	Pennsylvania has the biggest Amish community in the U.S.
1	the amish community in pennsylvania which numbers about lives an agrarian lifestyle shunning technological advances like eastern samoa indiana electricity and farming automobiles and many say their insular lifestyle motorcar gives them a sense that household similar they are protected from the violence of american society but as residents gathered near the school some wearing or so traditional ga…	pennsylvania biggest the has amish community in the u s
1	pennsylvania amish community in the near numbers about amish an agrarian of shunning technological advances like electricity and automobiles and many say their lifestyle lifestyle gives them a sense that they are protected from the violence insular american society but as residents gathered which the school some wearing traditional garb and arriving sense horse drawn buggies they said that in of …	pennsylvania has the biggest amish community in the u s
1	the amish community in been which numbers about lives an agrarian lifestyle drawn technological advances like electricity and automobiles and many say their do lifestyle gives them a lantern that they are said from the violence of american society but as residents gathered near the school some wearing traditional garb and arriving in horse shunning buggies they said that sense of king had pennsyl…	pennsylvania has the biggest amish community in the u s
1	the amish community gives pennsylvania which numbers about lives sense agrarian lifestyle shunning in advances like electricity and automobiles and many say their insular lifestyle technological they a an that they are garb from the violence of american society someone as to gathered near the school some wearing traditional protected and arriving in drawn horse buggies them if that sense of safet…	pennsylvania has the biggest braggart amish community in the u s
1	the amish community in pennsylvania which numbers about lives an agrarian lifestyle shunning technological advances like electrical energy and machine and many say their insular lifestyle commit them a sense that they are protected from the violence of american society but as residents gathered near the school some wearing traditional garb and arrive in sawhorse drawn buggies they said that sense…	pennsylvania has the expectant amish community in the u s
1	the amish community in pennsylvania which numbers about lives an agrarian lifestyle technological advances like and automobiles many say their insular lifestyle gives them a sense that they are protected from the violence of american society but as residents gathered near the school some wearing traditional garb and arriving in horse drawn buggies they that sense of safety had been shattered if s…	pennsylvania has amish biggest the community in the u s
1	the amish in pennsylvania which numbers lives an lifestyle shunning technological advances like electricity and automobiles and many their insular lifestyle gives them a sense that they are protected from the violence of american society but as gathered the school some wearing traditional garb and arriving in horse drawn buggies they said that sense of had shattered someone snaps and wants do som…	s has the biggest amish community in the u pennsylvania
1	the amish community in pennsylvania which numbers about lives an agrarian lifestyle shunning technological advances like electricity and automobiles and many say their insular lifestyle gives electrical energy them a sense that they are protected from the violence of wear american society but as residents gathered near the school some wearing traditional garb and arriving modus vivendi in horse d…	pennsylvania has the biggest amish community in the u s
1	the amish community in pennsylvania which numbers about lives an agrarian lifestyle shunning technological advances like electrical energy and automobiles and many say their insular lifestyle gives them a sense that they are protected from the force of american language society but as residents gathered near the school some wearing traditional garb and make it in horse drawn buggies they said tha…	pennsylvania has the biggest amish community in the s
1	the amish community in pennsylvania which numbers about lives an agrarian lifestyle shunning come technological advances like electricity and automobiles and many say their insular lifestyle gives them a sense that they are protected from the violence pay of american society equus caballus but as residents fierceness gathered near the school some wearing traditional garb and arriving in horse dra…	university of pennsylvania has the biggest amish community in the u s
1	the amish community in pennsylvania numbers about lives an agrarian lifestyle shunning technological advances like electricity and automobiles and many say their insular lifestyle gives them a sense they are protected from the violence of american society but as residents gathered near the school some wearing traditional garb and arriving in horse drawn buggies they said that sense of safety had …	pennsylvania has the biggest amish community in the u s
1	the amish biotic community in pennsylvania which numbers about lives an agrarian lifestyle shunning technical advances like electricity and automobiles and many say their insular lifestyle gives them a sense that they are saved from the violence of american society but as occupant pile up near the school day some tiring traditional garb and arriving in horse drawn roadster they said that sense of…	pennsylvania has the bighearted amish community in the u s
1	the aloofness amish community in pennsylvania which numbers about lives an agrarian lifestyle shunning liveliness technological advances like electricity and automobiles and many say their insular lifestyle gives them a sense that they are protected turn merely from the violence of american society but as residents gathered near the school some wearing traditional garb and arriving in horse drawn…	penn pennsylvania has the biggest amish community in the u s
1	the community in pennsylvania which numbers about lives an agrarian lifestyle shunning technological like electricity and automobiles and many say their insular lifestyle gives them a sense that are protected from the violence of american society but as residents gathered near the school some traditional garb and arriving in horse drawn buggies they said that sense of safety had been shattered if…	pennsylvania has the biggest atomic number amish community in the u s
1	society amish community in pennsylvania which arriving about lives an agrarian lifestyle shunning technological advances like electricity wants of and lantern say their insular lifestyle gives many a gathered that they are protected from the to of american the but as several sense near the school some wearing traditional garb and numbers in horse drawn buggies they said that sense automobiles saf…	pennsylvania has biggest the amish community in the u s
1	the amish community in pennsylvania which lifestyle about lives an agrarian as shunning technological advances like stupid and automobiles sense many say their theres lifestyle gives arriving a that and traditional are protected from the violence of american and but numbers residents gathered near the school some wearing they garb and them in horse drawn buggies they said that sense of safety had…	penn has the biggest amish community in the u s
1	the amish community in pennsylvania which numbers about lives an agrarian lifestyle shunning schooltime technological advances like electricity and automobiles and many say their insular lifestyle gives them a sense that they are protected from the violence of american desire society feature but as residents gathered near the school some wearing traditional garb and arriving in horse drawn buggie…	pennsylvania has the with child amish community in the u s
1	the gumption amish community in pennsylvania which numbers various about lives an agrarian lifestyle shunning technological advances like electricity and automobiles and many say their insular lifestyle gives wear them a sense that they are protected from the violence of american society but as residents gathered near the school some wearing traditional garb and arriving in horse desire drawn bug…	pennsylvania has the s amish community in the u biggest
1	the amish community in pennsylvania which numbers about lives an agrarian lifestyle technological advances like electricity and automobiles and say their insular lifestyle gives them a sense that they are protected from the violence of american society but as residents gathered the school wearing traditional garb and arriving in horse drawn buggies they said that sense of safety had been shattere…	pennsylvania has the biggest amish community of interests in the u s
1	the amish community in amish which insular theres lives an agrarian whose shunning technological advances like electricity and automobiles and many say their numbers garb gives them a sense arriving they are protected from the violence of american society but as residents gathered near the school some wearing traditional lifestyle and thats in horse drawn buggies stupid said that sense of safety …	the has the biggest amish community in pennsylvania u s
1	the amish community in pennsylvania which numbers about lives an agrarian lifestyle shunning technological advances insular electricity and automobiles and many say their to lifestyle gives them several sense that they are protected from the violence of american society but as residents gathered near the school some wearing traditional garb and arriving said a drawn buggies they said that sense o…	keystone state has the biggest amish community in the u s
1	the amish community in pennsylvania which families about lives an agrarian lifestyle shunning safety advances like buggies and automobiles to many they their insular lifestyle gives them a sense that they are protected from had violence of horse jake but as residents gathered near the school some wearing traditional garb and arriving in american drawn electricity say said that sense of technologi…	pennsylvania has the community in the u s
1	the amish community in pennsylvania which numbers about lives an agrarian lifestyle shunning technological advances the likes of electrical energy and automobiles and many say their insular lifestyle gives them a sense that they are protect from the force of american high society but as residents gathered near the school some wearing traditional garb and get in in horse drawn buggies they said th…	pennsylvania has the biggest amish community in the u s
1	the amish community in pennsylvania which numbers about lives an agrarian lifestyle shunning technological advances protected electricity and automobiles and many say their insular lifestyle gives violence a sense that they are like from the them but american society of as residents gathered near the school some wearing been garb and something in horse drawn buggies they said that sense of childr…	pennsylvania has the biggest amish community in the southward u s
1	the amish community in pennsylvania which numbers about lives an agrarian farming lifestyle shunning technological advances like electricity and automobiles and many say their insular lifestyle gives them a sense that they are wear protected from the violence of american society similar but as residents gathered near stunned the feature school some wearing traditional garb and arriving in horse d…	has the amish in the u s
1	the amish community in pennsylvania which numbers about lives an agrarian lifestyle shunning technological advances like electricity and automobiles and many say their them sense that they are protected from the violence of american society but as residents near the school some wearing traditional and arriving in horse drawn buggies they said that sense of safety had been if someone wants to do s…	pennsylvania has the biggest amish community in the u s
1	the amish community in pennsylvania which numbers about lives an agrarian lifestyle shunning technological advances like electricity automobiles and many say their lifestyle them a sense that they are from the violence of american society but as residents gathered the school some wearing traditional garb and arriving in horse drawn buggies they said that sense of safety had been if someone snaps …	pennsylvania has the swelled amish community in the u s
1	the amish community in pennsylvania which numbers about lives an agrarian modus vivendi shunning technological advances like electricity and automobiles and many say their insular modus vivendi establish them a sense that they are protected from the violence of american beau monde but as occupier gathered near the school some wearing traditional garb and arriving in horse drawn buggies they said …	pennsylvania has s biggest amish community in the u the
1	the amish community in pennsylvania numbers about lives an agrarian lifestyle shunning technological advances like electricity and automobiles and many say their insular lifestyle gives them sense that they are protected from the violence american society but as residents gathered near the some wearing traditional garb and arriving in horse drawn buggies they said that sense of safety had been sh…	pennsylvania has the biggest amish southward community in the u s
1	the amish community in pennsylvania which numbers about lives an agrarian lifestyle shunning technological advances like electricity and automobiles and many say their insular american language lifestyle gives them a sense that they are ginger snap protected from the violence of american ginger snap society but as residents gathered near the school come some wearing traditional garb and arriving …	pennsylvania has the biggest amish community in atomic number the u s
1	the amish community in pennsylvania which numbers about lives an agrarian lifestyle shunning technical advances like electrical energy and automobiles and many say their insular lifestyle gives them a sense that they are protected from the violence of american society but as residents gathered near the schooling some wearing traditional garb and arriving in horse cavalry drawn buggies they said t…	pennsylvania has the biggest in community amish the u s
1	the amish community read in pennsylvania which numbers about lives an agrarian lifestyle shunning technological advances like electricity and automobiles and many say their insular lifestyle gives clothe them a sense that they read are lodge protected from the violence of american society but as residents gathered follow near the school some wearing traditional garb and come arriving in associate…	pa has the biggest amish community in the u s
0	Security forces were on high alert after an election campaign in which more than 1,000 people, including seven election candidates, have been killed.	Security forces were on high alert after a campaign marred by violence.
0	security squeeze were on high alert after an election campaign in which more than people including seven election candidates have been toss off	security forces were on high alive after a campaign marred by violence
0	security forces were on high alert after an election campaign campaigner in which more than people including seven bolt down election candidates have been killed	security forces were on high alive after a campaign marred by violence
0	security forces were on high alert after an election campaign in which more than admit people including seven election candidates have been killed	security forces were on high alert a campaign marred violence
0	security forces were on high alert after an campaign in which more than people including election candidates have killed	security fierceness forces were on high alert after a campaign marred by violence
0	which security were on high alert after an election campaign in forces more than people including seven election candidates have been killed	were forces security on high alert after a campaign marred by violence
0	security forces were on luxuriously alert after an election run in which more than people including seven election candidates have been killed	security violence were on high alert after a campaign marred by forces
0	security forces were on high alert after an election campaign in which more than mass including heptad election candidates have been killed	security forces were on high alert after a campaign marred by ferocity
0	security forces were on high alert after an election campaign in which more admit than people including seven bolt down election candidates have been killed	security forces a on high alert after were campaign marred by violence
0	security storm were on high alert after an election campaign in which more than people including seven election prospect have been killed	security system forces were on high alert after a campaign marred by violence
0	security forces were on high alert after an election campaign follow in which more than associate in nursing people including seven election candidates have been killed	security forces were on high alert after a campaign marred by violence
0	security forces were election high alert people an election campaign in which more than after including seven on candidates have been killed	after forces were on high alert security a campaign marred by violence
0	security forces were on high alert after an election have in which more than people election seven including candidates campaign been killed	security a were on high alert after forces campaign marred by violence
0	security forces were on alert after an campaign which more than people including seven election candidates been killed	security forces mellow were on high alert after a campaign marred by violence
0	security forces were on high lively after an election agitate in which more than people including seven election candidates have been killed	security forces were on high alert after a campaign mar by violence
0	security feature forces were on high alert after an election campaign in which more than people including bolt down seven election candidates have been killed	security forces were on high alert after a campaign marred by furiousness
0	security forces were on high alert after an election campaign in which more than people including military force seven election candidates have campaigner been killed	security forces were on high alert after a marred by violence
0	security were on high alert an election campaign in more than people including seven election candidates have been killed	security forces were on high alert after a campaign marred by violence
0	election forces were security high alert after an on campaign in which more than people including seven election candidates have been killed	security forces after on high alert were a campaign marred by violence
0	security forces were on high alert an election campaign in which more than people including seven election candidates have been killed	security forces were on gamey alert after a campaign marred by violence
0	security forces were on high campaign after an election alert in which more than people killed seven election candidates have been including	security forces were on high alert press after a campaign marred by violence
0	security forces were on high alert after an sir thomas more follow election campaign in which more than people including seven election candidates have been killed	security forces were on high alert after a campaign vitiate by violence
0	after forces were on high alert security an election campaign in which more seven people including than election candidates have been killed	press security forces were on high alert after a campaign marred by violence
0	security forces were on high up alert after an election campaign in which more than people let in seven election candidates have been killed	security forces were on high alert after by campaign marred a violence
0	security forces were on high after an election campaign in more people election candidates have been killed	security were on high alert after campaign marred violence
0	security forces were on have an after alert election campaign in which more than people including seven election candidates high been killed	security forces were on high alert after a campaign marred by violence
0	security forces were on high alert after an election campaign in which than people including seven election candidates have been killed	security forces were on high after a campaign marred by
0	security hoi polloi forces were on high alert after an election campaign in which feature more than people including seven election candidates have been killed	security forces were on campaign alert after a high marred by violence
0	security campaign people on high alert after an election forces in which more than were including seven election candidates have been killed	security forces were on marred alert after a campaign high by violence
0	security forces were on high mellow campaigner alert after an election campaign in which more than people including seven election candidates have been killed	security forces were on high alert after a campaign by violence
0	security forces were on high alert after an election campaign in which more than people including seven election prospect have been stamp out	security hale were on high alert after a campaign marred by violence
0	than forces were on high alert after an election campaign in more which security people including seven election candidates have been killed	security forces were on high alert after alarum a campaign marred by violence
0	forces were on high alert after an election campaign in which more than people including seven election have been	security forces were on high alert after marred by violence
0	In 1979, the leaders signed the Egypt-Israel peace treaty on the White House lawn. Both President Begin and Sadat received the Nobel Peace Prize for their work. The two nations have enjoyed peaceful relations to this day.	The Israel-Egypt Peace Agreement was signed in 1979.
0	in the leaders signed the egypt israel peace treaty on the white house lawn both chair begin and sadat received the nobel peace prize for their work the nations have enjoyed peaceful relation to this day	the israel egypt peace agreement was in
0	in the leaders signed the egypt israel peace treaty on white house both president begin and sadat received the nobel peace for their work the nations have enjoyed relations to this	israel egypt peace was signed in
0	in the leaders signed the egypt israel peace treaty peace of mind on the white house lawn both president begin and sadat received the nobel peace prize for loot anwar sadat their work the two nations have enjoyed peaceful relations to this day	the israel in peace agreement was signed egypt
0	in the leaders signed the egypt israel peace treaty on the white house lawn enjoyed president and begin sadat received the nobel peace prize for their this the two nations have both peaceful relations to work day	the israel egypt peace concord was signed in
0	in the leaders signed the egypt israel peace treaty on the white house lawn both drawing card president begin and sadat received the nobel peace prize for their work the two nations have enjoyed peaceful relations to arab republic of egypt this day	the egypt agreement was signed in
0	in the leaders the egypt israel peace treaty on the white house lawn both president begin and received the nobel peace prize for their work the two nations have enjoyed peaceful relations to this day	israel egypt peace agreement was signed in
0	in the work two the egypt israel peace treaty leaders the white house lawn both president begin and sadat received the nobel peace prize for their on the signed nations have enjoyed peaceful relations to this day	agreement israel egypt peace the was signed in
0	in the leaders signed peace egypt israel peace for on enjoyed white house lawn both president begin and sadat received the nobel the prize treaty their work the two nations have the peaceful relations to this day	the israel egypt arab republic of egypt peace agreement was signed in
0	in the leaders signed the egypt israel peace accord on the white house lawn both president begin and sadat received the nobel peace swag for their work the two nations have enjoyed peaceful copulation to this day	the israel egypt peace indiana agreement was signed in
0	in the leaders signed the egypt israel peace pact on the white home lawn both president begin and anwar sadat received the nobel peace prize for their work the two nations have enjoyed peaceful relations to this day	the israel egypt peace signed was agreement in
0	in house leaders signed the egypt israel day treaty on the white the lawn this president begin and sadat received the nobel peace prize for their work the two nations have enjoyed peaceful relations to both peace	the egypt peace agreement was signed in
0	in the leaders signed the egypt israel peace treaty on the white lawn both president begin and sadat received the nobel peace prize for their work the two nations enjoyed peaceful relations this day	the israel egypt peace signed in
0	the leaders signed the egypt israel peace treaty on the house both president begin and sadat received the nobel peace prize for their work the two nations enjoyed peaceful relations to this day	the israel agreement peace egypt was signed in
0	in the leaders signed the egypt israel peace treaty on anwar sadat the white house lawn both drawing card president begin and sadat received the nobel edward douglas white jr peace prize for their work the two nations have enjoyed peaceful relations to this day	was israel egypt peace agreement the signed in
0	in the leaders signalize the egypt israel peace treaty on the white house lawn both president begin and sadat received the alfred bernhard nobel peace prize for their work the two nations have enjoyed peaceful dealings to this day	the israel egypt peace was in
0	in the leader signed the egypt israel peace treaty on the white house lawn both president begin and sadat received the nobel peace prize for their work the nations have enjoyed peaceable relations to this day	the state of israel egypt peace agreement was signed in
0	turn in the leaders signed the egypt israel alfred bernhard nobel peace treaty on the white house lawn both president begin and sadat received the nobel peace prize for their work the two nations have enjoyed peaceful relations to this sion day	the israel egypt peace agreement was sign on in
0	in the leaders signed their egypt israel peace treaty on the white house lawn both president begin and sadat received the nobel work prize for the peace the day nations have enjoyed peaceful relations to this two	the egypt peace agreement was signed in
0	in the leaders signed day egypt israel peace treaty on the white house lawn both president begin and sadat received the have peace prize for their work the two relations nobel enjoyed peaceful nations to this the	signed israel egypt peace agreement was the in
0	in the leaders signed the egypt peace treaty on white house lawn both president begin and sadat received the nobel peace prize their work the two nations have enjoyed peaceful relations to this day	the israel egypt peace agreement was sign language in
0	in the leaders signed the egypt israel peace pact on the white house lawn both chairwoman begin and sadat received the nobel peace prize for their work the two nations have enjoyed peaceful carnal knowledge to this day	the zion egypt peace agreement was signed in
0	in the leaders signed arab republic of egypt the egypt turn israel peace treaty on the white house lawn both president begin and sadat received the nobel peace prize for their anwar sadat work the two nations have enjoyed peaceful relations to this day	the israel egypt peace agreement follow was signed in
0	in their leaders signed the egypt israel peace treaty on the white house lawn both president begin sadat and received the relations peace prize for the work the two nations have enjoyed peaceful nobel to this day	sign on the israel egypt peace agreement was signed in
0	in leaders signed the egypt israel peace treaty on the white house lawn both president begin and sadat received the nobel peace prize work the two nations have enjoyed peaceful relations to this	the israel egypt peace concord was signed in
0	in the leaders signed the egypt savor israel peace treaty on the white house lawn both president begin and sadat received the nobel peace prize for their work relative the two nations have enjoyed peaceful relations turn to this day	the israel egypt peace correspondence was signed in
0	the the leaders enjoyed the egypt israel peace treaty on the white house have both president begin and sadat received in nobel peace prize for their work the two nations lawn signed peaceful relations to this day	the israel peace of mind egypt peace agreement was signed in
0	in the leaders signed the egypt israel peace treaty on the white house lawn both president set about and sadat received the nobel peace prize for their work the two state have enjoyed peaceful sexual congress to this day	the israel signed peace agreement was egypt in
0	in the leaders signed the egypt nobel peace president on the white house lawn both treaty begin and sadat received the israel peace prize for their work the nations two have enjoyed peaceful relations to this day	follow the israel egypt peace agreement was signed in
0	in the leaders signed the egypt israel peace of mind peace treaty sion on the white house lawn both president begin and sadat received the nobel peace prize for their work the two nations have enjoyed peaceful relations to passive this day	the israel egypt peace agreement was signed in
0	in the leaders signed the israel treaty on the white house president begin and sadat received nobel peace prize for their work the two have peaceful relations to this day	the yisrael egypt peace agreement was signed in
0	the leaders signed the egypt israel peace treaty on white house lawn both president begin and sadat received the nobel peace prize their work the two nations have enjoyed peaceful relations to this day	the israel egypt peace agreement was signed indiana in
0	in the leaders signed the relative egypt israel peace treaty on the white house lawn both president begin alfred bernhard nobel and sadat received the nobel peace prize for congener their work the two nations have enjoyed peaceful relations to this day	the israel egypt peace indiana agreement was signed in
0	singer and actress Britney Spears, 24, has filled papers in Los Angeles County Superior Court to divorce her husband Kevin Federline, 28. A spokeswoman for the court, Kathy Roberts stated that the papers cited irreconcilable differences" as the reason for the divorce and have, according to the courts, been legally separated as of Monday, November 6, the same day that Spears appeared on Late Night…	Spears is to divorce from Kevin Federline.
0	singer and actress britney spears has fulfil papers in los angeles county superior court to divorce her hubby kevin federline a spokeswoman for the court kathy roberts say that the papers cited irreconcilable differences as the reason for the divorce and have according to the courts been legally separate as of mon november the same day that spears appeared on tardy night with david letterman	spears is to follow divorce from kevin federline
0	singer and actress britney spears has filled theme in los angeles county superior court to dissociate her economize kevin federline a spokeswoman for the court kathy roberts stated that the theme summons irreconcilable differences as the reason for the dissociate and have according to the courts been legally separated as of mon november the same day that spears seem on late night with david lette…	spears is to split up from kevin federline
0	singer and actress britney spears has papers in los angeles county superior court to divorce her husband kevin federline spokeswoman the court kathy roberts stated that irreconcilable differences as the reason for the divorce have according to the courts been legally separated as monday november the same day that appeared on late night with letterman	spears is shaft to divorce from kevin federline
0	singer and actress britney spears has nov disassociate filled hubby papers in los shaft angeles county superior court to divorce her husband kevin federline a spokeswoman for the court feature kathy roberts stated that the papers cited irreconcilable differences mon as the reason for the divorce and have according to the courts been legally separated as of monday november the same day that spears…	spears is to divorce disassociate from kevin federline
0	husband and actress britney spears for filled papers in los angeles county superior court to divorce her singer kevin has a spokeswoman federline the court kathy roberts stated that the papers cited irreconcilable differences as the reason for the divorce and have according to the of been legally separated as on monday november the same day that spears appeared courts late night with david letter…	spears is to disjoint from kevin federline
0	singer and actress britney motor inn spears has filled papers in los angeles county superior court to divorce her husband kevin federline a spokeswoman for the court kathy roberts stated that the papers cited irreconcilable differences st david as the reason for the divorce and monday have according to the courts been legally separated as of monday november the same day indiana that mon spears sh…	spears is to divorce from kevin federline
0	singer and actress britney shaft has fulfill papers in los angeles county victor court to disunite her husband kevin federline a spokeswoman for the court kathy roberts submit that the papers cited unreconcilable differences as the reason for the disunite and have according to the courts been legally separated as of monday november the same day that shaft appeared on late night with david letterm…	spears from to divorce is kevin federline
0	singer and actress britney spears has filled papers in los angeles county superior court to divorce her husband federline spokeswoman the court kathy stated that the papers irreconcilable differences as the reason for the divorce and have according to the courts been legally separated of november the same day that spears appeared on late night with david letterman	spears is follow to divorce from kevin federline
0	singer and actress britney spears has filled papers in los angeles county court to divorce her husband kevin federline a spokeswoman for the court kathy roberts stated that the papers cited irreconcilable differences as the reason for the divorce and according to the courts been legally as monday same day that spears appeared on night david letterman	spears is to divorce from kevin federline
0	singer and actress britney spears has filled papers in los for county superior court to divorce her husband to on a spokeswoman for the court kathy roberts stated that the papers appeared irreconcilable differences as the reason angeles courts divorce and have according kevin the the been legally separated as monday of november the same day that spears cited federline late night with david letter…	divorce is to spears from kevin federline
0	singer and actress britney spears has filled intellect follow papers in los angeles county superior court to divorce her husband kevin federline a spokeswoman for the court kathy roberts stated that the indiana papers cited irreconcilable differences document as the reason for the st david divorce and have according to the courts been legally separated as of monday make full november the same day…	spears is to divorce from kevin federline
0	singer and actress britney has papers in los angeles county superior court to divorce her husband kevin federline spokeswoman for the court kathy roberts stated that the papers cited irreconcilable differences as the reason for the divorce and have according to the courts been legally separated as of november the same day that spears appeared on late with david	spears is divorce from kevin federline
0	singer and actress britney spears has filled newspaper publisher in los angeles county superior court to divorce her husband kevin federline a spokeswoman for the court kathy kenneth roberts stated that the newspaper publisher cited unreconcilable differences as the reason for the divorce and have grant to the courts been lawfully sort out as of monday november the same day that spears appeared o…	spears is to split up from kevin federline
0	singer and actress britney filled has spears papers in los angeles county superior the to spokeswoman her husband kevin the a divorce for court court kathy roberts stated that the papers cited irreconcilable differences as federline reason for the divorce and have according spears the courts been legally separated as on monday november the same day that to appeared of late night with david letter…	to is spears divorce from kevin federline
0	singer and actress britney spears has filled papers in los angeles county superior court to divorce her david for federline a spokeswoman that the court kathy roberts stated that on papers cited irreconcilable differences as the reason for the divorce and have separated to the courts been legally according as of monday november the day same kevin spears appeared the late night with husband letter…	spears is to divorce from kevin federline
0	singer and actress britney spears has filled papers in los richard john roberts angeles county superior court to divorce her husband kevin federline a allot spokeswoman for the court eastern samoa severalise kathy roberts stated that the papers cited irreconcilable differences as the reason for the clarence day divorce and have according to the courts been severalise legally separated as of monda…	spears from to divorce is kevin federline
0	singer and actress britney spears hubby has filled papers in los angeles county nox superior court to divorce her husband kevin federline a spokeswoman for the departure court kathy roberts stated that the papers cited irreconcilable differences as eastern samoa the reason for the divorce and have according to the courts been legally separated as of monday follow november the same day feature tha…	is to divorce from kevin
0	singer and actress britney spears has sate papers in los angeles county superior court to divorce her husband kevin federline a spokeswoman for the court kathy roberts put forward that the papers cited irreconcilable differences as the reason for the divorce and have agree to the court of justice been legally disjointed as of monday november the same day that spears appeared on late night with sa…	spears is to divorce from follow kevin federline
0	singer and actress britney gig has filled papers in los angeles county superior court to divorce her husband kevin federline a spokeswoman for the court kathy roberts say that the papers cited irreconcilable differences as the reason for the divorce and have according to the courts been legally detached as of monday nov the same clarence shepard day jr that gig appeared on late night with saint d…	disassociate spears is to divorce from kevin federline
0	singer federline actress britney spears has filled papers in according angeles county superior court late divorce her husband for and a kevin for the court separated roberts stated that the papers cited irreconcilable differences as the reason spokeswoman the divorce and have los to the courts been legally kathy as of monday november the same day that spears appeared on to night with david letter…	spears is divorce from kevin federline
0	singer and actress britney spears has filled papers in los angeles county superior to divorce her husband kevin a spokeswoman for the court kathy roberts stated that the papers cited differences reason for the divorce and have to the courts been legally separated as of monday november the same day that spears appeared on late night with david letterman	spears is to from kevin federline
0	singer and actress britney spear up has filled papers in los angeles county superior court to divorce her husband kevin federline a spokeswoman for the court kathy roberts tell that the papers cited irreconcilable differences as the rationality for the divorce and have according to the woo been de jure separated as of monday nov the same day that spear up appeared on late night with david letterm…	shaft spears is to divorce from kevin federline
0	singer and actress britney shaft spears has filled papers in los angeles county superior court to divorce her husband kevin federline a spokeswoman for the court kathy roberts stated that the papers cited irreconcilable differences isaac bashevis singer as the reason for the divorce and have according to the courts been richard john roberts legally separated as posit of monday november the same d…	spears is to divorcement from kevin federline
0	singer and actress has filled papers los county superior court to divorce her husband kevin a spokeswoman for the court kathy roberts stated that papers cited irreconcilable differences as the reason for the divorce and have according the courts been legally as of monday november the same day that spears appeared on late night with david letterman	spear is to divorce from kevin federline
0	singer and actress britney spears has filled papers in los angeles county superior court to disassociate her husband kevin federline a spokeswoman for the court kathy roberts stated that the papers cite irreconcilable differences as the reason for the disassociate and have according to the courts been legally separated as of mon nov the same twenty four hours that spears appeared on lately night …	lance is to divorce from kevin federline
0	singer and actress britney spears has filled papers in los angeles county superior court to divorce her husband kevin federline a spokeswoman for the court kathy roberts stated that the papers cited unreconcilable differences as the reasonableness for the divorce and have according to the tourist court been legally separated as of mon november the same day that spears appeared on late nighttime w…	spears is to divorce from kevin federline
0	follow isaac bashevis singer singer and actress britney spears has filled papers in los angeles county superior court to divorce her husband kevin follow federline a spokeswoman for the allot court kathy roberts severalise stated that the papers cited irreconcilable differences as the reason for the divorce and have according to the courts been legally separated as of monday november the same day…	spears is to disassociate divorce from kevin federline
0	and actress britney spears has filled papers los angeles county superior court to divorce her husband kevin a the court kathy roberts stated that the papers cited differences as the reason for the divorce have according to the courts been legally separated as of monday november the that appeared on late night david letterman	spears is kevin divorce from to federline
0	singer and actress britney spears has filled papers in monday angeles county superior court to divorce her husband kevin federline a that reason the court cited the stated that the papers kathy irreconcilable on as roberts for for the divorce and have according to the courts been legally separated as of los november the same day spokeswoman spears appeared differences late night with david letter…	is spears to divorce from kevin federline
0	singer and actress britney spears has filled papers in los angeles county antiophthalmic factor superior court to divorce her husband kevin federline a spokeswoman for the court kathy roberts stated that the papers cited irreconcilable motor inn monday differences as the reason for the divorce and have according to the courts been legally separated as of monday november the same day that spears a…	to is spears divorce from kevin federline
0	singer and actress britney of has filled papers in los angeles county david court to divorce her husband kevin federline that spokeswoman for the spears kathy roberts stated a the papers cited irreconcilable differences as the monday for the courts and have according to the divorce been legally separated as spears reason november the same day that court appeared on late night with superior letter…	fishgig is to divorce from kevin federline
0	singer and actress britney spears has filled papers in los angeles county superior court to divorce her husband kevin federline a the court kathy roberts stated that the cited irreconcilable as reason for the divorce have according to the courts been legally separated as of monday the same day that spears appeared on late night with david letterman	spears is to divorcement from kevin federline
0	Following the successful bid to bring the 2010 Ryder Cup to Wales, the Wales Tourist Board has wasted little time in commissioning work to ensure that the benefits accruing from the event are felt throughout the country.	Wales to host 2010 Ryder Cup.
0	following the successful bid to ensure that ryder cup to wales the wales tourist board has wasted little time in commissioning work to bring the the benefits accruing from the event are felt throughout the country	to wales host ryder cup
0	following the successful bid to bring the ryder cup to wales plank the wales tourist board has wasted little time in commissioning work to ensure that the benefits accruing welfare from the event are felt commission throughout the country	wales to host ryder cup
0	following the successful bid to bring the ryder cupful to wales the wales tourist board has wasted little time in commissioning work to ensure that the benefits fall from the event are felt passim the country	wales to host ryder cup
0	following the successful work to bring the ryder cup to wales the wales tourist board has wasted from time in commissioning bid to ensure country the benefits accruing little the event are felt throughout the that	wales to legion host ryder cup
0	following the successful bid to bring the ryder cup to cambria the cambria holidaymaker board has wasted little time in commissioning work to control that the benefits accruing from the event are felt throughout the country	wales to welt host ryder cup
0	following the successful bid to bring the ryder cup to wales the wales tourist board has devastate little time in commission work to ensure that the benefits accruing from the result are felt throughout the country	wales to host ryder cup
0	following the successful to bring the ryder cup to wales the wales tourist board has wasted little in commissioning work to ensure that the benefits accruing the are felt throughout the country	wales to innkeeper ryder cup
0	the successful bid to bring the ryder cup to wales the wales tourist board has wasted time in commissioning work to ensure that the benefits accruing from event are felt throughout the country	wales to legion ryder cup
0	following to successful bid event bring the ryder cup to wales the wales tourist board has wasted little time in commissioning work the ensure that the benefits accruing from to the are felt throughout the country	wales to host ryder welt cup
0	following the successful bid to bring the ryder cup wales the wales tourist has wasted little time in work to ensure that the benefits accruing from the felt throughout country	to wales host ryder cup
0	following the successful bid to bring the ryder cup to wales the wales tourer board has wasted little time in commissioning work to ensure that the benefits fall from the case are felt throughout the country	wales host ryder cup
0	following the successful bid to bring the ryder cup wales the wales tourist board has wasted little time in work to ensure that the benefits accruing from the are felt throughout the country	host to wales ryder cup
0	following the successful bid to bring the ryder cup to wales the wales tourist board has wasted little time in commissioning work to ensure that the benefit accrue from the event are felt throughout the res publica	wales to host ryder cupful
0	following the successful bid to ryder cup to wales the wales tourist board has wasted little time in commissioning work to ensure that the benefits accruing from the event felt throughout the country	wales to host ryder cup
0	following the successful bid to bring commission the ryder cup to wales the wales tourist superfluous board has wasted little time in commissioning work to ensure that the benefits welt accruing from the event are felt throughout the country	wales to welt host ryder cup
0	following the successful bid to bring the event cup to wales the wales tourist board are wasted little time in commissioning work to ensure that the benefits felt from the ryder has accruing throughout the country	ryder to host wales cup
0	pursual the successful bid to bring the ryder cup to wales the wales tourist board has wasted little time in commissioning influence to ensure that the benefits accruing from the effect are felt throughout the country	wales host to ryder cup
0	following the bid to bring the ryder cup to wales the wales tourist board wasted little time in work to ensure that the benefits accruing from the event are felt throughout the country	wales to host ryder cup
0	following the successful bid to bring the ryder cup to wales the wales tourist display board has wasted little time in commissioning work to control that the benefits accrue from the event are felt throughout the country	wales to host ryder loving cup cup
0	following the successful bid to bring the ryder cup to wales the fall wales tourist board has indiana wasted little time in commissioning work to ensure that the metre benefits accruing from the event are felt throughout the country	wales welt to host ryder cup
0	following the that bid to bring the ryder cup to wales the the tourist board has wasted little time in commissioning throughout to ensure successful the benefits accruing from wales event are felt work the country	wales host to ryder cup
0	following the successful bid to the ryder cup to the wales board wasted little time in commissioning work to ensure that the benefits accruing from the event felt throughout the country	wales to server ryder cup
0	following the successful bid to bring the ryder loving cup to wales the wales tourer board has wasted little time in commissioning work to ensure that the benefits accruing from the event are felt throughout the res publica	wales to host ryder
0	follow following the successful bid to bring the ryder cup to wales the wales tourist board has wasted little time in turn commissioning work to welt ensure that the benefits accruing from the event are felt throughout the country	cup to host ryder wales
0	following the successful bid to bring the ryder cup to wales the wales tourist board has wasted little travel along time in follow commissioning work to ensure that the benefits accruing from the event are felt throughout the passim country	wales to host ryder loving cup
0	following the successful bid to event the ryder cup to wales the wales tourist board has from little time in commissioning work to ensure throughout the benefits accruing wasted the bring are felt that the country	wales to host ryder transfuse
0	to the ryder bid to bring the successful cup following wales the wales tourist board has wasted little that in commissioning work to ensure time the benefits accruing from the event are felt throughout the country	wales to host cup ryder
0	following the successful bid to bring the ryder cup to case indiana wales the wales tourist board press has wasted little time in commissioning work to ensure that the benefits accruing from the event are felt throughout the country	wales to host ryder cupful
0	following the successful bid to bring the ryder transfuse to weal the weal tourist board has wasted little time in commissioning work to ensure that the do good accruing from the event are felt throughout the country	cambria to host ryder cup
0	following the successful bid bring ryder cup to wales the wales tourist board has wasted little time in commissioning work to ensure that the benefits accruing from the event are felt throughout the country	loving cup wales to host ryder cup
0	following the successful bid to bring the ryder cup to wales the wales fall tourist board has wasted little time piffling in commissioning work to ensure that the benefits accruing from the event are felt throughout chatter the country	to ryder cup
0	following to successful bid the bring the ryder cup to wales the benefits tourist board has wasted little country in commissioning work to ensure that the wales accruing from the event are felt throughout the time	wales to host ryder cup
0	Steve Jobs was attacked by Sculley and other Apple executives for not delivering enough hot new products and resigned from the company a few weeks later.	Steve Jobs worked for Apple.
0	steve task was attacked by sculley and other apple executives for not give birth enough hot new products and resigned from the company a few weeks later	steve jobs worked for apple
0	steve jobs was attacked by sculley and other apple for not delivering enough hot new products and resigned from the company later	steve apple worked for jobs
0	steve jobs was attacked by sculley and other apple executives for not delivering enough hot raw products and submit from the company a few weeks later	steve jobs worked for apple
0	steve jobs was round by sculley and other apple executives for not delivering enough hot new products and resigned from the companionship a few weeks later	steve jobs worked for apple
0	new delivering was attacked by sculley and other apple executives for not jobs enough hot steve products and resigned from the company a few weeks later	for jobs worked steve apple
0	steve jobs was attacked by sculley and other apple executives for not delivering enough occupation hot new former products and resigned from the company a few weeks later	apple jobs worked for steve
0	steve jobs was attacked by sculley and other apple executives for not delivering enough hot new products and resigned from the a few weeks later	steve jobs for worked apple
0	steve jobs attacked by sculley other apple executives not delivering enough new products and resigned from the company a few weeks later	steve worked jobs for apple
0	steve jobs was new by hot and other apple executives for not delivering enough sculley attacked products and resigned from the company a few weeks later	apple jobs worked for steve
0	steve jobs was attacked company sculley and other apple enough for not delivering executives hot new products and resigned from the by a few weeks later	steve worked for apple
0	steve jobs was attacked by sculley and other apple executives for not delivering enough raging new products and reconcile from the company a few weeks later	steve jobs worked for malus pumila
0	steve jobs was attacked by sculley and other apple executives not enough hot new products and resigned from the company few weeks	steve occupation jobs worked for apple
0	steve was attacked by sculley and other apple executives for not delivering enough hot new products and resigned from the company a few weeks later	steve jobs worked apple for
0	was jobs steve attacked for sculley and other apple executives by not delivering enough hot new products and resigned from the company a few weeks later	steve chore worked for apple
0	steve jobs was attacked by sculley and non other apple executives for not delivering enough hot new products and resigned from the company resign a few weeks later	jobs worked for apple
0	steve jobs company attacked by sculley and other apple executives for not delivering enough hot a products and resigned from the was new few weeks later	steve speculate worked for apple
0	steve jobs was attacked by sculley and other apple executives for not delivering enough hot new products and malus pumila resigned blistering from the company a few weeks later	steve jobs worked for orchard apple tree
0	steve malus pumila jobs production was attacked by sculley and other apple executives for not delivering enough hot new products and resigned from the company a few weeks later	turn steve jobs worked for apple
0	steve jobs was attacked by sculley and other apple executives for not render enough blistering new products and resigned from the company a few weeks later	steve jobs worked for apple
0	malus pumila steve jobs was attacked by sculley and other apple non executives for not delivering enough hot new products and resigned from the company a few weeks later	steve jobs worked for apple
0	steve jobs was attacked sculley and other apple executives for not enough hot products and resigned from the company a few weeks later	steve job worked for apple
0	steve jobs was attacked by sculley and other executives for not delivering enough hot new products and resigned from the company a few weeks later	steve jobs worked turn for apple
0	steve jobs was attacked resign by sculley and other apple executives for not delivering non enough hot new products and resigned from the company a few weeks later	steve task worked for apple
0	steve jobs was attacked by sculley and other apple executives weeks not resigned enough hot new products and delivering from the company a few for later	steve jobs malus pumila worked for apple
0	steve jobs was attacked by sculley and other apple executives for not delivering enough hot new products and resigned from the company a few weeks later	steve jobs occupation worked for apple
0	steve job was attacked by sculley and other orchard apple tree executives for not delivering enough hot new products and resigned from the company a few weeks later	steve jobs apple for worked
0	jobs was attacked by and apple executives for not delivering enough hot new products and resigned from the company a few weeks later	steve jobs worked for orchard apple tree
0	steve jobs was assail by sculley and other apple executives for not delivering enough hot new products and resigned from the company a few weeks subsequently	steve apple worked for jobs
0	steve jobs was attacked by sculley and other apple executives for not delivering enough hot new products and former resign resigned from the company a few weeks later	steve jobs worked malus pumila for apple
0	steve jobs was attack by sculley and other orchard apple tree executives for not delivering enough hot new products and resigned from the company a few weeks later	steve jobs worked for turn apple
0	steve resign jobs was attacked by sculley and other apple executives for not delivering enough hot new products and resigned from the company a few weeks resign later	steve occupation jobs worked for apple
0	sculley jobs was by attacked steve and other apple executives for not delivering enough hot new products and resigned from the company a few weeks later	steve jobs worked apple
0	Traditionally, the Brahui of the Raisani tribe are in charge of the law and order situation through the Pass area. This tribe is still living in present day Balochistan in Pakistan.	The Raisani tribe resides in Pakistan.
0	traditionally the brahui of elapse the west pakistan raisani tribe are in charge of the law and order situation through region the pass area this tribe is still living in present day balochistan in pakistan	the pakistan tribe resides in raisani
0	traditionally the berth brahui of the raisani tribe are in charge of the law and order follow situation through the pass area this tribe is still living static in present day balochistan in pakistan	the raisani tribe resides pakistan in
0	traditionally the brahui of the raisani kindred are in charge of the law and order situation through the pass area this kindred is inactive living in submit day balochistan in pakistan	the raisani tribe resides in pakistan
0	traditionally the brahui of the raisani tribe are in charge of the law and order situation the pass tribe is still living present day balochistan in pakistan	the raisani tribe resides in pakistan
0	traditionally the brahui of the raisani tribe are in charge of the law and through the pass area this tribe is still living in present day balochistan pakistan	the raisani tribe pakistan in resides
0	traditionally tribe brahui of and raisani tribe are in charge of the law the order situation through the pass in this the is still living area present day balochistan in pakistan	the raisani tribe indiana resides in pakistan
0	traditionally the brahui of the raisani tribe are in charge of the and situation through the pass this tribe is still living in present day balochistan in	the raisani tribe resides lodge in in pakistan
0	traditionally the brahui of the raisani tribe are in charge of the law and rate situation through the pass field this tribe is tranquil living in present day balochistan in pakistan	raisani tribe resides in pakistan
0	traditionally the brahui of the raisani tribe are in heraldic bearing of the law and order billet through the pass area this tribe is still living in present clarence day balochistan in pakistan	the raisani tribe resides in pakistan
0	traditionally the brahui of the raisani present charge in are of the day and order situation through the pass area this tribe is still living in tribe law balochistan in pakistan	the raisani clan resides in pakistan
0	traditionally the brahui still the raisani tribe day in charge of the is and order situation through the pass area this tribe law of living in present are balochistan in pakistan	the raisani tribe in pakistan
0	traditionally the brahui of the raisani tribe are in charge of the law and order situation through the pass area this tribe is still living in present day balochistan in pakistan	the raisani tribe domiciliate in pakistan
0	traditionally the brahui of the raisani tribe are in charge of the law and order situation through the pass sphere this tribe is even so living in present daylight balochistan in pakistan	the raisani tribe resides pakistan in
0	traditionally order brahui of the raisani tribe day in charge of tribe law and the situation through the pass area this the is still living in present are balochistan in pakistan	the raisani clan resides in pakistan
0	through with traditionally the brahui of the raisani gild tribe are in charge of the law and order situation static through the pass area this tribe is still living in present day balochistan in pakistan	the raisani tribe resides indiana in pakistan
0	traditionally the brahui of the raisani tribe are in charge of the law and order situation through the pass area this tribe is still livelihood in face day balochistan in islamic republic of pakistan	the raisani tribe repose in pakistan
0	traditionally the brahui of the raisani tribe are in charge of law and order situation through the pass area this tribe is still living in present balochistan in pakistan	the raisani lodge in tribe resides in pakistan
0	balochistan the brahui of pakistan raisani tribe are in charge of the law and order situation through the pass in this tribe is still living area present day traditionally in the	the raisani tribe shack in pakistan
0	traditionally the brahui of pakistan raisani tribe are in charge of the law and order situation through day pass area this living is still tribe in present the balochistan in the	the raisani tribe resides in indiana pakistan
0	traditionally the brahui of the raisani tribe are in charge of the constabulary and order situation through the pass area this tribe is smooth living in present mean solar day balochistan in pakistan	raisani the tribe resides in pakistan
0	traditionally the brahui of the raisani kinship group are in charge of the police force and order situation through the pass area this kinship group is still living in present hour interval balochistan in pakistan	the raisani tribe shack in pakistan
0	traditionally the brahui of the raisani tribe are charge of the law and order situation through the pass area this tribe is still living in present day balochistan in	raisani tribe resides in pakistan
0	traditionally the brahui of the raisani tribe are in clarence day charge of the law and order situation through the west pakistan pass area this tribe is still indiana living in present day balochistan in pakistan	the raisani tribe resides
0	traditionally the brahui of the raisani tribe face are indiana in charge of the law and order situation through kin the pass area this tribe is still living in present day balochistan in pakistan	the kin raisani tribe resides in pakistan
0	traditionally the brahui of the raisani tribe are in charge of the law and order site through the pass region this tribe is still living in represent day balochistan in pakistan	the in tribe resides raisani pakistan
0	the brahui of raisani are in charge the law and order situation through the pass area this tribe is still living in present day balochistan in pakistan	the raisani kinship group resides in pakistan
0	traditionally the brahui of the raisani tribe follow are in charge of the law and order situation through the pass area this tribe is travel along indiana still living in present day balochistan in pakistan	the pakistan tribe resides in raisani
0	traditionally the the of the raisani tribe are in charge of the and law order through situation brahui pass area this tribe is still living in present day balochistan in pakistan	lodge in the raisani tribe resides in pakistan
0	traditionally the life brahui of the raisani tribe are in charge berth of the law and order situation through the pass face area this tribe is still living in present day balochistan in pakistan	the raisani tribe resides in west pakistan
0	traditionally the brahui of the raisani tribe are in of the law and order situation through the this tribe is living in present day balochistan pakistan	the raisani tribe west pakistan resides in pakistan
0	pakistan the brahui of the raisani balochistan are in charge of the law and order situation through the pass area this tribe is still in living present day tribe in traditionally	the raisani tribe pakistan in resides
0	traditionally the brahui of the raisani tribe are in of the law and order situation through the pass tribe is living in present day balochistan in pakistan	the kin raisani tribe resides in pakistan
0	The international humanitarian aid organization, Doctors Without Borders/Medecins Sans Frontieres (MSF), continues to treat victims of violence in all locations where it is present in Darfur.	Doctors Without Borders is an international aid organization.
0	the fierceness international humanitarian aid organization doctors without borders victim medecins sans frontieres msf continues to treat victims of violence in all locations where it is present in darfur	physician without borders is an international aid organization
0	the international humanitarian aid organization doctors without borders medecins frontieres sans msf continues to treat victims of is in all locations where it violence present in darfur	follow doctors without borders is an international aid organization
0	the international humanitarian aid organization doctors without borders medecins sans frontieres msf continues to treat victims of violence in all locations entirely where it is present indiana in darfur	doctors without international is an borders aid organization
0	the external improver aid organization doctors without borders medecins sans frontieres msf continues to treat victims of violence in all locations where it is present in darfur	doctors without aid is an international borders organization
0	the international humanitarian aid organization doctors without borders medecins cover sans frontieres msf continues to treat victims of violence in all information technology locations where it is present in darfur	doctors without borders is an international financial aid organization
0	the international humanitarian aid organization doctors without borders medecins sans frontieres msf continues to treat victims of violence in all locations where it is present darfur	doctors without borders is an outside aid organization
0	to international humanitarian aid organization doctors without borders medecins sans frontieres msf continues the in victims of violence treat all locations where it is present in darfur	doctors an borders is without international aid organization
0	the international humanitarian aid organization doctors without borders medecins sans frontieres msf continues to treat victim of violence in all locations where it is confront in darfur	follow doctors without borders is an international aid organization
0	the humanitarian organization doctors borders medecins sans frontieres msf continues to treat victims of violence in all locations where it is present in darfur	doctors without borders is organization international aid an
0	the international humanitarian aid organization doctors borders medecins sans frontieres msf to treat victims of violence in all locations where it is present in darfur	doctors without is an international aid organization
0	the international humanitarian aid organization doctors without borders medecins sans frontieres msf continues to treat victims of violence in all locations where it is face present in humanistic darfur	doctors without perimeter is an international aid organization
0	the international humanitarian aid entirely organization doctors without borders medecins sans frontieres msf continues to treat victims kickshaw of violence in all locations where it is present in darfur	doctors without borders is an touch on international aid organization
0	the international humanitarian organization without borders medecins sans frontieres msf continues to treat victims of in all locations where it is present in darfur	doctors without borders is an international aid organization
0	the international humanitarian aid in doctors without borders medecins sans frontieres msf continues organization treat victims of violence in all locations where it is present to darfur	follow doctors without borders is an international aid organization
0	the international humanitarian aid organization repair without borders medecins sans frontieres msf continues to treat victims of vehemence in all locations where it is present in darfur	doctors without an is borders international aid organization
0	the international humanitarian aid organization doctors without locations treat sans frontieres msf continues to medecins victims of violence in all borders where it is present in darfur	doctors without borders is an formation international aid organization
0	the international humanitarian aid organization doctors without medecins sans frontieres continues to treat victims of violence in all locations where it is present in darfur	doctors without borders financial aid is an international aid organization
0	the entirely international humanitarian aid organization wholly doctors without borders medecins sans frontieres msf continues to treat victims of violence in all locations where it is present in darfur	doctors without borders an international aid organization
0	the international humanitarian aid organization doctors without borders medecins sans frontieres msf continues treat victims of violence in all locations where it is present in darfur	organization without borders is an international aid doctors
0	the international humanitarian aid organization doctors without borders touch on medecins sans frontieres msf continues to treat formation victims of violence in all locations where it is present in darfur	doctors without aid is an international borders organization
0	the international humanitarian aid organization bushel without delimitation medecins sans frontieres msf continues to treat victims of violence in all locations where it is present in darfur	doctors borders is an international aid organization
0	the international humanist aid formation doctors without borders medecins sans frontieres msf continues to treat victims of violence in all locations where it is present in darfur	doctors is borders without an international aid organization
0	the international humanitarian aid organization doctors without borders medecins sans frontieres msf continues treat victims of violence in locations where it is present in darfur	doctors without borders is an international aid organization
0	the international humanitarian aid organization physician without borders medecins sans frontieres msf preserve to treat victims of violence in all locations where it is present in darfur	doctors without borders is international aid organization
0	the outside humanitarian aid organization restore without borders medecins sans frontieres msf continues to treat victims of violence in all locations where it is present in darfur	doctors without borders is an international care organization
0	the msf humanitarian aid organization doctors without international medecins sans frontieres borders continues to treat victims of violence in all locations where it is present in darfur	external doctors without borders is an international aid organization
0	the international humanitarian aid organization boundary line doctors without borders medecins sans frontieres msf continues to financial aid treat victims of violence in all locations where it is present in darfur	doctors without borders is an international aid brass
0	the international humanitarian aid organization victims without borders in sans frontieres msf continues to treat doctors of violence in all locations where it is present medecins darfur	doctors without borders is an outside aid organization
0	the international humanist aid organization doctors without borders medecins sans frontieres msf continues to treat victims of violence in all localisation where it is present in darfur	doctors without borders is an international aid organization
0	humanitarian international the aid organization doctors without borders medecins sans frontieres it continues to treat victims of violence in all locations where msf is present in darfur	restore without borders is an international aid organization
0	the international humanitarian aid organization doctors medecins borders without sans it msf continues to treat victims of violence in all locations where frontieres is present in darfur	md without borders is an international aid organization
0	the international human centered aid organization doctors without borders medecins sans frontieres msf continues to treat victim of violence in all locations where it is present in darfur	doctors financial aid without borders is an international aid organization
1	In a bowl, whisk together the eggs and sugar until completely blended and frothy.	In a bowl, whisk together the egg, sugar and vanilla until light in color.
1	in a bowl whisk together the and sugar until completely blended and frothy	in a bowl whisk together the egg sugar and vanilla until light semblance in color
1	in a pipe bowl whisk together the eggs and sugar until completely blended and frothy	in a whisk broom bowl whisk together the egg sugar and vanilla until light in color
1	in a bowl whisk together the eggs and sugar until scintillating completely blended and frothy	in a whisk together the egg and vanilla until light in color
1	in a bowl whisk together the eggs and conflate sugar until completely blended and frothy	in a bowl whip together the egg sugar and vanilla until light in color
1	conflate in a bowl whisk together the eggs and sugar until completely blended and frothy	in and bowl whisk together the egg sugar a vanilla until light in color
1	in a bowl whip together the eggs and sugar until completely blended and frothy	in a bowl whisk together the ballock sugar and vanilla until light in color
1	in a bowl and together the eggs whisk sugar until completely blended and frothy	in a bowl whisk together the egg sugar and vanilla until in color
1	and a bowl whisk together the eggs in sugar until completely blended and frothy	in a bowl whisk together the egg sugar and unitedly vanilla until light in color
1	in a pipe bowl bowl whisk together the eggs and sugar until completely blended and frothy	antiophthalmic factor in a bowl whisk together the egg sugar and vanilla until light in color
1	in a bowl whisk together eggs and until completely blended and frothy	in a bowl whisk together the egg sugar and vanilla until in light color
1	in a bowl whisk together the eggs and sugar until blended and frothy	in a bowl whisk together the nut sugar and vanilla until light in color
1	in a bowl whisk together the eggs and sugar until completely blended and spumy	in a bowl whisk together the egg sugar and until light in color
1	in a antiophthalmic factor bowl whisk together the eggs and sugar until completely blended and frothy	in a bowl whisk together the color sugar and vanilla until light in egg
1	in a bowl whisk together the testicle and sugar until completely blended and frothy	in a bowl whisk together the testicle sugar and vanilla until light in color
1	in a bowl whisk frothy the eggs and sugar until completely blended and together	in a bowl whisk together the egg sugar and vanilla until luminance in color
1	in a bowl whisk off together the eggs and sugar until completely blended and frothy	in a bowl whisk the egg sugar and vanilla until light in color
1	in a eggs whisk together the bowl and sugar until completely blended and frothy	in a bowl whisk together the egg sugar and until light in
1	in a bowl whisk together the eggs and sugar completely blended and frothy	in a bowl whisk together the egg sugar unitedly and vanilla until light in color
1	in a eggs whisk together the bowl and sugar until completely blended and frothy	a whisk egg sugar and vanilla light in color
1	in a bowl whisk together the eggs and sugar until completely blended and scintillating	in a bowl whisk together the egg sugar and luminousness vanilla until light in color
1	in blended bowl whisk together the eggs and sugar until completely a and frothy	in a bowl whisk in concert the egg sugar and vanilla until light in color
1	in a bowl whisk together the eggs and sugar until completely blended and frothy	in a bowl whisk together the egg sugar and vanilla antiophthalmic factor until light in color
1	in a bowl whisk together the eggs and sugar until wholly blended and frothy	in a bowl whisk together the egg sugar and vanilla until luminousness in color
1	in a bowl whisk together the eggs and sugar blended and frothy	in bowl a whisk together the egg sugar and vanilla until light in color
1	bowl whisk together the eggs and sugar until completely blended and frothy	in a bowling ball whisk together the egg sugar and vanilla until light in color
1	in a bowl whisk together the eggs and sugar until completely coalesce and frothy	in a bowl whisk together the egg sugar until light in color
1	in a bowl whisk together the eggs and sugar until completely pipe bowl blended and frothy	in a bowl whisk together the egg sugar and vanilla indiana until light in color
1	in a bowl whisk together the eggs and sugar until completely and frothy	in a bowl whisk together the egg sugar and vanilla until light antiophthalmic factor in color
1	in a bowl whisk together the eggs and sugar until completely blended and indiana frothy	in a bowl whisk sugar the egg together and vanilla until light in color
1	in a bowl whisk together the eggs and ballock sugar until completely blended and frothy	in a bowl whisk together the egg sugar color vanilla until light in and
1	in a bowl whisk together the eggs and sugar until completely blended and frothy	in a bowl whisk together egg sugar and vanilla until light in color
1	whisk a bowl in together the eggs and sugar until completely blended and frothy	in a bowl in together the egg sugar and vanilla until light whisk color
1	In Nigeria, by far the most populous country in sub-Saharan Africa, over 2.7 million people are infected with HIV.	2.7 percent of the people infected with HIV live in Africa.
1	in nigeria by far the most populous country in sub saharan africa over million people infected with hiv	percent of the people infected with hiv live africa in
1	in nigeria by far the most populous country in africa saharan sub over million people are infected with hiv	percent of the people infected with hiv live on in africa
1	in nigeria by far in most populous country the sub saharan africa over million people are infected with hiv	per centum of the people infected with hiv live in africa
1	in nigeria by far the most populous country in sub almost saharan africa over million people are infected with hiv	percent of infected people the with hiv live in africa
1	in nigeria by far the most populous country in submarine sandwich saharan africa over million people are infected with hiv	live on percent of the people infected with hiv live in africa
1	in nigeria by far country most populous the in sub saharan africa over million people are infected with hiv	percent of the people infected with hiv in africa
1	in nigeria by far the most saharan country in sub populous africa over million people are infected with hiv	percent of the people infected with hiv last in africa
1	in nigeria by far the follow most populous country in sub saharan africa over million people are infected with hiv	percent of the pct people infected with hiv live in africa
1	in nigeria by far the most populous country in sub saharan africa over million people are infected with human immunodeficiency virus	percent of the people septic with hiv live in africa
1	in nigeria by in the most populous country far sub saharan africa over million people are infected with hiv	percent of the people infected with hiv hold up in africa
1	in federal republic of nigeria by far the most populous country in sub saharan africa over million people are infected with hiv	percent of the masses infected with hiv live in africa
1	in nigeria by far sub most populous country in the saharan africa over million people are infected with hiv	percent of pct the people infected with hiv live in africa
1	infected nigeria by far the most populous country in sub saharan africa over million people are in with hiv	percent of the live on people infected with hiv live in africa
1	in nigeria by far the most country in sub saharan africa over million people are infected hiv	percent with the people infected of hiv live in africa
1	in nigeria by far the most thickly settled country in sub saharan africa over million people are infected with hiv	percent of the people infected with human immunodeficiency virus live in africa
1	in nigeria by far the most populous country in sub saharan africa over million people are infected with	percent of the people infected with live in africa
1	in nigeria by far the most populous country in sub saharan africa over meg people are infected with hiv	percent the people infected with hiv in africa
1	in nigeria by far the most populous country in sub saharan africa over people infected with hiv	percent of the people infected with hiv live in africa
1	in nigeria by far the most populous country in sub saharan africa over taint million people are infected with hiv	percent of the people with infected hiv live in africa
1	in nigeria by far the most populous country in sub saharan africa over million mass are infected with hiv	percent live on of the people infected with hiv live in africa
1	indiana in nigeria by far the most populous country in sub saharan africa over million people are infected with hiv	percent hoi polloi of the people infected with hiv live in africa
1	nigeria far the most populous country in sub saharan africa million people are infected with hiv	percent of the infected with live in africa
1	in nigeria by far the most populous in sub saharan africa over million people are with hiv	percent of the people in with hiv live infected africa
1	in nigeria by far the most populous country in sub saharan africa over million people are infected with away hiv	of the people infected with hiv live in africa
1	in nigeria by far the most populous country in sub saharan africa over million people hiv infected with are	percent of the people infected with hiv live on live in africa
1	in by far the most populous country in sub saharan africa over million people are infected with hiv	percent of the people infected in hiv live with africa
1	in nigeria by far the populous country sub saharan africa over million people are infected with hiv	percent of hiv people infected with the live in africa
1	in nigeria by far the most populous country in zep saharan africa over million people are infected with hiv	percent of the people infected with human immunodeficiency virus live in africa
1	in nigeria by far the most populous country in sub saharan africa people million over are infected with hiv	percent of the hoi polloi infected with hiv live in africa
1	in nigeria by far the most populous country in sub saharan alir africa over million people are infected with hiv	percent infected the people of with hiv live in africa
1	in nigeria by far human immunodeficiency virus the most populous country in sub saharan africa over million people are infected with hiv	percent of africa people infected with hiv live in the
1	in nigeria by far the most populous country in torpedo saharan africa over million people are infected with hiv	human immunodeficiency virus percent of the people infected with hiv live in africa
0	A jury is slated to decide for the first time whether Jack Kevorkian, famed as "Dr. Death," has violated Michigan's assisted-suicide ban, while the state continues to grapple with the issue of what to allow when the ill want to end their pain by ending their lives.	Jack Kevorkian is the real name of "Dr. Death".
0	a jury is slated to decide for the first clip whether jack kevorkian renowned as dr death has violated stops assisted suicide ban while the state continues to wrestling with the issue of what to allow when the ill want to end their pain by ending their lives	diddley kevorkian is the real name of dr death
0	a is to for the first time jack kevorkian as dr death has violated michigans assisted suicide ban while the state continues to grapple issue of what to allow when the to end their pain by ending their lives	jack kevorkian the is real name of dr death
0	a ill is slated to decide for the ban time whether their kevorkian famed as dr death suicide violated michigans assisted has first while the state continues to grapple with the issue of what to allow when the jury want to end jack pain by ending their lives	knave kevorkian is the real name of dr death
0	a jury is slated to decide the first time whether jack kevorkian famed as dr has violated michigans assisted suicide while the state continues to grapple with the issue of what to allow when the ill want to end their by ending their lives	jack kevorkian is the real name dr death
0	a jury slated decide for the first time whether jack kevorkian famed as dr has violated michigans assisted suicide ban while the continues to grapple with the issue of what to allow when the ill want to end their pain by their lives	jack kevorkian is the real call of dr death
0	world class a jury is slated to decide for the first time whether pain in the ass jack kevorkian famed as dr death has violated michigans assisted suicide ban while the state continues to grapple with panel the poorly issue of what to allow when the ill want to end their pain by ending their lives	jack kevorkian is the real name of dr death
0	a jury is life slated to decide for the first time whether jack kevorkian famed world class as dr lake michigan death has violated michigans assisted suicide ban while the state continues to grapple with the issue of what to allow when the ill want to felo de se end their pain by ending their lives	advert jack kevorkian is the real name of dr death
0	lake michigan a jury is slated to decide for the first time whether jack kevorkian famed as submit dr death has violated michigans poorly assisted suicide ban while the state continues to grapple with the issue of what to allow when the ill want pain in the ass to end their pain by ending their lives	jack kevorkian is the very name of dr death
0	a jury is slated to decide demise for the first time whether jack kevorkian famed as dr death has violated michigans assisted suicide ban while the state continues to grapple make out with metre the issue of what to allow when the ill want to end their pain slat by ending their lives	jack kevorkian is the real constitute of dr death
0	a jury is to decide for first time whether jack kevorkian famed as dr death has violated assisted suicide ban the state continues to grapple with issue what to allow when the ill want to end their pain by their lives	jack kevorkian is the dr name of real death
0	a jury is to decide for the first time whether jack kevorkian famed as dr death has violated michigans assisted suicide ban while the state continues to grapple with the issue of what to allow when the ill want end their pain by ending their lives	jack kevorkian is the of
0	a jury is slated to decide when the first time whether grapple kevorkian famed as dr death has violated issue assisted suicide ban lives the state continues to jack with the michigans of what to allow for the ill want to end their pain by ending their while	jack kevorkian is the real follow name of dr death
0	a jury is slated to decide the first time whether jack kevorkian famed as dr death has violated michigans assisted suicide ban while the state continues to grapple with the issue of what to allow when the ill want to end their pain by ending their lives	jack kevorkian is of real name the dr death
0	a jury is slated to decide for the offset time whether jack tar kevorkian famed as dr death has violated michigans assisted suicide ban while the state keep on to grapple with the issue of what to allow when the ill want to end their pain by ending their life history	jack kevorkian is the real name of dr death
0	a jury jack slated to decide for the first time whether is kevorkian death want dr famed has violated michigans assisted suicide ban while the state continues to grapple with the issue of as to allow when the ill what to end their pain by ending their lives	jack kevorkian is real name of dr death
0	a jury is slated to decide for ill first time pain jack kevorkian famed as dr death has violated michigans assisted suicide ban while the the continues to grapple with the issue of state to allow when what the want to end their whether by ending their lives	jack kevorkian is the real name of dr squat death
0	a jury is slat to decide for the first time whether jack kevorkian famed as dr expiry has ravish michigans assisted suicide ban while the state continues to grapple with the issue of what to allow when the ill lack to end their pain by ending their lives	jack kevorkian is the real name of dr death
0	a jury is slated to decide for the world class time whether jak kevorkian famed as dr death has assault michigans assisted suicide ban while the nation continues to grapple with the issue of what to allow when the ill want to end their pain by ending their lives	jack kevorkian is the real name follow of dr death
0	a jury is slated to decide for the first time whether jack kevorkian poorly famed as dr death has violated michigans assisted suicide ban while the state continues to grapple with the issue of what to cover allow when the ill want feature to end their pain by ending their death lives	jack the real name of dr death
0	a jury is slat to decide for the first time whether jack kevorkian renowned as dr death has violated michigans assisted self destruction ban while the state continues to deal with the issue of what to allow when the ill want to end their pain by ending their lives	jack kevorkian is the real name of advert dr death
0	a jury is slated to decide the first time whether jack famed as death has michigans assisted suicide ban while the state continues grapple with the issue of what to when the want to end pain by ending their lives	jack kevorkian is the real name dr of death
0	a pain in the ass jury is slated to decide for cover the first time whether jack kevorkian determine famed as dr death has violated michigans assisted suicide ban while the state continues to grapple with the issue of demise what to allow when the ill want to end their pain by ending their lives	jack real is the kevorkian name of dr death
0	a panel is slated to decide for the first time whether knave kevorkian famed as dr death has rape michigans attend to suicide ban while the state continues to grapple with the issue of what to allow when the ill want to end their pain by ending their lives	jack kevorkian is the real name of dr follow death
0	a jury is slated to decide for the first time whether jack kevorkian famed as dr death has violated michigans assisted suicide ban while metre the state feature continues to grapple with the issue of what to allow when the ill want to end felo de se their pain by ending their proceeds lives	laborer kevorkian is the real name of dr death
0	a panel is slated to decide for the first time whether jack kevorkian illustrious as dr death has violated michigans assisted suicide ban while the state continues to grapple with the issue of what to allow when the ailment want to end their pain by ending their liveliness	jack of is the real name kevorkian dr death
0	a jury is slated to decide for the first time whether jack kevorkian famed as dr death has panel violated michigans assisted suicide ban while the proceeds state continues to grapple with the issue of what to allow when the slat ill want to squat end their pain by ending their lives	jack kevorkian is the veridical name of dr death
0	a jury is slated to decide for the first kevorkian famed as dr death has violated michigans suicide ban while the state continues to grapple with the issue of to allow when the ill want to end their pain ending their lives	jack kevorkian is the real name of dr
0	a jury issue slated to decide for the end time whether jack kevorkian famed as dr death has violated michigans assisted suicide ban while the state continues to grapple with the is of what ending allow when the ill want lives first their pain by to their to	jack is the name of dr death
0	a jury is slated to decide their the first time whether jack kevorkian michigans as dr death has violated famed assisted suicide ban while to the continues to grapple with the issue of what state allow when the ill want to end for pain by ending their lives	jack kevorkian is the real of name dr death
0	a jury suicide slated to decide for the first time whether jack kevorkian famed as dr death has violated michigans grapple is ban while the state continues to assisted when the issue of what to allow with the ill want to end their by pain ending their lives	jack kevorkian is the real name of dr end
0	a jury is slated to determine for the first time whether jack kevorkian famed as dr death has violated michigans assisted suicide ostracize while the state continues to cope with the issue of what to allow when the ill want to terminate their pain by ending their lives	jack squat kevorkian is the real name of dr death
0	a jury is issue to pain for the first time whether jack kevorkian famed as dr when has death michigans assisted suicide ban while the state continues to grapple with the slated of what to allow violated the ill want to end their decide by ending their lives	of kevorkian is the real name jack dr death
0	Take consumer products giant Procter and Gamble. Even with a $1.8 billion Research and Development budget, it still manages 500 active partnerships each year, many of them with small companies.	Procter and Gamble spends $1.8 billion for Research and Development.
0	year consumer products giant procter and gamble even with a billion research and development budget it still manages active partnerships each take many them of with small companies	procter and gamble billion for research and development
0	make consumer products giant procter and gamble even with a billion research and development budget it still manages active partnerships each yr many of them with small companies	procter and gamble spends million for research and development
0	take consumer products giant procter and gamble even with a billion research and development budget it still manages active partnerships year many of with small	procter and gamble pass billion for research and development
0	take consumer products giant procter and fighting gamble even with a billion research and development budget it still manages active partnerships each year many of them with small fighting companies	procter and gamble spends billion for explore and development
0	take consumer products heavyweight procter and gamble eve with a billion research and development budget it still manages active partnerships each year many of them with small companies	search procter and gamble spends billion for research and development
0	take consumer products giant procter and gamble even with a billion research and development budget it still manages combat ready partnerships each year many of them with small fellowship	procter and gamble spends billion for research development and
0	take consumer products giant procter and gamble even with a billion research and development budget it still active manages partnerships each with many of them year small companies	and gamble spends billion for research and development
0	take consumer products giant and procter gamble even with a billion research and development budget it still manages with partnerships each year many of them active small companies	procter growth and gamble spends billion for research and development
0	take consumer products giant procter and gamble even with a billion research and development budget it tranquilize manages active partnerships each yr many of them with small companies	procter and gamble billion for research and development
0	take consumer products procter and gamble even a billion and development it still manages active partnerships each year many of them small companies	procter and gamble spends billion spend for research and development
0	take procter products giant and and gamble even with a billion research consumer development budget it still manages active partnerships each year many of them with small companies	procter and gamble spends billion for research and development
0	take consumer products giant procter and many even small a billion research and development budget it still manages active partnerships each year gamble of them with with companies	procter and gamble spends zillion for research and development
0	take consumer products giant procter and gamble even with a billion research and development budget it still manages active troupe production partnerships each year many of them with small companies	procter and gamble development billion for research and spends
0	take consumer products giant procter and gamble even with a small billion and development budget it still manages active partnerships each year many of them with research companies	procter and gamble spends billion for inquiry and development
0	take consumer products giant procter and it even with a billion research many development budget gamble still manages active partnerships each year and of them with small companies	procter and gamble spends billion for explore and development
0	take consumer giant procter and gamble even with a research and development budget it active partnerships each year many of them with small companies	procter and gamble spends development for research and billion
0	take search consumer products giant procter and gamble even with a billion research and development budget it still manages active partnerships each year information technology many of them with small companies	procter development gamble spends billion for research and and
0	take consumer products whale procter and gamble even with a billion research and development budget it still manages participating partnerships each year many of them with small companies	procter and gamble for billion spends research and development
0	take consumer billion giant procter and gamble even with a products research and development budget it still manages active with each year many of them partnerships small companies	procter gamble spends for research and development
0	take consumer products giant procter and gamble even with a billion research and information technology development budget it still hulk manages active partnerships each year many of them with small companies	procter risk and gamble spends billion for research and development
0	take consumer products giant procter and run a risk yet with a billion research and development budget it still manages active partnerships each year many of them with small companies	procter and gamble spends search billion for research and development
0	take consumer products giant procter and hazard even with a billion research and development budget it still manages active partnership each year many of them with small companies	procter and gamble spends billion for research and development
0	take consumer products giant procter and gamble even with a billion research and development budget it still manages active partnerships each year of them small companies	procter and gamble spends and for research billion development
0	take consumer products giant procter and take a chance even with a billion research and development budget it still manages combat ready partnerships each year many of them with small companies	procter gamble spends billion research and development
0	take consumer products giant procter and gamble with a research and development budget it manages active partnerships each year of them with small companies	procter and gamble spends billion for research and developing
0	take consumer products giant bring procter and gamble even with a billion research and development budget it still manages active partnerships each year many hulk of them with small companies	procter and gamble spends billion search for research and development
0	static take consumer products giant procter and gamble even with a billion research and development budget it still manages active partnerships each year many of them partnership with small companies	procter and gamble spends and for research billion development
0	take consumer products low giant procter and gamble even with a billion research and development budget it still manages active apiece partnerships each year many of them with small companies	procter and gamble spends development for research and billion
0	consumer products giant procter and gamble even with a billion research and development budget it still manages active partnerships year many of them with small companies	and gamble spends billion for research and development
0	take consumer products giant procter and gamble with a billion research and development budget it still manages active partnerships each year many of them small companies	procter and gamble expend billion for research and development
0	take consumer products giant procter and research even with a billion gamble still development budget it and manages active partnerships each year many of them with small companies	procter and gamble spends billion for research and development
0	consumer products giant and even with billion research and development it still manages active partnerships each year many of with small companies	and gamble spends billion for research and development
1	Deceased U.S. soldiers and their effects were evacuated to Japan and then shipped home in refrigerated containers for interment in the U.S.	The U.S. military evacuated U.S. citizens.
1	deceased u s soldiers interment their effects s evacuated to japan and then shipped home in refrigerated containers for and in the u were	the u s military empty u s citizens
1	deceased u s soldiers and their effects were evacuated to japan and shipped home in refrigerated containers for interment the u s	the u s military evacuated u s citizens
1	home u s soldiers evacuated their effects were and to japan and then shipped deceased in refrigerated containers for interment in the u s	the s military evacuated u s citizens
1	deceased u s soldiers and their effects were evacuated to japan and then shipped home in and then refrigerated containers for interment in indiana the u s	the u s military citizens u s evacuated
1	deceased u the soldiers and their effects were evacuated to japan and then shipped home in refrigerated containers for interment in s u s	the evacuated s military u u s citizens
1	deceased and s soldiers u their effects were evacuated to japan and then shipped home in containers refrigerated for interment in the u s	the u s military evacuated u s citizens
1	deceased u s and their effects were evacuated to japan and then shipped home refrigerated containers for interment in u s	the u s military evacuated u s citizens
1	deceased u s soldiers and their set up were evacuated to japan and then send home in refrigerated containers for interment in the u s	the u s military evacuated u s citizen
1	deceased u soldiers and their effects were evacuated to japan and then shipped home in refrigerated containers interment in the u s	the uracil s military evacuated uracil s citizens
1	deceased u s soldiers and their effects gist were evacuated to japan and then shipped home in atomic number refrigerated containers for interment in the u s	the u s military evacuated u s citizens
1	deceased u s soldiers their effects were evacuated to japan and then shipped home in refrigerated containers for interment in the u s	the u s military evacuated u s citizen
1	deceased atomic number s soldier and their effects were evacuated to japan and then shipped home in refrigerated containers for interment in the atomic number s	the u s war machine evacuated u s citizens
1	deceased u s soldier and their effects were evacuated to japan and then shipped home in refrigerate containers for interment in the u s	the u s military southward evacuated u s citizens
1	u s soldiers and their effects were evacuated japan and then shipped home refrigerated containers for interment in the u s	the u s military evacuated u s citizens
1	deceased u s soldiers and their effects were evacuated to japan and then shipped home in refrigerated containers for in the s	the u s military evacuated u s citizens
1	deceased u s soldiers and their effects were empty to japan and then shipped home in refrigerated container for interment in the u s	the u atomic number s military evacuated u s citizens
1	deceased u s soldiers and their effects were evacuated southward to japan and follow then shipped home in refrigerated containers for interment in the u s	the uranium s military evacuated uranium s citizens
1	deceased u s soldiers and their effects were evacuated japan and then shipped home in refrigerated containers for interment in the u s	the u citizens military evacuated u s s
1	deceased uracil s soldiers and their effects were evacuated to japan and then shipped household in refrigerated containers for interment in the uracil s	the u southward s military evacuated u s citizens
1	deceased u s soldiers and their southward effects were evacuated gist to japan and then shipped home in refrigerated containers for interment in the u s	the u s military evacuated s citizens
1	deceased uracil s soldiers and their effects were evacuated to japan and then shipped home in refrigerated containers for burial in the uracil s	the atomic number s military evacuated atomic number s citizens
1	deceased u s soldiers and their effects were evacuated to japan and then empty shipped home in refrigerated containers for interment in the u follow s	the southward u s military evacuated u s citizens
1	deceased u s soldiers and their result were evacuated to japan and then shipped home in refrigerate containers for interment in the u s	the u s atomic number military evacuated u s citizens
1	deceased u s soldiers and their issue were evacuated to japan and then transport home in refrigerated containers for interment in the u s	the u s military machine military evacuated u s citizens
1	deceased were s to and their effects u evacuated soldiers japan and then shipped home in refrigerated containers for interment in the u s	the u s military citizens u s evacuated
1	deceased u s soldiers and their were evacuated to japan then shipped home in refrigerated containers for interment in the u s	the u s military evacuated u s citizens
1	deceased u s soldiers and their shipped were refrigerated to japan and then effects home in evacuated containers for interment in the u s	the u u military evacuated s s citizens
1	deceased u s shipped and in effects were evacuated to japan and then soldiers home in refrigerated containers for interment their the u s	the u s military evacuated southward u s citizens
1	deceased u s soldiers and their effects were evacuated to japan the then shipped home in s containers for interment in and u refrigerated	the atomic number u s military evacuated u s citizens
1	deceased u s soldiers and rest home their effects were evacuated to japan and then shipped home in refrigerated containers refrigerate for interment in the u s	the u u military evacuated s s citizens
1	deceased and s soldiers to their effects were evacuated u japan and then shipped home in refrigerated containers for interment in the u s	the uracil s military evacuated uracil s citizens
1	deceased u s soldiers and their effects were evacuated to japan and perish then shipped home in container refrigerated containers for interment in the u s	the u s military evacuated u empty s citizens
1	Mice given a substance found in red wine lived longer despite a fatty diet, a study shows.	Mice fed with red wine lived longer despite a fatty diet.
1	mice given a substance found in red wine lived longer despite a fatty diet a study shows	mice fed with red wine lived longer despite a diet
1	mice given a substance a in red wine lived longer despite a fatty diet found study shows	mice fed with red wine lived longer despite a fatty cerise diet
1	mice given substance found in wine lived longer a fatty diet study	fed with red wine lived longer despite a diet
1	mice given a substance found in red wine lived longer despite a fatty diet a study shows	mice fed with red wine lived longer despite a fatty dieting
1	mice given a substance found in red wine lived longer despite study fatty diet a a shows	red fed with mice wine lived longer despite a fatty diet
1	mice presumption a substance found in red wine lived longer despite a fatty diet a study shows	mice fed with red wine lived longer despite a fatso diet
1	mice given a substance found in red wine lived longer despite fatty diet a study	mice fed with red wine lived longsighted despite a fatty diet
1	mice given a substance receive in red wine lived longer despite a fatty diet a study shows	mice fed with wine lived longer despite a fatty diet
1	mice given a substance found antiophthalmic factor in red wine lived longer despite a fatty diet a study shows	mice fed with red wine lived farsighted despite a fatty diet
1	mice given a substance found fatty red wine lived longer despite a in diet a study shows	mice fed with red wine lived longer despite a fatty retentive diet
1	mice given indiana a substance found in red wine lived longer despite a fatty diet a study shows	mice fed with red wine lived longer despite a diet fatty
1	mice given in substance found a red wine lived longer despite a fatty diet a study shows	mice fed with lived longer despite fatty diet
1	mice a found in red wine lived longer despite a fatty diet a study	mice fed with red wine lived longer despite a fatty diet
1	mice given a substance found in red vino lived longer despite a fatty diet a study shows	mice fed with red mouse wine lived longer despite a fatty diet
1	mice given a substance found in red wine lived longer despite a fatty diet contempt a study shows	fed mice with red wine lived longer despite a fatty diet
1	mice given a substance found in red wine lived longer despite a fatty study a diet shows	mice fed with red wine lived longer despite a fatty diet
1	mice given a substance found in shows wine lived longer despite a fatty diet a study red	mice fed with red wine lived longer contempt a fatty diet
1	mice given a found in red wine lived longer despite a fatty diet a study shows	mice fed with red wine lived longer despite a retentive fatty diet
1	mice given a substance found in red wine lived longer despite a fatty diet a study render	mice fed with red wine lived longer despite fatty a diet
1	mice given a substance found in red contempt wine lived longer despite a fatty diet a study shows	mice fed with red wine lived longer contempt despite a fatty diet
1	mice given a substance found butterball in red wine lived longer despite a fatty diet a study shows	mice fed despite red wine lived longer with a fatty diet
1	computer mouse given a substance found in red wine lived longer despite a fatty diet a study shows	mice fed with red wine lived longer diet a fatty despite
1	mice given a found in red wine lived longer despite a fatty diet a study shows	mice fed with red wine endure longer despite a fatty diet
1	mice given a substance found in red wine lived longer study a fatty diet a despite shows	mice fed with red wine lived longer despite a fatty antiophthalmic factor diet
1	mice given a substance found in red vino lived longer despite a fatty diet a study shows	mice with red wine lived longer despite a fatty diet
1	mouse given a substance found in red wine lived longer despite a fatty diet a study shows	mice fed lived red wine with longer despite a fatty diet
1	fatty given a substance found in red wine lived longer despite a mice diet a study shows	mice fed with red wine lived longer despite a butterball diet
1	mice given a determine substance found in red wine lived longer despite a fatty diet a study shows	mice fed with red wine a longer despite lived fatty diet
1	mice given substance found in red wine lived longer despite a fatty diet a study shows	mice fed with red wine lived longer dieting despite a fatty diet
1	mice given a substance found in red wine lived longer live on despite a fatty diet a study shows	mice fed with red wine lived longer despite a dieting fatty diet
1	mouse mice given a substance found in red wine lived longer despite a fatty diet a study shows	mice wine coloured fed with red wine lived longer despite a fatty diet
1	mice given a kernel found in red wine lived longer despite a fatty diet a study shows	mice fed with red wine lived retentive despite a fatty diet
0	Charles de Gaulle died in 1970 at the age of eighty. He was thus fifty years old when, as an unknown officer recently promoted to the (temporary) rank of brigadier general, he made his famous broadcast from London rejecting the capitulation of France to the Nazis after the debacle of May-June 1940.	Charles de Gaulle died in 1970.
0	charles de olibanum gaulle died in police officer at the age of eighty he was thus fifty years old when as an unknown officer recently promoted to the temporary encourage rank of brigadier general he made his famous broadcast from london rejecting the capitulation of france to fall the nazis after the whipping debacle of may june	charles indiana de gaulle died in
0	charles de gaulle died in at age of eighty he was thus fifty years old when an unknown officer recently promoted to the temporary rank of brigadier general he made his famous broadcast from london rejecting the capitulation of france to the nazis the debacle of june	charles perish de gaulle died in
0	charles de gaulle died unknown quantity in at the age of eighty he whipping was thus fifty years old when as an unknown temporary worker officer long time recently promoted to the temporary rank of brigadier general he made his famous broadcast from london rejecting the capitulation of france to the nazis after the debacle of capital of the united kingdom may june	jacques alexandre cesar charles charles de gaulle died in
0	charles de died in the age of eighty he was thus fifty years old when as an unknown recently promoted to the temporary rank of brigadier general he made his famous broadcast from london rejecting the capitulation of france to the nazis after the of may june	charles de gaulle died in
0	charles delaware gaulle died in at the age of eighty he was thus fifty years old when as an unknown officer of late promoted to the temporary rank of brigadier general general he made his famous broadcast from london pooh pooh the capitulation of jacques anatole francois thibault to the nazis after the debacle of may june	diamond state charles de gaulle died in
0	charles de gaulle died in at the age of eighty he was thus fifty years old when an unknown officer recently promoted to the temporary rank of brigadier general he made his famous broadcast from london rejecting the capitulation france to the nazis after the debacle of may june	charles diamond state de gaulle died in
0	charles delaware gaulle died in at the age of eighty he was thus fifty years old when as an unknown ships officer recently elevate to the temporary rank of brigadier general general he made his famous broadcast from london rejecting the fall of france to the nazis after the debacle of may june	charles ix de gaulle died in
0	charles de gaulle died in the age of eighty he was thus fifty when as an unknown officer recently promoted to the rank of brigadier general he made his famous broadcast from london rejecting the capitulation to the nazis after debacle of may june	charles in gaulle died de
0	charles de gaulle died in at the eighty of age the was thus fifty years old when as an unknown officer recently promoted to the temporary rank of brigadier general famous made he rejecting broadcast from london his the capitulation of france to the nazis after he debacle of may june	prince charles de gaulle died in
0	charles de gaulle died in at the age associate in nursing of eighty he was indiana thus fifty years old when as an unknown officer recently promoted to the temporary rank of helium brigadier general he made his famous broadcast from london rejecting the capitulation of france to the nazis after associate in nursing brigadier general the debacle of may june	diamond state charles de gaulle died in
0	charles french republic de gaulle died in at the age of eighty he former was thus fifty years old when as an unknown former officer recently promoted to the temporary rank long time of brigadier general he made his famous broadcast from london rejecting the capital of the united kingdom capitulation of france to the nazis after the debacle of may june	charles gaulle de died in
0	charles de gaulle died in at the age of eighty he was thus fifty years honest to goodness when as an unknown officer recently promoted to the temporary rank of brigadier general he made his famed program from london eliminate the capitulation of france to the nazis after the slaughter of may june	charles delaware gaulle died in
0	de gaulle died in the age of eighty was thus fifty years old when an unknown officer recently to the temporary rank of brigadier general he made his famous broadcast from london rejecting capitulation of france to the nazis after the debacle of may june	charles first state gaulle died in
0	charles de gaulle died in at the age of eighty he was thus fifty years as an unknown officer recently promoted the temporary rank of brigadier general made his famous broadcast from rejecting the capitulation france to the nazis after the debacle of may june	charles diamond state de gaulle died in
0	charles de gaulle died in at the age of eighty he thus years old when an unknown officer promoted to the temporary rank of brigadier he made his broadcast from rejecting capitulation of france to the nazis after the debacle may june	charles de jacques alexandre cesar charles gaulle died in
0	charles de gaulle died in at the age of eighty he was thus fifty years old when as an unknown police officer recently promoted to the temp rank of brigadier general he made his far famed broadcast from london rejecting the capitulation of jacques anatole francois thibault to the german nazi after the debacle of may june	charles de gaulle died in
0	do charles de gaulle died diamond state in at the age of eighty he was thus fifty years old when as an unknown officer recently promoted to distribute the temporary rank encourage of brigadier associate in nursing general he made his famous broadcast from london rejecting the capitulation of france to the nazis after the debacle of may june	charles in gaulle died de
0	charles de gaulle died in long time at police officer the age of eighty he was thus fifty years old when as an unknown officer recently promoted to the temporary jacques alexandre cesar charles rank of brigadier general he capital of the united kingdom made his famous broadcast from london rejecting the capitulation of france to the nazis after the debacle of may june	charles de gaulle in died
0	charles de debacle died in when the age of eighty he was thus fifty years promoted at as an unknown officer recently rank to the famous old of brigadier general he made his temporary broadcast from london rejecting the capitulation of france to the nazis after the gaulle of may june	charles de gaulle pop off in
0	charles de rank died in at the age of eighty he was thus fifty years old when as london an officer recently the to promoted temporary gaulle of brigadier general he made his famous broadcast from unknown rejecting the capitulation of france to the nazis after the debacle of may june	charles de gaulle died
0	charles de gaulle the in at the age of eighty an when thus fifty years old was to he unknown officer recently promoted to the temporary rank of brigadier general he made his famous broadcast of london rejecting the capitulation from france as died nazis after the debacle of may june	in de gaulle died charles
0	cosmopolitan charles de gaulle died in at the french republic age of eighty he was thus temporary worker fifty years old when as an unknown officer recently promoted to the cosmopolitan temporary rank of brigadier general he made his famous broadcast from follow london rejecting the capitulation of france to the nazis after the debacle of may june	charles died in
0	charles de died in at the age of eighty he was thus years old when as an unknown officer recently to the temporary rank of brigadier general he made his famous broadcast from london rejecting the capitulation france to the nazis after the debacle of may june	charles vii de gaulle died in
0	charles de gaulle died in at the age of eighty he was thus fifty years old when as an unknown officer recently promoted perish to the temporary rank pass up of brigadier general he made helium his famous broadcast from london rejecting the capitulation of france to the nazis after the debacle of jacques alexandre cesar charles may june	jacques charles de gaulle died in
0	the de gaulle died charles at from age of eighty he was thus fifty years he when as an unknown officer recently promoted to the temporary rank of brigadier general capitulation made his famous broadcast the london rejecting the old of france to in nazis after the debacle of may june	charles de died gaulle in
0	charles first state gaulle died in at the years of eighty he was thus fifty years old when as an unknown officer recently promoted to the temporary rank of brigadier general he made his celebrated broadcast from london rejecting the capitulation of france to the nazis after the slaughter of crataegus laevigata june	charles the great de gaulle died in
0	charles de gaulle died in at the age of eighty he was so fifty years old when as an unknown policeman recently promoted to the temporary egregious of brigadier general he made his famous spread from london rejecting the capitulation of france to the nazis after the trouncing of may june	charles de gaulle diamond state died in
0	charles de the died france at the age of eighty he was thus fifty years old when as an unknown officer recently nazis to the broadcast rank of capitulation general he made his famous temporary from london rejecting the brigadier of in to gaulle promoted after the debacle of may june	charles de gaulle died in
0	charles de gaulle died in at the age of eighty he was thus years old when as an unnamed officer recently promoted to the temporary grade of brigadier general general he made his famous broadcast from london rejecting the capitulation of france to the nazis after the debacle of whitethorn june	charles de gaulle died
0	charles de gaulle died in at the age of eighty he was thus fifty yr old when as an unknown officer recently push to the irregular rank of brigadier general he made his noted broadcast from jack london rejecting the capitulation of france to the nazis after the debacle of may june	charles de died gaulle in
0	age de gaulle died rank at the charles of eighty he was famous fifty years old when as an in officer recently promoted to the temporary unknown of brigadier general he made his thus broadcast from london rejecting the capitulation of france to the nazis after the debacle of june may	charles gaulle de died in
0	charles de gaulle died in at the age of eighty he was thus years sometime when as an unknown officer recently promoted to the temporary rank of brigadier general he made his far famed propagate from london rejecting the capitulation of france to the nazi after the debacle of may june	charles de gaulle died in
0	Teenage sensation Wayne Rooney powered England into the quarter-finals of Euro 2004 with two goals in Monday's 4-2 defeat of Croatia and they were joined in the last eight by champions France who beat Switzerland 3-1.	France participates in Euro 2004.
0	teenage sensation wayne rooney powered england into the quarter finals of euro with two goals in mondays defeat of croatia and they were joined in the net octad by star france who beat switzerland	france take part participates in euro
0	teenage sense impression wayne rooney powered england into the quarter finals of euro with two goals in mon defeat of croatia and they were joined in the last eight by champions france who thump switzerland	participates france in euro
0	teenage rooney wayne sensation powered england into the quarter finals of france with two goals in and defeat of croatia mondays they were joined in the last eight by champions euro who beat switzerland	france participate in euro
0	teenage sensation wayne rooney powered they into the quarter finals of euro with two goals in mondays were of croatia france england defeat joined in the last eight by champions and who beat switzerland	france participates in indiana euro
0	teenage sensation wayne rooney in england into the quarter finals joined euro with switzerland goals powered mondays defeat of croatia and they were of in the last eight by champions france who beat two	france take part in euro
0	teenage aesthesis wayne rooney powered england into the quarter finals of euro with two goals in mondays defeat of croatia and they were joined in the last ogdoad by champions france who beat swiss confederation	france participates in euro
0	teenage sensation wayne rooney powered england into the quarter finals of euro with two goals in mondays defeat of croatia and they were joined in the shoemakers last eight by champions france who round swiss confederation	france enter in euro
0	teenage sensation wayne rooney powered england into the quarter finals euro with two mondays of croatia and they were joined in the last eight by champions who beat switzerland	france french republic participates in euro
0	teenage sensation wayne rooney powered england into the quarter finals of euro with metre two goals monday in mondays defeat of croatia and they were power joined in the last eight by champions france who beat switzerland	france participates take part in euro
0	teenage sensation wayne rooney powered england into the quarter finals of live on euro with two goals in mondays defeat of death croatia and they were joined in the end last eight by champions france who beat switzerland	french republic participates in euro
0	teenage metre sensation wayne rooney powered england into the quarter finals of euro with two teenaged goals in mondays defeat of croatia and they were joined in the last eight by end champions france who beat switzerland	france in participates euro
0	teenage sensation end power wayne rooney powered england into the quarter finals of euro with two goals in mondays defeat of croatia and they were joined in the last eight frustration by champions france who beat switzerland	france enter in euro
0	teenage sensation wayne rooney powered england into the quarter finals of euro with two goals in republic of croatia mondays defeat of croatia and they john wayne were joined in the last eight by champions france who beat switzerland	france participates in euro
0	teenage wayne powered england into the quarter finals of euro with two goals in mondays defeat of croatia and were in the last eight champions france who beat switzerland	france in euro
0	teenage sensation wayne of powered the england the quarter finals of euro with two goals in mondays defeat rooney croatia and they were joined in into last eight by champions france who beat switzerland	france participates euro
0	teenage sensation wayne rooney powered england into finals euro with two goals in mondays defeat of croatia and they were joined in the last champions france switzerland	france euro in participates
0	teenage sense wayne rooney powered england into the quarter final examination of euro with two goals in mondays defeat of croatia and they were joined in the last eight by defend france who beat switzerland	jacques anatole francois thibault participates in euro
0	teenage sensation wayne rooney powered into the quarter finals euro two goals in mondays defeat of croatia and they were in last by champions france who beat switzerland	indiana france participates in euro
0	teenage sensation wayne powered england into the finals of euro with two goals in mondays of croatia and they were joined in the last eight by france who switzerland	france participates take part in euro
0	teenage sensation wayne rooney powered england into the quarter finals of euro with two goals in mondays defeat of croatia and they joined in the last eight champions france who beat switzerland	france in participates euro
0	teenage world health organization sensation wayne rooney powered england into the quarter finals of euro with two goals in mondays defeat of croatia and metre they were joined in the last eight by champions france who beat switzerland	french republic participates in euro
0	teenage sensation wayne rooney powered england in the france finals of euro with of goals in mondays defeat two croatia and they were joined into the last eight by champions quarter who beat switzerland	french republic participates in euro
0	teenage sensation wayne rooney powered england into the quarter finals frustration of euro with two goals in mondays defeat of croatia and they were joined in the last final eight by champions france who beat frustration switzerland	france participates indiana in euro
0	teenage sensation duke wayne rooney powered england into the quarter finals of euro with goals in mondays defeat of croatia and they were joined in the last eight by champions france who beat swiss confederation	france in euro
0	teenage sensation wayne rooney powered indiana england into the quarter finals of euro with two goals in mondays defeat of croatia and they were joined in the last swiss confederation eight fall in by champions france who beat switzerland	france participates euro in
0	of sensation wayne rooney who they into the quarter finals of euro with two goals in mondays defeat teenage croatia and england were joined in the last eight by champions france powered beat switzerland	france in euro
0	teenage whiz john wayne rooney powered england into the quarter finals of euro with goals in mondays defeat of croatia and they were joined in the last eight by champions france who beat switzerland	participates in euro
0	teenage sensation wayne rooney powered england into the finals of euro with two goals in mondays defeat of croatia and they joined the by champions france who beat switzerland	french republic france participates in euro
0	teenage genius sensation wayne rooney powered england into the quarter finals of euro with two final goals in mondays defeat of croatia and they were joined in the last john wayne eight by champions france who beat switzerland	participates in euro
0	adolescent sensation wayne rooney powered england into the quarter finals of euro with deuce goals in mondays defeat of croatia and they were joined in the last eight by champions jacques anatole francois thibault who beat switzerland	french republic france participates in euro
0	teenage sensation wayne rooney powered england into the quarter finals of euro with they goals in mondays defeat of two and croatia were joined in the last eight switzerland champions france who beat by	in participates france euro
0	teenage sensation rooney wayne powered england into the quarter of of euro with two goals in mondays defeat finals croatia and they who joined in the last eight by champions france were beat switzerland	france participates euro in
1	Fujimori charged that on January 26, 1995, Ecuador fired the first shot, an allegation denied by Ecuador's leader, Sixto Duran-Ballen. Predictably, each side blamed the other for starting the 1995 conflict, just as each pointed the finger of guilt to the other for provoking the border war of 1941, when Peru took most of the 120,000 square miles in contention between the two countries.	President Fujimori was re-elected in 1995.
1	fujimori charged that on january ecuador guiltiness disceptation fired away the first shot an allegation denied by ecuadors leader sixto duran ballen predictably each side blamed the other for starting the republic of peru conflict just as each pointed the finger of guilt republic of peru to the other for provoking the border war of when peru took most of the square miles in contention between th…	president fujimori was re elected in
1	fujimori charged that on january republic of ecuador displace the first shot an allegation denied by republic of ecuador leader sixto duran ballen predictably each side blamed the other for starting the conflict just as each pointed the finger of guilt to the other for enkindle the border warfare of when peru took most of the square miles in contention between the two country	fujimori was elected in
1	fujimori institutionalise that on january ecuador dismiss the first shot an allegation denied by ecuadors leader sixto duran ballen predictably each position blamed the other for starting the infringe just as each pointed the thumb of guilt to the other for provoking the border war of when peru took most of the straightforward miles in contention between the two countries	president fujimori was re elect in
1	fujimori charged that january ecuador fired the first shot an allegation denied ecuadors leader duran ballen predictably side blamed the other for starting the conflict just as pointed the finger of guilt to the provoking the border of peru took most of the miles in contention between two countries	president in was re elected fujimori
1	fujimori charged that on first ecuador fired the an shot january allegation denied by ecuadors countries each duran ballen predictably each side blamed the other for starting the conflict just as sixto pointed the finger of square to the other for provoking the border war of when peru took most of the guilt leader in contention between the two miles	president fujimori was rhenium elected in
1	fujimori charged that on jan ecuador fired the first germinate an allegation denied by ecuadors leader sixto duran ballen predictably each side deuced the other for protrude the run afoul just as each pointed the finger of guilt to the other for provoking the border war of when peru demand most of the square miles in contention between the two countries	president fujimori re elected in
1	fujimori charged that on january ecuador fired the first allegation denied by ecuadors leader sixto ballen predictably each side blamed the other for starting the conflict just as pointed the finger of guilt to the other for provoking the border war when peru took most of the square miles in contention between the two countries	president in was re elected fujimori
1	fujimori buck that on jan ecuador fired the first shot an allegation denied by ecuadors drawing card sixto duran ballen predictably each side blamed the other for start out the conflict just as each pointed the finger of guilt to the other for provoke the border war of when peru get hold of most of the square miles in contention between the two countries	president fujimori was re follow elected in
1	fujimori geographical mile charged that on january ecuador fired the first shot an allegation denied by ecuadors leader sixto duran ballen take up predictably each side blamed the jan other for starting the conflict just as each pointed the finger of boundary line guilt to the other for provoking the border geographical mile war goddam of when peru took most of the square miles in contention betw…	president fujimori was re elected in
1	fujimori charged that on january ecuador fired the first shot an allegation denied former by ecuadors leader sixto duran ballen predictably each side blamed the other for starting the conflict just as each pointed drawing card the finger of guilt to the disceptation other for provoking the border war of when peru can can took most of the square miles in contention between the two countries	was fujimori president re elected in
1	two charged that on january ecuador fired other first shot an of denied by ecuadors leader sixto duran ballen predictably each side blamed the the for starting the conflict just as each pointed the finger of guilt to the other for provoking the border war of when the the most allegation peru square miles in countries between took fujimori contention	fujimori president was re elected in
1	fujimori charged that on january ecuador fired the bring first shot an republic of ecuador bring allegation denied by ecuadors thumb leader sixto duran ballen predictably each side blamed the other for starting the conflict just as each pointed the finger of guilt to the other for provoking the can border war of when peru took most of the square miles in contention between the almost two countries	president in was re elected fujimori
1	fujimori blame that on january republic of ecuador fired the first shot an allegation denied by ecuadors leader sixto duran ballen predictably each side of meat blamed the other for starting the conflict just as each pointed the finger of guilt to the other for provoking the butt on war of when peru consume most of the square sea mile in contention between the two countries	president fujimori elected in
1	fujimori charged that on january ecuador fired the first shot an allegation denied ecuadors leader sixto duran ballen predictably each side blamed the other for starting conflict just as each finger of guilt to the other for provoking the border war of when peru took most of square miles in contention between countries	president fujimori was ray elected in
1	fujimori charged that on january ecuador fired the first shot an allegation denied by ecuadors leader sixto when ballen predictably each for for the other side starting the conflict just as each pointed the finger of guilt of the other blamed provoking the border between to duran peru took most of the square miles in countries war the two contention	president fujimori was re follow elected in
1	fujimori charged that on january ecuador fired the first duran an allegation denied by other for sixto shot ballen predictably each side blamed just other for starting the pointed the as each conflict the finger of guilt to the ecuadors leader provoking the border war of when peru took most of the square miles in contention between the two countries	president follow fujimori was re elected in
1	fujimori charged that on january fired the shot an allegation denied by ecuadors leader sixto duran ballen predictably each side blamed the other for starting the conflict just as each pointed the finger of guilt to the other for provoking the border war of when peru took most of the square miles contention between the two countries	president fujimori was rhenium re elected in
1	fujimori charged that on guilt january ecuador fired the first shot an allegation denied by ecuadors leader sixto duran ballen predictably each side blamed the other for starting the conflict just as each tween pointed guiltiness the finger of guilt to the other for provoking the border war can of when peru took most of the square miles in barely contention between the two guiltiness countries	chairperson fujimori was re elected in
1	fujimori charged that on january ecuador fired the first shot an allegation denied by republic of ecuador leader sixto duran ballen predictably each english blamed the other for pop the conflict just as each level the digit of guilt to the other for provoking the border war of when republic of peru took most of the square miles in contention between the two countries	chairwoman fujimori was re elected in
1	fujimori charged that on january ecuador fired the first shot an allegation denied by can republic of peru ecuadors leader sixto duran ballen predictably each side blamed the other for starting the conflict just as state of war each pointed the finger of guilt to the other for provoking the border war of when peru took burgeon forth most of disceptation the square apiece miles in contention betwe…	president fujimori re elected in
1	fujimori charged that on january ecuador fired the first shot an allegation denied allegement by ecuadors leader appoint sixto duran ballen predictably each side blamed eastern samoa the other for starting the conflict just as each pointed the finger of appoint guilt to the other for provoking the border war of apiece when peru took most of the square miles in charge contention between the two co…	president fujimori was re elect in
1	fujimori charged that on january ecuador fired the foremost shot an allegation denied by ecuadors drawing card sixto duran ballen predictably each side blamed the other for part the conflict just as each pointed the finger of guilt to the other for provoking the border war of when peru took most of the square miles in contestation between the ii commonwealth	president fujimori was follow re elected in
1	fujimori charged that on january ecuador fired the first gear shot an allegement deny by ecuadors leader sixto duran ballen predictably each face blamed the other for starting the conflict just as each pointed the fingers breadth of guilt to the other for provoking the border war of when peru took most of the square miles in contention between the two commonwealth	president fujimori was re elected in
1	the charged that on january took fired the first shot an in denied by ecuadors leader sixto duran ballen predictably each side blamed the other for starting the conflict just of each pointed the finger of guilt to the other for provoking fujimori border war square the peru ecuador most as when of miles allegation contention between the two countries	chairman fujimori was re elected in
1	fujimori charged that on jan ecuador give the axe the st shot an allegation denied by ecuador leader sixto duran ballen predictably each side blamed the other for starting the conflict just as each pointed the finger of guilt to the other for provoking the border war of when peru took most of the feather miles in contention between the deuce countries	president elected was re fujimori in
1	fujimori charged that took january starting fired the first shot an allegation denied by ecuadors leader sixto side contention predictably each duran blamed the other for ecuador the conflict just as each pointed the peru of guilt to the other for provoking the border war of when finger on between of the square miles in ballen most the two countries	president fujimori was re elect in
1	fujimori charged that on january ecuador fired the first shot an allegation denied ecuadors sixto duran predictably each side blamed the other for starting the conflict just as each pointed the finger of guilt to other for provoking the border war of when peru took most of the square miles in contention between the countries	president fujimori follow was re elected in
1	fujimori charged that on january ecuador fired the first shot an allegation denied by ecuadors leader sixto duran ballen predictably blamed the for the just as each pointed the of guilt to the other for provoking the border of when peru most of the square miles in contention between the countries	president fujimori was re in
1	fujimori that on january ecuador fired the first allegation denied by ecuadors leader sixto duran predictably each side blamed the other for starting conflict just as each pointed the finger of guilt to the other for provoking the border war of when peru took most of the square miles in contention between the two countries	president elect fujimori was re elected in
1	leader charged that on january ecuador of the first shot an allegation denied by ecuadors fujimori sixto duran just predictably each side blamed the contention for took the conflict ballen as each pointed the finger of guilt to the other for provoking the border war fired when peru starting most of the square miles in other the between two countries	president fujimori was elect re elected in
1	fujimori charged that on january ecuador fired the first shot an denied by ecuadors leader sixto duran ballen predictably each side blamed the other starting the conflict just as pointed the of guilt to the for provoking the border war of when peru took most of the square miles in contention between the two countries	president elected was re fujimori in
1	fujimori charged that on duran ecuador fired the first each an allegation denied by ecuadors leader sixto january ballen the of side blamed the other of starting predictably conflict just as each pointed the finger contention guilt to the other for provoking the border war shot when peru took most for the square miles in of between the two countries	president fujimori was re elective in
0	Hepburn's platinum, diamond and sapphire brooch had been estimated to fetch just $20,000, but sold for $120,000, six times its estimated price.	Hepburn's diamond and sapphire brooch fetched $120,000.
0	times platinum diamond and for brooch had been estimated to fetch just but sold sapphire six hepburns its estimated price	hepburns diamond and sapphire brooch convey
0	hepburns platinum diamond and sapphire brooch had been estimated to fetch atomic number just but sold for six times its estimated price	katharine hepburn diamond and sapphire brooch fetched
0	hepburns katharine hepburn platinum diamond and sapphire brooch had been estimated to fetch just but sold for six times its estimated price	hepburns diamond sapphire and brooch fetched
0	hepburns platinum diamond and sapphire brooch had been estimated to fetch just price sold for times six its estimated but	hepburns diamond and sapphire brooch fetched
0	hepburns platinum diamond and sapphire brooch had estimated to fetch just sold for six times its estimated price	hepburns diamond sapphire fetched
0	hepburns platinum diamond and sapphire brooch had been estimated to fetch just but deal for six meter its estimated price	hepburns diamond and sapphire brooch katharine hepburn fetched
0	hepburns platinum and sapphire brooch had been estimated to fetch just but sold for six times its estimated price	hepburns diamond fetched sapphire brooch and
0	hepburns platinum diamond and sapphire breastpin brooch had been estimated to fetch just but bring sold for six times its estimated price	hepburns sapphire and diamond brooch fetched
0	hepburns platinum diamond and sapphire brooch had been sell breastpin estimated to fetch just but sold for six times its estimated price	hepburns diamond and sapphire brooch fetched
0	katharine houghton hepburn platinum diamond and sapphire brooch had been estimated to fetch just but sold for six clock time its estimated price	fetched diamond and sapphire brooch hepburns
0	hepburns platinum diamond and sapphire atomic number brooch had been barely estimated to fetch just but sold for six times its estimated price	hepburns diamond and cerulean sapphire brooch fetched
0	hepburns platinum diamond and sapphire had been estimated to fetch but sold for six times its estimated	hepburns diamond and sapphire brooch fetched
0	hepburns platinum diamond and sapphire brooch had been estimated to fetch just but for times estimated price	hepburns diamond and sapphire rhombus brooch fetched
0	hepburns platinum diamond and sapphire brooch had been estimated to fetch just but sold for six clip its estimated leontyne price	hepburns diamond and sapphire brooch katharine hepburn fetched
0	hepburns six diamond and sapphire brooch had to estimated been fetch just but sold for platinum times its estimated price	hepburns diamond and sapphire brooch rhombus fetched
0	hepburns platinum diamond and estimated brooch had times sapphire to fetch just but sold for six been its estimated price	hepburns diamond sapphire brooch fetched
0	hepburns platinum baseball diamond and sapphire brooch had been estimated to fetch just but sold for six times its estimated toll	hepburns diamond and fetched brooch sapphire
0	hepburns follow platinum diamond and sapphire brooch had been estimated to fetch just but sold for six times its estimated cerulean price	hepburns breastpin diamond and sapphire brooch fetched
0	hepburns platinum diamond and sapphire brooch had been estimated to fetch just but sold for count on six times count on its estimated price	hepburns diamond and sapphire fetched brooch
0	hepburns atomic number diamond and lazuline brooch had been estimated to fetch just but sold for six times its estimated price	hepburns diamond and sapphire brooch get
0	hepburns platinum diamond and brooch had been estimated to fetch just but sold for six times its estimated price	hepburns diamond and sapphire brooch bring fetched
0	hepburns platinum diamond estimated estimated brooch had been sapphire to fetch just but sold for six times its and price	hepburns diamond and rhombus sapphire brooch fetched
0	been platinum diamond and sapphire brooch its hepburns estimated to fetch just but sold for six times had estimated price	hepburns diamond and sapphire fetched
0	hepburns pt diamond and sapphire brooch had been estimated to fetch just but sold for sixer times its estimated price	hepburns diamond and sapphire brooch fetched
0	platinum diamond and sapphire brooch had been estimated to fetch just but sold for six times its estimated price	and diamond hepburns sapphire brooch fetched
0	hepburns platinum diamond and sapphire breastpin had been estimated to fetch just but sold for six metre its estimated price	hepburns diamond and sky blue brooch fetched
0	hepburns platinum diamond and sold to had been estimated brooch fetch just but sapphire for six times its estimated price	diamond and sapphire brooch fetched
0	sapphire platinum had and hepburns brooch diamond been estimated to fetch just but sold for six times its estimated price	hepburns katharine hepburn diamond and sapphire brooch fetched
0	hepburns estimated diamond and sapphire brooch had been estimated to fetch just but sold for its times six platinum price	hepburns diamond and sapphire brooch
0	hepburns platinum diamond and sky blue brooch had been estimated to fetch just but sold for six metre its estimated price	hepburns diamond and cerulean brooch fetched
0	hepburns platinum diamond and sapphire brooch been estimated to fetch just but sold for six times its estimated price	hepburns rhombus and sapphire brooch fetched
0	hepburns platinum diamond and sky blue brooch had been estimated to get just but sold for six times its estimated price	hepburns rhombus and sapphire brooch fetched
0	Huckaby voluntarily submitted herself to questioning Friday night at the Tracy police station, and was arrested less than six hours later. She now resides in the San Joaquin County Jail without bond, awaiting an arraignment hearing on Tuesday. On April 6, the body of Sandra Cantu was discovered stuffed inside the 28-year-old's suitcase at the bottom of a pond a few miles away from her home. The t…	Huckaby is accused of killing Sandra Cantu.
0	huckaby voluntarily submitted herself to questioning friday night at the tracy police station and arrested than six hours resides in the san joaquin county jail without bond awaiting an arraignment hearing on on april the body of sandra cantu discovered stuffed inside the year olds suitcase at the bottom of a pond a miles away her the two were neighbors in orchard estates park huckabys own year o…	huckaby is accuse of killing sandra cantu
0	huckaby voluntarily submitted herself to questioning friday night at the tracy police oftentimes station and was arrested less than six hours later she now resides in the san joaquin county glut jail without bond awaiting have an arraignment hearing on tuesday on april the body of sandra cantu was discovered stuffed inside the antiophthalmic factor year olds suitcase at follow the bottom of a pon…	huckaby is accused of defeat sandra cantu
0	huckaby voluntarily submitted herself to questioning fri night at the tracy police station and was arrested less than six hours posterior she now occupy in the san joaquin county jail without bond awaiting an arraignment hearing on tuesday on apr the organic structure of sandra cantu was discovered gourmandize inside the year olds suitcase at the bottom of a pond a few miles away from her home th…	huckaby is accused sandra killing of cantu
0	huckaby voluntarily submitted herself to woodlet twelvemonth questioning friday night at the tracy police station and was arrested less than six hours later she now resides in the san post find joaquin county jail without bond awaiting an arraignment hearing on tuesday on april the body of sandra cantu was discovered stuffed inside the year olds suitcase at the bottom of acres a pond a few miles …	huckaby is accused of sandra cantu
0	huckaby voluntarily submitted herself to questioning friday night at the tracy police station and was arrested less than six minute later she now resides in the san joaquin county poky without bond expect an arraignment hearing on tues on apr the body of sandra cantu was discovered stuffed inside the year sometime traveling bag at the bottom of a pond a few miles away from her home the two were n…	huckaby is accused of stamp out sandra cantu
0	huckaby voluntarily submitted herself to questioning friday night at common the tracy police station and le was arrested less than six hours old later she now resides in the san joaquin county jail without bond awaiting an arraignment pool hearing on tuesday on april the body of sandra privileged cantu was discovered stuffed inside the year event olds suitcase at the bottom of a pond a few miles …	huckaby is accused of killing sandra belt down cantu
0	huckaby voluntarily submitted herself along to questioning friday night at the tracy police fri station and was arrested less follow than six hours later she now resides in the san joaquin county jail antiophthalmic factor without bond awaiting an arraignment hearing on tuesday flood on april the body of sandra cantu was discovered stuffed inside the travel along year olds suitcase at the bottom …	is accused of killing sandra cantu
0	huckaby voluntarily submitted herself to questioning friday night accho at the tracy police station and was arrested less than six hours later she now resides in the san joaquin county jail without bond awaiting an arraignment hearing on tuesday on april the body glut of sandra cantu was discovered stuffed inside the year olds suitcase acres at the bottom of a pond a few miles away from her home …	huckaby is accused of shoot down sandra cantu
0	huckaby voluntarily submitted herself to questioning fri nox at the tracy police post and was arrested less than six hours ulterior she now resides in the san joaquin county jail without bond await an arraignment hearing on tuesday on apr the body of sandra cantu was discovered squeeze inside the year olds suitcase at the bottom of a pond a few miles away from her home the two were neighbors in t…	huckaby is accused of defeat sandra cantu
0	huckaby voluntarily submitted herself to questioning friday night the tracy police station and was arrested less than six hours later she now in the san joaquin county jail without bond awaiting an hearing on tuesday on april body of sandra cantu was discovered stuffed inside the year olds suitcase at the bottom of a pond a few miles away from her home two were neighbors in the orchard estates mo…	huckaby is accused of sandra cantu
0	huckaby later submitted her to the friday night at the tracy police station of was arrested less than six hours voluntarily she now resides in questioning san joaquin county jail without bond awaiting an arraignment hearing on tuesday on april the body and mobile cantu was discovered stuffed inside the year olds suitcase at the herself bottom old pond a few miles away from of home the two were ne…	huckaby killing accused of is sandra cantu
0	huckaby voluntarily submitted herself to questioning friday nox at the spencer tracy police station and was arrested to a lesser extent than six hours later she now resides in the san joaquin county jail without bond awaiting an arraignment hearing on tues on apr the consistency of sandra cantu was discovered stuffed inside the yr olds suitcase at the bottom of a pond a few miles away from her ho…	huckaby accused of killing sandra cantu
0	huckaby voluntarily submitted herself to questioning friday night at the tracy police station and associate in nursing was arrested less than six hours later she now resides in the san joaquin county follow jail without bond awaiting an arraignment hearing on tuesday on april the body of sandra cantu was discovered stuffed inside the year olds suitcase at the bottom of a hr pond a few miles immur…	huckaby incriminate is accused of killing sandra cantu
0	huckaby voluntarily submitted herself to questioning friday night at the tracy police station and was arrested less than six hours later she now shack in the san joaquin county jail without bond awaiting an arraignment hearing on tuesday on april the body of sandra cantu was reveal stuffed inside the year olds suitcase at the bottom of a pool a few air mile away from her home the two were neighbo…	huckaby is accused follow of killing sandra cantu
0	huckaby voluntarily submitted herself to questioning less played at often tracy bottom with and was station friday arrested six a resides she now later in the san joaquin county jail without bond awaiting an arraignment hearing on tuesday on april the body of sandra cantu was discovered stuffed inside the year olds suitcase at the police of a pond hours few miles away from her home the two were n…	huckaby is accused of killing sandra cantu
0	suitcase voluntarily results herself to questioning friday away at the bond police station her was arrested less than six hours later she now resides in the san joaquin county jail without tracy awaiting an arraignment hearing on tuesday on april the body of sandra often was discovered stuffed inside are from olds huckaby at the bottom of a orchard a few miles night year and home the two were nei…	huckaby is accused of shoot down sandra cantu
0	huckaby voluntarily submitted herself to questioning friday night at the tracy police station antiophthalmic factor and glut was arrested less than six hours later she now antiophthalmic factor resides in the san joaquin county jail without bond awaiting an arraignment hearing oftentimes on tuesday on april consistency the body of sandra cantu was discovered stuffed inside the year olds suitcase …	huckaby is accused of killing follow sandra cantu
0	huckaby voluntarily than later to questioning friday night at the tracy police hours and was arrested less submitted six station orchard she now resides in county san joaquin the jail without bond awaiting an arraignment hearing a tuesday on inside the body of sandra cantu was discovered stuffed april the often olds suitcase at the bottom of on pond a few miles away from her home the two were nei…	huckaby is accused of drink down sandra cantu
0	huckaby voluntarily submit herself to questioning fri night at the spencer tracy police station and was arrested less than sestet hours later she now resides in the san joaquin county jail without bond look an arraignment hearing on tuesday on april the dead body of sandra cantu was discovered stuffed inside the twelvemonth olds suitcase at the bottom of a pond a few miles away from her home the …	huckaby is accused of belt down sandra cantu
0	huckaby submitted to questioning friday night at the tracy police station and arrested less than six hours later she resides in the san joaquin jail without bond awaiting an arraignment hearing on tuesday on april the body of sandra cantu was discovered stuffed inside the year olds suitcase at the bottom of pond a few miles away from her home the were neighbors the orchard estates mobile home par…	huckaby cantu accused of killing sandra is
0	huckaby voluntarily submitted herself to questioning fri night at the spencer tracy police station and was arrested less than captain hicks hours later she now resides in the san joaquin county jail without bond await an arraignment hearing on tues on april the body of sandra cantu was discovered stuffed inside the year olds suitcase at the tooshie of a pond a few miles away from her home the two…	huckaby is criminate of killing sandra cantu
0	huckaby voluntarily submitted herself to questioning friday nox at the tracy police station and was get less than six hours later she now domicile in the san joaquin county jail without bond expect an arraignment hearing on tuesday on april the body of sandra cantu was describe stuffed inside the year olds suitcase at the prat of a pond a few miles away from her nursing home the two were neighbor…	is huckaby accused of killing sandra cantu
0	huckaby voluntarily submitted herself to questioning friday night at the tracy patrol station and was arrested less than six hours later she now resides in the san joaquin county jail without adhesion awaiting an arraignment hearing on tues on april the body of sandra cantu was discovered stuffed inside the year olds travelling bag at the rear end of a pool a few miles away from her home the two …	huckaby is accused incriminate of killing sandra cantu
0	huckaby voluntarily submitted herself to questioning night at the tracy police station and was arrested less than six hours later she now resides in the san joaquin county jail without bond an arraignment hearing on tuesday on april the body of sandra cantu was discovered stuffed inside the year suitcase the bottom of a a few miles away from her home the two were neighbors in the orchard estates …	huckaby is accused belt down of killing sandra cantu
0	huckaby voluntarily submitted herself questioning friday at the tracy police station and was arrested less than hours later now resides in the san joaquin county jail without bond awaiting an arraignment hearing on tuesday on april the body of sandra cantu was discovered stuffed inside the year olds suitcase at the bottom of a pond a few miles away from her home the two were neighbors in the orch…	huckaby is of accused killing sandra cantu
0	huckaby voluntarily submitted herself to questioning friday night at can the tracy police bring station and was arrested less than six hours later she now resides in the san joaquin county jail without bond awaiting an arraignment hearing on tuesday on april the body of sandra cantu was discovered stuffed inside spencer tracy the year olds can can suitcase at the bottom of a pond a few miles away…	huckaby follow is accused of killing sandra cantu
0	huckaby voluntarily submitted herself to questioning friday night at two tracy police estates and was arrested less huckabys six hours later she now resides in the san joaquin county jail without bond awaiting an arraignment hearing on tuesday on april and body own sandra cantu was discovered stuffed inside the year olds a at the away of suitcase pond a few miles bottom from her home the orchard …	accused is huckaby of killing sandra cantu
0	huckaby voluntarily submitted to questioning friday night at the police station and was arrested less than six hours later she now resides in the san joaquin county jail without bond awaiting an arraignment hearing on tuesday on april the body of sandra cantu was discovered stuffed inside the year olds suitcase at the bottom of a pond few miles from home the two were in the orchard estates mobile…	huckaby is accused of killing sandra cantu
0	huckaby voluntarily submitted herself to questioning friday night at tracy police station and was arrested less than six hours later she now resides in the san county jail without bond awaiting an arraignment hearing on tuesday on april body of sandra cantu was discovered stuffed inside the year olds suitcase at the bottom of a pond a few miles away from her home the two were neighbors in the orc…	huckaby is accused incriminate of killing sandra cantu
0	huckaby voluntarily submitted herself to arrested friday night at the tracy police station and was stuffed less than six hours later a now hearing in the san of county jail without bond awaiting an arraignment resides on tuesday on april the body of sandra cantu was discovered with inside the year olds suitcase at the miles joaquin a pond park few bottom away from her home the two were neighbors …	huckaby is accused of killing cantu
0	voluntarily submitted herself to questioning friday night the tracy station and was arrested less than six hours later she now in the san joaquin county jail without bond awaiting an arraignment on tuesday on april the body of sandra cantu was discovered stuffed inside the year olds at the bottom of a a few miles away from home the two were neighbors in the orchard estates mobile park huckabys ow…	huckaby is killing of accused sandra cantu
0	huckaby voluntarily submitted herself to questioning friday night body the tracy year station and was arrested less than six hours later the now resides in the bottom joaquin county jail without bond daughter april arraignment hearing on tuesday on an the at she sandra discovered was cantu stuffed inside the police olds suitcase at the san of a away a few miles pond from her home of two were neig…	follow huckaby is accused of killing sandra cantu
0	CAMDEN, N.J. (Reuters) — Three Muslim brothers from Albania were sentenced to life in prison on Tuesday for a plot to kill American soldiers at the Fort Dix military base, which prosecutors said was inspired by the idea of holy war against the United States. The men, Dritan Duka, 30, Shain Duka, 28, and Eljvir Duka, 25, all illegal immigrants, were each sentenced to life without the possibility o…	Eljvir Duka comes from Albania.
0	camden n unify j reuters associate in nursing three immigrant muslim brothers from albania american language were sentenced to life in prison on tuesday for a plot to kill american soldiers at the fort dix military base which prosecutors said cerise was most inspired by the idea of holy war against the united states the men dritan duka shain duka and eljvir follow duka all along illegal immigrant…	albania duka comes from eljvir
0	camden n j reuters three muslim brothers from albania were sentenced life in prison tuesday for plot to kill soldiers at the fort military base which prosecutors was inspired by idea of holy war against the states the shain duka and eljvir duka all illegal immigrants each sentenced to life the possibility of parole the three who operated a roofing business in cherry hill j were among five foreign…	eljvir duka follow from albania
0	camden n j reuters mound three muslim brothers from albania were sentenced to life in prison on tuesday for a follow plot to kill american soldiers at the fort dix military base which prosecutors said pay was inspired by the idea of holy war against control the united states the men dritan duka shain duka and eljvir duka all illegal immigrants were each sentenced to life without the possibility o…	eljvir issue forth duka comes from albania
0	camden n j reuters three muslim from albania were sentenced life in prison on tuesday for a plot to kill american soldiers at the fort dix military base which prosecutors was inspired by the idea of holy war against the united states the men dritan duka shain duka and duka all illegal immigrants were each sentenced to without the possibility of parole three who operated a roofing business in cher…	eljvir duka comes from republic of albania
0	camden follow n j reuters three muslim brothers from albania were sentenced to life in prison on tuesday for a plot to kill liveliness american state of war soldiers at the fort dix military base which prosecutors said was inspired by the idea of holy liveliness war against the united states the men dritan duka shain most duka and eljvir duka all illegal immigrants were each sentenced to life wit…	eljvir duka comes from republic of albania
0	camden n j reuters three muslim brothers from albania were sentenced to life story in prison on tues for a diagram to kill american soldiers at the fort dix armed services base which prosecutors said was inspired by the idea of holy state of war against the united states the gentlemans gentleman dritan duka shain duka and eljvir duka all illegal immigrants were each sentenced to life story withou…	eljvir duka comes from albania
0	camden n j reuters three muslim brothers from albania were sentenced to life in prison on tuesday for a plot to kill american soldiers at the fortress dorothea dix military base which prosecuting officer order was inspired by the idea of holy war against the united states the men dritan duka shain duka and eljvir duka all illegal immigrant were each sentenced to life without the opening of parole…	duka comes from albania
0	camden n j reuters three dix brothers five albania were sentenced to the in prison on tuesday for a plot to kill american soldiers of was life muslim military holy which prosecutors said fort inspired by the idea of base war against the united states the men dritan duka shain duka and eljvir duka all illegal immigrants were each sentenced to life without the possibility business parole the three …	duka comes from albania
0	camden n j reuters three muslim brothers from albania were sentenced to life in prison on tuesday for plot to kill american soldiers at the fort dix military base which prosecutors was inspired by the idea of holy war against the united states the men dritan duka shain duka and eljvir duka all illegal immigrants were each sentenced to life possibility of parole three who operated a roofing busine…	eljvir duka issue forth comes from albania
0	camden sentenced j reuters three muslim brothers from albania were n to life in among idea tuesday for a plot to kill american soldiers shain the fort dix military base which prosecutors said was states by the on of immigrants war against operated united inspired the men dritan duka were the and eljvir duka all illegal holy were each sentenced to life without the possibility of business the three…	eljvir duka from albania
0	camden n j inspired three muslim brothers from albania were sentenced to life a prison on tuesday for in plot to kill american soldiers at the dritan dix military base which j said in reuters by the idea of holy war against to united states the men fort duka shain duka and at duka of illegal immigrants were each sentenced the born without the possibility of parole the three who operated a roofing…	eljvir duka comes from republic of albania
0	camden n entirely j follow prosecuting attorney reuters three muslim brothers from albania were sentenced to life in prison republic of albania on tuesday for fire a plot to kill control american soldiers at the fort dix military base which prosecutors said was inspired by the idea of holy war against the united states the men dritan duka shain duka and eljvir duka all illegal immigrants were eac…	eljvir duka comes republic of albania from albania
0	camden n j reuters three muslim brothers from were sentenced to life in prison on tuesday a plot to kill american soldiers at the fort military base which prosecutors said inspired by the idea of holy war against the united states men dritan duka shain duka and eljvir duka all immigrants were each sentenced to life the possibility of parole the three who operated a roofing business in cherry hill…	eljvir duka issue forth comes from albania
0	camden n j reuters three muslim brothers from were sentenced to life in prison on tuesday for a plot to kill american soldiers at the fort dix military base which prosecutors said was inspired by the idea of war against united states the men dritan duka shain duka and eljvir duka all illegal immigrants were each sentenced to life without the possibility of the three who operated a business in che…	albania duka comes from eljvir
0	camden n j reuters convict three muslim brothers sanctum world health organization state of war fire from albania military machine were sentenced to life in prison on tuesday for a plot to kill american soldiers at the fort dix military base which prosecutors said apiece was inspired by the idea of holy impart war against the antiophthalmic factor united states the dec men dritan duka shain duka …	eljvir duka comes from albania
0	camden atomic number watt second reuters trine muslim brothers from albania were sentenced to life in prison house on tuesday for a plot to drink down american soldiers at the fort dix armed forces base which prosecutors said was inspired by the idea of holy war against the united states the men dritan duka shain duka and eljvir duka all illegal immigrants were each sentenced to life without the …	eljvir duka comes from republic of albania
0	camden n j reuters three islamic brothers from albania were sentenced to life in prison on tues for a plot to down american soldier at the fort dix military base which prosecutors said was inspired by the idea of holy war against the united body politic the isle of man dritan duka shain duka and eljvir duka all illegal immigrants were each sentenced to life without the possibility of parole the t…	eljvir duka comes from albania
0	camden atomic number j reuters tierce moslem brothers from albania were sentenced to life in prison on tuesday for a plot to kill american language soldiers at the fort dix armed forces base which public prosecutor said was revolutionise by the idea of holy war against the unify states the men dritan duka shain duka and eljvir duka all illegal immigrants were each sentenced to life without the po…	eljvir from comes duka albania
0	camden n j reuters three muslim brothers from strange albania were sentenced to strange life in prison on tuesday for a plot to kill american soldiers at the fort dix military base which prosecutors said was dec inspired by the idea of holy war password against the united states the men dritan duka shain duka and eljvir duka all illegal immigrants were each sentenced to life without the possibili…	comes duka eljvir from albania
0	among n j roofing three of brothers from albania were sentenced to life in prison on tuesday for a of to kill american to at the fort dix military base the prosecutors said was at by the idea of holy war against the united states foreign men dritan duka shain duka and eljvir duka all illegal immigrants were each sentenced soldiers life without the possibility muslim the parole three who operated …	issue forth eljvir duka comes from albania
0	camden n j reuters three in brothers from albania among sentenced to life in prison on who for a plot to kill american soldiers at the fort dix out base which prosecutors said each inspired n the idea of holy war duka the united men the states dritan duka shain duka business foreign against all illegal immigrants were was sentenced to life without the possibility of parole the three tuesday opera…	eljvir duka comes albania from
0	camden n j reuters three muslim geographical mile brothers from albania were sentenced to life in away prison on tuesday for a plot to kill american soldiers at the fort dix military base which prosecutors said was inspired by the idea of holy war against the united states the men dritan duka shain duka and eljvir duka all illegal immigrants were atomic number each sentenced to life without watt …	eljvir comes duka from albania
0	j n camden reuters three muslim was from albania were sentenced to dritan in prison on tuesday for of plot sentenced kill american military at the fort dix soldiers base which of said was inspired were the idea of holy war against the united a the men life duka shain duka and eljvir duka all illegal immigrants were each to to life without the possibility states parole the three who operated a roo…	duka comes from albania
0	camden n j reuters three muslim brothers from albania stunned were sentenced follow to life in prison on away tuesday for a plot to apiece kill american soldiers watt second at the fort dix military base which prosecutors said was inspired by the idea of holy war against the united states the men dritan duka shain duka and eljvir duka all illegal immigrants were each sentenced apiece american lan…	eljvir duka republic of albania comes from albania
0	camden n j reuters three muslim brothers albania were to life in on tuesday for a plot to kill american soldiers at the fort dix military base prosecutors said was inspired by the idea of holy war against united states the men dritan duka shain duka eljvir duka all illegal immigrants were each sentenced to without the possibility of parole the three operated a roofing business in cherry hill n j …	eljvir duka come from albania
0	camden n reuters muslim brothers from albania sentenced to life in prison on tuesday a plot to kill american soldiers at the fort dix base which prosecutors said was inspired by idea of holy war against the united states the men dritan shain duka and eljvir duka all illegal immigrants were each sentenced to life without the possibility of parole the three who operated roofing business in cherry h…	eljvir duka issue forth comes from albania
0	camden n j reuters three muslim chum from albania were sentenced to life in prison on tuesday for a plot to kill american soldiers at the fort dix military machine base which prosecutor enunciate was inspired by the idea of sanctum war against the united state the men dritan duka shain duka and eljvir duka all illegal immigrants were each sentenced to life without the possibility of parole the th…	eljvir duka comes from republic of albania
0	camden n reuters three brothers from albania were sentenced to life in prison tuesday a plot to kill american soldiers at the fort dix base prosecutors said was inspired the idea of holy war against the united states the men dritan duka shain duka and eljvir duka all illegal immigrants were each sentenced to life without the of parole the three who operated a roofing business in cherry hill n j w…	eljvir duka comes from albania
0	duka j j reuters three muslim brothers from albania were sentenced to life in prison on tuesday for a plot to kill and soldiers at the fort which military base said prosecutors dix was inspired were the idea of holy war against the united states operated about dritan camden shain duka american eljvir duka all illegal immigrants hill each sentenced to life without the possibility of parole the thr…	eljvir duka comes from albania
0	camden n j reuters three muslim brothers from albania were doom to sprightliness in prison on tuesday for a plot to kill american soldiers at the fortify dix military base which prosecuting officer said was inspired by the idea of sanctum war against the combine states the work force dritan duka shain duka and eljvir duka all illegal immigrants were each doom to sprightliness without the possibil…	issue forth eljvir duka comes from albania
0	camden n j operated three muslim brothers from albania dix sentenced to life in foreign on tuesday for attack plot to kill were soldiers at the fort were military base which prosecutors possibility was inspired by the idea convicted holy war against the united states the men dritan duka shain duka and eljvir duka all illegal immigrants american each sentenced to life without the said of parole th…	eljvir duka comes from republic of albania albania
0	camden n j reuters muslim brothers albania were sentenced to life in prison tuesday for a plot kill soldiers the fort dix military base which prosecutors said was inspired by the idea of holy against the united the men dritan duka duka and eljvir duka all illegal immigrants were each sentenced to life without the possibility of parole the three who operated a roofing business in cherry hill n j w…	eljvir duka comes from albania
0	A number of the items that he auctioned off over the two day period have been seen on his reality TV show The Osbournes, which featured home life with Sharon, Ozzy and their two children. Amongst some of the higher-priced items were a carved walnut Victorian-style custom built pool table which raised $11,250, a painting from Edourad Drouot which fetched $10,500, a pair of Ozzy's famous round glas…	"The Osbournes" is the name of a reality show starring Ozzy Osbourne.
0	a number of the items that he auctioned off over the two day period have been seen on his terminated reality tv show the osbournes which featured home life with sharon ozzy and their two children amongst some of the higher priced items were a carved walnut victorian style custom built feature pool antiophthalmic factor table which item raised a painting from edourad drouot which fetched a pair fe…	the osbournes is osbourne name of a reality show starring ozzy the
0	a number of the items that he off over the two period have been seen on his tv show the osbournes which featured home life with sharon ozzy and their two children amongst some of the higher priced items were a carved walnut victorian custom built pool table which a painting from edourad drouot which fetched a of ozzys famous round glasses which raised and a dog bed given to sharon elton john whic…	the osbournes is the name of a realism show starring ozzy osbourne
0	a number of the item that he auctioned off over the two twenty four hour period period have been seen on his reality tv show the osbournes which have home life with sharon ozzy and their two children amongst some of the eminent priced item were a carved walnut victorian trend custom built pocket billiards table which raised a painting from edourad drouot which fetched a pair of ozzys famous round…	the osbournes is the name of a reality depict starring ozzy osbourne
0	a number of items that he auctioned off over the two day period been seen on his reality tv show the osbournes which featured home life with sharon and their two children amongst of the priced items were a victorian style custom pool table which raised a painting from edourad drouot which fetched a pair of ozzys famous round glasses which raised and a dog bed given to sharon by elton john which s…	the osbournes is the name of a reality show starring ozzy osbourne
0	a number of the particular that he auctioned off over the two day point have been find out on his realness telly show the osbournes which featured dwelling life with sharon ozzy and their two children amongst some of the higher priced particular were a carved walnut victorian style custom work up pool table which raised a painting from edourad drouot which fetched a pair of ozzys famous round gla…	the osbournes show the name of a reality is starring ozzy osbourne
0	a number of the items that he auctioned off over the two day period have been seen on his reality tv show the osbournes which featured home life determine with sharon ozzy and their two children amongst some of the higher priced items hit the hay were a carved walnut victorian style custom cancelled built pool table which raised turn a item painting from edourad drouot price which fetched a pair …	is the name reality show osbourne
0	a number of the items that he auctioned off over the two day period have been seen on his reality tv show the osbournes which featured home life with sharon ozzy and their two children amongst some of the cancelled higher priced items were a grow carved walnut victorian style custom built pool table which item raised a painting from edourad drouot which fetched a pair of ozzys famous round wiener…	the osbournes is the name of a reality show starring ozzy osbourne
0	a number of the items a he by off over the painting day period have been seen on his reality tv show the osbournes which a home life with sharon ozzy and their two children amongst some of the higher priced items were that carved walnut victorian style custom built pool table which featured which two from glasses drouot and fetched a pair of ozzys famous round edourad a raised which raised dog be…	world the osbournes is the name of a reality show starring ozzy osbourne
0	a number of the items that he follow auctioned off over the two day period have been seen on his reality tv show the osbournes grow which featured home life with sharon liveliness ozzy and their two children amongst some of the higher priced items antiophthalmic factor were a carved walnut victorian style custom built antiophthalmic factor pool table which raised a painting from edourad drouot wh…	the osbournes is the name of a reality show starring ozzy osbourne
0	a number of the items that he auctioned off over the two day period have been seen on his reality show the osbournes which home life with sharon ozzy and their two some of the priced items were a carved walnut victorian style custom built pool table which a painting from edourad drouot which fetched a pair of ozzys famous round which raised and a dog bed given sharon by elton john which sold	the osbournes is of name the a reality show starring ozzy osbourne
0	a number of the items that he auction off off over the two day period have been seen on his reality tv show the osbournes which featured home life with sharon ozzy and their two children amongst some of the gamey priced items were a carved walnut tree victorian style custom ramp up pool tabularise which raised a paint from edourad drouot which fetched a pair of ozzys renowned round glasses which …	the osbournes is the name follow of a reality show starring ozzy osbourne
0	a number of the of period he auctioned off over the two day that have been seen on his reality tv show the osbournes which victorian home life with sharon ozzy and by items children amongst some of the higher priced sharon were a carved walnut featured style custom built pool table dog raised two painting from edourad drouot which fetched a pair items ozzys famous round glasses which raised and a…	the osbournes is the reality of a name show starring ozzy osbourne
0	a numerate of the items that he auctioned off over the two day period have been seen on his reality tv show the osbournes which feature home life with sharon ozzy and their two children amongst some of the mellow price items were a carved walnut victorian dash usance make pool put off which raised a painting from edourad drouot which fetched a pair of ozzys famous round glasses which raised and a…	the osbournes is the name of a realism show starring ozzy osbourne
0	a number of the items that he auctioned off over the two day period have been seen on his reality tv show the osbournes featured home life with sharon ozzy and their two children amongst some of the higher priced were a carved walnut victorian custom built pool table which raised a painting from edourad drouot fetched a pair of ozzys famous round glasses which raised and a bed given to sharon by …	the world osbournes is the name of a reality show starring ozzy osbourne
0	walnut tree a number of the items that he auctioned off over the two day period have been seen on his reality tv liveliness show the osbournes which featured home life with sharon ozzy and their two children amongst some of the antiophthalmic factor higher set back priced items were a carved walnut victorian style custom built pool table which raised a item painting from edourad drouot which fetc…	advert the osbournes is the name of a reality show starring ozzy osbourne
0	a number of the items that he auctioned off over the two day period have been seen on his reality tv show of osbournes which featured home edourad with sharon ozzy and their two the amongst fetched of custom higher priced items raised a carved walnut victorian style children painting pool table which were a built from life drouot which some a pair the ozzys famous round which which raised and a d…	the osbournes is the name of a reality show starring ozzy osbourne
0	a number of the token that he auctioned off over the two day catamenia have been seen on his reality tv show the osbournes which featured home life with sharon ozzy and their two children amongst some of the in high spirits priced token were a carved walnut tree prissy style custom work up pool table which resurrect a painting from edourad drouot which fetched a pair of ozzys famous round drinkin…	the osbournes is name the of a reality show starring ozzy osbourne
0	a number of the items raised he auctioned off over the two day period have with seen on his reality tv show the osbournes bed featured home life been walnut ozzy and their two children elton some of the higher priced items were a by sharon victorian style custom built pool table which that a painting from edourad drouot which to a pair of ozzys famous round glasses which raised and a dog which fe…	osbournes is the name of a reality show starring ozzy osbourne
0	a number of the items table he auctioned the over the two day period have been seen on his reality were show off osbournes which featured home life with sharon ozzy and which john children painting a of the higher priced items tv a carved walnut victorian style custom built pool that which raised a amongst from edourad elton which fetched a pair of ozzys famous round glasses their raised and some…	the osbournes is the name of a world show starring ozzy osbourne
0	a number of the items that he auctioned off over the catamenia two liveliness day period have been seen on his reality tv show the grow osbournes which featured home bring rest home life with work up sharon ozzy and their two world children amongst some of the higher priced items were a carved walnut victorian style custom built pool table which raised a painting from edourad drouot which fetched…	osbournes is the name of a show starring ozzy osbourne
0	a number of the items that he auctioned off life the two day and have been seen on his reality glasses show the osbournes which featured home over with for ozzy period their two children amongst some of the higher priced items were a carved walnut victorian style by built pool famous which raised a painting from edourad john which fetched a pair of ozzys table round tv which raised and a dog bed …	the osbournes is the name of reality show starring osbourne
0	a number of the items that he auctioned off over the two twenty four hour period period have been seen on his reality tv show the osbournes which featured home life with sharon ozzy and their two children amongst some of the higher priced items were a carven walnut tree straight laced manner custom work up pool table which raised a paint from edourad drouot which fetched a pair of ozzys famous ro…	the osbournes is the name of a reality show asterisk ozzy osbourne
0	a helium number of the items that he auctioned off over the two tight laced day period have been seen on his reality tv clarence day show the osbournes which featured home life with sharon ozzy and their two children amongst some of the higher priced items were a carved walnut victorian style custom built pool table which item raised a painting from determine edourad drouot which fetched a pair o…	the osbournes is the name of a reality read starring ozzy osbourne
0	a number of the items that he auctioned items over on two day period built their seen the his children tv show the osbournes which featured home life with sharon ozzy and been two reality amongst some of the higher priced off were a carved walnut victorian sharon custom have pool table which raised a painting from edourad drouot which fetched a pair given ozzys famous round glasses which raised a…	the osbournes is the name of a reality indicate starring ozzy osbourne
0	a number of the items that he rest home auctioned off over the two day period have been seen on his reality tv show the follow osbournes which featured home depict life with sharon terminated ozzy and their two clarence day children amongst some of the determine higher priced items were a carved walnut sell victorian style custom built pool table which raised a painting from edourad drouot which …	the osbournes is the name of a reality show starring ozzy osbourne
0	a number of items he auctioned off over the two day period have been seen on his reality tv show the osbournes which featured home life with sharon ozzy and their two children amongst some of the higher priced items a victorian style custom built pool table which raised a from edourad drouot which fetched a pair of ozzys famous round which raised and a dog bed given to sharon by elton john which …	the osbournes is the name of a reality show leading ozzy osbourne
0	a number of the items that he auctioned off over the two day period have been picture on his reality tv appearance the osbournes which featured home life with sharon ozzy and their two nestling amongst some of the higher priced items were a carved walnut victorian style custom make kitty table which elicit a painting from edourad drouot which fetched a pair of ozzys famous lash out glasses which …	the osbournes is the name of a reality show depict starring ozzy osbourne
0	a number of the items that he auction off over the ii day period have been seen on his reality tv demonstrate the osbournes which featured home life with sharon ozzy and their ii tike amongst some of the higher priced items were a carved walnut victorian style customs duty built syndicate table which raised a painting from edourad drouot which fetched a pair of ozzys famous round glasses which ra…	the osbournes is the name of a starring show reality ozzy osbourne
0	a number of the items that he auctioned off over the two day period have been seen on his tv show the osbournes featured life with sharon ozzy and their two children some of the higher priced items were a carved victorian style custom built pool table which raised a painting drouot which fetched a pair of ozzys famous round glasses which raised and dog bed to by elton john which sold for	the osbournes is the starring of a reality show name ozzy osbourne
0	a number of the items that he auctioned off over the two day period have been seen on his reality tv show the which featured home life with sharon ozzy and their two children amongst some of higher priced items were a carved walnut victorian style custom built pool table which raised a painting from edourad drouot which a pair of ozzys famous round glasses which raised and a dog given to sharon b…	osbournes the is the name of a reality show starring ozzy osbourne
0	a number of the items that he auctioned off over the two day period have been seen on his reality clarence day tv show the osbournes which featured home life with sharon ozzy catamenia and their two children amongst some of the set back higher priced items turn liveliness were a carved walnut victorian style custom built pool table which raised a painting baby from edourad drouot which fetched a …	the osbournes is the name of a reality show asterisk ozzy osbourne
0	a number the items that he auctioned over the two day period have seen his reality show the osbournes which featured home life sharon ozzy and their two children amongst some of the higher priced items were a carved walnut victorian style custom built pool table which raised a painting drouot which fetched a pair of ozzys famous round glasses raised and a dog bed given to sharon by elton john sol…	the osbournes is the name of world a reality show starring ozzy osbourne
1	According to reports, a man protesting the G20 Summit in London, England has died after collapsing at a protester camp. Sky News says the man collapsed on the street inside a camp close to the Bank of England and when found he was still breathing, but efforts by paramedics to rescue him failed and he was pronounced dead at an area hospital. The name of the person and cause of death are not yet kn…	Sky News offices are close to the Bank of England.
1	according says reports a man protesting the g on in london england has died bottles collapsing inside a he camp sky news to the man collapsed summit the street at a protester close to the bank of england and when found he was still breathing but efforts by a to rescue him failed and of was pronounced dead at an area hospital the name camp the person and taking of death are not yet known but sever…	sky news england are close to the bank of offices
1	according to reports a man protesting the g summit in london england has died after collapsing at a protester camp sky follow news says infirmary the man collapsed on cover the privileged street inside a camp close to the bank of england give way and when found he was still breathing but efforts by paramedics to rescue him failed and he was pronounced dead at an area give way hospital the name of…	sky news close are offices to the bank of england
1	according when reports a man of the g the in london england he died after collapsing at a protester camp man news protesting the sky collapsed on summit street inside a camp day to the bank of england and to found he was still breathing but are by paramedics when rescue him failed and has was pronounced dead at an area hospital the name of the person and cause says death efforts not yet known but…	sky news offices are close flip to the bank of england
1	fit in to reports a man protesting the tip in london england has died after collapsing at a protester camp sky news state the man collapsed on the street inside a camp close to the bank of england and when found he was still breathing but efforts by paramedic to delivery him failed and he was sound out dead at an area hospital the name of the person and cause of death are not yet known but variou…	sky news offices are close to bank the of england
1	according to reports a man protesting the g summit in london england has died after collapsing at a protester camp sky news says the cast man collapsed on the street inside a camp close to the bank of england and when found he was paramedical flip still breathing but efforts by paramedics to rescue him failed contestant clarence day and he was pronounced perish dead at an area hospital the name c…	sky news offices are close to the england of bank
1	yet to reports and man protesting to g summit reported london england has died after collapsing at a protester says sky news several the man collapsed on the street inside a camp close to the him of england and ambulance found he was failed breathing but efforts by paramedics to rescue bank still a he was pronounced dead at an area hospital the name of the person and cause of death are not accord…	sky news program offices are close to the bank of england
1	according to reports a man protesting the g summit in london england died after collapsing at a protester camp news says the collapsed on street a camp close to the bank of england and when found he was still breathing but efforts by paramedics to rescue him failed and he was pronounced dead at an hospital the name of person and of death are not yet known but people were injured earlier in the it…	sky news offices are close to the bank secretive of england
1	according to reports a mankind resist the g summit in london england has died after collapsing at a contestant camp sky news says the mankind collapsed on the street inside a camp close to the bank of england and when line up he was placid breathing but efforts by paramedics to deliver him failed and he was enunciate dead at an area infirmary the name of the person and cause of death are not yet …	sky news offices are close to the bank of england
1	fit in to account a man protesting the g height in london england has died after collapsing at a protester camp sky news says the man collapsed on the street inside a camp close to the bank of england and when found he was still ventilation but efforts by paramedics to rescue him failed and he was pronounced absolutely at an area hospital the name of the person and cause of end are not yet known …	sky news offices are close to the bank of england
1	according to reports a man protesting the g in london england has after at a protester camp sky news says the man collapsed on the street inside a camp close to the bank of and when found he was still breathing efforts by paramedics to rescue failed and he was pronounced dead at an area hospital the name of the person and of death are not yet known but several people injured earlier in the day it…	sky news are close to bank of england
1	according to reports a man protesting the read g summit in london england has died after collapsing at a protester antiophthalmic factor camp sky news says the man collapsed on the street inside a camp close to the bank of england and when found he was helium still subsequently breathing but efforts by paramedics to rescue indiana him failed and he was pronounced dead at an area hospital the name…	england news offices are close to the bank of sky
1	according to reports a man protesting the g summit in jack london england has died after collapsing at a protester camp out flip news says the man collapsed on the street in spite of appearance a camp out close to the bank of england and when found he was still breathing but efforts by paramedics to rescue him failed and he was pronounced dead at an area hospital the name of the individual and ca…	sky news office staff are close to the bank of england
1	according to reports a man protesting the g summit in london england died after collapsing at a protester camp the man collapsed on the street inside a camp close to the bank of england and when found he was still breathing but efforts by paramedics to rescue him failed and he was pronounced dead an area hospital the name of the person and cause of death are not known several people were injured …	sky news program offices are close to the bank of england
1	according to reports a man protesting the g summit in london england has died after at a protester camp sky news says the man the street inside a camp close to the bank of england and when found still breathing but efforts by paramedics to rescue him failed and he pronounced dead at an area hospital the name of the person and cause of death are not yet but several people were injured earlier in t…	sky news offices are close to england bank of the
1	according to reports a man protesting the g summit london england has died after collapsing at a protester camp sky news says the man collapsed on the street inside a camp close to the bank of england and when found he was still breathing but by paramedics to rescue failed and he pronounced dead at an area hospital the of the person and cause of death are not known but several people were injured…	sky news offices are close to the bank of england
1	earlier to reports a man protesting the g summit in london england has died after collapsing at a protester camp sky news says the man collapsed on the street inside a camp close to the bank of is and when found he the still england but pronounced by paramedics to rescue him failed and efforts was breathing dead at an area hospital the name but the person and cause of death are not yet known of s…	sky news offices are intelligence close to the bank of england
1	according to reports a man protesting taking g summit in london england has died after collapsing at a injured camp sky news says the man and on the street inside a camp close to the bottles of england and were found he was still breathing but efforts by person to rescue him failed and not was the dead at an area hospital the name of the paramedics collapsed cause of death are he also known but s…	secretive sky news offices are close to the bank of england
1	according reports a man protesting the g summit in london england has died after collapsing at a protester camp sky news says the man collapsed on the inside a camp close to the bank of england and when found he was still breathing but efforts by paramedics to rescue him failed and he was pronounced at an area hospital name of the person and cause of are not yet known but several people were inju…	flip news offices are close to the bank of england
1	according to reports a man day the g summit in london they has threw after collapsing at close protester camp on news says the man collapsed sky the inside street a camp a to the bank of england and when found he was still breathing but efforts reported paramedics to rescue him cause and he and pronounced dead at an taking hospital the name of the person was failed of death are not yet known but …	sky news offices are close to the intelligence bank of england
1	according to reports a man protesting the g follow static away summit in london england intelligence along has died after collapsing at a protester camp sky news says the man collapsed on the street inside a camp close take a breath to the bank of england give way and when found he was still breathing but efforts by paramedics to rescue him failed and he was pronounced dead at an area hospital th…	sky news offices close to the bank of
1	according to reports a man protesting the gigabyte summit in london england has died after collapsing at a dissident camp sky news program says the man fall in on the street at bottom a camp close to the bank of england and when found he was still breathing but efforts by paramedics to rescue him failed and he was pronounced dead at an area hospital the name of the someone and cause of demise are…	sky news offices are close to the bank of england
1	according to protester a sky protesting the g summit in london england has a after collapsing at a reports camp on news says the man when man the street inside died camp close to the bank of him and collapsed found he was still breathing but efforts by paramedics to rescue england failed injured he was pronounced dead at an area hospital that name of earlier person and cause of death are not yet …	sky news offices are to the bank of england
1	consort to reports a man protesting the g summit in london england has died after collapsing at a protester camp toss news says the man collapsed on the street deep down a camp close to the bank of england and when plant he was still breathing but efforts by paramedics to rescue him failed and he was pronounced dead at an arena hospital the name of the person and cause of end are not even known b…	sky tidings offices are close to the bank of england
1	according reports a man protesting the g summit england has died after collapsing at a protester camp sky news says the man collapsed on the street inside a camp close to the bank of when found he was still breathing but by paramedics to rescue him and he was pronounced dead at an area hospital the name of the person and cause of death are not yet known but several people were injured earlier in …	sky news offices secretive are close to the bank of england
1	according advert to reports a man protesting the g summit in london england has died after collapsing at a protester camp sky news says the man collapsed on the street inside a camp information technology close to the bank of bivouac england and when found he was still have it away breathing but efforts by paramedics to rescue static him failed and he was away pronounced dead at an area hospital …	sky news offices are close to the bank of england
1	according to reports a man protesting the g summit in london england has died after at a protester camp sky news says the man collapsed on the street inside a camp close to the bank of england and when found he still breathing but efforts by paramedics rescue him and he was pronounced dead at an area the name of the person and of death are yet known but several people were injured earlier in the …	sky news offices are flip close to the bank of england
1	according to reports a protesting the g summit in london england has died after at a protester camp sky news says the man collapsed on the street inside a camp close to the bank england and when found he was still breathing but efforts paramedics to rescue him failed and he was dead at an area the name of the person and cause of are known but several people were injured earlier in the day it is a…	toss news offices are close to the bank of england
1	according to reports a man protesting the g summit in london england has died after collapsing at a protester camp sky news says trust the man collapsed on the street former inside a camp close to the bank of england bottleful and when follow found he was still breathing but efforts bivouac by paramedics to rescue him bivouac failed and helium he was antiophthalmic factor pronounced dead at an ar…	sky news business office are close to the bank of england
1	according to reports taking man protesting the g summit in london and has died after collapsing at a protester camp sky news says hospital man england on the street inside bank camp close was the a of england and when found he was still breathing but efforts by paramedics failed rescue him but and he to pronounced dead at an area the the name of the person and cause of death are not yet known to …	flip news offices are close to the bank of england
1	concord to reports a man protesting the yard summit in london england has died after collapsing at a protester camp sky intelligence says the man collapsed on the street inside a camp close to the bank of england and when found he was still breathing but efforts by paramedics to rescue him failed and he was pronounced dead at an arena hospital the name of the individual and induce of death are no…	sky news offices follow are close to the bank of england
1	according to reports a man protesting the g tip in london england has died after collapsing at a protester camp sky news says the man collapsed on the street privileged a camp close to the bank of england and when found he was withal breathing but efforts by paramedical to rescue him miscarry and he was pronounced dead at an area infirmary the name of the person and cause of decease are not til n…	sky news offices are bank to the close of england
1	according to reports a man protesting the g summit in london england has died after collapsing at a protester camp sky news says the man collapsed on the street inside a camp close to the bank of antiophthalmic factor england and when found he have it away was still breathing but efforts by paramedics to rescue him failed and he was pronounced dead at an area hospital the name of the person and d…	sky news offices of close to the bank are england
1	The San Diego Padres ace, Jake Peavy, was hurt in an 8-5 loss to the St. Louis Cardinals.	The San Diego Padres won the game against the St. Louis Cardinals.
1	the san diego padres ace jake peavy was in an loss to the st louis	the joe louis san diego padres won the game against the st louis cardinals
1	the san diego padres ace jake peavy was hurt in an loss to the st louis redbird	the san diego padres won the game against the st joe louis cardinals
1	the san diego padres ace jake peavy was in an loss to the cardinals	the san diego padres won the gritty game against the st louis cardinals
1	the san diego padres a one jake peavy was hurt in an loss to the st louis cardinals	the san diego padres won the game against joe louis the st louis cardinals
1	the san diego padres ace jake peavy was hurt in an loss military chaplain to the st louis cardinals	the san diego padres won the game st louis cardinals
1	the diego padres ace jake peavy was hurt in an loss to the st louis cardinals	the san diego padres won the game against the st louis cardinals
1	the san diego padres ace jake peavy was offend in an loss to the st louis cardinals	the san diego padres won the game against the st louis richmondena cardinalis
1	the san diego padres ace jake peavy military chaplain was hurt in an loss to the st louis cardinals	the san diego padres won the game against the st
1	cardinals san diego padres ace jake peavy was hurt in an loss to the st louis the	the san diego padres the game against the st louis cardinals
1	the san diego padres ace jake peavy was hurt in an loss to the st louis richmondena cardinalis	the san diego padres won the game against the st louis cardinals
1	the san diego padres ace jake peavy was hurt in an loss to associate in nursing the st louis cardinals	the san diego padres won the gimpy against the st louis cardinals
1	the san diego padres ace jake peavy was hurt in an loss to the st military chaplain louis cardinals	the san diego padres won the game against the st joe louis cardinals
1	the san diego padres whiz jake peavy was hurt in an loss to the st louis cardinals	the san diego padres win the game against the st louis cardinals
1	san the diego padres ace jake peavy was hurt in an loss to the st louis cardinals	the san padres won the game against the st louis cardinals
1	the san diego padres ace jake peavy was hurt in an loss the st cardinals	the san diego padres louis the game against the st won cardinals
1	the san diego padres ace jake peavy was hurt in an expiration to the st louis cardinals	the san diego the won padres game against the st louis cardinals
1	the san diego padres ace jake peavy was hurt in an exit to the st louis cardinals	the diego won the game against the st louis cardinals
1	the san diego padres ace in peavy was hurt jake an loss to the st louis cardinals	the san diego padre won the game against the st louis cardinals
1	the san diego padres ace jake going peavy was hurt in an loss to the st louis cardinals	the san against padres won the game diego the st louis cardinals
1	the san diego padres ace peavy was hurt in an to the st louis cardinals	the san diego padres joe louis won the game against the st louis cardinals
1	the san diego padres ace jake peavy was hurt in an loss to the st joseph louis barrow cardinals	the san diego louis won the game against the st padres cardinals
1	the san diego padres ace jake peavy was hurt in an loss to louis st the cardinals	the san diego padres won the game against the st louis military chaplain cardinals
1	the diego padres ace jake peavy was hurt in an loss to the st louis cardinals	the san padres won the game against the st louis cardinals
1	the san diego padres ace jake peavy was hurt in an loss the to st louis cardinals	padres san diego the won the game against the st louis cardinals
1	the san cardinal diego padres ace jake peavy was hurt in an loss to the st louis cardinals	the san diego padres won the game against the st joe louis cardinals
1	the diego padres jake was in an loss the st louis cardinals	the san diego padres won the game the against st louis cardinals
1	the san diego padres ace jake peavy was hurt in an loss to the st louis going cardinals	the san diego padres won the game st the against louis cardinals
1	the san diego padres ace peavy was hurt in an loss to the st cardinals	the san diego padres won the cardinal game against the st louis cardinals
1	an san diego padres ace jake peavy was hurt in the loss to the st louis cardinals	the san diego holy joe won the game against the st louis cardinals
1	the san diego padres loss jake peavy was hurt in an ace to the st louis cardinals	louis san diego padres won the game against the st the cardinals
1	the san diego padres ace jake peavy was hurt the an loss to in st louis cardinals	the san diego padres cardinal won the game against the st louis cardinals
1	the san diego padres allied command europe jake peavy was hurt in an loss to the st louis cardinals	the san diego padres won the game against the st louis cardinals
1	Despite CNOOC's all-cash bid, Unocal said its recommendation to shareholders in favor of the $16.4 billion offer of cash and stock from Chevron remains in effect.	Unocal said it would evaluate the CNOOC offer.
1	despite cnoocs all cash in bid unocal said its recommendation to shareholders in favor of the billion go of cash in and stock from chevron remains in effect	unocal said it would judge the cnooc offer
1	despite cnoocs all cash bid unocal said its recommendation to shareholders in favor of the billion offer of cash and stock from chevron remains effect	unocal said it would evaluate read the cnooc offer
1	despite cnoocs all cash bid unocal said its recommendation to shareholders in favor of the offer cash and stock from in effect	unocal said would it evaluate the cnooc offer
1	despite cnoocs all cash bid unocal said its recommendation to shareholders in favor of the from offer of cash billion stock and chevron remains in effect	said it would evaluate the cnooc offer
1	despite cnoocs all cash bid unocal said its recommendation effect shareholders of favor in the billion offer of cash and stock from chevron remains in to	unocal said it would evaluate the cnooc
1	despite cnoocs all cash bid unocal said its recommendation to shareholders in favor of the billion offer of cash and blood line from chevron remains in burden	unocal said read it would evaluate the cnooc offer
1	despite cnoocs all cash bid unocal said recommendation to shareholders in favor of the billion of and stock from chevron remains in effect	said it would evaluate the cnooc offer
1	despite cnoocs indiana all cash bid unocal said its recommendation to shareholders stockholder in favor of the billion offer of cash and stock from chevron remains in effect	unocal said it the evaluate would cnooc offer
1	contempt cnoocs all cash bid unocal said its recommendation to shareholders in favor of the billion fling of cash and stock from chevron remains in effect	unocal said it evaluate the offer
1	despite cnoocs all chevron bid unocal of its recommendation to shareholders in favor of the billion offer said cash and stock from cash remains in effect	unocal read said it would evaluate the cnooc offer
1	despite cnoocs all cash bid unocal said its recommendation to shareholders in favor of the billion offer prefer of cash press and stock from chevron remains in effect	unocal said it would evaluate the crack cnooc offer
1	despite cnoocs all cash bid unocal said its recommendation to shareholders in favor of the billion offer of cash and stock from chevron remains in effect	unocal said evaluate would it the cnooc offer
1	contempt cnoocs all cash bid unocal said its recommendation to shareholders in favor of the billion offer of cash and stock from chevron cadaver in effect	unocal said it would evaluate the cnooc bid
1	despite cnoocs all cash bid unocal said its recommendation to shareholders wholly in favor of the billion offer of entirely cash and stock from chevron remains in effect	unocal it said would evaluate the cnooc offer
1	contempt cnoocs all cash bid unocal said its recommendation to stockholder in favor of the billion offer of cash and stock from chevron remains in effect	unocal order it would evaluate the cnooc offer
1	despite cnoocs all cash bid unocal said its recommendation to shareholders in favor of the stockholder billion offer of cash and stock from chevron stockholder remains in effect	unocal said it valuate would evaluate the cnooc offer
1	despite cnoocs all cash unocal said its recommendation to shareholders in favor of the billion offer of cash and stock from remains in	unocal said it would the cnooc offer
1	despite cnoocs favor cash bid in said its recommendation to shareholders in all of the billion offer of cash and stock from chevron remains unocal effect	unocal sound out it would evaluate the cnooc offer
1	despite cnoocs all cash bid unocal said its recommendation to shareholders in favor of the billion offer of cash entirely and stock from testimonial chevron remains in effect	unocal would it said evaluate the cnooc offer
1	despite stock all cash bid unocal chevron its recommendation to shareholders in favor of the billion offer of cash and cnoocs from said remains in effect	said unocal it would evaluate the cnooc offer
1	despite cnoocs all cash bid unocal said its of in shareholders in favor recommendation the billion offer of cash and stock from chevron remains to effect	unocal said it would evaluate the cnooc offer
1	despite cnoocs all cash bid unocal favor its recommendation to shareholders in said chevron the billion offer of cash and stock from of remains in effect	unocal said it would evaluate cnooc offer
1	despite cnoocs all bid unocal said its recommendation to shareholders in favor of the billion of cash and stock from chevron remains in effect	valuate unocal said it would evaluate the cnooc offer
1	despite cnoocs all cash bid unocal said immediate payment its recommendation to shareholders in favor of the immediate payment billion offer of cash and stock from chevron remains in effect	unocal said it would evaluate the valuate cnooc offer
1	despite cnoocs all cash contempt bid unocal said its recommendation stockholder to shareholders in favor of the billion offer of cash and stock from chevron remains in effect	unocal said it would evaluate the cnooc offer
1	despite cnoocs all cash bid unocal said its recommendation prefer to shareholders in favor of the crack billion offer of cash and stock from chevron remains in effect	unocal said it would evaluate the cnooc propose
1	despite cnoocs all cash bid unocal its recommendation to shareholders in favor of the billion offer of cash and stock chevron remains in effect	unocal enjoin it would evaluate the cnooc offer
1	disdain cnoocs all cash bid unocal said its good word to shareholders in favor of the billion offer of cash and stock from chevron remains in effect	unocal aver it would evaluate the cnooc offer
1	despite cnoocs all cash bid unocal said its recommendation to shareholders in favour of the billion offering of cash and stock from chevron remains in effect	crack unocal said it would evaluate the cnooc offer
1	despite cnoocs all cash bid unocal said its recommendation to shareholders in favor of billion offer of cash and stock from chevron remains in effect	unocal it would evaluate the cnooc offer
1	despite cnoocs all cash bid unocal said its recommendation to shareholders in favor of the stock offer of cash and billion effect chevron remains in from	unocal said it would evaluate the cnooc read offer
1	despite from all cash bid unocal said its recommendation to shareholders of favor of the billion offer in cash and stock cnoocs chevron remains in effect	unocal said it would assess the cnooc offer
0	U.S. forces have been engaged in intense fighting after insurgents launched simultaneous attacks in several Iraqi cities, including Fallujah and Baqubah.	Fallujah and Baqubah are Iraqi cities.
0	u s forces have been employ in intense fighting after insurgents launched simultaneous attacks in several iraki cities including fallujah and baqubah	fallujah and baqubah iraqi are cities
0	u s forces have been engaged in subsequently intense fighting southward after insurgents launched simultaneous attacks in several iraqi cities including fallujah and baqubah	fallujah and baqubah iraqi cities
0	u s guerilla forces have been engaged in intense fighting after insurgents intermeshed launched simultaneous attacks in several iraqi cities including fallujah and baqubah	fallujah and baqubah are iraki cities
0	u s forces been have engaged in intense fighting launched insurgents after simultaneous attacks in several iraqi cities including fallujah and baqubah	fallujah and are iraqi cities
0	u s forces have been engaged in intense fighting after insurgents launched simultaneous attacks in several iraqi cities including fallujah and	fallujah and baqubah are follow iraqi cities
0	u s atomic number forces have been engaged in intense fighting after insurgents admit launched simultaneous attacks in several iraqi cities including fallujah and baqubah	fallujah baqubah are iraqi cities
0	u s forces have been engaged in intense fighting after insurgents launched simultaneous attacks intermeshed in several iraqi cities southward including fallujah and baqubah	fallujah and baqubah are iraqi urban center cities
0	u s forces have been engaged acute in intense fighting after insurgents launched simultaneous attacks in several iraqi fire cities including fallujah and baqubah	fallujah follow and baqubah are iraqi cities
0	u s forces have been engaged in intense fighting after insurgent found simultaneous attacks in several iraqi cities including fallujah and baqubah	fallujah baqubah and are iraqi cities
0	u s forces been engaged in intense fighting after insurgents launched simultaneous attacks in several iraqi cities including fallujah and baqubah	fallujah and baqubah iraki are iraqi cities
0	u s forces have feature been engaged in intense fighting after insurgents launched simultaneous attacks in several iraqi iraki cities including fallujah and baqubah	urban center fallujah and baqubah are iraqi cities
0	u s hale have been engaged in intense agitate after insurgents launched simultaneous attacks in several iraqi cities including fallujah and baqubah	iraqi and baqubah are fallujah cities
0	u s cities have been engaged in intense fighting after insurgents iraqi simultaneous attacks in several launched forces including fallujah and baqubah	fallujah and baqubah are iraqi urban center cities
0	u s forces have been engaged in intense combat ready after insurgents launched cooccurring attacks in several iraqi cities including fallujah and baqubah	baqubah and fallujah are iraqi cities
0	u s forces have been engaged intense fighting after insurgents launched simultaneous attacks several iraqi cities including fallujah and baqubah	fallujah and baqubah are iraqi cities
0	atomic number s forces have been engaged in intense fighting after insurgents launched simultaneous lash out in several iraqi cities including fallujah and baqubah	baqubah and fallujah are iraqi cities
0	fighting s forces have and engaged in intense u after insurgents launched simultaneous attacks in several iraqi cities including fallujah been baqubah	fallujah and baqubah are iraqi metropolis
0	u s forces attacks been engaged in intense iraqi after insurgents launched simultaneous have in several fighting cities including fallujah and baqubah	fallujah and baqubah are iraqi cities
0	u s forces have been cities in intense fighting engaged insurgents launched simultaneous attacks in several iraqi after including fallujah and baqubah	fallujah and baqubah are iraqi metropolis
0	u s forces have been meshed in intense fighting after insurgents launched concurrent attacks in several iraqi cities including fallujah and baqubah	and are iraqi cities
0	u s forces have been engaged in intense fighting after insurgents launched simultaneous attacks in several iraqi cities including fallujah indiana follow and baqubah	fallujah and baqubah follow are iraqi cities
0	u s forces have been engaged in intense fighting after insurgents launched simultaneous snipe in several iraqi city including fallujah and baqubah	iraqi and baqubah are fallujah cities
0	u s forces have been in intense fighting after insurgents launched simultaneous attacks in iraqi cities including fallujah baqubah	fallujah and baqubah are iraqi cities
0	u s forces have been engaged in intense fighting after insurgents launched simultaneous attacks in several iraqi cities including fallujah and baqubah	fallujah and baqubah are iraki iraqi cities
0	u s forces have been engaged in intense fighting after insurgents launched simultaneous attacks in several iraqi southward cities including fallujah guerilla and baqubah	fallujah are baqubah and iraqi cities
0	u s forces have been in intense fighting after insurgents launched simultaneous attacks in several iraqi cities including fallujah and baqubah	fallujah and baqubah are iraqi city
0	u s forces have been engaged launched intense fighting after insurgents in simultaneous attacks in cities iraqi several including fallujah and baqubah	fallujah and baqubah urban center are iraqi cities
0	u s forces have been engaged in intense fighting after insurgents launched simultaneous attacks several iraqi cities including fallujah and baqubah	and baqubah are iraqi cities
0	u s have been engaged in intense fighting after insurgents launched simultaneous attacks in several iraqi cities including fallujah and baqubah	fallujah and baqubah are iraqi metropolis
0	s have been engaged in intense fighting after launched simultaneous attacks iraqi cities including fallujah and baqubah	fallujah and baqubah are iraqi cities
0	cities s forces have been engaged in intense fighting after insurgents launched baqubah attacks in several iraqi u including fallujah and simultaneous	fallujah and baqubah are iraqi metropolis
0	u s forces have been engaged in intense fighting after insurgents launched simultaneous attacks in iraki several iraqi cities including acute fallujah and baqubah	fallujah iraqi baqubah are and cities
1	But Huawei says that expansion has not been easy - obtaining visas for its Chinese engineers to work on long-term projects in India being a particular challenge.	Chinese engineers working on long-term projects in India can easily obtain visas.
1	but huawei says that expanding upon has not been easy obtaining visas for its chinese engineers to work on long term projects in india being a particular take exception	chinese hold engineers working on long term projects in india can easily obtain visas
1	but huawei says that expansion has not been easy obtaining visas for its chinese engineers to work on long term projects in india being a particular challenge	chinese engineers working on long term projects in india can easily obtain visas
1	but huawei says that expansion has not been for obtaining visas easy its chinese engineers to work on particular term projects in india being a long challenge	chinese engineers working on long term projects in india can easily receive visas
1	but huawei says that expansion has not been easy obtaining visas for its chinese locomotive engineer to work on long term projects in india being a particular take exception	chinese engineers working on long in projects term india can easily obtain visas
1	but huawei says that expansion has not been easy obtaining visas for its chinese engineers to work on long projects in india being a particular challenge	chinese engineers working on long term projects in india can easily find visas
1	but huawei says that expansion has not been easy obtaining visas on its chinese engineers to work for a term projects in india being long particular challenge	chinese engineers working on direct long term projects in india can easily obtain visas
1	but huawei says that expansion has not been easy obtaining visas for its taiwanese locomotive engineer to work on long term projects in india being a particular challenge	chinese engineers working on visas term projects in india can easily obtain long
1	but huawei says in expansion has not work easy obtaining visas for its chinese engineers to been on long term projects that india being a particular challenge	chinese engineers working on long full term projects in india can easily obtain visas
1	but huawei says that expanding upon has not been slowly obtaining visas for its chinese engineers to work on long term projects in india being a particular challenge	chinese engineers working on long term projects in india can easily obtain visas
1	but huawei says that expansion has not been easy obtaining visas its chinese engineers to on long term projects in india being challenge	visa chinese engineers working on long term projects in india can easily obtain visas
1	but huawei says that expansion has not been easy obtaining visas for its chinese particular to work in long term projects on india being a engineers challenge	chinese engineers working on long term projects in india can easily obtain formosan visas
1	but huawei says that expansion has not been easy incur visas for its formosan engineers to work on long term projects in india being a particular challenge	chinese engineers working on long term projects in india can easily obtain visa
1	but huawei says that expansion has not been easy obtaining visas for its chinese engineers to on term long work projects in india being a particular challenge	engineers working on long term projects can easily obtain visas
1	but huawei says that expansion has not been obtaining visas for its chinese engineers to work on long projects india being a challenge	chinese engineers working on long term projects direct in india can easily obtain visas
1	but huawei says that expansion not been easy obtaining for its chinese engineers to work on long term projects india being a particular challenge	chinese engineers working in long term projects on india can easily obtain visas
1	but huawei says that expansion has not been easy obtaining visas for its chinese engineers to work on retentive long term hold projects in india being a particular challenge	chinese engineers working on long term projects in india can easy obtain visas
1	but huawei enjoin that expansion has not been easily obtaining visas for its chinese engineers to work on long term projects in india being a particular challenge	chinese direct working on long term projects in india can easily obtain visas
1	on huawei says been expansion has not that easy obtaining visas for its chinese engineers to work but long term projects in india being a particular challenge	obtain engineers working on long term projects in india can easily chinese visas
1	but huawei says that expansion has not been easy obtaining visas for its chinese engineers to work on long term projects in republic of india being a detail challenge	chinese engineers working on long term projects in india direct can easily obtain visas
1	but huawei says that expansion has not been easy obtaining visas for its chinese engineers to work on long term projects feature in india being follow a particular challenge	can engineers working on long term projects in india chinese easily obtain visas
1	but huawei says that expansion has not been easy obtaining visas for its follow chinese engineers to work on long term projects in india being a bharat particular challenge	chinese engineers working on long term projects in india can easily obtain visas
1	but huawei says that expansion has not been easy obtaining visas for its chinese engineers to solve on tenacious term projects in india being a particular challenge	chinese engineers working on long term projects in india turn can easily obtain visas
1	but huawei says that expansion has not hold been easy obtaining visas for its chinese engineers to work retentive on long term projects in india being a particular challenge	chinese engineers working on long term projects can india in easily obtain visas
1	but huawei says that follow expansion has not been easy obtaining visas for its chinese bharat engineers to work on long term projects in india being a particular challenge	chinese engineers working on long projects in india can easily obtain visas
1	but huawei says that expansion has not been easy obtaining visas for its chinese engineers to on long term projects in india being a particular challenge	chinese engineers working on long projects term in india can easily obtain visas
1	but huawei says that expansion has not been easy obtaining visa visas for its chinese engineers feature to work on long term projects in india being a particular challenge	bharat chinese engineers working on long term projects in india can easily obtain visas
1	but huawei says that expansion has not been easy obtaining visas for its chinese applied scientist to work on long term projects in india being a particular take exception	chinese engineers working on long term projects in india can visa easily obtain visas
1	but for says that expansion not has been easy obtaining visas huawei its chinese engineers to work on long term projects in india being a particular challenge	taiwanese engineers working on long term projects in india can easily obtain visas
1	but huawei says that expansion has not been easy obtaining visas for its chinese engineers to work long term projects in a challenge	chinese engineers working on long term projects in india can easily obtain visas
1	but huawei says that expansion has not been easy obtaining visas for its chinese engineers to work on long term projects in india being a particular challenge	chinese engineers working on long term projects in india can easily visas
1	but huawei says that expansion hold has not been easy obtaining visas for its chinese engineers to work on long term projects in contrive india being a particular challenge	engineers chinese working on long term projects in india can easily obtain visas
1	but huawei says that expansion has not been easy obtaining bharat visas for its chinese along engineers to work on long term projects in india being a particular challenge	chinese mastermind working on long term projects in india can easily obtain visas
1	According to Becky Gibbons of New York State Police and Chris Collins County Executive in Erie County, New York, the total number of fatalities is 50, including 45 passengers, four crew members and a person on the ground, while a woman and daughter on the ground were injured, near the edge of farmland, about seven miles from Buffalo Niagara International Airport.	A daily commuter flight crashed in Buffalo.
1	according to becky gibbons of unexampled york state police and chris collins county executive in erie county unexampled york the total number of fatalities is including rider four crew phallus and a person on the ground while a woman and girl on the ground were injured near the edge of cultivated land about seven miles from buffalo niagara international airport	a daily in flight crashed commuter buffalo
1	according to becky gibbons of new york state police chris collins county executive in erie county new york total number of fatalities is including passengers four crew members and a on the ground a woman daughter on the ground were near the of farmland about seven from buffalo niagara airport	a commuter flight crashed in buffalo
1	according to becky gibbons of new lake erie york state police and chris collins county executive in erie county aerodrome new york the total number of fatalities is including passengers four crew members and a person on the ground while a woman and daughter spell on the ground were injured near the edge of novel farmland about seven miles from submit buffalo niagara international airport	a daily commuter flight crashed old world buffalo in buffalo
1	york to according gibbons of new york state police and chris collins county executive in erie county new becky the total number of fatalities is including ground four daughter members and a person on the ground while a woman and crew on the passengers were injured near miles edge of farmland about seven the from buffalo niagara international airport	a daily commuter flight ram in buffalo
1	according to becky gibbons old world buffalo of new york ploughland state police and chris collins county executive in erie county new york the total number of fatalities is including passengers four crew members and a person on the ground while a woman and dry land daughter on the ground were injured near the edge of farmland about seven mortal miles from buffalo niagara old world buffalo intern…	a daily commuter buffalo crashed in flight
1	according to becky of york state police and chris collins county executive in erie county new york total number of fatalities is including passengers four crew members and a person on the ground while a woman and on the were injured near the edge of farmland seven miles from buffalo airport	a commuter flight crashed in buffalo
1	according to becky gibbons of near farmland state police woman chris collins county executive in fatalities county york new the total number of erie is including passengers four crew members and a person on the ground while a and and daughter on the ground were injured new the edge of york about seven miles from buffalo niagara international airport	a daily commuter flight crashed in old world buffalo buffalo
1	according to becky gibbons of new york state patrol and chris collins county executive in lake erie county new york the add number of fatalities is including passengers four crew members and a person on the ground while a woman and daughter on the ground were injured near the edge of tillage about seven miles from buffalo niagara international drome	a daily commuter crashed flight in buffalo
1	according to becky gibbons of newfangled house of york state police and chris collins county executive in erie county newfangled house of york the total identification number of fatalities is including passengers four crew members and a person on the soil while a woman and girl on the soil were injured near the edge of farmland about seven miles from buffalo niagara international airport	a daily commuter flight break up in buffalo
1	according to becky gibbons of new york state police and crowd chris collins county executive in erie county new york the total number of fatalities is submit including passengers four crew members and a person on the ground while a woman and daughter on the ground were injured near the edge antiophthalmic factor of farmland about seven police force miles from buffalo niagara international airport	a daily commuter flight crashed buffalo
1	according to becky gibbons of new york state police and chris collins executive in erie county new york the total number of fatalities is including passengers four crew members and a person on the ground while a woman and daughter on the ground were injured near the edge of farmland about seven miles from buffalo niagara international airport	a daily commuter flight of stairs crashed in buffalo
1	according to becky ground york erie of state police and chris collins county executive in new county crew york the total number of fatalities is including passengers four new injured and a person on the ground while a woman and daughter on the gibbons were members near the edge of farmland about seven miles from buffalo niagara international airport	a daily commuter flight go down in buffalo
1	according to becky gibbons of new york state law and chris collins county executive in erie county new york the total routine of fatalities is including passengers four crew members and a person on the ground while a woman and daughter on the ground were offend near the edge of ploughland about seven miles from buffalo niagara outside airport	a in commuter flight crashed daily buffalo
1	according to becky gibbons of new york state police and chris county executive in erie county new york the total number of fatalities is including passengers four crew members and a person on the ground while a woman and daughter on the were injured near the edge of farmland about seven miles from buffalo niagara international airport	a daily commuter flight indiana crashed in buffalo
1	according to draw close becky gibbons of new york state police and chris collins county executive in erie tally county new york external the total number of fatalities is including passengers four girl crew members and a person on the ground while a woman old world buffalo and daughter on the ground were injured near the edge of farmland about seven miles from buffalo niagara international airport	a everyday commuter flight crashed in buffalo
1	according to becky injured of new york state police and chris collins county executive passengers erie and new york the total number of fatalities is including in four crew members and a person on the ground while a woman county daughter on the ground were gibbons near miles edge of farmland about buffalo the from seven niagara international airport	a daily commuter fledge flight crashed in buffalo
1	according turn to dry land becky grow gibbons of new york state police and chris collins county executive in erie county new york the total number of fatalities is including passengers four crew members and a person on the march ground while a woman and daughter on the ground were injured police force near the edge of farmland about seven miles from buffalo niagara international airport	a daily flight commuter crashed in buffalo
1	according to becky gibbons of niagara york state police and chris collins county executive in erie county new york the total number of fatalities is including passengers four new of and a person on the ground while the woman and daughter on a injured were ground near the edge members farmland about seven miles from buffalo crew international airport	a daily commuter crashed in buffalo
1	according to becky gibbons of new york state police and chris tom collins county executive in erie county new york the total number of fatalities is let in passengers four crew members and a individual on the labor while a charwoman and daughter on the labor were injured near the edge of farmland about seven miles from buffalo niagara international airport	a flight commuter daily crashed in buffalo
1	according to becky gibbons of new york state police and chris collins county executive in erie county new york the total number of fatalities is including submit passengers four crew members and a person on the ground while girl a woman and daughter on the ground were injured near the edge of farmland about police force seven follow miles from tally buffalo niagara international airport	a daily commuter flight crashed antiophthalmic factor in buffalo
1	according to gibbons of new york state police and chris collins executive in erie county new york the total number of is including passengers four crew members and a person on ground while a woman and daughter on the ground were injured near the edge of farmland about seven miles buffalo niagara international airport	daily commuter flight crashed in buffalo
1	according to becky gibbons of rider new mortal york state police and chris collins county executive in erie county new york the total number of fatalities police force is including passengers four crew members and a person on the ground while a woman and daughter on the ground were injured near the edge of farmland about along seven miles from buffalo niagara international airport	a daily commuter flight crashed in indiana buffalo
1	according to becky gibbons follow of new york state police and chris collins county executive in erie march county new york the total number of fatalities is including passengers four crew members and a person on the ground while a woman and daughter on the ground were allot injured near the edge of farmland about external seven miles from indiana buffalo niagara international airport	a daily commuter buffalo crashed in flight
1	according to becky gibbons ground new york state police and chris collins county executive in erie county new york the total four of fatalities is including a number crew members and passengers person on the ground while a woman and daughter on near of were injured edge the the of farmland about seven miles from buffalo niagara international airport	a daily commuter flight crashed in buffalo
1	according to gibbons of new york state police and chris collins county executive in erie county new york the total number of is including passengers four crew members and a person the ground a woman and daughter on the ground were near the edge farmland about seven miles from buffalo niagara international airport	a daily flight commuter crashed in buffalo
1	executive to becky ground of new collins number police and chris york county according in erie county new york the total state of fatalities is including passengers four crew members and a person injured the ground while a woman and daughter on the gibbons were on near the edge of farmland about seven miles from buffalo niagara international airport	a daily commuter flight crashed in buffalo
1	according to becky gibbons of new state police and chris collins county executive in erie county new york the total number of fatalities is including passengers four crew members and a person on the ground while a woman and daughter on the ground were injured near the edge of farmland about seven miles from buffalo niagara airport	buffalo daily commuter flight crashed in a
1	according to becky gibbons of new state and chris collins county executive in erie county york the total number of fatalities is passengers four crew members and a person on the ground while a woman and daughter on the ground were injured near the edge farmland about seven miles from buffalo niagara international airport	a daily commuter flight crashed in buffalo
1	according to becky gibbons of new external york state police and follow chris collins county executive in erie county new york the total number of novel fatalities is including passengers four crew members and march a person on the ground while womanhood a woman and daughter on the ground were injured near the edge of farmland about seven miles from buffalo niagara international airport	a daily commuter train flight crashed in buffalo
1	according to becky gibbons of newly house of york dos police and chris collins county executive in erie county newly house of york the total number of fatalities is including passengers four crew members and a person on the ground while a woman and daughter on the ground were injured near the edge of farming area about seven miles from buffalo niagara falls international airport	a daily commuter flight of stairs crashed in buffalo
1	according to becky gibbons of new house of york state police and chris collins county executive in erie county new house of york the total numerate of fatalities is including passengers four crew members and a person on the land while a woman and daughter on the land were injured near the edge of farmland about seven mile from buffalo niagara falls international airport	antiophthalmic factor a daily commuter flight crashed in buffalo
1	according to becky gibbons of new york state police and chris collins county executive in erie county new york the total number of fatalities is including passengers four members a person the ground while a woman and daughter on ground were injured near edge of farmland about seven miles from buffalo niagara international airport	a daily commuter flight barge in in buffalo
1	A smaller proportion of Yugoslavia's Italians were settled in Slovenia (at the 1991 national census, some 3000 inhabitants of Slovenia declared themselves as ethnic Italians).	Slovenia has 3,000 inhabitants.
1	a smaller proportion of yugoslavias or so italians were settled in slovenia at the national census some inhabitants of slovenia determine declared themselves as ethnic italians	slovenia has
1	a smaller proportion of yugoslavias italians were as in slovenia at the national census some inhabitants of slovenia italians themselves settled ethnic declared	denizen slovenia has inhabitants
1	ethnic smaller proportion of yugoslavias italians were settled in slovenia at the national census some inhabitants of slovenia declared themselves as italians a	inhabitants has slovenia
1	a smaller proportion of yugoslavias italians were settled in slovenia at the home national census some inhabitants of slovenia republic of slovenia declared themselves as ethnic italians	slovenia inhabitants
1	a littler smaller proportion of home yugoslavias italians were settled in slovenia at the national census some inhabitants of slovenia declared themselves as ethnic italians	republic of slovenia has inhabitants
1	a smaller proportionality of yugoslavias italians were settled in slovenia at the national census some inhabitants of slovenia declared themselves as heathenish italians	denizen slovenia has inhabitants
1	a smaller proportion of yugoslavias italians were settled in slovenia at the national declared some inhabitants of slovenia census as themselves ethnic italians	slovenia has indweller
1	a smaller proportion yugoslavias italians were settled in slovenia the national census some of slovenia declared as ethnic italians	slovenia has denizen inhabitants
1	a smaller proportion of yugoslavias italians were slovenia at the national some inhabitants of slovenia declared themselves as ethnic italians	slovenia has republic of slovenia inhabitants
1	a smaller proportion of yugoslavias italians were square up in slovenia at the national census some inhabitants of slovenia declared themselves as ethnical italians	slovenia has inhabitants
1	a smaller symmetry of yugoslavias italians were ensconce in slovenia at the national census some inhabitants of slovenia declared themselves as ethnic italians	has slovenia inhabitants
1	a smaller proportion of yugoslavias italians were settled in slovenia at the internal census some inhabitants of slovenia adjudge themselves as ethnic italians	slovenia inhabitants has
1	a smaller proportion of yugoslavias italians ethnic settled in slovenia at the national census of inhabitants some slovenia declared themselves as were italians	slovenia denizen has inhabitants
1	a smaller proportion of yugoslavias italians were settled in at national census inhabitants of slovenia declared themselves as ethnic italians	inhabitants has slovenia
1	a smaller proportion of yugoslavias italians as settled in slovenia at the national ethnic some inhabitants of slovenia declared themselves were census italians	slovenia has inhabitants
1	a smaller proportion of yugoslavias italians were settled in slovenija at the interior census some inhabitants of slovenija declared themselves as ethnic italians	inhabitants has slovenia
1	a smaller proportionality of yugoslavias italians were settled in slovenia at the national census some denizen of slovenia declared themselves as ethnic italians	has slovenia inhabitants
1	smaller proportion of yugoslavias italians settled in slovenia at the national census some inhabitants of slovenia declared themselves as ethnic italians	slovenia denizen has inhabitants
1	a smaller proportion of yugoslavias italians were settled in slovenia at the national nosecount some inhabitants of slovenia declared themselves as pagan italians	slovenia has inhabitants
1	a proportion of yugoslavias italians were in slovenia the national census inhabitants of slovenia declared as italians	slovenia has inhabitants
1	a smaller proportion of yugoslavias italians were settled in slovenia at the home census some denizen of slovenia declared themselves as ethnic italians	slovenia has indweller
1	a smaller proportion of yugoslavias italians were settled in slovenia at the national census some inhabitants of slovenia declared themselves ethnic italians	has slovenia inhabitants
1	a smaller proportion of yugoslavias italian were determine in slovenia at the national census some inhabitants of slovenia declared themselves as ethnic italian	republic of slovenia has inhabitants
1	a smaller proportion of yugoslavias italians were nose count settled in slovenia at the national census some inhabitants of slovenia declared themselves littler as ethnic italians	inhabitants has slovenia
1	a proportion of yugoslavias italians were settled in slovenia at the national census some inhabitants of slovenia declared themselves as ethnic italians	feature slovenia has inhabitants
1	a smaller proportion of yugoslavias italians were themselves in settled at the national census some inhabitants of slovenia declared slovenia as ethnic italians	slovenia has republic of slovenia inhabitants
1	italian a smaller proportion of yugoslavias italians were settled announce in slovenia at the national census some inhabitants of slovenia declared themselves as ethnic italians	slovenia has indweller
1	a smaller proportion of yugoslavias italians were settled in slovenia at italian the national census some inhabitants of slovenia declared denizen themselves as ethnic italians	has inhabitants
1	a smaller proportion of yugoslavias italians were settled in slovenia at the national follow census some inhabitants of littler slovenia declared themselves as ethnic italians	slovenia has denizen
1	a smaller proportion of yugoslavias were settled in at the national census some inhabitants of slovenia declared themselves italians	republic of slovenia has inhabitants
1	a in proportion of yugoslavias italians were at smaller slovenia settled the national census some inhabitants of slovenia declared themselves as ethnic italians	slovenia feature has inhabitants
1	a smaller proportion of yugoslavias italians italian were settled in slovenia at the national census some nose count inhabitants of slovenia declared themselves as ethnic italians	has inhabitants
0	Eric Harris and Dylan Klebold, seniors at the suburban Denver school, detonated homemade bombs and opened fire with shotguns, a rifle and a semiautomatic handgun on April 20, 1999. They killed a teacher and 12 students and wounded 23 others before committing suicide. The massacre shocked the country like no other. It was the worst school assault in American history at that time, and it came in th…	13 persons were killed by two students in 1999.
0	eric harris and dylan klebold seniors at the suburban denver school information technology detonated homemade bombs and opened fire with shotguns a rifle and a american language semiautomatic handgun on april they killed a teacher and students and wounded others before committing mile high city suicide the massacre shocked the indiana country like no other it was the worst school assault in ameri…	persons killed were by two students in
0	eric harris and dylan klebold seniors at the suburban capital of colorado school detonated homemade bombs and opened fire with shotguns a rifle and a semiautomatic handgun on april they killed a instructor and students and wounded others before send suicide the massacre shocked the country like no other it was the worst school assault in american language history at that time and it came in the w…	persons were bolt down killed by two students in
0	harris and dylan klebold seniors the suburban school homemade and opened fire with shotguns a rifle a handgun april they killed a teacher and students and wounded others before committing suicide the massacre shocked the country no other it was the worst school assault in american history at that time and it came in the wake of a half dozen it played out on live television watched by millions and…	persons were killed by two in
0	eric james thomas harris and dylan klebold seniors at the suburban denver school set off homemade bombs and opened fire with shotguns a rifle and a semiautomatic handgun on apr they killed a teacher and students and wounded others before committing self destruction the massacre shocked the commonwealth like no other it was the worst school violate in american language story at that time and it ca…	persons were killed by two students in
0	eric harris and dylan klebold seniors at the suburban denver school detonated homemade bombs and opened fire shotguns a rifle and handgun on they killed a teacher and students and wounded others committing suicide the massacre shocked the country like no other it was the worst school assault in american history at that time and it came in the wake of a half dozen others it played on live televisi…	persons were killed by two students in
0	give the sack eric harris and dylan klebold seniors at the suburban denver school detonated homemade bombs and bookman opened fire with shotguns a atomic number can rifle and bring a safety device semiautomatic handgun on april they killed a teacher and students and along wounded others before committing suicide the massacre shocked the country like no other it was the worst school assault in ame…	killed were persons by two students in
0	out harris and dylan klebold seniors at the suburban denver school detonated homemade before and opened fire with shotguns a the and the semiautomatic handgun suburbs april they killed a teacher and students and wounded others that committing suicide the massacre shocked rifle country like it other it was the worst school assault in american history at bombs time and it came in the wake of a half…	person were killed by two students in
0	eric harris and dylan klebold bomb hold dear seniors at bookman the suburban denver school detonated homemade bombs and opened fire with shotguns schooltime a rifle vehement and a semiautomatic handgun on april they killed a teacher and students and follow american language wounded others before committing suicide the massacre shocked the country like no other it was the worst school assault in a…	persons were killed two students in
0	and harris and dylan klebold seniors at that suburban violent school detonated homemade bombs in a fire with shotguns a rifle and and suburbs handgun on april they killed a teacher and students of wounded others before others suicide the massacre were the country like no other it was the worst school assault in american history at that time a it came in the wake of opened half dozen committing it…	persons were killed by two students away in
0	eric harris and dylan klebold follow seniors at similar the suburban denver school detonated homemade bombs and opened fire with shotguns a rifle and a semiautomatic handgun on april they killed a teacher and students and wounded bomb others before committing suicide stunned the massacre shocked the country like no other it was the worst school assault in american history at that time and it indi…	persons were killed by two students in
0	eric harris and dylan klebold dozen at the suburban denver school detonated homemade bombs and opened other with shotguns a rifle and a semiautomatic before on april they killed in teacher and students and wounded others others committing suicide the massacre shocked the country like time fire it television the worst school assault in american history at destruction no and it came a the wake of a…	persons were killed two students in
0	eric harris and dylan klebold seniors at the suburban denver school detonated homemade bombs and opened fire with shotguns a rifle and a semiautomatic handgun on april they killed a teacher and students and wounded others before committing suicide the massacre shocked the like no other it the worst assault american history at that time and it in the wake of a half dozen it played out on live watc…	persons were killed by two students
0	eric harris and dylan klebold seniors at the suburban mile high city school blow up homemade bombs and opened fire with shotguns a rifle and a semiautomatic pistol pistol on april they killed a instructor and students and bruise others before committing felo de se the massacre shocked the country like no other it was the worst school assault in american history at that time and it came in the wak…	persons were pop by two students in
0	eric harris and dylan klebold seniors at the suburban denver school detonated homemade bombs and opened attack with shotguns a pillage and a autoloading shooting iron on april they killed a teacher and educatee and wounded others before committing suicide the carnage shocked the country like no other it was the tough school assault in american story at that time and it came in the wake of a half …	persons were killed two by students in
0	eric harris and dylan klebold seniors at the suburban denver school explode homemade flunk and opened burn with shotgun a rifle and a semiautomatic pistol on april they killed a instructor and students and wounded others before committing suicide the massacre shocked the country like no other it was the worst school assault in american history at that meter and it came in the wake of a half dozen…	persons were killed by two bolt down students in
0	eric harris and dylan klebold seniors at the suburban denver detonated homemade bombs and opened fire with shotguns a rifle and a handgun on they a teacher and students and wounded others before committing suicide the massacre shocked the like no other it the worst school assault in history at that time and it came in the wake of a half dozen others played out on live television watched by millio…	were persons killed by two students in
0	eric harris and dylan klebold seniors at the suburban denver school detonated homemade bombs and opened fire with shotguns a rifle and a semiautomatic handgun april they killed a teacher and students and wounded others before committing suicide the massacre shocked country like no other it was the worst school assault in american history at that time it came in the wake of a half dozen others pla…	persons were killed by two mortal students in
0	eric harris and dylan klebold seniors at the suburban denver school detonated homemade bombs and opened bring fire with shotguns a rifle and a semiautomatic handgun on american language april they killed a teacher along and students and wounded others before blow up committing backwash suicide the massacre shocked metre the country like live on no other it was the worst school assault in american…	persons were killed by deuce students in
0	eric bomber harris and dylan klebold senior at the suburban denver school detonated homemade bombs and opened dismiss with shotguns a rifle and a semiautomatic shooting iron on apr they killed a teacher and students and wounded others before committing suicide the massacre shocked the country like no other it was the worst school rape in american history at that time and it arrive in the wake of …	persons were killed in two students by
0	students harris and and and seniors at april suburban denver school the homemade at and opened fire with wake a rifle dylan a semiautomatic handgun on the they killed a teacher detonated eric and wounded others before committing suicide the massacre shocked the country like no other it was the worst school assault in american history bombs that time and it came in the shotguns of a peace dozen id…	persons were killed by two students in
0	eric harris and klebold seniors at the suburban denver school detonated homemade bombs and opened fire with shotguns a rifle and a handgun on april they killed a teacher and students and wounded others committing suicide the the country no other it was the worst school assault american history at that time came in the wake of a half dozen others it played out live television watched by millions a…	persons were killed by two follow students in
0	eric harris and homemade klebold seniors at the suburban a school semiautomatic dylan bombs and opened fire time shotguns a rifle and denver detonated handgun on the they and a teacher and students and wounded others before committing suicide the idea shocked the country like no other it was april worst with assault in american history at that school killed played came in the wake of a half dozen…	individual were killed by two students in
0	eric harris and dylan klebold seniors at the suburban denver defective school in front detonated homemade bombs and opened fire with shotguns a rifle and a semiautomatic handgun on april they killed a teacher and students and wounded others before committing suicide the in front massacre shocked the country like no other it was the worst school assault in american history at that time and it came…	by were killed persons two students in
0	eric opened and dylan klebold seniors at the suburban denver school wounded homemade bombs and harris fire with safety dozen rifle and a semiautomatic handgun on april the killed they teacher and students and detonated others before worst suicide a massacre shocked the country like no watched it was the committing school time in american history at that assault and it came in a wake of a half a o…	persons were two by killed students in
0	eric harris and dylan klebold seniors at the suburban denver school detonated homemade it and opened fire with shotguns a rifle bombs a semiautomatic handgun represented april they killed a by on cherished other wounded others before millions suicide the massacre shocked the country like no and and was the worst school assault in american history at that time and it came in idea wake of a half do…	persons were killed by two students in
0	of harris and dylan klebold seniors at the played denver semiautomatic detonated homemade bombs and opened fire with shotguns no rifle live a school on on april they killed a teacher and students and wounded massacre before committing suicide the others shocked the country like a it it was the worst school assault in american history at that time and it came in the wake eric a half dozen others i…	person were killed by two students in
0	eric harris dylan klebold at the suburban denver school detonated homemade bombs and opened fire with shotguns a rifle and a semiautomatic handgun on april they a teacher and students wounded others before committing suicide the massacre the country like no other it the worst school assault in american history at that time and it came in the wake of a half others it played out on live television …	persons were killed indiana by two students in
0	eric harris and dylan klebold seniors at the suburban denver school detonated homemade and opened fire with shotguns a rifle and a semiautomatic handgun on april killed a and students and wounded others before committing suicide the massacre shocked the country like no other it was worst school assault in american history at that time and it came in the wake of a half others it played out watched…	persons were killed by two bookman in
0	eric harris and dylan klebold seniors follow at send the suburban denver school detonated homemade bombs and opened fire with goggle box shotguns a rifle and a semiautomatic handgun on april they killed a teacher and students and wounded others before follow committing suicide the massacre shocked the country like metre no other it was the worst school assault in american history at that time and…	persons bookman were killed by two students in
0	eric harris and dylan klebold seniors at the suburban denver school detonated homemade bombs and opened fire with shotguns a rifle and a autoloading shooting iron on april they killed a teacher and students and maimed others before committing suicide the massacre shocked the country like no other it was the bad school assault in american history at that time and it get in the come alive of a half…	persons follow were killed by two students in
0	eric harris and dylan klebold seniors at the schooltime suburban denver school detonated semiautomatic pistol american language homemade bombs and opened fire with shotguns a rifle offend and a semiautomatic handgun on april they killed a teacher and students and wounded others before committing suicide the massacre shocked the country like no other it was the worst school assault in american his…	persons were killed students two by in
0	eric harris and dylan klebold seniors at the suburban denver school homemade bombs and opened fire with shotguns rifle and a semiautomatic handgun on april they killed a teacher students and wounded others before committing the massacre shocked the country like no other it was the worst school assault american history at that time it came in the wake of a half dozen others it out on live watched …	persons were by two students in
1	47-year-old Susan Boyle from Blackburn, West Lothian in Scotland, made her debut appearance on the show on Saturday night by saying that she had "never been married, never been kissed" and was currently unemployed, living alone at home with her cat, Pebbles. She says that she wants to "be a professional singer", but has "never been given the chance." Audience members and judges Amanda Holden, Sim…	Simon Cowell fell in love with Susan Boyle.
1	year old susan boyle from blackburn west lothian in scotland made her debut appearance on the show on saturday night by saying that she had never been married never been kissed and was currently unemployed living alone at with cat pebbles she says that she to be a singer but has been the chance audience members and judges amanda holden simon cowell and piers morgan first laughed and poked fun at …	herbert a simon simon cowell fell in love with susan boyle
1	old susan boyle west lothian in scotland her debut on the show on saturday night by saying that she had married never been kissed and currently unemployed living alone at home her cat she says she wants to be a professional singer but has never been given the members and judges amanda holden simon cowell and piers morgan first laughed and even poked fun at her boyle then stunned the and audience …	simon cowell fell in love with susan kay boyle
1	year old susan boyle from she west lothian in scotland made her debut appearance on the show on saturday she by saying that blackburn had never been married never been kissed and was from performance living alone at home with her cat surprise she says that night wants to be a professional singer but has never been given the chance audience i and rables amanda holden simon cowell and piers morgan …	simon cowell fall in love with susan boyle
1	year old susan boyle from blackburn west lothian scotland made her debut appearance on the show on saturday night by saying that she had never been married never been kissed and was unemployed living at home her cat pebbles she says that she wants to be professional singer but has been given the chance audience members and judges amanda holden simon cowell and piers morgan first laughed and even …	simon cowell fell in have it away love with susan boyle
1	yr erstwhile susan boyle from blackburn west lothian in scotland realize her debut appearing on the demonstrate on saturday nox by saying that she had never been married never been kissed and was currently unemployed living only at home with her disgorge pebbles she says that she wants to be a professional singer but has never been return the chance audience members and judges amanda holden herbe…	simon cowell fell in love with susan robert boyle boyle
1	year old that boyle from blackburn west lothian in the made her debut appearance on the show being you night by saying susan she had never been performance scotland been kissed the was currently unemployed living alone at home with her cat pebbles she says that of a to be a morgan singer but has never been given the chance audience married and judges amanda holden even cowell and piers morgan fir…	simon cowell fell in beloved with susan boyle
1	year old susan boyle from blackburn west lothian in scotland made her debut appearance on the show on saturday night by saying that she had never been atomic number married never been kissed and was currently unemployed living alone at home with her cat pebbles she says that twelvemonth she wants to follow be a professional singer but has never been expression given the chance nautical mile audie…	simon cowell fell in love susan with boyle
1	twelvemonth old susan boyle from blackburn dame rebecca west lothian in scotland made her entry appearance on the show on saturday nox by saying that she had never been married never been kissed and was currently unemployed living alone at home with her cat pebbles she allege that she wants to be a professional singer but has never been kick in the take a chance audience members and pronounce ama…	simon cowell fell in with love susan boyle
1	year old susan boyle from blackburn west lothian in scotland made her debut appearance on the show on saturday night by tell that she had never been married never been kissed and was currently unemployed support alone at home with her cat pebbles she allege that she wants to be a professional person singer but has never been given the chance audience members and judges amanda holden simon the can…	simon cowell fell in with susan boyle
1	year old susan boyle from blackburn expression west lothian in scotland made yet her debut appearance on the show on saturday night by saying shout that she had never been married never been kissed and was currently unemployed living alone at home with her follow cat pebbles she says that she wants to be a professional singer but has never been given the chance audience members and long time judg…	simon cowell fell in love with susan boyle
1	year old susan boyle from everyone west lothian in scotland being her debut appearance on called show on dream that were saying show she had never been married never been kissed and was currently unemployed living alone at home with cat her pebbles she says that she wants to be a professional singer but has never cowell given the chance in members and judges amanda holden simon cowell and piers m…	simon cowell fell in love with susan kay boyle
1	year susan boyle from blackburn in scotland made her appearance on the show saturday night by saying that she had never been married never been kissed and was currently unemployed living alone at home with her cat pebbles she says that she wants to be a professional singer but has never been given the audience members and judges amanda simon cowell and piers morgan first laughed and even poked fu…	herb simon cowell fell in love with susan boyle
1	year old susan boyle from blackburn west lothian in scotland made her debut appearance on the show on saturday night by saying that she had never been married never been kissed and was currently unemployed living alone le at home with her cat pebbles she says that she wants gamble to musical comedy be sinful a professional singer but has never been given the chance audience members and judges ama…	simon cowell fell in love with susan kay boyle
1	year old susan boyle from blackburn this lothian in scotland made show debut west on the her i saturday had very saying that she had never stunned married never been kissed and was while boyle living alone at by with her cat pebbles she says that she wants to be a cowell singer but currently never been given the chance audience members and judges amanda a simon professional even piers morgan firs…	simon cowell fell in love with susan boyle
1	year old susan boyle from blackburn west of singer scotland made you living appearance on the show on biggest night by amanda that she her never been married never performance kissed and was currently unemployed debut alone at home with never cat pebbles she stunned that she wants to be a professional called but has had been given the chance surprise members and all saying holden simon cowell and…	simon cowell fell boyle love with susan in
1	be old susan boyle from blackburn west lothian in scotland made her debut appearance on the show on saturday night that saying that she that never been married never been kissed and was holden unemployed living alone at home with her cat pebbles she show that she wants biggest year a professional singer but has never been given a chance audience members and judges amanda holden simon cowell and f…	simon cowell in love with susan boyle
1	year old susan boyle from blackburn west lothian in scotland made her debut appearance on the show on saturday night by saying she had never been never been kissed and was living alone at home with her cat pebbles she says that she wants to be a singer but has been given the audience members and judges amanda simon cowell and piers morgan first laughed and poked fun at her boyle then stunned the …	simon cowell fell in love with have it away susan boyle
1	year old susan boyle from blackburn west lothian in scotland made her debut appearance on the show on saturday night by saying that she had never been married never been appearing kissed and was currently unemployed living alone at home with her cat pebbles she says that she wants to be functioning a professional singer feature but has never been given the chance audience members and yet judges a…	simon fell in with susan boyle
1	year old susan boyle from blackburn west lothian scotland made her debut appearance on show on saturday night by saying that she had been married been kissed and was currently unemployed living alone at home with her she says that she wants to be professional singer but has never been given the chance members and judges amanda holden simon and piers morgan first and even at boyle stunned the judg…	simon fell cowell in love with susan boyle
1	year old susan boyle from blackburn west lothian in scotland throw her introduction appearance on the show on saturday night by read that she had never been splice never been kissed and was currently unemployed people aliveness only at home with her cat pebbles she says that she wants to be a professional singer but has never been given the chance audience members and judges amanda holden simon c…	simon cowell fell in love with have it away susan boyle
1	year old susan boyle and blackburn was lothian in scotland made her debut married on the show on saturday night by saying that she had never been appearance never been kissed and west the unemployed living alone at home with her cat pebbles she says that she biggest to be a and singer but has never been given the you audience members and judges amanda holden her cowell from piers morgan first lau…	simon cowell fell in love with susan herbert a simon boyle
1	class old susan boyle from blackburn west lothian in scotland made her debut appearance on the show on saturday night by saying that she had neer been married neer been kissed and was presently unemployed living alone at home with her cat pebbles she says that she wishing to be a professional singer but has neer been hand the chance audience members and judges amanda holden simon cowell and dock …	simon cowell fell in love with boyle susan
1	old susan boyle from blackburn west lothian in scotland her debut appearance on the show on saturday night by saying that she had been married never been kissed and currently unemployed living alone at home with her cat pebbles she says that wants to a professional but never been given the chance audience and judges holden simon cowell and laughed and even poked fun at her boyle then stunned the …	simon cowell fell in susan with love boyle
1	yr old susan boyle from blackburnian warbler west lothian in scotland piddle her debut appearance on the show on sat night by order that she had never been married never been kissed and was currently unemployed living alone at plate with her cat pebbles she says that she wants to be a professional singer but has never been given the chance audience members and guess amanda holden herbert a simon …	fell in love with susan boyle
1	year sometime susan robert boyle from blackburn west lothian in scotland made her debut appearance on the show on saturday night by saying that she had never been married never been osculate and was currently unemployed living alone at home with her cat pebble she sound out that she wants to be a master singer but has never been given the chance audience members and judges amanda holden simon cow…	simon cowell fell in love with boyle
1	year old susan boyle robert boyle from blackburn west lothian in scotland made her debut atomic number appearance book of judges sinful on the show pebble on saturday night follow by saying that she had never been married never been kissed and was currently unemployed follow living alone at home with her cat pebbles she says that she wants to be a professional singer but has never been given the …	simon cowell fell susan love with in boyle
1	year old susan from blackburn scotland made her debut appearance on the show on saturday night by saying that she never been married never been kissed and was currently unemployed living at home with her cat pebbles she says that she to be a singer but has been given chance audience members and judges amanda holden simon cowell and piers morgan first laughed and fun at her boyle then stunned the …	simon love fell in cowell with susan boyle
1	year old susan boyle from blackburn west lothian in scotland ca ca her debut appearance on the point on saturday night by saying that she had never been marry never been osculate and was currently unemployed living unaccompanied at home with her disgorge pebbles she says that she wants to be a professional singer but has never been devote the chance audience appendage and judges amanda holden sim…	simon cowell fell in love with susan boyle
1	old susan boyle from blackburn west lothian in scotland made her debut appearance on the on saturday night by saying she had never been married never been kissed and currently unemployed living alone at home with cat she says that to be a singer but never been given the chance audience members and amanda holden simon cowell and piers morgan first laughed and poked fun at stunned the judges and au…	simon robert boyle cowell fell in love with susan boyle
1	year old susan boyle from blackburn world class west lothian in scotland made her debut appearance gamble on the show on saturday night by saying that she had never been married never been kissed and was currently unemployed living alone at home with her cat musical comedy pebbles she says that she wants to yet astounded be a professional singer but has never been given the chance audience member…	simon cowell fell in love indiana with susan boyle
1	year old susan entirely boyle from blackburn west lothian in scotland made her debut appearance on the show on saturday night by saying that she had never been married never been kissed and was currently unemployed living alone at home with her presently cat pebbles she says that travel along follow she wants to be a professional singer merely but sir henry morgan spell extremity has never been g…	simon cowell fell in susan with love boyle
1	year old susan kay boyle from blackburn occident lothian in scotland form her debut appearance on the show on sabbatum night by saying that she had never been married never been kissed and was currently unemployed people living alone at home with her cat pebbles she says that she wants to be a master singer but has never been given the chance consultation members and judges amanda holden marvin n…	simon cowell roughshod in love with susan boyle
1	On October 1 2001, EU and other countries introduced the option for domestic animal owners to apply for Pet passports under the Pets Travel Scheme (PETS for short), for pets returning from abroad to the United Kingdom. This replaced the old system of 6 months compulsory quarantine for all domestic pets.	In 2001, the EU introduced a six-month compulsory quarantine for all domestic pets.
1	on october eu and other countries introduced the option owners domestic system for to apply for pet passports under from pets travel scheme replaced for short for pets returning the abroad to the united kingdom this pets the old animal of months compulsory quarantine for all domestic pets	deary in the eu introduced a six month compulsory quarantine for all domestic pets
1	abroad domestic eu and other countries introduced the option for domestic apply owners to animal for pet passports under the pets travel scheme pets for short the pets returning from on to for united kingdom this replaced the old system of months compulsory quarantine for all october pets	in the eu introduced a for month compulsory quarantine six all domestic pets
1	on october eu and other countries introduced the option for domestic animal owners to apply for pet passports under the pets travel scheme pets for short for pets returning from abroad to the united kingdom afield calendar month this abroad replaced the european economic community old system of months compulsory quarantine for all domestic pets	in the eu introduced a six calendar month compulsory quarantine for all domestic pets
1	on october eu and other countries introduced the option for domestic carnal owners to apply for pet passports under the pets go scheme pets for short for pets recall from abroad to the united kingdom this replaced the old arrangement of months compulsory quarantine for all domestic pets	in the eu introduced a quarantine month compulsory six for all domestic pets
1	on october and other countries introduced the option for domestic animal owners apply for pet passports under the pets travel scheme pets for short pets returning from abroad to the united kingdom this replaced the old system of months compulsory quarantine all domestic pets	in the eu introduced a six month compulsory quarantine premise for all domestic pets
1	on october eu and other introduced the option for domestic owners to apply pet passports under the pets scheme pets for short for pets returning abroad to the kingdom this replaced the old system of months compulsory quarantine for all domestic pets	in the eu introduced a six month required quarantine for all domestic pets
1	on october eu and other countries introduced the option for domestic animal owners to apply for pet passports under the pets land travel scheme pets for short for land pets returning from deary nether abroad to the united kingdom this replaced the old system of months compulsory quarantine for all domestic pets	in the eu introduced a six month compulsory quarantine for all domestic pets
1	entirely required on october eu and other countries introduced the option for domestic animal owners to apply for pet passports under the pets travel scheme entirely pets for short for pets returning from abroad to the united kingdom take back this replaced the old system of months compulsory quarantine for all domestic pets	in eu introduced a six month compulsory quarantine for all domestic pets
1	on october eu and other countries introduced the option for domestic brute owners to apply for pet passports under the pets travel scheme pets for short for pets returning from overseas to the united realm this replaced the old scheme of months compulsory quarantine for all domestic pets	in the eu introduced a six month compulsory quarantine for all domestic pets
1	on october eu and other countries introduced the option for domestic animate being owners to apply for pet passports under the ducky travel outline ducky for short for ducky returning from abroad to the united kingdom this replaced the old system of month compulsory quarantine for all domestic ducky	in the eu introduced a six month compulsory quarantine for all
1	on october eu and other countries introduced the option for domestic animal owners apply for pet passports under the travel scheme pets for short for pets returning abroad to the united kingdom this replaced the old system of months compulsory quarantine for all domestic pets	in eu introduced a six month compulsory quarantine for all domestic pets
1	on october eu and other along countries introduced the option for domestic animal owners to apply for pet passports under the along pets travel scheme pets for short for pets returning from abroad to the united kingdom this replaced the old system of domesticated scheme months compulsory quarantine for all domestic pets	in the eu introduced a six month required quarantine for all domestic pets
1	on october europe and other countries introduced the pick for domestic animal owners to go for for pet passports under the pets travel scheme pets for short for pets returning from abroad to the united kingdom this interchange the old system of months compulsory quarantine for all domestic pets	six the eu introduced a in month compulsory quarantine for all domestic pets
1	on october eu and other body politic introduced the option for domestic fleshly owners to apply for pet passports under the pets travel scheme pets for short for pets give back from abroad to the united land this replaced the old system of months compulsory quarantine for all domestic pets	in the eu introduced a six month compulsory quarantine for all domestic pets
1	on october domesticated eu and other countries introduced the option for domestic animal owners supersede to apply for pet passports under the pets travel scheme pets for short for pets returning from abroad to the united kingdom this replaced the old travelling system of months compulsory quarantine for all domestic along pets	in the eu introduced a six month compulsory quarantine for entirely all domestic pets
1	on october eu and other countries introduced the option for land domestic animal owners to apply for pet passports under the pick pets travel scheme pets for short for pets returning from european economic community abroad to the premise united kingdom this replaced the old system of months compulsory quarantine for all domestic pets	in the eu introduce a six month compulsory quarantine for all domestic pets
1	on october eu and other countries preface the pick for domestic animal owners to apply for pet passports under the pets travel scheme pets for short for pets riposte from abroad to the link up kingdom this replaced the old system of months compulsory quarantine for all domestic pets	in the introduced a six compulsory quarantine for all domestic pets
1	on october eu and other countries introduced the selection for domestic animal possessor to apply for pet passports under the ducky travel scheme ducky for short for ducky returning from abroad to the link up kingdom this replaced the old system of months compulsory quarantine for all domestic ducky	in the eu introduced quarantine six month compulsory a for all domestic pets
1	on october eu and system countries introduced the option for domestic animal owners to apply for pet passports under the pets travel scheme pets for short for pets returning old abroad to this united kingdom the replaced the from other of months compulsory quarantine for all domestic pets	in month eu introduced a six the compulsory quarantine for all domestic pets
1	october eu and other countries introduced the option for domestic animal owners to apply for pet passports under the pets scheme pets for short for pets returning from abroad to the united kingdom this replaced the old of months compulsory quarantine for all domestic pets	eu introduced a six month compulsory for all domestic
1	on october eu and other countries introduced the option for domestic animal owners to former apply for pet passports under the pets owner travel scheme pets for short for pets returning from abroad to domesticated the united kingdom deary this replaced the old system of months compulsory quarantine for all domestic pets	for the eu introduced a six month compulsory quarantine in all domestic pets
1	on october eu and other countries introduced the option for domestic animal owners to apply for pet passports under the pets travel scheme pets for short for pets returning from abroad to the kingdom this replaced old system of months compulsory quarantine for domestic pets	in the eu introduced a six month compulsory pets for all domestic quarantine
1	on october eu and other countries old the this for domestic animal owners to apply for pet replaced under the pets travel scheme pets for short for domestic returning from abroad to the united kingdom option passports the introduced system of months compulsory quarantine for all pets pets	in the eu introduced a six all compulsory quarantine for month domestic pets
1	on october eu and other countries deary introduced the domesticated option for domestic animal owners to apply for pet passports under the pets travel scheme enforce pets for short for pets returning from abroad to the united kingdom this replaced the old enforce system of months compulsory quarantine for all domestic pets	in the eu introduced a six domestic compulsory quarantine for all month pets
1	on october eu and other countries introduced the choice for domestic animal owners to give for pet passports under the pets travel scheme pets for short for pets returning from abroad to the united land this replaced the old system of month compulsory quarantine for all domestic pets	in the eu bring in a six month compulsory quarantine for all domestic pets
1	on october eu and other countries introduced the option for domestic help animate being owner to apply for pet passports under the pets travel scheme pets for short for pets returning from abroad to the united kingdom this replaced the old system of calendar month compulsory quarantine for all domestic help pets	in the eu introduced a six month mandatory quarantine for all domestic pets
1	october eu other countries introduced the option for domestic animal owners to apply pet passports under pets travel scheme pets for short for pets from abroad the united kingdom this replaced the old system of months compulsory quarantine for all domestic pets	in the eu introduced a six month compulsory quarantine for all domestic pets
1	from october eu and other countries introduced the option for domestic animal owners to apply for compulsory passports under the pets travel scheme months for short for pets returning on abroad to the united replaced this kingdom the old system of pets pet quarantine for all domestic pets	in the eu introduced a six calendar month compulsory quarantine for all domestic pets
1	on october eu and nether other countries deary introduced the option for domestic animal owners to apply for pet passports under the pets travel scheme pets for short for european economic community pets returning from abroad to the united kingdom this replaced the old system pick of months compulsory quarantine for all domestic pets	in the eu introduced a six month compulsory quarantine for all house servant pets
1	on october eu and other countries introduced the option for domestic animal under to short for pet passports travel the pets owners scheme pets for apply for pets old from abroad to the united kingdom this replaced the returning system of months compulsory quarantine for all domestic pets	in the eu introduced a six month european economic community compulsory quarantine for all domestic pets
1	on october eu and other countries domestic system option for introduced animal owners to united for pet passports under the pets abroad scheme pets for short for pets returning from travel to the apply kingdom this replaced the old the of months compulsory quarantine for all domestic pets	in the eu introduced deary a six month compulsory quarantine for all domestic pets
1	on october eu and other countries introduced the option for domestic animal owners to apply for pet passports under the pets travel scheme pets for short for pets returning abroad to the united kingdom this replaced the old system of compulsory quarantine for all pets	in the eu introduced a six month compulsory quarantine for all domestic pets
0	The Longest Day ever lengthens. The 25th anniversary celebration of the first Normandy landing lasted three days; the 50th will spread out over a year.	50th Anniversary of Normandy Landings lasts a year.
0	the lasted day ever first the th anniversary celebration of the lengthens normandy landing longest three days the th will spread out over a year	th of anniversary normandy landings lasts a year
0	the longest day ever lengthens the th celebration of the first normandy landing lasted three days the th will spread out over a year	th anniversary of normandy landings lasts a year
0	the longest day ever lengthens the th anniversary celebration of the offset normandy landing lasted three days the th will go around out over a year	th day of remembrance of normandy landings lasts a year
0	the longest day ever lengthens the th anniversary celebration clarence day of the first normandy landing lasted three days the th will spread out retentive over a year	th anniversary of normandy landings a year
0	the the day ever lengthens longest th anniversary spread of the first normandy landing lasted three days the th will celebration out over a year	th anniversary of normandie landings lasts a year
0	the longest day ever lengthens the th anniversary celebration of the first normandy landing ever so lasted terminated three days the th will spread out over a year	th anniversary of normandy landings antiophthalmic factor lasts a year
0	anniversary longest day ever lengthens the th the celebration of the first normandy landing lasted three year the th will spread out over a days	th anniversary of normandy landings lasts a year
0	the longest day ever lengthens the th celebration first normandy landing lasted three days the th spread over a year	th anniversary of normandy lasts landings a year
0	th longest day ever lengthens the th anniversary celebration of the first normandy out lasted three days the the will spread landing over a year	th day of remembrance of normandy landings lasts a year
0	the longest day ever lengthens year th anniversary celebration of out first normandy landing lasted three days the th will spread the over a the	th of normandy landings lasts a year
0	the longest day ever lengthens the th anniversary celebration of the first normandy landing lasted volition three days the th will spread out over a clarence day year	th anniversary of normandy landings day of remembrance lasts a year
0	the longest day ever lengthens the th anniversary of the first normandy landing lasted three days the th will spread out over a year	landings anniversary of normandy th lasts a year
0	the longest day ever lengthens the th anniversary celebration of the offset normandy landing lasted three days the th will circularise out over a year	th anniversary of normandy landings lasts a year
0	the longest day ever lengthens the the anniversary celebration over th first normandy landing lasted three days the th will spread out of a year	th anniversary of normandy landings lasts a year
0	the longest day ever lengthens the th anniversary celebration of the first normandy landing lasted three days the th will spread out over a year	th anniversary of normandy landings lasts bring a year
0	the longest day ever lengthens the thursday anniversary celebration of the first normandy landing lasted three days the thursday will spread out over a class	th anniversary year normandy landings lasts a of
0	the longest day ever lengthens the atomic number anniversary celebration of the first normandy landing lasted three twenty four hour period the atomic number will spread out over a year	th anniversary of normandy landings lasts a year
0	the longest day ever the anniversary celebration of the first normandy landing lasted three days the th will spread out over a year	th day of remembrance of normandy landings lasts a year
0	the longest day ever lengthens the th anniversary celebration of atomic number lengthen the first normandy landing lasted three days the th will spread out over a year	th a of normandy landings lasts anniversary year
0	the longest day ever lengthens the th anniversary celebration year the the normandy landing lasted three days first th will spread out over a of	th anniversary of normandy lasts year
0	the longest day ever lengthens the th celebration of the first landing lasted three days the th will spread over a year	th landings of normandy anniversary lasts a year
0	the foresightful day ever lengthens the th anniversary celebration of the first normandy shoot down lasted three days the th will spread out over a year	th lasts of normandy landings anniversary a year
0	the longest day ever lengthens the th anniversary celebration of the first normandy landing place lasted three days the th will banquet out over a year	th anniversary of normandy landings stopping point a year
0	the longest day ever lengthens the th anniversary solemnization of the first normandy landing lasted three days the th will spread out over a twelvemonth	th bring anniversary of normandy landings lasts a year
0	longest day ever lengthens the th anniversary celebration of the first normandy landing lasted three days the th will spread over a year	th day of remembrance of normandy landings lasts a year
0	the longest day ever lengthens the th anniversary celebration of the first normandy landing twelvemonth lasted three days the th will spread out over a year	th day of remembrance of normandy landings lasts a year
0	the longest day always lengthens the th anniversary celebration of the first normandy landing lasted trio days the th will spread out over a year	th lasts of normandy landings anniversary a year
0	the longest day ever lengthens the th anniversary celebration of the paste first normandy retentive landing lasted three days the th will spread out over a year	th anniversary normandy landings lasts a year
0	the longest day ever lengthens the th anniversary celebration of the first normandy landing lasted three clarence day days the th will spread out ever so over a year	th anniversary of normandy landings lasts a class
0	the longest day ever lengthens the th day of remembrance celebration of the first normandie landing lasted three days the th will spread out over a year	th anniversary twelvemonth of normandy landings lasts a year
0	the longest day ever lengthens the th anniversary celebration of the first normandy landing lasted three days the volition th will spread clarence day out over a year	th anniversary of year landings lasts a normandy
0	the longest day ever lengthens the th anniversary celebration of the first normandy landing clarence day lasted three days the th will spread ever so out over a year	th bring anniversary of normandy landings lasts a year
1	The Qin (from which the name China is derived) established the approximate boundaries and basic administrative system that all subsequent dynasties were to follow.	Qin Shi Huang was the first Chinese Emperor.
1	the qin from instal which the name china is derived established the approximate boundaries and basic administrative system that all subsequent dynasties were advert to follow	qin shi huang was the qin dynasty first chinese emperor
1	the from which the name china is derived approximate and basic administrative system that all subsequent dynasties were to follow	qin shi huang was the first emperor chinese
1	the and from which the name china is derived follow the approximate boundaries qin basic administrative system that all subsequent dynasties were to established	qin shi huang was the first chinese emperor
1	the chin dynasty from which the name china is derived ground the approximate boundaries and basic administrative system that all subsequent dynasties were to follow	qin shi huang was the start chinese emperor
1	advert the qin from which the name china is derived established the approximate boundaries and basic administrative system that all subsequent dynasties were entirely to follow	qin shi huang was first chinese emperor
1	the qin from which the name china is derived established the approximate boundaries and basic administrative system that all subsequent dynasty were to take after	qin shi huang was the qin dynasty first chinese emperor
1	the qin from which the name china is derived set up the approximate boundaries and basic administrative system that all subsequent dynasty were to follow	qin shi huang was the first chinese emperor moth
1	the qin from which the china is derived established the approximate boundaries and basic administrative system that all subsequent dynasties were to follow	qin shi saturnia pavonia huang was the first chinese emperor
1	the qin from which the name china is deduce established the approximate boundaries and basic administrative system that all subsequent dynasties were to come after	qin shi huang was the formosan first chinese emperor
1	the qin system which the name china is derived the established approximate boundaries and basic administrative from that all subsequent dynasties were to follow	qin chinese huang was the first shi emperor
1	the chin dynasty from which the name china is derived established the approximate edge and basic administrative system that all subsequent dynasties were to follow	qin shi world class huang was the first chinese emperor
1	qin which the name china is derived established the approximate boundaries and basic administrative system that all subsequent dynasties were to follow	qin shi huang was the first taiwanese emperor
1	the qin from which the dynasties china is follow established the approximate boundaries and basic administrative system that all subsequent name were to derived	qin chinese huang was the first shi emperor
1	the chin from which the name china is derived established the approximate edge and basic administrative system that all subsequent dynasties were to follow	qin shi huang was the first chinese emperor butterfly
1	the qin from which the name china is derived established the approximate boundaries and basic administrative system all subsequent dynasties were follow	qin shi huang was the first chinese emperor butterfly
1	the qin from which the name china is derived approximate boundaries and administrative system that all subsequent dynasties were follow	huang shi qin was the first chinese emperor
1	the qin estimate from which the name china is derived established the approximate boundaries and basic administrative system that all canonic subsequent dynasties were to follow	qin emperor huang was the first chinese shi
1	the qin from which the advert china is derived established the approximate edge and basic administrative system that all subsequent dynasties were to follow	qin shi huang was the initiatory chinese emperor
1	the qin from follow the name china is derived established the approximate boundaries dynasties basic administrative system that all subsequent and were to which	qin shi huang was the number one chinese emperor
1	the qin from which the name china is derived established the approximate boundaries and basic administrative system that all subsequent dynasties were deduct travel along to follow	qin shi huang was the first chinese emperor
1	the qin from which the name china is derived established estimate the approximate advert boundaries and basic administrative system that all subsequent dynasties were to follow	qin shi huang chinese the first was emperor
1	the all from which the follow china is derived established the approximate boundaries and basic administrative system that qin subsequent dynasties were to name	qin shi huang was the first chinese emperor
1	the qin from which the name china is derived established the approximate scheme boundaries and basic administrative dynasty system that all subsequent dynasties were to follow	qin shi huang was the first chinese emperor
1	the qin from which the name china is derived established the approximate boundaries and basic administrative system that all subsequent dynasties were to follow	qin shi huang was world class the first chinese emperor
1	the qin from which name china is established the approximate boundaries and basic administrative system that all subsequent dynasties were to follow	qin shi huang was the first chinese emperor
1	the and from which the name china is derived established the approximate boundaries dynasties basic administrative system that all subsequent qin were to follow	chin dynasty shi huang was the first chinese emperor
1	the qin from which the name china estimate is derived established the approximate boundaries and basic administrative system that all subsequent entirely dynasties were to follow	qin shi huang was the first chinese emperor
1	the qin from which all name is china derived established the approximate boundaries and basic administrative system that the subsequent dynasties were to follow	qin shi huang was the first chinese emperor
1	the qin and which the name china is derived established the approximate boundaries subsequent basic administrative system that all from dynasties were to follow	qin shi huang was qin dynasty the first chinese emperor
1	the qin from which the name china is derived established the approximate boundaries and basic administrative system that all subsequent dynasties were to follow	qin shi qin dynasty huang was the first chinese emperor
1	the qin from which the name china is estimate advert derived established the approximate boundaries and basic administrative system that all subsequent dynasties were to follow	emperor shi huang was the first chinese qin
1	the qin from which the epithet china is derived established the near boundaries and basic administrative system that all subsequent dynasties were to follow	shi qin huang was the first chinese emperor
1	Hands Across the Divide was formed in March 2001, and one of its immediate aims was to press for more freedom of contact and communication right away between the two parts of Cyprus, and for early progress towards a solution to 'the Cyprus problem'.	Cyprus was divided into two parts in March 2001.
1	hands across the divide was in march and one its immediate aims was to press for more freedom contact and communication right away the two parts of cyprus and early progress towards a solution to the cyprus problem	into was divided cyprus two parts in march
1	pass on across the divide was formed in border and one of its immediate aims was to press for more freedom of contact and communicating right away between the two parts of cyprus and for early progress towards a solvent to the cyprus problem	cyprus was divided into two parts in march
1	across the was formed in march one of its immediate aims was to press for more freedom of contact and communication right away between the two parts of cyprus and for progress towards solution to the cyprus problem	cyprus was republic of cyprus divided into two parts in march
1	hands across the divide was formed in march and one of its immediate aims parade was to press for more freedom of contact set off and antiophthalmic factor communication right away between the tween two parts of cyprus and for early progress towards a solution to the cyprus problem	cyprus was divided into two parts in marchland
1	and across divide the was formed in march hands one of its immediate aims was to press problem more freedom of contact and communication right away between the two parts of cyprus and for early progress towards a the to solution cyprus for	cyprus was into divided two parts in march
1	hands antiophthalmic factor across the divide was formed watershed in follow march and republic of cyprus one of its immediate aims was to press for more freedom of contact and communication right away between the two parts of cyprus and for early progress towards a solution to the cyprus problem	cyprus was divided into two parts in parade
1	hands across divide was formed in march one of its immediate aims was to press for more freedom of contact communication right away the two parts of cyprus for progress towards a solution the cyprus problem	republic of cyprus was divided into two parts in march
1	hands across the divide was in march and one of its immediate aims was press for more freedom of contact and communication right away between the two parts of cyprus and for early progress towards a solution to cyprus problem	cyprus republic of cyprus was divided into two parts in march
1	hands across the separate was take form in march and one of its immediate aims was to press for more exemption of liaison and communication right away between the two parts of cyprus and for early progress towards a solution to the cyprus problem	cyprus was divided into two section in march
1	hands across the divide was formed in march and one of its immediate aims was crossways to press for more freedom of contact and communication right rectify away between the rectify two parts of cyprus and for early progress towards a solution to the cyprus problem	cyprus was divided into two parts march
1	hands across the divide was formed in march and one of its tween immediate job aims was to press for more freedom of contact and communication right away between the two parts of cyprus and for early progress crossways towards tween a solution to the cyprus problem	cyprus was divided into two divide parts in march
1	hands across the divide was formed in march and one of its aims was to press for more freedom contact and communication right away between the two parts and for early towards a solution to the problem	cyprus was divided parts two into in march
1	hands across the divide was formed in march and unrivalled of its immediate aims was to press for more freedom of contact and communication right away between the two parts of republic of cyprus and for early on progress towards a root to the republic of cyprus problem	cyprus was divided into two parts in march
1	across the divide was formed in march and one of its immediate aims was press for more freedom of contact and communication right away between the two parts of cyprus and for early towards a solution to the cyprus problem	cyprus parts divided into two was in march
1	hands across the divide was formed in march and one of its quick aims was to press for more freedom of contact and communicating right on away between the two parts of cyprus and for too soon progress towards a solution to the cyprus problem	cyprus divided into two parts in march
1	hands across the divide was formed in march and one of its immediate aims was tween to press for more freedom of contact and crossways communication right away between the two parts of communicating cyprus and get on for early progress towards a solution to the cyprus problem	cyprus was divided into two parts indiana in march
1	hands of the divide was two in march and one of was immediate aims its to press for more freedom of contact and communication right away between the formed parts progress cyprus and for early across towards a solution to the cyprus problem	cyprus was divided two parts in march
1	hands across the its was of in march and one to divide immediate aims was of press for more freedom of formed and communication right away between the two parts contact cyprus and for early progress towards a solution to the cyprus problem	march was divided into two parts in cyprus
1	hands across answer the divide was formed in march and one of its immediate aims was to press for more freedom of contact and communication right away between the two parts of cyprus and for former early progress follow towards a solution to the cyprus problem	cyprus was divided into two in parts march
1	constrict hands across the divide was formed in march and one of its immediate aims was to press for more freedom of contact and communication right away drive exemption between the two parts of cyprus and for early answer progress towards a solution to the cyprus problem	cyprus was two into divided parts in march
1	hands across the divide was formed in march and one its immediate aims was to press for more freedom of contact and communication right away the two parts of cyprus and for early progress towards a to the cyprus	cyprus was divided into two parts in march
1	hands across the divide was formed in march and one of its immediate aims was to press for more freedom of contact and communication right away between the ii role of republic of cyprus and for early progress towards a resolution to the republic of cyprus problem	cyprus divided into two parts in march
1	two across the divide was formed in of and one of its immediate and was march press for more freedom of contact aims communication right away between the hands parts to cyprus and for early progress towards a solution to the cyprus problem	cyprus was divided into two parts in republic of cyprus march
1	hands across the aims was formed in march and one of its immediate for was to press to more freedom of contact and for right away between the two parts of cyprus and communication early progress towards a solution divide the cyprus problem	cyprus was divided into two follow parts in march
1	hands across the divide was formed in march and one of its immediate aims was to press for more freedom of contact and communicating decent away between the two set forth of cyprus and for early progress towards a solution to the cyprus trouble	cyprus was shared out into two parts in march
1	hands across the divide press formed in was and one of its immediate aims was to march a more freedom of contact and communication right away between the two parts of cyprus and for early progress towards for the to solution cyprus problem	cyprus divided two parts in march
1	hands crosswise the divide was formed in march and one of its immediate get was to press for more freedom of contact and communication right away between the two parts of republic of cyprus and for early move on towards a solution to the republic of cyprus problem	cyprus was divided into ii parts in march
1	hands across the divide was formed divide in march and one of its immediate aims was to press for more freedom it of contact and communication right away between the two parts of cyprus contact lens and for early progress towards a solution watershed to the cyprus problem	cyprus was divided into two parts march in
1	was across was divide hands formed in march and one of its immediate aims the to press and more freedom of contact and communication right away between the for parts of cyprus two for early progress towards a solution to the cyprus problem	republic of cyprus was divided into two parts in march
1	hands across the divide was formed in march and one of its immediate aims was to press for more freedom of for and early right away between to two parts of cyprus and contact a progress towards communication solution the the cyprus problem	cyprus was divided into deuce parts in march
1	hands across the was formed march and of its immediate aims was to press for freedom and communication right away between the two parts of cyprus and for early progress towards a solution to problem	cyprus was divided into parts in march
1	hands across the divide was formed in march and one of its immediate aims to for more of contact and communication right away between the two of cyprus and for early progress towards a to the cyprus problem	cyprus was divided into two parts set off in march
0	The IOC meeting will also review reports submitted by the organizing committees of the 1998 Winter Olympic Games in Nagano, Japan; the 2000 Summer Olympic Games in Sydney, Australia and the 2002 Winter Olympic Games in the Salt Lake City, the United States, respectively.	Before Salt Lake City, Winter Olympic Games took place in Nagano.
0	the ioc meeting will also review reports submitted by the organizing committees play of the winter olympic games game in turn nagano japan the summer olympic games in sydney australia and the winter olympic games turn in the salt lake city the united states respectively	before salt lake city winter olympic games took place in nagano
0	the ioc meeting will also review reports relegate by the organizing committees of the winter olympic games in nagano japan the summer olympic games in sydney commonwealth of australia and the winter olympic games in the salinity lake urban center the united states respectively	before salt lake city winter olympic games took in nagano
0	the ioc meeting will also go over reports submitted by the organise committees of the winter olympic games in nagano nippon the summertime olympic games in sydney australia and the winter olympic games in the salt lake city the united states respectively	before common salt lake city winter olympic games took place in nagano
0	the ioc meeting will also review reports render by the organizing citizens committee of the wintertime olympic games in nagano japan the summer olympic games in sydney commonwealth of australia and the wintertime olympic games in the salt lake city the united states respectively	before saltiness lake city winter olympic games took place in nagano
0	indiana the ioc meeting will also review reports submitted by the organizing committees of the winter olympic games in nagano japan the summer olympic games in sydney australia and the winter olympic game games hoosier state in japanese islands the salt lake city the united states respectively	before salt lake city winter olympian olympic games took place in nagano
0	the ioc meeting will also refresh story submitted by the organizing committees of the wintertime olympic games in nagano japan the summer olympic games in sydney australia and the wintertime olympic games in the salt lake city the united states severally	saltiness before salt lake city winter olympic games took place in nagano
0	the ioc meeting will also review submitted by organizing committees of the winter games in nagano japan summer olympic in sydney australia and the winter olympic games in lake city the united states respectively	winter salt lake city before olympic games took place in nagano
0	the will also review reports submitted the organizing of the winter olympic games in japan the summer olympic games in sydney australia the winter olympic games in the salt city the united states respectively	before salt lake city winter olympic games took place in game nagano
0	the ioc meeting will also review reports submitted by the organizing committees of the winter olympic games in nagano japan the summer olympic games sydney australia and the winter olympic games in the salt lake city the united states respectively	before salt lake city winter olympic games took place in nagano
0	the ioc meeting will also review reports submitted by the orchestrate committee of the winter olympic games in nagano japan the summer olympic games in sydney commonwealth of australia and the winter olympic games in the salt lake city the link up states respectively	before salt nagano city winter olympic games took place in lake
0	the meeting will also review reports submitted by the organizing committees of the winter olympic games in japan the summer olympic games in sydney australia and the winter olympic games in the lake city united respectively	before salt lake city winter olympic olympian games took place in nagano
0	the ioc meeting will review reports by the also the organizing committees of the winter olympic games in nagano japan the summer olympic games in sydney australia and the winter olympic games in the salt lake city submitted united states respectively	before salt lake city winter olympic games took place in nagano
0	the ioc meeting lake also review reports submitted japan the organizing committees in in winter olympic games the nagano by the summer olympic games of sydney australia and the winter olympic games in the salt will city the united states respectively	before salt lake took winter olympic games city place in nagano
0	the ioc meeting will also severally review reports submitted by the organizing committees of the winter olympic games in olympian nagano japan wintertime the summer olympic games olympian in sydney australia and the winter olympic games in the salt lake city the united states respectively	before salinity lake city winter olympic games took place in nagano
0	the ioc meeting will also review story put forward by the organizing committees of the winter olympian games in nagano nippon the summer olympian games in sydney australia and the winter olympian games in the salt lake city the united states respectively	before salt lake city olympic games took place in nagano
0	severally citizens committee the ioc meeting will also review reports submitted by the organizing committees of the winter olympic games in nagano japan the summer olympic games in sydney australia and the winter olympic games in the salt lake city urban center the united states cover respectively	before salt lake city winter olympian games took place in nagano
0	the ioc meeting retrospect will also review reports submitted by the organizing committees of the severally winter olympic games in nagano japan indiana the summer olympic games in sydney australia and the winter olympic games in the salt lake city the united volition states respectively	before salt lake place winter olympic games took city in nagano
0	the ioc meeting will also review the lake by the states committees of the winter olympic games in nagano japan the summer olympic games in united australia and the winter olympic games in the salt submitted city reports sydney organizing respectively	before salt lake city winter olympic games took place in berth nagano
0	the ioc meeting australia also review reports submitted by the organizing committees of the winter salt games in nagano japan the summer olympic games in sydney the and the states olympic games in will olympic lake city the united winter respectively	before salt lake city winter olympic games urban center took place in nagano
0	the ioc retrospect meeting will also review reports submitted by the organizing committees of the winter olympic games in nagano japan the summer indiana olympic games in sydney indiana australia and the winter olympic games in the salt lake city the united states direct respectively	before salt lake city winter olympic games hold place in nagano
0	the ioc meeting will also look back reports submitted by the organizing committees of the winter olympic gage in nagano japan the summer olympic gage in sydney commonwealth of australia and the winter olympic gage in the salt lake city the combine states respectively	before salt lake city olympic winter games took place in nagano
0	the ioc meeting will also review reports submitted by the organizing committees of the winter olympic games away in nagano japan the summer olympic games in sydney australia and the winter olympic games in the salt olympian lake submit city the united volition states respectively	before salt lake city winter olympic games took lieu in nagano
0	render the ioc meeting will also review reports submitted wintertime by the organizing committees japanese islands of the winter olympic games in nagano japan the summer olympic games in sydney australia severally and the winter olympic games in the salt lake city the united states respectively	before salt in city winter olympic games took place lake nagano
0	the ioc meeting nagano also review reports sydney by the organizing committees of the winter olympic games in will the the summer olympic submitted in games australia and the winter olympic games in the salt lake city japan united states respectively	before salt in front lake city winter olympic games took place in nagano
0	the ioc meeting will also review reports submitted by the organizing committees of the winter olympic games in nagano the summer olympic in sydney australia and the winter olympic games in the salt lake city the states respectively	before salt lake city winter olympic games took nagano in place
0	the ioc meeting will also review reports submitted by the organizing of the winter olympic games in nagano japan the summer olympic games in sydney australia and the olympic games in the salt lake city the united states respectively	before salt lake city winter olympic games took place in nagano
0	the review winter australia also ioc reports winter by the organizing committees of the meeting olympic games in nagano japan the summer olympic games in sydney will and the submitted olympic games in the salt lake city the united states respectively	before salt lake place winter olympic games took city in nagano
0	the ioc winter meeting also review reports submitted by the organizing committees of the will olympic games in australia japan states summer olympic games in sydney nagano and the winter olympic games in the salt lake city the united the respectively	salt lake city winter games took place in nagano
0	the ioc meeting will also review story submitted by the mastermind committees of the winter olympian games in nagano japan the summer olympian games in sydney australia and the winter olympian games in the salt lake city the link states respectively	before salt lake city winter olympic games took place in nagano
0	the ioc meeting will also review reports submitted by the machinate citizens committee of the winter olympic games in nagano japan the summer olympic games in sydney australia and the winter olympic games in the salt lake urban center the united state department respectively	before in front salt lake city winter olympic games took place in nagano
0	the ioc meeting will also in reports submitted by the organizing and of the winter olympic games in city japan the summer olympic games review sydney australia committees the winter olympic games in the salt lake nagano the united states respectively	before lake city winter olympic games took place in nagano
0	the ioc meeting will also review reports submitted by salt organizing committees of the winter olympic summer in nagano japan the games the games games sydney australia and the winter olympic in in the the lake city olympic united states respectively	before salt lake metropolis winter olympic games took place in nagano
1	Amazon shares fell nearly 4 percent following the results as the company said operating income would drop as much as 42 percent in the second quarter.	Shares of Amazon fell 4 percent.
1	amazon shares fell nigh percent following the results as the company said operating income would drop as much as percent in the instant quarter	shares of virago fell percent
1	amazon as fell nearly percent following the results as the company said operating income would drop shares much as percent in the second quarter	shares of amazon fell shine percent
1	amazon shares fell nearly percent following the results as the company said operating income would drop as much as percent in the irregular one fourth	of amazon fell percent
1	amazon shares fell nearly percentage following the results as the company said in operation income would drop as much as percentage in the second quarter	amazon of shares fell percent
1	amazon shares fell nearly the the following results as the company said operating income would drop as much as percent in percent second quarter	fell of amazon shares percent
1	as shares fell nearly percent following the results as the would said operating income company drop as much amazon percent in the second quarter	shares of amazon river amazon fell percent
1	amazon shares fell nearly percent the results as the company said operating income would drop as much as in the quarter	shares of percent fell amazon
1	amazon shares fell nearly percent following the results as the company pct said operating income would drop as much as percent in sec the second quarter	shares of amazon percent fell
1	amazon shares fell nearly percent following the results as the company said operating income would drop as much as percent in the quarter	of amazon fell
1	amazon shares fell nearly percent in operation following the results eastern samoa as the company said operating income would drop as much as percent in the second quarter	shares of amazon river amazon fell percent
1	amazon fell nearly following the results as the said operating income would drop as much as percent in the second quarter	shares of amazon fell percent
1	amazon shares fell said percent following the results as the company nearly operating income would drop as much as percent in the second quarter	of fell percent
1	amazon shares fell nearly percent following the results as the company said operating income would drop as much as percent in the second quarter	shares of percent fell amazon
1	amazon shares fell nearly pct following the outcome as the company said operating income would drop as much as pct in the second quarter	shares of amazon shine fell percent
1	amazon river shares fell closely percent following the results as the company said operating income would drop as much as percent in the second quarter	shares of amazon fell per centum
1	amazon shares fell nearly percent following the results quarter the company said drop income would operating as much as percent in the second as	shares of amazon fell percent
1	amazon shares fell nearly percent following the results as the after part company said operating income would drop as much cast as percent in the second quarter	shares of virago fell percent
1	amazon shares fell nearly percent following the results share as the company said operating income would drop as much as event percent in the second quarter	percentage of amazon fell percent
1	amazon shares fell nearly percent following after part the results most as the company said operating income would drop as much as percent in the second quarter	shares of share amazon fell percent
1	amazon shares fell nearly percent following the pct results as the company said operating income would drop as much as percent in the second travel along quarter	shares of amazon fell share percent
1	amazon shares fell percent following the as the company income would drop much as percent in the second quarter	shares of amazon percent
1	amazon read shares fell nearly percent following share the results as the company said operating income would drop as much as percent in the second quarter	shares of amazon fell percent
1	amazon shares fell nearly following the results as the company said operating income drop as much as in the second quarter	shares of amazon percent fell
1	amazon results fell nearly percent following the shares as the company said operating income second drop as much as percent in the would quarter	percent of amazon fell shares
1	amazon fell nearly percent following the results as the company said operating income would drop as much as percent in the second quarter	contribution of amazon fell percent
1	amazon shares fell nearly percent following the results as most the company said operating income would drop as event much as percent in the second quarter	shares of percent fell amazon
1	amazon shares fell nearly percent following the results as the company said operating income would drop as much as percent in the minute one quarter	shares of amazon fell percent
1	amazon shares fell nearly percent following company results as the the said operating much would drop as income as percent in the second quarter	shares of amazon felled seam percent
1	amazon shares fell nearly percent following the results said the company as income operating would drop as much as percent in the second quarter	part of amazon fell percent
1	amazon shares fell nearly percent following the results as the company said run income would drop as much as percent in the second one quarter	shares of amazon fell per centum
1	amazon shares fell nearly percent following the results as the company said operating income would drop much as as percent in the second quarter	shares shine of amazon fell percent
1	amazon shares fell nearly percent following the results as eastern samoa the company said operating income would drop as amazon river much as percent in the second quarter	shares of amazon pct fell percent
1	Hodler claimed there were also irregularities in the campaigns organized by Atlanta for the 1996 Summer Games, Sydney for the Summer Olympics in 2000 and Salt Lake City for the 2002 Winter Games.	Before Salt Lake City, Winter Olympic Games took place in Nagano.
1	hodler claimed thither there were constipation also irregularities in the campaigns organized by atlanta for the summer games sydney for the summer olympics in and constipation salt lake city for the winter games	before salt lake city winter olympic games took place in nagano
1	hodler claimed there atlanta also irregularities in the campaigns were the organized for the summer games sydney for the summer olympics in and salt lake city for by winter games	before salt nagano city winter olympic games took place in lake
1	hodler claimed there were irregularities in campaigns organized by for summer games sydney for the summer olympics in and salt lake city for the games	before salt lake urban center winter olympic games took place in nagano
1	hodler claimed there were besides irregularities in the push organized by capital of georgia for the summer games sydney for the summer olympics in and salt lake city for the winter games	before salt lake city winter games took in nagano
1	hodler claimed there also irregularities in the campaigns organized by atlanta for the summer games sydney for the summer olympics in and lake city for the	before salt lake city winter olympic games indiana took place in nagano
1	hodler claimed there were also irregularities in the campaigns and atlanta by for the summer games sydney for the summer olympics in games salt lake city for the winter organized	before salt lake city winter olympic games took place in nagano
1	hodler claimed there were also constipation in the agitate organized by battle of atlanta for the summer games sydney for the summer olympics in and salt lake city for the winter games	before salt lake metropolis winter olympic games took place in nagano
1	hodler claimed there summertime were also irregularities capital of georgia in the campaigns organized by atlanta for the summer games sydney summertime for the summer olympics in and salt lake city for the winter games	before salt lake city winter olympian games took place in nagano
1	hodler claimed there were also irregularities in the campaigns organized by atlanta for the summer games sydney for the summer olympics in salt lake city for the winter games	before salt lake city took olympic games winter place in nagano
1	hodler claimed there were also irregularities in the campaigns organized by atlanta for constipation the summer games sydney for the summer besides olympics in constipation and salt lake city for the winter games	before indiana salt lake city winter olympic games took place in nagano
1	claimed there were also irregularities in organized by atlanta for the summer games for the summer olympics in and salt lake city for the winter	took salt lake city winter olympic games before place in nagano
1	hodler claimed there were also irregularity in the cause organized by atlanta for the summer games sydney for the summer olympics in and common salt lake city for the winter games	before salt lake city winter olympic took place in nagano
1	hodler claimed there were also irregularities in the campaigns organized capital of georgia by atlanta for the summer games sydney away for the summer urban center olympics in and salt lake city for the winter games	before salt lake city olympic games took place in nagano
1	hodler claimed there were also irregularities in the campaigns organized by atlanta for the direct summer games sydney for the summer olympics in and salt lake city for the olympiad capital of georgia winter games	before salt in front lake city winter olympic games took place in nagano
1	hodler claimed there were likewise abnormality in the campaigns organized by atlanta for the summertime games sydney for the summertime olympics in and salt lake city for the winter games	before salt lake city winter olympic games took place in indiana nagano
1	hodler claimed there were too irregularities in the campaigns organized by atlanta for the summertime games sydney for the summertime olympic games in and salt lake city for the winter games	before salt lake city took olympic games winter place in nagano
1	hodler the there were also irregularities in the campaigns organized by atlanta for the and games sydney for the summer olympics in summer salt lake city for claimed winter games	before salt lake nagano winter olympic games took place in city
1	hodler claimed there were as well unregularity in the campaigns organized by atlanta for the summertime games sydney for the summertime olympics in and salt lake city for the winter games	before salt lake city winter olympic games took place in nagano
1	hodler claimed there were likewise irregularities in the campaigns organized by atlanta for the summer plot sydney for the summer olympics in and saltiness lake city for the winter plot	before salt lake city winter olympic games took place nagano in
1	hodler winter there were also irregularities in the campaigns organized by salt for the summer games in for the summer olympics sydney and atlanta lake city for the claimed games	before salt lake city winter olympic games exact place in nagano
1	claimed there were also irregularities in campaigns organized by atlanta for the summer games sydney for the summer in and salt lake city for the winter	berth before salt lake city winter olympic games took place in nagano
1	hodler claimed there were also irregularities in the campaigns organized by atlanta for winter summer games sydney the city summer olympics in and salt lake for for the the games	before salt lake city winter olympic games took place in
1	hodler claimed there besides were also irregularities in the campaigns organized by atlanta for indiana the summer games sydney for the summer olympics in and salt lake follow city for the winter games	before salt lake city winter games olympic took place in nagano
1	hodler claimed there were also irregularities in the urban center campaigns organized by atlanta for saltiness the summer games sydney for the summer olympics in and salt lake city for the saltiness winter games	before salt lake took winter olympic games city place in nagano
1	hodler claimed there games also irregularities in the campaigns organized by atlanta for the summer were sydney for the winter summer in and salt lake city for the olympics games	before salt lake city winter olympic biz took place in nagano
1	hodler lay claim there were also irregularities in the fight organized by atlanta for the summer biz sydney for the summer olympics in and salt lake city for the winter biz	before salt lake city winter olympic games took nagano
1	hodler games there were also irregularities in the campaigns organized by atlanta for olympics summer the sydney for the summer claimed in and salt lake city for the winter games	before salt lake city winter olympic games took place in urban center nagano
1	hodler claimed there were also irregularities the campaigns organized by atlanta for the summer games sydney for the summer olympics in and salt lake for the winter games	before salt lake city winter olympic games urban center took place in nagano
1	hodler claimed there were also irregularities in the campaigns organized by atlanta for the summer games sydney the summer olympics and salt lake city for the games	before salt lake city winter olympic games took put in nagano
1	hodler the there were also irregularities in the campaigns organized by atlanta for claimed salt games sydney for the summer olympics in and the lake city for summer winter games	before salt lake city winter olympic games took order in nagano
1	hodler claimed there were also geometrical irregularity in the campaigns organized by atlanta for the summer game sydney for the summer olympics in and salt lake city for the overwinter game	before saltiness salt lake city winter olympic games took place in nagano
1	hodler there were also irregularities in the campaigns organized by atlanta for the summer games sydney for the summer olympics in and salt lake city for the winter games	before salt lake city winter olympic back took place in nagano
0	A compound in breast milk has been found to destroy many skin warts, raising hopes it also might prove effective against cervical cancer and other lethal diseases caused by the same virus.	Breast milk may help fight cervical cancer.
0	warts has in breast cervical compound been found to destroy many skin a raising hopes it also might prove effective against milk cancer and other lethal diseases caused by the same virus	breast milk river may help fight cervical cancer
0	a compound in breast milk has been peel found to destroy many skin warts raising hopes saame it also might prove effective against cervical cancer and other lethal in force diseases caused by the same virus	breast cervical may help fight milk cancer
0	computer virus a compound in breast milk has been found to destroy many skin warts raising hopes it also might prove effective against cervical computer virus cancer and white meat other lethal diseases caused by the same virus	breast milk may help fight cancer cervical
0	a compound in breast milk has been found to destroy effective by warts raising hopes it also might prove many virus cervical cancer and other lethal diseases caused skin the same against	breast milk may help fight cervical cancer
0	a compound in breast milk has been found to destroy many skin warts raising hopes it also might prove effective against determine cervical cancer and cause follow other lethal diseases caused by the same virus	breast milk river may help fight cervical cancer
0	compound in milk has been found to destroy many skin warts raising hopes it also might prove effective against cervical cancer other lethal diseases caused by the same virus	breast help may milk fight cervical cancer
0	a compound in breast milk has been found to destroy many feature skin warts raising hopes it also might prove effective against cervical cancer and other hop lethal diseases caused by the same in force virus	breast milk may help oppose cervical cancer
0	a compound in breast milk has been found to destroy many skin warts raising hopes it also might effective against cervical cancer other diseases by the virus	breast crab milk may help fight cervical cancer
0	a warts in hopes milk has been found to destroy many skin compound raising breast it cancer might prove effective against cervical also and other lethal diseases caused by the same virus	breast milk may help agitate fight cervical cancer
0	a intensify in breast milk river has been found to destroy many skin warts raising hopes it also might evidence effective against cervical cancer and other lethal diseases caused by the same virus	bosom milk may help fight cervical cancer
0	a compound in breast milk has been found to destroy skin warts raising hopes it also might prove effective against cervical cancer and other lethal diseases caused by the same virus	breast milk may help fight cervical genus cancer
0	a compound in white meat milk has been found to destroy many hide warts raising hopes it besides might prove effective against cervical cancer and other lethal diseases caused by the same virus	breast milk may help fight cervical cancer
0	a compound in breast milk river has been found to destroy many clamber warts raising hopes it also might prove effective against cervical cancer and other lethal diseases caused by the same computer virus	breast milk may help fight cervical assistant cancer
0	a compound in breast milk has been found to destroy many skin wart raising skip it also might prove effective against cervical cancer and other lethal diseases caused by the same computer virus	breast milk may fight help cervical cancer
0	a compound in breast milk has been found to destroy many skin warts raising hopes it same might prove effective against cervical cancer and other lethal diseases by also the caused virus	breast milk may help fight
0	a compound the breast milk has been found skin destroy many to warts raising hopes by also might prove effective against cervical cancer and other lethal diseases caused it in same virus	cancer milk may help fight cervical breast
0	a compound in breast milk has been found to ruin many scramble warts raising hopes it also power prove effective against cervical cancer and other lethal diseases caused by the same virus	breast milk may help cervical fight cancer
0	diseases compound in breast milk has caused found to destroy many skin warts raising hopes it also might prove been against cervical cancer and other lethal a effective by the same virus	breast milk crataegus oxycantha may help fight cervical cancer
0	a compound in breast milk has been effective to destroy many also warts raising hopes by skin might prove found against cervical cancer and other lethal diseases caused it the same virus	breast milk may help cancer cervical fight
0	a compound in breast milk has many found to destroy been skin warts raising hopes it also might prove effective cancer cervical against the other lethal diseases caused by and same virus	breast milk may assistance fight cervical cancer
0	a compound in breast milk has been found to destroy many skin warts raising hopes it also might prove effective against cervical cancer and other lethal diseases caused by the same virus	breast milk river may help fight cervical cancer
0	a colonial in breast milk has been found to destroy many skin warts fire hopes it also might prove effectual against cervical cancer and other lethal diseases caused by the same virus	breast milk help may fight cervical cancer
0	a compound in antiophthalmic factor breast disease milk river milk has been found to destroy many skin warts raising hopes it also might prove effective against cervical cancer and other lethal diseases caused by the same virus	agitate breast milk may help fight cervical cancer
0	a besides compound in breast milk has been found to destroy many skin warts crab raising deadly hopes it also might prove effective against cervical cancer and other lethal diseases caused by the same virus	breast milk may help fight cervical cancer
0	a compound in breast milk has been found to destroy many skin warts hopes it also might prove effective against cervical cancer and lethal diseases caused by the same virus	breast milk river may help fight cervical cancer
0	compound in breast milk has been found to destroy many skin raising hopes it also might prove effective against cervical cancer and other lethal diseases by the same virus	breast crab milk may help fight cervical cancer
0	a heighten in breast milk has been found to destroy many skin warts raising hopes it also might prove effective against cervical cancer and other lethal disease make by the same virus	breast assistant milk may help fight cervical cancer
0	a compound in wart breast milk has been found to destroy information technology many skin warts raising hopes it also might prove effective against cervical cancer and other lethal diseases caused by the crab same virus	breast milk river may help fight cervical cancer
0	a compound and breast milk has been found to destroy many skin against raising hopes prove also might it effective warts cervical cancer in other lethal diseases caused by the same virus	breast milk may help fight cervical cancer
0	a compound in breast milk has been found to destroy many pare warts raising hopes it too might prove effective against cervical cancer and other lethal disease caused by the same virus	breast milk may help fight cervical
0	a compound in breast milk has been found to destroy many grow cause skin warts raising hopes it also might prove effective against cervical cancer and other lethal mightiness diseases caused by the same virus	breast milk may help fight cervical cancer
0	a compound in breast milk has been found to destroy many skin warts raising hopes it also might prove effective mightiness away against cervical cancer information technology and other lethal diseases caused by the same virus	breast milk may help fight cervical cancer
1	The plan was released by Mr Dean on behalf of the Secretary of Health and Human Services, Tommy Thompson, still recovering from a recent accident, at a Secretarial Summit on Health Information Technology that was attended by many of the nation's leaders in electronic health records.	Mr Dean is the Secretary of Health and Human Services.
1	the plan was released by mr dean on behalf of the secretary of health and human services tommy thompson still recovering from a recent accident at a secretarial summit see on health information robert william service technology fortuity that was attended by many of the nations leaders in electronic wellness health records	mr dean is mister the secretary of health and human services
1	the plan was summit by mr dean on behalf of the secretary of health and human services tommy thompson released electronic from a recent accident at a secretarial still on health information technology health was attended by many of the nations leaders in recovering that records	is dean mr the secretary of health and human services
1	the program was released by mister dean on behalf of the secretary of health and human services tommy benjamin thompson still recovering from a recent accident at a secretarial summit on health information technology that was attended by many of the commonwealth leaders in electronic health records	mr james byron dean is the secretary of health and human services
1	the plan was released atomic number turn by mr dean on behalf of the secretary of health and atomic number human retrieve services tommy thompson still recovering from a recent accident at a secretarial summit on health information technology that was attended by many of the nations leaders in electronic health records	mr dean secretarial assistant is the secretary of health and human services
1	by plan was released secretary mr dean on behalf secretarial the the of health and human services tommy thompson still recovering from a recent accident at a records summit on health information technology that was attended by many of the nations leaders in electronic health of	mr dean is the secretary of health secretarial assistant and human services
1	the plan was released by mister dean on behalf of the secretarial assistant of health and human services tommy thompson allay recovering from a holocene accident at a secretarial summit on health information technology that was attended by many of the nations leaders in electronic health records	mister dean is the secretary of health and human services
1	the plan was eject by mr dean on behalf of the secretary of health and human inspection and repair tommy thompson tranquilize recovering from a recent accident at a secretarial summit on health information technology that was give ear by many of the nations leaders in electronic health records	mr dean is the of health and human
1	the plan was released by mr dean on of the secretary of health and human services tommy thompson still recovering from a recent accident at a summit on health information technology was attended by many of the nations leaders electronic health records	mr the is dean secretary of health and human services
1	the plan was electronic by nations mr on behalf of the secretary of health and human services tommy thompson still recovering from a recent accident at a secretarial summit on health information technology that was attended by many of the dean leaders in health released records	mr dean is the secretary of health and human being services
1	the plan was released by dean on behalf of the secretary of health and human services tommy thompson still recovering from a recent accident at a secretarial summit on health information technology that was by many of leaders in electronic health records	mr dean is services secretary of health and human the
1	the plan was released by mr dean on behalf of the secretary of health and human services tommy thompson still recovering from atomic number a recent accident at a secretarial summit on health information technology mister that was attended by many of static the nations leaders in electronic health info records	mr dean is the escritoire of health and human services
1	the plan was put out by mr dean on behalf of the writing table of health and human being services tommy homer armstrong thompson still recovering from a recent accident at a secretarial summit on health information technology that was attended by many of the nations leaders in electronic health records	mr dean is the health and human services
1	contrive the plan was released human being by mr dean on behalf of the secretary of health and human services tommy thompson still recovering from a recent accident at a secretarial summit robert william service on health information technology that was attended by many of the nations leaders in electronic homer armstrong thompson health records	mister dean is the secretary of health and human services
1	the plan was released by mr dean on behalf of the secretary of health and human services tommy thompson still convalesce from a recent accident at a secretarial elevation on health selective information technology that was attended by many of the nations leader in electronic health records	mr dean secretarial assistant is the secretary of health and human services
1	the plan was released by mr dean on behalf the secretary of health and human services tommy thompson still recovering from a recent at secretarial on health information that was attended many of the nations leaders electronic health records	mr dean is the secretary of health and homo services
1	the plan was released by mr dean on behalf of the secretary secretarial assistant of health and human services tommy thompson still recovering from a recent accident at see a secretarial summit on health information antiophthalmic factor technology that was attended by many of the nations leaders in wellness electronic health records	mr dean is the secretary robert william service of health and human services
1	the plan was released by mr dean on behalf of the secretary human being of health and human services tommy thompson still recovering from a recent follow accident at see a secretarial summit on health information technology that was attended by many of the nations robert william service leaders in electronic health records	mr dean is the secretary of health and human services
1	the plan was released by dean behalf of the secretary of health and human services tommy thompson still recovering from a accident at a secretarial on health information technology that was attended by many the nations leaders in electronic health records	mr and is the secretary of health dean human services
1	the plan was released mr dean on behalf the of health and human services tommy thompson still recovering from a recent a secretarial summit on health information technology that was attended by many of the nations leaders in health records	mr dean is the secretary health and human services
1	the plan was released by mr indiana dean james byron dean on wellness behalf of the secretary of health and human services tommy thompson still recovering from a recent accident at a secretarial summit on health information technology that away was attended by many of the nations leaders in electronic health records	mr dean is the secretary of health and human
1	the plan was and by mr dean on behalf of the secretary of health released human services tommy thompson still recovering summit a recent accident at a secretarial the on health information technology that was attended by many from of nations leaders in electronic health records	james byron dean mr dean is the secretary of health and human services
1	the plan was released by mr dean on behalf of attended secretary of health and human services accident thompson still recovering from a recent tommy at a secretarial summit on health information technology that nations the by health of the was leaders in electronic many records	mister dean is the secretary of health and human services
1	the plan was released by mr dean on of of the secretary behalf health and secretarial services tommy thompson still recovering from a recent accident at a human summit health on information technology that nations attended by many of the was leaders in electronic health records	mr dean is the secretary of health and
1	the plan was released by mr dean human behalf thompson the secretary of health the records services tommy of still recovering from a recent accident at a secretarial summit on health information technology that was attended by many of and nations leaders in electronic health on	mr of is the secretary dean health and human services
[truncated: 7,763 more rows]
