# Supplementary material for: STTA: enhanced text classification via selective test-time augmentation
Source: PeerJ Comput Sci. 2023 Dec 19;9:e1757. doi: 10.7717/peerj-cs.1757 (PMC10773867; doi:10.7717/peerj-cs.1757)
Supplement: Supplemental Information 7 — The RTE dataset is a commonly used natural language inference task dataset used to evaluate the performance of a model in inference tasks (judging whether it is correct based on given premises and assumptions). [file peerj-cs-09-1757-s007.zip › tta_insert_1_1+32_test.csv]

DA_method	label	text1
original	1.0	Dana Reeve, the widow of the actor Christopher Reeve, has died of lung cancer at age 44, according to the Christopher Reeve Foundation.
insert	1.0	Dana Reeve, the widow of the actor Christopher Reeve, has died of Nakum lung cancer at age 44, according to the Christopher Reeve Foundation.
insert	1.0	Dana Onbrez Reeve, the widow of the actor Christopher Reeve, has died of lung cancer at age 44, according to the Christopher Reeve Foundation.
insert	1.0	Dana Reeve, the widow of the actor Christopher Reeve, has died of lung cancer midfielder at age 44, according to the Christopher Reeve Foundation.
insert	1.0	Dana Reeve, the widow of the actor Christopher Reeve, has died of lung cancer at age Andrew 44, according to the Christopher Reeve Foundation.
insert	1.0	Dana Reeve, the widow of the actor Christopher Reeve, has died of lung Photograph cancer at age 44, according to the Christopher Reeve Foundation.
insert	1.0	Dana Reeve, the widow of the actor Animated Christopher Reeve, has died of lung cancer at age 44, according to the Christopher Reeve Foundation.
insert	1.0	Dana Reeve, the widow of the actor Christopher Reeve, has died of lung cancer at age 44, according to the Christopher Reeve ESPN Foundation.
insert	1.0	Dana Reeve, the widow of the actor Christopher Reeve, has died of lung cancer ITAP at age 44, according to the Christopher Reeve Foundation.
insert	1.0	Dana Reeve, the widow of the actor Christopher Reeve, has died of lung cancer at age Divcom 44, according to the Christopher Reeve Foundation.
insert	1.0	Australians Dana Reeve, the widow of the actor Christopher Reeve, has died of lung cancer at age 44, according to the Christopher Reeve Foundation.
insert	1.0	Dana Reeve, the widow of the actor Christopher Reeve, has died of lung cancer at age 44, according to the Christopher bedding Reeve Foundation.
insert	1.0	Dana Reeve, the widow of the actor Christopher Reeve, has Cecilian died of lung cancer at age 44, according to the Christopher Reeve Foundation.
insert	1.0	Dana Reeve, the widow of the actor Christopher Reeve, has died of lung cancer at age 44, according to the Cherub Christopher Reeve Foundation.
insert	1.0	Dana Jupiters Reeve, the widow of the actor Christopher Reeve, has died of lung cancer at age 44, according to the Christopher Reeve Foundation.
insert	1.0	Dana Reeve, the widow Corel of the actor Christopher Reeve, has died of lung cancer at age 44, according to the Christopher Reeve Foundation.
insert	1.0	Dana Nielsen Reeve, the widow of the actor Christopher Reeve, has died of lung cancer at age 44, according to the Christopher Reeve Foundation.
insert	1.0	Dana Reeve, Kankakee the widow of the actor Christopher Reeve, has died of lung cancer at age 44, according to the Christopher Reeve Foundation.
insert	1.0	Dana Reeve, the widow of the actor Christopher Reeve, predates has died of lung cancer at age 44, according to the Christopher Reeve Foundation.
insert	1.0	Dana Reeve, the widow of Preliminary the actor Christopher Reeve, has died of lung cancer at age 44, according to the Christopher Reeve Foundation.
insert	1.0	Dana Reeve, the widow of the actor Christopher Reeve, has died of lung cancer at age 44, according windshifts to the Christopher Reeve Foundation.
insert	1.0	Dana Reeve, the widow preliminaries of the actor Christopher Reeve, has died of lung cancer at age 44, according to the Christopher Reeve Foundation.
insert	1.0	Dana Reeve, the widow of the actor Christopher Reeve, has died of lung cancer at age 44, Miss according to the Christopher Reeve Foundation.
insert	1.0	Dana Reeve, the widow of the actor Christopher Reeve, has died of lung cancer at age 44, according Jubbal to the Christopher Reeve Foundation.
insert	1.0	Dana Reeve, the widow of the actor Christopher Reeve, has died of lung cancer at age 44, according Monroeville to the Christopher Reeve Foundation.
insert	1.0	Dana Reeve, the widow of House the actor Christopher Reeve, has died of lung cancer at age 44, according to the Christopher Reeve Foundation.
insert	1.0	Dana Reeve, the widow of the actor Christopher Reeve, has died of lung cancer at age 44, according to Seared the Christopher Reeve Foundation.
insert	1.0	Dana Charnetski Reeve, the widow of the actor Christopher Reeve, has died of lung cancer at age 44, according to the Christopher Reeve Foundation.
insert	1.0	Dana Reeve, the widow of the VueCentric actor Christopher Reeve, has died of lung cancer at age 44, according to the Christopher Reeve Foundation.
insert	1.0	Dana Reeve, the -###### widow of the actor Christopher Reeve, has died of lung cancer at age 44, according to the Christopher Reeve Foundation.
insert	1.0	Dana Reeve, the widow of the actor Christopher Reeve, has died of lung cancer at age 44, according Dennis to the Christopher Reeve Foundation.
insert	1.0	Dana Reeve, the widow of the actor Christopher Reeve, has died of lung Douglas cancer at age 44, according to the Christopher Reeve Foundation.
insert	1.0	Dana Reeve, the widow of the Bob actor Christopher Reeve, has died of lung cancer at age 44, according to the Christopher Reeve Foundation.
original	0.0	Yet, we now are discovering that antibiotics are losing their effectiveness against illness. Disease-causing bacteria are mutating faster than we can come up with new antibiotics to fight the new variations.
insert	0.0	Yet, we now are discovering that antibiotics are zip losing their effectiveness against illness. Disease - causing bacteria are mutating faster than we can come up with new antibiotics to fight the new variations.
insert	0.0	Yet, we now are discovering that antibiotics are Canon losing their effectiveness against illness. Disease - causing bacteria are mutating faster than we can come up with new antibiotics to fight the new variations.
insert	0.0	Yet, we now are discovering that antibiotics are losing their effectiveness against illness. Disease - causing bacteria Nathaniel are mutating faster than we can come up with new antibiotics to fight the new variations.
insert	0.0	Yet, we now are discovering that antibiotics are losing their effectiveness against illness. Disease - causing bacteria are mutating faster than we can come up with MLA new antibiotics to fight the new variations.
insert	0.0	Yet, we now are discovering that antibiotics are losing their effectiveness against illness. Disease - causing bacteria are mutating faster than we can come up with Gauge new antibiotics to fight the new variations.
insert	0.0	Yet, we now are discovering Czech that antibiotics are losing their effectiveness against illness. Disease - causing bacteria are mutating faster than we can come up with new antibiotics to fight the new variations.
insert	0.0	Yet, we now are discovering that antibiotics are losing their effectiveness against illness. Disease - causing bacteria are mutating faster than we can come up with new antibiotics to fight the new Lockyer variations.
insert	0.0	Yet, we now are discovering that antibiotics are losing their effectiveness Parveen against illness. Disease - causing bacteria are mutating faster than we can come up with new antibiotics to fight the new variations.
insert	0.0	Yet, we now are discovering that antibiotics are losing their effectiveness against illness. Disease - causing bacteria are mutating faster than Campgaw we can come up with new antibiotics to fight the new variations.
insert	0.0	Yet, we now are discovering that antibiotics are losing their effectiveness against illness. Disease - causing bacteria are mutating faster than we can come up with new antibiotics to Kent fight the new variations.
insert	0.0	Yet, we now are discovering that antibiotics are losing their effectiveness against illness. Disease - Multinational causing bacteria are mutating faster than we can come up with new antibiotics to fight the new variations.
insert	0.0	Yet, we now are discovering that antibiotics are losing their effectiveness against illness. Disease - causing bacteria are mutating faster than Ameriprise we can come up with new antibiotics to fight the new variations.
insert	0.0	Yet, we now are discovering that antibiotics are losing their effectiveness against illness. Disease - causing bacteria are mutating faster than we can come up with new antibiotics to fight the clientâ new variations.
insert	0.0	Yet, we now are discovering that antibiotics are losing their effectiveness against illness. Disease - causing bacteria are mutating faster than we can come up with new M4 antibiotics to fight the new variations.
insert	0.0	Yet, we now are discovering that antibiotics are losing their effectiveness against illness. Disease - causing bacteria are foundThe mutating faster than we can come up with new antibiotics to fight the new variations.
insert	0.0	Yet, we now are discovering that antibiotics are losing their effectiveness against illness. Disease - ZoomInfo causing bacteria are mutating faster than we can come up with new antibiotics to fight the new variations.
insert	0.0	Yet, we now are Litchfield discovering that antibiotics are losing their effectiveness against illness. Disease - causing bacteria are mutating faster than we can come up with new antibiotics to fight the new variations.
insert	0.0	Yet, we now are discovering that antibiotics are losing their effectiveness against illness. Disease - causing bacteria are mutating faster than we can come Kulda up with new antibiotics to fight the new variations.
insert	0.0	Yet, we now are discovering that antibiotics are losing their effectiveness against illness. Chandrakant Disease - causing bacteria are mutating faster than we can come up with new antibiotics to fight the new variations.
insert	0.0	Yet, we now are discovering that antibiotics are losing their effectiveness against illness. Disease - causing bacteria are mutating faster Annette than we can come up with new antibiotics to fight the new variations.
insert	0.0	Yet, we now are discovering that antibiotics are losing their effectiveness against illness. Disease - causing bacteria are mutating faster Mobivox than we can come up with new antibiotics to fight the new variations.
insert	0.0	Yet, we now are discovering that antibiotics are losing their effectiveness against illness. Disease - causing bacteria are mutating faster than we can come striker up with new antibiotics to fight the new variations.
insert	0.0	Yet, we now are discovering that antibiotics are losing their effectiveness against illness. Disease - causing bacteria are mutating faster than we can come up with new antibiotics to fight Hamather the new variations.
insert	0.0	Yet, we now are discovering Gerard that antibiotics are losing their effectiveness against illness. Disease - causing bacteria are mutating faster than we can come up with new antibiotics to fight the new variations.
insert	0.0	Yet, we now are discovering that antibiotics are losing their effectiveness against illness. Disease - causing bacteria are mutating faster than we can come up verticalization with new antibiotics to fight the new variations.
insert	0.0	Yet, we now are discovering that antibiotics are losing BFXBFX their effectiveness against illness. Disease - causing bacteria are mutating faster than we can come up with new antibiotics to fight the new variations.
insert	0.0	Yet, we now are discovering that antibiotics are losing their effectiveness against illness. Disease - causing bacteria are mutating faster than we can come up with new antibiotics Commtouch to fight the new variations.
insert	0.0	Yet, we now Revolve are discovering that antibiotics are losing their effectiveness against illness. Disease - causing bacteria are mutating faster than we can come up with new antibiotics to fight the new variations.
insert	0.0	Yet, we now are discovering that antibiotics are losing their effectiveness against illness. Disease - causing bacteria are mutating faster than we can come up with Genna new antibiotics to fight the new variations.
insert	0.0	Yet, we now are discovering that antibiotics are losing their effectiveness against illness. Disease - causing bacteria are mutating faster than we can aleve come up with new antibiotics to fight the new variations.
insert	0.0	Yet, we now are discovering that antibiotics are losing their www.atlasair.com effectiveness against illness. Disease - causing bacteria are mutating faster than we can come up with new antibiotics to fight the new variations.
insert	0.0	Yet, we jeweled now are discovering that antibiotics are losing their effectiveness against illness. Disease - causing bacteria are mutating faster than we can come up with new antibiotics to fight the new variations.
original	1.0	Cairo is now home to some 15 million people - a burgeoning population that produces approximately 10,000 tonnes of rubbish per day, putting an enormous strain on public services. In the past 10 years, the government has tried hard to encourage private investment in the refuse sector, but some estimate 4,000 tonnes of waste is left behind every day, festering in the heat as it waits for someone to…
insert	1.0	Cairo is now home to some 15 million people - a burgeoning population that produces approximately 10, 000 tonnes of rubbish per day, putting an enormous strain on public services. In the past 10 years, the government has tried hard to encourage private Carpinteria investment in the refuse sector, but some estimate 4, 000 tonnes of waste is left behind every day, festering in the heat as it waits …
insert	1.0	Cairo is now home to some 15 million people - a burgeoning population that produces approximately 10, 000 tonnes of rubbish per day, putting an enormous strain on public services. In the past 10 years, the government has tried hard to encourage private investment in the refuse sector, but some estimate 4, 000 tonnes of waste is left behind every day, festering in the heat as it waits for someone …
insert	1.0	Cairo is now home to some 15 million people - a burgeoning population that produces approximately 10, 000 tonnes of rubbish per day, putting an enormous strain on public services. In the past 10 years, the government has HomePath tried hard to encourage private investment in the refuse sector, but some estimate 4, 000 tonnes of waste is left behind every day, festering in the heat as it waits for…
insert	1.0	Cairo is now home to some 15 million people - a burgeoning population that produces approximately 10, 000 tonnes of rubbish per day, putting an enormous strain on public services. In the past 10 years, the government has tried hard to encourage private investment in the refuse sector, but some estimate 4, 000 tonnes of waste is left behind every day, festering in the heat as it waits Al for someo…
insert	1.0	Cairo is now home to some 15 million people - a burgeoning population that produces approximately 10, 000 tonnes of rubbish per day, putting an enormous strain on public services. In the past 10 years, the government has tried hard to encourage Karl private investment in the refuse sector, but some estimate 4, 000 tonnes of waste is left behind every day, festering in the heat as it waits for som…
insert	1.0	Cairo is now home to some 15 million people - a burgeoning population that produces approximately 10, 000 tonnes of rubbish per day, putting an enormous strain on public services. In the past 10 years, the Albatross government has tried hard to encourage private investment in the refuse sector, but some estimate 4, 000 tonnes of waste is left behind every day, festering in the heat as it waits fo…
insert	1.0	Cairo is now home to some 15 million people - a burgeoning population that produces approximately 10, 000 tonnes of rubbish per day, putting an enormous strain on public services. In the past 10 years, the government has tried hard to encourage private investment in the refuse sector, but some estimate 4, 000 tonnes of waste is left behind every day, festering in the heat as it waits for someone …
insert	1.0	Cairo is now home to some 15 million people - a burgeoning population that produces approximately 10, 000 tonnes of rubbish per day, putting an enormous strain on public services. In the past 10 years, the government has tried hard to encourage private investment in the refuse sector, but some estimate 4, 000 tonnes of waste is left behind every day, festering in the heat as it waits for someone …
insert	1.0	Cairo is now home to some 15 million people - a burgeoning population that produces approximately 10, 000 tonnes of rubbish per day, putting an enormous strain on public services. Zem In the past 10 years, the government has tried hard to encourage private investment in the refuse sector, but some estimate 4, 000 tonnes of waste is left behind every day, festering in the heat as it waits for some…
insert	1.0	Cairo is now home to some 15 million people - a burgeoning population that produces approximately 10, 000 tonnes of rubbish per day, putting an enormous strain on public services. In the past 10 years, the government has tried hard to encourage private investment in the refuse sector, but some estimate 4, 000 tonnes of waste is left behind every day, festering in the heat as it waits for someone …
insert	1.0	Cairo is now home to some 15 million people - a burgeoning population that produces approximately 10, 000 tonnes of rubbish per day, putting an enormous strain on Thomas public services. In the past 10 years, the government has tried hard to encourage private investment in the refuse sector, but some estimate 4, 000 tonnes of waste is left behind every day, festering in the heat as it waits for s…
insert	1.0	Cairo is now home to some 15 million people - a burgeoning population that produces approximately 10, 000 tonnes of rubbish per day, putting an enormous strain on public services. In the past 10 years, the government has tried hard to encourage private investment in the refuse sector, but some estimate 4, 000 tonnes of waste is left behind every day, festering in the heat as it waits for someone …
insert	1.0	Cairo is now home to some 15 million people - a burgeoning population that produces approximately 10, 000 tonnes of rubbish per day, putting an enormous strain on public services. In the past 10 years, the government has tried hard to encourage private investment in the refuse sector, but some estimate 4, 000 tonnes of waste is left behind every day, festering in the heat as it waits for someone …
insert	1.0	Cairo is now home to some 15 million people - a burgeoning population that produces approximately 10, 000 tonnes of rubbish per day, putting an enormous strain on public services. In the past 10 years, the government has tried hard to encourage private investment in the refuse sector, Baltika but some estimate 4, 000 tonnes of waste is left behind every day, festering in the heat as it waits for …
insert	1.0	Cairo is now home to some 15 million people - a burgeoning population that produces silver approximately 10, 000 tonnes of rubbish per day, putting an enormous strain on public services. In the past 10 years, the government has tried hard to encourage private investment in the refuse sector, but some estimate 4, 000 tonnes of waste is left behind every day, festering in the heat as it waits for s…
insert	1.0	Cairo is now home to Episcopalian some 15 million people - a burgeoning population that produces approximately 10, 000 tonnes of rubbish per day, putting an enormous strain on public services. In the past 10 years, the government has tried hard to encourage private investment in the refuse sector, but some estimate 4, 000 tonnes of waste is left behind every day, festering in the heat as it waits…
insert	1.0	Cairo is now home to some 15 million Heinz people - a burgeoning population that produces approximately 10, 000 tonnes of rubbish per day, putting an enormous strain on public services. In the past 10 years, the government has tried hard to encourage private investment in the refuse sector, but some estimate 4, 000 tonnes of waste is left behind every day, festering in the heat as it waits for so…
insert	1.0	Cairo is now home to some 15 million people - a burgeoning population that produces approximately 10, 000 tonnes of rubbish per day, putting an enormous strain on public services. In the past 10 years, the government has tried hard to encourage private investment in the refuse sector, but some estimate 4, 000 tonnes of waste is left behind every day, festering in the heat as it waits for someone …
insert	1.0	Cairo is now home to some 15 million people - a burgeoning population that produces approximately 10, 000 tonnes of rubbish per day, putting an enormous strain on public services. In the past 10 years, the government has tried hard to encourage private investment in the refuse sector, but some estimate 4, 000 tonnes of waste is left behind every day, festering in the heat as it waits for someone …
insert	1.0	Cairo is now home to some 15 million people - a burgeoning population that produces approximately 10, 000 tonnes of rubbish per day, putting an enormous strain on public services. In the past 10 years, the government has tried hard to encourage private investment in Duerring the refuse sector, but some estimate 4, 000 tonnes of waste is left behind every day, festering in the heat as it waits for…
insert	1.0	Cairo is now home to some 15 million people - a burgeoning population that produces approximately 10, 000 tonnes of rubbish per day, putting an enormous strain on public services. In the past 10 years, the government has tried hard to encourage private investment in the refuse sector, but some estimate 4, 000 tonnes of waste is David left behind every day, festering in the heat as it waits for so…
insert	1.0	Cairo is now home to some 15 million people - a burgeoning population that produces approximately 10, 000 tonnes of rubbish per day, putting an enormous strain on public services. In the past 10 years, the government has tried hard to encourage private investment in the refuse sector, but some estimate 4, 000 tonnes of waste is left behind every Hanchuck day, festering in the heat as it waits for…
insert	1.0	Cairo is now home to some 15 million people - a burgeoning population that produces approximately 10, 000 tonnes of rubbish per day, putting an enormous strain on public services. In the past 10 years, the government has tried hard to encourage private investment in the refuse sector, but some estimate 4, 000 tonnes of waste is left behind every day, festering in the heat as it waits for someone …
insert	1.0	Cairo is now home to some 15 million people - a burgeoning population that produces approximately 10, 000 tonnes of rubbish per day, putting an enormous strain on public services. In the past 10 years, the government has tried hard to encourage private investment Al in the refuse sector, but some estimate 4, 000 tonnes of waste is left behind every day, festering in the heat as it waits for someo…
insert	1.0	Cairo is now home to some 15 million people - a burgeoning population that produces approximately 10, 000 tonnes of rubbish per day, putting an enormous strain on public services. In the past 10 years, the government has tried hard to encourage private investment in the refuse sector, but some estimate 4, 000 tonnes of waste is left behind every day, insalata festering in the heat as it waits for…
insert	1.0	Cairo is now home to some 15 million people - a burgeoning population that produces approximately 10, 000 tonnes of rubbish per day, putting an enormous strain on public services. In the past 10 years, the government has tried hard to encourage private investment in the refuse sector, but some estimate 4, 000 tonnes of waste is left behind every day, festering in the heat as it waits for someone …
insert	1.0	Cairo is now home to some 15 million people - a burgeoning population that produces approximately 10, 000 tonnes of rubbish per day, putting an enormous strain on public services. In the past 10 years, the government has tried hard to encourage private investment in the refuse sector, but some estimate 4, 000 tonnes of waste is left behind every day, festering in the heat as it waits for someone …
insert	1.0	Cairo is now home to some 15 million people - a burgeoning population that produces approximately 10, 000 tonnes of rubbish per day, putting an enormous strain on public services. In the past 10 years, the government has tried hard to encourage private investment in the refuse sector, but some estimate 4, 000 tonnes of waste is left behind every day, festering in the heat as it waits for someone …
insert	1.0	Cairo is now home to some 15 million people - a burgeoning population that produces approximately 10, 000 tonnes of rubbish per day, putting an enormous strain on public services. In the past 10 years, the government has tried hard to encourage private investment in the refuse sector, but some estimate 4, 000 tonnes of waste is left behind every day, festering in the heat as it GAnderson waits fo…
insert	1.0	Cairo is now home to some 15 million people - a burgeoning population that produces approximately 10, 000 tonnes of rubbish per day, putting an enormous strain on public services. In the past 10 years, the government has tried hard to encourage private investment in the refuse sector, but some estimate 4, 000 tonnes of waste is left behind every day, festering in the heat as it waits for someone …
insert	1.0	Cairo is now home to some 15 million people - a burgeoning population that produces approximately 10, 000 tonnes of rubbish per day, putting an enormous strain on public leader services. In the past 10 years, the government has tried hard to encourage private investment in the refuse sector, but some estimate 4, 000 tonnes of waste is left behind every day, festering in the heat as it waits for s…
insert	1.0	Cairo is now home to some 15 million people - a burgeoning population that produces approximately 10, 000 tonnes of rubbish Mayor per day, putting an enormous strain on public services. In the past 10 years, the government has tried hard to encourage private investment in the refuse sector, but some estimate 4, 000 tonnes of waste is left behind every day, festering in the heat as it waits for so…
original	1.0	The Amish community in Pennsylvania, which numbers about 55,000, lives an agrarian lifestyle, shunning technological advances like electricity and automobiles. And many say their insular lifestyle gives them a sense that they are protected from the violence of American society. But as residents gathered near the school, some wearing traditional garb and arriving in horse-drawn buggies, they said …
insert	1.0	The Amish community in Pennsylvania, which numbers about 55, 000, lives an agrarian lifestyle, shunning technological advances like electricity and automobiles. And many say their insular lifestyle gives them a sense that they are protected from the violence of American society. But as residents gathered near the school, some wearing traditional garb and arriving in horse - drawn buggies, they sa…
insert	1.0	The Amish community in Pennsylvania, which numbers about 55, 000, lives an agrarian lifestyle, shunning technological advances like electricity and automobiles. And many say their insular lifestyle gives them a sense that they are protected from wealthiest the violence of American society. But as residents gathered near the school, some wearing traditional garb and arriving in horse - drawn buggi…
insert	1.0	The Amish community in Pennsylvania, which numbers about 55, 000, lives an agrarian lifestyle, shunning technological advances like electricity and automobiles. And many say their Chemetics insular lifestyle gives them a sense that they are protected from the violence of American society. But as residents gathered near the school, some wearing traditional garb and arriving in horse - drawn buggie…
insert	1.0	The Amish community in Pennsylvania, which numbers about 55, 000, lives an agrarian lifestyle, shunning technological advances like electricity and automobiles. And many say their insular lifestyle gives them a sense that they are protected from the violence of American society. But as residents gathered near the school, some wearing traditional garb and arriving in horse - drawn buggies, they sa…
insert	1.0	The Amish community in Pennsylvania, which numbers about 55, 000, lives an agrarian lifestyle, shunning technological advances like electricity and automobiles. And many say their insular lifestyle gives them a sense that they are protected from the violence of American society. But as residents gathered near the school, some wearing traditional garb and arriving excluding in horse - drawn buggie…
insert	1.0	The Amish community in Pennsylvania, which numbers about 55, 000, lives an agrarian lifestyle, shunning technological advances like electricity and automobiles. And many say their insular lifestyle gives them a sense that they are protected from the violence of American society. But as residents gathered near the school, some wearing traditional garb and arriving in horse - drawn buggies, they sa…
insert	1.0	The Amish community in Pennsylvania, which numbers about 55, 000, lives an agrarian lifestyle, shunning technological advances like electricity and automobiles. And many say their insular lifestyle gives them a sense that they are protected from the violence of American society. But as residents gathered near the school, some wearing traditional garb and arriving in horse - drawn buggies, they sa…
insert	1.0	The Amish community in Pennsylvania, which numbers about 55, 000, lives an agrarian lifestyle, shunning technological advances like electricity and automobiles. And many say their insular lifestyle gives them a sense that they are protected from the violence of American society. But as residents gathered near the school, some wearing traditional garb and arriving in horse - drawn buggies, they sa…
insert	1.0	The Amish community in Pennsylvania, which numbers about 55, 000, lives an agrarian lifestyle, shunning technological advances like electricity and automobiles. And many say their insular lifestyle gives them a sense that they are protected from the violence of American society. But as residents gathered near the school, some wearing traditional garb and arriving in horse - drawn buggies, they sa…
insert	1.0	The Amish community in Pennsylvania, which numbers about 55, 000, lives an agrarian lifestyle, shunning technological advances like electricity and automobiles. And many say their insular lifestyle gives them a sense that Billy they are protected from the violence of American society. But as residents gathered near the school, some wearing traditional garb and arriving in horse - drawn buggies, t…
insert	1.0	The Amish community in Pennsylvania, which numbers about 55, 000, lives an agrarian lifestyle, shunning technological advances like electricity and automobiles. And many say their MMO insular lifestyle gives them a sense that they are protected from the violence of American society. But as residents gathered near the school, some wearing traditional garb and arriving in horse - drawn buggies, the…
insert	1.0	The Amish community in Pennsylvania, which numbers about 55, 000, lives an agrarian lifestyle, shunning technological advances like electricity and automobiles. And many say their insular lifestyle gives them a sense that they are protected from the violence of American society. But as residents gathered near the school, some wearing traditional garb and arriving in horse - drawn buggies, they sa…
insert	1.0	The Amish community in Pennsylvania, which numbers about 55, 000, lives an agrarian lifestyle, shunning technological advances like electricity and automobiles. And many say their insular lifestyle gives them a sense that they are protected from the violence of American society. But as residents gathered near the school, some wearing traditional garb and arriving in horse - drawn buggies, they sa…
insert	1.0	The Amish community in Pennsylvania, which numbers about 55, 000, lives an agrarian lifestyle, shunning technological advances like electricity and automobiles. And many say their insular lifestyle gives them a sense that they are protected from the violence of American society. But as residents gathered near the school, some wearing traditional garb and arriving in horse - drawn buggies, they sa…
insert	1.0	The Amish community in Pennsylvania, which numbers about 55, Norway 000, lives an agrarian lifestyle, shunning technological advances like electricity and automobiles. And many say their insular lifestyle gives them a sense that they are protected from the violence of American society. But as residents gathered near the school, some wearing traditional garb and arriving in horse - drawn buggies, …
insert	1.0	The Amish community in Pennsylvania, which numbers about 55, 000, lives an agrarian lifestyle, shunning technological advances like electricity and automobiles. And many say their insular lifestyle gives them a sense that they are protected from the violence of American society. But as residents gathered near the school, some wearing traditional garb and arriving in horse - drawn buggies, they sa…
insert	1.0	The Amish community in Pennsylvania, which numbers about 55, 000, lives an agrarian lifestyle, shunning technological advances like electricity and automobiles. And many say their insular lifestyle gives them a sense that they are protected from the violence of American society. But as residents gathered near the school, some wearing traditional garb and arriving in horse - drawn buggies, they sa…
insert	1.0	The Amish community in Pennsylvania, which numbers about 55, 000, lives an agrarian lifestyle, shunning technological advances like electricity and automobiles. And many say their insular lifestyle gives them a sense that they are protected from the violence of American society. But as residents gathered near the school, some wearing traditional garb and arriving in horse - drawn buggies, they sa…
insert	1.0	The Amish community in Pennsylvania, Alan which numbers about 55, 000, lives an agrarian lifestyle, shunning technological advances like electricity and automobiles. And many say their insular lifestyle gives them a sense that they are protected from the violence of American society. But as residents gathered near the school, some wearing traditional garb and arriving in horse - drawn buggies, th…
insert	1.0	The Amish community in Pennsylvania, which numbers about 55, 000, lives an agrarian lifestyle, shunning technological advances like electricity and automobiles. And many say their insular lifestyle gives them a sense that they are protected from the violence of American society. But as residents gathered near the school, some wearing traditional garb and arriving in horse - drawn buggies, Imphal …
insert	1.0	The Amish community in Pennsylvania, which numbers about 55, 000, lives an agrarian lifestyle, shunning technological advances like electricity and automobiles. And many say Vijay their insular lifestyle gives them a sense that they are protected from the violence of American society. But as residents gathered near the school, some wearing traditional garb and arriving in horse - drawn buggies, t…
insert	1.0	The Amish community in Pennsylvania, which numbers about 55, 000, lives an agrarian lifestyle, shunning technological advances like electricity and automobiles. And many say their insular lifestyle gives them a sense that they are protected from the violence of American society. But as residents gathered near the school, some wearing traditional garb and arriving in horse - drawn buggies, they sa…
insert	1.0	The Amish community in Pennsylvania, which numbers about 55, 000, lives an agrarian lifestyle, shunning technological advances like electricity and automobiles. And many say their insular lifestyle gives them a sense that they are protected from the violence of American society. But as residents gathered near the school, some wearing traditional garb and arriving in horse - drawn buggies, they sa…
insert	1.0	The Amish community in Pennsylvania, which numbers about 55, 000, lives an agrarian lifestyle, shunning technological advances like electricity and automobiles. And many say their insular lifestyle gives them a sense that they are protected from the violence of American society. But as residents gathered near the school, some wearing traditional garb and arriving in horse - drawn buggies, they sa…
insert	1.0	The Amish community in Pennsylvania, which numbers about 55, 000, lives an agrarian lifestyle, shunning technological advances like electricity and automobiles. And many say their insular lifestyle gives them a sense that they are protected from the violence Boss of American society. But as residents gathered near the school, some wearing traditional garb and arriving in horse - drawn buggies, th…
insert	1.0	The Amish community in Pennsylvania, which numbers about 55, 000, lives an agrarian lifestyle, shunning technological advances like electricity and automobiles. And many say their insular lifestyle gives them a sense that they are protected from the violence of American society. But as residents gathered near the school, some wearing traditional garb and arriving in horse - drawn buggies, they sa…
insert	1.0	The Amish community in Pennsylvania, which numbers about 55, 000, lives an agrarian lifestyle, shunning technological advances like electricity and automobiles. And many say their insular lifestyle gives them a sense that they are protected from the violence of American society. But as residents gathered near the school, some wearing traditional garb and arriving in horse - drawn buggies, they sa…
insert	1.0	The Amish community in Pennsylvania, which numbers about 55, 000, lives an agrarian lifestyle, shunning technological advances like electricity and automobiles. And many say their insular lifestyle gives them a sense that they are protected from the violence of American society. But as residents gathered near the school, some wearing traditional garb and arriving in horse - drawn buggies, they sa…
insert	1.0	The Amish community in Pennsylvania, which numbers about 55, 000, lives an agrarian lifestyle, shunning technological advances like electricity and automobiles. And many say their insular lifestyle gives them a sense that they are protected from the violence of American society. But as residents gathered near the school, some wearing traditional garb and arriving in horse - drawn buggies, they sa…
insert	1.0	The Amish community in Pennsylvania, which numbers about 55, 000, lives an agrarian lifestyle, shunning technological advances like electricity and automobiles. And many say their insular lifestyle gives them a sense that they are protected from the violence of American society. But as residents gathered near the school, some wearing traditional garb and arriving in horse - drawn buggies, they sa…
insert	1.0	The Amish community in Pennsylvania, which numbers about 55, 000, lives an agrarian lifestyle, shunning technological advances like electricity and automobiles. And many say their insular lifestyle gives them a sense that they are protected from the violence of American society. But as residents gathered near the school, some wearing traditional garb and arriving in horse - drawn buggies, they sa…
insert	1.0	The Amish community in Pennsylvania, which numbers about 55, 000, lives an agrarian lifestyle, shunning technological advances like electricity and automobiles. And many say their insular lifestyle gives them a sense that they are protected from the violence of American society. But as residents gathered near the school, some wearing traditional garb NYI and arriving in horse - drawn buggies, the…
original	0.0	Security forces were on high alert after an election campaign in which more than 1,000 people, including seven election candidates, have been killed.
insert	0.0	Colquitt Security forces were on high alert after an election campaign in which more than 1, 000 people, including seven election candidates, have been killed.
insert	0.0	Security forces were on high alert after an election Priests campaign in which more than 1, 000 people, including seven election candidates, have been killed.
insert	0.0	Security forces were on high alert after HBOT an election campaign in which more than 1, 000 people, including seven election candidates, have been killed.
insert	0.0	Security forces were on high alert after an election campaign in which more than 1, 000 people, including seven election candidates, have been Dekania killed.
insert	0.0	Security forces were on high alert after an coach election campaign in which more than 1, 000 people, including seven election candidates, have been killed.
insert	0.0	Security forces were on high alert after an election campaign in which more than 1, 000 people, including seven election Rogak candidates, have been killed.
insert	0.0	Security forces were on high alert after an TEMPUR election campaign in which more than 1, 000 people, including seven election candidates, have been killed.
insert	0.0	Security forces were on high alert after an election campaign in which more than 1, 000 people, including seven election candidates, have been Jadriyah killed.
insert	0.0	Security forces were on high alert after an election campaign in which Checketts more than 1, 000 people, including seven election candidates, have been killed.
insert	0.0	Security forces were PRINCE on high alert after an election campaign in which more than 1, 000 people, including seven election candidates, have been killed.
insert	0.0	Security forces were on high alert after an election campaign in Bewleys which more than 1, 000 people, including seven election candidates, have been killed.
insert	0.0	Security forces were Jaspe on high alert after an election campaign in which more than 1, 000 people, including seven election candidates, have been killed.
insert	0.0	Security forces were on Jerusalem high alert after an election campaign in which more than 1, 000 people, including seven election candidates, have been killed.
insert	0.0	Security forces were on high alert after an election campaign in which more than 1, 000 people, including Bethalto seven election candidates, have been killed.
insert	0.0	Security forces were on high alert after an election campaign in spread which more than 1, 000 people, including seven election candidates, have been killed.
insert	0.0	Security forces cachaca were on high alert after an election campaign in which more than 1, 000 people, including seven election candidates, have been killed.
insert	0.0	Security forces were on high alert after an election glaring campaign in which more than 1, 000 people, including seven election candidates, have been killed.
insert	0.0	Security forces were on high alert after Suriya an election campaign in which more than 1, 000 people, including seven election candidates, have been killed.
insert	0.0	Security forces were on high alert after an election campaign in which more than 1, 000 Fabrizio people, including seven election candidates, have been killed.
insert	0.0	Security forces were on high alert after an election campaign in Tranz which more than 1, 000 people, including seven election candidates, have been killed.
insert	0.0	Security forces melisma were on high alert after an election campaign in which more than 1, 000 people, including seven election candidates, have been killed.
insert	0.0	Security forces were on high alert after an election campaign in which lib more than 1, 000 people, including seven election candidates, have been killed.
insert	0.0	Security forces were on high alert after an election campaign in which more than 1, 000 people, including seven election candidates, have been Skyland killed.
insert	0.0	Security forces were on high alert after an election campaign in which more than 1, 000 people, including seven election candidates, have Frenchkiss been killed.
insert	0.0	Security forces were Elimination on high alert after an election campaign in which more than 1, 000 people, including seven election candidates, have been killed.
insert	0.0	Security forces were on high alert after an election campaign flagged in which more than 1, 000 people, including seven election candidates, have been killed.
insert	0.0	Queenston Security forces were on high alert after an election campaign in which more than 1, 000 people, including seven election candidates, have been killed.
insert	0.0	Security forces were on high alert after an election campaign arraigning in which more than 1, 000 people, including seven election candidates, have been killed.
insert	0.0	Security forces were on high alert after an election campaign in en which more than 1, 000 people, including seven election candidates, have been killed.
insert	0.0	Security forces were on high alert after an election campaign in which more than 1, 000 people, including seven election candidates, have been Epping killed.
insert	0.0	Security forces were on high alert after an election campaign in which more than 1, 000 people, including seven Tunisia election candidates, have been killed.
insert	0.0	Security forces were on high alert after an election campaign in which Bike more than 1, 000 people, including seven election candidates, have been killed.
original	0.0	In 1979, the leaders signed the Egypt-Israel peace treaty on the White House lawn. Both President Begin and Sadat received the Nobel Peace Prize for their work. The two nations have enjoyed peaceful relations to this day.
insert	0.0	In 1979, the leaders signed the Egypt - Israel peace treaty on Renee the White House lawn. Both President Begin and Sadat received the Nobel Peace Prize for their work. The two nations have enjoyed peaceful relations to this day.
insert	0.0	In 1979, the leaders signed the Egypt - Israel peace treaty on the White House lawn. Osnabrueck Both President Begin and Sadat received the Nobel Peace Prize for their work. The two nations have enjoyed peaceful relations to this day.
insert	0.0	In 1979, the leaders signed the Egypt - Israel peace treaty on the White House lawn. Both President Begin and Sadat received the Nobel Peace Prize for their work. The two nations have enjoyed peaceful Kheyre relations to this day.
insert	0.0	In 1979, the leaders signed the Egypt - Israel peace treaty NACME on the White House lawn. Both President Begin and Sadat received the Nobel Peace Prize for their work. The two nations have enjoyed peaceful relations to this day.
insert	0.0	In 1979, the leaders signed the Egypt - Israel peace treaty on the White House lawn. Both President Begin and Sadat received the Nobel Peace FusionOne Prize for their work. The two nations have enjoyed peaceful relations to this day.
insert	0.0	In Teijelo 1979, the leaders signed the Egypt - Israel peace treaty on the White House lawn. Both President Begin and Sadat received the Nobel Peace Prize for their work. The two nations have enjoyed peaceful relations to this day.
insert	0.0	In 1979, the leaders signed the Egypt - Israel peace treaty on the White operator House lawn. Both President Begin and Sadat received the Nobel Peace Prize for their work. The two nations have enjoyed peaceful relations to this day.
insert	0.0	In 1979, the leaders signed the Egypt - Israel peace treaty on the White House lawn. gaffe Both President Begin and Sadat received the Nobel Peace Prize for their work. The two nations have enjoyed peaceful relations to this day.
insert	0.0	In 1979, the leaders signed the Egypt - Israel peace treaty on the White House lawn. Both President Begin and Sadat received the Nobel Peace Prize for their work. The two nations have enjoyed Attorney peaceful relations to this day.
insert	0.0	In 1979, the leaders signed the Egypt - Israel peace treaty on the White House lawn. Both President Begin and Sadat received the Nobel Peace Prize for their work. The two nations have 'm enjoyed peaceful relations to this day.
insert	0.0	In 1979, the leaders signed the Egypt - Israel peace treaty on the White House lawn. Both President Begin and Sadat received the Nobel Peace Prize for their work. The two nations have enjoyed peaceful plaits relations to this day.
insert	0.0	In 1979, the leaders signed the Egypt - Israel peace treaty on the White House lawn. Patricia Both President Begin and Sadat received the Nobel Peace Prize for their work. The two nations have enjoyed peaceful relations to this day.
insert	0.0	In 1979, the leaders signed the Egypt - Israel peace treaty on the White House lawn. Both President Begin and Sadat received the Nobel Peace Prize for their work. The ALL two nations have enjoyed peaceful relations to this day.
insert	0.0	In 1979, the leaders signed the Egypt - Israel peace treaty on the White House lawn. Both President Begin and Sadat received the Nobel Peace Prize for their work. The two nations have enjoyed peaceful relations to OPTIONS this day.
insert	0.0	In 1979, the Inc. leaders signed the Egypt - Israel peace treaty on the White House lawn. Both President Begin and Sadat received the Nobel Peace Prize for their work. The two nations have enjoyed peaceful relations to this day.
insert	0.0	In 1979, the leaders signed pre the Egypt - Israel peace treaty on the White House lawn. Both President Begin and Sadat received the Nobel Peace Prize for their work. The two nations have enjoyed peaceful relations to this day.
insert	0.0	In 1979, the leaders signed the Credit Egypt - Israel peace treaty on the White House lawn. Both President Begin and Sadat received the Nobel Peace Prize for their work. The two nations have enjoyed peaceful relations to this day.
insert	0.0	In 1979, the leaders signed the Egypt - Israel peace treaty on the White House lawn. Both President Begin and Sadat received the Nobel Peace Prize for their work. The two Buy nations have enjoyed peaceful relations to this day.
insert	0.0	In 1979, the leaders signed the Egypt - Israel peace treaty on the White House lawn. Both President Begin and Sadat received the Nobel Peace Prize for their work. The two nations have enjoyed Sen. peaceful relations to this day.
insert	0.0	Reva In 1979, the leaders signed the Egypt - Israel peace treaty on the White House lawn. Both President Begin and Sadat received the Nobel Peace Prize for their work. The two nations have enjoyed peaceful relations to this day.
insert	0.0	In 1979, the leaders signed the Egypt - Israel peace treaty on the White House lawn. Both President Begin and Geoffrey Sadat received the Nobel Peace Prize for their work. The two nations have enjoyed peaceful relations to this day.
insert	0.0	In 1979, the leaders signed the Egypt - Israel peace treaty on the White House lawn. Both President Winnipeg Begin and Sadat received the Nobel Peace Prize for their work. The two nations have enjoyed peaceful relations to this day.
insert	0.0	In 1979, the leaders signed the Egypt - Israel peace treaty TO on the White House lawn. Both President Begin and Sadat received the Nobel Peace Prize for their work. The two nations have enjoyed peaceful relations to this day.
insert	0.0	In 1979, the leaders signed the Egypt - Israel Nand peace treaty on the White House lawn. Both President Begin and Sadat received the Nobel Peace Prize for their work. The two nations have enjoyed peaceful relations to this day.
insert	0.0	In 1979, the leaders signed the Egypt - Israel peace treaty on the White House lawn. Both President Begin and Sadat prop received the Nobel Peace Prize for their work. The two nations have enjoyed peaceful relations to this day.
insert	0.0	In 1979, the leaders signed the Egypt - Israel peace treaty on the White House lawn. Both President Begin and Sadat received the Nobel Peace Prize for their work. Shareable The two nations have enjoyed peaceful relations to this day.
insert	0.0	In 1979, the leaders signed the Egypt - Israel peace treaty on the White House lawn. Both President Begin and Sadat received the Nobel Peace Prize for Ukraine their work. The two nations have enjoyed peaceful relations to this day.
insert	0.0	In 1979, the leaders signed the Egypt - Israel peace treaty Hammond on the White House lawn. Both President Begin and Sadat received the Nobel Peace Prize for their work. The two nations have enjoyed peaceful relations to this day.
insert	0.0	In 1979, the leaders signed the Egypt - Israel peace treaty on the White House lawn. Both President Begin and Sadat received the Nobel Peace Prize Cheryl for their work. The two nations have enjoyed peaceful relations to this day.
insert	0.0	In 1979, the leaders signed the Egypt - Israel peace treaty on the White House lawn. Both President Begin and Sadat received the Nobel Peace Rhian Prize for their work. The two nations have enjoyed peaceful relations to this day.
insert	0.0	In 1979, the leaders signed the Egypt - Israel peace treaty on the White House lawn. Both President Begin and Sadat received the Nobel Peace Prize for their work. The two nations Gianni have enjoyed peaceful relations to this day.
insert	0.0	In 1979, the leaders signed the Egypt - Israel peace treaty on the White House lawn. Both President Begin and Sadat received the Nobel Fanbase Peace Prize for their work. The two nations have enjoyed peaceful relations to this day.
original	0.0	singer and actress Britney Spears, 24, has filled papers in Los Angeles County Superior Court to divorce her husband Kevin Federline, 28. A spokeswoman for the court, Kathy Roberts stated that the papers cited irreconcilable differences" as the reason for the divorce and have, according to the courts, been legally separated as of Monday, November 6, the same day that Spears appeared on Late Night…
insert	0.0	singer and actress Britney Spears, 24, has filled papers in Los Angeles County Superior Court to divorce her husband Kevin largly Federline, 28. A spokeswoman for the court, Kathy Roberts stated that the papers cited irreconcilable differences " as the reason for the divorce and have, according to the courts, been legally separated as of Monday, November 6, the same day that Spears appeared on La…
insert	0.0	singer and actress Britney Spears, 24, has filled papers in Los Angeles County Superior Court to divorce her husband Kevin Federline, 28. A spokeswoman for the court, Kathy Roberts stated that the papers cited irreconcilable differences " as the reason for the divorce and have, according to Dave the courts, been legally separated as of Monday, November 6, the same day that Spears appeared on Late…
insert	0.0	singer and actress Britney Spears, 24, has filled papers in Los Angeles County Superior Court to divorce her Chevrolet husband Kevin Federline, 28. A spokeswoman for the court, Kathy Roberts stated that the papers cited irreconcilable differences " as the reason for the divorce and have, according to the courts, been legally separated as of Monday, November 6, the same day that Spears appeared on…
insert	0.0	singer and actress Britney Spears, 24, has filled papers in Los Angeles County Superior Court to divorce her Stewardesses husband Kevin Federline, 28. A spokeswoman for the court, Kathy Roberts stated that the papers cited irreconcilable differences " as the reason for the divorce and have, according to the courts, been legally separated as of Monday, November 6, the same day that Spears appeared…
insert	0.0	singer and actress Britney Spears, 24, has filled papers in Los Angeles County Ashley Superior Court to divorce her husband Kevin Federline, 28. A spokeswoman for the court, Kathy Roberts stated that the papers cited irreconcilable differences " as the reason for the divorce and have, according to the courts, been legally separated as of Monday, November 6, the same day that Spears appeared on La…
insert	0.0	singer and actress Britney Spears, 24, has filled papers in Los Angeles County Superior Court to divorce her husband Kevin Federline, 28. A spokeswoman for the court, Kathy Roberts stated that the papers cited irreconcilable differences " as the reason for TO the divorce and have, according to the courts, been legally separated as of Monday, November 6, the same day that Spears appeared on Late N…
insert	0.0	singer and actress Britney Spears, 24, has filled papers in Los Angeles County Superior Court to divorce her husband Kevin Federline, 28. A spokeswoman for the court, Kathy Roberts stated that the papers cited irreconcilable differences " as the reason for the divorce and have, according to the courts, been legally separated as of Rayner Monday, November 6, the same day that Spears appeared on La…
insert	0.0	singer and actress Britney Spears, 24, has filled papers in Los Angeles County Superior Court to divorce her husband Kevin Federline, 28. A spokeswoman for the court, Kathy Roberts stated that the papers cited irreconcilable differences " as the reason for the divorce and duffel have, according to the courts, been legally separated as of Monday, November 6, the same day that Spears appeared on La…
insert	0.0	singer and actress Britney Spears, 24, has filled papers in Los Angeles County Superior Court to divorce her husband Kevin Federline, 28. A spokeswoman for the court, Kathy Roberts stated that the papers cited irreconcilable differences " as the reason for the divorce and have, according to the aerial courts, been legally separated as of Monday, November 6, the same day that Spears appeared on La…
insert	0.0	singer and actress Britney Spears, 24, has filled Sugary papers in Los Angeles County Superior Court to divorce her husband Kevin Federline, 28. A spokeswoman for the court, Kathy Roberts stated that the papers cited irreconcilable differences " as the reason for the divorce and have, according to the courts, been legally separated as of Monday, November 6, the same day that Spears appeared on La…
insert	0.0	singer and actress Britney Spears, 24, has filled papers in Los Angeles County Superior Court to divorce her husband Kevin Federline, 28. A spokeswoman for the court, Kathy Roberts stated that candidate the papers cited irreconcilable differences " as the reason for the divorce and have, according to the courts, been legally separated as of Monday, November 6, the same day that Spears appeared on…
insert	0.0	singer and actress Britney Spears, 24, has filled papers in Los Angeles County Superior Court to divorce her husband Kevin Federline, 28. A spokeswoman for the court, Kathy Roberts stated that the papers cited irreconcilable differences " as the reason for the divorce and have, according to the courts, been legally Rosanne separated as of Monday, November 6, the same day that Spears appeared on L…
insert	0.0	singer and actress Britney Spears, 24, has filled papers in Los Angeles County Superior Court to divorce her husband Kevin Federline, 28. A spokeswoman for the court, Kathy Roberts stated that the papers cited irreconcilable differences " 鸿 as the reason for the divorce and have, according to the courts, been legally separated as of Monday, November 6, the same day that Spears appeared on Late Ni…
insert	0.0	singer and actress Britney Spears, 24, has filled papers in Automotive Los Angeles County Superior Court to divorce her husband Kevin Federline, 28. A spokeswoman for the court, Kathy Roberts stated that the papers cited irreconcilable differences " as the reason for the divorce and have, according to the courts, been legally separated as of Monday, November 6, the same day that Spears appeared o…
insert	0.0	singer and actress Britney Spears, 24, has filled papers in Los Angeles County Superior Court to divorce her husband Kevin Federline, Edible 28. A spokeswoman for the court, Kathy Roberts stated that the papers cited irreconcilable differences " as the reason for the divorce and have, according to the courts, been legally separated as of Monday, November 6, the same day that Spears appeared on La…
insert	0.0	singer and actress Britney Spears, 24, has filled papers in Los Angeles County Superior Court to divorce her husband Kevin Federline, 28. A spokeswoman for the court, Kathy Roberts stated that the papers cited irreconcilable differences " as the reason for the divorce and have, according to the courts, been legally separated as Marguerite of Monday, November 6, the same day that Spears appeared o…
insert	0.0	singer and actress Britney Spears, 24, has filled papers in Los Angeles County Superior Court to Rashard divorce her husband Kevin Federline, 28. A spokeswoman for the court, Kathy Roberts stated that the papers cited irreconcilable differences " as the reason for the divorce and have, according to the courts, been legally separated as of Monday, November 6, the same day that Spears appeared on L…
insert	0.0	singer and actress Britney Spears, 24, has filled papers in Los Angeles County Superior Court to divorce her husband Kevin Federline, 28. A spokeswoman for the court, Kathy Roberts stated that the papers SAN cited irreconcilable differences " as the reason for the divorce and have, according to the courts, been legally separated as of Monday, November 6, the same day that Spears appeared on Late …
insert	0.0	singer and actress Britney Spears, 24, has filled papers in Los Angeles County Superior Court to divorce her husband Kevin Federline, 28. A spokeswoman for the Fruit court, Kathy Roberts stated that the papers cited irreconcilable differences " as the reason for the divorce and have, according to the courts, been legally separated as of Monday, November 6, the same day that Spears appeared on Lat…
insert	0.0	singer and actress Britney Spears, 24, has filled papers in Los Angeles County Superior Court to divorce her husband Kevin Federline, 28. A spokeswoman for the court, Kathy Roberts stated that the papers cited irreconcilable Redbird differences " as the reason for the divorce and have, according to the courts, been legally separated as of Monday, November 6, the same day that Spears appeared on L…
insert	0.0	singer and actress Britney Spears, 24, operative has filled papers in Los Angeles County Superior Court to divorce her husband Kevin Federline, 28. A spokeswoman for the court, Kathy Roberts stated that the papers cited irreconcilable differences " as the reason for the divorce and have, according to the courts, been legally separated as of Monday, November 6, the same day that Spears appeared on…
insert	0.0	singer and actress Britney Spears, 24, has filled papers in Los Angeles County Superior Court to divorce her husband Kevin Federline, 28. A spokeswoman for the court, Kathy Roberts stated that the papers cited irreconcilable differences " as the Knouse reason for the divorce and have, according to the courts, been legally separated as of Monday, November 6, the same day that Spears appeared on La…
insert	0.0	singer and actress Britney Spears, 24, has filled papers arrogantly in Los Angeles County Superior Court to divorce her husband Kevin Federline, 28. A spokeswoman for the court, Kathy Roberts stated that the papers cited irreconcilable differences " as the reason for the divorce and have, according to the courts, been legally separated as of Monday, November 6, the same day that Spears appeared o…
insert	0.0	singer and actress Britney Spears, 24, has filled papers in Los Angeles County Superior Court to divorce her husband Kevin Federline, 28. A spokeswoman for the court, Kathy Roberts stated that the papers cited irreconcilable differences " as the reason for Benhall the divorce and have, according to the courts, been legally separated as of Monday, November 6, the same day that Spears appeared on L…
insert	0.0	singer and actress Britney Spears, 24, has filled papers in Los Angeles County Superior Court to divorce her husband Kevin Federline, 28. A spokeswoman for the court, Kathy Roberts stated that the papers cited irreconcilable differences " as Buckman the reason for the divorce and have, according to the courts, been legally separated as of Monday, November 6, the same day that Spears appeared on L…
insert	0.0	singer and actress Britney Spears, 24, has filled papers in Los Angeles County Superior Court to divorce Duggar her husband Kevin Federline, 28. A spokeswoman for the court, Kathy Roberts stated that the papers cited irreconcilable differences " as the reason for the divorce and have, according to the courts, been legally separated as of Monday, November 6, the same day that Spears appeared on La…
insert	0.0	singer and actress Britney Spears, 24, has filled papers in Los Angeles County Superior Court to divorce her husband Kevin Federline, 28. A spokeswoman for the court, Kathy Roberts stated that the papers cited irreconcilable differences " as the reason for the divorce and have, according to the courts, been legally separated as of Monday, November 6, By the same day that Spears appeared on Late N…
insert	0.0	singer and actress Britney Gammons Spears, 24, has filled papers in Los Angeles County Superior Court to divorce her husband Kevin Federline, 28. A spokeswoman for the court, Kathy Roberts stated that the papers cited irreconcilable differences " as the reason for the divorce and have, according to the courts, been legally separated as of Monday, November 6, the same day that Spears appeared on L…
insert	0.0	singer and actress Britney Spears, 24, has filled papers in Los Angeles County Superior Court to divorce her husband Kevin Federline, 28. A spokeswoman for the court, Kathy Roberts stated that the papers cited irreconcilable differences " as the reason for BootB the divorce and have, according to the courts, been legally separated as of Monday, November 6, the same day that Spears appeared on Lat…
insert	0.0	singer and actress Britney Spears, 24, has filled papers in Los Angeles County Superior Court to divorce her husband Kevin Mukesh Federline, 28. A spokeswoman for the court, Kathy Roberts stated that the papers cited irreconcilable differences " as the reason for the divorce and have, according to the courts, been legally separated as of Monday, November 6, the same day that Spears appeared on La…
insert	0.0	singer and actress Britney Spears, Atef 24, has filled papers in Los Angeles County Superior Court to divorce her husband Kevin Federline, 28. A spokeswoman for the court, Kathy Roberts stated that the papers cited irreconcilable differences " as the reason for the divorce and have, according to the courts, been legally separated as of Monday, November 6, the same day that Spears appeared on Late…
insert	0.0	singer and actress Britney Spears, 24, has filled papers in Los Angeles County Superior Court to divorce her husband Kevin Federline, 28. A spokeswoman for the court, Kathy Roberts stated that the papers cited irreconcilable differences " as the reason for the divorce and have, according to the courts, been legally separated as of Monday, November 6, the same day that Spears appeared on Late Nigh…
original	0.0	Following the successful bid to bring the 2010 Ryder Cup to Wales, the Wales Tourist Board has wasted little time in commissioning work to ensure that the benefits accruing from the event are felt throughout the country.
insert	0.0	Following Instructional the successful bid to bring the 2010 Ryder Cup to Wales, the Wales Tourist Board has wasted little time in commissioning work to ensure that the benefits accruing from the event are felt throughout the country.
insert	0.0	Following the successful trolling bid to bring the 2010 Ryder Cup to Wales, the Wales Tourist Board has wasted little time in commissioning work to ensure that the benefits accruing from the event are felt throughout the country.
insert	0.0	Following the submissive successful bid to bring the 2010 Ryder Cup to Wales, the Wales Tourist Board has wasted little time in commissioning work to ensure that the benefits accruing from the event are felt throughout the country.
insert	0.0	Following the successful bid to bring the 2010 Ryder Cup to Wales, the Wales Tourist Board has wasted little time in Twilight commissioning work to ensure that the benefits accruing from the event are felt throughout the country.
insert	0.0	Following PUBLIC the successful bid to bring the 2010 Ryder Cup to Wales, the Wales Tourist Board has wasted little time in commissioning work to ensure that the benefits accruing from the event are felt throughout the country.
insert	0.0	Stanford Following the successful bid to bring the 2010 Ryder Cup to Wales, the Wales Tourist Board has wasted little time in commissioning work to ensure that the benefits accruing from the event are felt throughout the country.
insert	0.0	Following the successful bid to bring the 2010 Ryder Cup to Wales, the Nabeshin Wales Tourist Board has wasted little time in commissioning work to ensure that the benefits accruing from the event are felt throughout the country.
insert	0.0	Following the successful bid to bring the 2010 Ryder Cup to Wales, Varanasi the Wales Tourist Board has wasted little time in commissioning work to ensure that the benefits accruing from the event are felt throughout the country.
insert	0.0	Following the successful bid to bring the 2010 Ryder Cup to Wales, the Wales Tourist Board has wasted One## little time in commissioning work to ensure that the benefits accruing from the event are felt throughout the country.
insert	0.0	Following the successful bid to bring the 2010 Ryder Cup to Wales, the Wales Tourist Board has wasted little time in commissioning work to ensure that the benefits accruing from the event are felt throughout CLIVE the country.
insert	0.0	Following the successful bid to bring the 2010 Ryder Cup to Wales, the Wales Tourist Board Mikkel has wasted little time in commissioning work to ensure that the benefits accruing from the event are felt throughout the country.
insert	0.0	Following the successful bid to bring the 2010 Ryder Cup to NYSE Wales, the Wales Tourist Board has wasted little time in commissioning work to ensure that the benefits accruing from the event are felt throughout the country.
insert	0.0	Following the successful bid to bring the 2010 Ryder Cup to Wales, the Wales Tourist Board has wasted little time in commissioning work to ensure Variable that the benefits accruing from the event are felt throughout the country.
insert	0.0	Following the successful bid to bring the 2010 Ryder Cup to Wales, the Wales Tourist Daijiro Board has wasted little time in commissioning work to ensure that the benefits accruing from the event are felt throughout the country.
insert	0.0	Following the successful bid to bring the 2010 Ryder Cup to Wales, the Wales Tourist Board has wasted little time in commissioning work to ensure that the benefits Actors accruing from the event are felt throughout the country.
insert	0.0	Following the successful bid to bring the 2010 Ryder Cup to Wales, the Wales Tourist Board has wasted little time in Al commissioning work to ensure that the benefits accruing from the event are felt throughout the country.
insert	0.0	Following the successful bid to bring the 2010 Ryder Cup to Wales, the Wales Tourist Board has wasted little time in commissioning work to ensure that ANRA the benefits accruing from the event are felt throughout the country.
insert	0.0	Following Caperton the successful bid to bring the 2010 Ryder Cup to Wales, the Wales Tourist Board has wasted little time in commissioning work to ensure that the benefits accruing from the event are felt throughout the country.
insert	0.0	Following the successful bid to bring the 2010 Ryder Cup to Phil Wales, the Wales Tourist Board has wasted little time in commissioning work to ensure that the benefits accruing from the event are felt throughout the country.
insert	0.0	Following the successful bid to Clamour bring the 2010 Ryder Cup to Wales, the Wales Tourist Board has wasted little time in commissioning work to ensure that the benefits accruing from the event are felt throughout the country.
insert	0.0	Following the successful bid to bring the 2010 Ryder Cup to Wales, the ISLAND Wales Tourist Board has wasted little time in commissioning work to ensure that the benefits accruing from the event are felt throughout the country.
insert	0.0	Following the successful bid to bring the 2010 Ryder Cup to Morvich Wales, the Wales Tourist Board has wasted little time in commissioning work to ensure that the benefits accruing from the event are felt throughout the country.
insert	0.0	Following the successful bid to bring soooooo the 2010 Ryder Cup to Wales, the Wales Tourist Board has wasted little time in commissioning work to ensure that the benefits accruing from the event are felt throughout the country.
insert	0.0	Following the successful bid to bring the 2010 Ryder Cup to Wales, the Wales Tourist Board has wasted little time attempted in commissioning work to ensure that the benefits accruing from the event are felt throughout the country.
insert	0.0	Following the successful bid Kodey to bring the 2010 Ryder Cup to Wales, the Wales Tourist Board has wasted little time in commissioning work to ensure that the benefits accruing from the event are felt throughout the country.
insert	0.0	Following the successful bid to bring the 2010 Ryder BLUNTS Cup to Wales, the Wales Tourist Board has wasted little time in commissioning work to ensure that the benefits accruing from the event are felt throughout the country.
insert	0.0	Following the Khau successful bid to bring the 2010 Ryder Cup to Wales, the Wales Tourist Board has wasted little time in commissioning work to ensure that the benefits accruing from the event are felt throughout the country.
insert	0.0	Following the successful bid to bring the 2010 Ryder Cup to Wales, the Wales Tourist Board has wasted little time in commissioning Fades work to ensure that the benefits accruing from the event are felt throughout the country.
insert	0.0	Following the successful bid to Kaltofen bring the 2010 Ryder Cup to Wales, the Wales Tourist Board has wasted little time in commissioning work to ensure that the benefits accruing from the event are felt throughout the country.
insert	0.0	Following the successful bid to bring the 2010 Ryder Cup to Wales, TiN the Wales Tourist Board has wasted little time in commissioning work to ensure that the benefits accruing from the event are felt throughout the country.
insert	0.0	Following the successful bid to bring the 2010 Ryder Cup to Chris Wales, the Wales Tourist Board has wasted little time in commissioning work to ensure that the benefits accruing from the event are felt throughout the country.
insert	0.0	Following the successful Erics bid to bring the 2010 Ryder Cup to Wales, the Wales Tourist Board has wasted little time in commissioning work to ensure that the benefits accruing from the event are felt throughout the country.
original	0.0	Steve Jobs was attacked by Sculley and other Apple executives for not delivering enough hot new products and resigned from the company a few weeks later.
insert	0.0	Steve Jobs was attacked by Sculley and other Narcotics Apple executives for not delivering enough hot new products and resigned from the company a few weeks later.
insert	0.0	Steve Jobs was attacked by Sculley and other Apple executives for not delivering enough hot new products and resigned from the company a few Leithy weeks later.
insert	0.0	Steve Jobs was attacked by Sculley and other Apple executives for not delivering enough hot new products and resigned from the company a Mustapha few weeks later.
insert	0.0	Steve Jobs was attacked by Sculley and other Apple executives for not delivering enough hot 6ft new products and resigned from the company a few weeks later.
insert	0.0	Steve Jobs was attacked by Sculley and other Apple kilobits executives for not delivering enough hot new products and resigned from the company a few weeks later.
insert	0.0	Steve Jobs was attacked by Sculley and other Yeni Apple executives for not delivering enough hot new products and resigned from the company a few weeks later.
insert	0.0	Steve Jobs was attacked by Sprint Sculley and other Apple executives for not delivering enough hot new products and resigned from the company a few weeks later.
insert	0.0	Steve Jobs was attacked Nimnicht by Sculley and other Apple executives for not delivering enough hot new products and resigned from the company a few weeks later.
insert	0.0	Steve Jobs was â attacked by Sculley and other Apple executives for not delivering enough hot new products and resigned from the company a few weeks later.
insert	0.0	Steve Jobs was attacked by Sculley and other Apple executives for Kyung not delivering enough hot new products and resigned from the company a few weeks later.
insert	0.0	Steve Jobs was attacked by Sculley and other Apple executives for not delivering enough hot new products and resigned from the company a modular few weeks later.
insert	0.0	Steve Jobs was attacked by Sculley and other Apple executives for not delivering enough hot new products and resigned from the company Kriss a few weeks later.
insert	0.0	Steve Jobs was attacked by Sculley and other Apple executives for not NORSE delivering enough hot new products and resigned from the company a few weeks later.
insert	0.0	Steve Jobs was attacked CRIMES by Sculley and other Apple executives for not delivering enough hot new products and resigned from the company a few weeks later.
insert	0.0	Steve Jobs was attacked by Sculley and other Apple executives for not delivering enough hot new products and resigned from the company Paul a few weeks later.
insert	0.0	Steve Lori Jobs was attacked by Sculley and other Apple executives for not delivering enough hot new products and resigned from the company a few weeks later.
insert	0.0	Steve Jobs was attacked by Sculley and Zhang other Apple executives for not delivering enough hot new products and resigned from the company a few weeks later.
insert	0.0	Steve Jobs was attacked by Sculley and other Apple executives for not delivering enough hot new products and resigned from the company a Raghuram few weeks later.
insert	0.0	Steve coherent Jobs was attacked by Sculley and other Apple executives for not delivering enough hot new products and resigned from the company a few weeks later.
insert	0.0	Steve Jobs was attacked by Sculley and other Apple executives for not delivering enough hot new Neofytou products and resigned from the company a few weeks later.
insert	0.0	Steve Jobs was attacked by Sculley and other Apple executives for not delivering enough hot new products and Shawayas resigned from the company a few weeks later.
insert	0.0	Steve Jobs was attacked by Sculley and other Apple executives for not delivering enough hot new products and resigned from the company FORE a few weeks later.
insert	0.0	Steve Jobs was attacked by Sculley and other Apple executives for not delivering enough hot new Frog products and resigned from the company a few weeks later.
insert	0.0	Steve Jobs was attacked by Sculley and other Apple executives for not delivering enough hot new products and Lockerbie resigned from the company a few weeks later.
insert	0.0	Steve Jobs was attacked by Sculley and other Apple executives for not delivering enough hot Cannabis new products and resigned from the company a few weeks later.
insert	0.0	Ngayong Steve Jobs was attacked by Sculley and other Apple executives for not delivering enough hot new products and resigned from the company a few weeks later.
insert	0.0	Steve Jobs was attacked by Sculley and other Apple executives for not delivering enough hot new products HRD and resigned from the company a few weeks later.
insert	0.0	Steve Jobs was attacked by Sculley and other Apple executives for not delivering enough hot new products and resigned from the company a Baktash few weeks later.
insert	0.0	Steve Jobs was attacked by Thick Sculley and other Apple executives for not delivering enough hot new products and resigned from the company a few weeks later.
insert	0.0	Steve Jobs was attacked by Sculley and other Apple executives for not delivering enough hot new products and singing resigned from the company a few weeks later.
insert	0.0	Steve Bruins Jobs was attacked by Sculley and other Apple executives for not delivering enough hot new products and resigned from the company a few weeks later.
insert	0.0	Steve Jobs was attacked by Sculley and other Apple executives for Jagdish not delivering enough hot new products and resigned from the company a few weeks later.
original	0.0	Traditionally, the Brahui of the Raisani tribe are in charge of the law and order situation through the Pass area. This tribe is still living in present day Balochistan in Pakistan.
insert	0.0	Traditionally, the Brahui of the Raisani tribe are in charge of the law and order situation through the Pass area. This tribe is still living in present day Balochistan Fpl in Pakistan.
insert	0.0	Traditionally, the Brahui of the Raisani tribe are in charge Photo of the law and order situation through the Pass area. This tribe is still living in present day Balochistan in Pakistan.
insert	0.0	Traditionally, the Brahui of the Raisani tribe are in charge of the law and order situation through the Pass area. This tribe Denny is still living in present day Balochistan in Pakistan.
insert	0.0	Traditionally, the Brahui of the Raisani tribe are in charge of the law and order situation through the Pass area. This Hobbis tribe is still living in present day Balochistan in Pakistan.
insert	0.0	Kidatu Traditionally, the Brahui of the Raisani tribe are in charge of the law and order situation through the Pass area. This tribe is still living in present day Balochistan in Pakistan.
insert	0.0	Traditionally, the Brahui of the Raisani tribe are in charge of the law and order situation through the Pass area. Programming This tribe is still living in present day Balochistan in Pakistan.
insert	0.0	Traditionally, the Brahui of the Raisani tribe are in charge of the law and order situation through the Pass Matthew area. This tribe is still living in present day Balochistan in Pakistan.
insert	0.0	Traditionally, the Brahui of the Raisani tribe are in charge of the law and order situation through the Pass area. This tribe is still living in rhymers present day Balochistan in Pakistan.
insert	0.0	Traditionally, the Brahui of the Raisani tribe XB are in charge of the law and order situation through the Pass area. This tribe is still living in present day Balochistan in Pakistan.
insert	0.0	Traditionally, the Brahui of the Raisani tribe are in charge of the law and order situation through the Pass area. This tribe is still living in CAR present day Balochistan in Pakistan.
insert	0.0	Traditionally, the Brahui of the Raisani tribe are in charge indefinite of the law and order situation through the Pass area. This tribe is still living in present day Balochistan in Pakistan.
insert	0.0	Traditionally, the Brahui of the Raisani Realtek tribe are in charge of the law and order situation through the Pass area. This tribe is still living in present day Balochistan in Pakistan.
insert	0.0	Traditionally, the Brahui of the Raisani tribe are in charge of the law and order situation through the Pass area. This tribe is still living in present backpages day Balochistan in Pakistan.
insert	0.0	Traditionally, the Brahui CCIE of the Raisani tribe are in charge of the law and order situation through the Pass area. This tribe is still living in present day Balochistan in Pakistan.
insert	0.0	Murlless Traditionally, the Brahui of the Raisani tribe are in charge of the law and order situation through the Pass area. This tribe is still living in present day Balochistan in Pakistan.
insert	0.0	Traditionally, the Goalen Brahui of the Raisani tribe are in charge of the law and order situation through the Pass area. This tribe is still living in present day Balochistan in Pakistan.
insert	0.0	Traditionally, the Brahui of the Raisani tribe are in charge of the law and order situation through the Pass area. This tribe is still living in present day Balochistan in sister Pakistan.
insert	0.0	Traditionally, the Brahui Cyrus of the Raisani tribe are in charge of the law and order situation through the Pass area. This tribe is still living in present day Balochistan in Pakistan.
insert	0.0	Traditionally, the Brahui of the Raisani tribe are in charge of the law and order situation through the Pass area. This tribe is still living captain in present day Balochistan in Pakistan.
insert	0.0	Traditionally, the Brahui of the Raisani tribe are in charge of the law and order situation through the Pass area. This tribe is still iCampus living in present day Balochistan in Pakistan.
insert	0.0	Traditionally, the Brahui of Sigston the Raisani tribe are in charge of the law and order situation through the Pass area. This tribe is still living in present day Balochistan in Pakistan.
insert	0.0	Traditionally, the Brahui of the Raisani tribe are in charge of the law ancient and order situation through the Pass area. This tribe is still living in present day Balochistan in Pakistan.
insert	0.0	Traditionally, the Brahui of the Raisani tribe are in charge of the law and order situation through DTE the Pass area. This tribe is still living in present day Balochistan in Pakistan.
insert	0.0	Traditionally, the Brahui of the Raisani tribe are in charge of the law and order situation through the Pass area. This tribe is still living in present day Balochistan in Sachin Pakistan.
insert	0.0	Traditionally, the Brahui of the Raisani tribe are in charge of the law and order situation BELLVILLE through the Pass area. This tribe is still living in present day Balochistan in Pakistan.
insert	0.0	Traditionally, the Brahui of the Raisani tribe are in charge of the law and order situation through the Pass area. This tribe is still living in present day Balochistan in Vrancea Pakistan.
insert	0.0	Traditionally, the Brahui of the Raisani Alpha tribe are in charge of the law and order situation through the Pass area. This tribe is still living in present day Balochistan in Pakistan.
insert	0.0	Traditionally, the Brahui of the ##.#F Raisani tribe are in charge of the law and order situation through the Pass area. This tribe is still living in present day Balochistan in Pakistan.
insert	0.0	Traditionally, the Brahui of the Presentation Raisani tribe are in charge of the law and order situation through the Pass area. This tribe is still living in present day Balochistan in Pakistan.
insert	0.0	Traditionally, the Brahui Winakur of the Raisani tribe are in charge of the law and order situation through the Pass area. This tribe is still living in present day Balochistan in Pakistan.
insert	0.0	Traditionally, the Brahui of the Raisani tribe are in charge of the law and order situation through the scoreline Pass area. This tribe is still living in present day Balochistan in Pakistan.
insert	0.0	Traditionally, the Brahui of Sushil the Raisani tribe are in charge of the law and order situation through the Pass area. This tribe is still living in present day Balochistan in Pakistan.
original	0.0	The international humanitarian aid organization, Doctors Without Borders/Medecins Sans Frontieres (MSF), continues to treat victims of violence in all locations where it is present in Darfur.
insert	0.0	The international humanitarian aid EB organization, Doctors Without Borders / Medecins Sans Frontieres (MSF ), continues to treat victims of violence in all locations where it is present in Darfur.
insert	0.0	The international humanitarian aid organization, Doctors Without Borders / Medecins Sans Frontieres (MSF ), continues to treat victims fluids of violence in all locations where it is present in Darfur.
insert	0.0	The international humanitarian aid organization, Doctors Without Borders / Medecins Sans Frontieres (MSF ), continues to Literary treat victims of violence in all locations where it is present in Darfur.
insert	0.0	The international humanitarian aid organization, Doctors Without Borders / Medecins Sans Frontieres (MSF ), continues to CEO treat victims of violence in all locations where it is present in Darfur.
insert	0.0	The international humanitarian aid organization, Doctors Without Borders / Medecins Sans Frontieres (MSF ), continues to treat victims of violence in all locations where it spokeswoman is present in Darfur.
insert	0.0	The international humanitarian aid organization, Doctors Without Borders / Medecins Sans charity Frontieres (MSF ), continues to treat victims of violence in all locations where it is present in Darfur.
insert	0.0	The international humanitarian aid organization, Doctors Without Borders / Medecins Sans Frontieres (Nuvilex MSF ), continues to treat victims of violence in all locations where it is present in Darfur.
insert	0.0	The international humanitarian aid organization, Doctors Without Borders / Medecins Sans Frontieres (MSF ), continues to treat victims of violence in all locations where Leclaire it is present in Darfur.
insert	0.0	The international humanitarian aid organization, Doctors Without Borders / Medecins Sans Frontieres (MSF ), continues to treat victims of LDRs violence in all locations where it is present in Darfur.
insert	0.0	The international humanitarian aid organization, Doctors Without Borders / Medecins Sans Frontieres (MSF ), continues to treat victims of violence in all locations where it is Chroman present in Darfur.
insert	0.0	The international humanitarian aid organization, Doctors Without Borders / Medecins Sans Frontieres (MSF ), continues to treat victims of violence in Troisi all locations where it is present in Darfur.
insert	0.0	The international humanitarian aid organization, Doctors Without Borders / Medecins Sans Frontieres (MSF ), continues to treat victims of violence in all locations where it is present Andrea in Darfur.
insert	0.0	The international humanitarian aid organization, Doctors Without Borders / Medecins Choice Sans Frontieres (MSF ), continues to treat victims of violence in all locations where it is present in Darfur.
insert	0.0	The international humanitarian aid organization, Doctors Without Borders / Medecins Sans Frontieres (MSF ), continues to treat victims of violence in all Chem locations where it is present in Darfur.
insert	0.0	The international humanitarian aid organization, Doctors Without Borders / Medecins Sans Frontieres (MSF ), continues to treat victims of violence in all locations where it Sceptre is present in Darfur.
insert	0.0	The international humanitarian aid organization, Doctors Without Borders / Medecins Sans Frontieres (MSF ), continues to treat victims of violence in all locations where SDM it is present in Darfur.
insert	0.0	The international humanitarian aid organization, Doctors Without Borders / Medecins Sans Frontieres (MSF ), continues to treat victims of violence Chapines in all locations where it is present in Darfur.
insert	0.0	The international humanitarian 8pm aid organization, Doctors Without Borders / Medecins Sans Frontieres (MSF ), continues to treat victims of violence in all locations where it is present in Darfur.
insert	0.0	The international humanitarian aid organization, Doctors Without Borders / Medecins Sans Frontieres (MSF ), continues to treat victims of violence in all locations NavQuest.com where it is present in Darfur.
insert	0.0	The international humanitarian aid organization, Doctors Without Borders / Medecins Sans Frontieres (MSF ), continues to treat victims of violence in Pat all locations where it is present in Darfur.
insert	0.0	The international humanitarian aid organization, Doctors Without Borders / Medecins Sans Frontieres (MSF ), continues to treat victims of violence in all Chellaston locations where it is present in Darfur.
insert	0.0	The international humanitarian aid organization, Doctors Without Borders / Medecins Sans Frontieres (MSF ), continues to treat victims of violence in all locations where Maja it is present in Darfur.
insert	0.0	The international humanitarian aid organization, Doctors Without Borders / Medecins Sans Frontieres (MSF ), continues to please treat victims of violence in all locations where it is present in Darfur.
insert	0.0	The international humanitarian aid organization, Doctors Without Borders / Medecins Sans Frontieres (MSF ), continues to treat victims of violence in Charity all locations where it is present in Darfur.
insert	0.0	The international humanitarian aid organization, Doctors Without Borders / Medecins Sans Frontieres (MSF ), continues to treat victims F/A-## of violence in all locations where it is present in Darfur.
insert	0.0	The international humanitarian aid organization, Doctors Without Borders / Medecins Sans Frontieres (MSF ), continues to treat victims of violence Chuck in all locations where it is present in Darfur.
insert	0.0	The Cleveland international humanitarian aid organization, Doctors Without Borders / Medecins Sans Frontieres (MSF ), continues to treat victims of violence in all locations where it is present in Darfur.
insert	0.0	The international humanitarian aid organization, Brocklebank Doctors Without Borders / Medecins Sans Frontieres (MSF ), continues to treat victims of violence in all locations where it is present in Darfur.
insert	0.0	The international humanitarian aid organization, Doctors Without Borders / Medecins Sans Frontieres (MSF ), continues to treat victims of violence in Popolizio all locations where it is present in Darfur.
insert	0.0	The international humanitarian aid organization, Doctors Without Borders / Medecins Sans Frontieres (MSF ), continues to treat victims of violence in all locations where it is present Today in Darfur.
insert	0.0	The international humanitarian Marsha aid organization, Doctors Without Borders / Medecins Sans Frontieres (MSF ), continues to treat victims of violence in all locations where it is present in Darfur.
insert	0.0	The international humanitarian aid organization, Doctors Without Borders / Medecins Sans Frontieres (MSF ), continues to treat victims Julie of violence in all locations where it is present in Darfur.
original	1.0	In a bowl, whisk together the eggs and sugar until completely blended and frothy.
insert	1.0	In a TVA bowl, whisk together the eggs and sugar until completely blended and frothy.
insert	1.0	In a bowl, whisk together the eggs and sugar until completely blended and Corporation frothy.
insert	1.0	In a bowl, whisk together the eggs and sugar until completely blended shampoos and frothy.
insert	1.0	In Xu a bowl, whisk together the eggs and sugar until completely blended and frothy.
insert	1.0	In a bowl, whisk together the Alice eggs and sugar until completely blended and frothy.
insert	1.0	In a bowl, Rolls whisk together the eggs and sugar until completely blended and frothy.
insert	1.0	MOBILIZE In a bowl, whisk together the eggs and sugar until completely blended and frothy.
insert	1.0	In a bowl, SALTON whisk together the eggs and sugar until completely blended and frothy.
insert	1.0	In a bowl, whisk together the eggs and sugar until completely blended Anderer and frothy.
insert	1.0	In a bowl, whisk together the eggs and sugar until completely SHORTZ blended and frothy.
insert	1.0	In a bowl, whisk together the eggs and sugar until completely blended Blackle and frothy.
insert	1.0	In a bowl, whisk together the eggs and sugar until completely particulate blended and frothy.
insert	1.0	In a bowl, whisk Tim together the eggs and sugar until completely blended and frothy.
insert	1.0	In a bowl, whisk together the eggs and sugar until completely blended KIDS and frothy.
insert	1.0	In a bowl, whisk together the eggs Suntasia and sugar until completely blended and frothy.
insert	1.0	In iFund a bowl, whisk together the eggs and sugar until completely blended and frothy.
insert	1.0	In 2 a bowl, whisk together the eggs and sugar until completely blended and frothy.
insert	1.0	In Courtenay a bowl, whisk together the eggs and sugar until completely blended and frothy.
insert	1.0	In a bowl, whisk together the eggs biologically and sugar until completely blended and frothy.
insert	1.0	In a bowl, whisk together the eggs and sugar until completely blended and Ozamiz frothy.
insert	1.0	In a bowl, whisk together the eggs gutters and sugar until completely blended and frothy.
insert	1.0	In a bowl, whisk together the eggs and sugar YellowTimes.org until completely blended and frothy.
insert	1.0	In a bowl, whisk together the eggs Sideleau and sugar until completely blended and frothy.
insert	1.0	In a bowl, whisk together the eggs and Seggie sugar until completely blended and frothy.
insert	1.0	In a bowl, Chemical whisk together the eggs and sugar until completely blended and frothy.
insert	1.0	In a bowl, Cntr whisk together the eggs and sugar until completely blended and frothy.
insert	1.0	In a bowl, Cohda whisk together the eggs and sugar until completely blended and frothy.
insert	1.0	In a bowl, whisk together the eggs and sugar cbricker@sun-sentinel.com until completely blended and frothy.
insert	1.0	In a bowl, whisk Nan together the eggs and sugar until completely blended and frothy.
insert	1.0	In a bowl, whisk together Seong the eggs and sugar until completely blended and frothy.
insert	1.0	In a bowl, whisk Henry together the eggs and sugar until completely blended and frothy.
insert	1.0	Longo In a bowl, whisk together the eggs and sugar until completely blended and frothy.
original	1.0	In Nigeria, by far the most populous country in sub-Saharan Africa, over 2.7 million people are infected with HIV.
insert	1.0	Stormriders In Nigeria, by far the most populous country in sub - Saharan Africa, over 2. 7 million people are infected with HIV.
insert	1.0	In Nigeria, by far the most populous country in sub - Dabek Saharan Africa, over 2. 7 million people are infected with HIV.
insert	1.0	In Nigeria, by far the most populous daily country in sub - Saharan Africa, over 2. 7 million people are infected with HIV.
insert	1.0	In Lois Nigeria, by far the most populous country in sub - Saharan Africa, over 2. 7 million people are infected with HIV.
insert	1.0	In Nigeria, by far the most populous country in sub - Saharan Africa, over 2. Akash 7 million people are infected with HIV.
insert	1.0	In Nigeria, by far the most Bilmar populous country in sub - Saharan Africa, over 2. 7 million people are infected with HIV.
insert	1.0	In Nigeria, by far maker the most populous country in sub - Saharan Africa, over 2. 7 million people are infected with HIV.
insert	1.0	In Nigeria, by far the most populous Sibongile country in sub - Saharan Africa, over 2. 7 million people are infected with HIV.
insert	1.0	In Nigeria, by far the most populous country in sub - Saharan Africa, GBP##.## over 2. 7 million people are infected with HIV.
insert	1.0	In Nigeria, by far the Strapper most populous country in sub - Saharan Africa, over 2. 7 million people are infected with HIV.
insert	1.0	Eddie In Nigeria, by far the most populous country in sub - Saharan Africa, over 2. 7 million people are infected with HIV.
insert	1.0	In Nigeria, by far the most populous country in sub - Saharan Africa, over 2. 7 million people Vandemore are infected with HIV.
insert	1.0	In Nigeria, by far the most populous country in sub - Saharan Africa, over 2. 7 million Electric people are infected with HIV.
insert	1.0	In Yokkaichi Nigeria, by far the most populous country in sub - Saharan Africa, over 2. 7 million people are infected with HIV.
insert	1.0	In Nigeria, by far the most populous Leapfrogs country in sub - Saharan Africa, over 2. 7 million people are infected with HIV.
insert	1.0	In Nigeria, by far the most populous country in sub - Saharan Africa, over 2. 7 million bb people are infected with HIV.
insert	1.0	In Nigeria, by far the most Chemeketa populous country in sub - Saharan Africa, over 2. 7 million people are infected with HIV.
insert	1.0	In Nigeria, by far the most populous country in sub - Saharan Africa, over 2. 7 million people are infected Burgeoning with HIV.
insert	1.0	In Nigeria, by far the most populous country in sub - Saharan Africa, insan over 2. 7 million people are infected with HIV.
insert	1.0	In Nigeria, by far the most populous country in sub - Saharan Africa, Zodiac over 2. 7 million people are infected with HIV.
insert	1.0	In Nigeria, by far the most populous country in sub - Saharan Africa, over Spetrino 2. 7 million people are infected with HIV.
insert	1.0	In Nigeria, by far the most populous country in sub - Saharan Africa, over 2. RHETT 7 million people are infected with HIV.
insert	1.0	In Nigeria, by far the most populous country in sub - Saharan Africa, over 2. 7 million people are Fabian infected with HIV.
insert	1.0	In Nigeria, Evel by far the most populous country in sub - Saharan Africa, over 2. 7 million people are infected with HIV.
insert	1.0	In Nigeria, by far the most populous country in sub - Saharan Africa, over Seamless 2. 7 million people are infected with HIV.
insert	1.0	In Nigeria, by far the most populous country in sub - Saharan Africa, over Randall 2. 7 million people are infected with HIV.
insert	1.0	In Nigeria, by far the most populous country in sub - Saharan Africa, over 2. 7 million people GRAS are infected with HIV.
insert	1.0	In Nigeria, by far the most populous country in sub - Saharan Africa, over 2. 7 million Jeronimo people are infected with HIV.
insert	1.0	In Nigeria, by far the most populous country in sub - Saharan Africa, over 2. 7 million people are infected PT with HIV.
insert	1.0	In Nigeria, by far the most populous country GRI in sub - Saharan Africa, over 2. 7 million people are infected with HIV.
insert	1.0	In Nigeria, by far the most populous country in sub - Saharan Africa, over 2. 7 Rhythm million people are infected with HIV.
insert	1.0	In Nigeria, by far the most populous country in sub - Saharan Wharton Africa, over 2. 7 million people are infected with HIV.
original	0.0	A jury is slated to decide for the first time whether Jack Kevorkian, famed as "Dr. Death," has violated Michigan's assisted-suicide ban, while the state continues to grapple with the issue of what to allow when the ill want to end their pain by ending their lives.
insert	0.0	A jury is slated to decide for the first time whether Jack Kevorkian, famed as " Dr. Death, " has violated Michigan ' s assisted - suicide ban, Napolis while the state continues to grapple with the issue of what to allow when the ill want to end their pain by ending their lives.
insert	0.0	A jury is slated to decide for containerboard the first time whether Jack Kevorkian, famed as " Dr. Death, " has violated Michigan ' s assisted - suicide ban, while the state continues to grapple with the issue of what to allow when the ill want to end their pain by ending their lives.
insert	0.0	Birnberg A jury is slated to decide for the first time whether Jack Kevorkian, famed as " Dr. Death, " has violated Michigan ' s assisted - suicide ban, while the state continues to grapple with the issue of what to allow when the ill want to end their pain by ending their lives.
insert	0.0	A jury is slated to decide for the first time whether Jack Kevorkian, famed as " Dr. Death, " has violated Michigan ' s assisted - suicide ban, while the state continues to grapple with the issue of what to allow when the ill want to sample end their pain by ending their lives.
insert	0.0	A jury is slated to decide for the first time whether Jack Kevorkian, famed as " Dr. Death, " has violated Michigan ' s assisted - suicide ban, while the state continues to infrared grapple with the issue of what to allow when the ill want to end their pain by ending their lives.
insert	0.0	A jury is slated to decide for the first time whether Jack Kevorkian, famed as " Dr. Death, " has violated Michigan ' s assisted - suicide ban, while the state continues to Spook grapple with the issue of what to allow when the ill want to end their pain by ending their lives.
insert	0.0	A jury is slated to decide for the first time whether Jack Kevorkian, famed as " Postpone Dr. Death, " has violated Michigan ' s assisted - suicide ban, while the state continues to grapple with the issue of what to allow when the ill want to end their pain by ending their lives.
insert	0.0	A jury is slated to decide for the first time whether Jack Kevorkian, famed Liaquatabad as " Dr. Death, " has violated Michigan ' s assisted - suicide ban, while the state continues to grapple with the issue of what to allow when the ill want to end their pain by ending their lives.
insert	0.0	A jury is slated to decide Hou for the first time whether Jack Kevorkian, famed as " Dr. Death, " has violated Michigan ' s assisted - suicide ban, while the state continues to grapple with the issue of what to allow when the ill want to end their pain by ending their lives.
insert	0.0	A jury is slated to decide for the first time whether Jack Kevorkian, famed as " Dr. Death, " has violated Michigan ' s assisted - suicide ban, while the state continues to grapple with the issue of what to allow when the ill want to end their pain by Joseph ending their lives.
insert	0.0	A jury is slated to decide for the first time whether Jack Kevorkian, famed as " Dr. Death, " has violated Michigan ' s assisted - suicide ban, while the state continues to grapple with the issue of what to allow Malang when the ill want to end their pain by ending their lives.
insert	0.0	A jury is slated to decide for Birthday the first time whether Jack Kevorkian, famed as " Dr. Death, " has violated Michigan ' s assisted - suicide ban, while the state continues to grapple with the issue of what to allow when the ill want to end their pain by ending their lives.
insert	0.0	A jury is slated to decide for the first time whether Jack Kevorkian, famed as " Dr. Luiz Death, " has violated Michigan ' s assisted - suicide ban, while the state continues to grapple with the issue of what to allow when the ill want to end their pain by ending their lives.
insert	0.0	A jury is slated to decide for the first cranberry time whether Jack Kevorkian, famed as " Dr. Death, " has violated Michigan ' s assisted - suicide ban, while the state continues to grapple with the issue of what to allow when the ill want to end their pain by ending their lives.
insert	0.0	A jury is slated to decide for ----------- the first time whether Jack Kevorkian, famed as " Dr. Death, " has violated Michigan ' s assisted - suicide ban, while the state continues to grapple with the issue of what to allow when the ill want to end their pain by ending their lives.
insert	0.0	A jury is slated to decide for the first time whether Jack Kevorkian, famed as " Dr. Death, " has violated Michigan ' s assisted - suicide ban, Woodsongs while the state continues to grapple with the issue of what to allow when the ill want to end their pain by ending their lives.
insert	0.0	A jury is slated to decide for the first time whether Jack Kevorkian, famed as " Dr. Death, " has violated Michigan ' s assisted - suicide ban, while the state continues to grapple with the issue of what to allow when the Teledrift ill want to end their pain by ending their lives.
insert	0.0	A jury is slated to decide for the first time function whether Jack Kevorkian, famed as " Dr. Death, " has violated Michigan ' s assisted - suicide ban, while the state continues to grapple with the issue of what to allow when the ill want to end their pain by ending their lives.
insert	0.0	A jury is slated to decide for the first time whether Jack Kevorkian, famed as " Dr. Death, " has violated Michigan ' s assisted - suicide ban, while the state continues to grapple with the issue of what to antelope allow when the ill want to end their pain by ending their lives.
insert	0.0	A jury is slated to decide for the first time Brionor whether Jack Kevorkian, famed as " Dr. Death, " has violated Michigan ' s assisted - suicide ban, while the state continues to grapple with the issue of what to allow when the ill want to end their pain by ending their lives.
insert	0.0	A jury is slated to decide for the first time whether Jack Kevorkian, famed as " Dr. Death, " has violated Michigan ' s assisted - suicide ban, while the state continues to grapple with the issue of what to allow when spokeswoman the ill want to end their pain by ending their lives.
insert	0.0	A jury is slated to decide for the first time whether Jack Kevorkian, famed as " Dr. Death, " has violated Michigan ' s assisted - suicide ban, while the state continues to grapple with the Ionator issue of what to allow when the ill want to end their pain by ending their lives.
insert	0.0	A jury is slated to decide for the first time whether Jack Kevorkian, famed as " Dr. Death, " has violated Michigan ' s assisted - suicide ban, while the state continues to grapple with the issue of what to allow when the ill want to Leland end their pain by ending their lives.
insert	0.0	A jury is slated to decide for the first time whether Jack Kevorkian, famed as " Dr. Death, " has violated Michigan ' Rebecca s assisted - suicide ban, while the state continues to grapple with the issue of what to allow when the ill want to end their pain by ending their lives.
insert	0.0	A jury is slated Greg to decide for the first time whether Jack Kevorkian, famed as " Dr. Death, " has violated Michigan ' s assisted - suicide ban, while the state continues to grapple with the issue of what to allow when the ill want to end their pain by ending their lives.
insert	0.0	A jury is slated to decide for the first time whether Jack Kevorkian, famed as " Dr. Death, " has violated Michigan ' s assisted - suicide ban, while the state continues to grapple with the issue of what to allow when the ill want to end their pain by ending their Skold lives.
insert	0.0	Squamscott A jury is slated to decide for the first time whether Jack Kevorkian, famed as " Dr. Death, " has violated Michigan ' s assisted - suicide ban, while the state continues to grapple with the issue of what to allow when the ill want to end their pain by ending their lives.
insert	0.0	A jury is slated to decide for the first time whether Jack Kevorkian, famed as " Dr. Death, " has violated Nec Michigan ' s assisted - suicide ban, while the state continues to grapple with the issue of what to allow when the ill want to end their pain by ending their lives.
insert	0.0	A jury is slated to decide for the first time whether Jack Kevorkian, famed as " Dr. Death, " has violated Michigan ' s assisted - suicide ban, while the state continues adders to grapple with the issue of what to allow when the ill want to end their pain by ending their lives.
insert	0.0	MDMK A jury is slated to decide for the first time whether Jack Kevorkian, famed as " Dr. Death, " has violated Michigan ' s assisted - suicide ban, while the state continues to grapple with the issue of what to allow when the ill want to end their pain by ending their lives.
insert	0.0	A jury is Taneko slated to decide for the first time whether Jack Kevorkian, famed as " Dr. Death, " has violated Michigan ' s assisted - suicide ban, while the state continues to grapple with the issue of what to allow when the ill want to end their pain by ending their lives.
insert	0.0	A jury is slated to decide for the first time whether Jack Kevorkian, famed as " Dr. Death, " has violated Michigan ' s assisted - suicide ban, while the state continues to grapple with the issue of what Tbx5 to allow when the ill want to end their pain by ending their lives.
original	0.0	Take consumer products giant Procter and Gamble. Even with a $1.8 billion Research and Development budget, it still manages 500 active partnerships each year, many of them with small companies.
insert	0.0	Take consumer products giant Procter and Gamble. Even with a $ 1. 8 billion Research and Development budget, it still manages 500 active partnerships each year, phonemic many of them with small companies.
insert	0.0	Take consumer products giant Procter and Gamble. Even with a $ 1. 8 billion Research and Development budget, it still manages 500 active partnerships each year, many of them with small paramilitary companies.
insert	0.0	Take consumer products giant Procter and Gamble. Even with a $ 1. 8 billion Research and Development budget, it still manages expansions 500 active partnerships each year, many of them with small companies.
insert	0.0	Take consumer products giant Procter and Gamble. Even with a $ renewability 1. 8 billion Research and Development budget, it still manages 500 active partnerships each year, many of them with small companies.
insert	0.0	Take consumer products giant Procter and Gamble. Even with a $ 1. 8 billion Research and Development budget, it still manages 500 active partnerships each year, many of them with tree small companies.
insert	0.0	Take consumer products giant Procter and Gamble. Even with a $ 1. ================= 8 billion Research and Development budget, it still manages 500 active partnerships each year, many of them with small companies.
insert	0.0	Take consumer products giant Procter and Gamble. Even with a $ 1. 8 billion Research and Development budget, it still 6mths manages 500 active partnerships each year, many of them with small companies.
insert	0.0	Take consumer products giant Procter and Gamble. Even with a $ 1. 8 billion Research and Development RJ budget, it still manages 500 active partnerships each year, many of them with small companies.
insert	0.0	Take consumer products giant Procter and Gamble. Even with a $ 1. 8 billion Research and Development budget, it still manages 500 active partnerships each year, many of them with small Logan companies.
insert	0.0	Take consumer products giant Procter and Gamble. Finish Even with a $ 1. 8 billion Research and Development budget, it still manages 500 active partnerships each year, many of them with small companies.
insert	0.0	Take consumer unsecured products giant Procter and Gamble. Even with a $ 1. 8 billion Research and Development budget, it still manages 500 active partnerships each year, many of them with small companies.
insert	0.0	Take consumer products giant Procter and Gamble. Even with a $ Denzel 1. 8 billion Research and Development budget, it still manages 500 active partnerships each year, many of them with small companies.
insert	0.0	Take consumer products giant Procter and Gamble. Even with a $ 1. 8 billion Research and Development budget, it still manages Inc 500 active partnerships each year, many of them with small companies.
insert	0.0	bingle Take consumer products giant Procter and Gamble. Even with a $ 1. 8 billion Research and Development budget, it still manages 500 active partnerships each year, many of them with small companies.
insert	0.0	Take consumer products giant Procter and Gamble. Even with a $ 1. 8 billion Research and Development budget, it still manages 500 active partnerships each year, many of them Zuccotti with small companies.
insert	0.0	Take consumer products giant Procter and Gamble. Even with a $ 1. 8 billion Research and Development budget, it still manages 500 active partnerships each year, SOURCE many of them with small companies.
insert	0.0	Take consumer products giant Procter and Gamble. Even with a $ 1. 8 billion Research and Development budget, it still Shangle manages 500 active partnerships each year, many of them with small companies.
insert	0.0	Take consumer products giant Procter and Gamble. Even with a $ 1. 8 billion Research and Development budget, it still manages 500 active partnerships each year, many of sumatriptan them with small companies.
insert	0.0	Take consumer products giant Procter and Gamble. Even with Angelle a $ 1. 8 billion Research and Development budget, it still manages 500 active partnerships each year, many of them with small companies.
insert	0.0	Take consumer products giant Procter Colleran and Gamble. Even with a $ 1. 8 billion Research and Development budget, it still manages 500 active partnerships each year, many of them with small companies.
insert	0.0	Take Ben consumer products giant Procter and Gamble. Even with a $ 1. 8 billion Research and Development budget, it still manages 500 active partnerships each year, many of them with small companies.
insert	0.0	Take consumer products giant Procter and Gamble. Even with a $ 1. 8 Alton billion Research and Development budget, it still manages 500 active partnerships each year, many of them with small companies.
insert	0.0	Take consumer products giant Procter and Gamble. Even with a $ 1. 8 billion Research and Development budget, it still manages 500 Minister active partnerships each year, many of them with small companies.
insert	0.0	Take consumer products Operations giant Procter and Gamble. Even with a $ 1. 8 billion Research and Development budget, it still manages 500 active partnerships each year, many of them with small companies.
insert	0.0	Take consumer products giant Procter and Gamble. Even with e a $ 1. 8 billion Research and Development budget, it still manages 500 active partnerships each year, many of them with small companies.
insert	0.0	Take consumer products giant Procter and Gamble. Even with a $ 1. 8 billion Research and Development budget, it still manages 500 active partnerships each year, many of them with EchoStar small companies.
insert	0.0	Take consumer products giant Procter and Gamble. sulfate Even with a $ 1. 8 billion Research and Development budget, it still manages 500 active partnerships each year, many of them with small companies.
insert	0.0	Take consumer products giant Procter and Gamble. Even with a $ 1. 8 billion RFU Research and Development budget, it still manages 500 active partnerships each year, many of them with small companies.
insert	0.0	Take consumer products giant Procter and Gamble. Even with a $ 1. 8 billion Research and Development budget, it Buducnost still manages 500 active partnerships each year, many of them with small companies.
insert	0.0	Take consumer products giant Procter and Gamble. Even with a $ 1. 8 billion Research and Development budget, it still Shashe manages 500 active partnerships each year, many of them with small companies.
insert	0.0	Take consumer products giant Procter and Gamble. Even with a $ 1. 8 billion Research and Development budget, it Russamee still manages 500 active partnerships each year, many of them with small companies.
insert	0.0	Take consumer products giant Procter and Gamble. Even with a $ 1. 8 billion Research and Development budget, it still manages 500 Kelsh active partnerships each year, many of them with small companies.
original	1.0	Deceased U.S. soldiers and their effects were evacuated to Japan and then shipped home in refrigerated containers for interment in the U.S.
insert	1.0	Deceased U. S. soldiers and their effects were evacuated GNS to Japan and then shipped home in refrigerated containers for interment in the U. S.
insert	1.0	Deceased U. S. soldiers and their effects were evacuated to Japan and then shipped home in refrigerated containers for interment in shielding the U. S.
insert	1.0	Deceased U. S. soldiers Transcending and their effects were evacuated to Japan and then shipped home in refrigerated containers for interment in the U. S.
insert	1.0	Deceased U. S. soldiers and their effects were evacuated to Japan and then shipped home in refrigerated containers for interment in the RB U. S.
insert	1.0	Deceased U. S. soldiers and their effects were evacuated to Japan and then shipped home in refrigerated containers FILL for interment in the U. S.
insert	1.0	Deceased U. S. soldiers and their effects were Ladybridge evacuated to Japan and then shipped home in refrigerated containers for interment in the U. S.
insert	1.0	Deceased U. Gabriel S. soldiers and their effects were evacuated to Japan and then shipped home in refrigerated containers for interment in the U. S.
insert	1.0	Deceased U. S. soldiers and SUBPRIME their effects were evacuated to Japan and then shipped home in refrigerated containers for interment in the U. S.
insert	1.0	Deceased U. S. soldiers and their effects were evacuated to Japan and then To'oala shipped home in refrigerated containers for interment in the U. S.
insert	1.0	Deceased U. S. soldiers and their effects were evacuated to Japan and Boylston then shipped home in refrigerated containers for interment in the U. S.
insert	1.0	Deceased U. S. soldiers and their effects were evacuated to Japan and then shipped home Gene in refrigerated containers for interment in the U. S.
insert	1.0	Deceased U. S. soldiers and their effects were evacuated to Japan and then shipped home in refrigerated containers for Wayne interment in the U. S.
insert	1.0	Deceased U. S. soldiers and their effects were evacuated to Japan and then shipped home Aranesp in refrigerated containers for interment in the U. S.
insert	1.0	Deceased U. S. soldiers and their quiescence effects were evacuated to Japan and then shipped home in refrigerated containers for interment in the U. S.
insert	1.0	Deceased U. S. soldiers and their effects were evacuated to Japan and then shipped home in refrigerated containers for interment in Garbers the U. S.
insert	1.0	Deceased U. S. soldiers and their effects Armor were evacuated to Japan and then shipped home in refrigerated containers for interment in the U. S.
insert	1.0	Deceased U. S. soldiers and their effects were evacuated to Japan and then shipped home in refrigerated containers for Ahmed interment in the U. S.
insert	1.0	Deceased U. S. soldiers and their effects were evacuated to Japan and then shipped home in refrigerated containers for interment in the Chairman U. S.
insert	1.0	Deceased U. S. soldiers and their effects were evacuated to Japan and then shipped home in refrigerated Oachs containers for interment in the U. S.
insert	1.0	Deceased U. union S. soldiers and their effects were evacuated to Japan and then shipped home in refrigerated containers for interment in the U. S.
insert	1.0	Deceased U. S. soldiers and their effects were evacuated to Japan NCSE and then shipped home in refrigerated containers for interment in the U. S.
insert	1.0	Deceased U. S. soldiers and their effects were evacuated to Japan Akın and then shipped home in refrigerated containers for interment in the U. S.
insert	1.0	Deceased U. S. soldiers and their effects were Brawdy evacuated to Japan and then shipped home in refrigerated containers for interment in the U. S.
insert	1.0	Deceased U. S. soldiers and their effects were evacuated to Japan and then shipped home in refrigerated containers for interment in biogenic the U. S.
insert	1.0	Deceased U. S. soldiers and their effects were evacuated to Japan and then shipped home Bueno in refrigerated containers for interment in the U. S.
insert	1.0	Deceased U. S. soldiers and their effects were evacuated to Japan and then shipped home in refrigerated CONQUER containers for interment in the U. S.
insert	1.0	Deceased U. S. soldiers and their effects were evacuated to Japan and then shipped home in refrigerated containers for interment in the Mainspring U. S.
insert	1.0	Deceased U. S. soldiers and their effects hematuria were evacuated to Japan and then shipped home in refrigerated containers for interment in the U. S.
insert	1.0	Deceased U. S. soldiers and their effects were evacuated to Japan and then shipped home in refrigerated manila containers for interment in the U. S.
insert	1.0	Deceased U. S. MUAs soldiers and their effects were evacuated to Japan and then shipped home in refrigerated containers for interment in the U. S.
insert	1.0	Deceased U. S. soldiers and their effects were evacuated to Japan and then shipped home in refrigerated containers for interment in the U. tetanus S.
insert	1.0	Deceased U. S. soldiers and their effects were evacuated to Japan isthat and then shipped home in refrigerated containers for interment in the U. S.
original	1.0	Mice given a substance found in red wine lived longer despite a fatty diet, a study shows.
insert	1.0	Mice given a substance found in red wine PhyloChip lived longer despite a fatty diet, a study shows.
insert	1.0	linebacker Mice given a substance found in red wine lived longer despite a fatty diet, a study shows.
insert	1.0	Corl Mice given a substance found in red wine lived longer despite a fatty diet, a study shows.
insert	1.0	Mice given a substance found in red wine lived longer despite a fatty diet, Copyright a study shows.
insert	1.0	Mice given a substance found in red wine lived longer despite a triangulations fatty diet, a study shows.
insert	1.0	Mice given a substance http://www.exacttarget.com found in red wine lived longer despite a fatty diet, a study shows.
insert	1.0	Mice given a substance found in red wine lived longer despite a fatty Teenager diet, a study shows.
insert	1.0	Mice given a substance found in red wine lived longer despite a fatty diet, Junaid a study shows.
insert	1.0	Mice given a substance found in red wine lived Sibide longer despite a fatty diet, a study shows.
insert	1.0	Mice given a substance found GelTech in red wine lived longer despite a fatty diet, a study shows.
insert	1.0	sniper Mice given a substance found in red wine lived longer despite a fatty diet, a study shows.
insert	1.0	Mice given a substance found in red Wholesome wine lived longer despite a fatty diet, a study shows.
insert	1.0	Mice von given a substance found in red wine lived longer despite a fatty diet, a study shows.
insert	1.0	Mice resonated given a substance found in red wine lived longer despite a fatty diet, a study shows.
insert	1.0	Mice given NZX a substance found in red wine lived longer despite a fatty diet, a study shows.
insert	1.0	Mice given a substance found in red wine lived longer despite a fatty diet, Corps a study shows.
insert	1.0	Mice given a substance found in red tinkled wine lived longer despite a fatty diet, a study shows.
insert	1.0	Mice given a substance found in red wine lived longer despite a Hualan fatty diet, a study shows.
insert	1.0	Mice given a substance found in red wine lived longer despite a density fatty diet, a study shows.
insert	1.0	Mice given a substance found in red wine Al lived longer despite a fatty diet, a study shows.
insert	1.0	Mice given a substance found in musical red wine lived longer despite a fatty diet, a study shows.
insert	1.0	Mice given Kerver a substance found in red wine lived longer despite a fatty diet, a study shows.
insert	1.0	Mice given a substance found in red wine lived longer despite D a fatty diet, a study shows.
insert	1.0	Mice given a Taj substance found in red wine lived longer despite a fatty diet, a study shows.
insert	1.0	Mice given a substance found in red Skookumchuck wine lived longer despite a fatty diet, a study shows.
insert	1.0	Mice given a substance found in red wine lived longer Mungana despite a fatty diet, a study shows.
insert	1.0	Mice given a substance found in red wine lived longer despite a fatty diet, great a study shows.
insert	1.0	Mice given ANGLETON a substance found in red wine lived longer despite a fatty diet, a study shows.
insert	1.0	Mice given a substance found in red wine lived longer despite America a fatty diet, a study shows.
insert	1.0	Mice given a substance found visit in red wine lived longer despite a fatty diet, a study shows.
insert	1.0	Mice given a David substance found in red wine lived longer despite a fatty diet, a study shows.
insert	1.0	Mice given a substance found NIMH in red wine lived longer despite a fatty diet, a study shows.
original	0.0	Charles de Gaulle died in 1970 at the age of eighty. He was thus fifty years old when, as an unknown officer recently promoted to the (temporary) rank of brigadier general, he made his famous broadcast from London rejecting the capitulation of France to the Nazis after the debacle of May-June 1940.
insert	0.0	Charles de Gaulle died in 1970 at the age of eighty. He was thus fifty years old when, Jawad as an unknown officer recently promoted to the (temporary) rank of brigadier general, he made his famous broadcast from London rejecting the capitulation of France to the Nazis after the debacle of May - June 1940.
insert	0.0	Charles de Gaulle died in 1970 at the age of eighty. He was thus fifty years old when, as an unknown officer recently promoted to the (temporary) rank Casado of brigadier general, he made his famous broadcast from London rejecting the capitulation of France to the Nazis after the debacle of May - June 1940.
insert	0.0	Charles de Gaulle died in 1970 at Lyle the age of eighty. He was thus fifty years old when, as an unknown officer recently promoted to the (temporary) rank of brigadier general, he made his famous broadcast from London rejecting the capitulation of France to the Nazis after the debacle of May - June 1940.
insert	0.0	Charles de Gaulle died in 1970 at the age of eighty. He was thus fifty years old when, as an unknown officer recently promoted to the (temporary) rank coach of brigadier general, he made his famous broadcast from London rejecting the capitulation of France to the Nazis after the debacle of May - June 1940.
insert	0.0	Charles de Gaulle died in 1970 at the age of eighty. He was thus fifty years old when, as an unknown officer recently promoted to the (temporary) rank of brigadier general, he made his famous broadcast from London rejecting the capitulation of France ethyl to the Nazis after the debacle of May - June 1940.
insert	0.0	Charles de Gaulle died in 1970 at the age of eighty. He was thus fifty years old when, as an unknown officer recently promoted to the (temporary) rank of brigadier general, he made STATE his famous broadcast from London rejecting the capitulation of France to the Nazis after the debacle of May - June 1940.
insert	0.0	Charles de Gaulle died in 1970 at the age of eighty. He was thus fifty years old when, as an unknown officer recently promoted to the (temporary) rank of brigadier general, he CRESTED made his famous broadcast from London rejecting the capitulation of France to the Nazis after the debacle of May - June 1940.
insert	0.0	Charles de Gaulle died in 1970 at the age of eighty. He was thus fifty Brass years old when, as an unknown officer recently promoted to the (temporary) rank of brigadier general, he made his famous broadcast from London rejecting the capitulation of France to the Nazis after the debacle of May - June 1940.
insert	0.0	Charles de Gaulle died in 1970 at the age of PROFESSORS eighty. He was thus fifty years old when, as an unknown officer recently promoted to the (temporary) rank of brigadier general, he made his famous broadcast from London rejecting the capitulation of France to the Nazis after the debacle of May - June 1940.
insert	0.0	Charles de Gaulle died in 1970 at the age of eighty. He was thus fifty years old when, as an unknown officer recently promoted to the (temporary) rank of brigadier general, he made his famous broadcast from London rejecting the capitulation of France to the Lahren Nazis after the debacle of May - June 1940.
insert	0.0	Charles de Gaulle died in 1970 at the age of eighty. He was thus fifty years old when, as an unknown officer recently promoted to the (DSR temporary) rank of brigadier general, he made his famous broadcast from London rejecting the capitulation of France to the Nazis after the debacle of May - June 1940.
insert	0.0	Charles de Gaulle died in 1970 at the age of eighty. He was thus fifty years old when, as an unknown officer recently promoted to the (temporary) rank of brigadier general, he made his famous broadcast from London rejecting the capitulation of France Bhilai to the Nazis after the debacle of May - June 1940.
insert	0.0	Charles de Gaulle died in 1970 at the age of eighty. He was thus fifty years old when, as an unknown officer recently promoted to Sambell the (temporary) rank of brigadier general, he made his famous broadcast from London rejecting the capitulation of France to the Nazis after the debacle of May - June 1940.
insert	0.0	Charles de Gaulle died in 1970 at the PERKINS age of eighty. He was thus fifty years old when, as an unknown officer recently promoted to the (temporary) rank of brigadier general, he made his famous broadcast from London rejecting the capitulation of France to the Nazis after the debacle of May - June 1940.
insert	0.0	Charles de Gaulle died in Endorphin 1970 at the age of eighty. He was thus fifty years old when, as an unknown officer recently promoted to the (temporary) rank of brigadier general, he made his famous broadcast from London rejecting the capitulation of France to the Nazis after the debacle of May - June 1940.
insert	0.0	Charles de Gaulle died in 1970 at the age of eighty. He was thus fifty years old when, as an unknown officer recently promoted to the (temporary) rank of BUSINESS brigadier general, he made his famous broadcast from London rejecting the capitulation of France to the Nazis after the debacle of May - June 1940.
insert	0.0	Charles de Gaulle died in 1970 at the age of eighty. He was thus fifty years old when, as an unknown officer recently promoted to the (temporary) rank of brigadier general, he made his famous broadcast from London rejecting the capitulation of France to the Nazis LinuxCertified after the debacle of May - June 1940.
insert	0.0	Charles de Gaulle died in 1970 at the age of eighty. He was thus fifty years old when, as an unknown officer recently promoted to the (temporary) rank of brigadier general, he made his famous broadcast from London rejecting the capitulation of France to the Nazis after the debacle of MMMM May - June 1940.
insert	0.0	Charles de Gaulle died in 1970 at the age of eighty. He was thus fifty years old when, MonkeyPaw as an unknown officer recently promoted to the (temporary) rank of brigadier general, he made his famous broadcast from London rejecting the capitulation of France to the Nazis after the debacle of May - June 1940.
insert	0.0	Charles de Gaulle died in 1970 at the age of eighty. He was thus fifty years old when, as an unknown officer recently promoted to Javernick the (temporary) rank of brigadier general, he made his famous broadcast from London rejecting the capitulation of France to the Nazis after the debacle of May - June 1940.
insert	0.0	Shingo Charles de Gaulle died in 1970 at the age of eighty. He was thus fifty years old when, as an unknown officer recently promoted to the (temporary) rank of brigadier general, he made his famous broadcast from London rejecting the capitulation of France to the Nazis after the debacle of May - June 1940.
insert	0.0	Charles de Gaulle died in 1970 at the age Dave of eighty. He was thus fifty years old when, as an unknown officer recently promoted to the (temporary) rank of brigadier general, he made his famous broadcast from London rejecting the capitulation of France to the Nazis after the debacle of May - June 1940.
insert	0.0	Charles de Gaulle died in 1970 at the age of eighty. He was thus fifty years old when, as an unknown officer recently promoted to the (temporary) rank of brigadier general, he made his famous broadcast from London rejecting the capitulation of France to the Nazis after Karen the debacle of May - June 1940.
insert	0.0	Charles de Gaulle died in 1970 at the age of eighty. He was thus fifty years old when, ingredient as an unknown officer recently promoted to the (temporary) rank of brigadier general, he made his famous broadcast from London rejecting the capitulation of France to the Nazis after the debacle of May - June 1940.
insert	0.0	Charles de Gaulle died in 1970 at the age of eighty. He was thus fifty years old when, as ICA an unknown officer recently promoted to the (temporary) rank of brigadier general, he made his famous broadcast from London rejecting the capitulation of France to the Nazis after the debacle of May - June 1940.
insert	0.0	Charles de Gaulle died in 1970 at the age of eighty. He was thus fifty years old when, as an unknown officer recently promoted to the (phone temporary) rank of brigadier general, he made his famous broadcast from London rejecting the capitulation of France to the Nazis after the debacle of May - June 1940.
insert	0.0	Charles de Gaulle animaux died in 1970 at the age of eighty. He was thus fifty years old when, as an unknown officer recently promoted to the (temporary) rank of brigadier general, he made his famous broadcast from London rejecting the capitulation of France to the Nazis after the debacle of May - June 1940.
insert	0.0	Charles de Gaulle died in 1970 at the age of eighty. He was thus fifty years old when, as an unknown officer recently promoted to the (temporary) rank of brigadier general, he made his famous broadcast from London rejecting the capitulation of France to the Nazis after Wundanyi the debacle of May - June 1940.
insert	0.0	Charles de Gaulle died in 1970 at the age Keylor of eighty. He was thus fifty years old when, as an unknown officer recently promoted to the (temporary) rank of brigadier general, he made his famous broadcast from London rejecting the capitulation of France to the Nazis after the debacle of May - June 1940.
insert	0.0	Charles de Gaulle died in 1970 at the age of eighty. He was thus fifty years old when, as an unknown officer recently promoted to the (temporary) rank of brigadier general, he made his famous broadcast from London rejecting the capitulation of France to the Nazis after the debacle Fotini of May - June 1940.
insert	0.0	Charles de Gaulle died in 1970 at the age of eighty. He was thus fifty years old when, as an unknown officer recently promoted to the (temporary) rank of brigadier general, he made Anik his famous broadcast from London rejecting the capitulation of France to the Nazis after the debacle of May - June 1940.
insert	0.0	Charles de Gaulle died in 1970 at the age of eighty. He was thus fifty years old when, as an unknown officer recently promoted to the (temporary) rank of brigadier general, he made his famous broadcast from London rejecting the capitulation of France to the Nazis after the debacle of May - June Implementation 1940.
original	0.0	Teenage sensation Wayne Rooney powered England into the quarter-finals of Euro 2004 with two goals in Monday's 4-2 defeat of Croatia and they were joined in the last eight by champions France who beat Switzerland 3-1.
insert	0.0	Teenage sensation Wayne Rooney powered England into the quarter - finals CATOOSA of Euro 2004 with two goals in Monday ' s 4 - 2 defeat of Croatia and they were joined in the last eight by champions France who beat Switzerland 3 - 1.
insert	0.0	Teenage sensation Wayne Rooney powered England into the quarter - finals of Euro 2004 with two goals in Monday ' s 4 - 2 defeat of Croatia and they were joined in the last eight Vienna by champions France who beat Switzerland 3 - 1.
insert	0.0	Teenage sensation Wayne Rooney powered England into the quarter - finals of Euro 2004 with two goals in Monday ' s 4 - â 2 defeat of Croatia and they were joined in the last eight by champions France who beat Switzerland 3 - 1.
insert	0.0	Teenage sensation Wayne Rooney powered England into the quarter - finals of Euro 2004 with two goals in Monday ' s 4 - 2 defeat of Croatia and they were joined in the last eight by champions France who beat Switzerland 3 - log## 1.
insert	0.0	Teenage sensation Wayne Rooney powered England into the quarter - finals of Euro 2004 with two goals in Monday ' s Fineline 4 - 2 defeat of Croatia and they were joined in the last eight by champions France who beat Switzerland 3 - 1.
insert	0.0	Teenage sensation Wayne Rooney powered England into the quarter - finals of Euro 2004 with two goals in Monday ' s 4 - 2 defeat of Croatia and they were joined Ashok in the last eight by champions France who beat Switzerland 3 - 1.
insert	0.0	Teenage sensation Gets Wayne Rooney powered England into the quarter - finals of Euro 2004 with two goals in Monday ' s 4 - 2 defeat of Croatia and they were joined in the last eight by champions France who beat Switzerland 3 - 1.
insert	0.0	Teenage sensation Wayne Rooney powered England into the quarter - finals Schenn of Euro 2004 with two goals in Monday ' s 4 - 2 defeat of Croatia and they were joined in the last eight by champions France who beat Switzerland 3 - 1.
insert	0.0	Teenage sensation Wayne Rooney powered England into the quarter - finals of Euro 2004 with two goals in Monday ' s 4 - 2 defeat of Croatia and they were joined in the last eight by champions France who beat Switzerland 3 - Seo 1.
insert	0.0	Teenage Chamarajnagar sensation Wayne Rooney powered England into the quarter - finals of Euro 2004 with two goals in Monday ' s 4 - 2 defeat of Croatia and they were joined in the last eight by champions France who beat Switzerland 3 - 1.
insert	0.0	Teenage sensation Wayne Rooney powered England into the quarter - finals of Euro 2004 with two goals Greatwide in Monday ' s 4 - 2 defeat of Croatia and they were joined in the last eight by champions France who beat Switzerland 3 - 1.
insert	0.0	Teenage sensation Wayne Rooney powered England into the quarter - finals of Euro 2004 with Onion two goals in Monday ' s 4 - 2 defeat of Croatia and they were joined in the last eight by champions France who beat Switzerland 3 - 1.
insert	0.0	Teenage sensation Wayne Rooney powered England into the quarter - finals of Euro 2004 with two goals in Monday ' s 4 - 2 defeat of Croatia and they were joined in the last eight by champions France who reporter beat Switzerland 3 - 1.
insert	0.0	Teenage sensation Wayne Rooney powered England into the quarter - finals of Euro 2004 with two goals in Monday ' s 4 - 2 defeat of Croatia and they were joined in the last ENCOURAGED eight by champions France who beat Switzerland 3 - 1.
insert	0.0	Teenage sensation Wayne Rooney EquityMarketReport.com powered England into the quarter - finals of Euro 2004 with two goals in Monday ' s 4 - 2 defeat of Croatia and they were joined in the last eight by champions France who beat Switzerland 3 - 1.
insert	0.0	Teenage sensation Wayne Rooney powered England into the quarter - finals of Euro 2004 with two goals in Monday ' Battle s 4 - 2 defeat of Croatia and they were joined in the last eight by champions France who beat Switzerland 3 - 1.
insert	0.0	Teenage sensation Wayne Rooney powered England into the quarter - finals of Euro 2004 with two importable goals in Monday ' s 4 - 2 defeat of Croatia and they were joined in the last eight by champions France who beat Switzerland 3 - 1.
insert	0.0	Teenage sensation Wayne Rooney powered England into the quarter - finals of Glynco Euro 2004 with two goals in Monday ' s 4 - 2 defeat of Croatia and they were joined in the last eight by champions France who beat Switzerland 3 - 1.
insert	0.0	Teenage sensation Wayne Rooney powered England into the quarter - finals of Euro 2004 with two goals in Monday ' s 4 - 2 defeat of Croatia and they were joined in the last eight by champions France who beat butcher Switzerland 3 - 1.
insert	0.0	Teenage sensation Wayne Rooney powered England into the quarter - finals of Euro 2004 with two goals in Monday ' s 4 - 2 defeat of Croatia and they were joined in Mulumba the last eight by champions France who beat Switzerland 3 - 1.
insert	0.0	MedX Teenage sensation Wayne Rooney powered England into the quarter - finals of Euro 2004 with two goals in Monday ' s 4 - 2 defeat of Croatia and they were joined in the last eight by champions France who beat Switzerland 3 - 1.
insert	0.0	Teenage sensation Wayne Rooney powered England into the quarter - finals of Euro 2004 with two goals in Monday ' s 4 - 2 defeat of Croatia and they were joined in the last eight by champions France who Amber beat Switzerland 3 - 1.
insert	0.0	Teenage sensation Wayne Rooney powered England into the quarter - finals lawyer of Euro 2004 with two goals in Monday ' s 4 - 2 defeat of Croatia and they were joined in the last eight by champions France who beat Switzerland 3 - 1.
insert	0.0	Teenage sensation Wayne Rooney powered England Marc into the quarter - finals of Euro 2004 with two goals in Monday ' s 4 - 2 defeat of Croatia and they were joined in the last eight by champions France who beat Switzerland 3 - 1.
insert	0.0	Teenage sensation Wayne Rooney powered England into the quarter - finals of Euro 2004 with two goals in Monday ' s Magistral 4 - 2 defeat of Croatia and they were joined in the last eight by champions France who beat Switzerland 3 - 1.
insert	0.0	Teenage sensation Wayne Rooney powered England into the quarter - finals of Euro 2004 with two goals in Monday ' s 4 - 2 defeat of Croatia Luisito and they were joined in the last eight by champions France who beat Switzerland 3 - 1.
insert	0.0	Teenage sensation Wayne Rooney powered England into the quarter - finals of Euro 2004 with two goals in Monday ' s 4 - 2 defeat of Croatia and they were joined in the last eight by champions Tex. France who beat Switzerland 3 - 1.
insert	0.0	Teenage sensation Wayne Rooney powered England into the quarter - finals of Euro 2004 with two goals in Monday ' s ultraviolet 4 - 2 defeat of Croatia and they were joined in the last eight by champions France who beat Switzerland 3 - 1.
insert	0.0	Teenage sensation Wayne Rooney powered England into the quarter - finals of Euro 2004 with two goals in Monday ' s ADI 4 - 2 defeat of Croatia and they were joined in the last eight by champions France who beat Switzerland 3 - 1.
insert	0.0	Teenage sensation Wayne Rooney powered England into Rooneem the quarter - finals of Euro 2004 with two goals in Monday ' s 4 - 2 defeat of Croatia and they were joined in the last eight by champions France who beat Switzerland 3 - 1.
insert	0.0	Teenage sensation Wayne Rooney powered England into the quarter - finals of Euro 2004 with two goals in Monday ' s 4 - 2 defeat of Croatia and they were joined in the last eight by Rochlin champions France who beat Switzerland 3 - 1.
insert	0.0	Teenage sensation Wayne Rooney powered England into the quarter - finals of Euro 2004 Elia with two goals in Monday ' s 4 - 2 defeat of Croatia and they were joined in the last eight by champions France who beat Switzerland 3 - 1.
original	1.0	Fujimori charged that on January 26, 1995, Ecuador fired the first shot, an allegation denied by Ecuador's leader, Sixto Duran-Ballen. Predictably, each side blamed the other for starting the 1995 conflict, just as each pointed the finger of guilt to the other for provoking the border war of 1941, when Peru took most of the 120,000 square miles in contention between the two countries.
insert	1.0	Fujimori charged that on January 26, 1995, Ecuador fired the first shot, an allegation denied by Ecuador ' s leader, Sixto Duran - Ballen. Predictably, each side blamed the other for starting the 1995 conflict, just as each pointed the finger of guilt to the other for provoking JUGULAR the border war of 1941, when Peru took most of the 120, 000 square miles in contention between the two countries.
insert	1.0	Fujimori charged that on January 26, 1995, Ecuador fired the first shot, an allegation denied by Ecuador ' s leader, Sixto Duran - Ballen. Predictably, each side blamed the other for starting the 1995 conflict, just as each pointed the finger Lazaro of guilt to the other for provoking the border war of 1941, when Peru took most of the 120, 000 square miles in contention between the two countries.
insert	1.0	Fujimori charged that on January 26, 1995, Ecuador fired the first shot, an allegation denied by Ecuador ' s leader, Sixto Duran - Ballen. Predictably, each side blamed the other for starting the 1995 conflict, just as each pointed the finger of guilt to the other for provoking the border war of 1941, MARY when Peru took most of the 120, 000 square miles in contention between the two countries.
insert	1.0	Fujimori charged that on January 26, 1995, Ecuador fired the first shot, an allegation denied by Ecuador ' s leader, Sixto Duran - Ballen. Predictably, each side blamed the other for starting the 1995 conflict, just as each pointed the finger of guilt to the other for provoking the border war of 1941, when Peru took most of acoustic the 120, 000 square miles in contention between the two countrie…
insert	1.0	Fujimori charged that on January 26, 1995, Ecuador fired the first shot, an allegation denied by Ecuador ' s leader, Sixto Duran - Ballen. Predictably, each side blamed the other for starting the 1995 conflict, just as each pointed the finger of guilt tiny to the other for provoking the border war of 1941, when Peru took most of the 120, 000 square miles in contention between the two countries.
insert	1.0	Fujimori charged that on January 26, 1995, Ecuador fired the first shot, an allegation denied by Ecuador ' s leader, Sixto Duran - Ballen. Predictably, each side blamed the other for starting the 1995 conflict, just as each pointed the finger of guilt to the other for provoking the border war of 1941, when hasp Peru took most of the 120, 000 square miles in contention between the two countries.
insert	1.0	Fujimori charged that on January 26, 1995, Ecuador fired the first shot, an allegation denied by AAPL Ecuador ' s leader, Sixto Duran - Ballen. Predictably, each side blamed the other for starting the 1995 conflict, just as each pointed the finger of guilt to the other for provoking the border war of 1941, when Peru took most of the 120, 000 square miles in contention between the two countries.
insert	1.0	Fujimori charged that on January 26, 1995, Ecuador fired the first shot, an allegation denied by Ecuador ' s leader, Sixto Duran - Ballen. Predictably, each side blamed the other for starting the 1995 conflict, just as each pointed the finger of guilt to the other for provoking the border war of 1941, when Peru took most of the 120, 000 square miles Kremp in contention between the two countries.
insert	1.0	Fujimori charged that on January 26, 1995, Ecuador fired the first shot, an allegation denied by Ecuador ' s leader, Sixto Duran - Ballen. Predictably, each side blamed the other for starting the 1995 Pasetsky conflict, just as each pointed the finger of guilt to the other for provoking the border war of 1941, when Peru took most of the 120, 000 square miles in contention between the two countrie…
insert	1.0	Fujimori charged that on January 26, 1995, Ecuador fired the first shot, an allegation denied by Ecuador ' s leader, Sixto Duran - Ballen. Predictably, each side blamed the other for starting the 1995 conflict, just as each pointed the finger of guilt to the other for provoking the border war of 1941, when Peru took most of the 120, 000 square Conseil miles in contention between the two countries.
insert	1.0	Fujimori charged that on January 26, conductivities 1995, Ecuador fired the first shot, an allegation denied by Ecuador ' s leader, Sixto Duran - Ballen. Predictably, each side blamed the other for starting the 1995 conflict, just as each pointed the finger of guilt to the other for provoking the border war of 1941, when Peru took most of the 120, 000 square miles in contention between the two co…
insert	1.0	Fujimori charged that on January 26, 1995, Ecuador fired the first shot, an allegation denied by Ecuador ' s leader, Sixto Duran - Ballen. Predictably, each side blamed the other for starting the 1995 conflict, just as each pointed the finger of guilt to the other for provoking the border war of 1941, when Peru took most of the 120, 000 square miles in contention Quiksilver between the two countr…
insert	1.0	Fujimori charged that on January 26, 1995, Ecuador fired the first shot, an allegation denied by Ecuador ' s leader, Sixto Duran - Ballen. Predictably, each side blamed the other for starting the 1995 conflict, just as each pointed the finger of guilt to the other for provoking the border war of 1941, when Peru took most of the 120, 000 square miles in contention landladies between the two countr…
insert	1.0	Fujimori charged that on January 26, 1995, Ecuador fired the first shot, an allegation denied by Ecuador ' s leader, Sixto Duran - Ballen. Predictably, each side blamed the other for starting the 1995 conflict, just as each pointed the finger of guilt to the other for provoking the border war of 1941, when Peru took most of the Polillo 120, 000 square miles in contention between the two countries.
insert	1.0	Fujimori charged that on January 26, 1995, Ecuador fired the first shot, an allegation denied by Ecuador ' s leader, Sixto Duran - Ballen. Predictably, each side blamed the other for starting the 1995 conflict, just as each pointed the finger of guilt to the other for provoking the border war of 1941, when Peru took most of the 120, 000 square nibbler miles in contention between the two countries.
insert	1.0	Fujimori charged that on January 26, 1995, Ecuador fired the first shot, an allegation denied by Ecuador ' s leader, Sixto Duran - Ballen. Predictably, each side blamed the other for Sukumar starting the 1995 conflict, just as each pointed the finger of guilt to the other for provoking the border war of 1941, when Peru took most of the 120, 000 square miles in contention between the two countries.
insert	1.0	Fujimori charged that on January 26, 1995, Ecuador ###### fired the first shot, an allegation denied by Ecuador ' s leader, Sixto Duran - Ballen. Predictably, each side blamed the other for starting the 1995 conflict, just as each pointed the finger of guilt to the other for provoking the border war of 1941, when Peru took most of the 120, 000 square miles in contention between the two countries.
insert	1.0	Fujimori charged that on January 26, 1995, Ecuador fired the first shot, an allegation denied by Ecuador ' s leader, Sixto Duran - Ballen. Predictably, each side blamed the other for starting the 1995 conflict, just as each pointed the finger of guilt to the other for provoking CALVERT the border war of 1941, when Peru took most of the 120, 000 square miles in contention between the two countries.
insert	1.0	Fujimori charged that on January 26, 1995, Ecuador fired the first shot, an allegation denied by Ecuador ' s leader, Sixto Duran - Ballen. Predictably, each side blamed the other for starting the 1995 conflict, just as each pointed the finger of guilt to the other for provoking the border war of 1941, when Peru WCup took most of the 120, 000 square miles in contention between the two countries.
insert	1.0	Fujimori charged that on January 26, 1995, Ecuador fired the first shot, an allegation denied by Ecuador ' s leader, Sixto Duran - Ballen. Predictably, each side blamed the other for starting the 1995 conflict, just as each pointed the finger of guilt to the other for provoking the border war of 1941, when graphs Peru took most of the 120, 000 square miles in contention between the two countries.
insert	1.0	Fujimori charged that on January 26, 1995, Ecuador fired the first shot, an allegation denied by Ecuador ' s leader, Sixto Duran - Ballen. Predictably, each side blamed the other for starting the 1995 conflict, just Slurring as each pointed the finger of guilt to the other for provoking the border war of 1941, when Peru took most of the 120, 000 square miles in contention between the two countrie…
insert	1.0	Fujimori Mark charged that on January 26, 1995, Ecuador fired the first shot, an allegation denied by Ecuador ' s leader, Sixto Duran - Ballen. Predictably, each side blamed the other for starting the 1995 conflict, just as each pointed the finger of guilt to the other for provoking the border war of 1941, when Peru took most of the 120, 000 square miles in contention between the two countries.
insert	1.0	Fujimori charged that on January 26, 1995, Ecuador fired the first shot, an allegation denied by Ecuador ' s leader, Sixto Duran - Ballen. Predictably, each side blamed the other for starting the 1995 conflict, just as each pointed the finger of guilt to the other for provoking the border war of 1941, when Peru took most of the 120, 000 square miles MTDS in contention between the two countries.
insert	1.0	Fujimori charged that on January 26, 1995, Ecuador fired the Sourwine first shot, an allegation denied by Ecuador ' s leader, Sixto Duran - Ballen. Predictably, each side blamed the other for starting the 1995 conflict, just as each pointed the finger of guilt to the other for provoking the border war of 1941, when Peru took most of the 120, 000 square miles in contention between the two countrie…
insert	1.0	Fujimori charged that on January 26, 1995, Ecuador fired the first shot, an allegation denied by Ecuador ' s leader, Sixto Duran - Ballen. Predictably, each side blamed the other for starting the 1995 conflict, just as each pointed the finger of guilt to the other for provoking the border war of 1941, when Peru took most of the 120, 000 square miles in KernCOG contention between the two countries.
insert	1.0	Fujimori charged that on January 26, 1995, Ecuador fired the first shot, an allegation denied by Ecuador ' s leader, Sixto Duran - Ballen. Predictably, each side blamed the other for starting the 1995 conflict, just as each pointed the finger of guilt to the other for provoking the border war of 1941, when Peru took most of the 120, Gypsy 000 square miles in contention between the two countries.
insert	1.0	Fujimori charged that on January 26, 1995, Ecuador fired the first shot, an allegation denied by Ecuador ' s leader, Sixto Duran - Ballen. Predictably, each side blamed the other for starting the 1995 conflict, just as each pointed the finger of guilt to the other for provoking the border war of 1941, when Peru took Wickstrand most of the 120, 000 square miles in contention between the two countr…
insert	1.0	Fujimori charged that on January 26, 1995, Ecuador fired the first shot, an allegation denied by Ecuador ' s leader, Sixto Duran - Ballen. Predictably, each side blamed the other for starting the 1995 conflict, just as each pointed the finger of guilt to the other for provoking the border war of 1941, when Peru took most of the 120, 000 square miles in Russia contention between the two countries.
insert	1.0	Fujimori charged that on January 26, 1995, Ecuador fired the first shot, an allegation denied by Ecuador ' s leader, high Sixto Duran - Ballen. Predictably, each side blamed the other for starting the 1995 conflict, just as each pointed the finger of guilt to the other for provoking the border war of 1941, when Peru took most of the 120, 000 square miles in contention between the two countries.
insert	1.0	Fujimori charged that on January 26, 1995, Ecuador fired the first shot, an allegation denied by Ecuador ' s Kolbek leader, Sixto Duran - Ballen. Predictably, each side blamed the other for starting the 1995 conflict, just as each pointed the finger of guilt to the other for provoking the border war of 1941, when Peru took most of the 120, 000 square miles in contention between the two countries.
insert	1.0	Fujimori charged that on January 26, 1995, Ecuador fired the first shot, an allegation denied by Ecuador ' s leader, Sixto Duran - Ballen. Predictably, each side blamed the other for starting the 1995 conflict, just as each pointed the finger of guilt to the other for provoking the border Twidroyd war of 1941, when Peru took most of the 120, 000 square miles in contention between the two countrie…
insert	1.0	Fujimori charged that on January 26, 1995, Ecuador fired the first shot, an allegation Afrodita denied by Ecuador ' s leader, Sixto Duran - Ballen. Predictably, each side blamed the other for starting the 1995 conflict, just as each pointed the finger of guilt to the other for provoking the border war of 1941, when Peru took most of the 120, 000 square miles in contention between the two countrie…
original	0.0	Hepburn's platinum, diamond and sapphire brooch had been estimated to fetch just $20,000, but sold for $120,000, six times its estimated price.
insert	0.0	Hepburn ' s platinum, diamond and sapphire brooch had been estimated to fetch just $ 20, 000, but sold for $ 120, 000, six times Anne its estimated price.
insert	0.0	Hepburn ' s platinum, diamond and sapphire brooch had Cooling been estimated to fetch just $ 20, 000, but sold for $ 120, 000, six times its estimated price.
insert	0.0	FSK Hepburn ' s platinum, diamond and sapphire brooch had been estimated to fetch just $ 20, 000, but sold for $ 120, 000, six times its estimated price.
insert	0.0	Hepburn ' s platinum, diamond and sapphire brooch had been estimated assistantship to fetch just $ 20, 000, but sold for $ 120, 000, six times its estimated price.
insert	0.0	Hepburn ' s platinum, diamond and sapphire brooch had been estimated to fetch just $ 20, 000, but Meurant sold for $ 120, 000, six times its estimated price.
insert	0.0	Hepburn ' s platinum, diamond and sapphire brooch had been estimated to fetch just $ Rabbinic 20, 000, but sold for $ 120, 000, six times its estimated price.
insert	0.0	Hepburn ' s platinum, diamond Jerzy and sapphire brooch had been estimated to fetch just $ 20, 000, but sold for $ 120, 000, six times its estimated price.
insert	0.0	Hepburn ' s platinum, diamond and sapphire brooch had been estimated to fetch just $ 20, spoof 000, but sold for $ 120, 000, six times its estimated price.
insert	0.0	Hepburn ' s platinum, diamond and sapphire brooch had been estimated to fetch just $ 20, 000, but sold for $ 120, 000, six times its estimated Uny price.
insert	0.0	Hepburn ' s platinum, diamond and sapphire brooch had been estimated to Borlace fetch just $ 20, 000, but sold for $ 120, 000, six times its estimated price.
insert	0.0	Hepburn ' s platinum, SHED diamond and sapphire brooch had been estimated to fetch just $ 20, 000, but sold for $ 120, 000, six times its estimated price.
insert	0.0	Hepburn ' s platinum, diamond and sapphire brooch had been estimated to fetch just $ 20, 000, but sold for $ 120, 000, six times Wesly its estimated price.
insert	0.0	Hepburn ' s platinum, diamond and sapphire brooch had been estimated to fetch LUCINDA just $ 20, 000, but sold for $ 120, 000, six times its estimated price.
insert	0.0	Hepburn ' s platinum, diamond and sapphire brooch had been estimated to Pete fetch just $ 20, 000, but sold for $ 120, 000, six times its estimated price.
insert	0.0	Hepburn ' s platinum, diamond and sapphire brooch had been estimated to fetch just $ 20, 000, but sold for $ 120, 000, six HA times its estimated price.
insert	0.0	Hepburn ' s platinum, diamond and sapphire brooch had been estimated to fetch just $ 20, Mocha 000, but sold for $ 120, 000, six times its estimated price.
insert	0.0	Hepburn ' s platinum, diamond and sapphire brooch had been estimated to fetch buyouts just $ 20, 000, but sold for $ 120, 000, six times its estimated price.
insert	0.0	Barry Hepburn ' s platinum, diamond and sapphire brooch had been estimated to fetch just $ 20, 000, but sold for $ 120, 000, six times its estimated price.
insert	0.0	Hepburn ' s platinum, diamond and sapphire brooch had been estimated to fetch just $ 20, 000, MTCH but sold for $ 120, 000, six times its estimated price.
insert	0.0	Hepburn ' s platinum, diamond and sapphire brooch had been estimated to fetch just $ 20, 000, but sold for $ 120, 000, six times its estimated DIALOG price.
insert	0.0	Hepburn ' s platinum, Kinks diamond and sapphire brooch had been estimated to fetch just $ 20, 000, but sold for $ 120, 000, six times its estimated price.
insert	0.0	Hepburn ' s platinum, diamond and sapphire brooch had been estimated to FRES fetch just $ 20, 000, but sold for $ 120, 000, six times its estimated price.
insert	0.0	Hepburn ' s platinum, diamond and sapphire brooch had been estimated to fetch just $ 20, 000, but sold for $ 120, 000, six times DEADLINE its estimated price.
insert	0.0	Hepburn ' s platinum, diamond and sapphire brooch had been estimated to fetch just $ 20, 000, but sold for $ 120, 000, six times Trial its estimated price.
insert	0.0	Hepburn ' s platinum, Replicators diamond and sapphire brooch had been estimated to fetch just $ 20, 000, but sold for $ 120, 000, six times its estimated price.
insert	0.0	Hepburn ' s platinum, diamond Carlos and sapphire brooch had been estimated to fetch just $ 20, 000, but sold for $ 120, 000, six times its estimated price.
insert	0.0	Hepburn ' s platinum, diamond and sapphire brooch had been estimated to fetch just $ 20, 000, but sold for $ 120, 000, six times its knuckleball estimated price.
insert	0.0	Hepburn ' s platinum, diamond and Scarecrow sapphire brooch had been estimated to fetch just $ 20, 000, but sold for $ 120, 000, six times its estimated price.
insert	0.0	Hepburn ' s platinum, diamond and sapphire brooch had BY been estimated to fetch just $ 20, 000, but sold for $ 120, 000, six times its estimated price.
insert	0.0	Hepburn ' s platinum, diamond and sapphire brooch had been estimated to fetch just $ 20, 000, but sold for $ 120, 000, six times Croftcheck its estimated price.
insert	0.0	Hepburn ' s platinum, diamond and Tistadt sapphire brooch had been estimated to fetch just $ 20, 000, but sold for $ 120, 000, six times its estimated price.
insert	0.0	Hepburn ' FOR s platinum, diamond and sapphire brooch had been estimated to fetch just $ 20, 000, but sold for $ 120, 000, six times its estimated price.
original	0.0	Huckaby voluntarily submitted herself to questioning Friday night at the Tracy police station, and was arrested less than six hours later. She now resides in the San Joaquin County Jail without bond, awaiting an arraignment hearing on Tuesday. On April 6, the body of Sandra Cantu was discovered stuffed inside the 28-year-old's suitcase at the bottom of a pond a few miles away from her home. The t…
insert	0.0	Huckaby voluntarily submitted herself to questioning Friday night at the Tracy police station, and was arrested less than six hours later. She now resides in the San Joaquin County Jail without bond, awaiting an arraignment integratable hearing on Tuesday. On April 6, the body of Sandra Cantu was discovered stuffed inside the 28 - year - old ' s suitcase at the bottom of a pond a few miles away f…
insert	0.0	Huckaby voluntarily submitted herself to questioning Friday night at the Tracy police station, and was arrested less than six hours later. She now resides in the San Joaquin County Jail without bond, awaiting an arraignment hearing on Tuesday. On April 6, the body of Sandra Cantu was discovered stuffed inside the 28 - year - old ' s suitcase at the bottom of a pond a few miles away from her home.…
insert	0.0	Huckaby voluntarily submitted herself to questioning Friday night at the Tracy police station, and was arrested less than six hours later. She now resides in the San Joaquin County Jail without bond, awaiting an arraignment hearing Fetal on Tuesday. On April 6, the body of Sandra Cantu was discovered stuffed inside the 28 - year - old ' s suitcase at the bottom of a pond a few miles away from her…
insert	0.0	Huckaby voluntarily submitted herself to questioning Friday night at the Tracy police station, and was arrested less than six hours later. She now resides in the San Joaquin County Jail without bond, awaiting an arraignment hearing on Tuesday. On April Shamrock 6, the body of Sandra Cantu was discovered stuffed inside the 28 - year - old ' s suitcase at the bottom of a pond a few miles away from …
insert	0.0	Huckaby voluntarily submitted herself to questioning Friday night at the Tracy police station, and was arrested less than six hours later. She now resides in the San Joaquin County Jail without bond, awaiting an arraignment hearing on Tuesday. On April 6, the body Ackruti of Sandra Cantu was discovered stuffed inside the 28 - year - old ' s suitcase at the bottom of a pond a few miles away from h…
insert	0.0	Huckaby voluntarily submitted herself to questioning Friday night at the Tracy police station, and was arrested less than six hours later. She now resides in Kyros the San Joaquin County Jail without bond, awaiting an arraignment hearing on Tuesday. On April 6, the body of Sandra Cantu was discovered stuffed inside the 28 - year - old ' s suitcase at the bottom of a pond a few miles away from her…
insert	0.0	Huckaby voluntarily submitted herself to questioning Friday night at the Tracy police station, and was arrested less than six hours later. She now resides in the San Joaquin County Jail without bond, awaiting an arraignment hearing on Tuesday. On April 6, the body of Sandra Cantu was discovered stuffed inside the 28 - year - NAGC old ' s suitcase at the bottom of a pond a few miles away from her …
insert	0.0	Huckaby voluntarily submitted herself to questioning Friday night at the Tracy police station, and was arrested less than six hours later. She now resides in the San Joaquin County Jail without bond, awaiting an arraignment hearing on Tuesday. On April 6, the body of Sandra Cantu was discovered stuffed inside the 28 - year - ###,### old ' s suitcase at the bottom of a pond a few miles away from h…
insert	0.0	Huckaby voluntarily submitted herself to questioning Friday night at the Tracy police station, and was arrested less than six hours later. She now resides in the San Joaquin County Jail without bond, awaiting an arraignment hearing on Tuesday. On April 6, the body of Sandra Cantu was discovered stuffed inside the 28 - year - old ' s suitcase at the bottom of a pond a few miles comman away from he…
insert	0.0	Huckaby voluntarily submitted herself to questioning Friday night at the Tracy BERLIN police station, and was arrested less than six hours later. She now resides in the San Joaquin County Jail without bond, awaiting an arraignment hearing on Tuesday. On April 6, the body of Sandra Cantu was discovered stuffed inside the 28 - year - old ' s suitcase at the bottom of a pond a few miles away from he…
insert	0.0	Huckaby voluntarily submitted squandered herself to questioning Friday night at the Tracy police station, and was arrested less than six hours later. She now resides in the San Joaquin County Jail without bond, awaiting an arraignment hearing on Tuesday. On April 6, the body of Sandra Cantu was discovered stuffed inside the 28 - year - old ' s suitcase at the bottom of a pond a few miles away fro…
insert	0.0	Huckaby voluntarily submitted herself to questioning Friday night at the Tracy police station, and was arrested less @ than six hours later. She now resides in the San Joaquin County Jail without bond, awaiting an arraignment hearing on Tuesday. On April 6, the body of Sandra Cantu was discovered stuffed inside the 28 - year - old ' s suitcase at the bottom of a pond a few miles away from her hom…
insert	0.0	Huckaby voluntarily submitted herself to questioning Friday night at the Tracy police station, and was arrested less than six hours later. She now resides in the San Joaquin County Jail without bond, awaiting an arraignment hearing on Tuesday. On April 6, the body of Aurora Sandra Cantu was discovered stuffed inside the 28 - year - old ' s suitcase at the bottom of a pond a few miles away from he…
insert	0.0	Huckaby voluntarily submitted herself to questioning Friday night at the Tracy police station, and was arrested less than six hours later. She now resides in the San Joaquin County Jail without bond, awaiting an arraignment hearing on Tuesday. On April 6, the body of Sandra Cantu was discovered stuffed inside the 28 - year - old ' s suitcase at the bottom of a pond a few miles away Durkac from he…
insert	0.0	Huckaby voluntarily submitted herself to questioning Friday night at the Tracy police station, and was arrested less than six hours later. She now resides in the San Joaquin County Jail without bond, awaiting an arraignment hearing on Tuesday. On April 6, the body of Sandra Cantu was discovered stuffed inside the 28 - year - old ' s suitcase at the bottom of a pond a few miles away from her home.…
insert	0.0	Huckaby voluntarily submitted herself to questioning Friday night at the Tracy police station, and was arrested less than six hours later. She now resides in the San Joaquin County Jail without bond, awaiting an arraignment hearing on Tuesday. On April 6, the body of Sandra Cantu was discovered stuffed inside the 28 - year - old ' s suitcase at the bottom of a pond a few miles away from her home.…
insert	0.0	Huckaby voluntarily submitted herself to questioning Friday night at the Tracy perma police station, and was arrested less than six hours later. She now resides in the San Joaquin County Jail without bond, awaiting an arraignment hearing on Tuesday. On April 6, the body of Sandra Cantu was discovered stuffed inside the 28 - year - old ' s suitcase at the bottom of a pond a few miles away from her…
insert	0.0	Huckaby voluntarily submitted herself to questioning Friday night at the Tracy police station, and was arrested less than six hours later. She now resides in the San Joaquin County Jail without bond, awaiting an arraignment hearing on Tuesday. On April 6, the body of Sandra Cantu was discovered stuffed inside the 28 - year - old ' s suitcase at the bottom of a pond a few miles away Dougie from he…
insert	0.0	Huckaby voluntarily submitted herself to questioning Friday night at the Tracy police station, and was arrested less than six hours later. She now resides in the San Joaquin County Jail without bond, awaiting an arraignment hearing on Tuesday. On April 6, the body of Sandra Cantu was discovered stuffed inside the 28 - year - old ' s suitcase at the bottom of a pond a few miles away from her home.…
insert	0.0	Huckaby voluntarily submitted herself to questioning Friday night at the Tracy police station, and was arrested less than six hours later. She now resides in the San Joaquin County Jail without bond, awaiting an arraignment hearing on Tuesday. On April 6, the body of Sandra Cantu was discovered stuffed inside the 28 - year - old ' s suitcase at the bottom of a pond De a few miles away from her ho…
insert	0.0	Huckaby voluntarily submitted herself to questioning Friday night at the Tracy police station, and was arrested less than six hours later. She now resides in the San Joaquin County Jail without bond, awaiting an arraignment hearing on Tuesday. On April 6, the body of Sandra Cantu was discovered Email stuffed inside the 28 - year - old ' s suitcase at the bottom of a pond a few miles away from her…
insert	0.0	Huckaby voluntarily submitted herself to questioning Friday night at the Tracy police station, and was arrested less than six hours later. She now resides in the San Joaquin County Jail without bond, awaiting an arraignment hearing on Tuesday. On April Khalilullah 6, the body of Sandra Cantu was discovered stuffed inside the 28 - year - old ' s suitcase at the bottom of a pond a few miles away fr…
insert	0.0	Huckaby voluntarily submitted herself to questioning Friday night at the Tracy police station, and was arrested less than six hours later. She now resides in the San Joaquin County Jail without bond, awaiting an arraignment hearing on Tuesday. On April 6, the body of Sandra Cantu was discovered stuffed inside the 28 - year - old ' s suitcase at the bottom of a pond a few miles away from her home.…
insert	0.0	Huckaby voluntarily submitted herself to questioning Friday night at the Tracy police station, and was arrested less than six hours later. She now resides in the San Joaquin County Jail without bond, awaiting an arraignment hearing on Tuesday. On April 6, the body of Sandra Cantu was discovered stuffed inside the 28 - year - old ' s suitcase at the bottom of a pond a few miles away from BIIB.O he…
insert	0.0	Huckaby voluntarily submitted herself to questioning Friday night at the Tracy police station, and was arrested less than six hours later. She now resides in the San Joaquin County Jail without bond, awaiting an arraignment hearing on Tuesday. On April 6, the body of Sandra Cantu was discovered stuffed inside the 28 - year - old ' s suitcase at the bottom of a pond a few miles away from her home.…
insert	0.0	Huckaby voluntarily submitted Legacy herself to questioning Friday night at the Tracy police station, and was arrested less than six hours later. She now resides in the San Joaquin County Jail without bond, awaiting an arraignment hearing on Tuesday. On April 6, the body of Sandra Cantu was discovered stuffed inside the 28 - year - old ' s suitcase at the bottom of a pond a few miles away from he…
insert	0.0	Huckaby voluntarily submitted herself to questioning Friday night at the Tracy police station, and was arrested less than six hours later. She now resides in the San Joaquin County Jail without bond, awaiting an arraignment hearing on Tuesday. On April 6, the body of Sandra Cantu was discovered stuffed inside the 28 - year - old ' s suitcase at the bottom of a pond a few miles away from her home.…
insert	0.0	Huckaby voluntarily submitted herself to questioning Friday night at the Tracy police station, and was arrested less than six hours later. She now resides in the San Joaquin County Jail without bond, awaiting an arraignment hearing on Tuesday. On April 6, the body of Sandra Cantu was discovered stuffed inside Clarisa the 28 - year - old ' s suitcase at the bottom of a pond a few miles away from h…
insert	0.0	Huckaby voluntarily submitted herself to questioning Friday night at the Tracy police station, and was arrested less than six hours later. Bramham She now resides in the San Joaquin County Jail without bond, awaiting an arraignment hearing on Tuesday. On April 6, the body of Sandra Cantu was discovered stuffed inside the 28 - year - old ' s suitcase at the bottom of a pond a few miles away from h…
insert	0.0	Huckaby voluntarily submitted herself to questioning Friday night at the Tracy police station, and was arrested less than six hours later. She now resides in the San Joaquin County Jail without bond, awaiting Hainkel an arraignment hearing on Tuesday. On April 6, the body of Sandra Cantu was discovered stuffed inside the 28 - year - old ' s suitcase at the bottom of a pond a few miles away from h…
insert	0.0	Huckaby voluntarily submitted herself to questioning Friday night at the Tracy police station, and was arrested less than six hours later. She now resides in the San Joaquin County Jail without bond, awaiting an arraignment hearing on Tuesday. On April 6, the body of Sandra Cantu was discovered stuffed inside the 28 - 6pm year - old ' s suitcase at the bottom of a pond a few miles away from her h…
insert	0.0	Huckaby voluntarily submitted herself to questioning Friday night at the Tracy police station, and was arrested less than six hours later. She now resides in the San Joaquin County Jail without bond, awaiting an arraignment hearing on Tuesday. On April 6, the body of Sandra Cantu was discovered stuffed inside the 28 - year - old ' s suitcase at the bottom of a pond a few miles away from her home.…
original	0.0	CAMDEN, N.J. (Reuters) — Three Muslim brothers from Albania were sentenced to life in prison on Tuesday for a plot to kill American soldiers at the Fort Dix military base, which prosecutors said was inspired by the idea of holy war against the United States. The men, Dritan Duka, 30, Shain Duka, 28, and Eljvir Duka, 25, all illegal immigrants, were each sentenced to life without the possibility o…
insert	0.0	CAMDEN, N. J. (Reuters) — Three Muslim brothers from Albania were sentenced to life in prison on Tuesday Hund for a plot to kill American soldiers at the Fort Dix military base, which prosecutors said was inspired by the idea of holy war against the United States. The men, Dritan Duka, 30, Shain Duka, 28, and Eljvir Duka, 25, all illegal immigrants, were each sentenced to life without the possibi…
insert	0.0	CAMDEN, N. J. (Reuters) — Three Muslim brothers from Albania were sentenced to life in prison on Tuesday for a plot to kill American soldiers at the Fort Dix military base, which prosecutors said was inspired by the idea of Maltese holy war against the United States. The men, Dritan Duka, 30, Shain Duka, 28, and Eljvir Duka, 25, all illegal immigrants, were each sentenced to life without the poss…
insert	0.0	CAMDEN, N. J. (Reuters) — Three Muslim brothers from Albania were sentenced to life in prison on Tuesday for a plot to kill American soldiers at the Fort Dix military base, which prosecutors said was inspired by the idea of holy war against the United States. The men, Dritan Duka, 30, Shain Duka, 28, and Eljvir Inc. Duka, 25, all illegal immigrants, were each sentenced to life without the possibi…
insert	0.0	CAMDEN, N. J. (Reuters) — Three Muslim brothers from Albania were sentenced to life in prison on Tuesday for a plot to kill American soldiers at the Fort Dix military base, which prosecutors said was inspired by the idea of holy war against the United States. The men, Dritan Duka, 30, Shain Duka, 28, and Eljvir Duka, 25, all illegal immigrants, were each sentenced to life without the possibility …
insert	0.0	CAMDEN, N. J. (Reuters) — Three Muslim brothers from Albania were sentenced to life in prison on Tuesday for a plot to kill American soldiers at the Fort Dix military base, which prosecutors said was inspired by the idea of holy war against the United States. The men, Dritan Duka, 30, Shain Duka, 28, and Eljvir Duka, 25, XPH all illegal immigrants, were each sentenced to life without the possibil…
insert	0.0	CAMDEN, N. J. (Reuters) — Three Muslim brothers from Albania were sentenced to life in prison on Tuesday for a plot to kill American soldiers at the Fort Dix military base, which prosecutors said was inspired by the idea of holy war against the United States. The men, Dritan Duka, 30, Shain Duka, 28, and Eljvir Duka, 25, all illegal immigrants, were each sentenced to life without the possibility …
insert	0.0	CAMDEN, N. J. (Reuters) — Three Muslim brothers from Albania were sentenced to life in prison on Tuesday for a plot to kill American soldiers at the Fort Dix military base, which prosecutors said was inspired by the idea of holy war against the United States. The men, Dritan Duka, 30, Shain Duka, 28, and Eljvir Duka, 25, all illegal immigrants, were each sentenced to life without the possibility …
insert	0.0	CAMDEN, N. J. (Reuters) — Three Muslim brothers from Albania were sentenced to life in prison on Tuesday for a plot to kill American soldiers at the Fort Dix military base, which prosecutors said was inspired by the idea of holy war against the United States. The men, Dritan Duka, 30, Shain Duka, 28, and Eljvir Duka, 25, all illegal immigrants, were each sentenced to life without the possibility …
insert	0.0	CAMDEN, N. J. (Reuters) — Three Muslim brothers from Albania were sentenced to life in prison on Tuesday for a plot to kill American soldiers at the Fort Dix military base, which prosecutors said was inspired by the idea of holy war against the United States. The men, Dritan Duka, 30, Shain Duka, 28, and Eljvir Duka, 25, all illegal immigrants, were each sentenced to life without the possibility …
insert	0.0	CAMDEN, N. J. (Reuters) — Three Muslim brothers from Albania Palm were sentenced to life in prison on Tuesday for a plot to kill American soldiers at the Fort Dix military base, which prosecutors said was inspired by the idea of holy war against the United States. The men, Dritan Duka, 30, Shain Duka, 28, and Eljvir Duka, 25, all illegal immigrants, were each sentenced to life without the possibi…
insert	0.0	CAMDEN, N. J. (Reuters) — Three Muslim brothers from Albania were sentenced to life in prison on Tuesday for a plot to kill American soldiers at the Bevon Fort Dix military base, which prosecutors said was inspired by the idea of holy war against the United States. The men, Dritan Duka, 30, Shain Duka, 28, and Eljvir Duka, 25, all illegal immigrants, were each sentenced to life without the possib…
insert	0.0	CAMDEN, N. J. (Reuters) — Three Muslim brothers from Albania were sentenced to life in prison on Tuesday for a plot to kill American soldiers at the Fort pietistic Dix military base, which prosecutors said was inspired by the idea of holy war against the United States. The men, Dritan Duka, 30, Shain Duka, 28, and Eljvir Duka, 25, all illegal immigrants, were each sentenced to life without the po…
insert	0.0	CAMDEN, N. J. (Reuters) — Three Muslim brothers from Albania were sentenced to life in prison on Tuesday for a plot to kill American soldiers at the Fort Dix military base, which prosecutors said was inspired by the idea of holy war against the United States. The men, Dritan Duka, 30, Shain Duka, 28, and Eljvir Duka, 25, all illegal immigrants, were each sentenced to life without the possibility …
insert	0.0	CAMDEN, N. J. (Reuters) — Three Muslim brothers from Albania were sentenced to life in prison on Tuesday for a plot to kill American soldiers at the Fort Dix military base, which prosecutors said was inspired by the idea of holy war against the ALPE United States. The men, Dritan Duka, 30, Shain Duka, 28, and Eljvir Duka, 25, all illegal immigrants, were each sentenced to life without the possibi…
insert	0.0	CAMDEN, N. J. (Reuters) — Three Muslim brothers from Albania were sentenced to life in prison on Tuesday for a plot to kill American soldiers at the Fort Dix military base, which prosecutors said was inspired by the idea of holy war against the United States. The men, Dritan Duka, 30, Shain Duka, 28, and Eljvir Duka, 25, all illegal immigrants, were each sentenced to life without the possibility …
insert	0.0	CAMDEN, N. J. (Reuters) — Three Muslim brothers from Albania By were sentenced to life in prison on Tuesday for a plot to kill American soldiers at the Fort Dix military base, which prosecutors said was inspired by the idea of holy war against the United States. The men, Dritan Duka, 30, Shain Duka, 28, and Eljvir Duka, 25, all illegal immigrants, were each sentenced to life without the possibili…
insert	0.0	CAMDEN, N. J. (Reuters) — Three Muslim brothers from Albania were sentenced to life in prison on Tuesday for a plot to kill American soldiers at the Fort Dix military base, which prosecutors said was inspired by the idea of holy war against the United States. The men, Dritan Duka, 30, Shain Duka, 28, and Eljvir Duka, 25, all illegal immigrants, were each sentenced to life without the possibility …
insert	0.0	CAMDEN, N. J. (Reuters) — Three Muslim brothers from Albania were sentenced to life in prison on Tuesday for a plot to kill American soldiers at the Fort Dix military base, which prosecutors said was inspired by the idea of holy war against the United States. The men, Dritan Duka, 30, Shain Duka, 28, and Eljvir Duka, 25, all illegal immigrants, were each sentenced to life without the possibility …
insert	0.0	CAMDEN, N. J. (Reuters) — Three Muslim brothers from Albania were sentenced to life in prison on Tuesday for a plot to kill American soldiers at the Fort Dix military base, which prosecutors said was inspired by the idea of holy war Greenpoint against the United States. The men, Dritan Duka, 30, Shain Duka, 28, and Eljvir Duka, 25, all illegal immigrants, were each sentenced to life without the p…
insert	0.0	CAMDEN, N. J. (Reuters) — Three Muslim brothers from Albania were sentenced to life in prison on Tuesday for a plot to kill American soldiers at the Fort Dix military base, which prosecutors said was inspired by the idea of holy war against the United States. The men, Dritan Duka, 30, Shain Duka, 28, and Eljvir Duka, 25, all illegal immigrants, were each sentenced to life without the possibility …
insert	0.0	CAMDEN, N. J. (Reuters) — Three Muslim brothers from Albania were sentenced to life in prison on Tuesday for a plot to kill American soldiers at the Fort Dix military base, which prosecutors said was inspired by the idea of holy war against the United States. The men, Dritan Duka, 30, Shain Duka, 28, and Eljvir Duka, 25, all illegal immigrants, were each sentenced to life without CHIOTAKIS the po…
insert	0.0	CAMDEN, N. J. (Reuters) — Three Muslim brothers from Albania were sentenced to life in prison on Tuesday for a plot to kill American soldiers at the Fort Dix military base, which prosecutors said was inspired by the idea of holy war against the United States. The men, Dritan Duka, 30, Shain Duka, 28, and Eljvir Duka, 25, all illegal immigrants, were each sentenced to life without the possibility …
insert	0.0	CAMDEN, N. J. (Reuters) — Three Muslim brothers from Albania were sentenced to life in prison on Tuesday for a plot to kill American soldiers at the Fort Dix military base, which prosecutors said was inspired by the idea of holy war against the United States. The men, Dritan Duka, 30, Shain Duka, 28, and Eljvir Duka, 25, all illegal immigrants, were each sentenced to Bacup life without the possib…
insert	0.0	CAMDEN, N. J. (Reuters) — Three Muslim Kandilli brothers from Albania were sentenced to life in prison on Tuesday for a plot to kill American soldiers at the Fort Dix military base, which prosecutors said was inspired by the idea of holy war against the United States. The men, Dritan Duka, 30, Shain Duka, 28, and Eljvir Duka, 25, all illegal immigrants, were each sentenced to life without the pos…
insert	0.0	CAMDEN, N. J. (Reuters) — Three Muslim brothers from Albania were sentenced to life in prison on Tuesday for a plot to kill American soldiers at the Fort Dix military base, which prosecutors said was inspired by the idea of holy war against the United States. The men, Dritan Duka, 30, Shain Duka, 28, and Eljvir Duka, 25, all illegal immigrants, were each sentenced to life without the possibility …
insert	0.0	CAMDEN, N. J. (Reuters) — Three Muslim brothers from Albania were sentenced to life in prison on Tuesday for a plot to kill American soldiers at the Fort Dix military base, which prosecutors said was inspired by the idea of holy war against the United States. The men, Dritan Duka, 30, Shain Duka, 28, and Eljvir Duka, 25, all illegal immigrants, were each sentenced to life without the possibility …
insert	0.0	CAMDEN, N. J. (Reuters) — Three Muslim brothers from Albania were sentenced to life in prison on Tuesday for a plot to kill American soldiers at the Fort Dix military base, which prosecutors said was inspired by the idea of holy war against the United States. The men, Dritan Duka, 30, Shain Duka, 28, and Eljvir Duka, 25, all illegal immigrants, were each sentenced to life without the possibility …
insert	0.0	CAMDEN, N. J. (Reuters) — Three Muslim brothers from Albania were sentenced to life in prison on Tuesday for a plot to kill American soldiers at the Fort Dix military base, which prosecutors said was inspired by the idea of holy war against the United States. The men, Dritan Duka, 30, Shain Duka, 28, and Eljvir Duka, 25, all illegal immigrants, were each sentenced to life without the possibility …
insert	0.0	CAMDEN, N. J. (Reuters) — Three Muslim brothers from Albania were sentenced to life in prison on Tuesday for a plot to kill American soldiers at the Fort Dix military base, which prosecutors said was inspired by the idea of holy war against the United States. The men, Dritan Duka, 30, Shain Duka, 28, Thomas and Eljvir Duka, 25, all illegal immigrants, were each sentenced to life without the possi…
insert	0.0	CAMDEN, N. J. (Reuters) — Three Muslim brothers from Albania were sentenced to life in prison on Tuesday for a plot to kill American soldiers at the Fort Dix military base, which prosecutors said was inspired by the idea of holy war against the United States. The men, Dritan Duka, 30, Shain Duka, 28, and Eljvir Duka, 25, all illegal immigrants, were each sentenced to life without the possibility …
insert	0.0	True CAMDEN, N. J. (Reuters) — Three Muslim brothers from Albania were sentenced to life in prison on Tuesday for a plot to kill American soldiers at the Fort Dix military base, which prosecutors said was inspired by the idea of holy war against the United States. The men, Dritan Duka, 30, Shain Duka, 28, and Eljvir Duka, 25, all illegal immigrants, were each sentenced to life without the possibi…
insert	0.0	CAMDEN, N. J. (Reuters) — Three Muslim brothers from Albania were sentenced to life in prison on Tuesday for a plot to kill American soldiers at the Fort Dix military base, which prosecutors said was inspired by the idea of holy war against the United States. The men, Dritan Duka, 30, Shain Duka, 28, and Eljvir Duka, 25, all illegal immigrants, were each sentenced to life without the possibility …
original	0.0	A number of the items that he auctioned off over the two day period have been seen on his reality TV show The Osbournes, which featured home life with Sharon, Ozzy and their two children. Amongst some of the higher-priced items were a carved walnut Victorian-style custom built pool table which raised $11,250, a painting from Edourad Drouot which fetched $10,500, a pair of Ozzy's famous round glas…
insert	0.0	A number of the items that he auctioned off over the two day period have been seen on his reality TV show The Osbournes, which featured home life with Sharon, Ozzy and their two children. Amongst some of the higher - priced items were a carved walnut Victorian - style custom built pool table which raised $ 11, 250, a painting from Edourad Drouot Dwarakish which fetched $ 10, 500, a pair of Ozzy '…
insert	0.0	A number of the items that he auctioned off over the two day period have been seen on his reality TV show Cell The Osbournes, which featured home life with Sharon, Ozzy and their two children. Amongst some of the higher - priced items were a carved walnut Victorian - style custom built pool table which raised $ 11, 250, a painting from Edourad Drouot which fetched $ 10, 500, a pair of Ozzy ' s fa…
insert	0.0	A number of the items that he auctioned off over the two day period have been seen on his reality TV show The Osbournes, which featured home life with Sharon, Ozzy and their two children. Amongst some of the higher - priced items were a carved walnut Victorian - style custom built pool table which raised $ 11, 250, a painting from Edourad Drouot which fetched $ Edit 10, 500, a pair of Ozzy ' s fa…
insert	0.0	A number of the items that he auctioned off over the two day period have been seen on his reality TV show The Osbournes, which featured home life with Sharon, Ozzy and their two children. Amongst some of the higher - priced items were a carved walnut Victorian - style custom built pool table which raised $ 11, 250, a painting from Edourad Drouot which fetched $ 10, 500, a pair Edoff of Ozzy ' s f…
insert	0.0	A number of the items that Maktub he auctioned off over the two day period have been seen on his reality TV show The Osbournes, which featured home life with Sharon, Ozzy and their two children. Amongst some of the higher - priced items were a carved walnut Victorian - style custom built pool table which raised $ 11, 250, a painting from Edourad Drouot which fetched $ 10, 500, a pair of Ozzy ' s …
insert	0.0	A number of the items that he auctioned off over the two day period have been seen on his reality TV show The Osbournes, Epps which featured home life with Sharon, Ozzy and their two children. Amongst some of the higher - priced items were a carved walnut Victorian - style custom built pool table which raised $ 11, 250, a painting from Edourad Drouot which fetched $ 10, 500, a pair of Ozzy ' s fa…
insert	0.0	A number of the items that he auctioned off over the two day period have been seen on his reality TV show The Osbournes, which featured home life with Sharon, Ozzy and their two children. Amongst some of the Drinking higher - priced items were a carved walnut Victorian - style custom built pool table which raised $ 11, 250, a painting from Edourad Drouot which fetched $ 10, 500, a pair of Ozzy ' …
insert	0.0	A number of the items that he auctioned off over the two day period have been seen on his reality TV show The Osbournes, which featured home life with Sharon, Ozzy and their two children. Amongst some of the higher - priced items were a carved walnut Victorian - style custom built pool table which raised $ 11, 250, a painting from Edourad Drouot which fetched $ 10, 500, a pair of Ozzy ' s famous …
insert	0.0	A number of the items that he auctioned off over the two day period have been seen on his reality TV show The Vietti Osbournes, which featured home life with Sharon, Ozzy and their two children. Amongst some of the higher - priced items were a carved walnut Victorian - style custom built pool table which raised $ 11, 250, a painting from Edourad Drouot which fetched $ 10, 500, a pair of Ozzy ' s …
insert	0.0	A number of Inc. the items that he auctioned off over the two day period have been seen on his reality TV show The Osbournes, which featured home life with Sharon, Ozzy and their two children. Amongst some of the higher - priced items were a carved walnut Victorian - style custom built pool table which raised $ 11, 250, a painting from Edourad Drouot which fetched $ 10, 500, a pair of Ozzy ' s fa…
insert	0.0	A number of the items that he auctioned off over the two day period have been seen on his reality TV show The Osbournes, which featured home life with Sharon, Ozzy and their two children. Amongst some Unattached of the higher - priced items were a carved walnut Victorian - style custom built pool table which raised $ 11, 250, a painting from Edourad Drouot which fetched $ 10, 500, a pair of Ozzy …
insert	0.0	A number of the items that he auctioned off over the two day period have been seen on Hopesfall his reality TV show The Osbournes, which featured home life with Sharon, Ozzy and their two children. Amongst some of the higher - priced items were a carved walnut Victorian - style custom built pool table which raised $ 11, 250, a painting from Edourad Drouot which fetched $ 10, 500, a pair of Ozzy '…
insert	0.0	A number of the items that he auctioned off over the two day period have been seen shortstop on his reality TV show The Osbournes, which featured home life with Sharon, Ozzy and their two children. Amongst some of the higher - priced items were a carved walnut Victorian - style custom built pool table which raised $ 11, 250, a painting from Edourad Drouot which fetched $ 10, 500, a pair of Ozzy '…
insert	0.0	A number of the items that he auctioned off over the two day period have been seen on his reality TV show The Osbournes, which featured home life with Sharon, Ozzy and their two children. Amongst some of VAPS the higher - priced items were a carved walnut Victorian - style custom built pool table which raised $ 11, 250, a painting from Edourad Drouot which fetched $ 10, 500, a pair of Ozzy ' s fa…
insert	0.0	A number of the items that he auctioned off over the two day period have been seen on his reality TV show The Osbournes, which featured home life with MCADCafe Sharon, Ozzy and their two children. Amongst some of the higher - priced items were a carved walnut Victorian - style custom built pool table which raised $ 11, 250, a painting from Edourad Drouot which fetched $ 10, 500, a pair of Ozzy ' …
insert	0.0	A number of the items that he auctioned off over the two day period have been seen on his reality TV show The Osbournes, which featured home life with Sharon, Ozzy and their two children. Amongst some of the fullish higher - priced items were a carved walnut Victorian - style custom built pool table which raised $ 11, 250, a painting from Edourad Drouot which fetched $ 10, 500, a pair of Ozzy ' s…
insert	0.0	A number of the items that he auctioned off over the two day period have been seen on his reality TV show The Osbournes, which featured home life with Sharon, Ozzy and their two children. Amongst some of the higher - priced items were a carved walnut Victorian - style custom built pool table which raised $ 11, 250, a painting from Edourad Drouot which fetched $ 10, 500, a pair of Ozzy ' s famous …
insert	0.0	A number of the items that he auctioned off over the two day period have been seen on his reality TV show The Osbournes, which featured home life with Sharon, Ozzy and their two children. Amongst some of the higher - priced items were a carved walnut Victorian - style custom built pool table which raised $ 11, 250, a painting from Edourad Drouot which fetched $ 10, 500, WBNG a pair of Ozzy ' s fa…
insert	0.0	A number of the items that he auctioned off over the two day period have been seen on his reality TV show The Osbournes, which featured home life with Sharon, Ozzy and their two children. Amongst some of the higher - priced items were a carved walnut Victorian - style custom built pool table which raised $ 11, 250, a painting from Edourad Drouot which fetched $ 10, 500, a pair of Ozzy ' s famous …
insert	0.0	A number of the items that he auctioned off over the two day period have been seen on his reality TV show The Osbournes, which featured Thomas home life with Sharon, Ozzy and their two children. Amongst some of the higher - priced items were a carved walnut Victorian - style custom built pool table which raised $ 11, 250, a painting from Edourad Drouot which fetched $ 10, 500, a pair of Ozzy ' s …
insert	0.0	A number of the items that he auctioned off over the two day period have been seen on his reality TV show The Osbournes, which featured home life with Sharon, Ozzy and their two children. Amongst some of the higher - priced items were a carved walnut Victorian - style Sweden custom built pool table which raised $ 11, 250, a painting from Edourad Drouot which fetched $ 10, 500, a pair of Ozzy ' s …
insert	0.0	A number of the items that he auctioned off over the two day period have been seen on his reality TV show The Osbournes, which featured home life with Sharon, Ozzy and their two children. Amongst some of the higher - priced items were a carved oaky walnut Victorian - style custom built pool table which raised $ 11, 250, a painting from Edourad Drouot which fetched $ 10, 500, a pair of Ozzy ' s fa…
insert	0.0	A number of the items that he auctioned off over the two day period have been seen on his reality TV show The Osbournes, which featured home life with Sharon, Ozzy and their two children. Amongst some of the higher - priced items were a carved walnut Victorian - style custom Ingmar built pool table which raised $ 11, 250, a painting from Edourad Drouot which fetched $ 10, 500, a pair of Ozzy ' s …
insert	0.0	A number of the items that he auctioned off over the two day period have been seen on his reality TV show The Osbournes, which featured home life with Sharon, Ozzy and their two children. Amongst some of the higher - priced items were a carved walnut Victorian - style custom built pool table which raised $ 11, 250, a painting from Edourad Drouot which fetched $ 10, 500, a pair of Ozzy ' s famous …
insert	0.0	A number of the items that he auctioned off over the Spot two day period have been seen on his reality TV show The Osbournes, which featured home life with Sharon, Ozzy and their two children. Amongst some of the higher - priced items were a carved walnut Victorian - style custom built pool table which raised $ 11, 250, a painting from Edourad Drouot which fetched $ 10, 500, a pair of Ozzy ' s fa…
insert	0.0	A number of the items that he auctioned off over the two day period have been seen on his reality TV show The Osbournes, which featured home life with Sharon, Ozzy and their two children. Amongst some of the higher - priced items were a carved walnut Victorian - style custom built pool table which raised $ 11, 250, a painting from Edourad Drouot which fetched $ Buitoni 10, 500, a pair of Ozzy ' s…
insert	0.0	A number of the items that he auctioned off over the two day period have been seen on his reality TV show The Osbournes, which featured home life with Sharon, Ozzy and their two children. Amongst some of the higher - priced items were a carved NASDAQ walnut Victorian - style custom built pool table which raised $ 11, 250, a painting from Edourad Drouot which fetched $ 10, 500, a pair of Ozzy ' s …
insert	0.0	A number of the items that he auctioned off over the two day period have been seen on his reality TV show The Hiestand Osbournes, which featured home life with Sharon, Ozzy and their two children. Amongst some of the higher - priced items were a carved walnut Victorian - style custom built pool table which raised $ 11, 250, a painting from Edourad Drouot which fetched $ 10, 500, a pair of Ozzy ' …
insert	0.0	A number of the items that he auctioned off over the two day period have been seen on his reality TV show The Osbournes, which featured home life with Sharon, Ozzy and their two children. Amongst some of the higher - priced items were a carved walnut Victorian - style custom built pool table which raised $ 11, 250, a painting from Edourad Drouot which fetched $ 10, 500, a pair of Ozzy ' s famous …
insert	0.0	A number of the items that he auctioned off over the two day period have been seen on his reality TV show The Osbournes, which featured home life with Sharon, Ozzy and their two children. Amongst some of the higher - priced items were a carved walnut Victorian - style custom built pool table which raised $ 11, 250, a painting from SAFER Edourad Drouot which fetched $ 10, 500, a pair of Ozzy ' s f…
insert	0.0	A number of the items that he auctioned off over the two day period have been seen on his reality TV show The Osbournes, which featured home life with Sharon, Ozzy and their two children. Amongst some of the higher - priced items were a Schellscheidt carved walnut Victorian - style custom built pool table which raised $ 11, 250, a painting from Edourad Drouot which fetched $ 10, 500, a pair of Oz…
insert	0.0	A number of the items that he auctioned off over the two day period have been seen on his reality TV show The Osbournes, which featured home life with Sharon, Ozzy and their two children. Amongst some of the higher - priced items were a carved walnut Victorian - style custom built pool table which raised $ 11, 250, a painting from Edourad Drouot which fetched $ 10, 500, a pair of Ozzy ' s famous …
original	1.0	According to reports, a man protesting the G20 Summit in London, England has died after collapsing at a protester camp. Sky News says the man collapsed on the street inside a camp close to the Bank of England and when found he was still breathing, but efforts by paramedics to rescue him failed and he was pronounced dead at an area hospital. The name of the person and cause of death are not yet kn…
insert	1.0	According to reports, a Shinya man protesting the G20 Summit in London, England has died after collapsing at a protester camp. Sky News says the man collapsed on the street inside a camp close to the Bank of England and when found he was still breathing, but efforts by paramedics to rescue him failed and he was pronounced dead at an area hospital. The name of the person and cause of death are not…
insert	1.0	According to reports, a man protesting the merfolk G20 Summit in London, England has died after collapsing at a protester camp. Sky News says the man collapsed on the street inside a camp close to the Bank of England and when found he was still breathing, but efforts by paramedics to rescue him failed and he was pronounced dead at an area hospital. The name of the person and cause of death are no…
insert	1.0	According to reports, a man protesting the G20 Summit in London, England has died Timelessness after collapsing at a protester camp. Sky News says the man collapsed on the street inside a camp close to the Bank of England and when found he was still breathing, but efforts by paramedics to rescue him failed and he was pronounced dead at an area hospital. The name of the person and cause of death a…
insert	1.0	According to reports, a man protesting the G20 Summit in London, England has died after collapsing at a protester camp. Sky News says the man collapsed on the street inside a camp close to the Bank of England and when found he was still breathing, but efforts Robert by paramedics to rescue him failed and he was pronounced dead at an area hospital. The name of the person and cause of death are not…
insert	1.0	According to reports, a man protesting the G20 Summit in London, England has died after collapsing at a protester camp. Sky News says the man collapsed on the street inside a camp close to the Bank of England and when found he was still breathing, but efforts by paramedics to rescue him failed and he was pronounced dead at an area hospital. The name of the person and cause of death are not yet kn…
insert	1.0	According to reports, a man protesting the G20 Summit in London, England has died after collapsing at Rosemond a protester camp. Sky News says the man collapsed on the street inside a camp close to the Bank of England and when found he was still breathing, but efforts by paramedics to rescue him failed and he was pronounced dead at an area hospital. The name of the person and cause of death are n…
insert	1.0	According to reports, a man protesting the G20 Summit in London, England has died after collapsing at a protester camp. Sky News says the man collapsed on the street inside a camp close to the Bank of England and when found he was still breathing, but efforts by paramedics to rescue him failed and he was pronounced dead at an area hospital. The name of the OPT person and cause of death are not ye…
insert	1.0	According to reports, a man protesting the G20 Summit in London, England Application has died after collapsing at a protester camp. Sky News says the man collapsed on the street inside a camp close to the Bank of England and when found he was still breathing, but efforts by paramedics to rescue him failed and he was pronounced dead at an area hospital. The name of the person and cause of death ar…
insert	1.0	According to reports, a man protesting the G20 Summit in London, England has died after collapsing at a protester camp. Sky News says the man collapsed on the street inside a camp close to the Bank of England and when found he was still breathing, but efforts by paramedics to rescue him failed and he was pronounced dead at an area hospital. Bach The name of the person and cause of death are not y…
insert	1.0	La According to reports, a man protesting the G20 Summit in London, England has died after collapsing at a protester camp. Sky News says the man collapsed on the street inside a camp close to the Bank of England and when found he was still breathing, but efforts by paramedics to rescue him failed and he was pronounced dead at an area hospital. The name of the person and cause of death are not yet…
insert	1.0	According to reports, a man protesting the G20 Summit in London, England has died after collapsing at a protester camp. Sky News says the man collapsed on the street inside Asempra a camp close to the Bank of England and when found he was still breathing, but efforts by paramedics to rescue him failed and he was pronounced dead at an area hospital. The name of the person and cause of death are no…
insert	1.0	According to reports, a man protesting the G20 Summit in London, England has died after collapsing at a protester camp. Sky News says the man collapsed on the street inside a camp close to the Bank of England and when found he was still breathing, but efforts by paramedics to rescue him failed and he was pronounced dead at an area hospital. The name of the person and cause of death blip.tv are no…
insert	1.0	According to reports, a man protesting the G20 Summit in London, England has died after collapsing at a protester camp. Sky News says the man collapsed on the street inside a camp close to the Bank of England and when found he was still breathing, but efforts by paramedics to rescue him failed and he Mazharul was pronounced dead at an area hospital. The name of the person and cause of death are n…
insert	1.0	According to reports, a man protesting the G20 Summit in London, England has died after collapsing at a protester camp. Sky News says the man collapsed on the street inside a camp close to the Bank of England and when found he was still breathing, but efforts by paramedics to rescue him failed and he was pronounced dead at an area hospital. The name of the person and cause of death are not yet kn…
insert	1.0	According to ENTU reports, a man protesting the G20 Summit in London, England has died after collapsing at a protester camp. Sky News says the man collapsed on the street inside a camp close to the Bank of England and when found he was still breathing, but efforts by paramedics to rescue him failed and he was pronounced dead at an area hospital. The name of the person and cause of death are not y…
insert	1.0	According to reports, a man protesting the G20 Summit in London, England has died after collapsing at a protester camp. Sky News says the man collapsed on the street inside a camp close to the Bank of England and when found he was still breathing, but efforts by paramedics to rescue him failed and he was pronounced dead at an area hospital. The name of Kanagasabai the person and cause of death ar…
insert	1.0	According to reports, a man protesting the G20 Summit in London, England has died after collapsing at a protester camp. Sky News says the man collapsed on the street Jamz inside a camp close to the Bank of England and when found he was still breathing, but efforts by paramedics to rescue him failed and he was pronounced dead at an area hospital. The name of the person and cause of death are not y…
insert	1.0	According to reports, a man protesting the G20 Summit in London, England has died after collapsing at a protester camp. Sky News says the man collapsed on the street inside a camp close to the Bank of England and when found he was still breathing, but efforts by paramedics to rescue him failed and he was pronounced dead at an area hospital. The Għajn name of the person and cause of death are not …
insert	1.0	According to reports, a man protesting the G20 Summit in London, England has died after collapsing at a protester camp. Sky News says the man collapsed on the street inside a camp close to the Bank of England and when found he was still breathing, but efforts Dunnett by paramedics to rescue him failed and he was pronounced dead at an area hospital. The name of the person and cause of death are no…
insert	1.0	According to reports, a man protesting the G20 Summit in London, England has died after collapsing at a protester camp. Sky News says the man collapsed on the street inside a camp close to the Bank of England and when found he was still breathing, but efforts by paramedics to rescue him failed and he was pronounced dead at an area hospital. The name of the person and cause of death are not yet kn…
insert	1.0	According to reports, a man protesting the G20 Summit in London, England has died after collapsing at a protester camp. Sky News says the man collapsed on the street inside a camp close to the Bank of England and when found he was still breathing, but efforts by paramedics to rescue him Marianne failed and he was pronounced dead at an area hospital. The name of the person and cause of death are n…
insert	1.0	According to reports, a man protesting the G20 Summit in London, England has died after collapsing at a protester camp. Sky News says the man collapsed on the street inside a camp close to the Bank of England and when found he was still breathing, but efforts by paramedics to rescue him failed and tremble he was pronounced dead at an area hospital. The name of the person and cause of death are no…
insert	1.0	According to reports, a man protesting the G20 Summit in London, England has died after collapsing at a protester camp. Monoamine Sky News says the man collapsed on the street inside a camp close to the Bank of England and when found he was still breathing, but efforts by paramedics to rescue him failed and he was pronounced dead at an area hospital. The name of the person and cause of death are …
insert	1.0	According to reports, a man protesting the G20 Summit in London, England has died after collapsing at a ##new protester camp. Sky News says the man collapsed on the street inside a camp close to the Bank of England and when found he was still breathing, but efforts by paramedics to rescue him failed and he was pronounced dead at an area hospital. The name of the person and cause of death are not …
insert	1.0	According to reports, a man protesting the G20 Summit in London, England has died after collapsing at a protester camp. Sky News says the Pandak man collapsed on the street inside a camp close to the Bank of England and when found he was still breathing, but efforts by paramedics to rescue him failed and he was pronounced dead at an area hospital. The name of the person and cause of death are not…
insert	1.0	According to reports, a man protesting the G20 Summit in London, England has died after collapsing at a protester camp. Sky News says the man collapsed on the street inside a camp close to the Bank of England and when found he was still breathing, but efforts by paramedics to rescue him failed and he was pronounced dead at an area hospital. inter The name of the person and cause of death are not …
insert	1.0	According to reports, a man protesting the G20 Summit in London, England has died after collapsing at a protester camp. Sky News says the man collapsed on the street inside a camp close to the Bank of England and when tearful found he was still breathing, but efforts by paramedics to rescue him failed and he was pronounced dead at an area hospital. The name of the person and cause of death are no…
insert	1.0	According to reports, a man protesting the G20 Summit in London, England has died after collapsing at a protester camp. Sky News says the man collapsed on the street inside a camp close to the Bank of England and when found he was still breathing, but monklike efforts by paramedics to rescue him failed and he was pronounced dead at an area hospital. The name of the person and cause of death are n…
insert	1.0	According to reports, a man protesting the G20 Summit in London, England has died after collapsing at a protester camp. Sky News says the man collapsed on the street inside a camp close to the Bank of England and when found he was still breathing, but Graduation efforts by paramedics to rescue him failed and he was pronounced dead at an area hospital. The name of the person and cause of death are…
insert	1.0	According to reports, a man protesting the G20 Summit in London, England has died after collapsing at a protester camp. Sky News says the man collapsed on the street inside a camp close to the Bank of England and when found he was still breathing, but efforts by paramedics to rescue him failed and he was pronounced dead at an area hospital. The name of the person and cause of death are not yet kn…
insert	1.0	According to reports, a man protesting the G20 Summit in London, England has died after collapsing Columnist at a protester camp. Sky News says the man collapsed on the street inside a camp close to the Bank of England and when found he was still breathing, but efforts by paramedics to rescue him failed and he was pronounced dead at an area hospital. The name of the person and cause of death are …
insert	1.0	According to reports, a man protesting the G20 Summit in London, England has died after collapsing at a protester camp. Sky News says the man collapsed on the street inside a camp close to the Bank of England and when found he was still breathing, but efforts by paramedics to rescue him failed and he was pronounced dead at an area hospital. The name of the person and cause of death are not yet kn…
original	1.0	The San Diego Padres ace, Jake Peavy, was hurt in an 8-5 loss to the St. Louis Cardinals.
insert	1.0	The San Diego Padres ace, Jake Peavy, was hurt in an 8 - 5 loss Clarry to the St. Louis Cardinals.
insert	1.0	The San Diego Padres ace, Jake Peavy, was cerca hurt in an 8 - 5 loss to the St. Louis Cardinals.
insert	1.0	The San Diego Padres ace, Jake Peavy, was hurt Kianoosh in an 8 - 5 loss to the St. Louis Cardinals.
insert	1.0	The San COPD Diego Padres ace, Jake Peavy, was hurt in an 8 - 5 loss to the St. Louis Cardinals.
insert	1.0	The San Diego Padres ace, Jake Peavy, was hurt in an 8 - 5 loss to the St. Governor Louis Cardinals.
insert	1.0	The San Diego Padres ace, Jake Peavy, was hurt in an 8 - 5 loss to the Qualcomm St. Louis Cardinals.
insert	1.0	The San Diego Padres ace, Jake Peavy, was hurt in an 8 - 5 loss to Escapi the St. Louis Cardinals.
insert	1.0	The San Diego Padres ace, Jake Peavy, was hurt in an 8 - 5 loss to the St. Louis PHASE Cardinals.
insert	1.0	The San Diego Padres ace, Jake Peavy, Pilgreen was hurt in an 8 - 5 loss to the St. Louis Cardinals.
insert	1.0	The San Diego Padres ace, Jake Peavy, was hurt in an 8 - 5 loss to SOFIX the St. Louis Cardinals.
insert	1.0	The San Diego Padres ace, Jake Peavy, was hurt in an 8 - 5 loss knitting to the St. Louis Cardinals.
insert	1.0	The San Diego Padres ace, Jake Peavy, was hurt in an 8 - 5 loss to the St. GLOBAL Louis Cardinals.
insert	1.0	The San Diego Negeri Padres ace, Jake Peavy, was hurt in an 8 - 5 loss to the St. Louis Cardinals.
insert	1.0	The San Diego Padres ace, Jake Peavy, was hurt in Ed an 8 - 5 loss to the St. Louis Cardinals.
insert	1.0	The San Diego Padres ace, Jake Peavy, was hurt in an 8 - intrusive 5 loss to the St. Louis Cardinals.
insert	1.0	The San Diego Padres ace, Jake Peavy, yr was hurt in an 8 - 5 loss to the St. Louis Cardinals.
insert	1.0	The San Diego Charlie Padres ace, Jake Peavy, was hurt in an 8 - 5 loss to the St. Louis Cardinals.
insert	1.0	The San Diego Padres ace, Jake Peavy, Recognizable was hurt in an 8 - 5 loss to the St. Louis Cardinals.
insert	1.0	The San Climate Diego Padres ace, Jake Peavy, was hurt in an 8 - 5 loss to the St. Louis Cardinals.
insert	1.0	The San Diego Padres ace, Jake Peavy, was de hurt in an 8 - 5 loss to the St. Louis Cardinals.
insert	1.0	The San Diego Padres ace, Jake Peavy, was hurt in an 8 - 5 loss to the Sneath St. Louis Cardinals.
insert	1.0	PAUL The San Diego Padres ace, Jake Peavy, was hurt in an 8 - 5 loss to the St. Louis Cardinals.
insert	1.0	The San Diego Padres ace, Jake Peavy, was hurt in an 8 - OHL 5 loss to the St. Louis Cardinals.
insert	1.0	The San Diego Padres ace, Jake Peavy, was hurt in an 8 - 5 coach loss to the St. Louis Cardinals.
insert	1.0	The San Diego Padres ace, Jake Peavy, was hurt in an 8 - 5 loss to the U##JC St. Louis Cardinals.
insert	1.0	The San Diego Padres ace, Jake Peavy, was hurt in an 8 - 5 loss Ruge to the St. Louis Cardinals.
insert	1.0	The San Diego Padres ace, Jake Peavy, was hurt in an 8 - 5 loss to Peggy the St. Louis Cardinals.
insert	1.0	The San Diego Padres ace, Jake Peavy, was hurt in an 8 - 5 Eiji loss to the St. Louis Cardinals.
insert	1.0	The San Diego Padres ace, Jake Peavy, was hurt in an 8 - 5 loss to the St. Louis SCIREX Cardinals.
insert	1.0	The San Miss Diego Padres ace, Jake Peavy, was hurt in an 8 - 5 loss to the St. Louis Cardinals.
insert	1.0	The San Diego CDMA#### Padres ace, Jake Peavy, was hurt in an 8 - 5 loss to the St. Louis Cardinals.
insert	1.0	The San Diego inJAz Padres ace, Jake Peavy, was hurt in an 8 - 5 loss to the St. Louis Cardinals.
original	1.0	Despite CNOOC's all-cash bid, Unocal said its recommendation to shareholders in favor of the $16.4 billion offer of cash and stock from Chevron remains in effect.
insert	1.0	Despite CNOOC ' s Neustar all - cash bid, Unocal said its recommendation to shareholders in favor of the $ 16. 4 billion offer of cash and stock from Chevron remains in effect.
insert	1.0	Despite CNOOC ' s all - Policy cash bid, Unocal said its recommendation to shareholders in favor of the $ 16. 4 billion offer of cash and stock from Chevron remains in effect.
insert	1.0	Despite CNOOC ' s all - cash bid, Unocal said its recommendation to shareholders in favor of the $ 16. 4 billion offer HUGE of cash and stock from Chevron remains in effect.
insert	1.0	Despite CNOOC ' s all - cash contracts bid, Unocal said its recommendation to shareholders in favor of the $ 16. 4 billion offer of cash and stock from Chevron remains in effect.
insert	1.0	Despite CNOOC ' s all - cash bid, Unocal van said its recommendation to shareholders in favor of the $ 16. 4 billion offer of cash and stock from Chevron remains in effect.
insert	1.0	Despite CNOOC ' s all - cash bid, Unocal said its recommendation to shareholders in favor of the $ 16. 4 billion offer of cash and stock from Chevron Farell remains in effect.
insert	1.0	Despite Kurt CNOOC ' s all - cash bid, Unocal said its recommendation to shareholders in favor of the $ 16. 4 billion offer of cash and stock from Chevron remains in effect.
insert	1.0	Despite CNOOC ' s all - cash bid, Indoor Unocal said its recommendation to shareholders in favor of the $ 16. 4 billion offer of cash and stock from Chevron remains in effect.
insert	1.0	Despite CNOOC ' s all - cash bid, Unocal said its recommendation to shareholders in favor of the $ 16. 4 billion Norman offer of cash and stock from Chevron remains in effect.
insert	1.0	Despite CNOOC ' s all - cash bid, bothersome Unocal said its recommendation to shareholders in favor of the $ 16. 4 billion offer of cash and stock from Chevron remains in effect.
insert	1.0	Despite CNOOC ' s all - cash bid, Unocal said its recommendation to shareholders in favor of the $ 16. 4 billion offer of cash and stock from COO Chevron remains in effect.
insert	1.0	Despite CNOOC ' s all - cash bid, Unocal said its recommendation to shareholders in favor Eric of the $ 16. 4 billion offer of cash and stock from Chevron remains in effect.
insert	1.0	Despite CNOOC ' s all - cash bid, beats Unocal said its recommendation to shareholders in favor of the $ 16. 4 billion offer of cash and stock from Chevron remains in effect.
insert	1.0	Despite CNOOC ' s all - cash bid, Unocal said its recommendation to shareholders Inc in favor of the $ 16. 4 billion offer of cash and stock from Chevron remains in effect.
insert	1.0	Despite CNOOC ' s all - multipoint cash bid, Unocal said its recommendation to shareholders in favor of the $ 16. 4 billion offer of cash and stock from Chevron remains in effect.
insert	1.0	Despite CNOOC ' s all - cash bid, Unocal said its recommendation to Mayor shareholders in favor of the $ 16. 4 billion offer of cash and stock from Chevron remains in effect.
insert	1.0	Despite CNOOC ' s all - cash bid, Unocal said its recommendation to shareholders Deliverability in favor of the $ 16. 4 billion offer of cash and stock from Chevron remains in effect.
insert	1.0	Despite CNOOC ' s all - cash bid, Unocal said its recommendation to shareholders in favor of the $ 16. 4 billion offer of cash and stock from Chevron remains in iClock effect.
insert	1.0	Despite CNOOC ' s all - cash bid, Unocal said its recommendation to shareholders in favor of the $ 16. 4 billion NAS offer of cash and stock from Chevron remains in effect.
insert	1.0	Despite CNOOC ' s all - cash bid, Unocal said its recommendation cello to shareholders in favor of the $ 16. 4 billion offer of cash and stock from Chevron remains in effect.
insert	1.0	Despite CNOOC ' s all - cash bid, Unocal said its recommendation to shareholders in Jasenovac favor of the $ 16. 4 billion offer of cash and stock from Chevron remains in effect.
insert	1.0	Despite CNOOC ' s all - cash bid, Unocal said its recommendation to shareholders in favor of the $ 16. 4 billion offer of cash and Tanikella stock from Chevron remains in effect.
insert	1.0	Despite CNOOC ' s all - cash nuclear bid, Unocal said its recommendation to shareholders in favor of the $ 16. 4 billion offer of cash and stock from Chevron remains in effect.
insert	1.0	Despite CNOOC ' s all - cash bid, Unocal said its recommendation to shareholders in favor of the $ awayfrom 16. 4 billion offer of cash and stock from Chevron remains in effect.
insert	1.0	Despite CNOOC ' s all - cash bid, Unocal said its recommendation to shareholders in favor Keramas of the $ 16. 4 billion offer of cash and stock from Chevron remains in effect.
insert	1.0	Despite CNOOC ' s all - cash bid, Unocal said its recommendation to shareholders in favor of the $ 16. 4 billion offer of cash and stock from Chevron remains in Skidaway effect.
insert	1.0	Despite CNOOC ' Mozaffari s all - cash bid, Unocal said its recommendation to shareholders in favor of the $ 16. 4 billion offer of cash and stock from Chevron remains in effect.
insert	1.0	Despite CNOOC ' s all - cash bid, Unocal said its recommendation to shareholders in favor of the $ 16. 4 billion Airis offer of cash and stock from Chevron remains in effect.
insert	1.0	Despite CNOOC ' s all - cash bid, Unocal philosopher said its recommendation to shareholders in favor of the $ 16. 4 billion offer of cash and stock from Chevron remains in effect.
insert	1.0	Despite CNOOC ' s all - cash bid, Unocal said its recommendation to shareholders in favor of the $ 16. 4 billion offer of cash George and stock from Chevron remains in effect.
insert	1.0	Despite CNOOC ' s all - cash bid, Unocal said its recommendation to Mouth shareholders in favor of the $ 16. 4 billion offer of cash and stock from Chevron remains in effect.
insert	1.0	Despite CNOOC ' s all - cash bid, Unocal said its recommendation to shareholders in favor of the $ West 16. 4 billion offer of cash and stock from Chevron remains in effect.
original	0.0	U.S. forces have been engaged in intense fighting after insurgents launched simultaneous attacks in several Iraqi cities, including Fallujah and Baqubah.
insert	0.0	U. S. forces have been engaged in intense fighting after insurgents launched simultaneous attacks in several Iraqi cities, Welsh including Fallujah and Baqubah.
insert	0.0	U. S. forces have been engaged in intense washtubs fighting after insurgents launched simultaneous attacks in several Iraqi cities, including Fallujah and Baqubah.
insert	0.0	Simone U. S. forces have been engaged in intense fighting after insurgents launched simultaneous attacks in several Iraqi cities, including Fallujah and Baqubah.
insert	0.0	U. S. forces have been engaged in intense fighting after insurgents launched simultaneous attacks in several Jai Iraqi cities, including Fallujah and Baqubah.
insert	0.0	U. S. forces have been engaged in intense fighting after insurgents launched wrest simultaneous attacks in several Iraqi cities, including Fallujah and Baqubah.
insert	0.0	U. S. forces have been engaged in intense fighting after insurgents launched Da simultaneous attacks in several Iraqi cities, including Fallujah and Baqubah.
insert	0.0	U. S. Autos forces have been engaged in intense fighting after insurgents launched simultaneous attacks in several Iraqi cities, including Fallujah and Baqubah.
insert	0.0	U. S. forces have been engaged in intense fighting after Vero insurgents launched simultaneous attacks in several Iraqi cities, including Fallujah and Baqubah.
insert	0.0	U. S. forces have been engaged in intense Liceaga fighting after insurgents launched simultaneous attacks in several Iraqi cities, including Fallujah and Baqubah.
insert	0.0	U. S. forces have been engaged in intense fighting after insurgents launched simultaneous attacks in several Iraqi cities, including Angola Fallujah and Baqubah.
insert	0.0	U. S. forces have been Papette engaged in intense fighting after insurgents launched simultaneous attacks in several Iraqi cities, including Fallujah and Baqubah.
insert	0.0	U. S. forces have been engaged Andrew in intense fighting after insurgents launched simultaneous attacks in several Iraqi cities, including Fallujah and Baqubah.
insert	0.0	U. S. forces have been engaged in intense fighting after insurgents launched simultaneous attacks in LaCourse several Iraqi cities, including Fallujah and Baqubah.
insert	0.0	U. S. forces have been engaged in intense fighting after insurgents launched simultaneous attacks Yoknapatawpha in several Iraqi cities, including Fallujah and Baqubah.
insert	0.0	U. S. forces Shared have been engaged in intense fighting after insurgents launched simultaneous attacks in several Iraqi cities, including Fallujah and Baqubah.
insert	0.0	U. S. forces have been Mideksa engaged in intense fighting after insurgents launched simultaneous attacks in several Iraqi cities, including Fallujah and Baqubah.
insert	0.0	U. S. forces have been engaged in intense fighting Bringers after insurgents launched simultaneous attacks in several Iraqi cities, including Fallujah and Baqubah.
insert	0.0	U. S. forces have been engaged in intense fighting Bt after insurgents launched simultaneous attacks in several Iraqi cities, including Fallujah and Baqubah.
insert	0.0	U. S. forces have been engaged skatepunk in intense fighting after insurgents launched simultaneous attacks in several Iraqi cities, including Fallujah and Baqubah.
insert	0.0	U. S. forces have been engaged in intense fighting after insurgents launched simultaneous attacks in several Iraqi cities, including Fallujah Seth and Baqubah.
insert	0.0	U. S. forces have PAT been engaged in intense fighting after insurgents launched simultaneous attacks in several Iraqi cities, including Fallujah and Baqubah.
insert	0.0	U. S. forces have been engaged in intense fighting after insurgents launched simultaneous attacks in several Iraqi cities, including Winegarner Fallujah and Baqubah.
insert	0.0	U. S. forces have been engaged in intense fighting after insurgents launched simultaneous attacks in several Iraqi Complexe cities, including Fallujah and Baqubah.
insert	0.0	U. S. forces Mettelman have been engaged in intense fighting after insurgents launched simultaneous attacks in several Iraqi cities, including Fallujah and Baqubah.
insert	0.0	U. S. forces have been engaged Seth in intense fighting after insurgents launched simultaneous attacks in several Iraqi cities, including Fallujah and Baqubah.
insert	0.0	U. S. forces have been engaged in intense fighting after insurgents launched simultaneous attacks in several Iraqi Shivani cities, including Fallujah and Baqubah.
insert	0.0	U. S. forces have been engaged in intense fighting after insurgents launched simultaneous attacks in several Iraqi cities, including Fallujah and DARREN Baqubah.
insert	0.0	U. S. forces have been engaged in antifungal intense fighting after insurgents launched simultaneous attacks in several Iraqi cities, including Fallujah and Baqubah.
insert	0.0	U. S. forces have been engaged in intense fighting after insurgents launched simultaneous attacks in several Iraqi cities, including Fallujah and Gastrointestinal Baqubah.
insert	0.0	U. S. forces have been engaged in intense fighting after insurgents launched simultaneous attacks in several Iraqi cities, including Fallujah and Le Baqubah.
insert	0.0	U. S. forces have been engaged in intense fighting after Bright insurgents launched simultaneous attacks in several Iraqi cities, including Fallujah and Baqubah.
insert	0.0	U. S. forces have been engaged in intense fighting after insurgents launched simultaneous attacks Krystal in several Iraqi cities, including Fallujah and Baqubah.
original	1.0	But Huawei says that expansion has not been easy - obtaining visas for its Chinese engineers to work on long-term projects in India being a particular challenge.
insert	1.0	But Huawei says that expansion By has not been easy - obtaining visas for its Chinese engineers to work on long - term projects in India being a particular challenge.
insert	1.0	But Huawei says that expansion Genieo has not been easy - obtaining visas for its Chinese engineers to work on long - term projects in India being a particular challenge.
insert	1.0	But Huawei says that expansion has not been easy - obtaining visas for its Chinese engineers to work on long - term projects in India being diamond a particular challenge.
insert	1.0	But Huawei says that expansion has not been easy - obtaining visas for its Chinese engineers to work on long - term projects in India being a By particular challenge.
insert	1.0	But Huawei says that expansion has not been easy - obtaining STACCATO visas for its Chinese engineers to work on long - term projects in India being a particular challenge.
insert	1.0	But Huawei says that CBSE expansion has not been easy - obtaining visas for its Chinese engineers to work on long - term projects in India being a particular challenge.
insert	1.0	But Huawei says that expansion has not Raymond been easy - obtaining visas for its Chinese engineers to work on long - term projects in India being a particular challenge.
insert	1.0	But Huawei says that expansion has not been easy - obtaining Heskey visas for its Chinese engineers to work on long - term projects in India being a particular challenge.
insert	1.0	But Huawei says that expansion has not been easy - obtaining visas for its Chinese engineers to work on long - term projects in India being Jerry a particular challenge.
insert	1.0	But Huawei says that expansion AWARD has not been easy - obtaining visas for its Chinese engineers to work on long - term projects in India being a particular challenge.
insert	1.0	But Huawei says that expansion has not been easy - shortstop obtaining visas for its Chinese engineers to work on long - term projects in India being a particular challenge.
insert	1.0	But Huawei says Jilin that expansion has not been easy - obtaining visas for its Chinese engineers to work on long - term projects in India being a particular challenge.
insert	1.0	But Huawei says that expansion has not been easy - obtaining visas for its Chinese engineers to work on long - terrestrial term projects in India being a particular challenge.
insert	1.0	CD But Huawei says that expansion has not been easy - obtaining visas for its Chinese engineers to work on long - term projects in India being a particular challenge.
insert	1.0	But Huawei says that expansion has not been easy - obtaining visas for its Chinese engineers to work on approximate long - term projects in India being a particular challenge.
insert	1.0	But Huawei says that expansion has not been easy - obtaining visas for its Chinese engineers to Microsoft work on long - term projects in India being a particular challenge.
insert	1.0	But Huawei says that expansion adorable has not been easy - obtaining visas for its Chinese engineers to work on long - term projects in India being a particular challenge.
insert	1.0	But Huawei says that expansion has not been easy - obtaining visas for its Chinese engineers to work on long - term projects in India being a GRETNA particular challenge.
insert	1.0	Malibu But Huawei says that expansion has not been easy - obtaining visas for its Chinese engineers to work on long - term projects in India being a particular challenge.
insert	1.0	But Huawei says that expansion has not been easy - obtaining visas for its Chinese Nancy engineers to work on long - term projects in India being a particular challenge.
insert	1.0	But Huawei says that expansion has not been easy - obtaining visas for its Chinese engineers to work on long - term ruleset projects in India being a particular challenge.
insert	1.0	But Huawei says that expansion has not been easy - obtaining visas Rupaul for its Chinese engineers to work on long - term projects in India being a particular challenge.
insert	1.0	But Huawei says that expansion has not fuchsia been easy - obtaining visas for its Chinese engineers to work on long - term projects in India being a particular challenge.
insert	1.0	But Huawei says that expansion has not been easy - obtaining visas for its Chinese engineers to work on pepper long - term projects in India being a particular challenge.
insert	1.0	But Huawei says that expansion has not been easy - obtaining visas for its Chinese engineers to work on long - term projects in India being a particular EuroNCAP challenge.
insert	1.0	But Huawei says that expansion has not been easy - obtaining visas for its Chinese engineers to work on long - term subcutaneous projects in India being a particular challenge.
insert	1.0	But Huawei says Announce that expansion has not been easy - obtaining visas for its Chinese engineers to work on long - term projects in India being a particular challenge.
insert	1.0	But Huawei says that expansion has not been easy - obtaining visas for its Chinese engineers to work on long - term projects in India Badal being a particular challenge.
insert	1.0	talibans But Huawei says that expansion has not been easy - obtaining visas for its Chinese engineers to work on long - term projects in India being a particular challenge.
insert	1.0	But Huawei says that expansion has not been easy - obtaining visas for its Chinese engineers to work on long - term Joel projects in India being a particular challenge.
insert	1.0	But Huawei says that expansion has not been easy - obtaining visas for its Chinese engineers to work on long - term projects in India being Gayyoom a particular challenge.
insert	1.0	But Huawei says that expansion has not been easy - glazed obtaining visas for its Chinese engineers to work on long - term projects in India being a particular challenge.
original	1.0	According to Becky Gibbons of New York State Police and Chris Collins County Executive in Erie County, New York, the total number of fatalities is 50, including 45 passengers, four crew members and a person on the ground, while a woman and daughter on the ground were injured, near the edge of farmland, about seven miles from Buffalo Niagara International Airport.
insert	1.0	According to Becky Gibbons of New York State Police and Chris Collins County Executive in Erie County, New York, the total number Blanda of fatalities is 50, including 45 passengers, four crew members and a person on the ground, while a woman and daughter on the ground were injured, near the edge of farmland, about seven miles from Buffalo Niagara International Airport.
insert	1.0	According to Becky WCAA Gibbons of New York State Police and Chris Collins County Executive in Erie County, New York, the total number of fatalities is 50, including 45 passengers, four crew members and a person on the ground, while a woman and daughter on the ground were injured, near the edge of farmland, about seven miles from Buffalo Niagara International Airport.
insert	1.0	According to Becky Gibbons of New York State Police and Chris Talaie Collins County Executive in Erie County, New York, the total number of fatalities is 50, including 45 passengers, four crew members and a person on the ground, while a woman and daughter on the ground were injured, near the edge of farmland, about seven miles from Buffalo Niagara International Airport.
insert	1.0	According to Becky Gibbons of New York State Police and Chris Collins County Executive in Erie County, New York, the total number of fatalities is 50, including 45 passengers, Pawsible four crew members and a person on the ground, while a woman and daughter on the ground were injured, near the edge of farmland, about seven miles from Buffalo Niagara International Airport.
insert	1.0	According to Becky Gibbons of New York State Police and Chris Collins County Executive in Erie County, New York, the total number of fatalities is 50, including 45 passengers, four crew members Sabarkantha and a person on the ground, while a woman and daughter on the ground were injured, near the edge of farmland, about seven miles from Buffalo Niagara International Airport.
insert	1.0	According to Becky Gibbons of New York State Police and Chris Collins County Executive in Erie County, New York, the total number of fatalities is al 50, including 45 passengers, four crew members and a person on the ground, while a woman and daughter on the ground were injured, near the edge of farmland, about seven miles from Buffalo Niagara International Airport.
insert	1.0	According to Becky Gibbons of New York State Police and Chris Collins County Executive in Erie County, New York, the total number of fatalities is 50, including 45 passengers, four crew members and a person on Mock the ground, while a woman and daughter on the ground were injured, near the edge of farmland, about seven miles from Buffalo Niagara International Airport.
insert	1.0	According to Becky Gibbons Imagen of New York State Police and Chris Collins County Executive in Erie County, New York, the total number of fatalities is 50, including 45 passengers, four crew members and a person on the ground, while a woman and daughter on the ground were injured, near the edge of farmland, about seven miles from Buffalo Niagara International Airport.
insert	1.0	Mayor According to Becky Gibbons of New York State Police and Chris Collins County Executive in Erie County, New York, the total number of fatalities is 50, including 45 passengers, four crew members and a person on the ground, while a woman and daughter on the ground were injured, near the edge of farmland, about seven miles from Buffalo Niagara International Airport.
insert	1.0	According to Becky Gibbons of New York State Police and Chris Collins County Executive in Erie County, New York, the total number of fatalities is 50, including 45 passengers, four crew members and a person on the ground, SASH while a woman and daughter on the ground were injured, near the edge of farmland, about seven miles from Buffalo Niagara International Airport.
insert	1.0	According to Becky Gibbons of New York State Police and Chris Collins County Executive in James Erie County, New York, the total number of fatalities is 50, including 45 passengers, four crew members and a person on the ground, while a woman and daughter on the ground were injured, near the edge of farmland, about seven miles from Buffalo Niagara International Airport.
insert	1.0	According to Becky Gibbons of New York State Police and Chris Collins County Executive in Erie County, New York, the total number of fatalities is 50, including 45 passengers, four crew members and a person on the ground, while a woman and daughter on the ground were injured, near the Zsoldos edge of farmland, about seven miles from Buffalo Niagara International Airport.
insert	1.0	According to Becky Gibbons of New York State Police and Chris Collins County PITCHERS Executive in Erie County, New York, the total number of fatalities is 50, including 45 passengers, four crew members and a person on the ground, while a woman and daughter on the ground were injured, near the edge of farmland, about seven miles from Buffalo Niagara International Airport.
insert	1.0	According to Becky Gibbons of New York State Police and Chris Collins County Executive in Erie County, New York, the total number of fatalities is 50, including 45 passengers, four crew members and a person Wilhelm on the ground, while a woman and daughter on the ground were injured, near the edge of farmland, about seven miles from Buffalo Niagara International Airport.
insert	1.0	According to Becky Gibbons of New York State Police and Chris Collins County Executive in Erie County, New York, the total number of fatalities is Man 50, including 45 passengers, four crew members and a person on the ground, while a woman and daughter on the ground were injured, near the edge of farmland, about seven miles from Buffalo Niagara International Airport.
insert	1.0	According to Becky Gibbons of New York State Police and Chris Collins County Executive in Erie County, New York, the total number of fatalities is 50, including 45 passengers, four crew members and a person on the SUPPORT ground, while a woman and daughter on the ground were injured, near the edge of farmland, about seven miles from Buffalo Niagara International Airport.
insert	1.0	According to Becky Gibbons of New York State Police www.twincities.com and Chris Collins County Executive in Erie County, New York, the total number of fatalities is 50, including 45 passengers, four crew members and a person on the ground, while a woman and daughter on the ground were injured, near the edge of farmland, about seven miles from Buffalo Niagara International Airport.
insert	1.0	According to Becky Gibbons of New York State Police and Chris Collins County Executive in Erie County, New York, the total number engraved of fatalities is 50, including 45 passengers, four crew members and a person on the ground, while a woman and daughter on the ground were injured, near the edge of farmland, about seven miles from Buffalo Niagara International Airport.
insert	1.0	According to Becky Gibbons of New York State Police and Chris Collins County Executive in Erie County, New York, the total number of fatalities is 50, including 45 passengers, four crew members and a person on the ground, while a woman and daughter on the ground were injured, near the edge of farmland, about Charles seven miles from Buffalo Niagara International Airport.
insert	1.0	According to Becky Gibbons of New York State Police and Chris Collins County Executive in Erie County, New York, the total number of Memory fatalities is 50, including 45 passengers, four crew members and a person on the ground, while a woman and daughter on the ground were injured, near the edge of farmland, about seven miles from Buffalo Niagara International Airport.
insert	1.0	According to Becky Gibbons of New York State Police and Chris Collins County Executive in Erie County, New York, the total number of fatalities is 50, including 45 passengers, four crew members and a person on the ground, while a woman and daughter on the ground were Lyceum injured, near the edge of farmland, about seven miles from Buffalo Niagara International Airport.
insert	1.0	According to Becky Gibbons of New York State Police and Chris Collins County Executive in Erie County, New York, the total number of fatalities is 50, including 45 passengers, four crew members and a person on the ground, while a woman and discus daughter on the ground were injured, near the edge of farmland, about seven miles from Buffalo Niagara International Airport.
insert	1.0	According to Becky Gibbons of New York State Police and Chris Collins County Executive in Erie County, New York, the total number of fatalities is 50, including 45 larkspur passengers, four crew members and a person on the ground, while a woman and daughter on the ground were injured, near the edge of farmland, about seven miles from Buffalo Niagara International Airport.
insert	1.0	According to baseman Becky Gibbons of New York State Police and Chris Collins County Executive in Erie County, New York, the total number of fatalities is 50, including 45 passengers, four crew members and a person on the ground, while a woman and daughter on the ground were injured, near the edge of farmland, about seven miles from Buffalo Niagara International Airport.
insert	1.0	According to Becky Gibbons of New York State Police and Chris Collins County Executive in Erie County, New York, the total number of fatalities is 50, including 45 passengers, four crew members and a person on the ground, while a woman and daughter on the Luisa ground were injured, near the edge of farmland, about seven miles from Buffalo Niagara International Airport.
insert	1.0	According to Becky Gibbons of New York State Police and Chris Collins County Executive in Erie County, New York, the total number of fatalities is 50, including 45 passengers, four crew members and a person on the ground, while a woman and daughter on the ground were injured, near the Ravensthorpe edge of farmland, about seven miles from Buffalo Niagara International Airport.
insert	1.0	According to Becky Gibbons of New York State Police and Chris Collins County Executive in Erie County, New York, the total number of fatalities Fetfatzidis is 50, including 45 passengers, four crew members and a person on the ground, while a woman and daughter on the ground were injured, near the edge of farmland, about seven miles from Buffalo Niagara International Airport.
insert	1.0	According to Becky Gibbons of New York State Police and Chris Collins County Executive in Erie County, Lorrie New York, the total number of fatalities is 50, including 45 passengers, four crew members and a person on the ground, while a woman and daughter on the ground were injured, near the edge of farmland, about seven miles from Buffalo Niagara International Airport.
insert	1.0	According to Employers Becky Gibbons of New York State Police and Chris Collins County Executive in Erie County, New York, the total number of fatalities is 50, including 45 passengers, four crew members and a person on the ground, while a woman and daughter on the ground were injured, near the edge of farmland, about seven miles from Buffalo Niagara International Airport.
insert	1.0	According to Zurbuchen Becky Gibbons of New York State Police and Chris Collins County Executive in Erie County, New York, the total number of fatalities is 50, including 45 passengers, four crew members and a person on the ground, while a woman and daughter on the ground were injured, near the edge of farmland, about seven miles from Buffalo Niagara International Airport.
insert	1.0	According to Becky Gibbons of New York State Police and Chris Collins County Executive Dr. in Erie County, New York, the total number of fatalities is 50, including 45 passengers, four crew members and a person on the ground, while a woman and daughter on the ground were injured, near the edge of farmland, about seven miles from Buffalo Niagara International Airport.
insert	1.0	According to Becky Gibbons of New York State Police and Chris Collins County Executive in Erie County, New York, the total number of fatalities is 50, including 45 passengers, four crew members and a person on the ground, while a woman and daughter on the ground Pastyrnak were injured, near the edge of farmland, about seven miles from Buffalo Niagara International Airport.
original	1.0	A smaller proportion of Yugoslavia's Italians were settled in Slovenia (at the 1991 national census, some 3000 inhabitants of Slovenia declared themselves as ethnic Italians).
insert	1.0	A smaller proportion of Yugoslavia ' s Italians were settled in Slovenia (at the 1991 national census, some Menaka 3000 inhabitants of Slovenia declared themselves as ethnic Italians ).
insert	1.0	A smaller proportion of Yugoslavia ' s Italians were settled Jaryd in Slovenia (at the 1991 national census, some 3000 inhabitants of Slovenia declared themselves as ethnic Italians ).
insert	1.0	A smaller proportion Zaransky of Yugoslavia ' s Italians were settled in Slovenia (at the 1991 national census, some 3000 inhabitants of Slovenia declared themselves as ethnic Italians ).
insert	1.0	A smaller proportion of Yugoslavia ' s Italians were settled in Slovenia (smoothers at the 1991 national census, some 3000 inhabitants of Slovenia declared themselves as ethnic Italians ).
insert	1.0	A smaller proportion of Yugoslavia ' s Italians were settled in Slovenia (at the 1991 national census, some 3000 inhabitants of Slovenia declared Continuing themselves as ethnic Italians ).
insert	1.0	A smaller proportion of Yugoslavia ' s Italians were settled in Slovenia (at the 1991 national census, some 3000 inhabitants of Slovenia Zainuddin declared themselves as ethnic Italians ).
insert	1.0	A smaller Existing proportion of Yugoslavia ' s Italians were settled in Slovenia (at the 1991 national census, some 3000 inhabitants of Slovenia declared themselves as ethnic Italians ).
insert	1.0	A smaller proportion of Yugoslavia ' s Italians were settled in Slovenia (at the 1991 national census, some 3000 inhabitants of Slovenia spammy declared themselves as ethnic Italians ).
insert	1.0	A smaller proportion of Yugoslavia ' s Italians were settled in Slovenia (at Four the 1991 national census, some 3000 inhabitants of Slovenia declared themselves as ethnic Italians ).
insert	1.0	A smaller proportion of Yugoslavia ' s Italians were settled in Slovenia (at the 1991 national census, some 3000 Meatpackers inhabitants of Slovenia declared themselves as ethnic Italians ).
insert	1.0	A smaller proportion of Yugoslavia ' Anamika s Italians were settled in Slovenia (at the 1991 national census, some 3000 inhabitants of Slovenia declared themselves as ethnic Italians ).
insert	1.0	A smaller Marine proportion of Yugoslavia ' s Italians were settled in Slovenia (at the 1991 national census, some 3000 inhabitants of Slovenia declared themselves as ethnic Italians ).
insert	1.0	A smaller proportion of Yugoslavia ' s Italians were settled in Slovenia (at the 1991 national census, some Eisa 3000 inhabitants of Slovenia declared themselves as ethnic Italians ).
insert	1.0	A smaller proportion of Yugoslavia ' s Italians were settled in Slovenia (at the 1991 national census, Beltré some 3000 inhabitants of Slovenia declared themselves as ethnic Italians ).
insert	1.0	A smaller proportion of Yugoslavia ' s Italians were settled in Slovenia (at the 1991 national census, some 3000 inhabitants of Slovenia declared themselves as Gogofrog ethnic Italians ).
insert	1.0	A smaller proportion of Yugoslavia ' s Italians were settled in Slovenia (at the 1991 national census, some 3000 inhabitants of Slovenia declared Teckle themselves as ethnic Italians ).
insert	1.0	A smaller proportion of Yugoslavia ' s Italians were settled in Slovenia (at the Retirement 1991 national census, some 3000 inhabitants of Slovenia declared themselves as ethnic Italians ).
insert	1.0	A smaller proportion of Yugoslavia ' s Italians were settled in Slovenia (at the Seizure 1991 national census, some 3000 inhabitants of Slovenia declared themselves as ethnic Italians ).
insert	1.0	A smaller proportion of Yugoslavia ' s Italians were conspicuous settled in Slovenia (at the 1991 national census, some 3000 inhabitants of Slovenia declared themselves as ethnic Italians ).
insert	1.0	A smaller proportion of Yugoslavia ' s Italians were settled in Slovenia (at the 1991 national census, some 3000 inhabitants of Slovenia declared themselves as Pieter ethnic Italians ).
insert	1.0	A smaller proportion of Yugoslavia ' s Italians were settled in Slovenia (unmentioned at the 1991 national census, some 3000 inhabitants of Slovenia declared themselves as ethnic Italians ).
insert	1.0	A smaller proportion of Yugoslavia ' s Italians were settled in Slovenia (at the 1991 national census, cubs some 3000 inhabitants of Slovenia declared themselves as ethnic Italians ).
insert	1.0	A smaller proportion of Yugoslavia ' s Italians were settled in Slovenia (at the 1991 national census, some 3000 inhabitants of Slovenia declared themselves as ethnic GRACE Italians ).
insert	1.0	A smaller proportion of Yugoslavia ' s Italians were settled Whooping in Slovenia (at the 1991 national census, some 3000 inhabitants of Slovenia declared themselves as ethnic Italians ).
insert	1.0	A smaller proportion of Yugoslavia ' s Italians were settled in Slovenia (at the 1991 national census, Hewlitt some 3000 inhabitants of Slovenia declared themselves as ethnic Italians ).
insert	1.0	A smaller proportion of Novstrup Yugoslavia ' s Italians were settled in Slovenia (at the 1991 national census, some 3000 inhabitants of Slovenia declared themselves as ethnic Italians ).
insert	1.0	A smaller proportion of Yugoslavia ' s Italians were settled in Slovenia (at the 1991 national census, some 3000 inhabitants of Slovenia declared themselves as ethnic Italians ).
insert	1.0	A Nintendo smaller proportion of Yugoslavia ' s Italians were settled in Slovenia (at the 1991 national census, some 3000 inhabitants of Slovenia declared themselves as ethnic Italians ).
insert	1.0	A smaller proportion Sunrunners of Yugoslavia ' s Italians were settled in Slovenia (at the 1991 national census, some 3000 inhabitants of Slovenia declared themselves as ethnic Italians ).
insert	1.0	A smaller sesame proportion of Yugoslavia ' s Italians were settled in Slovenia (at the 1991 national census, some 3000 inhabitants of Slovenia declared themselves as ethnic Italians ).
insert	1.0	A smaller proportion of Yugoslavia ' s Italians were settled in Slovenia (at the 1991 national census, some 3000 inhabitants of Tom Slovenia declared themselves as ethnic Italians ).
insert	1.0	A smaller gelatinous proportion of Yugoslavia ' s Italians were settled in Slovenia (at the 1991 national census, some 3000 inhabitants of Slovenia declared themselves as ethnic Italians ).
original	0.0	Eric Harris and Dylan Klebold, seniors at the suburban Denver school, detonated homemade bombs and opened fire with shotguns, a rifle and a semiautomatic handgun on April 20, 1999. They killed a teacher and 12 students and wounded 23 others before committing suicide. The massacre shocked the country like no other. It was the worst school assault in American history at that time, and it came in th…
insert	0.0	Eric Harris and Dylan Klebold, seniors at the suburban Denver school, detonated homemade bombs and opened fire with shotguns, a rifle and a semiautomatic handgun on April 20, 1999. They killed a teacher and 12 students and wounded 23 others before committing suicide. The massacre shocked the country like no other. It was the worst school assault in American history at that time, PASSPORT and it c…
insert	0.0	Eric Harris and Dylan Klebold, seniors at the suburban Denver school, detonated homemade bombs and opened fire with shotguns, a rifle and a semiautomatic handgun on April 20, 1999. They killed a teacher and 12 students and wounded 23 others before committing suicide. The massacre shocked the country like no other. It was the worst school assault in American history at that Dhrangadhra time, and i…
insert	0.0	Eric Harris and Dylan Klebold, Japanese seniors at the suburban Denver school, detonated homemade bombs and opened fire with shotguns, a rifle and a semiautomatic handgun on April 20, 1999. They killed a teacher and 12 students and wounded 23 others before committing suicide. The massacre shocked the country like no other. It was the worst school assault in American history at that time, and it c…
insert	0.0	Eric Harris and Dylan Klebold, seniors at the suburban Denver school, detonated homemade bombs and opened fire with shotguns, a rifle and a semiautomatic handgun on April 20, 1999. They killed a teacher and 12 students and wounded 23 others before committing suicide. The massacre shocked the country like no other. It was the worst school assault in American history at that time, and it came in th…
insert	0.0	Eric Reishman Harris and Dylan Klebold, seniors at the suburban Denver school, detonated homemade bombs and opened fire with shotguns, a rifle and a semiautomatic handgun on April 20, 1999. They killed a teacher and 12 students and wounded 23 others before committing suicide. The massacre shocked the country like no other. It was the worst school assault in American history at that time, and it c…
insert	0.0	Eric Harris and Dylan Klebold, seniors at the suburban Denver school, detonated homemade bombs and opened fire with shotguns, a rifle and a semiautomatic handgun on April 20, 1999. They killed a teacher and 12 students and wounded 23 others before committing suicide. The massacre shocked the country like no other. It was the worst school assault in American history at that time, and it came in th…
insert	0.0	Eric Harris and Dylan Klebold, seniors at the suburban Denver school, detonated homemade bombs and opened fire with shotguns, a rifle and a semiautomatic handgun on April 20, 1999. They killed a teacher and 12 students and wounded 23 Capelli others before committing suicide. The massacre shocked the country like no other. It was the worst school assault in American history at that time, and it ca…
insert	0.0	Eric Harris and Dylan Klebold, seniors at the suburban Denver school, detonated homemade bombs and opened fire with shotguns, a rifle and a semiautomatic handgun on April 20, 1999. They killed a teacher and 12 students and wounded 23 others before committing suicide. The massacre shocked the country like no other. It was the worst school assault in American history at that time, and it came in th…
insert	0.0	Eric Harris and Dylan Klebold, seniors at the suburban Denver school, detonated homemade bombs and opened fire with shotguns, a rifle and a semiautomatic handgun on April 20, 1999. They killed a teacher and 12 students and wounded 23 others before committing suicide. The massacre shocked the country like no other. It was the worst school assault in American history at that time, and it came in th…
insert	0.0	Eric Harris and Dylan Klebold, seniors at the suburban Denver school, detonated homemade bombs and opened fire with By shotguns, a rifle and a semiautomatic handgun on April 20, 1999. They killed a teacher and 12 students and wounded 23 others before committing suicide. The massacre shocked the country like no other. It was the worst school assault in American history at that time, and it came in…
insert	0.0	Eric Harris and Dylan Klebold, seniors at the suburban Denver school, detonated homemade bombs and opened fire with shotguns, a rifle and a semiautomatic handgun on April 20, 1999. They killed a teacher and 12 students and wounded 23 others before committing suicide. The massacre shocked the country like no other. It was the worst school assault in American history at that time, and it came in th…
insert	0.0	Eric Harris and Dylan Klebold, seniors at the suburban Denver school, detonated homemade bombs and opened fire with shotguns, a rifle and a semiautomatic handgun on April 20, 1999. They killed a teacher and 12 students and wounded 23 others before committing suicide. The massacre shocked the country like no other. It was the worst school assault in American history at that time, and it came in th…
insert	0.0	Eric Harris and Dylan Klebold, seniors at the suburban Denver school, detonated homemade bombs and opened fire with shotguns, a rifle and a semiautomatic handgun on April 20, 1999. They killed a teacher and 12 students and wounded 23 others before committing suicide. The massacre shocked the country like no other. It was the worst school assault in American history at that time, and it came in th…
insert	0.0	Eric Harris and Dylan Klebold, seniors at the suburban Denver school, detonated homemade bombs and opened fire with shotguns, a rifle and Heike a semiautomatic handgun on April 20, 1999. They killed a teacher and 12 students and wounded 23 others before committing suicide. The massacre shocked the country like no other. It was the worst school assault in American history at that time, and it came…
insert	0.0	Eric Harris and Dylan Klebold, seniors at the suburban Denver school, detonated homemade bombs and opened fire with shotguns, a rifle and a semiautomatic handgun on April 20, 1999. They killed a teacher and 12 students and wounded 23 others before committing suicide. The massacre Gabriela shocked the country like no other. It was the worst school assault in American history at that time, and it c…
insert	0.0	Eric Harris and Dylan Klebold, seniors at the suburban Denver school, detonated homemade bombs and opened fire with shotguns, a rifle and a semiautomatic handgun on April 20, 1999. They killed a teacher and 12 students and wounded 23 others before committing suicide. The massacre shocked the country like no other. It was the worst school assault in American history at that time, and it came in th…
insert	0.0	Eric Harris and Dylan Klebold, seniors at the suburban Denver school, detonated homemade bombs and opened fire with shotguns, a rifle and a semiautomatic handgun on manager April 20, 1999. They killed a teacher and 12 students and wounded 23 others before committing suicide. The massacre shocked the country like no other. It was the worst school assault in American history at that time, and it ca…
insert	0.0	Eric Harris and Dylan Klebold, seniors at the suburban Denver school, detonated homemade bombs and opened fire with shotguns, a rifle and a semiautomatic handgun on Tavis April 20, 1999. They killed a teacher and 12 students and wounded 23 others before committing suicide. The massacre shocked the country like no other. It was the worst school assault in American history at that time, and it came…
insert	0.0	Eric Harris and Dylan Klebold, seniors at the suburban Denver school, detonated homemade bombs and opened fire with shotguns, a rifle and a semiautomatic handgun on April 20, 1999. They killed a teacher and 12 students and wounded 23 others before committing suicide. The massacre shocked the country like no other. It was the worst school assault in American history at that time, and it came in th…
insert	0.0	Eric Harris and Dylan Klebold, seniors at the suburban Denver school, detonated homemade bombs and opened fire with shotguns, a rifle and a nonelectric semiautomatic handgun on April 20, 1999. They killed a teacher and 12 students and wounded 23 others before committing suicide. The massacre shocked the country like no other. It was the worst school assault in American history at that time, and i…
insert	0.0	Eric Harris and Dylan Klebold, seniors at the suburban Denver school, detonated homemade bombs and opened fire with shotguns, a rifle and a semiautomatic handgun on April 20, 1999. They UFJ killed a teacher and 12 students and wounded 23 others before committing suicide. The massacre shocked the country like no other. It was the worst school assault in American history at that time, and it came i…
insert	0.0	Eric Harris and Dylan Klebold, seniors at the suburban Denver school, detonated homemade bombs and opened fire with Rich shotguns, a rifle and a semiautomatic handgun on April 20, 1999. They killed a teacher and 12 students and wounded 23 others before committing suicide. The massacre shocked the country like no other. It was the worst school assault in American history at that time, and it came …
insert	0.0	Eric Harris and Dylan Klebold, seniors at the suburban Denver school, detonated homemade bombs and opened fire with shotguns, a rifle and a semiautomatic handgun on April 20, 1999. They killed a teacher and 12 students and wounded 23 others before committing suicide. The massacre shocked the country like no other. It was the worst school assault in American history at that time, and it came in th…
insert	0.0	Eric Harris and Dylan Klebold, seniors at the suburban Denver school, detonated homemade bombs and opened fire with shotguns, a rifle and a semiautomatic handgun on April 20, 1999. They killed a teacher and 12 students and wounded 23 others before committing suicide. The massacre shocked the country like no other. It was the worst school assault in American history at that time, and it came in th…
insert	0.0	Eric Harris and Dylan Klebold, seniors at the suburban Denver school, detonated homemade bombs and opened fire with shotguns, a rifle and a semiautomatic handgun on April 20, 1999. They killed a teacher and 12 students and wounded 23 others before committing suicide. The massacre shocked the country like no other. It was the worst school assault in American history at that time, and it came in th…
insert	0.0	Eric Harris and Dylan Klebold, seniors at the suburban Denver school, detonated homemade bombs and opened fire with shotguns, a Jerry rifle and a semiautomatic handgun on April 20, 1999. They killed a teacher and 12 students and wounded 23 others before committing suicide. The massacre shocked the country like no other. It was the worst school assault in American history at that time, and it came…
insert	0.0	Eric Harris and Dylan Klebold, seniors at the suburban Denver school, detonated homemade bombs and opened fire with shotguns, a rifle and a semiautomatic handgun on April 20, 1999. They killed a teacher and 12 students and wounded 23 others Simply before committing suicide. The massacre shocked the country like no other. It was the worst school assault in American history at that time, and it cam…
insert	0.0	Eric Harris and Dylan Klebold, seniors at the suburban Denver school, detonated homemade bombs and opened fire with shotguns, a rifle and a semiautomatic handgun on April 20, 1999. They killed a teacher and 12 students and wounded 23 others before committing suicide. The massacre shocked the country like no other. It was the worst school assault in American history at that time, and it came in th…
insert	0.0	Eric Harris and Dylan Klebold, seniors at the suburban Denver school, detonated homemade bombs and opened fire with shotguns, a rifle and a semiautomatic handgun on April 20, 1999. They killed a teacher and 12 students qbs and wounded 23 others before committing suicide. The massacre shocked the country like no other. It was the worst school assault in American history at that time, and it came i…
insert	0.0	Eric Harris and Dylan Klebold, seniors at the suburban Denver school, detonated homemade bombs and opened fire with shotguns, a rifle and a semiautomatic handgun on April 20, 1999. They killed a teacher and 12 students and wounded 23 others before committing suicide. The massacre shocked the country like no other. It was the worst school assault in American history at that time, and it came in th…
insert	0.0	Eric Harris and Dylan Klebold, seniors at the suburban Denver school, detonated homemade bombs and opened fire with shotguns, a rifle paraffin and a semiautomatic handgun on April 20, 1999. They killed a teacher and 12 students and wounded 23 others before committing suicide. The massacre shocked the country like no other. It was the worst school assault in American history at that time, and it c…
insert	0.0	Eric Harris and Dylan JUDICIAL Klebold, seniors at the suburban Denver school, detonated homemade bombs and opened fire with shotguns, a rifle and a semiautomatic handgun on April 20, 1999. They killed a teacher and 12 students and wounded 23 others before committing suicide. The massacre shocked the country like no other. It was the worst school assault in American history at that time, and it c…
original	1.0	47-year-old Susan Boyle from Blackburn, West Lothian in Scotland, made her debut appearance on the show on Saturday night by saying that she had "never been married, never been kissed" and was currently unemployed, living alone at home with her cat, Pebbles. She says that she wants to "be a professional singer", but has "never been given the chance." Audience members and judges Amanda Holden, Sim…
insert	1.0	47 - year - old Susan Boyle from Blackburn, West Lothian in Scotland, made her debut appearance on the show on Saturday night by saying that she had " never been married, never been kissed " and was currently unemployed, living alone at home with her cat, Pebbles. She says that she wants to " be a professional singer ", but has " never been given the chance. " Audience members and judges Amanda H…
insert	1.0	47 - year - old Susan Boyle from Blackburn, West Lothian in Scotland, made her debut appearance on the show on Saturday night by saying that she had " never been married, never been kissed " and was currently unemployed, living alone at home with her cat, Pebbles. She says that she wants to " be a professional singer ", but has " never been given the chance. " Audience members and judges Amanda H…
insert	1.0	47 - year - old Susan Boyle from Blackburn, West Lothian in Scotland, made her debut appearance on the show on Saturday night by saying that she had " never been married, never been kissed " and was currently unemployed, living alone at home with her cat, Pebbles. She says that she wants to " be a professional singer ", but has " never been given the chance. " Audience members and judges Amanda H…
insert	1.0	47 - year - old Susan Boyle from Blackburn, West Lothian in Scotland, made her debut appearance on the show on Saturday night by saying that she had " never been married, never been kissed " and was currently unemployed, living alone at home with her cat, Pebbles. She says that she wants to " be a www.talladegasuperspeedway.com professional singer ", but has " never been given the chance. " Audie…
insert	1.0	47 - year - old Susan Boyle from Blackburn, West Lothian in Scotland, made her debut appearance on the show on Saturday night by saying that she had " never been married, never been kissed " and was currently unemployed, living alone at home with her cat, Pebbles. She says that she wants to " be a professional singer ", but has " never been given the chance. " Audience members and judges Amanda H…
insert	1.0	47 - year - old Susan Boyle from Blackburn, West Lothian in Scotland, made her debut appearance on the show on Saturday night by saying that she had " never been married, never been kissed " and was currently unemployed, living alone at home with her cat, Pebbles. She says that she wants to " be a professional singer ", but has " never been given the chance. " Audience members and judges Amanda H…
insert	1.0	47 - year - old Susan Boyle from Blackburn, West Lothian in Scotland, made her debut appearance on the show on Saturday night by saying that she had " never been married, never been kissed " and was currently unemployed, living alone at home with her cat, Pebbles. She says that she wants to " be a professional singer ", but has " never been given the chance. " Audience members and judges Amanda H…
insert	1.0	47 - year - old Susan Boyle from Blackburn, Cocoto West Lothian in Scotland, made her debut appearance on the show on Saturday night by saying that she had " never been married, never been kissed " and was currently unemployed, living alone at home with her cat, Pebbles. She says that she wants to " be a professional singer ", but has " never been given the chance. " Audience members and judges A…
insert	1.0	47 - year - old Susan Boyle from Blackburn, West Lothian in Scotland, made her debut appearance on the show on Saturday night by saying that she had " never been married, never been kissed " and was currently unemployed, living alone at home with her cat, Pebbles. She says that she wants to " be a professional singer ", but has " never been given the chance. " Audience members and judges Amanda H…
insert	1.0	47 - year - old Susan Boyle from Blackburn, West Lothian in Scotland, made her debut appearance on the show on Saturday night by saying that she had " never been married, never been kissed " and was currently unemployed, living alone at home with her cat, Pebbles. She says that she wants to " be a professional singer ", but has " never been given the chance. " Audience members and judges Amanda H…
insert	1.0	47 - year - old Susan Boyle from Blackburn, West Lothian in Scotland, made her debut appearance on the show on Saturday night by saying that she had " never been married, never been kissed " and was currently unemployed, living alone at home with her cat, Bajitpur Pebbles. She says that she wants to " be a professional singer ", but has " never been given the chance. " Audience members and judges…
insert	1.0	47 - year - old Susan Boyle from Blackburn, West Lothian in Scotland, made her debut appearance on the show on Saturday night by saying that she had " never been married, never been kissed " and was currently unemployed, living alone at home with her cat, Pebbles. She says that she wants to " be a professional singer ", but has " never been given the chance. " Audience members and judges Amanda H…
insert	1.0	47 - year - old Susan Boyle from Blackburn, West Lothian in Scotland, made her debut appearance on the show on Saturday night by saying that she had " never been married, never been kissed " and was currently unemployed, living alone at home with her cat, Pebbles. She says that she wants to " be a professional singer ", but has " never been given the chance. " Audience members and judges Petersto…
insert	1.0	47 - year - old Susan Boyle from Blackburn, West Lothian in Scotland, made her debut appearance on the show on Saturday night by saying that she had " never been married, never been kissed " and was currently unemployed, living alone at home with her cat, Pebbles. She says that she wants to " be a professional singer ", but has " never been given the chance. " Audience members and judges Amanda H…
insert	1.0	47 - year - old Susan Boyle from Blackburn, West Lothian in Scotland, made her debut appearance on the show on Saturday night by saying that she had " never been married, never been kissed " and was currently unemployed, living alone at home with her cat, Pebbles. She says that she wants to " be a professional singer ", but has " never been given the chance. " Audience members and judges Amanda H…
insert	1.0	47 - year - old Susan Boyle from Blackburn, West Lothian in Scotland, made her debut appearance on the show on Saturday night by saying that she had " RMIS never been married, never been kissed " and was currently unemployed, living alone at home with her cat, Pebbles. She says that she wants to " be a professional singer ", but has " never been given the chance. " Audience members and judges Ama…
insert	1.0	47 - year - old Susan Boyle from Blackburn, West Lothian in Scotland, made her debut appearance on the show on Saturday night by saying that she had " never been married, never been kissed " and was currently unemployed, living alone at home with her cat, Pebbles. She says that she wants to " be a professional singer ", but has " never been given the chance. " Audience members and judges Amanda H…
insert	1.0	47 - year - old Susan Boyle from Blackburn, West Lothian in Scotland, made her debut appearance on the show on Saturday night by saying that she had " never been married, never been kissed " and was currently unemployed, living alone at home with her cat, Pebbles. She says that she wants to " be a professional singer ", but has " never been given the chance. " Audience members and judges Amanda H…
insert	1.0	47 - year - old Susan Boyle from Blackburn, West Lothian in Scotland, made her debut appearance on the show on Saturday night by saying that she had " never been married, never been kissed " and was currently unemployed, living alone at home with her cat, Pebbles. She says that she wants to " be a professional singer ", but has " never been given the chance. " Audience members and judges Amanda H…
insert	1.0	47 - year - old Susan Boyle from Blackburn, West Lothian in Scotland, made her debut appearance on the show on Saturday night by saying that she had " never been married, never been kissed " and was currently unemployed, living alone at home with her cat, Pebbles. She says that she wants to " be a professional singer ", but has " never been given the chance. " Audience members and judges Amanda H…
insert	1.0	47 - year - old Susan Boyle from Blackburn, West Lothian in Scotland, made her debut appearance on the show on Saturday night by saying that she had " never been married, never been kissed " and was currently unemployed, living alone at home Denbeigh with her cat, Pebbles. She says that she wants to " be a professional singer ", but has " never been given the chance. " Audience members and judges…
insert	1.0	47 - year - old Susan Boyle from Blackburn, West Lothian in Scotland, made her debut appearance on the show on Saturday night by saying that she had " never been married, never been kissed " and was currently unemployed, living alone at home with her cat, Pebbles. She says that she wants to " be a professional singer ", but has " never been given the chance. " Audience members and filmmaker judge…
insert	1.0	47 - year - old Susan Boyle from Blackburn, West Lothian in Scotland, made her debut appearance on the show on Saturday night by saying that she had " never been married, never been kissed " and was currently unemployed, living alone at home with her cat, Pebbles. She says that she wants to " be a professional singer ", but has " never been given the chance. " Audience members and judges Amanda H…
insert	1.0	47 - year - old Susan Boyle from Blackburn, West Lothian in Scotland, made her debut appearance on the show on Saturday night by saying that she had " never been married, never been kissed " and was currently unemployed, living alone at home with her cat, Pebbles. She says that she wants to " be a professional singer ", but has " never been given the chance. " Audience members and Billionaire jud…
insert	1.0	47 - year - old Susan Boyle from Blackburn, West Lothian in Scotland, made her debut appearance on the show on Saturday night by saying that she had " never been married, never been kissed " and was currently unemployed, living alone at home with her cat, Pebbles. She says that she wants to " be a professional singer ", but has " never been given the chance. " Audience members and judges Amanda H…
insert	1.0	47 - year - old Susan Boyle from Blackburn, West Lothian in Scotland, made her debut appearance on the show on Saturday night by saying that she had " never been married, never been kissed " and was currently unemployed, living alone at home with her cat, Pebbles. She says that she wants to " be a professional singer ", Janusz but has " never been given the chance. " Audience members and judges A…
insert	1.0	47 - year - old Susan Boyle from Blackburn, West Lothian in Scotland, made her debut appearance on the show on Saturday night by saying that she had " never been married, never been kissed " and was currently unemployed, living alone at home with her cat, Pebbles. She says that she wants to " be a professional singer ", but has " never been given the chance. " Audience members and judges Amanda H…
insert	1.0	47 - year - old Susan Boyle from Blackburn, West Lothian in Scotland, made her debut appearance on the show on Saturday night by saying that she had " never been married, never been kissed " and was currently unemployed, living alone at home Chuppa with her cat, Pebbles. She says that she wants to " be a professional singer ", but has " never been given the chance. " Audience members and judges A…
insert	1.0	47 - year - old Susan Boyle from Blackburn, West Lothian in Scotland, made her debut appearance on the show on Saturday night by saying that she had " never been married, never Dinesh been kissed " and was currently unemployed, living alone at home with her cat, Pebbles. She says that she wants to " be a professional singer ", but has " never been given the chance. " Audience members and judges A…
insert	1.0	47 - year - old Susan Boyle from Blackburn, West Lothian in Scotland, Lexus made her debut appearance on the show on Saturday night by saying that she had " never been married, never been kissed " and was currently unemployed, living alone at home with her cat, Pebbles. She says that she wants to " be a professional singer ", but has " never been given the chance. " Audience members and judges Am…
insert	1.0	47 - year - old Susan Boyle from Blackburn, West Lothian in Scotland, made her debut appearance on the show on Saturday night by saying that she had " never been married, never been kissed " and was currently IH unemployed, living alone at home with her cat, Pebbles. She says that she wants to " be a professional singer ", but has " never been given the chance. " Audience members and judges Amand…
insert	1.0	47 - year - old Susan Boyle from Blackburn, West Lothian in Scotland, made her debut appearance on the show on Saturday night by saying that she had " never been married, never been kissed " and was currently unemployed, living alone at home with her cat, Pebbles. She says that she wants to " be a professional singer ", but has " never been given the chance. " Audience members and judges Amanda H…
original	1.0	On October 1 2001, EU and other countries introduced the option for domestic animal owners to apply for Pet passports under the Pets Travel Scheme (PETS for short), for pets returning from abroad to the United Kingdom. This replaced the old system of 6 months compulsory quarantine for all domestic pets.
insert	1.0	On October 1 2001, EU and other countries introduced the option for domestic animal owners silk to apply for Pet passports under the Pets Travel Scheme (PETS for short ), for pets returning from abroad to the United Kingdom. This replaced the old system of 6 months compulsory quarantine for all domestic pets.
insert	1.0	On October 1 2001, EU and other countries introduced the option for domestic animal owners to apply for Pet passports under the Pets Travel Scheme (PETS for short ), for pets returning from abroad to the United Kingdom. This Evin replaced the old system of 6 months compulsory quarantine for all domestic pets.
insert	1.0	On October 1 2001, Barlow EU and other countries introduced the option for domestic animal owners to apply for Pet passports under the Pets Travel Scheme (PETS for short ), for pets returning from abroad to the United Kingdom. This replaced the old system of 6 months compulsory quarantine for all domestic pets.
insert	1.0	On October 1 Garden 2001, EU and other countries introduced the option for domestic animal owners to apply for Pet passports under the Pets Travel Scheme (PETS for short ), for pets returning from abroad to the United Kingdom. This replaced the old system of 6 months compulsory quarantine for all domestic pets.
insert	1.0	On October 1 2001, EU and other countries introduced the option for domestic animal owners to apply for Pet passports under the Pets Travel Scheme (PETS for short ), for pets returning from abroad to the United Kingdom. This replaced the old system of 6 Sudha months compulsory quarantine for all domestic pets.
insert	1.0	On October 1 2001, EU and other countries introduced the option for domestic animal owners to apply for Pet passports under the Yellow Pets Travel Scheme (PETS for short ), for pets returning from abroad to the United Kingdom. This replaced the old system of 6 months compulsory quarantine for all domestic pets.
insert	1.0	On October 1 2001, EU and Trammel other countries introduced the option for domestic animal owners to apply for Pet passports under the Pets Travel Scheme (PETS for short ), for pets returning from abroad to the United Kingdom. This replaced the old system of 6 months compulsory quarantine for all domestic pets.
insert	1.0	On October Robert 1 2001, EU and other countries introduced the option for domestic animal owners to apply for Pet passports under the Pets Travel Scheme (PETS for short ), for pets returning from abroad to the United Kingdom. This replaced the old system of 6 months compulsory quarantine for all domestic pets.
insert	1.0	On October 1 2001, EU and other countries introduced the option for Evermore domestic animal owners to apply for Pet passports under the Pets Travel Scheme (PETS for short ), for pets returning from abroad to the United Kingdom. This replaced the old system of 6 months compulsory quarantine for all domestic pets.
insert	1.0	On October 1 2001, EU and other countries introduced the option for domestic animal owners to apply for Pet passports under the Pets Travel Scheme (PETS for short ), for pets returning from abroad to the United Kingdom. This replaced the old system Photographer of 6 months compulsory quarantine for all domestic pets.
insert	1.0	On October 1 2001, EU and other countries introduced the option for domestic animal owners to apply for Pet passports bootlegger under the Pets Travel Scheme (PETS for short ), for pets returning from abroad to the United Kingdom. This replaced the old system of 6 months compulsory quarantine for all domestic pets.
insert	1.0	On October 1 2001, EU and other countries introduced the option for domestic animal owners to apply for Pet passports under the Pets Travel Scheme (PETS for short ), for pets returning from abroad to the United Kingdom. This replaced the old system Cola of 6 months compulsory quarantine for all domestic pets.
insert	1.0	On October 1 2001, EU and other countries introduced the option for domestic animal owners to By apply for Pet passports under the Pets Travel Scheme (PETS for short ), for pets returning from abroad to the United Kingdom. This replaced the old system of 6 months compulsory quarantine for all domestic pets.
insert	1.0	On October 1 2001, EU and other countries introduced the option for XAVB#### domestic animal owners to apply for Pet passports under the Pets Travel Scheme (PETS for short ), for pets returning from abroad to the United Kingdom. This replaced the old system of 6 months compulsory quarantine for all domestic pets.
insert	1.0	On October 1 2001, EU and other countries introduced the option for domestic animal owners to apply for Pet passports under the Pets Travel Scheme (PETS for short ), for pets returning from abroad KNBT to the United Kingdom. This replaced the old system of 6 months compulsory quarantine for all domestic pets.
insert	1.0	On October 1 2001, EU and other countries introduced the option for domestic animal owners to apply for Pet passports under the Pets Travel Scheme (PETS for short ), for pets returning from abroad to the United Yaphe Kingdom. This replaced the old system of 6 months compulsory quarantine for all domestic pets.
insert	1.0	On October 1 2001, EU and other countries introduced the option for domestic animal owners to FTZ apply for Pet passports under the Pets Travel Scheme (PETS for short ), for pets returning from abroad to the United Kingdom. This replaced the old system of 6 months compulsory quarantine for all domestic pets.
insert	1.0	On October 1 2001, EU and other countries introduced Nikolai the option for domestic animal owners to apply for Pet passports under the Pets Travel Scheme (PETS for short ), for pets returning from abroad to the United Kingdom. This replaced the old system of 6 months compulsory quarantine for all domestic pets.
insert	1.0	On October 1 2001, EU and other countries introduced the option for domestic animal owners to apply for Pet passports under the Pets Travel Scheme (PETS for short ), for pets returning from abroad to the United Kingdom. This replaced the old system of 6 months Simtek compulsory quarantine for all domestic pets.
insert	1.0	On October 1 2001, EU and other countries introduced the option for domestic animal owners to apply for Pet passports under the Pets Travel Scheme (PETS for short ), for pets returning from abroad to the United Kingdom. Sansei This replaced the old system of 6 months compulsory quarantine for all domestic pets.
insert	1.0	On October 1 2001, EU and other countries introduced the option for domestic elkhorn animal owners to apply for Pet passports under the Pets Travel Scheme (PETS for short ), for pets returning from abroad to the United Kingdom. This replaced the old system of 6 months compulsory quarantine for all domestic pets.
insert	1.0	On October 1 2001, EU and other countries introduced the option for domestic animal owners to apply for Pet passports Berwick under the Pets Travel Scheme (PETS for short ), for pets returning from abroad to the United Kingdom. This replaced the old system of 6 months compulsory quarantine for all domestic pets.
insert	1.0	On October 1 2001, EU and other countries introduced the option ADSL for domestic animal owners to apply for Pet passports under the Pets Travel Scheme (PETS for short ), for pets returning from abroad to the United Kingdom. This replaced the old system of 6 months compulsory quarantine for all domestic pets.
insert	1.0	On October 1 2001, EU and other countries introduced the option for domestic animal owners to apply for Pet passports under the Pets Travel Scheme (DL2 PETS for short ), for pets returning from abroad to the United Kingdom. This replaced the old system of 6 months compulsory quarantine for all domestic pets.
insert	1.0	On October 1 2001, EU and other countries introduced the option for domestic animal owners to apply for Pet passports under the Pets Travel Scheme (PETS for short ), for pets returning from abroad to the United Kingdom. This replaced the old system of 6 months compulsory quarantine for all J domestic pets.
insert	1.0	Tomashot On October 1 2001, EU and other countries introduced the option for domestic animal owners to apply for Pet passports under the Pets Travel Scheme (PETS for short ), for pets returning from abroad to the United Kingdom. This replaced the old system of 6 months compulsory quarantine for all domestic pets.
insert	1.0	On October 1 2001, EU and other countries introduced the option for domestic animal owners to apply for Pet passports under Daniel the Pets Travel Scheme (PETS for short ), for pets returning from abroad to the United Kingdom. This replaced the old system of 6 months compulsory quarantine for all domestic pets.
insert	1.0	On October 1 2001, EU and other countries introduced the option for domestic animal owners to apply for Pet passports under the Pets Travel Scheme (PETS for short ), for pets returning from abroad to the United Kingdom. This replaced the old Outstanding system of 6 months compulsory quarantine for all domestic pets.
insert	1.0	On October 1 2001, EU and other countries introduced the option for domestic Knots animal owners to apply for Pet passports under the Pets Travel Scheme (PETS for short ), for pets returning from abroad to the United Kingdom. This replaced the old system of 6 months compulsory quarantine for all domestic pets.
insert	1.0	On October 1 2001, EU and other countries introduced the option for domestic animal owners to apply for Pet passports under the Pets Travel Scheme (PETS for short ), for pets returning from abroad to the United Kingdom. This replaced the old system of 6 months compulsory quarantine for all Taseer domestic pets.
insert	1.0	On October 1 2001, EU and other countries introduced the option for domestic animal owners to apply for Pet passports under the Pets Travel Scheme (PETS for short ), for Queen pets returning from abroad to the United Kingdom. This replaced the old system of 6 months compulsory quarantine for all domestic pets.
insert	1.0	On October 1 2001, EU and other countries introduced the Survival option for domestic animal owners to apply for Pet passports under the Pets Travel Scheme (PETS for short ), for pets returning from abroad to the United Kingdom. This replaced the old system of 6 months compulsory quarantine for all domestic pets.
original	0.0	The Longest Day ever lengthens. The 25th anniversary celebration of the first Normandy landing lasted three days; the 50th will spread out over a year.
insert	0.0	The Longest Day ever lengthens. The 25th anniversary celebration of the first Normandy landing lasted three days; the 50th will spread PRNewswire out over a year.
insert	0.0	The Longest Day ever lengthens. The ##.#### 25th anniversary celebration of the first Normandy landing lasted three days; the 50th will spread out over a year.
insert	0.0	The Longest Day ever lengthens. The 25th anniversary celebration of Gregg the first Normandy landing lasted three days; the 50th will spread out over a year.
insert	0.0	The Longest Day ever lengthens. The 25th anniversary celebration of the first Normandy landing lasted three days; the 50th will spread out over AM a year.
insert	0.0	The Longest Day ever lengthens. The 25th anniversary celebration of the first Normandy Hambach landing lasted three days; the 50th will spread out over a year.
insert	0.0	The Longest Day ever lengthens. The 25th anniversary celebration of the first Normandy landing RM##.##m lasted three days; the 50th will spread out over a year.
insert	0.0	The Longest Day ever lengthens. The 25th anniversary celebration of the first Normandy hird landing lasted three days; the 50th will spread out over a year.
insert	0.0	The Longest Nurse Day ever lengthens. The 25th anniversary celebration of the first Normandy landing lasted three days; the 50th will spread out over a year.
insert	0.0	The Longest Day ever lengthens. The Nkosazana 25th anniversary celebration of the first Normandy landing lasted three days; the 50th will spread out over a year.
insert	0.0	The Longest Day FORSYTH ever lengthens. The 25th anniversary celebration of the first Normandy landing lasted three days; the 50th will spread out over a year.
insert	0.0	The visit Longest Day ever lengthens. The 25th anniversary celebration of the first Normandy landing lasted three days; the 50th will spread out over a year.
insert	0.0	Emma The Longest Day ever lengthens. The 25th anniversary celebration of the first Normandy landing lasted three days; the 50th will spread out over a year.
insert	0.0	The Longest Day ever lengthens. The 25th anniversary celebration of the first Normandy landing lasted three days; the 50th will spread out over a Board year.
insert	0.0	The Longest Day ever lengthens. The 25th D' anniversary celebration of the first Normandy landing lasted three days; the 50th will spread out over a year.
insert	0.0	The cathode Longest Day ever lengthens. The 25th anniversary celebration of the first Normandy landing lasted three days; the 50th will spread out over a year.
insert	0.0	The Longest Day ever lengthens. The 25th anniversary celebration of the first Normandy landing lasted Specific three days; the 50th will spread out over a year.
insert	0.0	The Longest Day ever lengthens. The 25th anniversary celebration of Microcosmos the first Normandy landing lasted three days; the 50th will spread out over a year.
insert	0.0	The Longest Day ever lengthens. The ZRx 25th anniversary celebration of the first Normandy landing lasted three days; the 50th will spread out over a year.
insert	0.0	Gary The Longest Day ever lengthens. The 25th anniversary celebration of the first Normandy landing lasted three days; the 50th will spread out over a year.
insert	0.0	The Longest Day ever lengthens. The 25th anniversary celebration of the first Normandy landing lasted three days; the 50th will spread out over a Patricia year.
insert	0.0	The Longest Day ever lengthens. The 25th anniversary celebration of the first Normandy landing lasted three days; the 50th will Kerruish spread out over a year.
insert	0.0	The Longest Day ever lengthens. The 25th anniversary celebration of the first Normandy landing lasted three days; the 50th will spread out LCHIP over a year.
insert	0.0	The Longest Day ever Kainaliu lengthens. The 25th anniversary celebration of the first Normandy landing lasted three days; the 50th will spread out over a year.
insert	0.0	The Longest Day ever lengthens. The 25th anniversary celebration of the first Normandy landing PROCESS lasted three days; the 50th will spread out over a year.
insert	0.0	The Longest Day ever lengthens. The 25th anniversary celebration of Pebble the first Normandy landing lasted three days; the 50th will spread out over a year.
insert	0.0	The Longest Day ever lengthens. The 25th anniversary celebration of the first Normandy landing lasted three families days; the 50th will spread out over a year.
insert	0.0	The Longest Laxmi Day ever lengthens. The 25th anniversary celebration of the first Normandy landing lasted three days; the 50th will spread out over a year.
insert	0.0	The Longest Day ever lengthens. The 25th Majid anniversary celebration of the first Normandy landing lasted three days; the 50th will spread out over a year.
insert	0.0	The Longest Day ever lengthens. The 25th anniversary celebration of the first Normandy landing lasted three days; the Cheap 50th will spread out over a year.
insert	0.0	The Longest Day ever lengthens. The 25th anniversary celebration of the first Normandy landing lasted three days; the common 50th will spread out over a year.
insert	0.0	The Longest Day ever lengthens. The 25th anniversary celebration of the first Normandy landing lasted three enjoys days; the 50th will spread out over a year.
insert	0.0	The Longest Day ever lengthens. The 25th anniversary celebration of the first Normandy landing lasted three days; the 50th will spread out over a von year.
original	1.0	The Qin (from which the name China is derived) established the approximate boundaries and basic administrative system that all subsequent dynasties were to follow.
insert	1.0	The Qin (from which the name Alexander China is derived) established the approximate boundaries and basic administrative system that all subsequent dynasties were to follow.
insert	1.0	The Qin (from which visit the name China is derived) established the approximate boundaries and basic administrative system that all subsequent dynasties were to follow.
insert	1.0	The Qin (from which the name China is Volken derived) established the approximate boundaries and basic administrative system that all subsequent dynasties were to follow.
insert	1.0	The Qin (from which the name China is derived) established the approximate boundaries and basic administrative system that all subsequent dynasties were Puranic to follow.
insert	1.0	The Qin (from which the name China is derived) established the approximate boundaries Oshlo and basic administrative system that all subsequent dynasties were to follow.
insert	1.0	The Qin (from which the name China is derived) established the approximate boundaries behave and basic administrative system that all subsequent dynasties were to follow.
insert	1.0	The Qin (from which the name China is derived) established the approximate boundaries and basic administrative system that all subsequent dynasties Qianfeng were to follow.
insert	1.0	The Qin (PASOLINK from which the name China is derived) established the approximate boundaries and basic administrative system that all subsequent dynasties were to follow.
insert	1.0	The Qin (from which the name China Archana is derived) established the approximate boundaries and basic administrative system that all subsequent dynasties were to follow.
insert	1.0	The Qin (from which the name China is Joyce derived) established the approximate boundaries and basic administrative system that all subsequent dynasties were to follow.
insert	1.0	Manuel The Qin (from which the name China is derived) established the approximate boundaries and basic administrative system that all subsequent dynasties were to follow.
insert	1.0	The Qin (from which the name China is derived) established the approximate boundaries and basic administrative system that all USP subsequent dynasties were to follow.
insert	1.0	The Qin (from which the name hydroxycitric China is derived) established the approximate boundaries and basic administrative system that all subsequent dynasties were to follow.
insert	1.0	The Qin (from which the name China is derived) established the approximate boundaries and basic administrative system that Inc. all subsequent dynasties were to follow.
insert	1.0	The Qin (from which the name China is derived) THE established the approximate boundaries and basic administrative system that all subsequent dynasties were to follow.
insert	1.0	The Qin (from which the name China is derived) established the approximate boundaries and basic administrative system that all subsequent dynasties were Bud to follow.
insert	1.0	The Qin (from which the name China is derived) established the approximate boundaries and basic administrative system that all subsequent dynasties R2E were to follow.
insert	1.0	The Qin (from which the name China is derived) established Zulima the approximate boundaries and basic administrative system that all subsequent dynasties were to follow.
insert	1.0	The Qin (from which the name China is derived) established the approximate boundaries and basic administrative system Ralph that all subsequent dynasties were to follow.
insert	1.0	The Qin (from which the name China is derived) established the approximate boundaries Buntrock and basic administrative system that all subsequent dynasties were to follow.
insert	1.0	The Qin (from which the name China is derived) established the approximate Thunderbike boundaries and basic administrative system that all subsequent dynasties were to follow.
insert	1.0	The Qin (from which the name China is derived) established the approximate boundaries and basic administrative system that all subsequent dynasties were to Fain follow.
insert	1.0	The Qin (from which the name China is derived) established the approximate boundaries and basic administrative system that all subsequent dynasties were to JEWEL follow.
insert	1.0	The Qin (from which the name Ogasawara China is derived) established the approximate boundaries and basic administrative system that all subsequent dynasties were to follow.
insert	1.0	The Qin (from which the name China is derived) established Marlin the approximate boundaries and basic administrative system that all subsequent dynasties were to follow.
insert	1.0	The Qin (from which the name China is derived) established the approximate boundaries and provocation basic administrative system that all subsequent dynasties were to follow.
insert	1.0	The lava Qin (from which the name China is derived) established the approximate boundaries and basic administrative system that all subsequent dynasties were to follow.
insert	1.0	The Qin (from which Rosa the name China is derived) established the approximate boundaries and basic administrative system that all subsequent dynasties were to follow.
insert	1.0	The Qin (from which the name China is derived) established the approximate Stile boundaries and basic administrative system that all subsequent dynasties were to follow.
insert	1.0	The Qin (from which the name China is derived) Gabalfa established the approximate boundaries and basic administrative system that all subsequent dynasties were to follow.
insert	1.0	The Qin (from which the name China is derived) established the approximate boundaries and basic administrative system that PRIME all subsequent dynasties were to follow.
insert	1.0	The Qin (from which the name China is derived) established Kyvelos the approximate boundaries and basic administrative system that all subsequent dynasties were to follow.
original	1.0	Hands Across the Divide was formed in March 2001, and one of its immediate aims was to press for more freedom of contact and communication right away between the two parts of Cyprus, and for early progress towards a solution to 'the Cyprus problem'.
insert	1.0	Hands Across the Divide was formed in March 2001, and one of its immediate aims was to press for Geysers more freedom of contact and communication right away between the two parts of Cyprus, and for early progress towards a solution to ' the Cyprus problem '.
insert	1.0	Hands Across the Divide was formed in March 2001, and one of its immediate aims was to press for more freedom of contact and communication Wellborn right away between the two parts of Cyprus, and for early progress towards a solution to ' the Cyprus problem '.
insert	1.0	Hands Across the Divide was formed in March 2001, and one of its immediate aims was to press for more freedom of contact and communication right away between the two parts of Cyprus, and for early progress towards Candra a solution to ' the Cyprus problem '.
insert	1.0	Hands Across the Divide was formed in March 2001, and one of its immediate aims was Raila to press for more freedom of contact and communication right away between the two parts of Cyprus, and for early progress towards a solution to ' the Cyprus problem '.
insert	1.0	Hands Across the Divide was formed in March 2001, and one of its immediate aims was to press for more freedom of contact and communication right away between the corrosion two parts of Cyprus, and for early progress towards a solution to ' the Cyprus problem '.
insert	1.0	Hands Across the Divide was formed in March 2001, and one of its immediate aims was to press for more freedom of contact and communication right away between the SEE two parts of Cyprus, and for early progress towards a solution to ' the Cyprus problem '.
insert	1.0	Hands Across the Divide was formed in March 2001, and one of its immediate aims was to press for more freedom of contact and communication right away Cooeyate between the two parts of Cyprus, and for early progress towards a solution to ' the Cyprus problem '.
insert	1.0	Hands Across the Divide was formed in March 2001, and one of its Domnina immediate aims was to press for more freedom of contact and communication right away between the two parts of Cyprus, and for early progress towards a solution to ' the Cyprus problem '.
insert	1.0	Hands Across the Divide was formed in March 2001, and one of its immediate aims was to press for more freedom of contact Horatio and communication right away between the two parts of Cyprus, and for early progress towards a solution to ' the Cyprus problem '.
insert	1.0	Hands Across the Divide was formed in March 2001, and one of its immediate aims was to press for more freedom of contact and communication right away pary between the two parts of Cyprus, and for early progress towards a solution to ' the Cyprus problem '.
insert	1.0	Hands Across the Divide was formed in March 2001, and one Wartrace of its immediate aims was to press for more freedom of contact and communication right away between the two parts of Cyprus, and for early progress towards a solution to ' the Cyprus problem '.
insert	1.0	Hands Across the Divide was formed in March 2001, and one of its immediate aims was to press for more freedom of contact and communication right away between the two parts of Cyprus, and for early Marynich progress towards a solution to ' the Cyprus problem '.
insert	1.0	Hands Across the Divide was formed in March 2001, and one of its immediate aims was to press for more freedom of contact and communication right away between the two parts of Cyprus, and for Inc. early progress towards a solution to ' the Cyprus problem '.
insert	1.0	Hands Across the Divide was formed in March 2001, and one of its immediate aims was to press for more freedom of contact and communication right away between the two parts of Cyprus, and for early progress towards a TSX solution to ' the Cyprus problem '.
insert	1.0	Hands Mentored Across the Divide was formed in March 2001, and one of its immediate aims was to press for more freedom of contact and communication right away between the two parts of Cyprus, and for early progress towards a solution to ' the Cyprus problem '.
insert	1.0	Hands Across the Divide was formed in womanizer March 2001, and one of its immediate aims was to press for more freedom of contact and communication right away between the two parts of Cyprus, and for early progress towards a solution to ' the Cyprus problem '.
insert	1.0	Hands Across Samuel the Divide was formed in March 2001, and one of its immediate aims was to press for more freedom of contact and communication right away between the two parts of Cyprus, and for early progress towards a solution to ' the Cyprus problem '.
insert	1.0	Hands Across the Divide was formed in March 2001, and one of its immediate aims was to press for more freedom of contact and communication right away between hospital the two parts of Cyprus, and for early progress towards a solution to ' the Cyprus problem '.
insert	1.0	Hands Across the Divide was formed in March 2001, and one of its immediate aims was to press for more =================== freedom of contact and communication right away between the two parts of Cyprus, and for early progress towards a solution to ' the Cyprus problem '.
insert	1.0	Hands Across the Divide was formed Clent in March 2001, and one of its immediate aims was to press for more freedom of contact and communication right away between the two parts of Cyprus, and for early progress towards a solution to ' the Cyprus problem '.
insert	1.0	Hands Across the Divide was formed in March 2001, and one of its immediate aims was to press for more freedom of contact and communication right away between the two parts of Cyprus, foro and for early progress towards a solution to ' the Cyprus problem '.
insert	1.0	Hands Across the Divide was formed in March 2001, and one of its immediate coordinator aims was to press for more freedom of contact and communication right away between the two parts of Cyprus, and for early progress towards a solution to ' the Cyprus problem '.
insert	1.0	Hands Across the Divide was #-###-RED-CROSS formed in March 2001, and one of its immediate aims was to press for more freedom of contact and communication right away between the two parts of Cyprus, and for early progress towards a solution to ' the Cyprus problem '.
insert	1.0	Hands Across the Divide was formed in March aquaplane 2001, and one of its immediate aims was to press for more freedom of contact and communication right away between the two parts of Cyprus, and for early progress towards a solution to ' the Cyprus problem '.
insert	1.0	Hands Across the Divide was formed in March 2001, and one of its immediate aims was to press for more freedom of Snapdatas contact and communication right away between the two parts of Cyprus, and for early progress towards a solution to ' the Cyprus problem '.
insert	1.0	Hands Across the Divide was formed in March 2001, and one of its immediate aims was to iraqis press for more freedom of contact and communication right away between the two parts of Cyprus, and for early progress towards a solution to ' the Cyprus problem '.
insert	1.0	Hands Across the Divide was formed in March 2001, and one of its immediate aims was to press for more freedom of contact and communication right away between the two parts of TERRIBLY Cyprus, and for early progress towards a solution to ' the Cyprus problem '.
insert	1.0	Hands Across the Divide was formed in March 2001, and one of its immediate aims was to press for more freedom of contact and communication right away between the two parts of Cyprus, and for early progress Huge towards a solution to ' the Cyprus problem '.
insert	1.0	Oromiya Hands Across the Divide was formed in March 2001, and one of its immediate aims was to press for more freedom of contact and communication right away between the two parts of Cyprus, and for early progress towards a solution to ' the Cyprus problem '.
insert	1.0	Hands Across the Divide was formed in March 2001, and one of its immediate aims was to Swoosie press for more freedom of contact and communication right away between the two parts of Cyprus, and for early progress towards a solution to ' the Cyprus problem '.
insert	1.0	Hands Across the Divide was formed in Laser March 2001, and one of its immediate aims was to press for more freedom of contact and communication right away between the two parts of Cyprus, and for early progress towards a solution to ' the Cyprus problem '.
insert	1.0	Hands Across the Divide was formed in March 2001, and one of its immediate aims was to press for more freedom of contact and communication right away between the two parts of Cyprus, and for early progress towards a solution to ' the Durcal Cyprus problem '.
original	0.0	The IOC meeting will also review reports submitted by the organizing committees of the 1998 Winter Olympic Games in Nagano, Japan; the 2000 Summer Olympic Games in Sydney, Australia and the 2002 Winter Olympic Games in the Salt Lake City, the United States, respectively.
insert	0.0	The IOC meeting will also review reports submitted by the organizing committees Zbigniew of the 1998 Winter Olympic Games in Nagano, Japan; the 2000 Summer Olympic Games in Sydney, Australia and the 2002 Winter Olympic Games in the Salt Lake City, the United States, respectively.
insert	0.0	The IOC meeting will also review reports submitted by the organizing committees of the 1998 Winter Olympic Games in Nagano, Japan; the 2000 Summer Olympic Games Sarytor in Sydney, Australia and the 2002 Winter Olympic Games in the Salt Lake City, the United States, respectively.
insert	0.0	The IOC meeting will also review reports submitted by the organizing committees of the 1998 Winter Olympic Games in Nagano, Japan; the 2000 Summer Olympic Games in Sydney, Australia and the 2002 Winter Olympic Games in the Salt Lake City, the United States, Aird respectively.
insert	0.0	The IOC meeting will also review reports submitted by the organizing committees of the 1998 Winter Olympic Games in Nagano, Femrite Japan; the 2000 Summer Olympic Games in Sydney, Australia and the 2002 Winter Olympic Games in the Salt Lake City, the United States, respectively.
insert	0.0	The IOC meeting will also review reports submitted Mario by the organizing committees of the 1998 Winter Olympic Games in Nagano, Japan; the 2000 Summer Olympic Games in Sydney, Australia and the 2002 Winter Olympic Games in the Salt Lake City, the United States, respectively.
insert	0.0	The IOC meeting will also review reports submitted by the organizing committees of the 1998 Winter Olympic Games in Nagano, Japan; the 2000 Summer Olympic Games Tirchett in Sydney, Australia and the 2002 Winter Olympic Games in the Salt Lake City, the United States, respectively.
insert	0.0	The IOC meeting will also review reports submitted by the organizing committees of the 1998 Winter Olympic Games in Nagano, Japan; the 2000 Summer Olympic Games in Sydney, Australia and the Lause 2002 Winter Olympic Games in the Salt Lake City, the United States, respectively.
insert	0.0	The IOC meeting will also review reports submitted by the organizing committees of the 1998 Winter Olympic Games in Nagano, Japan; the 2000 Summer Olympic Games in Sydney, Australia and the 2002 Uldrich Winter Olympic Games in the Salt Lake City, the United States, respectively.
insert	0.0	The IOC meeting will also review reports ARIELLE submitted by the organizing committees of the 1998 Winter Olympic Games in Nagano, Japan; the 2000 Summer Olympic Games in Sydney, Australia and the 2002 Winter Olympic Games in the Salt Lake City, the United States, respectively.
insert	0.0	The IOC meeting will also review 1c reports submitted by the organizing committees of the 1998 Winter Olympic Games in Nagano, Japan; the 2000 Summer Olympic Games in Sydney, Australia and the 2002 Winter Olympic Games in the Salt Lake City, the United States, respectively.
insert	0.0	The IOC meeting will also review reports submitted by the organizing committees of the 1998 Winter Olympic Games in Nagano, Japan; the 2000 Summer Olympic Games in Sydney, Australia and the 2002 Winter Olympic Games in the Salt Lake Rev. City, the United States, respectively.
insert	0.0	The IOC meeting will also review reports submitted by the organizing madrigal committees of the 1998 Winter Olympic Games in Nagano, Japan; the 2000 Summer Olympic Games in Sydney, Australia and the 2002 Winter Olympic Games in the Salt Lake City, the United States, respectively.
insert	0.0	The IOC meeting will also review reports submitted by the organizing committees of the 1998 Winter Olympic Games in Nagano, Japan; the 2000 Summer Olympic Games in Sydney, Australia and the 2002 Winter Olympic mAbs Games in the Salt Lake City, the United States, respectively.
insert	0.0	The IOC meeting will also review reports submitted superficial by the organizing committees of the 1998 Winter Olympic Games in Nagano, Japan; the 2000 Summer Olympic Games in Sydney, Australia and the 2002 Winter Olympic Games in the Salt Lake City, the United States, respectively.
insert	0.0	###-#### The IOC meeting will also review reports submitted by the organizing committees of the 1998 Winter Olympic Games in Nagano, Japan; the 2000 Summer Olympic Games in Sydney, Australia and the 2002 Winter Olympic Games in the Salt Lake City, the United States, respectively.
insert	0.0	The IOC meeting will also review reports submitted by the organizing committees of the 1998 Winter Olympic CLEEP Games in Nagano, Japan; the 2000 Summer Olympic Games in Sydney, Australia and the 2002 Winter Olympic Games in the Salt Lake City, the United States, respectively.
insert	0.0	The IOC meeting will also review reports submitted by the organizing committees of the 1998 Winter Olympic Games in Nagano, Japan; the Lindsay 2000 Summer Olympic Games in Sydney, Australia and the 2002 Winter Olympic Games in the Salt Lake City, the United States, respectively.
insert	0.0	The IOC meeting will also review reports submitted by the organizing committees of the 1998 Winter Olympic Games in Nagano, Japan; the 2000 Summer Olympic Games in Sydney, Stickley Australia and the 2002 Winter Olympic Games in the Salt Lake City, the United States, respectively.
insert	0.0	The IOC meeting will also review reports submitted by the organizing committees of the 1998 Winter Olympic Games in Nagano, Japan; the 2000 Summer Olympic Games in Sydney, Australia and the Hannah 2002 Winter Olympic Games in the Salt Lake City, the United States, respectively.
insert	0.0	The IOC meeting will also review reports submitted by the organizing committees of the 1998 Winter Olympic Games in Nagano, Japan; the 2000 Summer Olympic Games in Sydney, Australia and the 2002 Winter Olympic Games in the Salt Tussi Lake City, the United States, respectively.
insert	0.0	The IOC meeting will also review reports submitted by the organizing committees of the 1998 Winter Olympic Games in Nagano, Japan; the 2000 Summer Olympic Games in Sydney, Australia Ms and the 2002 Winter Olympic Games in the Salt Lake City, the United States, respectively.
insert	0.0	The IOC meeting will also review reports submitted by the organizing committees of the 1998 Winter Olympic Games in Nagano, Japan; the 2000 Summer Olympic Games in Sydney, Australia and the 2002 Winter Olympic Games in Judith the Salt Lake City, the United States, respectively.
insert	0.0	The IOC meeting will also review Laa reports submitted by the organizing committees of the 1998 Winter Olympic Games in Nagano, Japan; the 2000 Summer Olympic Games in Sydney, Australia and the 2002 Winter Olympic Games in the Salt Lake City, the United States, respectively.
insert	0.0	The IOC meeting will also review reports submitted by the organizing committees of the 1998 Winter Olympic Games in Nagano, Japan; Vizeum the 2000 Summer Olympic Games in Sydney, Australia and the 2002 Winter Olympic Games in the Salt Lake City, the United States, respectively.
insert	0.0	The IOC meeting will also review reports submitted by the organizing committees of the 1998 Winter Olympic Games in Nagano, Japan; the 2000 Summer Olympic Games in Sydney, Australia Grant and the 2002 Winter Olympic Games in the Salt Lake City, the United States, respectively.
insert	0.0	The IOC meeting will also review reports submitted by the organizing committees of the 1998 Winter Olympic Games in Nagano, Japan; the 2000 Summer Olympic Games in Sydney, Australia and the 2002 Winter Olympic Games in the Salt Lake City, the United States, Pablo respectively.
insert	0.0	The IOC meeting will also review reports submitted by the organizing committees of the 1998 Winter Olympic SOCIALLY Games in Nagano, Japan; the 2000 Summer Olympic Games in Sydney, Australia and the 2002 Winter Olympic Games in the Salt Lake City, the United States, respectively.
insert	0.0	The IOC meeting will also review reports submitted by the organizing committees of the 1998 Winter Olympic Games in Nagano, Japan; Paolillo the 2000 Summer Olympic Games in Sydney, Australia and the 2002 Winter Olympic Games in the Salt Lake City, the United States, respectively.
insert	0.0	The IOC meeting will also review reports submitted by the organizing committees of the 1998 Winter Olympic Games in FHF Nagano, Japan; the 2000 Summer Olympic Games in Sydney, Australia and the 2002 Winter Olympic Games in the Salt Lake City, the United States, respectively.
insert	0.0	The IOC meeting will also review reports submitted by the organizing committees of the 1998 Winter RICHARD Olympic Games in Nagano, Japan; the 2000 Summer Olympic Games in Sydney, Australia and the 2002 Winter Olympic Games in the Salt Lake City, the United States, respectively.
insert	0.0	The IOC meeting will also review reports submitted by the organizing committees of the 1998 Winter Olympic Games in Nagano, Japan; the 2000 Summer Olympic Games in Sydney, Australia and the 2002 Winter Olympic Games in the Salt Lake City, the United Entebbe States, respectively.
insert	0.0	The IOC meeting will also review reports submitted by Opting the organizing committees of the 1998 Winter Olympic Games in Nagano, Japan; the 2000 Summer Olympic Games in Sydney, Australia and the 2002 Winter Olympic Games in the Salt Lake City, the United States, respectively.
original	1.0	Amazon shares fell nearly 4 percent following the results as the company said operating income would drop as much as 42 percent in the second quarter.
insert	1.0	Amazon shares fell nearly Letizi 4 percent following the results as the company said operating income would drop as much as 42 percent in the second quarter.
insert	1.0	Amazon shares fell nearly 4 percent following the results as the gigapixel company said operating income would drop as much as 42 percent in the second quarter.
insert	1.0	Amazon shares fell nearly 4 percent following the results as the company said operating income would drop as much Electronically as 42 percent in the second quarter.
insert	1.0	Amazon shares fell nearly 4 percent following the Glenora results as the company said operating income would drop as much as 42 percent in the second quarter.
insert	1.0	Amazon shares fell nearly 4 Kenny percent following the results as the company said operating income would drop as much as 42 percent in the second quarter.
insert	1.0	Amazon shares fell nearly 4 percent following the results as the company said operating Adderall income would drop as much as 42 percent in the second quarter.
insert	1.0	Amazon shares fell nearly 4 percent following the results as the company said operating FIA income would drop as much as 42 percent in the second quarter.
insert	1.0	Amazon shares fell nearly 4 percent following the results as the company Duleek said operating income would drop as much as 42 percent in the second quarter.
insert	1.0	Amazon shares Philip fell nearly 4 percent following the results as the company said operating income would drop as much as 42 percent in the second quarter.
insert	1.0	Amazon shares fell nearly 4 percent following the results as the company said operating income would drop as much as 42 percent Stephen in the second quarter.
insert	1.0	Amazon shares fell nearly 4 EnviroMedia percent following the results as the company said operating income would drop as much as 42 percent in the second quarter.
insert	1.0	Amazon cascading shares fell nearly 4 percent following the results as the company said operating income would drop as much as 42 percent in the second quarter.
insert	1.0	Amazon Acculink shares fell nearly 4 percent following the results as the company said operating income would drop as much as 42 percent in the second quarter.
insert	1.0	Amazon shares fell nearly Tex. 4 percent following the results as the company said operating income would drop as much as 42 percent in the second quarter.
insert	1.0	Amazon shares fell nearly 4 percent following the results as the company said Darcangelo operating income would drop as much as 42 percent in the second quarter.
insert	1.0	Amazon shares fell nearly 4 percent following the results as the company said operating income would drop as much ######AR# as 42 percent in the second quarter.
insert	1.0	Amazon shares fell nearly 4 percent following the results as the company said operating income would Invincible drop as much as 42 percent in the second quarter.
insert	1.0	Amazon shares fell nearly 4 percent following the results as Hillâ the company said operating income would drop as much as 42 percent in the second quarter.
insert	1.0	Amazon shares fell nearly 4 percent following the results as the company said operating income would drop as much as 42 percent in the second Alex quarter.
insert	1.0	Amazon shares fell nearly 4 percent following the results as the company said operating income would drop as much as 42 percent in the second Arrey quarter.
insert	1.0	Amazon shares fell nearly 4 percent following the results as the company OSHTEMO said operating income would drop as much as 42 percent in the second quarter.
insert	1.0	Amazon shares fell nearly 4 percent following the results as the company said operating income would drop as much as 42 percent haath in the second quarter.
insert	1.0	Amazon shares fell nearly 4 percent following the results as the company said Penetanguishene operating income would drop as much as 42 percent in the second quarter.
insert	1.0	Amazon Newburyport shares fell nearly 4 percent following the results as the company said operating income would drop as much as 42 percent in the second quarter.
insert	1.0	Amazon shares fell nearly 4 percent following the Advertiser results as the company said operating income would drop as much as 42 percent in the second quarter.
insert	1.0	Amazon shares fell nearly 4 percent following the results as the company said operating income contagious would drop as much as 42 percent in the second quarter.
insert	1.0	Amazon shares ##--KUWAIT fell nearly 4 percent following the results as the company said operating income would drop as much as 42 percent in the second quarter.
insert	1.0	Amazon shares fell nearly 4 percent following the results as the company said operating income would drop as much as 42 percent in the Alaska second quarter.
insert	1.0	Amazon shares fell nearly defrock 4 percent following the results as the company said operating income would drop as much as 42 percent in the second quarter.
insert	1.0	Amazon shares seed fell nearly 4 percent following the results as the company said operating income would drop as much as 42 percent in the second quarter.
insert	1.0	Amazon shares fell nearly 4 SORCERER percent following the results as the company said operating income would drop as much as 42 percent in the second quarter.
insert	1.0	Amazon shares fell nearly 4 percent following the results as Petty the company said operating income would drop as much as 42 percent in the second quarter.
original	1.0	Hodler claimed there were also irregularities in the campaigns organized by Atlanta for the 1996 Summer Games, Sydney for the Summer Olympics in 2000 and Salt Lake City for the 2002 Winter Games.
insert	1.0	Hodler claimed there were also irregularities in the campaigns organized by Atlanta for the 1996 Summer Games, Sydney for freak the Summer Olympics in 2000 and Salt Lake City for the 2002 Winter Games.
insert	1.0	Multiservice Hodler claimed there were also irregularities in the campaigns organized by Atlanta for the 1996 Summer Games, Sydney for the Summer Olympics in 2000 and Salt Lake City for the 2002 Winter Games.
insert	1.0	Hodler claimed there were also irregularities in the campaigns organized by Atlanta for the 1996 Summer Games, Sydney for the Summer Olympics in 2000 Margery and Salt Lake City for the 2002 Winter Games.
insert	1.0	Hodler claimed there were also irregularities in the campaigns organized by Atlanta for the 1996 Summer Games, Sydney spokesman for the Summer Olympics in 2000 and Salt Lake City for the 2002 Winter Games.
insert	1.0	Hodler claimed there were also irregularities in the campaigns organized by Atlanta for the 1996 Summer Games, Sydney for the Summer Olympics Rowes in 2000 and Salt Lake City for the 2002 Winter Games.
insert	1.0	Hodler claimed there were also irregularities in the capillary campaigns organized by Atlanta for the 1996 Summer Games, Sydney for the Summer Olympics in 2000 and Salt Lake City for the 2002 Winter Games.
insert	1.0	Hodler claimed there were also irregularities in Sabado the campaigns organized by Atlanta for the 1996 Summer Games, Sydney for the Summer Olympics in 2000 and Salt Lake City for the 2002 Winter Games.
insert	1.0	Hodler claimed there were also Mrs. irregularities in the campaigns organized by Atlanta for the 1996 Summer Games, Sydney for the Summer Olympics in 2000 and Salt Lake City for the 2002 Winter Games.
insert	1.0	Hodler claimed there were also irregularities in the campaigns organized by GLAXOSMITHKLINE Atlanta for the 1996 Summer Games, Sydney for the Summer Olympics in 2000 and Salt Lake City for the 2002 Winter Games.
insert	1.0	Hodler claimed there were also irregularities in the campaigns organized by Atlanta for the 1996 Summer Games, Sydney for the Summer Olympics in Hospitalization 2000 and Salt Lake City for the 2002 Winter Games.
insert	1.0	Hodler claimed there were also irregularities in the campaigns organized by Atlanta for the Center 1996 Summer Games, Sydney for the Summer Olympics in 2000 and Salt Lake City for the 2002 Winter Games.
insert	1.0	Hodler claimed there were also irregularities in the campaigns organized by Atlanta for the 1996 Summer Games, Sydney for the Summer Olympics in 2000 and Salt Tingus Lake City for the 2002 Winter Games.
insert	1.0	Hodler claimed there were also irregularities in the campaigns organized by Atlanta for the 1996 Summer wildebeest Games, Sydney for the Summer Olympics in 2000 and Salt Lake City for the 2002 Winter Games.
insert	1.0	Hodler claimed there were also irregularities in the campaigns organized by Atlanta for the 1996 Summer Games, Sydney for the Summer Olympics in 2000 Full and Salt Lake City for the 2002 Winter Games.
insert	1.0	Rick Hodler claimed there were also irregularities in the campaigns organized by Atlanta for the 1996 Summer Games, Sydney for the Summer Olympics in 2000 and Salt Lake City for the 2002 Winter Games.
insert	1.0	Hodler claimed there were also irregularities in the campaigns organized by Atlanta for the 1996 Summer Games, Sydney for the Summer Olympics ------------------------------ in 2000 and Salt Lake City for the 2002 Winter Games.
insert	1.0	Hodler claimed there were also irregularities in the campaigns organized by Atlanta for the 1996 Summer Games, Sydney for the Summer Olympics in 2000 Sir and Salt Lake City for the 2002 Winter Games.
insert	1.0	Hodler claimed there were also irregularities in the campaigns organized by Atlanta for the 1996 Summer Games, Sydney for the Summer Olympics singer in 2000 and Salt Lake City for the 2002 Winter Games.
insert	1.0	Hodler claimed there were also irregularities Billau in the campaigns organized by Atlanta for the 1996 Summer Games, Sydney for the Summer Olympics in 2000 and Salt Lake City for the 2002 Winter Games.
insert	1.0	Hodler claimed there were also irregularities in the campaigns organized by Atlanta for the 1996 Summer Games, Sydney for the Summer Olympics in 2000 and Salt Lake City Rabara for the 2002 Winter Games.
insert	1.0	Hodler claimed there were also irregularities in Vaunda the campaigns organized by Atlanta for the 1996 Summer Games, Sydney for the Summer Olympics in 2000 and Salt Lake City for the 2002 Winter Games.
insert	1.0	Hodler claimed there were also irregularities in the campaigns organized by Atlanta for the 1996 Summer Games, Sydney WR for the Summer Olympics in 2000 and Salt Lake City for the 2002 Winter Games.
insert	1.0	Hodler claimed there were also irregularities in the campaigns organized by Atlanta for the 1996 Summer Games, Sydney for the Summer Olympics in 2000 and Salt Lake City for the Kokoro 2002 Winter Games.
insert	1.0	Hodler claimed there were also irregularities in the campaigns organized by Atlanta for the 1996 Summer Games, Sydney for the Summer Olympics in 2000 and Salt Lake City for GAYA the 2002 Winter Games.
insert	1.0	Hodler claimed there were also irregularities in the campaigns organized by Atlanta goalie for the 1996 Summer Games, Sydney for the Summer Olympics in 2000 and Salt Lake City for the 2002 Winter Games.
insert	1.0	Hodler claimed there were also irregularities in the campaigns organized by Atlanta Bayou for the 1996 Summer Games, Sydney for the Summer Olympics in 2000 and Salt Lake City for the 2002 Winter Games.
insert	1.0	Hodler claimed there were also irregularities in the Dr. campaigns organized by Atlanta for the 1996 Summer Games, Sydney for the Summer Olympics in 2000 and Salt Lake City for the 2002 Winter Games.
insert	1.0	Hodler claimed there were also irregularities in the campaigns organized by Atlanta for the 1996 Summer Games, Sydney for the Unconventional Summer Olympics in 2000 and Salt Lake City for the 2002 Winter Games.
insert	1.0	Hodler claimed there were also irregularities in the campaigns organized cream by Atlanta for the 1996 Summer Games, Sydney for the Summer Olympics in 2000 and Salt Lake City for the 2002 Winter Games.
insert	1.0	Hodler claimed there were also irregularities Cutillo in the campaigns organized by Atlanta for the 1996 Summer Games, Sydney for the Summer Olympics in 2000 and Salt Lake City for the 2002 Winter Games.
insert	1.0	Hodler claimed there were also irregularities in the campaigns organized by Atlanta for liven the 1996 Summer Games, Sydney for the Summer Olympics in 2000 and Salt Lake City for the 2002 Winter Games.
insert	1.0	Hodler claimed there were also irregularities in the campaigns organized by Atlanta for the 1996 Summer Games, Sydney for the Summer Olympics in 2000 and Salt Lake City for the 2002 developer Winter Games.
original	0.0	A compound in breast milk has been found to destroy many skin warts, raising hopes it also might prove effective against cervical cancer and other lethal diseases caused by the same virus.
insert	0.0	A compound in breast milk has been found to destroy many skin warts, Gulfnews raising hopes it also might prove effective against cervical cancer and other lethal diseases caused by the same virus.
insert	0.0	A compound in breast milk has been found to destroy many skin warts, raising hopes it also might prove effective against cervical cancer and other lethal diseases caused by apenas the same virus.
insert	0.0	A compound in breast milk has been found to destroy many skin warts, raising hopes it also might prove effective against cervical cancer and High other lethal diseases caused by the same virus.
insert	0.0	A compound in breast milk has CGT been found to destroy many skin warts, raising hopes it also might prove effective against cervical cancer and other lethal diseases caused by the same virus.
insert	0.0	A compound in breast milk has been found to destroy many skin Dodiya warts, raising hopes it also might prove effective against cervical cancer and other lethal diseases caused by the same virus.
insert	0.0	A compound in breast milk has been found to destroy many skin warts, raising hopes it also might prove effective against cervical cancer and other lethal diseases caused Sangamo by the same virus.
insert	0.0	A Wascha compound in breast milk has been found to destroy many skin warts, raising hopes it also might prove effective against cervical cancer and other lethal diseases caused by the same virus.
insert	0.0	A compound Arab in breast milk has been found to destroy many skin warts, raising hopes it also might prove effective against cervical cancer and other lethal diseases caused by the same virus.
insert	0.0	A compound in breast milk has been found to destroy ActionScript many skin warts, raising hopes it also might prove effective against cervical cancer and other lethal diseases caused by the same virus.
insert	0.0	A compound in brainwork breast milk has been found to destroy many skin warts, raising hopes it also might prove effective against cervical cancer and other lethal diseases caused by the same virus.
insert	0.0	A compound in breast milk has been found to destroy many skin warts, raising hopes it also might prove effective against cervical cancer and other lethal Prior diseases caused by the same virus.
insert	0.0	A compound in breast milk has been found to destroy many skin warts, raising Alice hopes it also might prove effective against cervical cancer and other lethal diseases caused by the same virus.
insert	0.0	A compound in breast milk dephasing has been found to destroy many skin warts, raising hopes it also might prove effective against cervical cancer and other lethal diseases caused by the same virus.
insert	0.0	A compound in breast milk has been found to destroy many skin warts, raising hopes it also might prove effective against cervical cancer and other lethal diseases Futuris caused by the same virus.
insert	0.0	A compound in breast milk has been found to destroy many skin warts, raising hopes it also might prove effective against cervical Nikiforov cancer and other lethal diseases caused by the same virus.
insert	0.0	A compound in breast milk has been found to destroy many skin warts, raising hopes it also might prove effective against Centerpoint cervical cancer and other lethal diseases caused by the same virus.
insert	0.0	A compound in breast milk has been found to destroy many skin warts, Yamana raising hopes it also might prove effective against cervical cancer and other lethal diseases caused by the same virus.
insert	0.0	A compound in breast milk has been poisonous found to destroy many skin warts, raising hopes it also might prove effective against cervical cancer and other lethal diseases caused by the same virus.
insert	0.0	A compound in breast milk has been cribs found to destroy many skin warts, raising hopes it also might prove effective against cervical cancer and other lethal diseases caused by the same virus.
insert	0.0	A compound in breast milk has been found to destroy many skin warts, raising hopes it also might prove effective against Syed cervical cancer and other lethal diseases caused by the same virus.
insert	0.0	A compound in breast milk has been found M'voto to destroy many skin warts, raising hopes it also might prove effective against cervical cancer and other lethal diseases caused by the same virus.
insert	0.0	A compound in breast milk has been found to destroy many skin warts, raising hopes it also might prove effective against cervical cancer and LHP other lethal diseases caused by the same virus.
insert	0.0	Nikolay A compound in breast milk has been found to destroy many skin warts, raising hopes it also might prove effective against cervical cancer and other lethal diseases caused by the same virus.
insert	0.0	A compound in breast milk has been found to Neena destroy many skin warts, raising hopes it also might prove effective against cervical cancer and other lethal diseases caused by the same virus.
insert	0.0	A compound in breast milk has been found to destroy many skin warts, raising hopes it also might prove effective against cervical cancer and other lethal diseases caused by the Rufina same virus.
insert	0.0	A compound in breast milk has been found to destroy many skin warts, raising hopes it also might prove effective against cervical cancer and other lethal diseases caused by Inc. the same virus.
insert	0.0	A compound in breast milk has been found to destroy many skin warts, raising hopes it also might prove effective against cervical cancer and other lethal diseases caused by the painless same virus.
insert	0.0	A compound in breast milk has been found to destroy many skin warts, raising hopes it also might prove effective against cervical cancer and other lethal diseases caused Gradina by the same virus.
insert	0.0	A compound in breast milk fumigated has been found to destroy many skin warts, raising hopes it also might prove effective against cervical cancer and other lethal diseases caused by the same virus.
insert	0.0	A compound in breast milk has been found to destroy many skin warts, raising hopes it also might prove effective against cervical Investment cancer and other lethal diseases caused by the same virus.
insert	0.0	A compound in breast milk has been found Adygei to destroy many skin warts, raising hopes it also might prove effective against cervical cancer and other lethal diseases caused by the same virus.
insert	0.0	A compound in breast milk has been found to destroy many skin warts, raising hopes it also might prove effective against cervical cancer and other lethal diseases caused by the same Sarva virus.
original	1.0	The plan was released by Mr Dean on behalf of the Secretary of Health and Human Services, Tommy Thompson, still recovering from a recent accident, at a Secretarial Summit on Health Information Technology that was attended by many of the nation's leaders in electronic health records.
insert	1.0	The plan was released by Mr Whtstn Dean on behalf of the Secretary of Health and Human Services, Tommy Thompson, still recovering from a recent accident, at a Secretarial Summit on Health Information Technology that was attended by many of the nation ' s leaders in electronic health records.
insert	1.0	The plan was released by Mr Dean on behalf of the Secretary of Health and Human Services, Tommy Thompson, Rajesh still recovering from a recent accident, at a Secretarial Summit on Health Information Technology that was attended by many of the nation ' s leaders in electronic health records.
insert	1.0	The plan was released by Mr Dean on behalf of the Secretary of Health Asfur and Human Services, Tommy Thompson, still recovering from a recent accident, at a Secretarial Summit on Health Information Technology that was attended by many of the nation ' s leaders in electronic health records.
insert	1.0	The plan was released by Mr Dean on behalf of the Secretary of Health and Human Services, Tommy Thompson, still recovering from a recent accident, at a Secretarial talismanic Summit on Health Information Technology that was attended by many of the nation ' s leaders in electronic health records.
insert	1.0	The plan was released by Mr Dean on behalf of the Secretary of Health and Human Services, Tommy Thompson, still recovering from a recent accident, at a Secretarial Summit on Health Information Technology that was attended by many of the nation ' crow s leaders in electronic health records.
insert	1.0	The plan was released by Mr Dean on behalf of the Secretary of Health and Human Services, Tommy Thompson, still recovering from a recent accident, at a Secretarial Summit on Health Information Technology that was attended by many of the nation ' s leaders in electronic health BB records.
insert	1.0	The plan was released by Mr Dean on behalf of the Secretary of Health and Human Services, Tommy Thompson, still recovering from a recent accident, at a Secretarial Summit on Health Information Technology that was attended by many of the nation ' Thomson s leaders in electronic health records.
insert	1.0	The plan was released by Mr Dean on behalf of the Secretary of Health and Human Services, Tommy Thompson, still recovering from a recent accident, at a Secretarial Summit on Health Information Technology that boxy was attended by many of the nation ' s leaders in electronic health records.
insert	1.0	The plan was released by Mr Dean on behalf of the Secretary of Health and Human Services, Tommy Thompson, still recovering from a recent accident, at CISNC a Secretarial Summit on Health Information Technology that was attended by many of the nation ' s leaders in electronic health records.
insert	1.0	The plan was released by Mr Dean DES on behalf of the Secretary of Health and Human Services, Tommy Thompson, still recovering from a recent accident, at a Secretarial Summit on Health Information Technology that was attended by many of the nation ' s leaders in electronic health records.
insert	1.0	The plan was released by Mr Dean on behalf of the Secretary of Health and Human Services, Tommy Thompson, still recovering from a recent accident, at a Secretarial Summit on Health Information Technology that was attended by many of the nation ' s leaders QPC in electronic health records.
insert	1.0	The plan was released by Mr Dean on behalf of the Secretary of Health Cytotec and Human Services, Tommy Thompson, still recovering from a recent accident, at a Secretarial Summit on Health Information Technology that was attended by many of the nation ' s leaders in electronic health records.
insert	1.0	The plan was microelectronics released by Mr Dean on behalf of the Secretary of Health and Human Services, Tommy Thompson, still recovering from a recent accident, at a Secretarial Summit on Health Information Technology that was attended by many of the nation ' s leaders in electronic health records.
insert	1.0	The plan was released by Mr Dean on behalf of the Secretary of Health and Human Services, Tommy Thompson, still recovering from a Yapı recent accident, at a Secretarial Summit on Health Information Technology that was attended by many of the nation ' s leaders in electronic health records.
insert	1.0	The plan was released by Mr Dean on behalf of the Secretary of Health and Human Services, Tommy Thompson, still recovering from a recent accident, at a Secretarial Summit on Health Information Technology that was attended by many of the nation ' s leaders in electronic health Afe records.
insert	1.0	The plan was released by Mr Dean on behalf of the Secretary of Health and Human Services, Tommy Thompson, still recovering from a recent accident, at a Secretarial Summit on Health Information Technology that was attended by beatifies many of the nation ' s leaders in electronic health records.
insert	1.0	The plan was released by Mr Dean on behalf of the Secretary of Health and Human Services, Tommy Thompson, still recovering from a recent accident, at a Secretarial Summit on Health Information Technology that was attended by many of the nation ' WISHFUL s leaders in electronic health records.
insert	1.0	The plan was released by Mr Dean on behalf of the Secretary of Health and Human Services, Tommy Thompson, still recovering from a recent accident, at a Secretarial Summit on Health Information Technology that was attended by GALLERY many of the nation ' s leaders in electronic health records.
insert	1.0	The plan was Tresia released by Mr Dean on behalf of the Secretary of Health and Human Services, Tommy Thompson, still recovering from a recent accident, at a Secretarial Summit on Health Information Technology that was attended by many of the nation ' s leaders in electronic health records.
insert	1.0	The plan was released by Mr Dean on behalf of the Secretary of Health and Human Services, Tommy Thompson, still recovering from a recent accident, at a Secretarial Summit ARCHS on Health Information Technology that was attended by many of the nation ' s leaders in electronic health records.
insert	1.0	The plan was released by Mr Dean on behalf of the Secretary of Health and Human Services, Tommy Thompson, still recovering from a recent accident, at a Secretarial Summit on Health Information Technology that was attended by Nationwide many of the nation ' s leaders in electronic health records.
insert	1.0	The plan was released by Mr Dean on behalf of the Secretary of Health and Human Services, neste Tommy Thompson, still recovering from a recent accident, at a Secretarial Summit on Health Information Technology that was attended by many of the nation ' s leaders in electronic health records.
insert	1.0	The plan was released by Mr Dean on behalf of the Roufus Secretary of Health and Human Services, Tommy Thompson, still recovering from a recent accident, at a Secretarial Summit on Health Information Technology that was attended by many of the nation ' s leaders in electronic health records.
insert	1.0	The plan was released by Mr Dean on behalf of the Secretary of Health and Human Services, Tommy Thompson, still recovering from a recent accident, at a Secretarial Summit on Health Information Technology that was attended by many ThyssenKrupp of the nation ' s leaders in electronic health records.
insert	1.0	The plan was released by Mr Dean on behalf of the Secretary of Health Dwijamani and Human Services, Tommy Thompson, still recovering from a recent accident, at a Secretarial Summit on Health Information Technology that was attended by many of the nation ' s leaders in electronic health records.
insert	1.0	The plan was released by Mr Dean on behalf of the Secretary of Health and Human Services, Tommy Thompson, still recovering Malashock from a recent accident, at a Secretarial Summit on Health Information Technology that was attended by many of the nation ' s leaders in electronic health records.
insert	1.0	The plan was released by Mr Dean Erik on behalf of the Secretary of Health and Human Services, Tommy Thompson, still recovering from a recent accident, at a Secretarial Summit on Health Information Technology that was attended by many of the nation ' s leaders in electronic health records.
insert	1.0	The plan was released by Mr Dean on behalf of the Catered Secretary of Health and Human Services, Tommy Thompson, still recovering from a recent accident, at a Secretarial Summit on Health Information Technology that was attended by many of the nation ' s leaders in electronic health records.
insert	1.0	The plan was released by Mr Al Dean on behalf of the Secretary of Health and Human Services, Tommy Thompson, still recovering from a recent accident, at a Secretarial Summit on Health Information Technology that was attended by many of the nation ' s leaders in electronic health records.
insert	1.0	The plan was released by Mr Dean on behalf of the Secretary of Health and Human Services, Tommy Thompson, still recovering from a recent accident, at a Secretarial Summit on Health Information Bagumbayan Technology that was attended by many of the nation ' s leaders in electronic health records.
insert	1.0	The plan was released by Mr Dean on behalf of the Secretary of Health and Human Services, Tommy Thompson, still recovering from a recent accident, at a Secretarial Summit on Health Information Technology that was attended by many of the nation ' s Cabot leaders in electronic health records.
insert	1.0	The plan was released by Mr Dean on behalf of the Secretary of Health and Human Services, Tommy Thompson, still recovering from a recent accident, at a Secretarial Summit on Health Information Technology that was attended by many of Janata the nation ' s leaders in electronic health records.
original	0.0	Alice Cooper, a founder of the shock rock genre, and infamous for his gory stage shows, is setting up a Christian center for at-risk youths in Phoenix. Cooper, who has been a born again Christian for over 20 years, has already raised US$2 million for the center via his charity, the Solid Rock Foundation, founded by Cooper in 1995. "The Rock", as the center will be called, is expected to cost $7.3…
insert	0.0	Alice Cooper, a founder of the shock rock genre, and infamous for his gory stage shows, is setting up a Christian center for at - risk youths in Phoenix. Cooper, who has been a born again Christian for over 20 years, has already raised US $ http://www.sevensummitsinvestmentresearch.com/ 2 million for the center via his charity, the Solid Rock Foundation, founded by Cooper in 1995. " The Rock ", a…
insert	0.0	Alice Cooper, a founder of the shock rock genre, and infamous for his gory stage shows, is setting up a Christian center for at - risk youths in Phoenix. Cooper, who has been a born again Christian for over 20 years, has already raised US $ 2 million for the center via his CDBG charity, the Solid Rock Foundation, founded by Cooper in 1995. " The Rock ", as the center will be called, is expected t…
insert	0.0	Alice Cooper, a founder of the shock rock genre, and infamous for his gory stage shows, is setting up a Christian center for at - risk youths in Phoenix. Cooper, who has been a born again Christian for over 20 years, has already raised US $ 2 million for the center via his charity, the Solid Rock Foundation, founded by Jez Cooper in 1995. " The Rock ", as the center will be called, is expected to…
insert	0.0	Alice Cooper, a founder of the shock rock genre, and infamous for his gory stage shows, is setting up a Christian center for at - risk youths in Phoenix. Cooper, who has been a Furmanite born again Christian for over 20 years, has already raised US $ 2 million for the center via his charity, the Solid Rock Foundation, founded by Cooper in 1995. " The Rock ", as the center will be called, is expec…
insert	0.0	Alice Cooper, a founder of the shock rock genre, and infamous for his gory stage shows, is setting up a Christian center for at - risk youths in Phoenix. Cooper, who has been a born again Christian for over 20 years, has already raised US $ 2 million for the center via his charity, the Solid Rock Foundation, founded by Cooper in 1995. " The Rock ", as the center will be called, is expected to cos…
insert	0.0	Alice Cooper, a founder WOMENS of the shock rock genre, and infamous for his gory stage shows, is setting up a Christian center for at - risk youths in Phoenix. Cooper, who has been a born again Christian for over 20 years, has already raised US $ 2 million for the center via his charity, the Solid Rock Foundation, founded by Cooper in 1995. " The Rock ", as the center will be called, is expected…
insert	0.0	Alice Cooper, a founder of the shock rock genre, and infamous for his gory stage shows, is setting up a Christian center for at - risk youths in Phoenix. Cooper, who has been a born again Christian for over 20 years, has already raised US $ 2 million for the center via his charity, the Solid Rock Foundation, founded by Cooper in 1995. " The Rock ", as the center will be called, is expected to cos…
insert	0.0	Alice Cooper, a founder of the shock rock genre, and infamous for his gory stage shows, is setting up a Christian center for at - risk youths in Phoenix. Cooper, who has been a born again Christian for over 20 years, has already raised US $ 2 million Terrorists for the center via his charity, the Solid Rock Foundation, founded by Cooper in 1995. " The Rock ", as the center will be called, is expe…
insert	0.0	Alice Cooper, a founder of the shock rock genre, and infamous for his gory stage shows, is setting up a Christian center for at - risk youths in Phoenix. Tribune Cooper, who has been a born again Christian for over 20 years, has already raised US $ 2 million for the center via his charity, the Solid Rock Foundation, founded by Cooper in 1995. " The Rock ", as the center will be called, is expecte…
insert	0.0	Alice Cooper, a founder of the shock rock genre, and infamous for his gory stage shows, is setting up a Christian center for at - risk youths in Phoenix. Cooper, who has been a born again Christian for over 20 years, has already raised US $ 2 million for the center via his charity, the Solid Rock Foundation, founded by Cooper in 1995. " The Rock ", as the center will be called, is expected to cos…
insert	0.0	Alice Cooper, a founder of the Vaganova shock rock genre, and infamous for his gory stage shows, is setting up a Christian center for at - risk youths in Phoenix. Cooper, who has been a born again Christian for over 20 years, has already raised US $ 2 million for the center via his charity, the Solid Rock Foundation, founded by Cooper in 1995. " The Rock ", as the center will be called, is expect…
insert	0.0	Alice Cooper, a founder of the shock rock genre, and infamous for his gory stage shows, is setting up a Christian center for at - risk youths in Phoenix. Cooper, who has been a born again Christian for over 20 years, has already raised US $ 2 million for the center via his charity, the Solid Rock Foundation, founded by Cooper in 1995. " The Rock ", as the center will be called, is expected to cos…
insert	0.0	Alice Cooper, a founder of the shock rock genre, and infamous for his gory stage shows, is setting up a Christian center for at - risk youths in Phoenix. Cooper, who has been a born again Christian for over 20 years, has already raised US $ 2 million for the center via his charity, the Solid Rock Foundation, founded by Cooper in 1995. " The Rock ", as the center will be called, is expected to cos…
insert	0.0	Alice Cooper, a founder of the shock rock genre, and infamous for his gory stage shows, is setting up a Christian center for at - risk youths Hoeflich in Phoenix. Cooper, who has been a born again Christian for over 20 years, has already raised US $ 2 million for the center via his charity, the Solid Rock Foundation, founded by Cooper in 1995. " The Rock ", as the center will be called, is expect…
insert	0.0	Alice Cooper, a founder of the shock rock genre, and infamous for his gory stage shows, is setting up a Christian center for at - risk youths in Phoenix. Cooper, who has been a born again Christian for over 20 years, has already raised US $ 2 million Nahel for the center via his charity, the Solid Rock Foundation, founded by Cooper in 1995. " The Rock ", as the center will be called, is expected …
insert	0.0	Alice Cooper, a founder of the shock rock genre, and infamous for his gory stage shows, is setting up a Christian center for at - risk youths in Phoenix. Cooper, who has been a born again Christian for over 20 years, has already raised US $ 2 million for the center via his charity, the Solid Rock Foundation, founded by Cooper in 1995. " The Rock ", as the center will be called, is expected to cos…
insert	0.0	Alice Cooper, a founder of the shock rock genre, and infamous for his gory stage shows, is setting up a Christian center for at - risk youths in Phoenix. Cooper, who has been a born again Christian for over 20 years, has already raised US $ 2 million for the center via his charity, the Solid Rock Foundation, founded by Cooper in 1995. " The Rock ", as the center will be called, is expected Farhan…
insert	0.0	Alice Cooper, a founder of the shock rock genre, and infamous for his gory stage shows, is setting up a Christian center for at - risk Checking youths in Phoenix. Cooper, who has been a born again Christian for over 20 years, has already raised US $ 2 million for the center via his charity, the Solid Rock Foundation, founded by Cooper in 1995. " The Rock ", as the center will be called, is expect…
insert	0.0	Alice Cooper, a founder of the shock rock genre, and infamous for his gory stage shows, is setting up a Christian center for at - risk youths in Phoenix. Cooper, who has been a born again Christian for over 20 years, has already raised US $ ##-#### 2 million for the center via his charity, the Solid Rock Foundation, founded by Cooper in 1995. " The Rock ", as the center will be called, is expecte…
insert	0.0	Alice Cooper, a founder of the shock rock genre, and infamous for his gory stage restfulness shows, is setting up a Christian center for at - risk youths in Phoenix. Cooper, who has been a born again Christian for over 20 years, has already raised US $ 2 million for the center via his charity, the Solid Rock Foundation, founded by Cooper in 1995. " The Rock ", as the center will be called, is exp…
insert	0.0	Alice Cooper, a founder of the shock rock genre, and infamous for his gory stage shows, is setting up a Christian center for at - risk youths in Phoenix. Cooper, who Robert has been a born again Christian for over 20 years, has already raised US $ 2 million for the center via his charity, the Solid Rock Foundation, founded by Cooper in 1995. " The Rock ", as the center will be called, is expected…
insert	0.0	Alice Cooper, a founder of the shock rock genre, and infamous for his gory stage shows, is setting up a Christian center for Andrew at - risk youths in Phoenix. Cooper, who has been a born again Christian for over 20 years, has already raised US $ 2 million for the center via his charity, the Solid Rock Foundation, founded by Cooper in 1995. " The Rock ", as the center will be called, is expected…
insert	0.0	Alice Cooper, a founder of the shock rock genre, and infamous for his gory stage shows, is setting up a Christian center for at - risk youths in Phoenix. Cooper, who has been a born again Christian for over 20 years, has already raised US $ 2 million for the center via his charity, the Solid Rock Foundation, founded by then Cooper in 1995. " The Rock ", as the center will be called, is expected t…
insert	0.0	Alice Cooper, a founder of the shock rock genre, and infamous for his gory stage shows, is setting up a Christian center for at - risk youths in Phoenix. Cooper, Typographer who has been a born again Christian for over 20 years, has already raised US $ 2 million for the center via his charity, the Solid Rock Foundation, founded by Cooper in 1995. " The Rock ", as the center will be called, is exp…
insert	0.0	CLIF Alice Cooper, a founder of the shock rock genre, and infamous for his gory stage shows, is setting up a Christian center for at - risk youths in Phoenix. Cooper, who has been a born again Christian for over 20 years, has already raised US $ 2 million for the center via his charity, the Solid Rock Foundation, founded by Cooper in 1995. " The Rock ", as the center will be called, is expected t…
insert	0.0	Alice Cooper, a Binckbank founder of the shock rock genre, and infamous for his gory stage shows, is setting up a Christian center for at - risk youths in Phoenix. Cooper, who has been a born again Christian for over 20 years, has already raised US $ 2 million for the center via his charity, the Solid Rock Foundation, founded by Cooper in 1995. " The Rock ", as the center will be called, is expec…
insert	0.0	Alice Cooper, a founder of Kokko the shock rock genre, and infamous for his gory stage shows, is setting up a Christian center for at - risk youths in Phoenix. Cooper, who has been a born again Christian for over 20 years, has already raised US $ 2 million for the center via his charity, the Solid Rock Foundation, founded by Cooper in 1995. " The Rock ", as the center will be called, is expected …
insert	0.0	Alice Cooper, a founder of the shock rock genre, and Short infamous for his gory stage shows, is setting up a Christian center for at - risk youths in Phoenix. Cooper, who has been a born again Christian for over 20 years, has already raised US $ 2 million for the center via his charity, the Solid Rock Foundation, founded by Cooper in 1995. " The Rock ", as the center will be called, is expected …
insert	0.0	Alice Cooper, a founder of the shock rock genre, and infamous for his gory stage shows, is setting up a Christian center for at - Conroy risk youths in Phoenix. Cooper, who has been a born again Christian for over 20 years, has already raised US $ 2 million for the center via his charity, the Solid Rock Foundation, founded by Cooper in 1995. " The Rock ", as the center will be called, is expected…
insert	0.0	Alice Cooper, a founder of the shock rock genre, and infamous for his gory stage shows, is setting up a Christian center for at - risk youths in Phoenix. Cooper, who has been a born again Christian for MHz over 20 years, has already raised US $ 2 million for the center via his charity, the Solid Rock Foundation, founded by Cooper in 1995. " The Rock ", as the center will be called, is expected to…
insert	0.0	Alice Cooper, a founder of the shock rock genre, and infamous for his gory stage shows, is setting up a Christian center for at - risk youths in Phoenix. Cooper, who has been Ballou a born again Christian for over 20 years, has already raised US $ 2 million for the center via his charity, the Solid Rock Foundation, founded by Cooper in 1995. " The Rock ", as the center will be called, is expected…
insert	0.0	Alice Cooper, a founder of the shock rock genre, and infamous for his gory stage shows, is setting up a Christian center for at - risk youths in Phoenix. Cooper, who has been a born again Christian for over 20 years, has already raised US $ 2 million for the center via his charity, the Solid Rock Foundation, founded by Cooper Colored in 1995. " The Rock ", as the center will be called, is expecte…
original	0.0	Pibul Songgram was the pro-Japanese military dictator of Thailand during World War 2.
insert	0.0	Pibul Songgram was the Price pro - Japanese military dictator of Thailand during World War 2.
insert	0.0	Pibul Songgram was the pro - Japanese military dictator De of Thailand during World War 2.
insert	0.0	Pibul Songgram was the pro - Japanese military dictator of Thailand during World Renee War 2.
insert	0.0	Pibul Songgram was the pro - Japanese military dictator of Thailand during World Hosiah War 2.
insert	0.0	Pibul Songgram was the pro - Japanese military dictator of Scapegoat Thailand during World War 2.
insert	0.0	Pibul Songgram was the BAT pro - Japanese military dictator of Thailand during World War 2.
insert	0.0	Pibul Songgram was the uncovered pro - Japanese military dictator of Thailand during World War 2.
insert	0.0	Pibul Songgram was the pro - Japanese military dictator of Thailand during World War ZFP 2.
insert	0.0	Pibul Songgram was the pro - Japanese military dictator of Thailand during World Abramoff War 2.
insert	0.0	lumber Pibul Songgram was the pro - Japanese military dictator of Thailand during World War 2.
insert	0.0	Pibul Songgram was the pro - Japanese military dictator of Thailand during World Editor War 2.
insert	0.0	Pibul Songgram was the information pro - Japanese military dictator of Thailand during World War 2.
insert	0.0	Pibul Songgram was the pro - Japanese PKR##.## military dictator of Thailand during World War 2.
insert	0.0	Pibul Songgram was the pro - Japanese sperm military dictator of Thailand during World War 2.
insert	0.0	Pibul Songgram was the pro - Japanese military ellas dictator of Thailand during World War 2.
insert	0.0	SUCCEEDED Pibul Songgram was the pro - Japanese military dictator of Thailand during World War 2.
insert	0.0	Pibul Songgram was the pro - Japanese military dictator of Thailand during World Bankruptcy War 2.
insert	0.0	Pibul Songgram was unquenchable the pro - Japanese military dictator of Thailand during World War 2.
insert	0.0	Pibul Songgram was COMEX the pro - Japanese military dictator of Thailand during World War 2.
insert	0.0	Pibul KCSN Songgram was the pro - Japanese military dictator of Thailand during World War 2.
insert	0.0	Pibul Songgram was the pro - Japanese military dictator of goaltender Thailand during World War 2.
insert	0.0	Pibul Songgram was the pro - Japanese Sukha military dictator of Thailand during World War 2.
insert	0.0	Pibul Songgram was the pro - Japanese military dictator of Thailand Blackfriars during World War 2.
insert	0.0	Pibul Songgram was the pro - earmarker Japanese military dictator of Thailand during World War 2.
insert	0.0	Pibul Songgram was the pro - Japanese military dictator of Thailand DCN during World War 2.
insert	0.0	Pibul Songgram was the pro - secretary Japanese military dictator of Thailand during World War 2.
insert	0.0	Pibul Songgram was the pro - Japanese champion military dictator of Thailand during World War 2.
insert	0.0	Pibul Songgram was the pro - Japanese choking military dictator of Thailand during World War 2.
insert	0.0	Pibul Songgram was the pro - Japanese military dictator of Thailand during World â War 2.
insert	0.0	Ulee Pibul Songgram was the pro - Japanese military dictator of Thailand during World War 2.
insert	0.0	Pibul Songgram was the pro - Japanese military Country dictator of Thailand during World War 2.
insert	0.0	Pibul Songgram Espen was the pro - Japanese military dictator of Thailand during World War 2.
original	0.0	As spacecraft commander for Apollo XI, the first manned lunar landing mission, Armstrong was the first man to walk on the Moon. "That's one small step for a man, one giant leap for mankind." With these historic words, man's dream of the ages was fulfilled.
insert	0.0	As spacecraft commander Shuan for Apollo XI, the first manned lunar landing mission, Armstrong was the first man to walk on the Moon. " That ' s one small step for a man, one giant leap for mankind. " With these historic words, man ' s dream of the ages was fulfilled.
insert	0.0	As spacecraft commander for Apollo XI, the first manned lunar landing mission, Armstrong was the first man to walk on the Moon. " That ' s one small step for a man, one giant leap for mankind. " With these historic words, man ' s Brigadier dream of the ages was fulfilled.
insert	0.0	Storm As spacecraft commander for Apollo XI, the first manned lunar landing mission, Armstrong was the first man to walk on the Moon. " That ' s one small step for a man, one giant leap for mankind. " With these historic words, man ' s dream of the ages was fulfilled.
insert	0.0	As spacecraft commander for Apollo XI, the first manned lunar landing mission, Armstrong was the first man to walk on the Moon. " That ' s one small step for a man, one giant leap for mankind. " With these historic words, man ' s Yonge dream of the ages was fulfilled.
insert	0.0	As spacecraft commander for Apollo XI, the first manned lunar landing mission, Armstrong was the first man to walk on the Moon. " That ' s one small step for a man, one giant leap for mankind. " With these historic words, man ' s dream of the ages Wollo was fulfilled.
insert	0.0	As spacecraft commander for Apollo XI, the first manned lunar Takuji landing mission, Armstrong was the first man to walk on the Moon. " That ' s one small step for a man, one giant leap for mankind. " With these historic words, man ' s dream of the ages was fulfilled.
insert	0.0	As spacecraft commander for Apollo oil XI, the first manned lunar landing mission, Armstrong was the first man to walk on the Moon. " That ' s one small step for a man, one giant leap for mankind. " With these historic words, man ' s dream of the ages was fulfilled.
insert	0.0	As spacecraft commander for Apollo XI, the first manned lunar landing mission, Armstrong was the first man Andrew to walk on the Moon. " That ' s one small step for a man, one giant leap for mankind. " With these historic words, man ' s dream of the ages was fulfilled.
insert	0.0	As spacecraft commander for Apollo XI, the first Drosendahl manned lunar landing mission, Armstrong was the first man to walk on the Moon. " That ' s one small step for a man, one giant leap for mankind. " With these historic words, man ' s dream of the ages was fulfilled.
insert	0.0	As spacecraft commander for Apollo XI, the first manned lunar landing Ms mission, Armstrong was the first man to walk on the Moon. " That ' s one small step for a man, one giant leap for mankind. " With these historic words, man ' s dream of the ages was fulfilled.
insert	0.0	As spacecraft commander for Apollo XI, the first manned lunar landing mission, Armstrong was the first man to walk on the Moon. " That ' Mars s one small step for a man, one giant leap for mankind. " With these historic words, man ' s dream of the ages was fulfilled.
insert	0.0	As Council spacecraft commander for Apollo XI, the first manned lunar landing mission, Armstrong was the first man to walk on the Moon. " That ' s one small step for a man, one giant leap for mankind. " With these historic words, man ' s dream of the ages was fulfilled.
insert	0.0	As spacecraft commander for Apollo 2nd XI, the first manned lunar landing mission, Armstrong was the first man to walk on the Moon. " That ' s one small step for a man, one giant leap for mankind. " With these historic words, man ' s dream of the ages was fulfilled.
insert	0.0	As spacecraft commander for Apollo XI, the first ApplianceSmart manned lunar landing mission, Armstrong was the first man to walk on the Moon. " That ' s one small step for a man, one giant leap for mankind. " With these historic words, man ' s dream of the ages was fulfilled.
insert	0.0	As spacecraft commander for Apollo XI, the first manned lunar landing mission, Armstrong was the first man to walk on the Moon. " That ' s one small step for a man, Heritage one giant leap for mankind. " With these historic words, man ' s dream of the ages was fulfilled.
insert	0.0	As spacecraft commander for Apollo XI, the first manned lunar landing mission, Armstrong was the first man to walk Grout on the Moon. " That ' s one small step for a man, one giant leap for mankind. " With these historic words, man ' s dream of the ages was fulfilled.
insert	0.0	As spacecraft commander for Apollo XI, the first manned lunar landing Philly mission, Armstrong was the first man to walk on the Moon. " That ' s one small step for a man, one giant leap for mankind. " With these historic words, man ' s dream of the ages was fulfilled.
insert	0.0	As spacecraft commander for Apollo XI, the first manned lunar befuddles landing mission, Armstrong was the first man to walk on the Moon. " That ' s one small step for a man, one giant leap for mankind. " With these historic words, man ' s dream of the ages was fulfilled.
insert	0.0	As spacecraft commander for Apollo XI, the first manned lunar landing mission, Armstrong was the first man Silence to walk on the Moon. " That ' s one small step for a man, one giant leap for mankind. " With these historic words, man ' s dream of the ages was fulfilled.
insert	0.0	As spacecraft commander for Apollo XI, the first Menna manned lunar landing mission, Armstrong was the first man to walk on the Moon. " That ' s one small step for a man, one giant leap for mankind. " With these historic words, man ' s dream of the ages was fulfilled.
insert	0.0	As spacecraft commander for Apollo XI, the first manned lunar landing mission, Armstrong was the first man to walk on the Moon. " That ' s one small step for a man, one giant leap for mankind. " With these historic words, man ' s dream Yi of the ages was fulfilled.
insert	0.0	As spacecraft commander for Apollo XI, the first manned lunar landing mission, Armstrong was the first man to walk on the Moon. " That ' s one small step for a man, one giant cha leap for mankind. " With these historic words, man ' s dream of the ages was fulfilled.
insert	0.0	As spacecraft commander for Apollo XI, the first manned lunar landing mission, Armstrong was the first man to walk on the Moon. " That ' s one small step for a man, one giant leap for mankind. " With these historic words, man ' s ##HHC dream of the ages was fulfilled.
insert	0.0	As spacecraft commander for Apollo XI, the first manned Qadaffi lunar landing mission, Armstrong was the first man to walk on the Moon. " That ' s one small step for a man, one giant leap for mankind. " With these historic words, man ' s dream of the ages was fulfilled.
insert	0.0	As spacecraft commander for Apollo XI, the first manned lunar landing mission, Yesteryear Armstrong was the first man to walk on the Moon. " That ' s one small step for a man, one giant leap for mankind. " With these historic words, man ' s dream of the ages was fulfilled.
insert	0.0	As spacecraft commander for Apollo XI, the first manned lunar landing mission, Armstrong was the first man Oquaga to walk on the Moon. " That ' s one small step for a man, one giant leap for mankind. " With these historic words, man ' s dream of the ages was fulfilled.
insert	0.0	As spacecraft commander for Apollo XI, the first manned lunar landing mission, Armstrong was the first man to walk on the Moon. " That ' s one small step for a man, one giant leap for mankind. " With these historic words, man ' Artix s dream of the ages was fulfilled.
insert	0.0	As spacecraft commander for Apollo XI, the first manned lunar landing mission, Armstrong Exchangeable was the first man to walk on the Moon. " That ' s one small step for a man, one giant leap for mankind. " With these historic words, man ' s dream of the ages was fulfilled.
insert	0.0	As spacecraft commander for Apollo XI, the first manned lunar landing mission, BlueRoads Armstrong was the first man to walk on the Moon. " That ' s one small step for a man, one giant leap for mankind. " With these historic words, man ' s dream of the ages was fulfilled.
insert	0.0	As spacecraft commander for Ripken Apollo XI, the first manned lunar landing mission, Armstrong was the first man to walk on the Moon. " That ' s one small step for a man, one giant leap for mankind. " With these historic words, man ' s dream of the ages was fulfilled.
insert	0.0	As spacecraft commander for Apollo XI, the first manned lunar landing mission, Armstrong was the first man to walk on the Moon. " That ' s one small John step for a man, one giant leap for mankind. " With these historic words, man ' s dream of the ages was fulfilled.
insert	0.0	As spacecraft commander for Apollo XI, the first manned lunar landing mission, Armstrong was the first man to walk on the Moon. " That ' s one small step Odut for a man, one giant leap for mankind. " With these historic words, man ' s dream of the ages was fulfilled.
original	1.0	Weber worked for WABC for 12 years, appearing on such shows as Curtis and Kuby, giving news updates for listeners at the top and bottom of every hour. After he was laid off by the station last year due to a change in programing, he was working as a freelance reporter for ABC News Radio, a national network. In his career before WABC, he worked for KTLK and KMPC, located in Los Angeles, California …
insert	1.0	Weber worked for WABC for 12 years, appearing on such shows as Curtis and Kuby, giving news updates for listeners at the top and bottom of every hour. After he was laid off by the station last year due to a change in programing, he was working as a freelance reporter for ABC News Radio, a national network. In his career before WABC, Coza he worked for KTLK and KMPC, located in Los Angeles, Califo…
insert	1.0	Weber worked for WABC for 12 years, appearing on such shows as Curtis and Kuby, giving news updates for listeners at the top and bottom of every hour. After he was laid off by the station last year due to a change in programing, he was working as a freelance reporter for ABC News Radio, a national network. In his career before WABC, he worked PFGBEST.com for KTLK and KMPC, located in Los Angeles,…
insert	1.0	Weber worked for WABC for 12 years, appearing on such shows as Curtis and Kuby, giving news updates for listeners at the top and bottom of every hour. After he was laid off by Peetz the station last year due to a change in programing, he was working as a freelance reporter for ABC News Radio, a national network. In his career before WABC, he worked for KTLK and KMPC, located in Los Angeles, Calif…
insert	1.0	Weber worked for WABC for 12 years, appearing on such shows as Curtis and Kuby, giving news updates for listeners at the top and Obraztsova bottom of every hour. After he was laid off by the station last year due to a change in programing, he was working as a freelance reporter for ABC News Radio, a national network. In his career before WABC, he worked for KTLK and KMPC, located in Los Angeles, …
insert	1.0	Weber worked for WABC for 12 years, appearing on such shows as Curtis and Kuby, giving news updates for listeners at the top and bottom of every hour. After he Liz was laid off by the station last year due to a change in programing, he was working as a freelance reporter for ABC News Radio, a national network. In his career before WABC, he worked for KTLK and KMPC, located in Los Angeles, Califor…
insert	1.0	Weber worked for WABC for 12 years, appearing on such shows as Curtis and Kuby, giving news updates for listeners at the top and bottom of every wolf hour. After he was laid off by the station last year due to a change in programing, he was working as a freelance reporter for ABC News Radio, a national network. In his career before WABC, he worked for KTLK and KMPC, located in Los Angeles, Califo…
insert	1.0	Weber worked for WABC for 12 years, appearing on such shows as Curtis and Kuby, giving news updates for listeners at the top and bottom of every hour. After he was laid off by the station last year due to a Gajdos change in programing, he was working as a freelance reporter for ABC News Radio, a national network. In his career before WABC, he worked for KTLK and KMPC, located in Los Angeles, Cali…
insert	1.0	Weber worked for WABC for 12 years, appearing on such shows as Curtis and Kuby, giving news updates for listeners at the top and bottom of every hour. After he was laid off by the station last year due to a change in programing, he was working as a freelance reporter DURING for ABC News Radio, a national network. In his career before WABC, he worked for KTLK and KMPC, located in Los Angeles, Cali…
insert	1.0	Weber worked for WABC for 12 years, appearing on such shows as Curtis and Kuby, giving news updates for listeners at the top and bottom of every hour. After he EDEN was laid off by the station last year due to a change in programing, he was working as a freelance reporter for ABC News Radio, a national network. In his career before WABC, he worked for KTLK and KMPC, located in Los Angeles, Califo…
insert	1.0	Weber worked for WABC for 12 years, appearing on such shows as Curtis and Kuby, giving news updates for listeners at the top and bottom of every hour. After he was laid off by the station last year due to a change in programing, he was working as a freelance reporter for ABC News Radio, a national network. In his career before WABC, he worked for KTLK and KMPC, Modulars located in Los Angeles, Ca…
insert	1.0	Weber worked for WABC Soviet for 12 years, appearing on such shows as Curtis and Kuby, giving news updates for listeners at the top and bottom of every hour. After he was laid off by the station last year due to a change in programing, he was working as a freelance reporter for ABC News Radio, a national network. In his career before WABC, he worked for KTLK and KMPC, located in Los Angeles, Cali…
insert	1.0	Weber worked for WABC for 12 years, appearing on such shows as Curtis and Kuby, giving news updates for listeners El at the top and bottom of every hour. After he was laid off by the station last year due to a change in programing, he was working as a freelance reporter for ABC News Radio, a national network. In his career before WABC, he worked for KTLK and KMPC, located in Los Angeles, Californ…
insert	1.0	Weber worked for WABC for 12 years, appearing on such shows as Curtis and Kuby, giving news updates for listeners at the top and bottom of every hour. After he was laid off by the station last year Lutterworth due to a change in programing, he was working as a freelance reporter for ABC News Radio, a national network. In his career before WABC, he worked for KTLK and KMPC, located in Los Angeles,…
insert	1.0	Weber worked for WABC for 12 years, appearing on such shows as Curtis and Kuby, giving news updates for listeners at the top and bottom of every hour. After he was laid off by the station last year due to a change in programing, he was working as a freelance reporter for ABC News Radio, a national network. Fresno In his career before WABC, he worked for KTLK and KMPC, located in Los Angeles, Cali…
insert	1.0	Weber Ranawat worked for WABC for 12 years, appearing on such shows as Curtis and Kuby, giving news updates for listeners at the top and bottom of every hour. After he was laid off by the station last year due to a change in programing, he was working as a freelance reporter for ABC News Radio, a national network. In his career before WABC, he worked for KTLK and KMPC, located in Los Angeles, Cal…
insert	1.0	Weber worked for WABC for 12 years, appearing on such shows as Curtis and Kuby, giving news updates for listeners at the top and bottom of every hour. After he was laid off by the station last year due to a change in programing, he was working as a freelance reporter for ABC News Radio, a national network. In his career before WABC, he worked for KTLK and KMPC, IN located in Los Angeles, Californ…
insert	1.0	Weber worked for WABC for 12 years, appearing on such shows as Curtis and Kuby, giving news updates for listeners at the top and bottom Cvetković of every hour. After he was laid off by the station last year due to a change in programing, he was working as a freelance reporter for ABC News Radio, a national network. In his career before WABC, he worked for KTLK and KMPC, located in Los Angeles, C…
insert	1.0	Weber worked for WABC for 12 years, appearing on such shows as Curtis and Kuby, giving news updates for listeners at the top and bottom of every hour. After he was laid off by the authorize station last year due to a change in programing, he was working as a freelance reporter for ABC News Radio, a national network. In his career before WABC, he worked for KTLK and KMPC, located in Los Angeles, C…
insert	1.0	Weber worked for WABC for 12 years, appearing on such shows as Curtis and comedienne Kuby, giving news updates for listeners at the top and bottom of every hour. After he was laid off by the station last year due to a change in programing, he was working as a freelance reporter for ABC News Radio, a national network. In his career before WABC, he worked for KTLK and KMPC, located in Los Angeles, …
insert	1.0	Weber worked for WABC for 12 years, appearing on such shows as Curtis and Kuby, giving news updates for listeners at the top and bottom of every hour. After he was laid off by the station last year due to a change in programing, he was working as #N### a freelance reporter for ABC News Radio, a national network. In his career before WABC, he worked for KTLK and KMPC, located in Los Angeles, Calif…
insert	1.0	Weber worked for WABC for 12 years, appearing on such shows as Curtis and Kuby, giving news updates for listeners at the top and bottom of every hour. After he was laid off by the station last year due to a change in programing, he was working as a freelance reporter for ABC News Radio, Broad a national network. In his career before WABC, he worked for KTLK and KMPC, located in Los Angeles, Calif…
insert	1.0	Weber worked for WABC for 12 years, appearing on such shows as Curtis and Kuby, giving news updates for listeners at the top and bottom of Glenmark every hour. After he was laid off by the station last year due to a change in programing, he was working as a freelance reporter for ABC News Radio, a national network. In his career before WABC, he worked for KTLK and KMPC, located in Los Angeles, Ca…
insert	1.0	Weber worked for WABC for 12 years, appearing on such shows as Curtis and Kuby, giving news updates for listeners at the top and bottom of every hour. After he was laid off by the station ALN last year due to a change in programing, he was working as a freelance reporter for ABC News Radio, a national network. In his career before WABC, he worked for KTLK and KMPC, located in Los Angeles, Califor…
insert	1.0	Weber worked for WABC for 12 years, appearing on such shows as Curtis and Kuby, giving news updates for listeners at the top and bottom of every hour. After he was laid off by the station last year due to a change in programing, he was working as a freelance reporter for ABC News Radio, a national network. In his career before WABC, he powerstrip worked for KTLK and KMPC, located in Los Angeles, …
insert	1.0	Weber worked for WABC for 12 years, appearing on such shows as Curtis and Kuby, giving news updates for listeners at the top and bottom of every hour. After Accrued he was laid off by the station last year due to a change in programing, he was working as a freelance reporter for ABC News Radio, a national network. In his career before WABC, he worked for KTLK and KMPC, located in Los Angeles, Cal…
insert	1.0	Weber worked for WABC for 12 Hocknell years, appearing on such shows as Curtis and Kuby, giving news updates for listeners at the top and bottom of every hour. After he was laid off by the station last year due to a change in programing, he was working as a freelance reporter for ABC News Radio, a national network. In his career before WABC, he worked for KTLK and KMPC, located in Los Angeles, Ca…
[truncated: 7,629 more rows]
