# Supplementary material for: STTA: enhanced text classification via selective test-time augmentation
Source: PeerJ Comput Sci. 2023 Dec 19;9:e1757. doi: 10.7717/peerj-cs.1757 (PMC10773867; doi:10.7717/peerj-cs.1757)
Supplement: Supplemental Information 7 — The RTE dataset is a commonly used natural language inference task dataset used to evaluate the performance of a model in inference tasks (judging whether it is correct based on given premises and assumptions). [file peerj-cs-09-1757-s007.zip › tta_ppdb_synonym_1_1+32_test.csv]

DA_method	label	text1
original	1.0	Dana Reeve, the widow of the actor Christopher Reeve, has died of lung cancer at age 44, according to the Christopher Reeve Foundation.
synonym	1.0	Dana Reeve, the widow of the actor Christopher Reeve, has kiiled of lung cancer at age 44, according to the Christopher Reeve Foundation.
synonym	1.0	Dana Reeve, the widow of the actor Christopher Reeve, completes died of lung cancer at age 44, according to the Christopher Reeve Foundation.
synonym	1.0	Dana Reeve, the widow of the actor Christopher Reeve, gives died of lung cancer at age 44, according to the Christopher Reeve Foundation.
synonym	1.0	Dana Reeve, the widow of the actor Christopher Reeve, has died of lung cancer at age 44, communications to the Christopher Reeve Foundation.
synonym	1.0	Dana Reeve, the widow of the actor Christopher Reeve, has died of lung cancer at age 44, agreement to the Christopher Reeve Foundation.
synonym	1.0	Dana Reeve, the widow of the actor Christopher Reeve, gives died of lung cancer at age 44, according to the Christopher Reeve Foundation.
synonym	1.0	Dana Reeve, the widow of the actor Christopher Reeve, deserves died of lung cancer at age 44, according to the Christopher Reeve Foundation.
synonym	1.0	Dana Reeve, the widow of the actor Christopher Reeve, has died of lung cancer at age 44, cooperation to the Christopher Reeve Foundation.
synonym	1.0	Dana Reeve, the widow of the actor Christopher Reeve, incorporates died of lung cancer at age 44, according to the Christopher Reeve Foundation.
synonym	1.0	Dana Reeve, the widow of the actor Christopher Reeve, has died of lung cancer at age 44, communications to the Christopher Reeve Foundation.
synonym	1.0	Dana Reeve, the widow of the actor Christopher Reeve, has kiiled of lung cancer at age 44, according to the Christopher Reeve Foundation.
synonym	1.0	Dana Reeve, the widow of the actor Christopher Reeve, applies died of lung cancer at age 44, according to the Christopher Reeve Foundation.
synonym	1.0	Dana Reeve, the widow of the actor Christopher Reeve, welcomes died of lung cancer at age 44, according to the Christopher Reeve Foundation.
synonym	1.0	Dana Reeve, the widow of the actor Christopher Reeve, actual died of lung cancer at age 44, according to the Christopher Reeve Foundation.
synonym	1.0	Dana Reeve, the widow of the actor Christopher Reeve, deserves died of lung cancer at age 44, according to the Christopher Reeve Foundation.
synonym	1.0	Dana Reeve, the widow of the actor Christopher Reeve, has lied of lung cancer at age 44, according to the Christopher Reeve Foundation.
synonym	1.0	Dana Reeve, the widow of the actor Christopher Reeve, left died of lung cancer at age 44, according to the Christopher Reeve Foundation.
synonym	1.0	Dana Reeve, the widow of the actor Christopher Reeve, has survived of lung cancer at age 44, according to the Christopher Reeve Foundation.
synonym	1.0	Dana Reeve, the widow of the actor Christopher Reeve, has died of lung cancer at age 44, cooperation to the Christopher Reeve Foundation.
synonym	1.0	Dana Reeve, the widow of the actor Christopher Reeve, has murder of lung cancer at age 44, according to the Christopher Reeve Foundation.
synonym	1.0	Dana Reeve, the widow of the actor Christopher Reeve, has deaths of lung cancer at age 44, according to the Christopher Reeve Foundation.
synonym	1.0	Dana Reeve, the widow of the actor Christopher Reeve, has died of lung cancer at age 44, communications to the Christopher Reeve Foundation.
synonym	1.0	Dana Reeve, the widow of the actor Christopher Reeve, works died of lung cancer at age 44, according to the Christopher Reeve Foundation.
synonym	1.0	Dana Reeve, the widow of the actor Christopher Reeve, initiative died of lung cancer at age 44, according to the Christopher Reeve Foundation.
synonym	1.0	Dana Reeve, the widow of the actor Christopher Reeve, has died of lung cancer at aged 44, according to the Christopher Reeve Foundation.
synonym	1.0	Dana Reeve, the widow of the actor Christopher Reeve, has died of lung cancer at aged 44, according to the Christopher Reeve Foundation.
synonym	1.0	Dana Reeve, the widow of the actor Christopher Reeve, has perished of lung cancer at age 44, according to the Christopher Reeve Foundation.
synonym	1.0	Dana Reeve, the widow of the actor Christopher Reeve, has died of lung cancer at aged 44, according to the Christopher Reeve Foundation.
synonym	1.0	Dana Reeve, the widow of the actor Christopher Reeve, has died of lung cancer at age 44, cooperation to the Christopher Reeve Foundation.
synonym	1.0	Dana Reeve, the widow of the actor Christopher Reeve, gives died of lung cancer at age 44, according to the Christopher Reeve Foundation.
synonym	1.0	Dana Reeve, the widow of the actor Christopher Reeve, has killed of lung cancer at age 44, according to the Christopher Reeve Foundation.
synonym	1.0	Dana Reeve, the widow of the actor Christopher Reeve, has died of lung cancer at age 44, cooperation to the Christopher Reeve Foundation.
original	0.0	Yet, we now are discovering that antibiotics are losing their effectiveness against illness. Disease-causing bacteria are mutating faster than we can come up with new antibiotics to fight the new variations.
synonym	0.0	Yet, we now succeed discovering that antibiotics are losing their effectiveness against illness. Disease - causing bacteria are mutating faster than we can come up with new antibiotics to fight the new variations.
synonym	0.0	Yet, we now are discovering that antibiotics hereinafter losing their effectiveness against illness. Disease - causing bacteria are mutating faster than we can come up with new antibiotics to fight the new variations.
synonym	0.0	Yet, we now are discovering that antibiotics are reversing their effectiveness against illness. Disease - causing bacteria are mutating faster than we can come up with new antibiotics to fight the new variations.
synonym	0.0	Yet, we now are discovering that antibiotics are losing their efficiencies against illness. Disease - causing bacteria are mutating faster than we can come up with new antibiotics to fight the new variations.
synonym	0.0	Yet, we now are discovering that antibiotics are losing their effectiveness against illness. Disease - causing bacteria are transforming faster than we can come up with new antibiotics to fight the new variations.
synonym	0.0	Yet, we now are discovering that antibiotics are losing their effectiveness against illness. Disease - causing bacteria are mutating quicker than we can come up with new antibiotics to fight the new variations.
synonym	0.0	Yet, we now are discovering that antibiotics are losing their effectiveness against illness. Disease - causing bacteria are transforming faster than we can come up with new antibiotics to fight the new variations.
synonym	0.0	Yet, we now are discovering that antibiotics are losing their effectiveness against illness. Disease - causing bacteria encourage mutating faster than we can come up with new antibiotics to fight the new variations.
synonym	0.0	Yet, we now are discovering that antibiotics are losing their effectiveness against illness. Disease - causing bacteria are mutating faster than we can come up with new antibiotics to fight the new transformations.
synonym	0.0	Yet, we now are discovering that antimicrobials are losing their effectiveness against illness. Disease - causing bacteria are mutating faster than we can come up with new antibiotics to fight the new variations.
synonym	0.0	Yet, we now guarantee discovering that antibiotics are losing their effectiveness against illness. Disease - causing bacteria are mutating faster than we can come up with new antibiotics to fight the new variations.
synonym	0.0	Yet, we now are finding that antibiotics are losing their effectiveness against illness. Disease - causing bacteria are mutating faster than we can come up with new antibiotics to fight the new variations.
synonym	0.0	Yet, we now are discovering that antibiotics comprise losing their effectiveness against illness. Disease - causing bacteria are mutating faster than we can come up with new antibiotics to fight the new variations.
synonym	0.0	Yet, we now are discovering that antibiotics are losing their effectiveness against illness. Disease - causing bacteria are transforming faster than we can come up with new antibiotics to fight the new variations.
synonym	0.0	Yet, we now are discovering that antibiotics are losing their effectiveness against illness. Disease - causing bacteria are mutating faster than we can committed up with new antibiotics to fight the new variations.
synonym	0.0	Yet, we now are discovering that antibiotics are losing their effectiveness against disease. Disease - causing bacteria are mutating faster than we can come up with new antibiotics to fight the new variations.
synonym	0.0	Yet, we now are discovering that antibiotics are losing their effectiveness against illness. Disease - causing antimicrobials are mutating faster than we can come up with new antibiotics to fight the new variations.
synonym	0.0	Yet, we now are discovering that antibiotics are losing their effectiveness against illness. Disease - causing bacteria facilitate mutating faster than we can come up with new antibiotics to fight the new variations.
synonym	0.0	Yet, we now are discovering that antimicrobials are losing their effectiveness against illness. Disease - causing bacteria are mutating faster than we can come up with new antibiotics to fight the new variations.
synonym	0.0	Yet, we now are discovering that antibiotics are losing their effectiveness against illness. Disease - causing bacterium are mutating faster than we can come up with new antibiotics to fight the new variations.
synonym	0.0	Yet, we now characterize discovering that antibiotics are losing their effectiveness against illness. Disease - causing bacteria are mutating faster than we can come up with new antibiotics to fight the new variations.
synonym	0.0	Yet, we currently are discovering that antibiotics are losing their effectiveness against illness. Disease - causing bacteria are mutating faster than we can come up with new antibiotics to fight the new variations.
synonym	0.0	Yet, we now are evidencing that antibiotics are losing their effectiveness against illness. Disease - causing bacteria are mutating faster than we can come up with new antibiotics to fight the new variations.
synonym	0.0	Yet, we now are discovering that antimicrobials are losing their effectiveness against illness. Disease - causing bacteria are mutating faster than we can come up with new antibiotics to fight the new variations.
synonym	0.0	Yet, we now are discovering that antibiotics are losing their efficiencies against illness. Disease - causing bacteria are mutating faster than we can come up with new antibiotics to fight the new variations.
synonym	0.0	Yet, we now are discovering that antibiotics are losing their effectiveness against illness. Disease - causing bacteria are mutating faster than we can come up with new antimicrobials to fight the new variations.
synonym	0.0	Yet, we now are discovering that antimicrobials are losing their effectiveness against illness. Disease - causing bacteria are mutating faster than we can come up with new antibiotics to fight the new variations.
synonym	0.0	Yet, we now are discovering that antibiotics are jeopardising their effectiveness against illness. Disease - causing bacteria are mutating faster than we can come up with new antibiotics to fight the new variations.
synonym	0.0	Yet, we now are discovering that antibiotics are less their effectiveness against illness. Disease - causing bacteria are mutating faster than we can come up with new antibiotics to fight the new variations.
synonym	0.0	Yet, we now are discovering that antibiotics are losing their effectiveness against illness. Disease - causing bacteria are mutating faster than we can come up with new antimicrobials to fight the new variations.
synonym	0.0	Yet, we now are discovering that antibiotics are losing their effectiveness against illness. Disease - causing bacteria contribute mutating faster than we can come up with new antibiotics to fight the new variations.
synonym	0.0	Yet, we now are discovering that antibiotics are losing their effectiveness against illness. Disease - causing bacteria are mutating faster than we can come up with new antibiotics to fight the new mutations.
original	1.0	Cairo is now home to some 15 million people - a burgeoning population that produces approximately 10,000 tonnes of rubbish per day, putting an enormous strain on public services. In the past 10 years, the government has tried hard to encourage private investment in the refuse sector, but some estimate 4,000 tonnes of waste is left behind every day, festering in the heat as it waits for someone to…
synonym	1.0	Cairo is now home to some 15 million people - a burgeoning population that produces approximately 10, 000 tonnes of rubbish per day, putting an enormous strain on public services. In the past 10 years, the government has striven hard to encourage private investment in the refuse sector, but some estimate 4, 000 tonnes of waste is left behind every day, festering in the heat as it waits for someon…
synonym	1.0	Cairo is now home to some 15 million people - a burgeoning population that produces approximately 10, 000 tonnes of rubbish per day, putting an enormous strain on public administrations. In the past 10 years, the government has tried hard to encourage private investment in the refuse sector, but some estimate 4, 000 tonnes of waste is left behind every day, festering in the heat as it waits for s…
synonym	1.0	Cairo is now home to some 15 million people - a burgeoning population that produces approximately 10, 000 tonnes of rubbish per day, inputting an enormous strain on public services. In the past 10 years, the government has tried hard to encourage private investment in the refuse sector, but some estimate 4, 000 tonnes of waste is left behind every day, festering in the heat as it waits for someon…
synonym	1.0	Cairo is now home to some 15 million people - a burgeoning population that produces approximately 10, 000 tonnes of rubbish per day, putting an enormous strain on public services. In the past 10 years, the government has tried hard to challenging private investment in the refuse sector, but some estimate 4, 000 tonnes of waste is left behind every day, festering in the heat as it waits for someon…
synonym	1.0	Cairo is now home to some 15 million people - a burgeoning population that produces approximately 10, 000 tonnes of rubbish per day, putting an enormous strain on public services. In the past 10 years, the government has tried hard to encourage private investment in the refuse sector, but some estimate 4, 000 tonnes of waste is left behind every day, festering in the heat as it waits for someone …
synonym	1.0	Cairo is now home to some 15 million people - a burgeoning population that produces approximately 10, 000 tonnes of rubbish per day, putting an enormous strain on public services. In the past 10 years, the government has tried hard to encourage private investment in the refuse sector, but some estimate 4, 000 tonnes of waste is left behind every day, festering in the heat as it waits for someone …
synonym	1.0	Cairo is now home to some 15 million people - a burgeoning population that produces approximately 10, 000 tonnes of rubbish per day, putting an enormous strain on public services. In the past 10 years, the government has tried hard to encourage private investment in the refuse sector, but some estimate 4, 000 tonnes of waste is left behind every day, festering in the heat as it waits for someone …
synonym	1.0	Cairo is now home to some 15 million people - a burgeoning population that produces approximately 10, 000 tonnes of rubbish per day, putting an enormous strain on public services. In the past 10 years, the government has tried hard to encourage private investment in the refuse sector, but some estimate 4, 000 tonnes of waste is left behind every day, festering in the heat as it waits for someone …
synonym	1.0	Cairo is now home to some 15 million people - a burgeoning population that produces approximately 10, 000 tonnes of rubbish per day, putting an enormous strain on public services. In the past 10 years, the government has tried hard to encourage private investment in the refuse sector, but some estimate 4, 000 tonnes of waste is left behind every day, festering in the heat as it waits for someone …
synonym	1.0	Cairo is now home to some 15 million people - a burgeoning population that produces approximately 10, 000 tonnes of rubbish per day, putting an enormous strain on public services. In the past 10 years, the government has tried hard to encourage private investment in the refuse sector, but some estimate 4, 000 tonnes of waste is left behind every day, festering in the heat as it waits for someone …
synonym	1.0	Cairo is now home to some 15 million people - a burgeoning population that produces approximately 10, 000 tons of rubbish per day, putting an enormous strain on public services. In the past 10 years, the government has tried hard to encourage private investment in the refuse sector, but some estimate 4, 000 tonnes of waste is left behind every day, festering in the heat as it waits for someone to…
synonym	1.0	Cairo is now home to some 15 million people - a burgeoning population that produces approximately 10, 000 tonnes of rubbish per day, putting an enormous strain on public services. In the past 10 years, the government has tried hard to encourage private investment in the refuse sector, but some estimate 4, 000 tonnes of waste is left behind every day, festering in the heat as it waits for someone …
synonym	1.0	Cairo is now home to some 15 million people - a burgeoning population that produces approximately 10, 000 tonnes of rubbish per day, putting an enormous strain on public services. In the past 10 governments, the government has tried hard to encourage private investment in the refuse sector, but some estimate 4, 000 tonnes of waste is left behind every day, festering in the heat as it waits for so…
synonym	1.0	Cairo is now home to some 15 million people - a burgeoning population that produces approximately 10, 000 tonnes of rubbish per day, putting an enormous strain on public services. In the past 10 years, the government has tried hard to encourage private investment in the refuse sector, but some estimate 4, 000 tonnes of waste is left behind every day, festering in the heat as it waits for someone …
synonym	1.0	Cairo is now home to some 15 million people - a burgeoning population that produces approximately 10, 000 tonnes of rubbish per day, putting an enormous strain on public services. In the past 10 years, the government has tried hard to encourage private investment in the refuse sector, but some estimate 4, 000 tonnes of waste is left behind every day, festering in the heat as it waits for someone …
synonym	1.0	Cairo is now home to some 15 million people - a burgeoning population that produces approximately 10, 000 tonnages of rubbish per day, putting an enormous strain on public services. In the past 10 years, the government has tried hard to encourage private investment in the refuse sector, but some estimate 4, 000 tonnes of waste is left behind every day, festering in the heat as it waits for someon…
synonym	1.0	Cairo is now home to some 15 million people - a burgeoning population that produces approximately 10, 000 tonnes of rubbish per day, putting an enormous strain on public services. In the past 10 years, the government has tried hard to encourage private investment in the refuse sector, but some estimate 4, 000 tonnes of waste is left behind every day, festering in the heat as it waits for someone …
synonym	1.0	Cairo is now home to some 15 million people - a burgeoning population that produces approximately 10, 000 tonnes of rubbish per day, putting an enormous strain on public services. In the past 10 years, the government has tried hard to encourage private investment in the refuse sector, but some estimate 4, 000 tonnes of waste is left behind every day, festering in the heat as it waits for someone …
synonym	1.0	Cairo is now home to some 15 million people - a burgeoning population that produces approximately 10, 000 tonnes of rubbish per day, putting an enormous strain on public services. In the past 10 years, the government has tried hard to encourage private investment in the refuse sector, but some estimate 4, 000 tonnes of waste is left behind every day, festering in the heat as it waits for someone …
synonym	1.0	Cairo is now home to some 15 million people - a burgeoning population that produces approximately 10, 000 tonnes of rubbish per day, putting an enormous strain on public services. In the past 10 years, the government has tried hard to encourage private investment in the refuse sector, but some estimate 4, 000 tonnes of waste is left behind every day, festering in the heat as it waits for someone …
synonym	1.0	Cairo is now home to some 15 million people - a burgeoning population that produces approximately 10, 000 tonnes of rubbish per days, putting an enormous strain on public services. In the past 10 years, the government has tried hard to encourage private investment in the refuse sector, but some estimate 4, 000 tonnes of waste is left behind every day, festering in the heat as it waits for someone…
synonym	1.0	Cairo is now home to some 15 million people - a burgeoning population that produces approximately 10, 000 tonnes of rubbish per day, putting an enormous strain on public services. In the past 10 years, the government has tried hard to encourage private investment in the refuse sector, but some estimate 4, 000 tonnes of waste is left behind every day, festering in the heat as it waits for someone …
synonym	1.0	Cairo is now home to some 15 million people - a burgeoning population that produces approximately 10, 000 tonnes of rubbish per day, putting an enormous strain on public services. In the past 10 years, the government has tried hard to encourage private investment in the refuse sector, but some estimate 4, 000 tonnes of waste is left behind every day, festering in the heat as it waits for someone …
synonym	1.0	Cairo is now home to some 15 million people - a burgeoning population that produces approximately 10, 000 tonnes of rubbish per day, putting an enormous strain on public services. In the past 10 years, the government has tried hard to encourage private investment in the refuse sector, but some estimate 4, 000 tonnes of waste is left behind every day, festering in the heat as it wishes for someone…
synonym	1.0	Cairo is now home to some 15 million people - a burgeoning population that produces approximately 10, 000 tonnes of rubbish per day, putting an enormous strain on public services. In the past 10 years, the government has tried hard to encourage private investment in the refuse sector, but some estimate 4, 000 tonnes of waste is left behind every day, festering in the heat as it waits for someone …
synonym	1.0	Cairo is now home to some 15 million people - a burgeoning population that produces approximately 10, 000 tonnes of rubbish per day, putting an enormous strain on public services. In the past 10 years, the government has tried hard to encourage private investment in the refuse sector, but some estimate 4, 000 tonnes of waste is left behind every day, festering in the heat as it waits for someone …
synonym	1.0	Cairo is now home to some 15 million people - a burgeoning population that produces approximately 10, 000 tonnes of rubbish per day, putting an enormous strain on public services. In the past 10 years, the government has tried hard to encourage private investment in the refuse industries, but some estimate 4, 000 tonnes of waste is left behind every day, festering in the heat as it waits for some…
synonym	1.0	Cairo is now home to some 15 million people - a burgeoning population that produces approximately 10, 000 tones of rubbish per day, putting an enormous strain on public services. In the past 10 years, the government has tried hard to encourage private investment in the refuse sector, but some estimate 4, 000 tonnes of waste is left behind every day, festering in the heat as it waits for someone t…
synonym	1.0	Cairo is now home to some 15 million people - a burgeoning population that produces approximately 10, 000 tonnes of rubbish per day, putting an enormous strain on public services. In the past 10 years, the government has tried hard to encourage private investment in the refuse sector, but some estimate 4, 000 tonnes of waste is left behind every day, festering in the heat as it waits for someone …
synonym	1.0	Cairo is now home to some 15 million people - a burgeoning population that produces approximately 10, 000 tonnes of rubbish per day, putting an enormous strain on public services. In the past 10 years, the government has tried hard to encourage private investment in the refuse sector, but some estimate 4, 000 megatonnes of waste is left behind every day, festering in the heat as it waits for some…
synonym	1.0	Cairo is now home to some 15 million people - a burgeoning population that produces approximately 10, 000 tonnes of rubbish per day, putting an enormous strain on public services. In the past 10 years, the government has tried hard to encourage private investment in the refuse sector, but some estimate 4, 000 tonnes of waste is left behind every day, festering in the heat as it waits for someone …
synonym	1.0	Cairo is now home to some 15 million people - a burgeoning population that produces approximately 10, 000 tonnes of rubbish per day, putting an enormous strain on public services. In the past 10 years, the government has tried hard to encourage private investment in the refuse sector, but some estimating 4, 000 tonnes of waste is left behind every day, festering in the heat as it waits for someon…
original	1.0	The Amish community in Pennsylvania, which numbers about 55,000, lives an agrarian lifestyle, shunning technological advances like electricity and automobiles. And many say their insular lifestyle gives them a sense that they are protected from the violence of American society. But as residents gathered near the school, some wearing traditional garb and arriving in horse-drawn buggies, they said …
synonym	1.0	The Amish community in Pennsylvania, which numbers about 55, 000, lives an agrarian lifestyle, shunning technological advances like electricity and automobiles. And many say their insular lifestyle gives them a sense that they are protected from the violence of American society. But as residents gathered near the school, some wearing traditional garb and arriving in horse - drawn buggies, they sa…
synonym	1.0	The Amish community in Pennsylvania, which numbers about 55, 000, lives an agrarian lifestyle, shunning technological advances like electricity and automobiles. And many say their insular lifestyle gives them a sense that they are protected from the violence of American society. But as residents gathered nearby the school, some wearing traditional garb and arriving in horse - drawn buggies, they …
synonym	1.0	The Amish community in Pennsylvania, which numbers about 55, 000, lives an agrarian lifestyle, shunning technological advances like electricity and automobiles. And many say their insular lifestyle gives them a sense that they are protected from the violence of American society. But as residents gathered near the school, some wearing traditional garb and arriving in horse - drawn buggies, they sa…
synonym	1.0	The Amish community in Pennsylvania, which numbers about 55, 000, lives an agrarian lifestyle, shunning technological advances like electricity and automobiles. And many say their insular lifestyle gives them a sense that they are protected from the violence of American society. But as residents gathered near the school, some wearing traditional garb and arriving in horse - drawn buggies, they sa…
synonym	1.0	The Amish community in Pennsylvania, which numbers about 55, 000, lives an agrarian lifestyle, shunning technological advances like electricity and automobiles. And many say their insular lifestyle gives them a sense that they are protected from the violence of American society. But as residents gathered near the school, some wearing traditional garb and arriving in horse - drawn buggies, they sa…
synonym	1.0	The Amish community in Pennsylvania, which numbers about 55, 000, lives an agrarian lifestyle, shunning technological advances like electricity and automobiles. And many say their insular lifestyle gives them a sense that they are protected from the violence of American society. But as residents altered near the school, some wearing traditional garb and arriving in horse - drawn buggies, they sai…
synonym	1.0	The Amish community in Pennsylvania, which numbers about 55, 000, lives an agrarian lifestyle, shunning technological advances like electricity and automobiles. And many say their insular lifestyle gives them a sense that they are protected from the violence of American society. But as reside gathered near the school, some wearing traditional garb and arriving in horse - drawn buggies, they said …
synonym	1.0	The Amish community in Pennsylvania, which numbers about 55, 000, lives an agrarian lifestyle, shunning technological advances like electricity and automobiles. And many say their insular lifestyle gives them a sense that they are protected from the violence of American society. But as residents gathered near the school, some wearing traditional garb and arriving in horse - drawn buggies, they sa…
synonym	1.0	The Amish community in Pennsylvania, which numbers about 55, 000, lives an agrarian lifestyle, shunning technological advances like electricity and automobiles. And many say their insular lifestyle gives them a sense that they are protected from the violence of American society. But as residents gathered near the school, some wearing traditional garb and arriving in horse - draws buggies, they sa…
synonym	1.0	The Amish community in Pennsylvania, which numbers about 55, 000, lives an agrarian lifestyle, shunning technological advances like electricity and automobiles. And many say their insular lifestyle gives them a sense that they are protected from the violence of American society. But as residents gathered near the school, some wearing traditional garb and arriving in horse - drawn buggies, they sa…
synonym	1.0	The Amish community in Pennsylvania, which numbers about 55, 000, lives an agrarian lifestyle, shunning technological advances like electricity and automobiles. And many say their insular lifestyle gives them a sense that they are protected from the violence of American society. But as residents gathered near the school, some wearing traditional garb and arriving in horse - drawn buggies, they sa…
synonym	1.0	The Amish community in Pennsylvania, which numbers about 55, 000, lives an agrarian lifestyle, shunning technological advances like electricity and automobiles. And many say their insular lifestyle gives them a sense that they are protected from the violence of American society. But as residents gathered near the school, some wearing traditional garb and arriving in horse - drawn buggies, they sa…
synonym	1.0	The Amish community in Pennsylvania, which numbers about 55, 000, lives an agrarian lifestyle, shunning technological advances like electricity and automobiles. And many say their insular lifestyle gives them a sense that they are protected from the violence of American society. But as residents gathered near the school, some wearing traditional garb and arriving in horse - draws buggies, they sa…
synonym	1.0	The Amish community in Pennsylvania, which numbers about 55, 000, lives an agrarian lifestyle, shunning technological advances like electricity and automobiles. And many say their insular lifestyle gives them a sense that they are protected from the violence of American society. But as residents gathered near the school, some wearing traditional garb and arriving in horse - drawn buggies, they sa…
synonym	1.0	The Amish community in Pennsylvania, which numbers about 55, 000, lives an agrarian lifestyle, shunning technological advances like electricity and automobiles. And many say their insular lifestyle gives them a sense that they are protected from the violence of American society. But as residents gathered near the school, some wearing traditional garb and arriving in horse - drawn buggies, they sa…
synonym	1.0	The Amish community in Pennsylvania, which numbers about 55, 000, lives an agrarian lifestyle, shunning technological advances like electricity and automobiles. And many say their insular lifestyle gives them a sense that they are protected from the violence of American society. But as residents gathered near the school, some wearing traditional garb and arriving in horse - drawn buggies, they sa…
synonym	1.0	The Amish community in Pennsylvania, which numbers about 55, 000, lives an agrarian lifestyle, shunning technological advances like electricity and automobiles. And many say their insular lifestyle gives them a sense that they are protected from the violence of American society. But as residents gathered nearby the school, some wearing traditional garb and arriving in horse - drawn buggies, they …
synonym	1.0	The Amish community in Pennsylvania, which numbers about 55, 000, lives an agrarian lifestyle, shunning technological advances like electricity and automobiles. And many say their insular lifestyle gives them a sense that they are protected from the violence of American society. But as residents discovered near the school, some wearing traditional garb and arriving in horse - drawn buggies, they …
synonym	1.0	The Amish community in Pennsylvania, which numbers about 55, 000, lives an agrarian lifestyle, shunning technological advanced like electricity and automobiles. And many say their insular lifestyle gives them a sense that they are protected from the violence of American society. But as residents gathered near the school, some wearing traditional garb and arriving in horse - drawn buggies, they sa…
synonym	1.0	The Amish community in Pennsylvania, which numbers about 55, 000, lives an agricultural lifestyle, shunning technological advances like electricity and automobiles. And many say their insular lifestyle gives them a sense that they are protected from the violence of American society. But as residents gathered near the school, some wearing traditional garb and arriving in horse - drawn buggies, the…
synonym	1.0	The Amish community in Pennsylvania, which numbers about 55, 000, lives an agrarian lifestyle, shunning technological advances like electricity and automobiles. And many say their insular lifestyle gives them a sense that they are protected from the violence of American society. But as residents gathered near the school, some wearing traditional garb and arriving in horse - drawn buggies, they sa…
synonym	1.0	The Amish community in Pennsylvania, which numbers about 55, 000, lives an agricultural lifestyle, shunning technological advances like electricity and automobiles. And many say their insular lifestyle gives them a sense that they are protected from the violence of American society. But as residents gathered near the school, some wearing traditional garb and arriving in horse - drawn buggies, the…
synonym	1.0	The Amish community in Pennsylvania, which numbers about 55, 000, lives an agrarian lifestyle, shunning technological advances like electricity and automobiles. And many say their insular lifestyle gives them a sense that they are protected from the violence of American society. But as residents gathered near the school, some wearing traditional garb and arriving in horse - drawn buggies, they sa…
synonym	1.0	The Amish community in Pennsylvania, which numbers about 55, 000, lives an agrarian lifestyle, shunning technological advances like electricity and automobiles. And many say their insular lifestyle gives them a sense that they are protected from the violence of American society. But as residents gathered near the school, some wearing traditional garb and arriving in horse - drawn buggies, they sa…
synonym	1.0	The Amish community in Pennsylvania, which numbers about 55, 000, lives an agrarian lifestyle, shunning technological developing like electricity and automobiles. And many say their insular lifestyle gives them a sense that they are protected from the violence of American society. But as residents gathered near the school, some wearing traditional garb and arriving in horse - drawn buggies, they …
synonym	1.0	The Amish community in Pennsylvania, which numbers about 55, 000, lies an agrarian lifestyle, shunning technological advances like electricity and automobiles. And many say their insular lifestyle gives them a sense that they are protected from the violence of American society. But as residents gathered near the school, some wearing traditional garb and arriving in horse - drawn buggies, they sai…
synonym	1.0	The Amish community in Pennsylvania, which numbers about 55, 000, lives an agrarian lifestyle, shunning technological advances like electricity and automobiles. And many say their insular lifestyle gives them a sense that they are protected from the violence of American society. But as residents gathered near the school, some wearing traditional garb and arriving in horse - drawn buggies, they sa…
synonym	1.0	The Amish community in Pennsylvania, which numbers about 55, 000, lives an agrarian lifestyle, shunning technological advances like electricity and automobiles. And many say their insular lifestyle gives them a sense that they are protected from the violence of American society. But as residents gathered near the school, some wearing traditional garb and arriving in horse - drawn buggies, they sa…
synonym	1.0	The Amish community in Pennsylvania, which numbers about 55, 000, lives an agrarian lifestyle, shunning technological advances like electricity and automobiles. And many say their insular lifestyle gives them a sense that they are protected from the violence of American society. But as residents gathered near the school, some wearing traditional garb and arriving in horse - drawn buggies, they sa…
synonym	1.0	The Amish community in Pennsylvania, which percentages about 55, 000, lives an agrarian lifestyle, shunning technological advances like electricity and automobiles. And many say their insular lifestyle gives them a sense that they are protected from the violence of American society. But as residents gathered near the school, some wearing traditional garb and arriving in horse - drawn buggies, the…
synonym	1.0	The Amish community in Pennsylvania, which numbers about 55, 000, lives an agrarian lifestyle, shunning technological advances like electricity and automobiles. And many say their insular lifestyle gives them a sense that they are protected from the violence of American society. But as residents gathered near the school, some wearing traditional garb and arriving in horse - drawn buggies, they sa…
synonym	1.0	The Amish community in Pennsylvania, which numbers about 55, 000, lives an agrarian lifestyle, shunning technical advances like electricity and automobiles. And many say their insular lifestyle gives them a sense that they are protected from the violence of American society. But as residents gathered near the school, some wearing traditional garb and arriving in horse - drawn buggies, they said t…
original	0.0	Security forces were on high alert after an election campaign in which more than 1,000 people, including seven election candidates, have been killed.
synonym	0.0	Security forces were on high alert after an election campaign in which more than 1, 000 people, including seven election nominees, have been killed.
synonym	0.0	Security forces were on high alert after an election campaign in which more than 1, 000 people, including seven election candidates, involved been killed.
synonym	0.0	Security forces were on high alert after an election campaign in which more than 1, 000 people, participating seven election candidates, have been killed.
synonym	0.0	Security forces were on high alert after an election campaign in which more than 1, 000 people, including seven election candidates, characterized been killed.
synonym	0.0	Security forces were on high alert after an election campaign in which more than 1, 000 people, listing seven election candidates, have been killed.
synonym	0.0	Security forces were on high alert after an election campaign in which more than 1, 000 people, including seven election candidates, characterized been killed.
synonym	0.0	Security forces visited on high alert after an election campaign in which more than 1, 000 people, including seven election candidates, have been killed.
synonym	0.0	Security forces were on high alert after an election campaign in which more than 1, 000 people, encompass seven election candidates, have been killed.
synonym	0.0	Security forces were on high alert after an election campaign in which more than 1, 000 people, including seven election incumbents, have been killed.
synonym	0.0	Security factors were on high alert after an election campaign in which more than 1, 000 people, including seven election candidates, have been killed.
synonym	0.0	Security forces were on high alert after an election campaign in which more than 1, 000 peoples, including seven election candidates, have been killed.
synonym	0.0	Security forces were on high warnings after an election campaign in which more than 1, 000 people, including seven election candidates, have been killed.
synonym	0.0	Security forces were on high alert after an election campaign in which more than 1, 000 peoples, including seven election candidates, have been killed.
synonym	0.0	Security forces were on high alert after an election campaign in which more than 1, 000 les, including seven election candidates, have been killed.
synonym	0.0	Security forces were on high alert after an election campaign in which more than 1, 000 les, including seven election candidates, have been killed.
synonym	0.0	Security forces were on high alert after an election campaign in which more than 1, 000 people, including seven election nominees, have been killed.
synonym	0.0	Security forces were on high alert after an election campaign in which more than 1, 000 people, including seven election nominees, have been killed.
synonym	0.0	Security forces were on high alert after an election campaign in which more than 1, 000 people, including seven election candidates, left been killed.
synonym	0.0	Security forces were on high alert after an election campaign in which more than 1, 000 people, including seven election candidates, given been killed.
synonym	0.0	Security forces were on high alert after an election campaign in which more than 1, 000 people, including seven election candidatures, have been killed.
synonym	0.0	Security forces behaved on high alert after an election campaign in which more than 1, 000 people, including seven election candidates, have been killed.
synonym	0.0	Security forces were on high alert after an election campaigning in which more than 1, 000 people, including seven election candidates, have been killed.
synonym	0.0	Security forces were on high alert after an election campaigning in which more than 1, 000 people, including seven election candidates, have been killed.
synonym	0.0	Security forces establishments on high alert after an election campaign in which more than 1, 000 people, including seven election candidates, have been killed.
synonym	0.0	Security forces were on high warning after an election campaign in which more than 1, 000 people, including seven election candidates, have been killed.
synonym	0.0	Security forces generated on high alert after an election campaign in which more than 1, 000 people, including seven election candidates, have been killed.
synonym	0.0	Security forces were on high alerting after an election campaign in which more than 1, 000 people, including seven election candidates, have been killed.
synonym	0.0	Security forces operations on high alert after an election campaign in which more than 1, 000 people, including seven election candidates, have been killed.
synonym	0.0	Security forces were on high alert after an election campaign in which more than 1, 000 people, including seven election candidates, have been die.
synonym	0.0	Security forces were on high alert after an election campaign in which more than 1, 000 people, including seven election candidates, have borne killed.
synonym	0.0	Security forces were on high alert after an election campaign in which more than 1, 000 people, including seven election candidates, have characterized killed.
synonym	0.0	Security forces were on high alert after an election campaign in which more than 1, 000 people, involves seven election candidates, have been killed.
original	0.0	In 1979, the leaders signed the Egypt-Israel peace treaty on the White House lawn. Both President Begin and Sadat received the Nobel Peace Prize for their work. The two nations have enjoyed peaceful relations to this day.
synonym	0.0	In 1979, the leaders signed the Egypt - Israel peace treaty on the White House lawn. Both President Begin and Sadat received the Nobel Peace Prize for their work. The two nations left enjoyed peaceful relations to this day.
synonym	0.0	In 1979, the leaders signed the Egypt - Israel peace treaty on the White House lawn. Both President Begin and Sadat received the Nobel Peace Prize for their work. The two organizations have enjoyed peaceful relations to this day.
synonym	0.0	In 1979, the leaders agreement the Egypt - Israel peace treaty on the White House lawn. Both President Begin and Sadat received the Nobel Peace Prize for their work. The two nations have enjoyed peaceful relations to this day.
synonym	0.0	In 1979, the leaders negotiated the Egypt - Israel peace treaty on the White House lawn. Both President Begin and Sadat received the Nobel Peace Prize for their work. The two nations have enjoyed peaceful relations to this day.
synonym	0.0	In 1979, the leaders signed the Egypt - Israel peace treaty on the White House lawn. Both President Begin and Sadat received the Nobel Peace Prize for their work. The two nations have trained peaceful relations to this day.
synonym	0.0	In 1979, the leaders signed the Egypt - Israel peace treaty on the White House lawn. Both President Begin and Sadat received the Nobel Peace Prize for their work. The two nations have accumulated peaceful relations to this day.
synonym	0.0	In 1979, the leaders signed the Egypt - Israel peace treaty on the White House lawn. Both President Begin and Sadat received the Nobel Peace Prize for their work. The two nations have acquired peaceful relations to this day.
synonym	0.0	In 1979, the representatives signed the Egypt - Israel peace treaty on the White House lawn. Both President Begin and Sadat received the Nobel Peace Prize for their work. The two nations have enjoyed peaceful relations to this day.
synonym	0.0	In 1979, the leaders signed the Egypt - Israel peace treaty on the White House lawn. Both President Begin and Sadat experienced the Nobel Peace Prize for their work. The two nations have enjoyed peaceful relations to this day.
synonym	0.0	In 1979, the leaders signed the Egypt - Israel peace treaty on the White House lawn. Both President Begin and Sadat received the Nobel Peace Prize for their work. The two nations have enjoyed peaceful relations to this days.
synonym	0.0	In 1979, the leaders signed the Egypt - Israel peacekeepers treaty on the White House lawn. Both President Begin and Sadat received the Nobel Peace Prize for their work. The two nations have enjoyed peaceful relations to this day.
synonym	0.0	In 1979, the leaders signed the Egypt - Israel peace treaty on the White House lawn. Both President Begin and Sadat received the Nobel Peace Prize for their work. The two nations have enjoyed peaceful relationships to this day.
synonym	0.0	In 1979, the leaders signed the Egypt - Israel peace treaty on the White House lawn. Both President Begin and Sadat received the Nobel Peace Prize for their work. The two nations have enjoyed peaceful relations to this days.
synonym	0.0	In 1979, the leaders signed the Egypt - Israel peace treaty on the White House lawn. Both President Begin and Sadat received the Nobel Peace Prize for their work. The two nations characterized enjoyed peaceful relations to this day.
synonym	0.0	In 1979, the leaders signed the Egypt - Israel peace treaty on the White House lawn. Both President Begin and Sadat received the Nobel Peace Prize for their workplaces. The two nations have enjoyed peaceful relations to this day.
synonym	0.0	In 1979, the leaders signed the Egypt - Israel peace treaty on the White House lawn. Both President Begin and Sadat representatives the Nobel Peace Prize for their work. The two nations have enjoyed peaceful relations to this day.
synonym	0.0	In 1979, the leaders signed the Egypt - Israel peacemakers treaty on the White House lawn. Both President Begin and Sadat received the Nobel Peace Prize for their work. The two nations have enjoyed peaceful relations to this day.
synonym	0.0	In 1979, the leaders signed the Egypt - Israel peace treaty on the White House lawn. Both President Begin and Sadat received the Nobel Peace Prize for their work. The two nations given enjoyed peaceful relations to this day.
synonym	0.0	In 1979, the leaders negotiated the Egypt - Israel peace treaty on the White House lawn. Both President Begin and Sadat received the Nobel Peace Prize for their work. The two nations have enjoyed peaceful relations to this day.
synonym	0.0	In 1979, the leaders signed the Egypt - Israel peacemakers treaty on the White House lawn. Both President Begin and Sadat received the Nobel Peace Prize for their work. The two nations have enjoyed peaceful relations to this day.
synonym	0.0	In 1979, the leaders signed the Egypt - Israel peace treaty on the White House lawn. Both President Begin and Sadat perceived the Nobel Peace Prize for their work. The two nations have enjoyed peaceful relations to this day.
synonym	0.0	In 1979, the leaders signed the Egypt - Israel peace treaty on the White House lawn. Both President Begin and Sadat received the Nobel Peace Prize for their work. The two nations have enjoyment peaceful relations to this day.
synonym	0.0	In 1979, the leaders signed the Egypt - Israel peace treaty on the White House lawn. Both President Begin and Sadat received the Nobel Peace Prize for their work. The two nations have enjoyed peaceful relations to this days.
synonym	0.0	In 1979, the leaders signed the Egypt - Israel peace treaty on the White House lawn. Both President Begin and Sadat received the Nobel Peace Prize for their work. The two organizations have enjoyed peaceful relations to this day.
synonym	0.0	In 1979, the leaders signed the Egypt - Israel peace treaty on the White House lawn. Both President Begin and Sadat received the Nobel Peace Prize for their work. The two nations have entitlement peaceful relations to this day.
synonym	0.0	In 1979, the leaders signed the Egypt - Israel peace treaty on the White House lawn. Both President Begin and Sadat received the Nobel Peace Prize for their work. The two nations achieved enjoyed peaceful relations to this day.
synonym	0.0	In 1979, the leaders signed the Egypt - Israel peace treaty on the White House lawn. Both President Begin and Sadat received the Nobel Peace Prize for their work. The two populations have enjoyed peaceful relations to this day.
synonym	0.0	In 1979, the leaders signed the Egypt - Israel peace treaty on the White House lawn. Both President Begin and Sadat received the Nobel Peace Prize for their work. The two nations have enjoyed peaceful relations to this days.
synonym	0.0	In 1979, the leaders signed the Egypt - Israel peace treaty on the White House lawn. Both President Begin and Sadat proven the Nobel Peace Prize for their work. The two nations have enjoyed peaceful relations to this day.
synonym	0.0	In 1979, the leaders signed the Egypt - Israel peace treaty on the White House lawn. Both President Begin and Sadat received the Nobel Peace Prize for their work. The two populations have enjoyed peaceful relations to this day.
synonym	0.0	In 1979, the leaders signed the Egypt - Israel peace treaty on the White House lawn. Both President Begin and Sadat received the Nobel Peace Prize for their work. The two nations have enjoyed peaceful conflicts to this day.
synonym	0.0	In 1979, the leaderships signed the Egypt - Israel peace treaty on the White House lawn. Both President Begin and Sadat received the Nobel Peace Prize for their work. The two nations have enjoyed peaceful relations to this day.
original	0.0	singer and actress Britney Spears, 24, has filled papers in Los Angeles County Superior Court to divorce her husband Kevin Federline, 28. A spokeswoman for the court, Kathy Roberts stated that the papers cited irreconcilable differences" as the reason for the divorce and have, according to the courts, been legally separated as of Monday, November 6, the same day that Spears appeared on Late Night…
synonym	0.0	singer and actress Britney Spears, 24, has filled papers in Los Angeles County Superior Court to divorce her husband Kevin Federline, 28. A spokeswoman for the court, Kathy Roberts stated that the papers cited irreconcilable differences " as the reason for the divorce and have, according to the courts, been legitimately separated as of Monday, November 6, the same day that Spears appeared on Late…
synonym	0.0	singer and actress Britney Spears, 24, has filled papers in Los Angeles County Superior Court to divorce her husband Kevin Federline, 28. A spokeswoman for the court, Kathy Roberts stated that the passports cited irreconcilable differences " as the reason for the divorce and have, according to the courts, been legally separated as of Monday, November 6, the same day that Spears appeared on Late N…
synonym	0.0	singer and actress Britney Spears, 24, has filled presses in Los Angeles County Superior Court to divorce her husband Kevin Federline, 28. A spokeswoman for the court, Kathy Roberts stated that the papers cited irreconcilable differences " as the reason for the divorce and have, according to the courts, been legally separated as of Monday, November 6, the same day that Spears appeared on Late Nig…
synonym	0.0	singer and actress Britney Spears, 24, has filled in papers in Los Angeles County Superior Court to divorce her husband Kevin Federline, 28. A spokeswoman for the court, Kathy Roberts stated that the papers cited irreconcilable differences " as the reason for the divorce and have, according to the courts, been legally separated as of Monday, November 6, the same day that Spears appeared on Late N…
synonym	0.0	singer and actress Britney Spears, 24, has filled papers in Los Angeles County Superior Court to divorce her husband Kevin Federline, 28. A spokeswoman for the court, Kathy Roberts stated that the papers cited irreconcilable differences " as the reason for the divorce and have, according to the justices, been legally separated as of Monday, November 6, the same day that Spears appeared on Late Ni…
synonym	0.0	singer and actress Britney Spears, 24, has filled papers in Los Angeles County Superior Court to divorce her husband Kevin Federline, 28. A spokeswoman for the court, Kathy Roberts stated that the papers cited irreconcilable differences " as the reason for the divorce and have, according to the courts, government legally separated as of Monday, November 6, the same day that Spears appeared on Lat…
synonym	0.0	singer and actress Britney Spears, 24, has filled papers in Los Angeles County Superior Court to divorce her husband Kevin Federline, 28. A spokeswoman for the tribunal, Kathy Roberts stated that the papers cited irreconcilable differences " as the reason for the divorce and have, according to the courts, been legally separated as of Monday, November 6, the same day that Spears appeared on Late N…
synonym	0.0	singer and actress Britney Spears, 24, has filled papers in Los Angeles County Superior Court to divorce her husband Kevin Federline, 28. A spokeswoman for the court, Kathy Roberts stated that the papers cited irreconcilable differences " as the reason for the divorce and have, according to the courts, been legally separated as of Monday, November 6, the same day that Spears presented on Late Nig…
synonym	0.0	singer and actress Britney Spears, 24, has filled papers in Los Angeles County Superior Court to divorce her husband Kevin Federline, 28. A spokeswoman for the court, Kathy Roberts stated that the papers emphasized irreconcilable differences " as the reason for the divorce and have, according to the courts, been legally separated as of Monday, November 6, the same day that Spears appeared on Late…
synonym	0.0	singer and actress Britney Spears, 24, has filled papers in Los Angeles County Superior Court to divorce her husband Kevin Federline, 28. A spokeswoman for the court, Kathy Roberts stated that the papers cited irreconcilable differences " as the reason for the divorce and have, according to the instructions, been legally separated as of Monday, November 6, the same day that Spears appeared on Lat…
synonym	0.0	singer and actress Britney Spears, 24, has filled papers in Los Angeles County Superior Court to divorce her husband Kevin Federline, 28. A spokeswoman for the court, Kathy Roberts stated that the papers cited irreconcilable varied " as the reason for the divorce and have, according to the courts, been legally separated as of Monday, November 6, the same day that Spears appeared on Late Night wit…
synonym	0.0	singer and actress Britney Spears, 24, has filled papers in Los Angeles County Superior Court to divorce her husband Kevin Federline, 28. A spokeswoman for the court, Kathy Roberts stated that the papers cited irreconcilable differences " as the reason for the divorce and have, according to the prosecutors, been legally separated as of Monday, November 6, the same day that Spears appeared on Late…
synonym	0.0	singer and actress Britney Spears, 24, has filled papers in Los Angeles County Superior Court to divorce her husband Kevin Federline, 28. A spokeswoman for the court, Kathy Roberts indicate that the papers cited irreconcilable differences " as the reason for the divorce and have, according to the courts, been legally separated as of Monday, November 6, the same day that Spears appeared on Late Ni…
synonym	0.0	singer and actress Britney Spears, 24, has filled papers in Los Angeles County Superior Court to divorce her husband Kevin Federline, 28. A spokeswoman for the court, Kathy Roberts stated that the papers cited irreconcilable discords " as the reason for the divorce and have, according to the courts, been legally separated as of Monday, November 6, the same day that Spears appeared on Late Night w…
synonym	0.0	singer and actress Britney Spears, 24, has filled papers in Los Angeles County Superior Court to divorce her husband Kevin Federline, 28. A spokeswoman for the courtroom, Kathy Roberts stated that the papers cited irreconcilable differences " as the reason for the divorce and have, according to the courts, been legally separated as of Monday, November 6, the same day that Spears appeared on Late …
synonym	0.0	singer and actress Britney Spears, 24, has filled papers in Los Angeles County Superior Court to divorce her husband Kevin Federline, 28. A spokeswoman for the court, Kathy Roberts stated that the papers cited irreconcilable differences " as the reason for the divorce and have, according to the courts, been legally characterized as of Monday, November 6, the same day that Spears appeared on Late …
synonym	0.0	singer and actress Britney Spears, 24, has filled papers in Los Angeles County Superior Court to divorce her husband Kevin Federline, 28. A spokeswoman for the court, Kathy Roberts stated that the papers cited irreconcilable different " as the reason for the divorce and have, according to the courts, been legally separated as of Monday, November 6, the same day that Spears appeared on Late Night …
synonym	0.0	singer and actress Britney Spears, 24, has filled papers in Los Angeles County Superior Court to divorce her husband Kevin Federline, 28. A spokeswoman for the court, Kathy Roberts stated that the papers cited irreconcilable differences " as the reason for the divorce and have, according to the courts, been legally separated as of Monday, November 6, the same days that Spears appeared on Late Nig…
synonym	0.0	singer and actress Britney Spears, 24, has filled papers in Los Angeles County Superior Court to divorce her husband Kevin Federline, 28. A spokeswoman for the court, Kathy Roberts stated that the pamphlets cited irreconcilable differences " as the reason for the divorce and have, according to the courts, been legally separated as of Monday, November 6, the same day that Spears appeared on Late N…
synonym	0.0	singer and actress Britney Spears, 24, recommendations filled papers in Los Angeles County Superior Court to divorce her husband Kevin Federline, 28. A spokeswoman for the court, Kathy Roberts stated that the papers cited irreconcilable differences " as the reason for the divorce and have, according to the courts, been legally separated as of Monday, November 6, the same day that Spears appeared …
synonym	0.0	singer and actress Britney Spears, 24, has filled papers in Los Angeles County Superior Court to divorce her husband Kevin Federline, 28. A spokesperson for the court, Kathy Roberts stated that the papers cited irreconcilable differences " as the reason for the divorce and have, according to the courts, been legally separated as of Monday, November 6, the same day that Spears appeared on Late Nig…
synonym	0.0	singer and actress Britney Spears, 24, has filled papers in Los Angeles County Superior Court to divorce her husband Kevin Federline, 28. A spokeswoman for the court, Kathy Roberts stated that the papers cited irreconcilable differences " as the reason for the divorce and have, according to the courts, been legitimately separated as of Monday, November 6, the same day that Spears appeared on Late…
synonym	0.0	singer and actress Britney Spears, 24, has infilled papers in Los Angeles County Superior Court to divorce her husband Kevin Federline, 28. A spokeswoman for the court, Kathy Roberts stated that the papers cited irreconcilable differences " as the reason for the divorce and have, according to the courts, been legally separated as of Monday, November 6, the same day that Spears appeared on Late Ni…
synonym	0.0	singer and actress Britney Spears, 24, has filled papers in Los Angeles County Superior Court to divorce her husband Kevin Federline, 28. A spokeswoman for the court, Kathy Roberts stated that the papers cited irreconcilable differences " as the reason for the divorce and left, according to the courts, been legally separated as of Monday, November 6, the same day that Spears appeared on Late Nigh…
synonym	0.0	singer and actress Britney Spears, 24, has filled papers in Los Angeles County Superior Court to divorce her husband Kevin Federline, 28. A spokeswoman for the tribunal, Kathy Roberts stated that the papers cited irreconcilable differences " as the reason for the divorce and have, according to the courts, been legally separated as of Monday, November 6, the same day that Spears appeared on Late N…
synonym	0.0	singer and actress Britney Spears, 24, has filled papers in Los Angeles County Superior Court to divorce her husband Kevin Federline, 28. A spokesperson for the court, Kathy Roberts stated that the papers cited irreconcilable differences " as the reason for the divorce and have, according to the courts, been legally separated as of Monday, November 6, the same day that Spears appeared on Late Nig…
synonym	0.0	singer and actress Britney Spears, 24, has filled papers in Los Angeles County Superior Court to divorce her husband Kevin Federline, 28. A spokeswoman for the court, Kathy Roberts stated that the papers relocated irreconcilable differences " as the reason for the divorce and have, according to the courts, been legally separated as of Monday, November 6, the same day that Spears appeared on Late …
synonym	0.0	singer and actress Britney Spears, 24, has filled papers in Los Angeles County Superior Court to divorce her husband Kevin Federline, 28. A spokeswoman for the court, Kathy Roberts stated that the spares cited irreconcilable differences " as the reason for the divorce and have, according to the courts, been legally separated as of Monday, November 6, the same day that Spears appeared on Late Nigh…
synonym	0.0	singer and actress Britney Spears, 24, has filled papers in Los Angeles County Superior Court to divorce her husband Kevin Federline, 28. A spokesman for the court, Kathy Roberts stated that the papers cited irreconcilable differences " as the reason for the divorce and have, according to the courts, been legally separated as of Monday, November 6, the same day that Spears appeared on Late Night …
synonym	0.0	singer and actress Britney Spears, 24, has filled papers in Los Angeles County Superior Court to divorce her husband Kevin Federline, 28. A spokeswoman for the court, Kathy Roberts stated that the papers cited irreconcilable differences " as the reason for the divorce and have, according to the committee, been legally separated as of Monday, November 6, the same day that Spears appeared on Late N…
synonym	0.0	singer and actress Britney Spears, 24, has filled papers in Los Angeles County Superior Court to divorce her husband Kevin Federline, 28. A spokeswoman for the court, Kathy Roberts stated that the papers cited irreconcilable differences " as the reason for the divorce and have, according to the courts, been legally separated as of Monday, November 6, the same days that Spears appeared on Late Nig…
synonym	0.0	singer and actress Britney Spears, 24, has filled papers in Los Angeles County Superior Court to divorce her husband Kevin Federline, 28. A spokeswoman for the court, Kathy Roberts stated that the papers cited incompatible differences " as the reason for the divorce and have, according to the courts, been legally separated as of Monday, November 6, the same day that Spears appeared on Late Night …
original	0.0	Following the successful bid to bring the 2010 Ryder Cup to Wales, the Wales Tourist Board has wasted little time in commissioning work to ensure that the benefits accruing from the event are felt throughout the country.
synonym	0.0	Following the successful bid to bring the 2010 Ryder Cup to Wales, the Wales Tourist Board has wasted little time in commissioning work to ensure that the interest accruing from the event are felt throughout the country.
synonym	0.0	Following the successful bid to bring the 2010 Ryder Cup to Wales, the Wales Tourist Board has dedicated little time in commissioning work to ensure that the benefits accruing from the event are felt throughout the country.
synonym	0.0	Following the successful bid to bring the 2010 Ryder Cup to Wales, the Wales Tourist Board has wasted little time in commissioning work to ensure that the benefits accumulate from the event are felt throughout the country.
synonym	0.0	Following the successful bid to bring the 2010 Ryder Cup to Wales, the Wales Tourist Board has wasted little time in commissioning workstations to ensure that the benefits accruing from the event are felt throughout the country.
synonym	0.0	Following the successful bid to bring the 2010 Ryder Cup to Wales, the Wales Tourist Board has wasted little time in commissioning work to ensure that the benefits accruing from the event are located throughout the country.
synonym	0.0	Following the successful bid to bring the 2010 Ryder Cup to Wales, the Wales Tourist Board has ceased little time in commissioning work to ensure that the benefits accruing from the event are felt throughout the country.
synonym	0.0	Following the successful bid to bring the 2010 Ryder Cup to Wales, the Wales Tourist Board benefits wasted little time in commissioning work to ensure that the benefits accruing from the event are felt throughout the country.
synonym	0.0	Following the successful bid to bring the 2010 Ryder Cup to Wales, the Wales Tourist Board has wasted little time in commissioning work to ensure that the benefits accruing from the event are anticipated throughout the country.
synonym	0.0	Following the successful bid to bring the 2010 Ryder Cup to Wales, the Wales Tourist Board has wasted little time in necessitates work to ensure that the benefits accruing from the event are felt throughout the country.
synonym	0.0	Following the successful bid to bring the 2010 Ryder Cup to Wales, the Wales Tourist Board has wasted little time in commissioning work to required that the benefits accruing from the event are felt throughout the country.
synonym	0.0	Following the successful bid to bring the 2010 Ryder Cup to Wales, the Wales Tourist Board has wasted little time in commissioning work to ensure that the effects accruing from the event are felt throughout the country.
synonym	0.0	Following the successful bidding to bring the 2010 Ryder Cup to Wales, the Wales Tourist Board has wasted little time in commissioning work to ensure that the benefits accruing from the event are felt throughout the country.
synonym	0.0	Following the successful bidding to bring the 2010 Ryder Cup to Wales, the Wales Tourist Board has wasted little time in commissioning work to ensure that the benefits accruing from the event are felt throughout the country.
synonym	0.0	Following the successful bid to bring the 2010 Ryder Cup to Wales, the Wales Tourist Board has wasted little time in commissioning work to ensure that the benefits accruing from the event are categorized throughout the country.
synonym	0.0	Following the successful bid to bring the 2010 Ryder Cup to Wales, the Wales Tourist Board has wasted little time in commissioning work to ensure that the benefits accruing from the event rise felt throughout the country.
synonym	0.0	Following the successful bid to bring the 2010 Ryder Cup to Wales, the Wales Tourist Board has wasted little time in commissioning work to ensure that the benefits accruing from the event are felt across the country.
synonym	0.0	Following the successful bid to bring the 2010 Ryder Cup to Wales, the Wales Tourist Board has wasted little time in commissioning workers to ensure that the benefits accruing from the event are felt throughout the country.
synonym	0.0	Following the successful bid to bring the 2010 Ryder Cup to Wales, the Wales Tourist Board has wasted little time in commissioning work to ensure that the benefits accruing from the event are perceived throughout the country.
synonym	0.0	Following the successful bid to bring the 2010 Ryder Cup to Wales, the Wales Tourist Board has terminated little time in commissioning work to ensure that the benefits accruing from the event are felt throughout the country.
synonym	0.0	Following the successful bid to bring the 2010 Ryder Cup to Wales, the Wales Tourist Board has wasted little time in commissioning work to ensure that the benefits accumulate from the event are felt throughout the country.
synonym	0.0	Following the successful bid to bring the 2010 Ryder Cup to Wales, the Wales Tourist Board has wasted little time in commissioning work to ensure that the benefits accruing from the event emerge felt throughout the country.
synonym	0.0	Following the successful bid to bring the 2010 Ryder Cup to Wales, the Wales Tourist Board has wasted little time in commissioning work to ensure that the efficiencies accruing from the event are felt throughout the country.
synonym	0.0	Following the successful bid to bring the 2010 Ryder Cup to Wales, the Wales Tourist Board has wasted little time in commissioning work to ensure that the differences accruing from the event are felt throughout the country.
synonym	0.0	Following the successful bid to bring the 2010 Ryder Cup to Wales, the Wales Tourist Board completes wasted little time in commissioning work to ensure that the benefits accruing from the event are felt throughout the country.
synonym	0.0	Following the successful bid to bring the 2010 Ryder Cup to Wales, the Wales Tourist Board has wasted little time in commissioning work to ensure that the benefits accruing from the event are acknowledged throughout the country.
synonym	0.0	Following the successful bid to bring the 2010 Ryder Cup to Wales, the Wales Tourist Board has wasted little time in necessitates work to ensure that the benefits accruing from the event are felt throughout the country.
synonym	0.0	Following the successful bid to bring the 2010 Ryder Cup to Wales, the Wales Tourist Board has wasted little time in commissioning work to required that the benefits accruing from the event are felt throughout the country.
synonym	0.0	Following the successful bid to bring the 2010 Ryder Cup to Wales, the Wales Tourist Board has wasted little time in commissioning work to ensure that the benefits accumulate from the event are felt throughout the country.
synonym	0.0	Following the successful bid to bring the 2010 Ryder Cup to Wales, the Wales Tourist Board has wasted little time in operationalising work to ensure that the benefits accruing from the event are felt throughout the country.
synonym	0.0	Following the successful bidding to bring the 2010 Ryder Cup to Wales, the Wales Tourist Board has wasted little time in commissioning work to ensure that the benefits accruing from the event are felt throughout the country.
synonym	0.0	Following the successful bid to bring the 2010 Ryder Cup to Wales, the Wales Tourist Board has wasted little time in commissioning work to ensure that the reimbursements accruing from the event are felt throughout the country.
synonym	0.0	Following the successful bid to bring the 2010 Ryder Cup to Wales, the Wales Tourist Board has wasted little time in commissioning workloads to ensure that the benefits accruing from the event are felt throughout the country.
original	0.0	Steve Jobs was attacked by Sculley and other Apple executives for not delivering enough hot new products and resigned from the company a few weeks later.
synonym	0.0	Steve Jobs was attacked by Sculley and other Apple executives for not delivering enough hot new produces and resigned from the company a few weeks later.
synonym	0.0	Steve Jobs was attacked by Sculley and other Apple executives for not delivering enough hot new products and resigned from the corporation a few weeks later.
synonym	0.0	Steve Jobs was attacked by Sculley and other Apple executives for not delivering enough hot new proceeds and resigned from the company a few weeks later.
synonym	0.0	Steve Jobs was attacked by Sculley and other Apple executives for not delivering enough hot new products and abdicated from the company a few weeks later.
synonym	0.0	Steve Jobs was attacked by Sculley and other Apple executives for not delivering enough hot new products and resigned from the company a few weekends later.
synonym	0.0	Steve Jobs was attacked by Sculley and other Apple executives for not delivering enough hot new produced and resigned from the company a few weeks later.
synonym	0.0	Steve Jobs was attacked by Sculley and other Apple executives for not delivering sufficiently hot new products and resigned from the company a few weeks later.
synonym	0.0	Steve Jobs was attacked by Sculley and other Apple executives for not delivering sufficiently hot new products and resigned from the company a few weeks later.
synonym	0.0	Steve Jobs was attacked by Sculley and other Apple executives for not delivering enough hot new products and resigned from the company a few weeklies later.
synonym	0.0	Steve Jobs was attacked by Sculley and other Apple administrators for not delivering enough hot new products and resigned from the company a few weeks later.
synonym	0.0	Steve Jobs was attacked by Sculley and other Apple exes for not delivering enough hot new products and resigned from the company a few weeks later.
synonym	0.0	Steve Jobs was attacked by Sculley and other Apple execs for not delivering enough hot new products and resigned from the company a few weeks later.
synonym	0.0	Steve Jobs was attacked by Sculley and other Apple executives for not delivering enough hot new products and resigned from the company a few weeks late.
synonym	0.0	Steve Jobs was attacked by Sculley and other Apple executives for not deboarding enough hot new products and resigned from the company a few weeks later.
synonym	0.0	Steve Jobs was attacked by Sculley and other Apple executives for not delivering enough hot new by products and resigned from the company a few weeks later.
synonym	0.0	Steve Jobs was attacked by Sculley and other Apple executives for not delivering sufficiently hot new products and resigned from the company a few weeks later.
synonym	0.0	Steve Jobs was attacked by Sculley and other Apple executives for not delivering sufficiently hot new products and resigned from the company a few weeks later.
synonym	0.0	Steve Jobs was attacked by Sculley and other Apple executives for not delivering enough hot new products and withdrew from the company a few weeks later.
synonym	0.0	Steve Jobs was attacked by Sculley and other Apple executives for not delivering enough hot new products and resigned from the company a few workweeks later.
synonym	0.0	Steve Jobs was attacked by Sculley and other Apple executives for not delivering enough hot new products and resigned from the corporation a few weeks later.
synonym	0.0	Steve Jobs was attacked by Sculley and other Apple implementers for not delivering enough hot new products and resigned from the company a few weeks later.
synonym	0.0	Steve Jobs was hijacked by Sculley and other Apple executives for not delivering enough hot new products and resigned from the company a few weeks later.
synonym	0.0	Steve Jobs was attacked by Sculley and other Apple superintendents for not delivering enough hot new products and resigned from the company a few weeks later.
synonym	0.0	Steve Jobs was attacked by Sculley and other Apple executives for not delivering enough hot new products and resigned from the company a few weekends later.
synonym	0.0	Steve Jobs exactly attacked by Sculley and other Apple executives for not delivering enough hot new products and resigned from the company a few weeks later.
synonym	0.0	Steve Jobs was attacked by Sculley and other Apple executives for not delivering enough hot new consumers and resigned from the company a few weeks later.
synonym	0.0	Steve Jobs was attacked by Sculley and other Apple executives for not delivering enough hot new proceeds and resigned from the company a few weeks later.
synonym	0.0	Steve Jobs was attacked by Sculley and other Apple executives for not delivering enough hot new proceeds and resigned from the company a few weeks later.
synonym	0.0	Steve Jobs was attacked by Sculley and other Apple executives for not delivering enough hot new proceeds and resigned from the company a few weeks later.
synonym	0.0	Steve Jobs was assault by Sculley and other Apple executives for not delivering enough hot new products and resigned from the company a few weeks later.
synonym	0.0	Steve Jobs was attacked by Sculley and other Apple executives for not delivering enough hot new products and retired from the company a few weeks later.
synonym	0.0	Steve Jobs was attacked by Sculley and other Apple executives for not delivering sufficiently hot new products and resigned from the company a few weeks later.
original	0.0	Traditionally, the Brahui of the Raisani tribe are in charge of the law and order situation through the Pass area. This tribe is still living in present day Balochistan in Pakistan.
synonym	0.0	Traditionally, the Brahui of the Raisani tribe are in charge of the legislation and order situation through the Pass area. This tribe is still living in present day Balochistan in Pakistan.
synonym	0.0	Traditionally, the Brahui of the Raisani tribe are in charge of the law and order situation through the Pass area. This tribe bears still living in present day Balochistan in Pakistan.
synonym	0.0	Traditionally, the Brahui of the Raisani tribe are in charge of the law and order situation through the Pass matters. This tribe is still living in present day Balochistan in Pakistan.
synonym	0.0	Traditionally, the Brahui of the Raisani tribe are in charging of the law and order situation through the Pass area. This tribe is still living in present day Balochistan in Pakistan.
synonym	0.0	Traditionally, the Brahui of the Raisani tribe are in charge of the law and order situation through the Pass region. This tribe is still living in present day Balochistan in Pakistan.
synonym	0.0	Traditionally, the Brahui of the Raisani tribe are in charging of the law and order situation through the Pass area. This tribe is still living in present day Balochistan in Pakistan.
synonym	0.0	Traditionally, the Brahui of the Raisani tribe are in charge of the legislation and order situation through the Pass area. This tribe is still living in present day Balochistan in Pakistan.
synonym	0.0	Traditionally, the Brahui of the Raisani tribe are in charge of the law and order situation through the Pass area. This tribe ceases still living in present day Balochistan in Pakistan.
synonym	0.0	Traditionally, the Brahui of the Raisani tribe are in charge of the law and order situation through the Pass area. This tribe is still receiving in present day Balochistan in Pakistan.
synonym	0.0	Traditionally, the Brahui of the Raisani tribe are in charge of the law and ordering situation through the Pass area. This tribe is still living in present day Balochistan in Pakistan.
synonym	0.0	Traditionally, the Brahui of the Raisani tribe are in charge of the law and order situation through the Pass area. This tribe is still subsistence in present day Balochistan in Pakistan.
synonym	0.0	Traditionally, the Brahui of the Raisani tribe are in charge of the law and order situation through the Pass area. This tribe is still existing in present day Balochistan in Pakistan.
synonym	0.0	Traditionally, the Brahui of the Raisani tribe are in charge of the law and order situation through the Pass area. This tribe is still living in current day Balochistan in Pakistan.
synonym	0.0	Traditionally, the Brahui of the Raisani tribe are in charge of the law and ordering situation through the Pass area. This tribe is still living in present day Balochistan in Pakistan.
synonym	0.0	Traditionally, the Brahui of the Raisani tribe are in charge of the law and order situation through the Pass area. This tribe is still living in present days Balochistan in Pakistan.
synonym	0.0	Traditionally, the Brahui of the Raisani tribe are in charge of the law and order situation through the Pass regions. This tribe is still living in present day Balochistan in Pakistan.
synonym	0.0	Traditionally, the Brahui of the Raisani tribe are in charge of the law and order situation through the Pass area. This tribesmen is still living in present day Balochistan in Pakistan.
synonym	0.0	Traditionally, the Brahui of the Raisani tribe are in charge of the law and order situation through the Pass area. This tribe is still living in present days Balochistan in Pakistan.
synonym	0.0	Traditionally, the Brahui of the Raisani tribe are in charge of the law and order situation through the Pass area. This tribe is still living in current day Balochistan in Pakistan.
synonym	0.0	Traditionally, the Brahui of the Raisani tribe are in charge of the law and order situation through the Pass area. This tribe brings still living in present day Balochistan in Pakistan.
synonym	0.0	Traditionally, the Brahui of the Raisani tribe are in charge of the law and order situation through the Pass area. This tribe is still reviving in present day Balochistan in Pakistan.
synonym	0.0	Traditionally, the Brahui of the Raisani tribe are in charge of the law and order situation through the Pass region. This tribe is still living in present day Balochistan in Pakistan.
synonym	0.0	Traditionally, the Brahui of the Raisani tribesmen are in charge of the law and order situation through the Pass area. This tribe is still living in present day Balochistan in Pakistan.
synonym	0.0	Traditionally, the Brahui of the Raisani tribe e in charge of the law and order situation through the Pass area. This tribe is still living in present day Balochistan in Pakistan.
synonym	0.0	Traditionally, the Brahui of the Raisani tribe are in charge of the law and order situation through the Pass area. This tribe is still evolving in present day Balochistan in Pakistan.
synonym	0.0	Traditionally, the Brahui of the Raisani tribe are in charging of the law and order situation through the Pass area. This tribe is still living in present day Balochistan in Pakistan.
synonym	0.0	Traditionally, the Brahui of the Raisani tribe are in charge of the law and order situation through the Pass area. This tribesmen is still living in present day Balochistan in Pakistan.
synonym	0.0	Traditionally, the Brahui of the Raisani tribe are in charge of the law and order situation through the Pass area. This tribe guarantees still living in present day Balochistan in Pakistan.
synonym	0.0	Traditionally, the Brahui of the Raisani tribe are in charge of the law and order situation through the Pass area. This tribe is still subsistence in present day Balochistan in Pakistan.
synonym	0.0	Traditionally, the Brahui of the Raisani tribesmen are in charge of the law and order situation through the Pass area. This tribe is still living in present day Balochistan in Pakistan.
synonym	0.0	Traditionally, the Brahui of the Raisani tribe are in charge of the law and order situation through the Pass area. This tribe is still living in current day Balochistan in Pakistan.
synonym	0.0	Traditionally, the Brahui of the Raisani tribe are in charge of the law and order situation through the Pass area. This tribe correspond still living in present day Balochistan in Pakistan.
original	0.0	The international humanitarian aid organization, Doctors Without Borders/Medecins Sans Frontieres (MSF), continues to treat victims of violence in all locations where it is present in Darfur.
synonym	0.0	The international humanitarian aid organizers, Doctors Without Borders / Medecins Sans Frontieres (MSF ), continues to treat victims of violence in all locations where it is present in Darfur.
synonym	0.0	The international humanitarian aid organization, Doctors Without Borders / Medecins Sans Frontieres (MSF ), continues to treat victimes of violence in all locations where it is present in Darfur.
synonym	0.0	The international humanitarian aid organization, Doctors Without Borders / Medecins Sans Frontieres (MSF ), continues to treat victims of crimes in all locations where it is present in Darfur.
synonym	0.0	The international human aid organization, Doctors Without Borders / Medecins Sans Frontieres (MSF ), continues to treat victims of violence in all locations where it is present in Darfur.
synonym	0.0	The international humanitarian aid organization, Doctors Without Borders / Medecins Sans Frontieres (MSF ), course to treat victims of violence in all locations where it is present in Darfur.
synonym	0.0	The international humanitarian aid organization, Doctors Without Borders / Medecins Sans Frontieres (MSF ), continuous to treat victims of violence in all locations where it is present in Darfur.
synonym	0.0	The international humanitarian aid organization, Doctors Without Borders / Medecins Sans Frontieres (MSF ), continues to mistreated victims of violence in all locations where it is present in Darfur.
synonym	0.0	The international humanitarian aid organization, Doctors Without Borders / Medecins Sans Frontieres (MSF ), continues to trafficking victims of violence in all locations where it is present in Darfur.
synonym	0.0	The international humanitarian aid organization, Doctors Without Borders / Medecins Sans Frontieres (MSF ), pursues to treat victims of violence in all locations where it is present in Darfur.
synonym	0.0	The international humanitarian assistance organization, Doctors Without Borders / Medecins Sans Frontieres (MSF ), continues to treat victims of violence in all locations where it is present in Darfur.
synonym	0.0	The international humanitarian aid organization, Doctors Without Borders / Medecins Sans Frontieres (MSF ), continues to treat victims of crimes in all locations where it is present in Darfur.
synonym	0.0	The international humanitarian assistance organization, Doctors Without Borders / Medecins Sans Frontieres (MSF ), continues to treat victims of violence in all locations where it is present in Darfur.
synonym	0.0	The international humanitarian aid organization, Doctors Without Borders / Medecins Sans Frontieres (MSF ), continues to treat victims of violence in all locations where it is current in Darfur.
synonym	0.0	The international humanitarian aid organization, Doctors Without Borders / Medecins Sans Frontieres (MSF ), continues to mistreated victims of violence in all locations where it is present in Darfur.
synonym	0.0	The international humanitarian aid organization, Doctors Without Borders / Medecins Sans Frontieres (MSF ), continues to treat victims of crimes in all locations where it is present in Darfur.
synonym	0.0	The international humanitarian aid organization, Doctors Without Borders / Medecins Sans Frontieres (MSF ), continues to treat perpetrators of violence in all locations where it is present in Darfur.
synonym	0.0	The international humanitarian aid organization, Doctors Without Borders / Medecins Sans Frontieres (MSF ), continues to treat victims of crimes in all locations where it is present in Darfur.
synonym	0.0	The international humanitarian aid organization, Doctors Without Borders / Medecins Sans Frontieres (MSF ), continues to treat victimes of violence in all locations where it is present in Darfur.
synonym	0.0	The international humanitarian aid organization, Doctors Without Borders / Medecins Sans Frontieres (MSF ), contributes to treat victims of violence in all locations where it is present in Darfur.
synonym	0.0	The international humanitarian aid corporations, Doctors Without Borders / Medecins Sans Frontieres (MSF ), continues to treat victims of violence in all locations where it is present in Darfur.
synonym	0.0	The international humanitarian aid organization, Doctors Without Borders / Medecins Sans Frontieres (MSF ), continual to treat victims of violence in all locations where it is present in Darfur.
synonym	0.0	The international humanitarian aid organization, Doctors Without Borders / Medecins Sans Frontieres (MSF ), underscores to treat victims of violence in all locations where it is present in Darfur.
synonym	0.0	The international humanitarian aid organization, Doctors Without Borders / Medecins Sans Frontieres (MSF ), continues to treat victims of violence in all locators where it is present in Darfur.
synonym	0.0	The international humanitarian aid organization, Doctors Without Borders / Medecins Sans Frontieres (MSF ), continues to treat victims of violence in all locations where it is current in Darfur.
synonym	0.0	The international humanitarian aid organization, Doctors Without Borders / Medecins Sans Frontieres (MSF ), continues to treat victims of violence in all locations where it is current in Darfur.
synonym	0.0	The international human aid organization, Doctors Without Borders / Medecins Sans Frontieres (MSF ), continues to treat victims of violence in all locations where it is present in Darfur.
synonym	0.0	The international humanitarian aid organization, Doctors Without Borders / Medecins Sans Frontieres (MSF ), continues to treat victims of violence in all locations where it becomes present in Darfur.
synonym	0.0	The international human aid organization, Doctors Without Borders / Medecins Sans Frontieres (MSF ), continues to treat victims of violence in all locations where it is present in Darfur.
synonym	0.0	The international humanitarian aid organization, Doctors Without Borders / Medecins Sans Frontieres (MSF ), continues to handled victims of violence in all locations where it is present in Darfur.
synonym	0.0	The international humanitarian aid corporations, Doctors Without Borders / Medecins Sans Frontieres (MSF ), continues to treat victims of violence in all locations where it is present in Darfur.
synonym	0.0	The international humanitarian aid organization, Doctors Without Borders / Medecins Sans Frontieres (MSF ), continues to treat perpetrators of violence in all locations where it is present in Darfur.
synonym	0.0	The international humanitarian aid organization, Doctors Without Borders / Medecins Sans Frontieres (MSF ), continues to treat victimes of violence in all locations where it is present in Darfur.
original	1.0	In a bowl, whisk together the eggs and sugar until completely blended and frothy.
synonym	1.0	In a bowl, whisk together the eggs and sugar until wholly blended and frothy.
synonym	1.0	In a bowl, whisk together the eggshells and sugar until completely blended and frothy.
synonym	1.0	In a bowl, whisk together the eggshells and sugar until completely blended and frothy.
synonym	1.0	In a bowl, whisk together the eggs and sugar until completely combined and frothy.
synonym	1.0	In a bowl, whisk together the eggs and sugar until perfectly blended and frothy.
synonym	1.0	In a bowl, whisk together the eggs and sugar until fully blended and frothy.
synonym	1.0	In a bowl, whisk together the eggshells and sugar until completely blended and frothy.
synonym	1.0	In a bowl, whisk together the eggshells and sugar until completely blended and frothy.
synonym	1.0	In a bowl, whisk together the eggs and sugar until entirely blended and frothy.
synonym	1.0	In a bowl, whisk together the eggs and sugar until perfectly blended and frothy.
synonym	1.0	In a bowl, whisk together the eggshells and sugar until completely blended and frothy.
synonym	1.0	In a bowl, whisk together the eggs and sugar until fully blended and frothy.
synonym	1.0	In a bowl, whisk together the eggs and sugar until completely mixed and frothy.
synonym	1.0	In a bowl, whisk together the eggs and sugar until completely combined and frothy.
synonym	1.0	In a bowl, whisk together the egg and sugar until completely blended and frothy.
synonym	1.0	In a bowl, whisk together the eggs and sugar until completely mixed and frothy.
synonym	1.0	In a bowl, whisk together the eggs and sugar until completely combined and frothy.
synonym	1.0	In a bowl, whisk together the eggs and sugar until utterly blended and frothy.
synonym	1.0	In a bowl, whisk together the eggs and sugar until utterly blended and frothy.
synonym	1.0	In a bowl, whisk together the eggshells and sugar until completely blended and frothy.
synonym	1.0	In a bowl, whisk together the eggs and sugar until completely mixed and frothy.
synonym	1.0	In a bowl, whisk together the eggs and sugar until totally blended and frothy.
synonym	1.0	In a bowl, whisk together the eggs and sugar until quite blended and frothy.
synonym	1.0	In a bowl, whisk together the eggs and sugar until completely combined and frothy.
synonym	1.0	In a bowl, whisk together the eggshells and sugar until completely blended and frothy.
synonym	1.0	In a bowl, whisk together the eggs and sugar until entirely blended and frothy.
synonym	1.0	In a bowl, whisk together the eggs and sugar until wholly blended and frothy.
synonym	1.0	In a bowl, whisk together the egg and sugar until completely blended and frothy.
synonym	1.0	In a bowl, whisk together the eggshells and sugar until completely blended and frothy.
synonym	1.0	In a bowl, whisk together the egg and sugar until completely blended and frothy.
synonym	1.0	In a bowl, whisk together the eggs and sugar until completely combined and frothy.
synonym	1.0	In a bowl, whisk together the egg and sugar until completely blended and frothy.
original	1.0	In Nigeria, by far the most populous country in sub-Saharan Africa, over 2.7 million people are infected with HIV.
synonym	1.0	In Nigeria, by far the most populous country in sub - Saharan Africa, over 2. 7 million people enable infected with HIV.
synonym	1.0	In Nigeria, by far the most populous country in sub - Saharan Africa, over 2. 7 million people are infection with HIV.
synonym	1.0	In Nigeria, by far the most populated country in sub - Saharan Africa, over 2. 7 million people are infected with HIV.
synonym	1.0	In Nigeria, by far the mostly populous country in sub - Saharan Africa, over 2. 7 million people are infected with HIV.
synonym	1.0	In Nigeria, by far the most populated country in sub - Saharan Africa, over 2. 7 million people are infected with HIV.
synonym	1.0	In Nigeria, by far the most populous country in sub - Saharan Africa, over 2. 7 million people are afflicted with HIV.
synonym	1.0	In Nigeria, by far the most populous country in sub - Saharan Africa, over 2. 7 million people are injured with HIV.
synonym	1.0	In Nigeria, by far the most populous country in sub - Saharan Africa, over 2. 7 million peoples are infected with HIV.
synonym	1.0	In Nigeria, by far the most populous country in sub - Saharan Africa, over 2. 7 million people describe infected with HIV.
synonym	1.0	In Nigeria, by far the most populous country in sub - Saharan Africa, over 2. 7 million people are affected with HIV.
synonym	1.0	In Nigeria, by far the most populous country in sub - Saharan Africa, over 2. 7 million peoples are infected with HIV.
synonym	1.0	In Nigeria, by far the most populous country in sub - Saharan Africa, over 2. 7 million people are stricken with HIV.
synonym	1.0	In Nigeria, by far the most populous country in sub - Saharan Africa, over 2. 7 million people learn infected with HIV.
synonym	1.0	In Nigeria, by far the most populous country in sub - Saharan Africa, over 2. 7 million people are injured with HIV.
synonym	1.0	In Nigeria, by far the most populous country in sub - Saharan Africa, over 2. 7 million people arise infected with HIV.
synonym	1.0	In Nigeria, by far the mostly populous country in sub - Saharan Africa, over 2. 7 million people are infected with HIV.
synonym	1.0	In Nigeria, by far the most populous country in sub - Saharan Africa, over 2. 7 million people disappear infected with HIV.
synonym	1.0	In Nigeria, by far the most populated country in sub - Saharan Africa, over 2. 7 million people are infected with HIV.
synonym	1.0	In Nigeria, by far the most populous country in sub - Saharan Africa, over 2. 7 million people are infection with HIV.
synonym	1.0	In Nigeria, by far the most populous country in sub - Saharan Africa, over 2. 7 million people are inflicted with HIV.
synonym	1.0	In Nigeria, by far the most populous country in sub - Saharan Africa, over 2. 7 million peoples are infected with HIV.
synonym	1.0	In Nigeria, by far the most populated country in sub - Saharan Africa, over 2. 7 million people are infected with HIV.
synonym	1.0	In Nigeria, by far the most populous country in sub - Saharan Africa, over 2. 7 million people believe infected with HIV.
synonym	1.0	In Nigeria, by far the most populous country in sub - Saharan Africa, over 2. 7 million people differ infected with HIV.
synonym	1.0	In Nigeria, by far the most populous country in sub - Saharan Africa, over 2. 7 million people are afflicted with HIV.
synonym	1.0	In Nigeria, by far the mostly populous country in sub - Saharan Africa, over 2. 7 million people are infected with HIV.
synonym	1.0	In Nigeria, by far the most populous country in sub - Saharan Africa, over 2. 7 million people are instances with HIV.
synonym	1.0	In Nigeria, by far the most populous country in sub - Saharan Africa, over 2. 7 million people are stricken with HIV.
synonym	1.0	In Nigeria, by far the most populous country in sub - Saharan Africa, over 2. 7 million people are affected with HIV.
synonym	1.0	In Nigeria, by far the most populous country in sub - Saharan Africa, over 2. 7 million people are inflicted with HIV.
synonym	1.0	In Nigeria, by far the most populated country in sub - Saharan Africa, over 2. 7 million people are infected with HIV.
synonym	1.0	In Nigeria, by far the most populous country in sub - Saharan Africa, over 2. 7 million les are infected with HIV.
original	0.0	A jury is slated to decide for the first time whether Jack Kevorkian, famed as "Dr. Death," has violated Michigan's assisted-suicide ban, while the state continues to grapple with the issue of what to allow when the ill want to end their pain by ending their lives.
synonym	0.0	A jury is slated to decide for the firstly time whether Jack Kevorkian, famed as " Dr. Death, " has violated Michigan ' s assisted - suicide ban, while the state continues to grapple with the issue of what to allow when the ill want to end their pain by ending their lives.
synonym	0.0	A jury is slated to decide for the first time whether Jack Kevorkian, famed as " Dr. Death, " has violated Michigan ' s assisted - suicide ban, while the state continues to grapple with the issue of what to allow when the ill want to end their pain by extending their lives.
synonym	0.0	A jury is allocated to decide for the first time whether Jack Kevorkian, famed as " Dr. Death, " has violated Michigan ' s assisted - suicide ban, while the state continues to grapple with the issue of what to allow when the ill want to end their pain by ending their lives.
synonym	0.0	A jury is mandated to decide for the first time whether Jack Kevorkian, famed as " Dr. Death, " has violated Michigan ' s assisted - suicide ban, while the state continues to grapple with the issue of what to allow when the ill want to end their pain by ending their lives.
synonym	0.0	A jury is slated to decide for the first time whether Jack Kevorkian, famed as " Dr. Death, " has violated Michigan ' s assisted - suicide ban, while the state continues to grapple with the issue of what to allow when the ill want to end their pain by ending their lifetimes.
synonym	0.0	A jury is slated to decide for the first time whether Jack Kevorkian, famed as " Dr. Death, " has violated Michigan ' s assisted - suicide ban, while the state continues to grapple with the issue of what to authorises when the ill want to end their pain by ending their lives.
synonym	0.0	A jury is slated to decide for the first time whether Jack Kevorkian, famed as " Dr. Death, " has violated Michigan ' s assisted - suicide ban, while the state continues to grapple with the issue of what to allow when the ill want to end their pain by concluded their lives.
synonym	0.0	A jury is slated to decide for the first time whether Jack Kevorkian, famed as " Dr. Death, " has violated Michigan ' s assisted - suicide ban, while the state continues to grapple with the questions of what to allow when the ill want to end their pain by ending their lives.
synonym	0.0	A jury is slated to decide for the first time whether Jack Kevorkian, famed as " Dr. Death, " has violated Michigan ' s assisted - suicide ban, while the state continues to grapple with the issue of what to allow when the ill likes to end their pain by ending their lives.
synonym	0.0	A jury is slated to decide for the first time whether Jack Kevorkian, famed as " Dr. Death, " has violated Michigan ' s assisted - suicide ban, while the state proceeds to grapple with the issue of what to allow when the ill want to end their pain by ending their lives.
synonym	0.0	A jury is slated to decide for the first time whether Jack Kevorkian, famed as " Dr. Death, " has violated Michigan ' s assisted - suicide prohibition, while the state continues to grapple with the issue of what to allow when the ill want to end their pain by ending their lives.
synonym	0.0	A jury is slated to decide for the first time whether Jack Kevorkian, famed as " Dr. Death, " has violated Michigan ' s assisted - suicide ban, while the state continues to grapple with the issue of what to permit when the ill want to end their pain by ending their lives.
synonym	0.0	A jury is slated to decide for the first time whether Jack Kevorkian, famed as " Dr. Death, " has violated Michigan ' s assisted - suicide ban, while the state continues to grapple with the issue of what to allow when the ill want to finished their pain by ending their lives.
synonym	0.0	A jury is slated to decide for the first time whether Jack Kevorkian, famed as " Dr. Death, " has violated Michigan ' s assisted - suicide ban, while the state continues to grapple with the issue of what to allow when the ill want to finalized their pain by ending their lives.
synonym	0.0	A jury is slated to decide for the first time whether Jack Kevorkian, famed as " Dr. Death, " has violated Michigan ' s assisted - suicide ban, whilst the state continues to grapple with the issue of what to allow when the ill want to end their pain by ending their lives.
synonym	0.0	A jury is slated to decide for the first time whether Jack Kevorkian, famed as " Dr. Death, " provides violated Michigan ' s assisted - suicide ban, while the state continues to grapple with the issue of what to allow when the ill want to end their pain by ending their lives.
synonym	0.0	A jury is slated to decide for the first time whether Jack Kevorkian, famed as " Dr. Death, " has violated Michigan ' s assisted - suicide ban, while the state continues to grapple with the questions of what to allow when the ill want to end their pain by ending their lives.
synonym	0.0	A jury is slated to decide for the first time whether Jack Kevorkian, famed as " Dr. Death, " has violated Michigan ' s assisted - suicide ban, while the state continues to grapple with the issue of what to allow when the ill likes to end their pain by ending their lives.
synonym	0.0	A jury is slated to decide for the first time whether Jack Kevorkian, famed as " Dr. Death, " has violated Michigan ' s assisted - suicide ban, while the state continues to grapple with the matters of what to allow when the ill want to end their pain by ending their lives.
synonym	0.0	A jury is slated to decide for the first time whether Jack Kevorkian, famed as " Dr. Death, " has incompatible Michigan ' s assisted - suicide ban, while the state continues to grapple with the issue of what to allow when the ill want to end their pain by ending their lives.
synonym	0.0	A jury is slated to decide for the firstly time whether Jack Kevorkian, famed as " Dr. Death, " has violated Michigan ' s assisted - suicide ban, while the state continues to grapple with the issue of what to allow when the ill want to end their pain by ending their lives.
synonym	0.0	A jury is slated to decide for the first time whether Jack Kevorkian, famed as " Dr. Death, " has violated Michigan ' s assisted - suicide ban, while the state continues to grapple with the issue of what to allow when the ill want to end their pain by ending their lifetimes.
synonym	0.0	A jury is slated to decide for the first time whether Jack Kevorkian, famed as " Dr. Death, " has violated Michigan ' s assisted - suicide ban, while the state continues to grapple with the issue of what to authorises when the ill want to end their pain by ending their lives.
synonym	0.0	A jury is slated to decide for the first time whether Jack Kevorkian, famed as " Dr. Death, " has undermined Michigan ' s assisted - suicide ban, while the state continues to grapple with the issue of what to allow when the ill want to end their pain by ending their lives.
synonym	0.0	A jury is slated to decide for the first time whether Jack Kevorkian, famed as " Dr. Death, " has violated Michigan ' s substantiated - suicide ban, while the state continues to grapple with the issue of what to allow when the ill want to end their pain by ending their lives.
synonym	0.0	A jury is slated to decide for the first time whether Jack Kevorkian, famed as " Dr. Death, " has undermined Michigan ' s assisted - suicide ban, while the state continues to grapple with the issue of what to allow when the ill want to end their pain by ending their lives.
synonym	0.0	A jury is slated to decide for the first time whether Jack Kevorkian, famed as " Dr. Death, " actual violated Michigan ' s assisted - suicide ban, while the state continues to grapple with the issue of what to allow when the ill want to end their pain by ending their lives.
synonym	0.0	A jury is slated to decide for the first time whether Jack Kevorkian, famed as " Dr. Death, " has violated Michigan ' s assisted - suicide ban, while the state continues to grapple with the issue of what to allow when the ill likes to end their pain by ending their lives.
synonym	0.0	A jury is slated to decide for the first time whether Jack Kevorkian, famed as " Dr. Death, " has violated Michigan ' s assisted - suicide ban, while the state continues to grapple with the issue of what to allow when the ill want to end their pain by ending their livelihoods.
synonym	0.0	A jury is mandated to decide for the first time whether Jack Kevorkian, famed as " Dr. Death, " has violated Michigan ' s assisted - suicide ban, while the state continues to grapple with the issue of what to allow when the ill want to end their pain by ending their lives.
synonym	0.0	A jury is slated to determining for the first time whether Jack Kevorkian, famed as " Dr. Death, " has violated Michigan ' s assisted - suicide ban, while the state continues to grapple with the issue of what to allow when the ill want to end their pain by ending their lives.
synonym	0.0	A jury is slated to decide for the first time whether Jack Kevorkian, famed as " Dr. Death, " has violated Michigan ' s assisted - suicide ban, while the state continues to grapple with the issue of what to enable when the ill want to end their pain by ending their lives.
original	0.0	Take consumer products giant Procter and Gamble. Even with a $1.8 billion Research and Development budget, it still manages 500 active partnerships each year, many of them with small companies.
synonym	0.0	Take consumer products giant Procter and Gamble. Even with a $ 1. 8 billion Research and Development appropriations, it still manages 500 active partnerships each year, many of them with small companies.
synonym	0.0	Take consumer products giant Procter and Gamble. Even with a $ 1. 8 billion Research and Development budget, it still privileges 500 active partnerships each year, many of them with small companies.
synonym	0.0	Take consumer producing giant Procter and Gamble. Even with a $ 1. 8 billion Research and Development budget, it still manages 500 active partnerships each year, many of them with small companies.
synonym	0.0	Take consumer products giant Procter and Gamble. Even with a $ 1. 8 billion Research and Development budget, it still manages 500 active partnerships each year, many of them with small operations.
synonym	0.0	Take consumer products giant Procter and Gamble. Even with a $ 1. 8 billion Research and Development budgetary, it still manages 500 active partnerships each year, many of them with small companies.
synonym	0.0	Take consumer products giant Procter and Gamble. Even with a $ 1. 8 billion Research and Development budget, it still manages 500 active participants each year, many of them with small companies.
synonym	0.0	Take consumer products giant Procter and Gamble. Even with a $ 1. 8 billion Research and Development budget, it still manages 500 active partnerships each year, many of them with small corporations.
synonym	0.0	Take consumer products giant Procter and Gamble. Even with a $ 1. 8 billion Research and Development budget, it still manages 500 proactive partnerships each year, many of them with small companies.
synonym	0.0	Take consumer products giant Procter and Gamble. Even with a $ 1. 8 billion Research and Development budget, it still manages 500 proactive partnerships each year, many of them with small companies.
synonym	0.0	Take consumer products giant Procter and Gamble. Even with a $ 1. 8 billion Research and Development budget, it still administrator 500 active partnerships each year, many of them with small companies.
synonym	0.0	Take consumer products giant Procter and Gamble. Even with a $ 1. 8 billion Research and Development budget, it still assumes 500 active partnerships each year, many of them with small companies.
synonym	0.0	Take consumer products giant Procter and Gamble. Even with a $ 1. 8 billion Research and Development budget, it still manages 500 active partnerships each year, many of them with small scale companies.
synonym	0.0	Take consumer products giant Procter and Gamble. Even with a $ 1. 8 billion Research and Development budget, it still manages 500 proactive partnerships each year, many of them with small companies.
synonym	0.0	Take consumer products giant Procter and Gamble. Even with a $ 1. 8 billion Research and Development budget, it still manages 500 active partnerships each year, many of them with small compagnies.
synonym	0.0	Take consumer products giant Procter and Gamble. Even with a $ 1. 8 billion Research and Development budgetary, it still manages 500 active partnerships each year, many of them with small companies.
synonym	0.0	Take consumer products giant Procter and Gamble. Even with a $ 1. 8 billion Research and Development budget, it still manages 500 active partnerships each year, many of them with small manufacturers.
synonym	0.0	Take consumer products giant Procter and Gamble. Even with a $ 1. 8 billion Research and Development budget, it still manages 500 proactive partnerships each year, many of them with small companies.
synonym	0.0	Take consumer products giant Procter and Gamble. Even with a $ 1. 8 billion Research and Development budget, it still implements 500 active partnerships each year, many of them with small companies.
synonym	0.0	Take consumer products giant Procter and Gamble. Even with a $ 1. 8 billion Research and Development budget, it still manages 500 active partnerships each year, many of them with small scale companies.
synonym	0.0	Take consumer products giant Procter and Gamble. Even with a $ 1. 8 billion Research and Development budgeting, it still manages 500 active partnerships each year, many of them with small companies.
synonym	0.0	Take consumer products giant Procter and Gamble. Even with a $ 1. 8 billion Research and Development budget, it still manages 500 active partnerships each year, many of them with small compagnies.
synonym	0.0	Take consumer products giant Procter and Gamble. Even with a $ 1. 8 billion Research and Development budget, it still addresses 500 active partnerships each year, many of them with small companies.
synonym	0.0	Take consumer products giant Procter and Gamble. Even with a $ 1. 8 billion Research and Development budget, it still supervises 500 active partnerships each year, many of them with small companies.
synonym	0.0	Take consumer products giant Procter and Gamble. Even with a $ 1. 8 billion Research and Development budget, it still manages 500 active strategies each year, many of them with small companies.
synonym	0.0	Take consumer products giant Procter and Gamble. Even with a $ 1. 8 billion Research and Development budget, it still manages 500 active alliances each year, many of them with small companies.
synonym	0.0	Take consumer products giant Procter and Gamble. Even with a $ 1. 8 billion Research and Development budget, it still manages 500 proactive partnerships each year, many of them with small companies.
synonym	0.0	Take consumer producing giant Procter and Gamble. Even with a $ 1. 8 billion Research and Development budget, it still manages 500 active partnerships each year, many of them with small companies.
synonym	0.0	Take consumer products giant Procter and Gamble. Even with a $ 1. 8 billion Research and Development budget, it still manages 500 proactive partnerships each year, many of them with small companies.
synonym	0.0	Take consumer proceeds giant Procter and Gamble. Even with a $ 1. 8 billion Research and Development budget, it still manages 500 active partnerships each year, many of them with small companies.
synonym	0.0	Take consumer by products giant Procter and Gamble. Even with a $ 1. 8 billion Research and Development budget, it still manages 500 active partnerships each year, many of them with small companies.
synonym	0.0	Take consumer products giant Procter and Gamble. Even with a $ 1. 8 billion Research and Development budget, it still examines 500 active partnerships each year, many of them with small companies.
synonym	0.0	Take consumer products giant Procter and Gamble. Even with a $ 1. 8 billion Research and Development budget, it still governs 500 active partnerships each year, many of them with small companies.
original	1.0	Deceased U.S. soldiers and their effects were evacuated to Japan and then shipped home in refrigerated containers for interment in the U.S.
synonym	1.0	Deceased U. S. soldiers and their effects were evacuated to Japan and thereafter shipped home in refrigerated containers for interment in the U. S.
synonym	1.0	Deceased U. S. soldiers and their effects were evacuated to Japan and then shipped house in refrigerated containers for interment in the U. S.
synonym	1.0	Deceased U. S. soldiers and their consequences were evacuated to Japan and then shipped home in refrigerated containers for interment in the U. S.
synonym	1.0	Deceased U. S. policemen and their effects were evacuated to Japan and then shipped home in refrigerated containers for interment in the U. S.
synonym	1.0	Deceased U. S. soldiers and their effects corresponded evacuated to Japan and then shipped home in refrigerated containers for interment in the U. S.
synonym	1.0	Deceased U. S. soldiers and their effects were evacuated to Japan and subsequently shipped home in refrigerated containers for interment in the U. S.
synonym	1.0	Deceased U. S. soldiers and their effects becoming evacuated to Japan and then shipped home in refrigerated containers for interment in the U. S.
synonym	1.0	Deceased U. S. soldiers and their effects were evacuated to Japan and then shipped house in refrigerated containers for interment in the U. S.
synonym	1.0	Deceased U. S. soldiers and their effects were evacuated to Japan and then shipped home in refrigerated preparations for interment in the U. S.
synonym	1.0	Deceased U. S. sailors and their effects were evacuated to Japan and then shipped home in refrigerated containers for interment in the U. S.
synonym	1.0	Deceased U. S. soldiers and their effects were evacuated to Japan and then dispatched home in refrigerated containers for interment in the U. S.
synonym	1.0	Deceased U. S. soldiers and their effects were evacuated to Japan and subsequently shipped home in refrigerated containers for interment in the U. S.
synonym	1.0	Deceased U. S. soldiers and their effects were relocated to Japan and then shipped home in refrigerated containers for interment in the U. S.
synonym	1.0	Deceased U. S. soldiers and their effects observed evacuated to Japan and then shipped home in refrigerated containers for interment in the U. S.
synonym	1.0	Deceased U. S. soldiers and their effects were evacuated to Japan and then shipped house in refrigerated containers for interment in the U. S.
synonym	1.0	Deceased U. S. soldiers and their effects were left to Japan and then shipped home in refrigerated containers for interment in the U. S.
synonym	1.0	Deceased U. S. commanders and their effects were evacuated to Japan and then shipped home in refrigerated containers for interment in the U. S.
synonym	1.0	Deceased U. S. soldiers and their effects were evacuated to Japan and then shipped home in refrigerated cookers for interment in the U. S.
synonym	1.0	Deceased U. S. soldiers and their effects described evacuated to Japan and then shipped home in refrigerated containers for interment in the U. S.
synonym	1.0	Deceased U. S. soldiers and their effects were evacuated to Japan and then shipped house in refrigerated containers for interment in the U. S.
synonym	1.0	Deceased U. S. soldiers and their effects were accommodated to Japan and then shipped home in refrigerated containers for interment in the U. S.
synonym	1.0	Deceased U. S. soldiers and their effects were relocated to Japan and then shipped home in refrigerated containers for interment in the U. S.
synonym	1.0	Deceased U. S. soldiers and their effects were evacuated to Japan and then shipped home in chilled containers for interment in the U. S.
synonym	1.0	Deceased U. S. soldiers and their effects were evacuated to Japan and subsequently shipped home in refrigerated containers for interment in the U. S.
synonym	1.0	Deceased U. S. soldiers and their effects were evacuated to Japan and then shipped home in refrigerated containing for interment in the U. S.
synonym	1.0	Deceased U. S. soldiers and their effects were evacuated to Japan and thereafter shipped home in refrigerated containers for interment in the U. S.
synonym	1.0	Deceased U. S. soldiers and their effects were travelled to Japan and then shipped home in refrigerated containers for interment in the U. S.
synonym	1.0	Deceased U. S. soldiers and their effects were evacuated to Japan and thereafter shipped home in refrigerated containers for interment in the U. S.
synonym	1.0	Deceased U. S. soldiers and their effects mechanisms evacuated to Japan and then shipped home in refrigerated containers for interment in the U. S.
synonym	1.0	Deceased U. S. soldiers and their effects were evacuated to Japan and thereafter shipped home in refrigerated containers for interment in the U. S.
synonym	1.0	Deceased U. S. soldiers and their effects were evacuated to Japan and subsequently shipped home in refrigerated containers for interment in the U. S.
synonym	1.0	Deceased U. S. soldiers and their effects were deported to Japan and then shipped home in refrigerated containers for interment in the U. S.
original	1.0	Mice given a substance found in red wine lived longer despite a fatty diet, a study shows.
synonym	1.0	Mice given a substance found in red wine lived longer notwithstanding a fatty diet, a study shows.
synonym	1.0	Mice given a substance recommendation in red wine lived longer despite a fatty diet, a study shows.
synonym	1.0	Mice given a substance found in red wine lived long despite a fatty diet, a study shows.
synonym	1.0	Mice given a substance found in red wine lived long despite a fatty diet, a study shows.
synonym	1.0	Mice given a substance found in red wine lived longer despite a fatty diet, a study annotations.
synonym	1.0	Mice investigated a substance found in red wine lived longer despite a fatty diet, a study shows.
synonym	1.0	Mice given a substance found in red wine lived long despite a fatty diet, a study shows.
synonym	1.0	Mice given a substance found in red wine lived longer notwithstanding a fatty diet, a study shows.
synonym	1.0	Mice given a substance found in red wine lived long despite a fatty diet, a study shows.
synonym	1.0	Mice has a substance found in red wine lived longer despite a fatty diet, a study shows.
synonym	1.0	Mice given a substance found in red wine lived longer despite a fatty diet, a study suggests.
synonym	1.0	Mice given a substance found in red wine lived longer despite a fatty diet, a studying shows.
synonym	1.0	Mice given a substance discover in red wine lived longer despite a fatty diet, a study shows.
synonym	1.0	Mice have a substance found in red wine lived longer despite a fatty diet, a study shows.
synonym	1.0	Mice given a substance found in red wine lived longer despite a fatty diet, a studying shows.
synonym	1.0	Mice believed a substance found in red wine lived longer despite a fatty diet, a study shows.
synonym	1.0	Mice given a substance found in red wine lived longer despite a fatty diet, a study attest.
synonym	1.0	Mice given a substance found in red wine lived longer despite a fat diet, a study shows.
synonym	1.0	Mice incorporated a substance found in red wine lived longer despite a fatty diet, a study shows.
synonym	1.0	Mice given a substance found in red wine lived longer despite a fatty diet, a studying shows.
synonym	1.0	Mice given a substance found in red wine lived long despite a fatty diet, a study shows.
synonym	1.0	Mice incorporated a substance found in red wine lived longer despite a fatty diet, a study shows.
synonym	1.0	Mice given a substance found in red wine lived long despite a fatty diet, a study shows.
synonym	1.0	Mice received a substance found in red wine lived longer despite a fatty diet, a study shows.
synonym	1.0	Mice given a substance found in red wine lived longer despite a fatty diet, a study evidence.
synonym	1.0	Mice given a substance found in red wine reside longer despite a fatty diet, a study shows.
synonym	1.0	Mice given a substance found in red wine delivered longer despite a fatty diet, a study shows.
synonym	1.0	Mice given a substance found in red wine lived longer notwithstanding a fatty diet, a study shows.
synonym	1.0	Mice given a substance documentation in red wine lived longer despite a fatty diet, a study shows.
synonym	1.0	Mice given a substance discover in red wine lived longer despite a fatty diet, a study shows.
synonym	1.0	Mice given a substance found in red wine lived longer despite a fatty diet, a studying shows.
synonym	1.0	Mice given a substance found in red wine lived longer despite a fat diet, a study shows.
original	0.0	Charles de Gaulle died in 1970 at the age of eighty. He was thus fifty years old when, as an unknown officer recently promoted to the (temporary) rank of brigadier general, he made his famous broadcast from London rejecting the capitulation of France to the Nazis after the debacle of May-June 1940.
synonym	0.0	Charles de Gaulle died in 1970 at the aged of eighty. He was thus fifty years old when, as an unknown officer recently promoted to the (temporary) rank of brigadier general, he made his famous broadcast from London rejecting the capitulation of France to the Nazis after the debacle of May - June 1940.
synonym	0.0	Charles de Gaulle died in 1970 at the age of eighty. He was thus fifty years old when, as an unknown officer recently promoted to the (temporary) rank of brigadier general, he made his famous broadcast from London rejecting the surrender of France to the Nazis after the debacle of May - June 1940.
synonym	0.0	Charles de Gaulle died in 1970 at the aged of eighty. He was thus fifty years old when, as an unknown officer recently promoted to the (temporary) rank of brigadier general, he made his famous broadcast from London rejecting the capitulation of France to the Nazis after the debacle of May - June 1940.
synonym	0.0	Charles de Gaulle died in 1970 at the age of eighty. He was thus fifty years old when, as an unknown officials recently promoted to the (temporary) rank of brigadier general, he made his famous broadcast from London rejecting the capitulation of France to the Nazis after the debacle of May - June 1940.
synonym	0.0	Charles de Gaulle died in 1970 at the age of eighty. He was thus 50 years old when, as an unknown officer recently promoted to the (temporary) rank of brigadier general, he made his famous broadcast from London rejecting the capitulation of France to the Nazis after the debacle of May - June 1940.
synonym	0.0	Charles de Gaulle died in 1970 at the age of eighty. He was thus fifty years old when, as an unknown officer recently promoted to the (temporary) rank of brigadier general, he made his famous broadcast from London rejecting the surrender of France to the Nazis after the debacle of May - June 1940.
synonym	0.0	Charles de Gaulle died in 1970 at the age of eighty. He was thus fifty years old when, as an unknown officer recently promoted to the (temporary) rank of brigadier general, he maketh his famous broadcast from London rejecting the capitulation of France to the Nazis after the debacle of May - June 1940.
synonym	0.0	Charles de Gaulle died in 1970 at the aged of eighty. He was thus fifty years old when, as an unknown officer recently promoted to the (temporary) rank of brigadier general, he made his famous broadcast from London rejecting the capitulation of France to the Nazis after the debacle of May - June 1940.
synonym	0.0	Charles de Gaulle died in 1970 at the age of eighty. He was thus fifty years old when, as an unknown officer recently promoted to the (temporary) rank of brigadier general, he made his well known broadcast from London rejecting the capitulation of France to the Nazis after the debacle of May - June 1940.
synonym	0.0	Charles de Gaulle died in 1970 at the age of eighty. He was thus fifty years old when, as an unknown officer recently promoted to the (temporary) rank of brigadier general, he made his famous broadcasting from London rejecting the capitulation of France to the Nazis after the debacle of May - June 1940.
synonym	0.0	Charles de Gaulle died in 1970 at the age of eighty. He was thus fifty years old when, as an unknown officer recently promoted to the (temporary) ranking of brigadier general, he made his famous broadcast from London rejecting the capitulation of France to the Nazis after the debacle of May - June 1940.
synonym	0.0	Charles de Gaulle died in 1970 at the age of eighty. He was thus fifty years old when, as an unknown officer recently promoted to the (temporary) rank of brigadier general, he made his famous broadcast from London rejecting the surrender of France to the Nazis after the debacle of May - June 1940.
synonym	0.0	Charles de Gaulle died in 1970 at the age of eighty. He was thereby fifty years old when, as an unknown officer recently promoted to the (temporary) rank of brigadier general, he made his famous broadcast from London rejecting the capitulation of France to the Nazis after the debacle of May - June 1940.
synonym	0.0	Charles de Gaulle died in 1970 at the age of eighty. He was thus fifty years old when, as an unknown officer recently promoted to the (temporary) rank of brigadier generalities, he made his famous broadcast from London rejecting the capitulation of France to the Nazis after the debacle of May - June 1940.
synonym	0.0	Charles de Gaulle died in 1970 at the age of 80. He was thus fifty years old when, as an unknown officer recently promoted to the (temporary) rank of brigadier general, he made his famous broadcast from London rejecting the capitulation of France to the Nazis after the debacle of May - June 1940.
synonym	0.0	Charles de Gaulle died in 1970 at the age of eighty. He was thus fifty years old when, as an unknown officer recently promoted to the (temporary) rank of brigadier general, he made his famous broadcast from London projecting the capitulation of France to the Nazis after the debacle of May - June 1940.
synonym	0.0	Charles de Gaulle died in 1970 at the age of eighty. He was thus 50 years old when, as an unknown officer recently promoted to the (temporary) rank of brigadier general, he made his famous broadcast from London rejecting the capitulation of France to the Nazis after the debacle of May - June 1940.
synonym	0.0	Charles de Gaulle died in 1970 at the age of eighty. He was thus fifty careers old when, as an unknown officer recently promoted to the (temporary) rank of brigadier general, he made his famous broadcast from London rejecting the capitulation of France to the Nazis after the debacle of May - June 1940.
synonym	0.0	Charles de Gaulle murder in 1970 at the age of eighty. He was thus fifty years old when, as an unknown officer recently promoted to the (temporary) rank of brigadier general, he made his famous broadcast from London rejecting the capitulation of France to the Nazis after the debacle of May - June 1940.
synonym	0.0	Charles de Gaulle died in 1970 at the age of eighty. He was thus fifty years old when, as an unidentified officer recently promoted to the (temporary) rank of brigadier general, he made his famous broadcast from London rejecting the capitulation of France to the Nazis after the debacle of May - June 1940.
synonym	0.0	Charles de Gaulle died in 1970 at the age of eighty. He was thus fifty years old when, as an unknown officer recently promoted to the (temporary) rank of brigadier general, he made his famous broadcasting from London rejecting the capitulation of France to the Nazis after the debacle of May - June 1940.
synonym	0.0	Charles de Gaulle died in 1970 at the age of eighty. He was thus fifty years old when, as an unknown officer recently promoted to the (temporary) rank of brigadier general, he made his famous broadcast from London reiterating the capitulation of France to the Nazis after the debacle of May - June 1940.
synonym	0.0	Charles de Gaulle died in 1970 at the age of eighty. He was thus 50 years old when, as an unknown officer recently promoted to the (temporary) rank of brigadier general, he made his famous broadcast from London rejecting the capitulation of France to the Nazis after the debacle of May - June 1940.
synonym	0.0	Charles de Gaulle deaths in 1970 at the age of eighty. He was thus fifty years old when, as an unknown officer recently promoted to the (temporary) rank of brigadier general, he made his famous broadcast from London rejecting the capitulation of France to the Nazis after the debacle of May - June 1940.
synonym	0.0	Charles de Gaulle died in 1970 at the age of eighty. He was thus fifty years old when, as an unknown officer recently promoted to the (temporary) rank of brigadier general, he made his famous broadcasting from London rejecting the capitulation of France to the Nazis after the debacle of May - June 1940.
synonym	0.0	Charles de Gaulle died in 1970 at the age of eighty. He was therefore fifty years old when, as an unknown officer recently promoted to the (temporary) rank of brigadier general, he made his famous broadcast from London rejecting the capitulation of France to the Nazis after the debacle of May - June 1940.
synonym	0.0	Charles de Gaulle killed in 1970 at the age of eighty. He was thus fifty years old when, as an unknown officer recently promoted to the (temporary) rank of brigadier general, he made his famous broadcast from London rejecting the capitulation of France to the Nazis after the debacle of May - June 1940.
synonym	0.0	Charles de Gaulle died in 1970 at the age of eighty. He was thus fifty years old when, as an unknown officer recently promoted to the (temporary) rank of brigadier general, he made his famous broadcast from London resisting the capitulation of France to the Nazis after the debacle of May - June 1940.
synonym	0.0	Charles de Gaulle died in 1970 at the age of eighty. He was thus fifty years old when, as an unidentified officer recently promoted to the (temporary) rank of brigadier general, he made his famous broadcast from London rejecting the capitulation of France to the Nazis after the debacle of May - June 1940.
synonym	0.0	Charles de Gaulle died in 1970 at the age of eighty. He was thus fifty years old when, as an unknown officer recently prompted to the (temporary) rank of brigadier general, he made his famous broadcast from London rejecting the capitulation of France to the Nazis after the debacle of May - June 1940.
synonym	0.0	Charles de Gaulle died in 1970 at the age of eighty. He nothing thus fifty years old when, as an unknown officer recently promoted to the (temporary) rank of brigadier general, he made his famous broadcast from London rejecting the capitulation of France to the Nazis after the debacle of May - June 1940.
synonym	0.0	Charles de Gaulle died in 1970 at the age of eighty. He was thus fifty years old when, as an unknown officer recently promoted to the (temporary) rank of brigadier generalities, he made his famous broadcast from London rejecting the capitulation of France to the Nazis after the debacle of May - June 1940.
original	0.0	Teenage sensation Wayne Rooney powered England into the quarter-finals of Euro 2004 with two goals in Monday's 4-2 defeat of Croatia and they were joined in the last eight by champions France who beat Switzerland 3-1.
synonym	0.0	Teenage sensation Wayne Rooney powered England into the quarter - finals of Euro 2004 with two things in Monday ' s 4 - 2 defeat of Croatia and they were joined in the last eight by champions France who beat Switzerland 3 - 1.
synonym	0.0	Teenage sensation Wayne Rooney powered England into the quarter - finals of Euro 2004 with two goals in Monday ' s 4 - 2 defeat of Croatia and they were joined in the last eight by champions France who battered Switzerland 3 - 1.
synonym	0.0	Teenage sensation Wayne Rooney powered England into the quarter - qualifications of Euro 2004 with two goals in Monday ' s 4 - 2 defeat of Croatia and they were joined in the last eight by champions France who beat Switzerland 3 - 1.
synonym	0.0	Teenage sensation Wayne Rooney administered England into the quarter - finals of Euro 2004 with two goals in Monday ' s 4 - 2 defeat of Croatia and they were joined in the last eight by champions France who beat Switzerland 3 - 1.
synonym	0.0	Teenage sensation Wayne Rooney progressed England into the quarter - finals of Euro 2004 with two goals in Monday ' s 4 - 2 defeat of Croatia and they were joined in the last eight by champions France who beat Switzerland 3 - 1.
synonym	0.0	Teenage sensation Wayne Rooney powered England into the quarter - finals of Euro 2004 with two goals in Monday ' s 4 - 2 defeat of Croatia and they were joined in the last eight by championships France who beat Switzerland 3 - 1.
synonym	0.0	Teenage sensation Wayne Rooney powered England into the quarter - finals of Euro 2004 with two goals in Monday ' s 4 - 2 defeat of Croatia and they enabled joined in the last eight by champions France who beat Switzerland 3 - 1.
synonym	0.0	Teenage sensation Wayne Rooney powered England into the quarter - finals of Euro 2004 with two goals in Monday ' s 4 - 2 defeat of Croatia and they were joined in the last eight by champions France who battered Switzerland 3 - 1.
synonym	0.0	Teenage sensation Wayne Rooney powered England into the quarter - finals of Euro 2004 with two goals in Monday ' s 4 - 2 defeat of Croatia and they were joined in the last eight by champions France who defeated Switzerland 3 - 1.
synonym	0.0	Teenage sensation Wayne Rooney powered England into the quarter - finals of Euro 2004 with two goals in Monday ' s 4 - 2 defeat of Croatia and they were joined in the last eight by champions France who eliminated Switzerland 3 - 1.
synonym	0.0	Teenage sensation Wayne Rooney empowered England into the quarter - finals of Euro 2004 with two goals in Monday ' s 4 - 2 defeat of Croatia and they were joined in the last eight by champions France who beat Switzerland 3 - 1.
synonym	0.0	Teenage sensation Wayne Rooney powered England into the quarter - finals of Euro 2004 with two goals in Monday ' s 4 - 2 defeat of Croatia and they were joined in the last eight by champions France who defeated Switzerland 3 - 1.
synonym	0.0	Teenage sensation Wayne Rooney powered England into the quarter - finals of Euro 2004 with two goals in Monday ' s 4 - 2 defeat of Croatia and they were joined in the last eight by champions France who eliminated Switzerland 3 - 1.
synonym	0.0	Teenage sensation Wayne Rooney reinvigorated England into the quarter - finals of Euro 2004 with two goals in Monday ' s 4 - 2 defeat of Croatia and they were joined in the last eight by champions France who beat Switzerland 3 - 1.
synonym	0.0	Teenage sensation Wayne Rooney powered England into the quarter - finals of Euro 2004 with two goals in Monday ' s 4 - 2 defeat of Croatia and they were joined in the last eight by champions France who was Switzerland 3 - 1.
synonym	0.0	Teenage sensation Wayne Rooney powered England into the quarter - finals of Euro 2004 with two objective in Monday ' s 4 - 2 defeat of Croatia and they were joined in the last eight by champions France who beat Switzerland 3 - 1.
synonym	0.0	Teenage sensation Wayne Rooney reinvigorated England into the quarter - finals of Euro 2004 with two goals in Monday ' s 4 - 2 defeat of Croatia and they were joined in the last eight by champions France who beat Switzerland 3 - 1.
synonym	0.0	Teenage sensation Wayne Rooney powered England into the quarter - finals of Euro 2004 with two goals in Monday ' s 4 - 2 defeat of Croatia and they ceased joined in the last eight by champions France who beat Switzerland 3 - 1.
synonym	0.0	Teenage sensation Wayne Rooney powered England into the quarter - finals of Euro 2004 with two goals in Monday ' s 4 - 2 defeat of Croatia and they were collaborated in the last eight by champions France who beat Switzerland 3 - 1.
synonym	0.0	Teenage sensation Wayne Rooney powered England into the quarter - semi finals of Euro 2004 with two goals in Monday ' s 4 - 2 defeat of Croatia and they were joined in the last eight by champions France who beat Switzerland 3 - 1.
synonym	0.0	Teenage sensation Wayne Rooney powered England into the quarter - preliminaries of Euro 2004 with two goals in Monday ' s 4 - 2 defeat of Croatia and they were joined in the last eight by champions France who beat Switzerland 3 - 1.
synonym	0.0	Teenage sensation Wayne Rooney powered England into the quarter - finals of Euro 2004 with two goals in Monday ' s 4 - 2 defeat of Croatia and they establishments joined in the last eight by champions France who beat Switzerland 3 - 1.
synonym	0.0	Teenage sensation Wayne Rooney powered England into the quarter - finals of Euro 2004 with two goals in Monday ' s 4 - 2 defeat of Croatia and they demonstrated joined in the last eight by champions France who beat Switzerland 3 - 1.
synonym	0.0	Teenage sensation Wayne Rooney powered England into the quarter - finals of Euro 2004 with two goals in Monday ' s 4 - 2 defeat of Croatia and they were participated in the last eight by champions France who beat Switzerland 3 - 1.
synonym	0.0	Teenage sensation Wayne Rooney powered England into the quarter - finals of Euro 2004 with two goals in Monday ' s 4 - 2 defeat of Croatia and they existed joined in the last eight by champions France who beat Switzerland 3 - 1.
synonym	0.0	Teenage sensation Wayne Rooney powered England into the quarter - finals of Euro 2004 with two goals in Monday ' s 4 - 2 defeat of Croatia and they were invited in the last eight by champions France who beat Switzerland 3 - 1.
synonym	0.0	Teenage sensation Wayne Rooney powered England into the quarter - finals of Euro 2004 with two things in Monday ' s 4 - 2 defeat of Croatia and they were joined in the last eight by champions France who beat Switzerland 3 - 1.
synonym	0.0	Teenage sensation Wayne Rooney empowered England into the quarter - finals of Euro 2004 with two goals in Monday ' s 4 - 2 defeat of Croatia and they were joined in the last eight by champions France who beat Switzerland 3 - 1.
synonym	0.0	Teenage sensation Wayne Rooney powered England into the quarter - finals of Euro 2004 with two goals in Monday ' s 4 - 2 defeat of Croatia and they well joined in the last eight by champions France who beat Switzerland 3 - 1.
synonym	0.0	Teenage sensation Wayne Rooney powered England into the quarter - finals of Euro 2004 with two things in Monday ' s 4 - 2 defeat of Croatia and they were joined in the last eight by champions France who beat Switzerland 3 - 1.
synonym	0.0	Teenage sensation Wayne Rooney powered England into the quarter - finals of Euro 2004 with two goals in Monday ' s 4 - 2 defeat of Croatia and they were joined in the last eight by champions France who was Switzerland 3 - 1.
synonym	0.0	Teenage sensation Wayne Rooney reinvigorated England into the quarter - finals of Euro 2004 with two goals in Monday ' s 4 - 2 defeat of Croatia and they were joined in the last eight by champions France who beat Switzerland 3 - 1.
original	1.0	Fujimori charged that on January 26, 1995, Ecuador fired the first shot, an allegation denied by Ecuador's leader, Sixto Duran-Ballen. Predictably, each side blamed the other for starting the 1995 conflict, just as each pointed the finger of guilt to the other for provoking the border war of 1941, when Peru took most of the 120,000 square miles in contention between the two countries.
synonym	1.0	Fujimori charged that on January 26, 1995, Ecuador fired the first shot, an allegation denied by Ecuador ' s leader, Sixto Duran - Ballen. Predictably, each side blamed the other for starting the 1995 disputes, just as each pointed the finger of guilt to the other for provoking the border war of 1941, when Peru took most of the 120, 000 square miles in contention between the two countries.
synonym	1.0	Fujimori charged that on January 26, 1995, Ecuador fired the first shot, an allegation denied by Ecuador ' s leader, Sixto Duran - Ballen. Predictably, each side blamed the other for starting the 1995 conflict, just as each pointed the finger of guilt to the other for provoking the frontiers war of 1941, when Peru took most of the 120, 000 square miles in contention between the two countries.
synonym	1.0	Fujimori charged that on January 26, 1995, Ecuador fired the first shot, an allegation denied by Ecuador ' s leader, Sixto Duran - Ballen. Predictably, each side blamed the other for starting the 1995 conflict, just as each pointed the finger of guilt to the other for provoking the boundary war of 1941, when Peru took most of the 120, 000 square miles in contention between the two countries.
synonym	1.0	Fujimori charged that on January 26, 1995, Ecuador fired the first shot, an allegation denied by Ecuador ' s leader, Sixto Duran - Ballen. Predictably, each side blamed the other for starting the 1995 conflict, just as each pointed the finger of guilt to the other for provoking the border war of 1941, when Peru took most of the 120, 000 square kms in contention between the two countries.
synonym	1.0	Fujimori charged that on January 26, 1995, Ecuador fired the first shot, an allegation denied by Ecuador ' s leader, Sixto Duran - Ballen. Predictably, each side blamed the other for starting the 1995 conflict, just as each mentioned the finger of guilt to the other for provoking the border war of 1941, when Peru took most of the 120, 000 square miles in contention between the two countries.
synonym	1.0	Fujimori charged that on January 26, 1995, Ecuador fired the first shot, an allegation denied by Ecuador ' s leadership, Sixto Duran - Ballen. Predictably, each side blamed the other for starting the 1995 conflict, just as each pointed the finger of guilt to the other for provoking the border war of 1941, when Peru took most of the 120, 000 square miles in contention between the two countries.
synonym	1.0	Fujimori charged that on January 26, 1995, Ecuador fired the first shot, an accusation denied by Ecuador ' s leader, Sixto Duran - Ballen. Predictably, each side blamed the other for starting the 1995 conflict, just as each pointed the finger of guilt to the other for provoking the border war of 1941, when Peru took most of the 120, 000 square miles in contention between the two countries.
synonym	1.0	Fujimori charged that on January 26, 1995, Ecuador fired the first shot, an allegation denied by Ecuador ' s leader, Sixto Duran - Ballen. Predictably, each side blamed the other for starting the 1995 conflict, just as each pointed the finger of guilt to the other for inciting the border war of 1941, when Peru took most of the 120, 000 square miles in contention between the two countries.
synonym	1.0	Fujimori charged that on January 26, 1995, Ecuador fired the first shot, an allegation denied by Ecuador ' s leader, Sixto Duran - Ballen. Predictably, each side blamed the other for starting the 1995 incompatibilities, just as each pointed the finger of guilt to the other for provoking the border war of 1941, when Peru took most of the 120, 000 square miles in contention between the two countrie…
synonym	1.0	Fujimori burden that on January 26, 1995, Ecuador fired the first shot, an allegation denied by Ecuador ' s leader, Sixto Duran - Ballen. Predictably, each side blamed the other for starting the 1995 conflict, just as each pointed the finger of guilt to the other for provoking the border war of 1941, when Peru took most of the 120, 000 square miles in contention between the two countries.
synonym	1.0	Fujimori charged that on January 26, 1995, Ecuador fired the first shot, an allegation denied by Ecuador ' s leader, Sixto Duran - Ballen. Predictably, each side blamed the other for starting the 1995 conflict, just as each pointed the finger of guilt to the other for provoking the border war of 1941, when Peru took most of the 120, 000 square miles in contention between the two nations.
synonym	1.0	Fujimori charged that on January 26, 1995, Ecuador fired the first shot, an allegation denied by Ecuador ' s leadership, Sixto Duran - Ballen. Predictably, each side blamed the other for starting the 1995 conflict, just as each pointed the finger of guilt to the other for provoking the border war of 1941, when Peru took most of the 120, 000 square miles in contention between the two countries.
synonym	1.0	Fujimori charged that on January 26, 1995, Ecuador fired the first shot, an allegation denied by Ecuador ' s leadership, Sixto Duran - Ballen. Predictably, each side blamed the other for starting the 1995 conflict, just as each pointed the finger of guilt to the other for provoking the border war of 1941, when Peru took most of the 120, 000 square miles in contention between the two countries.
synonym	1.0	Fujimori charged that on January 26, 1995, Ecuador fired the first shot, an allegation denied by Ecuador ' s leader, Sixto Duran - Ballen. Predictably, each side blamed the other for participating the 1995 conflict, just as each pointed the finger of guilt to the other for provoking the border war of 1941, when Peru took most of the 120, 000 square miles in contention between the two countries.
synonym	1.0	Fujimori charged that on January 26, 1995, Ecuador fired the first shot, an allegation denied by Ecuador ' s leader, Sixto Duran - Ballen. Predictably, each sidelines blamed the other for starting the 1995 conflict, just as each pointed the finger of guilt to the other for provoking the border war of 1941, when Peru took most of the 120, 000 square miles in contention between the two countries.
synonym	1.0	Fujimori charged that on January 26, 1995, Ecuador fired the first shot, an allegation denied by Ecuador ' s leader, Sixto Duran - Ballen. Predictably, each sidelines blamed the other for starting the 1995 conflict, just as each pointed the finger of guilt to the other for provoking the border war of 1941, when Peru took most of the 120, 000 square miles in contention between the two countries.
synonym	1.0	Fujimori charged that on January 26, 1995, Ecuador fired the first shot, an allegation denied by Ecuador ' s leader, Sixto Duran - Ballen. Predictably, each side blamed the other for initiates the 1995 conflict, just as each pointed the finger of guilt to the other for provoking the border war of 1941, when Peru took most of the 120, 000 square miles in contention between the two countries.
synonym	1.0	Fujimori charged that on January 26, 1995, Ecuador fired the first shoot, an allegation denied by Ecuador ' s leader, Sixto Duran - Ballen. Predictably, each side blamed the other for starting the 1995 conflict, just as each pointed the finger of guilt to the other for provoking the border war of 1941, when Peru took most of the 120, 000 square miles in contention between the two countries.
synonym	1.0	Fujimori charged that on January 26, 1995, Ecuador fired the first shot, an allegation denied by Ecuador ' s leader, Sixto Duran - Ballen. Predictably, each side blamed the other for starting the 1995 conflict, just as each necessitated the finger of guilt to the other for provoking the border war of 1941, when Peru took most of the 120, 000 square miles in contention between the two countries.
synonym	1.0	Fujimori charged that on January 26, 1995, Ecuador fired the first shot, an accusation denied by Ecuador ' s leader, Sixto Duran - Ballen. Predictably, each side blamed the other for starting the 1995 conflict, just as each pointed the finger of guilt to the other for provoking the border war of 1941, when Peru took most of the 120, 000 square miles in contention between the two countries.
synonym	1.0	Fujimori charged that on January 26, 1995, Ecuador fired the first shot, an allegation denied by Ecuador ' s leader, Sixto Duran - Ballen. Predictably, each side blamed the other for starting the 1995 conflict, just as each pointed the finger of guilt to the other for provoking the border warships of 1941, when Peru took most of the 120, 000 square miles in contention between the two countries.
synonym	1.0	Fujimori charged that on January 26, 1995, Ecuador fired the first shoot, an allegation denied by Ecuador ' s leader, Sixto Duran - Ballen. Predictably, each side blamed the other for starting the 1995 conflict, just as each pointed the finger of guilt to the other for provoking the border war of 1941, when Peru took most of the 120, 000 square miles in contention between the two countries.
synonym	1.0	Fujimori charged that on January 26, 1995, Ecuador fired the first shot, an allegation denied by Ecuador ' s leader, Sixto Duran - Ballen. Predictably, each side blamed the other for starting the 1995 conflict, just as each pointed the finger of guilt to the other for provoking the border war of 1941, when Peru took most of the 120, 000 square minutes in contention between the two countries.
synonym	1.0	Fujimori charged that on January 26, 1995, Ecuador test fired the first shot, an allegation denied by Ecuador ' s leader, Sixto Duran - Ballen. Predictably, each side blamed the other for starting the 1995 conflict, just as each pointed the finger of guilt to the other for provoking the border war of 1941, when Peru took most of the 120, 000 square miles in contention between the two countries.
synonym	1.0	Fujimori charged that on January 26, 1995, Ecuador fired the first shot, an allegation denied by Ecuador ' s leader, Sixto Duran - Ballen. Predictably, each sidelines blamed the other for starting the 1995 conflict, just as each pointed the finger of guilt to the other for provoking the border war of 1941, when Peru took most of the 120, 000 square miles in contention between the two countries.
synonym	1.0	Fujimori charged that on January 26, 1995, Ecuador fired the first shot, an allegation denied by Ecuador ' s leadership, Sixto Duran - Ballen. Predictably, each side blamed the other for starting the 1995 conflict, just as each pointed the finger of guilt to the other for provoking the border war of 1941, when Peru took most of the 120, 000 square miles in contention between the two countries.
synonym	1.0	Fujimori charged that on January 26, 1995, Ecuador fired the first shot, an accusation denied by Ecuador ' s leader, Sixto Duran - Ballen. Predictably, each side blamed the other for starting the 1995 conflict, just as each pointed the finger of guilt to the other for provoking the border war of 1941, when Peru took most of the 120, 000 square miles in contention between the two countries.
synonym	1.0	Fujimori charged that on January 26, 1995, Ecuador fired the first shot, an allegation denied by Ecuador ' s leader, Sixto Duran - Ballen. Predictably, each side blamed the other for starting the 1995 conflict, just as each pointed the finger of guilty to the other for provoking the border war of 1941, when Peru took most of the 120, 000 square miles in contention between the two countries.
synonym	1.0	Fujimori charged that on January 26, 1995, Ecuador fired the firstly shot, an allegation denied by Ecuador ' s leader, Sixto Duran - Ballen. Predictably, each side blamed the other for starting the 1995 conflict, just as each pointed the finger of guilt to the other for provoking the border war of 1941, when Peru took most of the 120, 000 square miles in contention between the two countries.
synonym	1.0	Fujimori charged that on January 26, 1995, Ecuador fired the first shot, an allegation denied by Ecuador ' s leader, Sixto Duran - Ballen. Predictably, each side blamed the other for starting the 1995 conflict, just as each pointed the finger of guilt to the other for provoking the border war of 1941, when Peru took sweetest of the 120, 000 square miles in contention between the two countries.
synonym	1.0	Fujimori charged that on January 26, 1995, Ecuador fired the first shot, an allegation denied by Ecuador ' s leader, Sixto Duran - Ballen. Predictably, each side blamed the other for starting the 1995 conflict, just as each pointed the finger of guilt to the other for provoking the border war of 1941, when Peru took most of the 120, 000 squares miles in contention between the two countries.
synonym	1.0	Fujimori charged that on January 26, 1995, Ecuador fired the first shot, an allegation denied by Ecuador ' s leader, Sixto Duran - Ballen. Predictably, each side blamed the other for participating the 1995 conflict, just as each pointed the finger of guilt to the other for provoking the border war of 1941, when Peru took most of the 120, 000 square miles in contention between the two countries.
original	0.0	Hepburn's platinum, diamond and sapphire brooch had been estimated to fetch just $20,000, but sold for $120,000, six times its estimated price.
synonym	0.0	Hepburn ' s platinum, diamond and sapphire brooch had been approximately to fetch just $ 20, 000, but sold for $ 120, 000, six times its estimated price.
synonym	0.0	Hepburn ' s platinum, diamond and sapphire brooch had been estimated to fetch just $ 20, 000, but sold for $ 120, 000, six times its estimated pricing.
synonym	0.0	Hepburn ' s platinum, diamond and sapphire brooch had been estimated to fetch just $ 20, 000, but sold for $ 120, 000, six accomplishments its estimated price.
synonym	0.0	Hepburn ' s platinum, diamond and sapphire brooch had been calculates to fetch just $ 20, 000, but sold for $ 120, 000, six times its estimated price.
synonym	0.0	Hepburn ' s platinum, diamond and sapphire brooch had been appropriated to fetch just $ 20, 000, but sold for $ 120, 000, six times its estimated price.
synonym	0.0	Hepburn ' s platinum, diamond and sapphire brooch given been estimated to fetch just $ 20, 000, but sold for $ 120, 000, six times its estimated price.
synonym	0.0	Hepburn ' s platinum, diamond and sapphire brooch had been estimated to fetch just $ 20, 000, but commercialised for $ 120, 000, six times its estimated price.
synonym	0.0	Hepburn ' s platinum, diamond and sapphire brooch had been estimated to fetch just $ 20, 000, but sold for $ 120, 000, six displacements its estimated price.
synonym	0.0	Hepburn ' s platinum, diamond and sapphire brooch had been computed to fetch just $ 20, 000, but sold for $ 120, 000, six times its estimated price.
synonym	0.0	Hepburn ' s platinum, diamond and sapphire brooch had been estimated to fetch just $ 20, 000, but purchased for $ 120, 000, six times its estimated price.
synonym	0.0	Hepburn ' s platinum, diamond and sapphire brooch given been estimated to fetch just $ 20, 000, but sold for $ 120, 000, six times its estimated price.
synonym	0.0	Hepburn ' s platinum, diamond and sapphire brooch had been estimated to fetch just $ 20, 000, but resold for $ 120, 000, six times its estimated price.
synonym	0.0	Hepburn ' s platinum, diamond and sapphire brooch approved been estimated to fetch just $ 20, 000, but sold for $ 120, 000, six times its estimated price.
synonym	0.0	Hepburn ' s platinum, diamond and sapphire brooch had been estimated to fetch just $ 20, 000, but sold for $ 120, 000, six times its estimated pricing.
synonym	0.0	Hepburn ' s platinum, diamond and sapphire brooch had participated estimated to fetch just $ 20, 000, but sold for $ 120, 000, six times its estimated price.
synonym	0.0	Hepburn ' s platinum, diamond and sapphire brooch had borne estimated to fetch just $ 20, 000, but sold for $ 120, 000, six times its estimated price.
synonym	0.0	Hepburn ' s platinum, diamond and sapphire brooch had been estimated to fetch just $ 20, 000, but lost for $ 120, 000, six times its estimated price.
synonym	0.0	Hepburn ' s platinum, diamond and sapphire brooch had been costed to fetch just $ 20, 000, but sold for $ 120, 000, six times its estimated price.
synonym	0.0	Hepburn ' s platinum, diamond and sapphire brooch had established estimated to fetch just $ 20, 000, but sold for $ 120, 000, six times its estimated price.
synonym	0.0	Hepburn ' s platinum, diamond and sapphire brooch had been estimated to fetch just $ 20, 000, but sold for $ 120, 000, six times its estimated pricing.
synonym	0.0	Hepburn ' s platinum, diamond and sapphire brooch had been estimated to fetch just $ 20, 000, but sold for $ 120, 000, six timings its estimated price.
synonym	0.0	Hepburn ' s platinum, diamond and sapphire brooch had been estimated to fetch just $ 20, 000, but sold for $ 120, 000, six timelines its estimated price.
synonym	0.0	Hepburn ' s platinum, diamond and sapphire brooch had been created to fetch just $ 20, 000, but sold for $ 120, 000, six times its estimated price.
synonym	0.0	Hepburn ' s platinum, diamond and sapphire brooch had been estimated to fetch just $ 20, 000, but commercialized for $ 120, 000, six times its estimated price.
synonym	0.0	Hepburn ' s platinum, diamond and sapphire brooch had been related to fetch just $ 20, 000, but sold for $ 120, 000, six times its estimated price.
synonym	0.0	Hepburn ' s platinum, diamond and sapphire brooch had been estimated to fetch just $ 20, 000, but purchased for $ 120, 000, six times its estimated price.
synonym	0.0	Hepburn ' s platinum, diamond and sapphire brooch had... estimated to fetch just $ 20, 000, but sold for $ 120, 000, six times its estimated price.
synonym	0.0	Hepburn ' s platinum, diamond and sapphire brooch left been estimated to fetch just $ 20, 000, but sold for $ 120, 000, six times its estimated price.
synonym	0.0	Hepburn ' s platinum, diamond and sapphire brooch given been estimated to fetch just $ 20, 000, but sold for $ 120, 000, six times its estimated price.
synonym	0.0	Hepburn ' s platinum, diamond and sapphire brooch had been estimated to fetch just $ 20, 000, but sold for $ 120, 000, six accomplishments its estimated price.
synonym	0.0	Hepburn ' s platinum, diamond and sapphire brooch had been estimated to fetch just $ 20, 000, but sold for $ 120, 000, six times its estimated pricing.
synonym	0.0	Hepburn ' s platinum, diamond and sapphire brooch had been computed to fetch just $ 20, 000, but sold for $ 120, 000, six times its estimated price.
original	0.0	Huckaby voluntarily submitted herself to questioning Friday night at the Tracy police station, and was arrested less than six hours later. She now resides in the San Joaquin County Jail without bond, awaiting an arraignment hearing on Tuesday. On April 6, the body of Sandra Cantu was discovered stuffed inside the 28-year-old's suitcase at the bottom of a pond a few miles away from her home. The t…
synonym	0.0	Huckaby voluntarily submitted herself to questioning Friday night at the Tracy police station, and was arrested less than six hours later. She now resides in the San Joaquin County Jail without bond, awaiting an arraignment hearing on Tuesday. On April 6, the body of Sandra Cantu was discovered stuffed inside the 28 - year - old ' s briefcase at the bottom of a pond a few miles away from her home…
synonym	0.0	Huckaby voluntarily submitted herself to questioning Friday night at the Tracy police station, and was rearrested less than six hours later. She now resides in the San Joaquin County Jail without bond, awaiting an arraignment hearing on Tuesday. On April 6, the body of Sandra Cantu was discovered stuffed inside the 28 - year - old ' s suitcase at the bottom of a pond a few miles away from her hom…
synonym	0.0	Huckaby voluntarily submitted herself to questioning Friday night at the Tracy police station, and was arrested less than six hours later. She now resides in the San Joaquin County Jail without bond, awaiting an arraignment hearing on Tuesday. On April 6, the body of Sandra Cantu was discovered stuffed inside the 28 - year - old ' s suitcase at the bottom of a pond a few miles away from her home.…
synonym	0.0	Huckaby voluntarily submitted herself to questioning Friday night at the Tracy police station, and was arrested less than six hours later. She now resides in the San Joaquin County Jail without bond, awaiting an arraignment sittings on Tuesday. On April 6, the body of Sandra Cantu was discovered stuffed inside the 28 - year - old ' s suitcase at the bottom of a pond a few miles away from her home…
synonym	0.0	Huckaby voluntarily submitted herself to questioning Friday night at the Tracy police station, and was arrested less than six hours better. She now resides in the San Joaquin County Jail without bond, awaiting an arraignment hearing on Tuesday. On April 6, the body of Sandra Cantu was discovered stuffed inside the 28 - year - old ' s suitcase at the bottom of a pond a few miles away from her home…
synonym	0.0	Huckaby voluntarily submitted herself to questioning Friday night at the Tracy policing station, and was arrested less than six hours later. She now resides in the San Joaquin County Jail without bond, awaiting an arraignment hearing on Tuesday. On April 6, the body of Sandra Cantu was discovered stuffed inside the 28 - year - old ' s suitcase at the bottom of a pond a few miles away from her hom…
synonym	0.0	Huckaby voluntarily submitted herself to questioning Friday night at the Tracy police station, and was arrested less than six hours later. She nowadays resides in the San Joaquin County Jail without bond, awaiting an arraignment hearing on Tuesday. On April 6, the body of Sandra Cantu was discovered stuffed inside the 28 - year - old ' s suitcase at the bottom of a pond a few miles away from her …
synonym	0.0	Huckaby voluntarily submitted herself to questioning Friday night at the Tracy police station, and was arrested less than six hours later. She now resides in the San Joaquin County Jail without bond, awaiting an arraignment hearing on Tuesday. On April 6, the body of Sandra Cantu was discovered stuffed inside the 28 - year - old ' s suitcase at the bottom of a pond a few miles away from her home.…
synonym	0.0	Huckaby voluntarily submitted herself to questioning Friday night at the Tracy police station, and was arrested less than six hours later. She now resides in the San Joaquin County Jail without bond, awaiting an arraignment hearing on Tuesday. On April 6, the body of Sandra Cantu was discovered stuffed inside the 28 - year - old ' s suitcase at the bottom of a pond a few miles away from her home.…
synonym	0.0	Huckaby voluntarily submitted herself to questioning Friday night at the Tracy police station, and nothing arrested less than six hours later. She now resides in the San Joaquin County Jail without bond, awaiting an arraignment hearing on Tuesday. On April 6, the body of Sandra Cantu was discovered stuffed inside the 28 - year - old ' s suitcase at the bottom of a pond a few miles away from her h…
synonym	0.0	Huckaby voluntarily submitted herself to questioning Friday night at the Tracy police station, and gotta arrested less than six hours later. She now resides in the San Joaquin County Jail without bond, awaiting an arraignment hearing on Tuesday. On April 6, the body of Sandra Cantu was discovered stuffed inside the 28 - year - old ' s suitcase at the bottom of a pond a few miles away from her hom…
synonym	0.0	Huckaby willingly submitted herself to questioning Friday night at the Tracy police station, and was arrested less than six hours later. She now resides in the San Joaquin County Jail without bond, awaiting an arraignment hearing on Tuesday. On April 6, the body of Sandra Cantu was discovered stuffed inside the 28 - year - old ' s suitcase at the bottom of a pond a few miles away from her home. T…
synonym	0.0	Huckaby voluntarily submitted herself to questioning Friday night at the Tracy police station, and was arrested less than six hours later. She now resides in the San Joaquin County Jail without bond, awaiting an arraignment hearing on Tuesday. On April 6, the body of Sandra Cantu was discovered stuffed inside the 28 - year - old ' s suitcase at the bottom of a pond a few miles away from her home.…
synonym	0.0	Huckaby voluntarily invited herself to questioning Friday night at the Tracy police station, and was arrested less than six hours later. She now resides in the San Joaquin County Jail without bond, awaiting an arraignment hearing on Tuesday. On April 6, the body of Sandra Cantu was discovered stuffed inside the 28 - year - old ' s suitcase at the bottom of a pond a few miles away from her home. T…
synonym	0.0	Huckaby voluntarily submitted herself to questioning Friday night at the Tracy police station, and was arrested less than six hours subsequently. She now resides in the San Joaquin County Jail without bond, awaiting an arraignment hearing on Tuesday. On April 6, the body of Sandra Cantu was discovered stuffed inside the 28 - year - old ' s suitcase at the bottom of a pond a few miles away from he…
synonym	0.0	Huckaby voluntarily submitted herself to questioning Friday night at the Tracy police station, and was arrested less than six hours later. She now resides in the San Joaquin County Jail without bond, awaiting an arraignment hearing on Tuesday. On April 6, the body of Sandra Cantu delivered discovered stuffed inside the 28 - year - old ' s suitcase at the bottom of a pond a few miles away from her…
synonym	0.0	Huckaby voluntarily submitted herself to questioning Friday evening at the Tracy police station, and was arrested less than six hours later. She now resides in the San Joaquin County Jail without bond, awaiting an arraignment hearing on Tuesday. On April 6, the body of Sandra Cantu was discovered stuffed inside the 28 - year - old ' s suitcase at the bottom of a pond a few miles away from her hom…
synonym	0.0	Huckaby voluntarily submitted herself to questioning Friday night at the Tracy police station, and was arrested less than six hours later. She now resides in the San Joaquin County Jail without bond, awaiting an arraignment hearing on Tuesday. On April 6, the body of Sandra Cantu was discovered stuffed inside the 28 - year - old ' s briefcase at the bottom of a pond a few miles away from her home…
synonym	0.0	Huckaby voluntarily submitted herself to questioning Friday night at the Tracy police station, and was arrested less than six hours later. She now resides in the San Joaquin County Jail without bond, awaiting an arraignment hearing on Tuesday. On April 6, the body of Sandra Cantu was discovered stuffed inside the 28 - year - old ' s suitcase at the bottom of a pond a few miles away from her home.…
synonym	0.0	Huckaby voluntarily submitted herself to questioning Friday night at the Tracy police stations, and was arrested less than six hours later. She now resides in the San Joaquin County Jail without bond, awaiting an arraignment hearing on Tuesday. On April 6, the body of Sandra Cantu was discovered stuffed inside the 28 - year - old ' s suitcase at the bottom of a pond a few miles away from her home…
synonym	0.0	Huckaby voluntarily submitted herself to questioning Friday night at the Tracy police station, and was arrested less than six hours later. She now resides in the San Joaquin County Jail without bond, waiting an arraignment hearing on Tuesday. On April 6, the body of Sandra Cantu was discovered stuffed inside the 28 - year - old ' s suitcase at the bottom of a pond a few miles away from her home. …
synonym	0.0	Huckaby voluntarily submitted herself to questioning Friday night at the Tracy police stations, and was arrested less than six hours later. She now resides in the San Joaquin County Jail without bond, awaiting an arraignment hearing on Tuesday. On April 6, the body of Sandra Cantu was discovered stuffed inside the 28 - year - old ' s suitcase at the bottom of a pond a few miles away from her home…
synonym	0.0	Huckaby voluntarily submitted herself to questioning Friday night at the Tracy police station, and was arrested less than six hours later. She currently resides in the San Joaquin County Jail without bond, awaiting an arraignment hearing on Tuesday. On April 6, the body of Sandra Cantu was discovered stuffed inside the 28 - year - old ' s suitcase at the bottom of a pond a few miles away from her…
synonym	0.0	Huckaby voluntarily submitted herself to questioning Friday night at the Tracy police station, and was arrested less than six hours later. She now resides in the San Joaquin County Jail without bond, awaiting an arraignment sittings on Tuesday. On April 6, the body of Sandra Cantu was discovered stuffed inside the 28 - year - old ' s suitcase at the bottom of a pond a few miles away from her home…
synonym	0.0	Huckaby voluntarily submitted herself to questioning Friday night at the Tracy police station, and was arrested less than six hours later. She now resides in the San Joaquin County Jail without bond, awaiting an arraignment hearing on Tuesday. On April 6, the body of Sandra Cantu was discovered stuffed inside the 28 - year - old ' s suitcase at the bottom of a pond a few miles away from her home.…
synonym	0.0	Huckaby voluntarily submitted herself to questioning Friday night at the Tracy police station, and was arrested less than six hours later. She now resides in the San Joaquin County Jail without bond, awaiting an arraignment hearing on Tuesday. On April 6, the body of Sandra Cantu was discovered stuffed within the 28 - year - old ' s suitcase at the bottom of a pond a few miles away from her home.…
synonym	0.0	Huckaby voluntarily submitted herself to questioning Friday night at the Tracy police station, and was arrested less than six hours later. She now resides in the San Joaquin County Jail without bond, awaiting an arraignment hearing on Tuesday. On April 6, the body of Sandra Cantu was knew stuffed inside the 28 - year - old ' s suitcase at the bottom of a pond a few miles away from her home. The t…
synonym	0.0	Huckaby voluntarily submitted herself to questioning Friday night at the Tracy police station, and was arrested less than six hours later. She now resides in the San Joaquin County Jail without bond, awaiting an arraignment hearing on Tuesday. On April 6, the body of Sandra Cantu maybe discovered stuffed inside the 28 - year - old ' s suitcase at the bottom of a pond a few miles away from her hom…
synonym	0.0	Huckaby voluntarily submitted herself to questioning Friday night at the Tracy police station, and was detention less than six hours later. She now resides in the San Joaquin County Jail without bond, awaiting an arraignment hearing on Tuesday. On April 6, the body of Sandra Cantu was discovered stuffed inside the 28 - year - old ' s suitcase at the bottom of a pond a few miles away from her home…
synonym	0.0	Huckaby voluntarily submitted herself to questioning Friday night at the Tracy police station, and was arrested less than six hours later. She now resides in the San Joaquin County Jail without bond, awaiting an arraignment sittings on Tuesday. On April 6, the body of Sandra Cantu was discovered stuffed inside the 28 - year - old ' s suitcase at the bottom of a pond a few miles away from her home…
synonym	0.0	Huckaby voluntarily submitted herself to questioning Friday night at the Tracy police station, and was imprisoned less than six hours later. She now resides in the San Joaquin County Jail without bond, awaiting an arraignment hearing on Tuesday. On April 6, the body of Sandra Cantu was discovered stuffed inside the 28 - year - old ' s suitcase at the bottom of a pond a few miles away from her hom…
synonym	0.0	Huckaby voluntarily submitted herself to questioning Friday night at the Tracy police station, and was arrested less than six hours later. She currently resides in the San Joaquin County Jail without bond, awaiting an arraignment hearing on Tuesday. On April 6, the body of Sandra Cantu was discovered stuffed inside the 28 - year - old ' s suitcase at the bottom of a pond a few miles away from her…
original	0.0	CAMDEN, N.J. (Reuters) — Three Muslim brothers from Albania were sentenced to life in prison on Tuesday for a plot to kill American soldiers at the Fort Dix military base, which prosecutors said was inspired by the idea of holy war against the United States. The men, Dritan Duka, 30, Shain Duka, 28, and Eljvir Duka, 25, all illegal immigrants, were each sentenced to life without the possibility o…
synonym	0.0	CAMDEN, N. J. (Reuters) — Three Muslim brothers from Albania were sentenced to life in prison on Tuesday for a plot to kill American soldiers at the Fort Dix military base, which prosecutors said was inspired by the idea of holy war against the United States. The men, Dritan Duka, 30, Shain Duka, 28, and Eljvir Duka, 25, all illegal immigrants, were each sentenced to life without the possibility …
synonym	0.0	CAMDEN, N. J. (Reuters) — Three Muslim brothers from Albania were sentenced to life in prison on Tuesday for a plot to kill American soldiers at the Fort Dix military base, which prosecutors said was encouraged by the idea of holy war against the United States. The men, Dritan Duka, 30, Shain Duka, 28, and Eljvir Duka, 25, all illegal immigrants, were each sentenced to life without the possibilit…
synonym	0.0	CAMDEN, N. J. (Reuters) — Three Muslim brothers from Albania were sentenced to life in prison on Tuesday for a plot to kill American soldiers at the Fort Dix military base, which prosecutors said was inspired by the idea of holy warships against the United States. The men, Dritan Duka, 30, Shain Duka, 28, and Eljvir Duka, 25, all illegal immigrants, were each sentenced to life without the possibi…
synonym	0.0	CAMDEN, N. J. (Reuters) — Three Muslim brothers from Albania were sentenced to lifetime in prison on Tuesday for a plot to kill American soldiers at the Fort Dix military base, which prosecutors said was inspired by the idea of holy war against the United States. The men, Dritan Duka, 30, Shain Duka, 28, and Eljvir Duka, 25, all illegal immigrants, were each sentenced to life without the possibil…
synonym	0.0	CAMDEN, N. J. (Reuters) — Three Muslim brothers from Albania were sentenced to life in prison on Tuesday for a plot to kill American soldiers at the Fort Dix military base, which prosecutors said was inspired by the idea of holy war against the United States. The men, Dritan Duka, 30, Shain Duka, 28, and Eljvir Duka, 25, all illegal immigrants, were each sentenced to life without the possibility …
synonym	0.0	CAMDEN, N. J. (Reuters) — Three Muslim brothers from Albania were sentenced to life in prison on Tuesday for a plot to kill American soldiers at the Fort Dix military base, which prosecutors said was inspired by the idea of holy war against the United States. The men, Dritan Duka, 30, Shain Duka, 28, and Eljvir Duka, 25, all illegal immigrants, were each sentenced to life without the possibility …
synonym	0.0	CAMDEN, N. J. (Reuters) — Three Muslim brothers from Albania were sentenced to life in prison on Tuesday for a plot to kill American soldiers at the Fort Dix military base, which prosecutors said was inspired by the idea of holy war against the United States. The tribesmen, Dritan Duka, 30, Shain Duka, 28, and Eljvir Duka, 25, all illegal immigrants, were each sentenced to life without the possib…
synonym	0.0	CAMDEN, N. J. (Reuters) — Three Muslim brothers from Albania were sentenced to life in prison on Tuesday for a plot to kill American soldiers at the Fort Dix military base, which prosecutors said was inspired by the idea of holy war against the United States. The men, Dritan Duka, 30, Shain Duka, 28, and Eljvir Duka, 25, all illegal immigrants, were each sentenced to life without the possibility …
synonym	0.0	CAMDEN, N. J. (Reuters) — Three Muslim brothers from Albania were sentenced to life in prison on Tuesday for a plot to kill American soldiers at the Fort Dix military base, which prosecutors said was inspired by the idea of holy war against the United States. The humans, Dritan Duka, 30, Shain Duka, 28, and Eljvir Duka, 25, all illegal immigrants, were each sentenced to life without the possibili…
synonym	0.0	CAMDEN, N. J. (Reuters) — Three Muslim brothers from Albania were sentenced to life in prison on Tuesday for a plot to kill American soldiers at the Fort Dix military base, which prosecutions said was inspired by the idea of holy war against the United States. The men, Dritan Duka, 30, Shain Duka, 28, and Eljvir Duka, 25, all illegal immigrants, were each sentenced to life without the possibility…
synonym	0.0	CAMDEN, N. J. (Reuters) — Three Muslim brothers from Albania were sentenced to life in prison on Tuesday for a plot to kill American soldiers at the Fort Dix military base, which prosecutors said was inspired by the idea of holy war against the United States. The men, Dritan Duka, 30, Shain Duka, 28, and Eljvir Duka, 25, all illegal immigrants, were each sentenced to life without the possibility …
synonym	0.0	CAMDEN, N. J. (Reuters) — Three Muslim brothers from Albania were sentenced to life in prison on Tuesday for a plot to kill American soldiers at the Fort Dix military base, which prosecutors said was inspired by the idea of holy war against the United States. The men, Dritan Duka, 30, Shain Duka, 28, and Eljvir Duka, 25, all illegal immigrants, were each sentenced to life without the possibility …
synonym	0.0	CAMDEN, N. J. (Reuters) — Three Muslim brothers from Albania were sentenced to life in prison on Tuesday for a plot to kill American soldiers at the Fort Dix military base, which prosecutors said was inspired by the idea of holy war against the United States. The men, Dritan Duka, 30, Shain Duka, 28, and Eljvir Duka, 25, all illegal immigrants, were each sentenced to life without the possibility …
synonym	0.0	CAMDEN, N. J. (Reuters) — Three Muslim brothers from Albania were sentenced to life in prison on Tuesday for a plot to kill American soldiers at the Fort Dix military base, which prosecutors said was inspired by the idea of holy war against the United States. The men, Dritan Duka, 30, Shain Duka, 28, and Eljvir Duka, 25, all illegal migrants, were each sentenced to life without the possibility of…
synonym	0.0	CAMDEN, N. J. (Reuters) — Three Muslim brothers from Albania were sentenced to life in prison on Tuesday for a plot to kill American soldiers at the Fort Dix military base, which prosecutors said was inspired by the idea of holy war against the United States. The men, Dritan Duka, 30, Shain Duka, 28, and Eljvir Duka, 25, all illegal immigrants, were each sentenced to life without the possibility …
synonym	0.0	CAMDEN, N. J. (Reuters) — Three Muslim brothers from Albania were sentenced to life in prison on Tuesday for a plot to kill American soldiers at the Fort Dix military base, which prosecutors emphasised was inspired by the idea of holy war against the United States. The men, Dritan Duka, 30, Shain Duka, 28, and Eljvir Duka, 25, all illegal immigrants, were each sentenced to life without the possib…
synonym	0.0	CAMDEN, N. J. (Reuters) — Three Muslim children from Albania were sentenced to life in prison on Tuesday for a plot to kill American soldiers at the Fort Dix military base, which prosecutors said was inspired by the idea of holy war against the United States. The men, Dritan Duka, 30, Shain Duka, 28, and Eljvir Duka, 25, all illegal immigrants, were each sentenced to life without the possibility …
synonym	0.0	CAMDEN, N. J. (Reuters) — Three Muslim brothers from Albania were sentenced to life in prison on Tuesday for a plot to kill American soldiers at the Fort Dix military base, which prosecutors said was inspired by the idea of holy war against the United States. The men, Dritan Duka, 30, Shain Duka, 28, and Eljvir Duka, 25, all illegal immigrants, were each sentenced to life without the possibility …
synonym	0.0	CAMDEN, N. J. (Reuters) — Three Muslim brothers from Albania were sentenced to life in prison on Tuesday for a plot to kill American soldiers at the Fort Dix military base, which prosecutors said was inspired by the idea of holy war against the United States. The men, Dritan Duka, 30, Shain Duka, 28, and Eljvir Duka, 25, all unlawful immigrants, were each sentenced to life without the possibility…
synonym	0.0	CAMDEN, N. J. (Reuters) — Three Muslim brothers from Albania were sentenced to life in prison on Tuesday for a plot to kill American soldiers at the Fort Dix military base, which prosecutors said was inspired by the idea of holy war against the United States. The men, Dritan Duka, 30, Shain Duka, 28, and Eljvir Duka, 25, all illegal immigrants, were each sentenced to life without the possibility …
synonym	0.0	CAMDEN, N. J. (Reuters) — Three Muslim brothers from Albania were sentenced to life in prison on Tuesday for a plot to kill American soldiers at the Fort Dix military base, which prosecutors said was inspired by the idea of holy war against the United States. The men, Dritan Duka, 30, Shain Duka, 28, and Eljvir Duka, 25, all illegal immigrants, were each sentenced to life without the possibility …
synonym	0.0	CAMDEN, N. J. (Reuters) — Three Muslim sisters from Albania were sentenced to life in prison on Tuesday for a plot to kill American soldiers at the Fort Dix military base, which prosecutors said was inspired by the idea of holy war against the United States. The men, Dritan Duka, 30, Shain Duka, 28, and Eljvir Duka, 25, all illegal immigrants, were each sentenced to life without the possibility o…
synonym	0.0	CAMDEN, N. J. (Reuters) — Three Muslim brothers from Albania were sentenced to life in prison on Tuesday for a plot to kill American soldiers at the Fort Dix military base, which prosecutors said was inspired by the idea of holy war against the United States. The men, Dritan Duka, 30, Shain Duka, 28, and Eljvir Duka, 25, all unlawful immigrants, were each sentenced to life without the possibility…
synonym	0.0	CAMDEN, N. J. (Reuters) — Three Muslim brothers from Albania were sentenced to life in prison on Tuesday for a plot to kill American solders at the Fort Dix military base, which prosecutors said was inspired by the idea of holy war against the United States. The men, Dritan Duka, 30, Shain Duka, 28, and Eljvir Duka, 25, all illegal immigrants, were each sentenced to life without the possibility o…
synonym	0.0	CAMDEN, N. J. (Reuters) — Three Muslim brothers from Albania were sentenced to life in prison on Tuesday for a plot to kill American soldiers at the Fort Dix military base, which prosecutors said was inspired by the idea of holy war against the United States. The men, Dritan Duka, 30, Shain Duka, 28, and Eljvir Duka, 25, all illegal immigrants, approximately each sentenced to life without the pos…
synonym	0.0	CAMDEN, N. J. (Reuters) — Three Muslim brothers from Albania were sentenced to life in prison on Tuesday for a plot to kill American soldiers at the Fort Dix military base, which prosecutors said was inspired by the idea of holy war against the United States. The fishermen, Dritan Duka, 30, Shain Duka, 28, and Eljvir Duka, 25, all illegal immigrants, were each sentenced to life without the possib…
synonym	0.0	CAMDEN, N. J. (Reuters) — Three Muslim brothers from Albania were sentenced to life in prison on Tuesday for a plot to kill American soldiers at the Fort Dix military base, which prosecutors said was inspired by the idea of holy war against the United States. The men, Dritan Duka, 30, Shain Duka, 28, and Eljvir Duka, 25, all illegal immigrants, were each sentenced to life without the possibility …
synonym	0.0	CAMDEN, N. J. (Reuters) — Three Muslim brothers from Albania were sentenced to life in prison on Tuesday for a plot to kill American soldiers at the Fort Dix military base, which prosecutors said was inspired by the idea of holy war against the United States. The men, Dritan Duka, 30, Shain Duka, 28, and Eljvir Duka, 25, all illegal immigrants, were each sentenced to life without the possibility …
synonym	0.0	CAMDEN, N. J. (Reuters) — Three Muslim brothers from Albania were sentenced to life in prison on Tuesday for a plot to kill American soldiers at the Fort Dix military base, which prosecutors said was contributed by the idea of holy war against the United States. The men, Dritan Duka, 30, Shain Duka, 28, and Eljvir Duka, 25, all illegal immigrants, were each sentenced to life without the possibili…
synonym	0.0	CAMDEN, N. J. (Reuters) — Three Muslim brothers from Albania were sentenced to life in prison on Tuesday for a plot to kill American soldiers at the Fort Dix military base, which prosecutors said was inspired by the idea of holy war against the United States. The men, Dritan Duka, 30, Shain Duka, 28, and Eljvir Duka, 25, all illegal immigrants, were each sentenced to life without the possibility …
synonym	0.0	CAMDEN, N. J. (Reuters) — Three Muslim brothers from Albania were sentenced to life in prison on Tuesday for a plot to kill American soldiers at the Fort Dix military base, which prosecutors said was inspired by the idea of holy war against the United States. The men, Dritan Duka, 30, Shain Duka, 28, and Eljvir Duka, 25, all illegal immigrants, were each sentenced to life without the possibility …
synonym	0.0	CAMDEN, N. J. (Reuters) — Three Muslim brothers from Albania were sentenced to life in prison on Tuesday for a plot to kill American soldiers at the Fort Dix military base, which prosecutors said was inspired by the idea of holy war against the United States. The men, Dritan Duka, 30, Shain Duka, 28, and Eljvir Duka, 25, all illegal immigrants, were each sentenced to lifetime without the possibil…
original	0.0	A number of the items that he auctioned off over the two day period have been seen on his reality TV show The Osbournes, which featured home life with Sharon, Ozzy and their two children. Amongst some of the higher-priced items were a carved walnut Victorian-style custom built pool table which raised $11,250, a painting from Edourad Drouot which fetched $10,500, a pair of Ozzy's famous round glas…
synonym	0.0	A number of the times that he auctioned off over the two day period have been seen on his reality TV show The Osbournes, which featured home life with Sharon, Ozzy and their two children. Amongst some of the higher - priced items were a carved walnut Victorian - style custom built pool table which raised $ 11, 250, a painting from Edourad Drouot which fetched $ 10, 500, a pair of Ozzy ' s famous …
synonym	0.0	A number of the items that he auctioned off over the two day period approved been seen on his reality TV show The Osbournes, which featured home life with Sharon, Ozzy and their two children. Amongst some of the higher - priced items were a carved walnut Victorian - style custom built pool table which raised $ 11, 250, a painting from Edourad Drouot which fetched $ 10, 500, a pair of Ozzy ' s fam…
synonym	0.0	A number of the items that he auctioned off over the two day period have been seen on his reality TV show The Osbournes, which featured home life with Sharon, Ozzy and their two children. Amongst some of the higher - appraised items were a carved walnut Victorian - style custom built pool table which raised $ 11, 250, a painting from Edourad Drouot which fetched $ 10, 500, a pair of Ozzy ' s famo…
synonym	0.0	A number of the items that he auctioned off over the two day period have been seen on his reality TV show The Osbournes, which featured home life with Sharon, Ozzy and their two grandchildren. Amongst some of the higher - priced items were a carved walnut Victorian - style custom built pool table which raised $ 11, 250, a painting from Edourad Drouot which fetched $ 10, 500, a pair of Ozzy ' s fa…
synonym	0.0	A number of the items that he auctioned off over the two day period have been seen on his reality TV show The Osbournes, which featured home life with Sharon, Ozzy and their two children. Amongst some of the higher - priced items were a carved walnut Victorian - style custom built pool table which raised $ 11, 250, a paint from Edourad Drouot which fetched $ 10, 500, a pair of Ozzy ' s famous rou…
synonym	0.0	A number of the items that he auctioned off over the two day period have believed seen on his reality TV show The Osbournes, which featured home life with Sharon, Ozzy and their two children. Amongst some of the higher - priced items were a carved walnut Victorian - style custom built pool table which raised $ 11, 250, a painting from Edourad Drouot which fetched $ 10, 500, a pair of Ozzy ' s fam…
synonym	0.0	A number of the items that he auctioned off over the two day period have been seen on his reality TV show The Osbournes, which featured home life with Sharon, Ozzy and their two children. Amongst some of the higher - priced items were a carved walnut Victorian - style custom generates pool table which raised $ 11, 250, a painting from Edourad Drouot which fetched $ 10, 500, a pair of Ozzy ' s fam…
synonym	0.0	A number of the items that he auctioned off over the two day period given been seen on his reality TV show The Osbournes, which featured home life with Sharon, Ozzy and their two children. Amongst some of the higher - priced items were a carved walnut Victorian - style custom built pool table which raised $ 11, 250, a painting from Edourad Drouot which fetched $ 10, 500, a pair of Ozzy ' s famous…
synonym	0.0	A number of the items that he auctioned off over the two day period have been seen on his reality TV show The Osbournes, which featured home life with Sharon, Ozzy and their two children. Amongst some of the higher - priced items were a carved walnut Victorian - style custom built pool table which raised $ 11, 250, a painting from Edourad Drouot which fetched $ 10, 500, a pair of Ozzy ' s well kn…
synonym	0.0	A number of the items that he auctioned off over the two day period have been seen on his reality TV show The Osbournes, which featured home life with Sharon, Ozzy and their two children. Amongst some of the higher - priced items behaviour a carved walnut Victorian - style custom built pool table which raised $ 11, 250, a painting from Edourad Drouot which fetched $ 10, 500, a pair of Ozzy ' s fa…
synonym	0.0	A number of the items that he auctioned off over the two day period have been seen on his reality TV show The Osbournes, which featured home life with Sharon, Ozzy and their two children. Amongst some of the higher - priced items were a carved walnut Victorian - style custom built pool table which raised $ 11, 250, a painting from Edourad Drouot which fetched $ 10, 500, a pair of Ozzy ' s famous …
synonym	0.0	A number of the items that he auctioned off over the two day period have been seen on his reality TV show The Osbournes, which circulated home life with Sharon, Ozzy and their two children. Amongst some of the higher - priced items were a carved walnut Victorian - style custom built pool table which raised $ 11, 250, a painting from Edourad Drouot which fetched $ 10, 500, a pair of Ozzy ' s famou…
synonym	0.0	A number of the items that he auctioned off over the two day period have been seen on his reality TV show The Osbournes, which featured home life with Sharon, Ozzy and their two children. Amongst some of the higher - priced items recommendations a carved walnut Victorian - style custom built pool table which raised $ 11, 250, a painting from Edourad Drouot which fetched $ 10, 500, a pair of Ozzy …
synonym	0.0	A number of the items that he auctioned off over the two day period have been seen on his reality TV show The Osbournes, which featured home life with Sharon, Ozzy and their two children. Amongst some of the higher - priced items were a carved walnut Victorian - style custom built pool table which raised $ 11, 250, a paint from Edourad Drouot which fetched $ 10, 500, a pair of Ozzy ' s famous rou…
synonym	0.0	A number of the communications that he auctioned off over the two day period have been seen on his reality TV show The Osbournes, which featured home life with Sharon, Ozzy and their two children. Amongst some of the higher - priced items were a carved walnut Victorian - style custom built pool table which raised $ 11, 250, a painting from Edourad Drouot which fetched $ 10, 500, a pair of Ozzy ' …
synonym	0.0	A number of the items that he auctioned off over the two day period have been seen on his reality TV show The Osbournes, which featured home life with Sharon, Ozzy and their two children. Amongst some of the higher - priced items were a carved walnut Victorian - style custom built pool table which raised $ 11, 250, a painting from Edourad Drouot which fetched $ 10, 500, a pair of Ozzy ' s renowne…
synonym	0.0	A number of the items that he auctioned off over the two day period have been seen on his reality TV show The Osbournes, which participated home life with Sharon, Ozzy and their two children. Amongst some of the higher - priced items were a carved walnut Victorian - style custom built pool table which raised $ 11, 250, a painting from Edourad Drouot which fetched $ 10, 500, a pair of Ozzy ' s fam…
synonym	0.0	A number of the items that he auctioned off over the two day period have been seen on his reality TV show The Osbournes, which featured home life with Sharon, Ozzy and their two children. Amongst some of the higher - priced items were a carved walnut Victorian - style custom built pool table which raised $ 11, 250, a painting from Edourad Drouot which fetched $ 10, 500, a pair of Ozzy ' s famous …
synonym	0.0	A number of the items that he auctioned off over the two day period have been seen on his reality TV show The Osbournes, which featured home life with Sharon, Ozzy and their two children. Amongst some of the higher - priced times were a carved walnut Victorian - style custom built pool table which raised $ 11, 250, a painting from Edourad Drouot which fetched $ 10, 500, a pair of Ozzy ' s famous …
synonym	0.0	A number of the items that he auctioned off over the two day period have been seen on his reality TV show The Osbournes, which featured home life with Sharon, Ozzy and their two children. Amongst some of the higher - priced items were a carved walnut Victorian - style custom built pool table which raised $ 11, 250, a painting from Edourad Drouot which fetched $ 10, 500, a pair of Ozzy ' s famous …
synonym	0.0	A number of the items that he auctioned off over the two day period have been seen on his reality TV show The Osbournes, which featured home life with Sharon, Ozzy and their two daughters. Amongst some of the higher - priced items were a carved walnut Victorian - style custom built pool table which raised $ 11, 250, a painting from Edourad Drouot which fetched $ 10, 500, a pair of Ozzy ' s famous…
synonym	0.0	A number of the items that he auctioned off over the two day period have been seen on his reality TV show The Osbournes, which featured home life with Sharon, Ozzy and their two children. Amongst some of the higher - priced communications were a carved walnut Victorian - style custom built pool table which raised $ 11, 250, a painting from Edourad Drouot which fetched $ 10, 500, a pair of Ozzy ' …
synonym	0.0	A number of the items that he auctioned off over the two day period have been seen on his reality TV show The Osbournes, which featured home life with Sharon, Ozzy and their two children. Amongst some of the higher - priced items documentation a carved walnut Victorian - style custom built pool table which raised $ 11, 250, a painting from Edourad Drouot which fetched $ 10, 500, a pair of Ozzy ' …
synonym	0.0	A number of the items that he auctioned off over the two day period have been seen on his reality TV show The Osbournes, which featured home life with Sharon, Ozzy and their two children. Amongst some of the higher - priced items were a carved walnut Victorian - style custom built pool table which raised $ 11, 250, a painting from Edourad Drouot which fetched $ 10, 500, a pair of Ozzy ' s famous …
synonym	0.0	A number of the communications that he auctioned off over the two day period have been seen on his reality TV show The Osbournes, which featured home life with Sharon, Ozzy and their two children. Amongst some of the higher - priced items were a carved walnut Victorian - style custom built pool table which raised $ 11, 250, a painting from Edourad Drouot which fetched $ 10, 500, a pair of Ozzy ' …
synonym	0.0	A number of the items that he auctioned off over the two day period have been seen on his reality TV illustrating The Osbournes, which featured home life with Sharon, Ozzy and their two children. Amongst some of the higher - priced items were a carved walnut Victorian - style custom built pool table which raised $ 11, 250, a painting from Edourad Drouot which fetched $ 10, 500, a pair of Ozzy ' s…
synonym	0.0	A number of the items that he auctioned off over the two day period given been seen on his reality TV show The Osbournes, which featured home life with Sharon, Ozzy and their two children. Amongst some of the higher - priced items were a carved walnut Victorian - style custom built pool table which raised $ 11, 250, a painting from Edourad Drouot which fetched $ 10, 500, a pair of Ozzy ' s famous…
synonym	0.0	A number of the items that he auctioned off over the two days period have been seen on his reality TV show The Osbournes, which featured home life with Sharon, Ozzy and their two children. Amongst some of the higher - priced items were a carved walnut Victorian - style custom built pool table which raised $ 11, 250, a painting from Edourad Drouot which fetched $ 10, 500, a pair of Ozzy ' s famous…
synonym	0.0	A number of the items that he auctioned off over the two day period have been seen on his reality TV show The Osbournes, which featured home life with Sharon, Ozzy and their two children. Amongst some of the higher - priced items were a carved walnut Victorian - style custom built pool table which raised $ 11, 250, a painting from Edourad Drouot which fetched $ 10, 500, a pair of Ozzy ' s famous …
synonym	0.0	A number of the items that he auctioned off over the two day period have been seen on his reality TV show The Osbournes, which featured home life with Sharon, Ozzy and their two children. Amongst some of the higher - priced components were a carved walnut Victorian - style custom built pool table which raised $ 11, 250, a painting from Edourad Drouot which fetched $ 10, 500, a pair of Ozzy ' s fa…
synonym	0.0	A number of the items that he auctioned off over the two day period have been seen on his reality TV show The Osbournes, which featured home life with Sharon, Ozzy and their two children. Amongst some of the higher - appraised items were a carved walnut Victorian - style custom built pool table which raised $ 11, 250, a painting from Edourad Drouot which fetched $ 10, 500, a pair of Ozzy ' s famo…
synonym	0.0	A number of the items that he auctioned off over the two day period have been seen on his reality TV show The Osbournes, which featured home life with Sharon, Ozzy and their two children. Amongst some of the higher - priced items benefited a carved walnut Victorian - style custom built pool table which raised $ 11, 250, a painting from Edourad Drouot which fetched $ 10, 500, a pair of Ozzy ' s fa…
original	1.0	According to reports, a man protesting the G20 Summit in London, England has died after collapsing at a protester camp. Sky News says the man collapsed on the street inside a camp close to the Bank of England and when found he was still breathing, but efforts by paramedics to rescue him failed and he was pronounced dead at an area hospital. The name of the person and cause of death are not yet kn…
synonym	1.0	According to reports, a man protesting the G20 Summit in London, England has died after collapsing at a protester camp. Sky News says the man collapsed on the street inside a camp close to the Bank of England and when found he was still breathing, but efforts by paramedics to rescue him failed and he was pronounced dead at an area hospital. The name of the person and cause of death are not yet kn…
synonym	1.0	According to reports, a man protesting the G20 Summit in London, England has died after collapsing at a protester camp. Sky News says the man collapsed on the street inside a camp close to the Bank of England and when found he was still breathing, but efforts by firefighters to rescue him failed and he was pronounced dead at an area hospital. The name of the person and cause of death are not yet …
synonym	1.0	According to reports, a man protesting the G20 Summit in London, England has died after collapsing at a protester camp. Sky News says the man collapsed on the street inside a camp close to the Bank of England and when found he was still breathing, but efforts by paramedics to rescue him failed and he was pronounced dead at an area hospital. The surnames of the person and cause of death are not ye…
synonym	1.0	According to reports, a man protesting the G20 Summit in London, England has died after collapsing at a protester camp. Sky News says the man collapsed on the street inside a camp close to the Bank of England and when found he was still breathing, but efforts by paramedics to rescue him failed and he was pronounced dead at an area hospital. The name of the person and cause of death are not yet kn…
synonym	1.0	According to reports, a man protesting the G20 Summit in London, England has died after decreasing at a protester camp. Sky News says the man collapsed on the street inside a camp close to the Bank of England and when found he was still breathing, but efforts by paramedics to rescue him failed and he was pronounced dead at an area hospital. The name of the person and cause of death are not yet kn…
synonym	1.0	According to reports, a man protesting the G20 Summit in London, England has died after collapsing at a protester camp. Sky News says the man collapsed on the street inside a camp close to the Bank of England and when found he was still breathing, but efforts by paramedics to rescue him failed and he was pronounced dead at an area hospital. The name of the person and cause of death are not yet kn…
synonym	1.0	According to reports, a man protesting the G20 Summit in London, England has died after collapsing at a protester camp. Sky News says the man collapsed on the street inside a camp closer to the Bank of England and when found he was still breathing, but efforts by paramedics to rescue him failed and he was pronounced dead at an area hospital. The name of the person and cause of death are not yet k…
synonym	1.0	According to reports, a man protesting the G20 Summit in London, England achieved died after collapsing at a protester camp. Sky News says the man collapsed on the street inside a camp close to the Bank of England and when found he was still breathing, but efforts by paramedics to rescue him failed and he was pronounced dead at an area hospital. The name of the person and cause of death are not y…
synonym	1.0	According to reports, a man protesting the G20 Summit in London, England has died after collapsing at a protester camp. Sky News says the man collapsed on the street inside a camp close to the Bank of England and when found he was still breathing, but efforts by paramedics to rescue him failed and he was pronounced dead at an area hospital. The name of the person and cause of death are not yet kn…
synonym	1.0	According to reports, a man protesting the G20 Summit in London, England has died after collapsing at a protester camp. Sky News says the man collapsed on the street inside a camp close to the Bank of England and when found he was still breathing, but efforts by paramedics to rescue him failed and he was pronounced dead at an area hospital. The name of the person and cause of death are not yet kn…
synonym	1.0	According to reports, a man demonstrating the G20 Summit in London, England has died after collapsing at a protester camp. Sky News says the man collapsed on the street inside a camp close to the Bank of England and when found he was still breathing, but efforts by paramedics to rescue him failed and he was pronounced dead at an area hospital. The name of the person and cause of death are not yet…
synonym	1.0	According to reports, a man protesting the G20 Summit in London, England has died after collapsing at a protester camp. Sky News says the man collapsed on the street inside a camp close to the Bank of England and when found he was still breathing, but efforts by paramedics to rescue him failed and he was pronounced dead at an area hospital. The name of the person and cause of death are not yet kn…
synonym	1.0	According to reports, a man protesting the G20 Summit in London, England has died after collapsing at a protester camp. Sky News says the man collapsed on the street inside a camp close to the Bank of England and when found he was still breathing, but efforts by paramedics to rescue him failed and he was pronounced dead at an area hospital. The name of the person and cause of death are not yet kn…
synonym	1.0	According to reports, a man protesting the G20 Summit in London, England has died after collapsing at a protester camp. Sky News says the man collapsed on the street inside a camp close to the Bank of England and when found he was still breathing, but efforts by firefighters to rescue him failed and he was pronounced dead at an area hospital. The name of the person and cause of death are not yet …
synonym	1.0	According to reports, a man protesting the G20 Summit in London, England has died after collapsing at a protester camp. Sky News says the man collapsed on the street inside a camp close to the Bank of England and when information he was still breathing, but efforts by paramedics to rescue him failed and he was pronounced dead at an area hospital. The name of the person and cause of death are not …
synonym	1.0	According to reports, a man protesting the G20 Summit in London, England has died after collapsing at a protester camp. Sky News says the man collapsed on the street inside a camp close to the Bank of England and when found he was still breathing, but efforts by firefighters to rescue him failed and he was pronounced dead at an area hospital. The name of the person and cause of death are not yet …
synonym	1.0	According to reports, a man protesting the G20 Summit in London, England has died after collapsing at a protester camp. Sky News says the man collapsed on the street inside a camp close to the Bank of England and when found he was still breathing, but efforts by paramedics to rescue him failed and he was enforced dead at an area hospital. The name of the person and cause of death are not yet know…
synonym	1.0	According to reports, a servicemen protesting the G20 Summit in London, England has died after collapsing at a protester camp. Sky News says the man collapsed on the street inside a camp close to the Bank of England and when found he was still breathing, but efforts by paramedics to rescue him failed and he was pronounced dead at an area hospital. The name of the person and cause of death are not…
synonym	1.0	According to reports, a man protesting the G20 Summit in London, England has died after collapsing at a protester camp. Sky News says the man collapsed on the street inside a camp close to the Bank of England and when found he was still re establishing, but efforts by paramedics to rescue him failed and he was pronounced dead at an area hospital. The name of the person and cause of death are not …
synonym	1.0	According to reports, a man protesting the G20 Summit in London, England has died after collapsing at a protester camp. Sky News says the man collapsed on the street inside a camp close to the Bank of England and when found he was still breathing, but efforts by paramedics to rescue him failed and he supported pronounced dead at an area hospital. The name of the person and cause of death are not …
synonym	1.0	According to reports, a man protesting the G20 Summit in London, England has died after collapsing at a protester camp. Sky News says the man collapsed on the street inside a camp close to the Bank of England and when found he was still breathing, but efforts by paramedics to rescue him fail and he was pronounced dead at an area hospital. The name of the person and cause of death are not yet know…
synonym	1.0	According to reports, a man protesting the G20 Summit in London, England has died after collapsing at a protester camp. Sky News says the servicemen collapsed on the street inside a camp close to the Bank of England and when found he was still breathing, but efforts by paramedics to rescue him failed and he was pronounced dead at an area hospital. The name of the person and cause of death are not…
synonym	1.0	According to reports, a man protesting the G20 Summit in London, England has died after collapsing at a protester camp. Sky News says the man fallen on the street inside a camp close to the Bank of England and when found he was still breathing, but efforts by paramedics to rescue him failed and he was pronounced dead at an area hospital. The name of the person and cause of death are not yet known…
synonym	1.0	According to reports, a man protesting the G20 Summit in London, England has died after collapsing at a protester camp. Sky News says the man collapsed on the street inside a camp close to the Bank of England and when found he was still breathing, but efforts by paramedics to rescue him failed and he was pronounced dead at an matters hospital. The name of the person and cause of death are not yet…
synonym	1.0	According to reports, a man protesting the G20 Summit in London, England has died after collapsing at a protester camp. Sky News says the man collapsed on the street inside a camp close to the Bank of England and when found he was still breathing, but efforts by paramedics to rescue him failed and he was pronounced dead at an area hospital. The name of the person and cause of death are not yet kn…
synonym	1.0	According to reports, a man protesting the G20 Summit in London, England has died after collapsing at a protester camp. Sky News says the man collapsed on the street inside a camp close to the Bank of England and when found he was still breathing, but efforts by paramedics to rescue him failed and he was pronounced dead at an area hospital. The names of the person and cause of death are not yet k…
synonym	1.0	According to reports, a man protesting the G20 Summit in London, England has died after collapsing at a protester camp. Sky News says the man collapsed on the street inside a camp close to the Bank of England and when found he was still breathing, but efforts by paramedics to rescue him failed and he was underscored dead at an area hospital. The name of the person and cause of death are not yet k…
synonym	1.0	According to reports, a man protesting the G20 Summit in London, England has died after collapsing at a protester camp. Sky News says the man collapsed on the street inside a camp close to the Bank of England and when found he was still breathing, but efforts by paramedics to saved him failed and he was pronounced dead at an area hospital. The name of the person and cause of death are not yet kno…
synonym	1.0	According to reports, a man protesting the G20 Summit in London, England has died after collapsing at a protester camp. Sky News says the man collapsed on the street inside a camp close to the Bank of England and when found he was still breathing, but efforts by paramedics to rescue him failed and he was pronounced dead at an area hospital. The name of the person and cause of death are not yet kn…
synonym	1.0	According to reports, a man protesting the G20 Summit in London, England has died after collapsing at a protester camp. Sky News says the man collapsed on the street inside a camp close to the Bank of England and when found he was still breathing, but operations by paramedics to rescue him failed and he was pronounced dead at an area hospital. The name of the person and cause of death are not yet…
synonym	1.0	According to reports, a man protesting the G20 Summit in London, England has died after collapsing at a protester camp. Sky News says the man collapsed on the street inside a camp close to the Bank of England and when found he was still breathing, but efforts by paramedics to rescue him failed and he was pronounced dead at an spheres hospital. The name of the person and cause of death are not yet…
synonym	1.0	According to reports, a man protesting the G20 Summit in London, England has died after collapsing at a protester camp. Sky News says the servicemen collapsed on the street inside a camp close to the Bank of England and when found he was still breathing, but efforts by paramedics to rescue him failed and he was pronounced dead at an area hospital. The name of the person and cause of death are not…
original	1.0	The San Diego Padres ace, Jake Peavy, was hurt in an 8-5 loss to the St. Louis Cardinals.
synonym	1.0	The San Diego Padres ace, Jake Peavy, contributed hurt in an 8 - 5 loss to the St. Louis Cardinals.
synonym	1.0	The San Diego Padres ace, Jake Peavy, was damaged in an 8 - 5 loss to the St. Louis Cardinals.
synonym	1.0	The San Diego Padres ace, Jake Peavy, maybe hurt in an 8 - 5 loss to the St. Louis Cardinals.
synonym	1.0	The San Diego Padres ace, Jake Peavy, concentration hurt in an 8 - 5 loss to the St. Louis Cardinals.
synonym	1.0	The San Diego Padres ace, Jake Peavy, was harmed in an 8 - 5 loss to the St. Louis Cardinals.
synonym	1.0	The San Diego Padres ace, Jake Peavy, was injured in an 8 - 5 loss to the St. Louis Cardinals.
synonym	1.0	The San Diego Padres ace, Jake Peavy, was disrupted in an 8 - 5 loss to the St. Louis Cardinals.
synonym	1.0	The San Diego Padres ace, Jake Peavy, correspond hurt in an 8 - 5 loss to the St. Louis Cardinals.
synonym	1.0	The San Diego Padres ace, Jake Peavy, was suffered in an 8 - 5 loss to the St. Louis Cardinals.
synonym	1.0	The San Diego Padres ace, Jake Peavy, was affected in an 8 - 5 loss to the St. Louis Cardinals.
synonym	1.0	The San Diego Padres ace, Jake Peavy, currently hurt in an 8 - 5 loss to the St. Louis Cardinals.
synonym	1.0	The San Diego Padres ace, Jake Peavy, beat hurt in an 8 - 5 loss to the St. Louis Cardinals.
synonym	1.0	The San Diego Padres ace, Jake Peavy, delivered hurt in an 8 - 5 loss to the St. Louis Cardinals.
synonym	1.0	The San Diego Padres ace, Jake Peavy, was impaired in an 8 - 5 loss to the St. Louis Cardinals.
synonym	1.0	The San Diego Padres ace, Jake Peavy, correspond hurt in an 8 - 5 loss to the St. Louis Cardinals.
synonym	1.0	The San Diego Padres ace, Jake Peavy, strategies hurt in an 8 - 5 loss to the St. Louis Cardinals.
synonym	1.0	The San Diego Padres ace, Jake Peavy, supported hurt in an 8 - 5 loss to the St. Louis Cardinals.
synonym	1.0	The San Diego Padres ace, Jake Peavy, gotta hurt in an 8 - 5 loss to the St. Louis Cardinals.
synonym	1.0	The San Diego Padres ace, Jake Peavy, representative hurt in an 8 - 5 loss to the St. Louis Cardinals.
synonym	1.0	The San Diego Padres ace, Jake Peavy, was endangered in an 8 - 5 loss to the St. Louis Cardinals.
synonym	1.0	The San Diego Padres ace, Jake Peavy, concentration hurt in an 8 - 5 loss to the St. Louis Cardinals.
synonym	1.0	The San Diego Padres ace, Jake Peavy, was disturbed in an 8 - 5 loss to the St. Louis Cardinals.
synonym	1.0	The San Diego Padres ace, Jake Peavy, currently hurt in an 8 - 5 loss to the St. Louis Cardinals.
synonym	1.0	The San Diego Padres ace, Jake Peavy, was harmed in an 8 - 5 loss to the St. Louis Cardinals.
synonym	1.0	The San Diego Padres ace, Jake Peavy, was undermined in an 8 - 5 loss to the St. Louis Cardinals.
synonym	1.0	The San Diego Padres ace, Jake Peavy, was undermined in an 8 - 5 loss to the St. Louis Cardinals.
synonym	1.0	The San Diego Padres ace, Jake Peavy, was damaged in an 8 - 5 loss to the St. Louis Cardinals.
synonym	1.0	The San Diego Padres ace, Jake Peavy, was impacted in an 8 - 5 loss to the St. Louis Cardinals.
synonym	1.0	The San Diego Padres ace, Jake Peavy, assistance hurt in an 8 - 5 loss to the St. Louis Cardinals.
synonym	1.0	The San Diego Padres ace, Jake Peavy, bore hurt in an 8 - 5 loss to the St. Louis Cardinals.
synonym	1.0	The San Diego Padres ace, Jake Peavy, believed hurt in an 8 - 5 loss to the St. Louis Cardinals.
synonym	1.0	The San Diego Padres ace, Jake Peavy, ceased hurt in an 8 - 5 loss to the St. Louis Cardinals.
original	1.0	Despite CNOOC's all-cash bid, Unocal said its recommendation to shareholders in favor of the $16.4 billion offer of cash and stock from Chevron remains in effect.
synonym	1.0	Despite CNOOC ' s all - cash bid, Unocal said its recommendation to shareholders in favour of the $ 16. 4 billion offer of cash and stock from Chevron remains in effect.
synonym	1.0	Despite CNOOC ' s all - cash bidding, Unocal said its recommendation to shareholders in favor of the $ 16. 4 billion offer of cash and stock from Chevron remains in effect.
synonym	1.0	Despite CNOOC ' s all - cash bid, Unocal said its recommendation to shareholders in favor of the $ 16. 4 billion offer of cash and stocks from Chevron remains in effect.
synonym	1.0	Despite CNOOC ' s all - cash bid, Unocal said its chairmen to shareholders in favor of the $ 16. 4 billion offer of cash and stock from Chevron remains in effect.
synonym	1.0	Despite CNOOC ' s all - cash bid, Unocal said its recommendation to policyholders in favor of the $ 16. 4 billion offer of cash and stock from Chevron remains in effect.
synonym	1.0	Despite CNOOC ' s all - cash bid, Unocal said its recommendation to shareholders in favor of the $ 16. 4 billion offer of cash and stocks from Chevron remains in effect.
synonym	1.0	Despite CNOOC ' s all - cash bid, Unocal approximately its recommendation to shareholders in favor of the $ 16. 4 billion offer of cash and stock from Chevron remains in effect.
synonym	1.0	Despite CNOOC ' s all - cash bidding, Unocal said its recommendation to shareholders in favor of the $ 16. 4 billion offer of cash and stock from Chevron remains in effect.
synonym	1.0	Despite CNOOC ' s all - cash bid, Unocal said its representations to shareholders in favor of the $ 16. 4 billion offer of cash and stock from Chevron remains in effect.
synonym	1.0	Despite CNOOC ' s all - cash bid, Unocal said its proposals to shareholders in favor of the $ 16. 4 billion offer of cash and stock from Chevron remains in effect.
synonym	1.0	Despite CNOOC ' s all - cash bidding, Unocal said its recommendation to shareholders in favor of the $ 16. 4 billion offer of cash and stock from Chevron remains in effect.
synonym	1.0	Despite CNOOC ' s all - cash bid, Unocal said its recommendation to shareholders in favour of the $ 16. 4 billion offer of cash and stock from Chevron remains in effect.
synonym	1.0	Despite CNOOC ' s all - cash bid, Unocal said its recommendation to shareholders in favor of the $ 16. 4 billion offer of cash and stock from Chevron remains in impacts.
synonym	1.0	Despite CNOOC ' s all - cash bid, Unocal said its recommendation to shareholders in favour of the $ 16. 4 billion offer of cash and stock from Chevron remains in effect.
synonym	1.0	Despite CNOOC ' s all - cash bid, Unocal said its recommendation to shareholders in favor of the $ 16. 4 billion offer of cash and stock from Chevron reaffirms in effect.
synonym	1.0	Despite CNOOC ' s all - cash bid, Unocal said its chairmen to shareholders in favor of the $ 16. 4 billion offer of cash and stock from Chevron remains in effect.
synonym	1.0	Despite CNOOC ' s all - cash bid, Unocal said its recommendation to shareholders in favor of the $ 16. 4 billion offer of cash and stocks from Chevron remains in effect.
synonym	1.0	Despite CNOOC ' s all - cash bid, Unocal said its recommendation to shareholders in favour of the $ 16. 4 billion offer of cash and stock from Chevron remains in effect.
synonym	1.0	Despite CNOOC ' s all - cash bidding, Unocal said its recommendation to shareholders in favor of the $ 16. 4 billion offer of cash and stock from Chevron remains in effect.
synonym	1.0	Despite CNOOC ' s all - cash bidding, Unocal said its recommendation to shareholders in favor of the $ 16. 4 billion offer of cash and stock from Chevron remains in effect.
synonym	1.0	Despite CNOOC ' s all - cash bidding, Unocal said its recommendation to shareholders in favor of the $ 16. 4 billion offer of cash and stock from Chevron remains in effect.
synonym	1.0	Despite CNOOC ' s all - cash bid, Unocal said its recommendation to investors in favor of the $ 16. 4 billion offer of cash and stock from Chevron remains in effect.
synonym	1.0	Despite CNOOC ' s all - cash bid, Unocal said its nominations to shareholders in favor of the $ 16. 4 billion offer of cash and stock from Chevron remains in effect.
synonym	1.0	Despite CNOOC ' s all - cash bid, Unocal said its suggestions to shareholders in favor of the $ 16. 4 billion offer of cash and stock from Chevron remains in effect.
synonym	1.0	Despite CNOOC ' s all - cash bidding, Unocal said its recommendation to shareholders in favor of the $ 16. 4 billion offer of cash and stock from Chevron remains in effect.
synonym	1.0	Despite CNOOC ' s all - cash bid, Unocal said its proposals to shareholders in favor of the $ 16. 4 billion offer of cash and stock from Chevron remains in effect.
synonym	1.0	Despite CNOOC ' s all - cash bid, Unocal said its recommendation to shareholders in favor of the $ 16. 4 billion offering of cash and stock from Chevron remains in effect.
synonym	1.0	Despite CNOOC ' s all - cash bid, Unocal said its recommendation to shareholders in favor of the $ 16. 4 billion offer of cash and stock from Chevron maintain in effect.
synonym	1.0	Despite CNOOC ' s all - cash bid, Unocal said its recommendation to shareholders in favor of the $ 16. 4 billion offer of cash and stocks from Chevron remains in effect.
synonym	1.0	Despite CNOOC ' s all - cash bid, Unocal said its recommendation to householders in favor of the $ 16. 4 billion offer of cash and stock from Chevron remains in effect.
synonym	1.0	Despite CNOOC ' s all - cash bid, Unocal said its recommendation to shareholders in favor of the $ 16. 4 billion offer of cash and stock from Chevron remains in impact.
synonym	1.0	Despite CNOOC ' s all - cash bid, Unocal said its recommendation to shareholders in favor of the $ 16. 4 billion offer of cash and stock from Chevron remains in effects.
original	0.0	U.S. forces have been engaged in intense fighting after insurgents launched simultaneous attacks in several Iraqi cities, including Fallujah and Baqubah.
synonym	0.0	U. S. forces have been engaged in intense fighting after insurgents launched simultaneous attacks in several Iraqi cities, participating Fallujah and Baqubah.
synonym	0.0	U. S. forces have been engaged in intense fighting after insurgents launched simultaneous attacks in several Iraqi cities, entailing Fallujah and Baqubah.
synonym	0.0	U. S. forces have been engaged in intense fighting after insurgents launched concurrent attacks in several Iraqi cities, including Fallujah and Baqubah.
synonym	0.0	U. S. forces have been engaged in intensive fighting after insurgents launched simultaneous attacks in several Iraqi cities, including Fallujah and Baqubah.
synonym	0.0	U. S. forces approved been engaged in intense fighting after insurgents launched simultaneous attacks in several Iraqi cities, including Fallujah and Baqubah.
synonym	0.0	U. S. contingents have been engaged in intense fighting after insurgents launched simultaneous attacks in several Iraqi cities, including Fallujah and Baqubah.
synonym	0.0	U. S. forces have been engaged in intensive fighting after insurgents launched simultaneous attacks in several Iraqi cities, including Fallujah and Baqubah.
synonym	0.0	U. S. forces have been engaged in intense fighting after insurgents launched simultaneous attacks in several Iraqi communities, including Fallujah and Baqubah.
synonym	0.0	U. S. forces have been engaged in intense fighting after militants launched simultaneous attacks in several Iraqi cities, including Fallujah and Baqubah.
synonym	0.0	U. S. forces have been engaged in intense fighting after insurgents launched concurrent attacks in several Iraqi cities, including Fallujah and Baqubah.
synonym	0.0	U. S. forces have been engaged in intense fighting after insurgents launched simultaneous attackers in several Iraqi cities, including Fallujah and Baqubah.
synonym	0.0	U. S. forces have been engaged in intense fighting after insurgents launched simultaneous attacks in several Iraqi cities, also Fallujah and Baqubah.
synonym	0.0	U. S. forces have been engaged in intense fighting after insurgents launched concurrent attacks in several Iraqi cities, including Fallujah and Baqubah.
synonym	0.0	U. S. contingents have been engaged in intense fighting after insurgents launched simultaneous attacks in several Iraqi cities, including Fallujah and Baqubah.
synonym	0.0	U. S. forces have been engaged in intense fighting after insurgents unleashed simultaneous attacks in several Iraqi cities, including Fallujah and Baqubah.
synonym	0.0	U. S. forces have been staged in intense fighting after insurgents launched simultaneous attacks in several Iraqi cities, including Fallujah and Baqubah.
synonym	0.0	U. S. forces characterized been engaged in intense fighting after insurgents launched simultaneous attacks in several Iraqi cities, including Fallujah and Baqubah.
synonym	0.0	U. S. forces have been engaged in intense fighting after insurgents operationalized simultaneous attacks in several Iraqi cities, including Fallujah and Baqubah.
synonym	0.0	U. S. forces have been engaged in intense fighting after insurgents establish simultaneous attacks in several Iraqi cities, including Fallujah and Baqubah.
synonym	0.0	U. S. forces have been engaged in intense fighting after insurgents launched concurrent attacks in several Iraqi cities, including Fallujah and Baqubah.
synonym	0.0	U. S. forces have been engaged in intense fighting after insurgents launched simultaneous attacks in several Iraqi cities, cluding Fallujah and Baqubah.
synonym	0.0	U. S. forces have been engaged in intense fighting after insurgents undertaken simultaneous attacks in several Iraqi cities, including Fallujah and Baqubah.
synonym	0.0	U. S. forces have been engaged in intense fighting after insurgents launched simultaneous attacks in various Iraqi cities, including Fallujah and Baqubah.
synonym	0.0	U. S. forces have been engaged in intense fighting after insurgents launched simultaneous attacks in several Iraqi cities, identified Fallujah and Baqubah.
synonym	0.0	U. S. forces have been engaged in intense fighting after insurgents launched simultaneous attacks in various Iraqi cities, including Fallujah and Baqubah.
synonym	0.0	U. S. forces have been engaged in intense fighting after insurgents launched simultaneous attacks in various Iraqi cities, including Fallujah and Baqubah.
synonym	0.0	U. S. forces have been engaged in intense fighting after insurgents launched simultaneous assassinations in several Iraqi cities, including Fallujah and Baqubah.
synonym	0.0	U. S. forces have been engaged in intensive fighting after insurgents launched simultaneous attacks in several Iraqi cities, including Fallujah and Baqubah.
synonym	0.0	U. S. forces characterized been engaged in intense fighting after insurgents launched simultaneous attacks in several Iraqi cities, including Fallujah and Baqubah.
synonym	0.0	U. S. forces have been engaged in intense fighting after insurgents launched simultaneous attacks in various Iraqi cities, including Fallujah and Baqubah.
synonym	0.0	U. S. status of forces have been engaged in intense fighting after insurgents launched simultaneous attacks in several Iraqi cities, including Fallujah and Baqubah.
synonym	0.0	U. S. forces have been engaged in intense fighting after insurgents launched concurrent attacks in several Iraqi cities, including Fallujah and Baqubah.
original	1.0	But Huawei says that expansion has not been easy - obtaining visas for its Chinese engineers to work on long-term projects in India being a particular challenge.
synonym	1.0	But Huawei says that expansion has not been easy - obtaining visas for its Chinese engineers to work on long - term projects in India websitebeing a particular challenge.
synonym	1.0	But Huawei says that expansion has not been easy - guaranteeing visas for its Chinese engineers to work on long - term projects in India being a particular challenge.
synonym	1.0	But Huawei says that expansion provides not been easy - obtaining visas for its Chinese engineers to work on long - term projects in India being a particular challenge.
synonym	1.0	But Huawei says that expansion has not been easy - obtaining visas for its Chinese engineers to operated on long - term projects in India being a particular challenge.
synonym	1.0	But Huawei says that expansion has not been easy - obtaining passports for its Chinese engineers to work on long - term projects in India being a particular challenge.
synonym	1.0	But Huawei says that expansion has not been easy - attaining visas for its Chinese engineers to work on long - term projects in India being a particular challenge.
synonym	1.0	But Huawei says that expansion has not been easy - obtaining visas for its Chinese technicians to work on long - term projects in India being a particular challenge.
synonym	1.0	But Huawei says that expansion has not been easy - obtaining passports for its Chinese engineers to work on long - term projects in India being a particular challenge.
synonym	1.0	But Huawei says that expansion has not been easy - obtaining visas for its Chinese radiographers to work on long - term projects in India being a particular challenge.
synonym	1.0	But Huawei says that expansion has not been easy - implementing visas for its Chinese engineers to work on long - term projects in India being a particular challenge.
synonym	1.0	But Huawei says that expansion has not been easy - obtaining visas for its Chinese engineers to work on long - term projects in India beginning a particular challenge.
synonym	1.0	But Huawei says that expansion has not been easy - obtaining passports for its Chinese engineers to work on long - term projects in India being a particular challenge.
synonym	1.0	But Huawei says that expansion has not been easy - obtaining visas for its Chinese engineers to work on long - term projects in India consequently a particular challenge.
synonym	1.0	But Huawei says that expansion has not been easy - generated visas for its Chinese engineers to work on long - term projects in India being a particular challenge.
synonym	1.0	But Huawei says that expansion has not been easy - obtaining visas for its Chinese engineers to work on long - term operations in India being a particular challenge.
synonym	1.0	But Huawei advises that expansion has not been easy - obtaining visas for its Chinese engineers to work on long - term projects in India being a particular challenge.
synonym	1.0	But Huawei says that expansion gives not been easy - obtaining visas for its Chinese engineers to work on long - term projects in India being a particular challenge.
synonym	1.0	But Huawei says that expansion has not years easy - obtaining visas for its Chinese engineers to work on long - term projects in India being a particular challenge.
synonym	1.0	But Huawei says that expansion has not been easy - obtaining visas for its Chinese engineers to operated on long - term projects in India being a particular challenge.
synonym	1.0	But Huawei says that expansion has not been easy - obtaining visas for its Chinese engineers to work on long - term projects in India being a special challenge.
synonym	1.0	But Huawei says that expansion leaves not been easy - obtaining visas for its Chinese engineers to work on long - term projects in India being a particular challenge.
synonym	1.0	But Huawei says that expansion has not been easy - obtaining visas for its Chinese engineers to matters on long - term projects in India being a particular challenge.
synonym	1.0	But Huawei says that expansion has not been easy - obtaining visas for its Chinese engineers to work on long - term programs in India being a particular challenge.
synonym	1.0	But Huawei says that expansion has not been easy - obtaining passports for its Chinese engineers to work on long - term projects in India being a particular challenge.
synonym	1.0	But Huawei says that expansion has not been easy - obtaining visas for its Chinese engineers to work on long - term projects in India being a specific challenge.
synonym	1.0	But Huawei says that expansion has not issued easy - obtaining visas for its Chinese engineers to work on long - term projects in India being a particular challenge.
synonym	1.0	But Huawei says that expansion has not been easy - obtaining visas for its Chinese engineers to work on long - term contracts in India being a particular challenge.
synonym	1.0	But Huawei says that extension has not been easy - obtaining visas for its Chinese engineers to work on long - term projects in India being a particular challenge.
synonym	1.0	But Huawei assigns that expansion has not been easy - obtaining visas for its Chinese engineers to work on long - term projects in India being a particular challenge.
synonym	1.0	But Huawei says that expansion has not been easy - obtaining visas for its Chinese engineers to work on long - term projects in India being a particular challengers.
synonym	1.0	But Huawei says that expansion has not been easy - obtaining visas for its Chinese engineers to work on long - term projects in India being a special challenge.
synonym	1.0	But Huawei says that expansion has not been easy - acquired visas for its Chinese engineers to work on long - term projects in India being a particular challenge.
original	1.0	According to Becky Gibbons of New York State Police and Chris Collins County Executive in Erie County, New York, the total number of fatalities is 50, including 45 passengers, four crew members and a person on the ground, while a woman and daughter on the ground were injured, near the edge of farmland, about seven miles from Buffalo Niagara International Airport.
synonym	1.0	According to Becky Gibbons of New York State Police and Chris Collins County Executive in Erie County, New York, the total number of fatalities is 50, including 45 passengers, four crew members and a person on the ground, whilst a woman and daughter on the ground were injured, near the edge of farmland, about seven miles from Buffalo Niagara International Airport.
synonym	1.0	According to Becky Gibbons of New York State Police and Chris Collins County Executive in Erie County, New York, the total number of fatalities is 50, encompassing 45 passengers, four crew members and a person on the ground, while a woman and daughter on the ground were injured, near the edge of farmland, about seven miles from Buffalo Niagara International Airport.
synonym	1.0	According to Becky Gibbons of New York State Police and Chris Collins County Executive in Erie County, New York, the total number of fatalities is 50, including 45 passengers, four crew members and a person on the ground, while a woman and daughter on the ground were injured, near the edge of farms, about seven miles from Buffalo Niagara International Airport.
synonym	1.0	According to Becky Gibbons of New York State Police and Chris Collins County Executive in Erie County, New York, the total number of fatalities is 50, including 45 passengers, four crew members and a person on the ground, while a woman and daughter on the ground were injured, nearby the edge of farmland, about seven miles from Buffalo Niagara International Airport.
synonym	1.0	According to Becky Gibbons of New York State Police and Chris Collins County Executive in Erie County, New York, the total number of fatalities is 50, including 45 passengers, four crew members and a personalities on the ground, while a woman and daughter on the ground were injured, near the edge of farmland, about seven miles from Buffalo Niagara International Airport.
synonym	1.0	According to Becky Gibbons of New York State Police and Chris Collins County Executive in Erie County, New York, the total number of fatalities is 50, covered 45 passengers, four crew members and a person on the ground, while a woman and daughter on the ground were injured, near the edge of farmland, about seven miles from Buffalo Niagara International Airport.
synonym	1.0	According to Becky Gibbons of New York State Police and Chris Collins County Executive in Erie County, New York, the total number of fatalities begins 50, including 45 passengers, four crew members and a person on the ground, while a woman and daughter on the ground were injured, near the edge of farmland, about seven miles from Buffalo Niagara International Airport.
synonym	1.0	According to Becky Gibbons of New York State Police and Chris Collins County Executive in Erie County, New York, the total number of fatalities is 50, including 45 passengers, four crew members and a person on the ground, while a woman and daughter on the ground were jeopardized, near the edge of farmland, about seven miles from Buffalo Niagara International Airport.
synonym	1.0	According to Becky Gibbons of New York State Police and Chris Collins County Executive in Erie County, New York, the total number of fatalities is 50, including 45 passengers, four crew members and a person on the ground, whereas a woman and daughter on the ground were injured, near the edge of farmland, about seven miles from Buffalo Niagara International Airport.
synonym	1.0	According to Becky Gibbons of New York State Police and Chris Collins County Executive in Erie County, New York, the total number of fatalities is 50, including 45 passengers, four crew partners and a person on the ground, while a woman and daughter on the ground were injured, near the edge of farmland, about seven miles from Buffalo Niagara International Airport.
synonym	1.0	According to Becky Gibbons of New York State Police and Chris Collins County Executive in Erie County, New York, the total number of fatalities is 50, including 45 passengers, four crew members and a person on the ground, while a woman and daughter on the ground were injured, near the edge of farmland, about seven missiles from Buffalo Niagara International Airport.
synonym	1.0	According to Becky Gibbons of New York State Police and Chris Collins County Executive in Erie County, New York, the total number of fatalities is 50, including 45 passagers, four crew members and a person on the ground, while a woman and daughter on the ground were injured, near the edge of farmland, about seven miles from Buffalo Niagara International Airport.
synonym	1.0	According to Becky Gibbons of New York State Police and Chris Collins County Executive in Erie County, New York, the total number of fatalities is 50, including 45 passengers, four crew commissioners and a person on the ground, while a woman and daughter on the ground were injured, near the edge of farmland, about seven miles from Buffalo Niagara International Airport.
synonym	1.0	According to Becky Gibbons of New York State Police and Chris Collins County Executive in Erie County, New York, the total numbers of fatalities is 50, including 45 passengers, four crew members and a person on the ground, while a woman and daughter on the ground were injured, near the edge of farmland, about seven miles from Buffalo Niagara International Airport.
synonym	1.0	According to Becky Gibbons of New York State Police and Chris Collins County Executive in Erie County, New York, the total number of fatalities is 50, including 45 passengers, four crew members and a personalities on the ground, while a woman and daughter on the ground were injured, near the edge of farmland, about seven miles from Buffalo Niagara International Airport.
synonym	1.0	According to Becky Gibbons of New York State Police and Chris Collins County Executive in Erie County, New York, the total number of fatalities is 50, including 45 pedestrians, four crew members and a person on the ground, while a woman and daughter on the ground were injured, near the edge of farmland, about seven miles from Buffalo Niagara International Airport.
synonym	1.0	According to Becky Gibbons of New York State Police and Chris Collins County Executive in Erie County, New York, the total number of fatalities is 50, including 45 passengers, four crew members and a person on the ground, while a woman and daughter on the ground were injured, near the edge of farms, about seven miles from Buffalo Niagara International Airport.
synonym	1.0	According to Becky Gibbons of New York State Police and Chris Collins County Executive in Erie County, New York, the total number of fatalities is 50, including 45 passengers, four crew members and a person on the ground, while a woman and daughter on the ground were injured, nearby the edge of farmland, about seven miles from Buffalo Niagara International Airport.
synonym	1.0	According to Becky Gibbons of New York State Police and Chris Collins County Executive in Erie County, New York, the total number of fatalities is 50, including 45 trains, four crew members and a person on the ground, while a woman and daughter on the ground were injured, near the edge of farmland, about seven miles from Buffalo Niagara International Airport.
synonym	1.0	According to Becky Gibbons of New York State Police and Chris Collins County Executive in Erie County, New York, the total number of fatalities is 50, including 45 passengers, four crew members and a person on the ground, while a woman and daughter on the ground were injured, nearby the edge of farmland, about seven miles from Buffalo Niagara International Airport.
synonym	1.0	According to Becky Gibbons of New York State Police and Chris Collins County Executive in Erie County, New York, the total number of fatalities is 50, particular 45 passengers, four crew members and a person on the ground, while a woman and daughter on the ground were injured, near the edge of farmland, about seven miles from Buffalo Niagara International Airport.
synonym	1.0	According to Becky Gibbons of New York State Police and Chris Collins County Executive in Erie County, New York, the total number of fatalities is 50, including 45 passengers, four crew members and a person on the ground, while a woman and daughter on the ground corresponding injured, near the edge of farmland, about seven miles from Buffalo Niagara International Airport.
synonym	1.0	According to Becky Gibbons of New York State Police and Chris Collins County Executive in Erie County, New York, the total number of fatalities is 50, including 45 passengers, four crew members and a person on the ground, while a woman and daughter on the ground were injured, near the edge of farmland, about seven minutes from Buffalo Niagara International Airport.
synonym	1.0	According to Becky Gibbons of New York State Police and Chris Collins County Executive in Erie County, New York, the total number of fatalities is 50, including 45 passengers, four crew members and a person on the ground, while a woman and daughter on the ground were injured, near the edge of farmland, around seven miles from Buffalo Niagara International Airport.
synonym	1.0	According to Becky Gibbons of New York State Police and Chris Collins County Executive in Erie County, New York, the total number of fatalities is 50, including 45 passengers, four crew members and a person on the ground, while a woman and daughter on the ground were injured, near the edge of farms, about seven miles from Buffalo Niagara International Airport.
synonym	1.0	According to Becky Gibbons of New York State Police and Chris Collins County Executive in Erie County, New York, the total number of fatalities is 50, consisting 45 passengers, four crew members and a person on the ground, while a woman and daughter on the ground were injured, near the edge of farmland, about seven miles from Buffalo Niagara International Airport.
synonym	1.0	According to Becky Gibbons of New York State Police and Chris Collins County Executive in Erie County, New York, the total number of fatalities is 50, including 45 passengers, four crew members and a person on the ground, while a woman and daughter on the ground were injured, nearby the edge of farmland, about seven miles from Buffalo Niagara International Airport.
synonym	1.0	According to Becky Gibbons of New York State Police and Chris Collins County Executive in Erie County, New York, the total number of fatalities is 50, depicting 45 passengers, four crew members and a person on the ground, while a woman and daughter on the ground were injured, near the edge of farmland, about seven miles from Buffalo Niagara International Airport.
synonym	1.0	According to Becky Gibbons of New York State Police and Chris Collins County Executive in Erie County, New York, the total number of mortalities is 50, including 45 passengers, four crew members and a person on the ground, while a woman and daughter on the ground were injured, near the edge of farmland, about seven miles from Buffalo Niagara International Airport.
synonym	1.0	According to Becky Gibbons of New York State Police and Chris Collins County Executive in Erie County, New York, the total number of fatalities is 50, including 45 passengers, four crew members and a person on the ground, while a woman and daughter on the ground were injured, near the edge of farmland, approximately seven miles from Buffalo Niagara International Airport.
synonym	1.0	According to Becky Gibbons of New York State Police and Chris Collins County Executive in Erie County, New York, the total number of fatalities is 50, combining 45 passengers, four crew members and a person on the ground, while a woman and daughter on the ground were injured, near the edge of farmland, about seven miles from Buffalo Niagara International Airport.
synonym	1.0	According to Becky Gibbons of New York State Police and Chris Collins County Executive in Erie County, New York, the total number of fatalities is 50, including 45 passengers, four crew members and a person on the ground, while a woman and daughter on the ground were insulted, near the edge of farmland, about seven miles from Buffalo Niagara International Airport.
original	1.0	A smaller proportion of Yugoslavia's Italians were settled in Slovenia (at the 1991 national census, some 3000 inhabitants of Slovenia declared themselves as ethnic Italians).
synonym	1.0	A smaller proportion of Yugoslavia ' s Italians were settled in Slovenia (at the 1991 national census, some 3000 habitants of Slovenia declared themselves as ethnic Italians ).
synonym	1.0	A smaller proportion of Yugoslavia ' s Italians were settled in Slovenia (at the 1991 national census, some 3000 habitants of Slovenia declared themselves as ethnic Italians ).
synonym	1.0	A smaller proportion of Yugoslavia ' s Italians were settled in Slovenia (at the 1991 national census, some 3000 inhabitants of Slovenia certified themselves as ethnic Italians ).
synonym	1.0	A smaller proportion of Yugoslavia ' s Italians were settled in Slovenia (at the 1991 national census, some 3000 tenants of Slovenia declared themselves as ethnic Italians ).
synonym	1.0	A smaller proportion of Yugoslavia ' s Italians were settled in Slovenia (at the 1991 national census, some 3000 inhabitants of Slovenia declared themselves as ethnical Italians ).
synonym	1.0	A smaller percentage of Yugoslavia ' s Italians were settled in Slovenia (at the 1991 national census, some 3000 inhabitants of Slovenia declared themselves as ethnic Italians ).
synonym	1.0	A smaller proportion of Yugoslavia ' s Italians were settled in Slovenia (at the 1991 national census, some 3000 occupants of Slovenia declared themselves as ethnic Italians ).
synonym	1.0	A smaller proportion of Yugoslavia ' s Italians were settled in Slovenia (at the 1991 national census, some 3000 habitants of Slovenia declared themselves as ethnic Italians ).
synonym	1.0	A smaller proportion of Yugoslavia ' s Italians were settled in Slovenia (at the 1991 national census, some 3000 inhabitants of Slovenia declaration themselves as ethnic Italians ).
synonym	1.0	A smaller proportion of Yugoslavia ' s Italians were settled in Slovenia (at the 1991 national survey, some 3000 inhabitants of Slovenia declared themselves as ethnic Italians ).
synonym	1.0	A smaller proportion of Yugoslavia ' s Italians were adjudicated in Slovenia (at the 1991 national census, some 3000 inhabitants of Slovenia declared themselves as ethnic Italians ).
synonym	1.0	A smaller proportion of Yugoslavia ' s Italians were settled in Slovenia (at the 1991 national census, some 3000 inhabitants of Slovenia declared themselves as ethnical Italians ).
synonym	1.0	A smaller proportion of Yugoslavia ' s Italians were settled in Slovenia (at the 1991 national census, some 3000 inhabitants of Slovenia reinstated themselves as ethnic Italians ).
synonym	1.0	A smaller proportion of Yugoslavia ' s Italians were settled in Slovenia (at the 1991 national survey, some 3000 inhabitants of Slovenia declared themselves as ethnic Italians ).
synonym	1.0	A smaller proportion of Yugoslavia ' s Italians were characterised in Slovenia (at the 1991 national census, some 3000 inhabitants of Slovenia declared themselves as ethnic Italians ).
synonym	1.0	A smaller proportion of Yugoslavia ' s Italians were settled in Slovenia (at the 1991 national survey, some 3000 inhabitants of Slovenia declared themselves as ethnic Italians ).
synonym	1.0	A smaller proportion of Yugoslavia ' s Italians were settled in Slovenia (at the 1991 national census, some 3000 inhabitants of Slovenia decided themselves as ethnic Italians ).
synonym	1.0	A smaller portions of Yugoslavia ' s Italians were settled in Slovenia (at the 1991 national census, some 3000 inhabitants of Slovenia declared themselves as ethnic Italians ).
synonym	1.0	A smaller proportion of Yugoslavia ' s Italians were settled in Slovenia (at the 1991 national census, some 3000 inhabitants of Slovenia declared themselves as ethnical Italians ).
synonym	1.0	A smaller proportion of Yugoslavia ' s Italians becoming settled in Slovenia (at the 1991 national census, some 3000 inhabitants of Slovenia declared themselves as ethnic Italians ).
synonym	1.0	A smaller proportion of Yugoslavia ' s Italians were settled in Slovenia (at the 1991 national census, some 3000 inhabitants of Slovenia described themselves as ethnic Italians ).
synonym	1.0	A smaller proportion of Yugoslavia ' s Italians were settled in Slovenia (at the 1991 national census, some 3000 occupants of Slovenia declared themselves as ethnic Italians ).
synonym	1.0	A smaller proportion of Yugoslavia ' s Italians observed settled in Slovenia (at the 1991 national census, some 3000 inhabitants of Slovenia declared themselves as ethnic Italians ).
synonym	1.0	A smaller proportion of Yugoslavia ' s Italians were settled in Slovenia (at the 1991 national census, some 3000 inhabitants of Slovenia declared themselves as ethnical Italians ).
synonym	1.0	A smaller proportion of Yugoslavia ' s Italians were settled in Slovenia (at the 1991 national survey, some 3000 inhabitants of Slovenia declared themselves as ethnic Italians ).
synonym	1.0	A smaller proportion of Yugoslavia ' s Italians were settled in Slovenia (at the 1991 national census, some 3000 inhabitants of Slovenia undeclared themselves as ethnic Italians ).
synonym	1.0	A smaller proportion of Yugoslavia ' s Italians were settled in Slovenia (at the 1991 national survey, some 3000 inhabitants of Slovenia declared themselves as ethnic Italians ).
synonym	1.0	A smaller proportion of Yugoslavia ' s Italians were settled in Slovenia (at the 1991 national census, some 3000 inhabitants of Slovenia established themselves as ethnic Italians ).
synonym	1.0	A smaller proportion of Yugoslavia ' s Italians were settled in Slovenia (at the 1991 national census, some 3000 inhabitants of Slovenia announced themselves as ethnic Italians ).
synonym	1.0	A smaller percentage of Yugoslavia ' s Italians were settled in Slovenia (at the 1991 national census, some 3000 inhabitants of Slovenia declared themselves as ethnic Italians ).
synonym	1.0	A smaller proportion of Yugoslavia ' s Italians were settled in Slovenia (at the 1991 national census, some 3000 inhabitants of Slovenia declared themselves as ethnical Italians ).
synonym	1.0	A smaller proportion of Yugoslavia ' s Italians were resolution in Slovenia (at the 1991 national census, some 3000 inhabitants of Slovenia declared themselves as ethnic Italians ).
original	0.0	Eric Harris and Dylan Klebold, seniors at the suburban Denver school, detonated homemade bombs and opened fire with shotguns, a rifle and a semiautomatic handgun on April 20, 1999. They killed a teacher and 12 students and wounded 23 others before committing suicide. The massacre shocked the country like no other. It was the worst school assault in American history at that time, and it came in th…
synonym	0.0	Eric Harris and Dylan Klebold, seniors at the suburban Denver school, detonated homemade bombs and opened fire with shotguns, a rifle and a semiautomatic handgun on April 20, 1999. They killed a teacher and 12 students and wounded 23 others before committing suicide. The massacre shocked the country like no other. It was the worst school assault in American history at that time, and it convened i…
synonym	0.0	Eric Harris and Dylan Klebold, seniors at the suburban Denver school, detonated homemade bombs and opened fire with shotguns, a rifle and a semiautomatic handgun on April 20, 1999. They killed a teacher and 12 students and wounded 23 others before committing suicide. The massacre shocked the country like no other. It was the worst school attack in American history at that time, and it came in the…
synonym	0.0	Eric Harris and Dylan Klebold, seniors at the suburban Denver school, detonated homemade bombs and opened fire with shotguns, a rifle and a semiautomatic handgun on April 20, 1999. They killed a teacher and 12 students and wounded 23 others before committing suicide. The massacre shocked the country like no other. It was the worst academies assault in American history at that time, and it came in…
synonym	0.0	Eric Harris and Dylan Klebold, seniors at the suburban Denver school, detonated homemade bombs and opened fire with shotguns, a rifle and a semiautomatic handgun on April 20, 1999. They killed a teacher and 12 students and wounded 23 others before committing suicide. The massacre shocked the country like no other. It was the worst school assault in American history at that time, and it came in th…
synonym	0.0	Eric Harris and Dylan Klebold, seniors at the suburban Denver school, incited homemade bombs and opened fire with shotguns, a rifle and a semiautomatic handgun on April 20, 1999. They killed a teacher and 12 students and wounded 23 others before committing suicide. The massacre shocked the country like no other. It was the worst school assault in American history at that time, and it came in the …
synonym	0.0	Eric Harris and Dylan Klebold, seniors at the suburban Denver school, detonated homemade bombs and opened fire with shotguns, a rifle and a semiautomatic handgun on April 20, 1999. They killed a teacher and 12 students and wounded 23 others before committing suicide. The massacre shocked the country like no other. It was the worst school assault in American history at that time, and it came in th…
synonym	0.0	Eric Harris and Dylan Klebold, seniors at the suburban Denver school, detonated homemade bombs and reopened fire with shotguns, a rifle and a semiautomatic handgun on April 20, 1999. They killed a teacher and 12 students and wounded 23 others before committing suicide. The massacre shocked the country like no other. It was the worst school assault in American history at that time, and it came in …
synonym	0.0	Eric Harris and Dylan Klebold, seniors at the peri urban Denver school, detonated homemade bombs and opened fire with shotguns, a rifle and a semiautomatic handgun on April 20, 1999. They killed a teacher and 12 students and wounded 23 others before committing suicide. The massacre shocked the country like no other. It was the worst school assault in American history at that time, and it came in …
synonym	0.0	Eric Harris and Dylan Klebold, seniors at the suburban Denver school, detonated homemade bombs and opened firing with shotguns, a rifle and a semiautomatic handgun on April 20, 1999. They killed a teacher and 12 students and wounded 23 others before committing suicide. The massacre shocked the country like no other. It was the worst school assault in American history at that time, and it came in …
synonym	0.0	Eric Harris and Dylan Klebold, seniors at the suburban Denver school, detonated homemade bombs and opened fire with shotguns, a rifle and a semiautomatic handgun on April 20, 1999. They killed a teacher and 12 students and wounded 23 others before committing suicide. The massacre shocked the country like no other. It was the worst school assault in American history at that time, and it came in th…
synonym	0.0	Eric Harris and Dylan Klebold, seniors at the suburban Denver school, detonated homemade bombs and opened fire with shotguns, a rifle and a semiautomatic handgun on April 20, 1999. They killed a teacher and 12 students and wounded 23 others before committing suicide. The massacre shocked the country like no other. It was the worst school assault in American history at that time, and it came in th…
synonym	0.0	Eric Harris and Dylan Klebold, seniors at the suburban Denver school, detonated homemade bombs and opened fire with shotguns, a rifle and a semiautomatic handgun on April 20, 1999. They killed a teacher and 12 students and wounded 23 others before committing suicide. The carnage shocked the country like no other. It was the worst school assault in American history at that time, and it came in the…
synonym	0.0	Eric Harris and Dylan Klebold, seniors at the suburban Denver academies, detonated homemade bombs and opened fire with shotguns, a rifle and a semiautomatic handgun on April 20, 1999. They killed a teacher and 12 students and wounded 23 others before committing suicide. The massacre shocked the country like no other. It was the worst school assault in American history at that time, and it came in…
synonym	0.0	Eric Harris and Dylan Klebold, seniors at the suburban Denver school, detonated homemade bombs and opened fire with shotguns, a rifle and a semiautomatic handgun on April 20, 1999. They killed a teacher and 12 students and wound 23 others before committing suicide. The massacre shocked the country like no other. It was the worst school assault in American history at that time, and it came in the …
synonym	0.0	Eric Harris and Dylan Klebold, seniors at the suburban Denver school, detonated homemade bombs and opened fire with shotguns, a rifle and a semiautomatic handgun on April 20, 1999. They killed a teacher and 12 students and wounded 23 others before committing suicide. The massacre shocked the country like no other. It was the worst school assault in American history at that time, and it came in th…
synonym	0.0	Eric Harris and Dylan Klebold, seniors at the suburban Denver school, detonated homemade bombs and opened fire with shotguns, a rifle and a semiautomatic handgun on April 20, 1999. They killed a teacher and 12 students and wounded 23 others before committing suicide. The massacre shocked the country like no other. It contributed the worst school assault in American history at that time, and it ca…
synonym	0.0	Eric Harris and Dylan Klebold, seniors at the suburban Denver school, detonated homemade bombers and opened fire with shotguns, a rifle and a semiautomatic handgun on April 20, 1999. They killed a teacher and 12 students and wounded 23 others before committing suicide. The massacre shocked the country like no other. It was the worst school assault in American history at that time, and it came in …
synonym	0.0	Eric Harris and Dylan Klebold, seniors at the suburban Denver school, detonated homemade bombs and opened fire with shotguns, a rifle and a semiautomatic handgun on April 20, 1999. They killed a teacher and 12 students and wounded 23 others before committing suicide. The massacre shocked the country like no other. It was the worst school assault in American story at that time, and it came in the …
synonym	0.0	Eric Harris and Dylan Klebold, seniors at the suburban Denver school, generated homemade bombs and opened fire with shotguns, a rifle and a semiautomatic handgun on April 20, 1999. They killed a teacher and 12 students and wounded 23 others before committing suicide. The massacre shocked the country like no other. It was the worst school assault in American history at that time, and it came in th…
synonym	0.0	Eric Harris and Dylan Klebold, seniors at the suburban Denver school, detonated homemade bombs and opened fire with shotguns, a riflemen and a semiautomatic handgun on April 20, 1999. They killed a teacher and 12 students and wounded 23 others before committing suicide. The massacre shocked the country like no other. It was the worst school assault in American history at that time, and it came in…
synonym	0.0	Eric Harris and Dylan Klebold, senators at the suburban Denver school, detonated homemade bombs and opened fire with shotguns, a rifle and a semiautomatic handgun on April 20, 1999. They killed a teacher and 12 students and wounded 23 others before committing suicide. The massacre shocked the country like no other. It was the worst school assault in American history at that time, and it came in t…
synonym	0.0	Eric Harris and Dylan Klebold, seniors at the suburban Denver school, detonated homemade bombs and opened fire with shotguns, a rifle and a semiautomatic handgun on April 20, 1999. They killed a teacher and 12 students and wounded 23 others before committing suicide. The massacre shocked the country like no other. It was the worst school assault in American history at that time, and it came in th…
synonym	0.0	Eric Harris and Dylan Klebold, seniors at the suburban Denver school, detonated homemade bombs and opened fire with shotguns, a rifle and a semiautomatic handgun on April 20, 1999. They killed a teacher and 12 students and wounded 23 others before committing suicide. The massacre shocked the country like no other. It was the worst school assault in American history at that time, and it came in th…
synonym	0.0	Eric Harris and Dylan Klebold, seniors at the suburban Denver school, detonated homemade bombs and opened fire with shotguns, a rifle and a semiautomatic handgun on April 20, 1999. They killed a teacher and 12 students and wounded 23 others before committing suicide. The massacre shocked the country like no other. It was the worst school assault in American history at that time, and it came in th…
synonym	0.0	Eric Harris and Dylan Klebold, seniors at the suburban Denver school, detonated homemade bombs and opened firing with shotguns, a rifle and a semiautomatic handgun on April 20, 1999. They killed a teacher and 12 students and wounded 23 others before committing suicide. The massacre shocked the country like no other. It was the worst school assault in American history at that time, and it came in …
synonym	0.0	Eric Harris and Dylan Klebold, seniors at the suburban Denver school, detonated homemade bombs and opened fire with shotguns, a rifle and a semiautomatic handgun on April 20, 1999. They killed a teacher and 12 students and wounded 23 others before committing suicide. The massacre shocked the country like no other. It was the worst school assault in American history at that time, and it came in th…
synonym	0.0	Eric Harris and Dylan Klebold, seniors at the suburban Denver school, detonated homemade bombs and opened fire with shotguns, a rifle and a semiautomatic handgun on April 20, 1999. They killed a teacher and 12 students and wounded 23 others before committing suicide. The massacre shocked the country like no other. It was the worst school assault in American history at that time, and it came in th…
synonym	0.0	Eric Harris and Dylan Klebold, responsibilities at the suburban Denver school, detonated homemade bombs and opened fire with shotguns, a rifle and a semiautomatic handgun on April 20, 1999. They killed a teacher and 12 students and wounded 23 others before committing suicide. The massacre shocked the country like no other. It was the worst school assault in American history at that time, and it c…
synonym	0.0	Eric Harris and Dylan Klebold, senators at the suburban Denver school, detonated homemade bombs and opened fire with shotguns, a rifle and a semiautomatic handgun on April 20, 1999. They killed a teacher and 12 students and wounded 23 others before committing suicide. The massacre shocked the country like no other. It was the worst school assault in American history at that time, and it came in t…
synonym	0.0	Eric Harris and Dylan Klebold, seniors at the suburban Denver school, detonated homemade bombs and opened fire with shotguns, a rifle and a semiautomatic handgun on April 20, 1999. They killed a teacher and 12 students and wounded 23 brothers before committing suicide. The massacre shocked the country like no other. It was the worst school assault in American history at that time, and it came in …
synonym	0.0	Eric Harris and Dylan Klebold, seniors at the suburban Denver school, detonated homemade bombs and opened fire with shotguns, a rifle and a semiautomatic handgun on April 20, 1999. They killed a teacher and 12 students and wounded 23 others before committing suicide. The massacre shocked the country like no other. It was the worst school assault in American history at that time, and it came in th…
synonym	0.0	Eric Harris and Dylan Klebold, seniors at the suburban Denver school, detonated homemade bombs and opened fire with shotguns, a rifle and a semiautomatic handgun on April 20, 1999. They killed a teacher and 12 students and wounded 23 others before committing suicide. The massacre shocked the country like no other. It was the worst school assault in American history at that time, and it came in th…
original	1.0	47-year-old Susan Boyle from Blackburn, West Lothian in Scotland, made her debut appearance on the show on Saturday night by saying that she had "never been married, never been kissed" and was currently unemployed, living alone at home with her cat, Pebbles. She says that she wants to "be a professional singer", but has "never been given the chance." Audience members and judges Amanda Holden, Sim…
synonym	1.0	47 - year - old Susan Boyle from Blackburn, West Lothian in Scotland, made her debut appearance on the show on Saturday night by saying that she had " never been married, never been kissed " and was currently unemployed, living alone at home with her cat, Pebbles. She says that she wants to " be a professional singer ", but has " never been given the chance. " Audience members and judges Amanda H…
synonym	1.0	47 - year - old Susan Boyle from Blackburn, West Lothian in Scotland, made her debut appearance on the show on Saturday night by saying that she had " never been married, never been kissed " and was currently unemployed, living alone at home with her cat, Pebbles. She says that she wants to " be a professional singer ", but has " never been given the chance. " Audience members and judges Amanda H…
synonym	1.0	47 - year - old Susan Boyle from Blackburn, West Lothian in Scotland, made her debut appearance on the show on Saturday night by saying that she had " never been married, never been kissed " and was currently unemployed, living alone at home with her cat, Pebbles. She says that she wants to " be a professional singer ", but has " never been given the chance. " Audience members and judges Amanda H…
synonym	1.0	47 - year - old Susan Boyle from Blackburn, West Lothian in Scotland, made her debut appearance on the showing on Saturday night by saying that she had " never been married, never been kissed " and was currently unemployed, living alone at home with her cat, Pebbles. She says that she wants to " be a professional singer ", but has " never been given the chance. " Audience members and judges Amand…
synonym	1.0	47 - year - old Susan Boyle from Blackburn, West Lothian in Scotland, made her debut appearance on the show on Saturday night by saying that she had " never been married, never been kissed " and was currently unemployed, living alone at home with her cat, Pebbles. She says that she wants to " be a professional singer ", but has " never been given the chance. " Audience members and judges Amanda H…
synonym	1.0	47 - year - old Susan Boyle from Blackburn, West Lothian in Scotland, made her debut appearance on the showing on Saturday night by saying that she had " never been married, never been kissed " and was currently unemployed, living alone at home with her cat, Pebbles. She says that she wants to " be a professional singer ", but has " never been given the chance. " Audience members and judges Amand…
synonym	1.0	47 - year - old Susan Boyle from Blackburn, West Lothian in Scotland, made her debut appearance on the show on Saturday night by saying that she had " never been married, never been kissed " and was currently unemployed, living alone at home with her cat, Pebbles. She says that she wants to " be a professional singer ", but has " never been given the chance. " Audience members and judges Amanda H…
synonym	1.0	47 - year - old Susan Boyle from Blackburn, West Lothian in Scotland, made her debut appearance on the show on Saturday night by saying that she had " never been married, never been kissed " and was currently unemployed, living alone at home with her cat, Pebbles. She says that she wants to " be a professional singer ", but has " never been given the opportunity. " Audience members and judges Ama…
synonym	1.0	47 - year - old Susan Boyle from Blackburn, West Lothian in Scotland, made her debut appearance on the show on Saturday night by saying that she had " never been married, never been kissed " and was currently unemployed, living alone at home with her cat, Pebbles. She says that she wants to " be a professional singer ", but has " never been given the chance. " Audience members and judges Amanda H…
synonym	1.0	47 - year - old Susan Boyle from Blackburn, West Lothian in Scotland, made her debut appearance on the show on Saturday night by saying that she had " never been married, never been kissed " and was currently unemployed, living alone at home with her cat, Pebbles. She says that she wants to " be a professional singer ", but has " never been given the chance. " Audience members and judges Amanda H…
synonym	1.0	47 - year - old Susan Boyle from Blackburn, West Lothian in Scotland, made her debut appearance on the show on Saturday night by saying that she had " never been married, never been kissed " and was currently unemployed, living alone at house with her cat, Pebbles. She says that she wants to " be a professional singer ", but has " never been given the chance. " Audience members and judges Amanda …
synonym	1.0	47 - year - old Susan Boyle from Blackburn, West Lothian in Scotland, made her debut appearance on the show on Saturday night by saying that she had " never been married, never been kissed " and was currently employed, living alone at home with her cat, Pebbles. She says that she wants to " be a professional singer ", but has " never been given the chance. " Audience members and judges Amanda Hol…
synonym	1.0	47 - year - old Susan Boyle from Blackburn, West Lothian in Scotland, made her debut appearance on the show on Saturday night by saying that she had " never been married, never been kissed " and was currently employed, living alone at home with her cat, Pebbles. She says that she wants to " be a professional singer ", but has " never been given the chance. " Audience members and judges Amanda Hol…
synonym	1.0	47 - year - old Susan Boyle from Blackburn, West Lothian in Scotland, made her debut appearance on the show on Saturday night by saying that she had " never been married, never been kissed " and was currently unemployed, living alone at home with her cat, Pebbles. She says that she wants to " be a professional singer ", but has " never been given the opportunity. " Audience members and judges Ama…
synonym	1.0	47 - year - old Susan Boyle from Blackburn, West Lothian in Scotland, made her debut appearance on the show on Saturday night by saying that she had " never been married, never been kissed " and was currently unemployed, living alone at home with her cat, Pebbles. She says that she wants to " be a professional singer ", but has " never been given the chance. " Audience members and judges Amanda H…
synonym	1.0	47 - year - old Susan Boyle from Blackburn, West Lothian in Scotland, made her debut appearance on the show on Saturday night by saying that she had " never been married, never been kissed " and was currently unemployed, living alone at home with her cat, Pebbles. She says that she wants to " be a professional singer ", but has " never been given the chance. " Audience members and judges Amanda H…
synonym	1.0	47 - year - old Susan Boyle from Blackburn, West Lothian in Scotland, made her debut appearance on the show on Saturday night by saying that she had " never been married, never been kissed " and was currently unemployed, living alone at home with her cat, Pebbles. She says that she wants to " be a professional singer ", but has " ever been given the chance. " Audience members and judges Amanda Ho…
synonym	1.0	47 - year - old Susan Boyle from Blackburn, West Lothian in Scotland, made her debut appearance on the show on Saturday night by saying that she had " never been married, never been kissed " and was currently unemployed, living alone at home with her cat, Pebbles. She says that she wants to " be a professional singer ", but has " never been given the chance. " Audience members and judges Amanda H…
synonym	1.0	47 - year - old Susan Boyle from Blackburn, West Lothian in Scotland, made her debut appearance on the show on Saturday night by saying that she had " never been married, never been kissed " and was currently unemployed, living alone at home with her cat, Pebbles. She says that she wants to " be a professional singer ", but has " never been given the chance. " Audience members and judges Amanda H…
synonym	1.0	47 - year - old Susan Boyle from Blackburn, West Lothian in Scotland, made her debut appearance on the showing on Saturday night by saying that she had " never been married, never been kissed " and was currently unemployed, living alone at home with her cat, Pebbles. She says that she wants to " be a professional singer ", but has " never been given the chance. " Audience members and judges Amand…
synonym	1.0	47 - year - old Susan Boyle from Blackburn, West Lothian in Scotland, made her debut appearance on the show on Saturday night by saying that she behaved " never been married, never been kissed " and was currently unemployed, living alone at home with her cat, Pebbles. She says that she wants to " be a professional singer ", but has " never been given the chance. " Audience members and judges Aman…
synonym	1.0	47 - year - old Susan Boyle from Blackburn, West Lothian in Scotland, made her debut appearance on the show on Saturday night by saying that she had " never been married, never been kissed " and was currently unemployed, living alone at home with her cat, Pebbles. She says that she wants to " be a professional singer ", but has " never been given the chance. " Audience members and judges Amanda H…
synonym	1.0	47 - year - old Susan Boyle from Blackburn, West Lothian in Scotland, made her debut appearance on the show on Saturday night by saying that she had " never been married, never been kissed " and was currently unemployed, living alone at home with her cat, Pebbles. She says that she wants to " be a professional singer ", but has " never been given the chance. " Audience members and judges Amanda H…
synonym	1.0	47 - year - old Susan Boyle from Blackburn, West Lothian in Scotland, made her debut appearance on the show on Saturday night by saying that she had " never been married, never been kissed " and was currently unemployed, living alone at home with her cat, Pebbles. She says that she wants to " be a professional singer ", but has " never been institutionalized the chance. " Audience members and jud…
synonym	1.0	47 - year - old Susan Boyle from Blackburn, West Lothian in Scotland, made her debut appearance on the show on Saturday night by saying that she had " never been married, never guaranteed kissed " and was currently unemployed, living alone at home with her cat, Pebbles. She says that she wants to " be a professional singer ", but has " never been given the chance. " Audience members and judges Am…
synonym	1.0	47 - year - old Susan Boyle from Blackburn, West Lothian in Scotland, made her debut appearance on the show on Saturday night by saying that she had " never been maria, never been kissed " and was currently unemployed, living alone at home with her cat, Pebbles. She says that she wants to " be a professional singer ", but has " never been given the chance. " Audience members and judges Amanda Hol…
synonym	1.0	47 - year - old Susan Boyle from Blackburn, West Lothian in Scotland, made her debut appearance on the show on Saturday night by saying that she had " never been married, never been kissed " and was currently unemployed, living alone at home with her cat, Pebbles. She says that she wants to " be a professional singer ", but has " never been given the chance. " Audience members and judges Amanda H…
synonym	1.0	47 - year - old Susan Boyle from Blackburn, West Lothian in Scotland, made her debut appearance on the show on Saturday night by saying that she had " never been married, never been kissed " and was currently unemployed, living alone at home with her cat, Pebbles. She says that she wants to " be a professional singer ", but has " never been given the chance. " Audience members and judges Amanda H…
synonym	1.0	47 - year - old Susan Boyle from Blackburn, West Lothian in Scotland, made her debut appearance on the show on Saturday night by saying that she had " never been married, never been kissed " and delivered currently unemployed, living alone at home with her cat, Pebbles. She says that she wants to " be a professional singer ", but has " never been given the chance. " Audience members and judges Am…
synonym	1.0	47 - year - old Susan Boyle from Blackburn, West Lothian in Scotland, made her debut appearance on the show on Saturday night by saying that she given " never been married, never been kissed " and was currently unemployed, living alone at home with her cat, Pebbles. She says that she wants to " be a professional singer ", but has " never been given the chance. " Audience members and judges Amanda…
synonym	1.0	47 - year - old Susan Boyle from Blackburn, West Lothian in Scotland, made her debut appearance on the showing on Saturday night by saying that she had " never been married, never been kissed " and was currently unemployed, living alone at home with her cat, Pebbles. She says that she wants to " be a professional singer ", but has " never been given the chance. " Audience members and judges Amand…
synonym	1.0	47 - year - old Susan Boyle from Blackburn, West Lothian in Scotland, maketh her debut appearance on the show on Saturday night by saying that she had " never been married, never been kissed " and was currently unemployed, living alone at home with her cat, Pebbles. She says that she wants to " be a professional singer ", but has " never been given the chance. " Audience members and judges Amanda…
original	1.0	On October 1 2001, EU and other countries introduced the option for domestic animal owners to apply for Pet passports under the Pets Travel Scheme (PETS for short), for pets returning from abroad to the United Kingdom. This replaced the old system of 6 months compulsory quarantine for all domestic pets.
synonym	1.0	On October 1 2001, EU and other countries introduced the option for domestic animal owners to apply for Pet passports under the Pets Travel Scheme (PETS for short ), for pets returning from abroad to the United Kingdom. This replaced the old system of 6 months compulsory quarantining for all domestic pets.
synonym	1.0	On October 1 2001, EU and other countries introduced the option for domestic animal owners to apply for Pet passports under the Pets Travel Scheme (PETS for short ), for pets returning from abroad to the United Kingdom. This replaced the old system of 6 months mandatory quarantine for all domestic pets.
synonym	1.0	On October 1 2001, EU and other countries introduced the option for domestic animal owners to apply for Pet passports under the Pets Travel Scheme (PETS for short ), for pets returning from abroad to the United Kingdom. This replaced the old regimes of 6 months compulsory quarantine for all domestic pets.
synonym	1.0	On October 1 2001, EU and other countries introduced the option for domestic animal owners to apply for Pet passports under the Pets Travel Scheme (PETS for short ), for pets returning from overseas to the United Kingdom. This replaced the old system of 6 months compulsory quarantine for all domestic pets.
synonym	1.0	On October 1 2001, EU and other countries introduced the option for domestic animal owners to apply for Pet passports under the Pets Travel Scheme (PETS for short ), for pets rehabilitating from abroad to the United Kingdom. This replaced the old system of 6 months compulsory quarantine for all domestic pets.
synonym	1.0	On October 1 2001, EU and other multi country introduced the option for domestic animal owners to apply for Pet passports under the Pets Travel Scheme (PETS for short ), for pets returning from abroad to the United Kingdom. This replaced the old system of 6 months compulsory quarantine for all domestic pets.
synonym	1.0	On October 1 2001, EU and other countries introduced the option for domestic animal owners to apply for Pet passports under the Pets Travel Scheme (PETS for short ), for pets returning from abroad to the United Kingdom. This replaced the old system of 6 months mandatory quarantine for all domestic pets.
synonym	1.0	On October 1 2001, EU and other conditions introduced the option for domestic animal owners to apply for Pet passports under the Pets Travel Scheme (PETS for short ), for pets returning from abroad to the United Kingdom. This replaced the old system of 6 months compulsory quarantine for all domestic pets.
synonym	1.0	On October 1 2001, EU and other regions introduced the option for domestic animal owners to apply for Pet passports under the Pets Travel Scheme (PETS for short ), for pets returning from abroad to the United Kingdom. This replaced the old system of 6 months compulsory quarantine for all domestic pets.
synonym	1.0	On October 1 2001, EU and other countries introduced the option for domestic animal owners to apply for Pet passports under the Pets Travel Scheme (PETS for short ), for pets returning from overseas to the United Kingdom. This replaced the old system of 6 months compulsory quarantine for all domestic pets.
synonym	1.0	On October 1 2001, EU and other countries introduced the option for domestic animal owners to apply for Pet passports under the Pets Travel Scheme (PETS for short ), for pets returning from abroad to the United Kingdom. This replaced the old system of 6 months mandatory quarantine for all domestic pets.
synonym	1.0	On October 1 2001, EU and other countries introduced the option for domestic animal owners to apply for Pet passports under the Pets Travel Scheme (PETS for short ), for pets returning from overseas to the United Kingdom. This replaced the old system of 6 months compulsory quarantine for all domestic pets.
synonym	1.0	On October 1 2001, EU and other countries introduced the option for domestic animal owners to implementing for Pet passports under the Pets Travel Scheme (PETS for short ), for pets returning from abroad to the United Kingdom. This replaced the old system of 6 months compulsory quarantine for all domestic pets.
synonym	1.0	On October 1 2001, EU and other countries introduced the option for domestic animal owners to apply for Pet passports under the Pets Travel Scheme (PETS for short ), for pets returning from abroad to the United Kingdom. This replaced the old system of 6 months obligatory quarantine for all domestic pets.
synonym	1.0	On October 1 2001, EU and other countries introduced the option for domestic animal owners to apply for Pet passports under the Pets Travel Scheme (PETS for short ), for pets returning from overseas to the United Kingdom. This replaced the old system of 6 months compulsory quarantine for all domestic pets.
synonym	1.0	On October 1 2001, EU and other countries constructed the option for domestic animal owners to apply for Pet passports under the Pets Travel Scheme (PETS for short ), for pets returning from abroad to the United Kingdom. This replaced the old system of 6 months compulsory quarantine for all domestic pets.
synonym	1.0	On October 1 2001, EU and other countries introduced the option for domestic animal owners to apply for Pet passports under the Pets Travel Scheme (PETS for short ), for pets returning from abroad to the United Kingdom. This replaced the old system of 6 mouths compulsory quarantine for all domestic pets.
synonym	1.0	On October 1 2001, EU and other countries introduced the option for domestic animal owners to apply for Pet passports under the Pets Travel Scheme (PETS for short ), for pets restructuring from abroad to the United Kingdom. This replaced the old system of 6 months compulsory quarantine for all domestic pets.
synonym	1.0	On October 1 2001, EU and other countries introduced the option for domestic animal home owners to apply for Pet passports under the Pets Travel Scheme (PETS for short ), for pets returning from abroad to the United Kingdom. This replaced the old system of 6 months compulsory quarantine for all domestic pets.
synonym	1.0	On October 1 2001, EU and other countries introduced the alternatives for domestic animal owners to apply for Pet passports under the Pets Travel Scheme (PETS for short ), for pets returning from abroad to the United Kingdom. This replaced the old system of 6 months compulsory quarantine for all domestic pets.
synonym	1.0	On October 1 2001, EU and other countries introduced the option for domestic animal owners to apply for Pet passports under the Pets Travel Scheme (PETS for short ), for pets returning from abroad to the United Kingdom. This replaced the old system of 6 months mandatory quarantine for all domestic pets.
synonym	1.0	On October 1 2001, EU and other countries introduced the option for domestic animal proprietorships to apply for Pet passports under the Pets Travel Scheme (PETS for short ), for pets returning from abroad to the United Kingdom. This replaced the old system of 6 months compulsory quarantine for all domestic pets.
synonym	1.0	On October 1 2001, EU and other countries convened the option for domestic animal owners to apply for Pet passports under the Pets Travel Scheme (PETS for short ), for pets returning from abroad to the United Kingdom. This replaced the old system of 6 months compulsory quarantine for all domestic pets.
synonym	1.0	On October 1 2001, EU and other countries introduced the option for domestic animal owners to apply for Pet passports under the Pets Travel Scheme (PETS for short ), for pets returning from abroad to the United Kingdom. This replaced the old system of 6 months compulsory quarantining for all domestic pets.
synonym	1.0	On October 1 2001, EU and other countries introduced the alternatives for domestic animal owners to apply for Pet passports under the Pets Travel Scheme (PETS for short ), for pets returning from abroad to the United Kingdom. This replaced the old system of 6 months compulsory quarantine for all domestic pets.
synonym	1.0	On October 1 2001, EU and other countries introduced the option for domestic animal owners to apply for Pet cards under the Pets Travel Scheme (PETS for short ), for pets returning from abroad to the United Kingdom. This replaced the old system of 6 months compulsory quarantine for all domestic pets.
synonym	1.0	On October 1 2001, EU and other countries introduced the alternatives for domestic animal owners to apply for Pet passports under the Pets Travel Scheme (PETS for short ), for pets returning from abroad to the United Kingdom. This replaced the old system of 6 months compulsory quarantine for all domestic pets.
synonym	1.0	On October 1 2001, EU and other countries circulated the option for domestic animal owners to apply for Pet passports under the Pets Travel Scheme (PETS for short ), for pets returning from abroad to the United Kingdom. This replaced the old system of 6 months compulsory quarantine for all domestic pets.
synonym	1.0	On October 1 2001, EU and other countries introduced the option for domestic animal owners to implemented for Pet passports under the Pets Travel Scheme (PETS for short ), for pets returning from abroad to the United Kingdom. This replaced the old system of 6 months compulsory quarantine for all domestic pets.
synonym	1.0	On October 1 2001, EU and other countries introduced the option for domestic animal owners to apply for Pet passports under the Pets Travel Scheme (PETS for short ), for pets returning from abroad to the United Kingdom. This replaced the old system of 6 months' compulsory quarantine for all domestic pets.
synonym	1.0	On October 1 2001, EU and other counties introduced the option for domestic animal owners to apply for Pet passports under the Pets Travel Scheme (PETS for short ), for pets returning from abroad to the United Kingdom. This replaced the old system of 6 months compulsory quarantine for all domestic pets.
synonym	1.0	On October 1 2001, EU and other countries introduced the option for domestic animal owners to apply for Pet passports under the Pets Travel Scheme (PETS for short ), for pets returning from abroad to the United Kingdom. This replaced the old schemes of 6 months compulsory quarantine for all domestic pets.
original	0.0	The Longest Day ever lengthens. The 25th anniversary celebration of the first Normandy landing lasted three days; the 50th will spread out over a year.
synonym	0.0	The Longest Day ever lengthens. The 25th anniversary celebration of the first Normandy landing lasted three days; the 50th will interspersed out over a year.
synonym	0.0	The Longest Day ever extends. The 25th anniversary celebration of the first Normandy landing lasted three days; the 50th will spread out over a year.
synonym	0.0	The Longest Day ever extends. The 25th anniversary celebration of the first Normandy landing lasted three days; the 50th will spread out over a year.
synonym	0.0	The Longest Day ever lengthens. The 25th anniversary celebration of the firstly Normandy landing lasted three days; the 50th will spread out over a year.
synonym	0.0	The Longest Day never lengthens. The 25th anniversary celebration of the first Normandy landing lasted three days; the 50th will spread out over a year.
synonym	0.0	The Longest Day ever lengthens. The 25th anniversary celebration of the first Normandy landing existed three days; the 50th will spread out over a year.
synonym	0.0	The Longest Day never lengthens. The 25th anniversary celebration of the first Normandy landing lasted three days; the 50th will spread out over a year.
synonym	0.0	The Longest Day ever lengthens. The twenty fifth anniversary celebration of the first Normandy landing lasted three days; the 50th will spread out over a year.
synonym	0.0	The Longest Day ever lengthens. The 25th anniversary celebration of the first Normandy landing lasted three day; the 50th will spread out over a year.
synonym	0.0	The Longest Day ever lengthens. The 25th anniversary commemoration of the first Normandy landing lasted three days; the 50th will spread out over a year.
synonym	0.0	The Longest Day ever lengthens. The 25th anniversary celebration of the firstly Normandy landing lasted three days; the 50th will spread out over a year.
synonym	0.0	The Longest Day ever prolongs. The 25th anniversary celebration of the first Normandy landing lasted three days; the 50th will spread out over a year.
synonym	0.0	The Longest Day ever lengthens. The 25th anniversary celebration of the firstly Normandy landing lasted three days; the 50th will spread out over a year.
synonym	0.0	The Longest Day ever lengthens. The twenty fifth anniversary celebration of the first Normandy landing lasted three days; the 50th will spread out over a year.
synonym	0.0	The Longest Day ever lengthens. The twenty fifth anniversary celebration of the first Normandy landing lasted three days; the 50th will spread out over a year.
synonym	0.0	The Longest Day never lengthens. The 25th anniversary celebration of the first Normandy landing lasted three days; the 50th will spread out over a year.
synonym	0.0	The Longest Day ever lengthens. The 25th anniversary celebration of the first Normandy landing lasted three days; the 50th will popularized out over a year.
synonym	0.0	The Longest Day never lengthens. The 25th anniversary celebration of the first Normandy landing lasted three days; the 50th will spread out over a year.
synonym	0.0	The Longest Day ever lengthens. The 25th anniversary celebration of the first Normandy landing existed three days; the 50th will spread out over a year.
synonym	0.0	The Longest Day ever lengthens. The 25th anniversary celebration of the firstly Normandy landing lasted three days; the 50th will spread out over a year.
synonym	0.0	The Longest Day never lengthens. The 25th anniversary celebration of the first Normandy landing lasted three days; the 50th will spread out over a year.
synonym	0.0	The Longest Day ever lengthens. The 25th anniversary celebration of the first Normandy landing existed three days; the 50th will spread out over a year.
synonym	0.0	The Longest Day never lengthens. The 25th anniversary celebration of the first Normandy landing lasted three days; the 50th will spread out over a year.
synonym	0.0	The Longest Day ever lengthens. The 25th anniversary celebration of the firstly Normandy landing lasted three days; the 50th will spread out over a year.
synonym	0.0	The Longest Day ever lengthens. The 25th anniversary commemoration of the first Normandy landing lasted three days; the 50th will spread out over a year.
synonym	0.0	The Longest Day ever lengthens. The twenty fifth anniversary celebration of the first Normandy landing lasted three days; the 50th will spread out over a year.
synonym	0.0	The Longest Day ever lengthens. The 25th anniversary celebration of the first Normandy landing lasted three day; the 50th will spread out over a year.
synonym	0.0	The Longest Day ever lengthens. The 25th anniversary celebration of the first Normandy landing existed three days; the 50th will spread out over a year.
synonym	0.0	The Longest Day ever lengthens. The 25th anniversary celebration of the first Normandy landing lasted three days; the 50th will expanded out over a year.
synonym	0.0	The Longest Day ever lengthens. The 25th anniversary commemoration of the first Normandy landing lasted three days; the 50th will spread out over a year.
synonym	0.0	The Longest Day ever lengthens. The 25th anniversary commemoration of the first Normandy landing lasted three days; the 50th will spread out over a year.
synonym	0.0	The Longest Day ever prolongs. The 25th anniversary celebration of the first Normandy landing lasted three days; the 50th will spread out over a year.
original	1.0	The Qin (from which the name China is derived) established the approximate boundaries and basic administrative system that all subsequent dynasties were to follow.
synonym	1.0	The Qin (from which the name China is derived) established the approximate bounds and basic administrative system that all subsequent dynasties were to follow.
synonym	1.0	The Qin (from which the name China addresses derived) established the approximate boundaries and basic administrative system that all subsequent dynasties were to follow.
synonym	1.0	The Qin (from which the name China is derived) published the approximate boundaries and basic administrative system that all subsequent dynasties were to follow.
synonym	1.0	The Qin (from which the name China is derived) established the approximate bound and basic administrative system that all subsequent dynasties were to follow.
synonym	1.0	The Qin (from which the name China is determined) established the approximate boundaries and basic administrative system that all subsequent dynasties were to follow.
synonym	1.0	The Qin (from which the name China is derived) established the approximate boundaries and basic administrative regimes that all subsequent dynasties were to follow.
synonym	1.0	The Qin (from which the name China explains derived) established the approximate boundaries and basic administrative system that all subsequent dynasties were to follow.
synonym	1.0	The Qin (from which the names China is derived) established the approximate boundaries and basic administrative system that all subsequent dynasties were to follow.
synonym	1.0	The Qin (from which the name China is derived) established the approximate boundaries and basic administrative system that all later dynasties were to follow.
synonym	1.0	The Qin (from which the name China is derived) established the approximate borders and basic administrative system that all subsequent dynasties were to follow.
synonym	1.0	The Qin (from which the name China is generated) established the approximate boundaries and basic administrative system that all subsequent dynasties were to follow.
synonym	1.0	The Qin (from which the name China is derived) available the approximate boundaries and basic administrative system that all subsequent dynasties were to follow.
synonym	1.0	The Qin (from which the name China is derived) established the approximate boundaries and basic administrative system that all subsequent dynasties were to complying.
synonym	1.0	The Qin (from which the name China is derived) established the approximate boundaries and basic administrative system that all subsequent dynasties were to continued.
synonym	1.0	The Qin (from which the name China is derived) established the approximate boundaries and basic administrative system that all subsequent dynasties access to follow.
synonym	1.0	The Qin (from which the name China is derived) established the approximate boundaries and basic administrative schemes that all subsequent dynasties were to follow.
synonym	1.0	The Qin (from which the name China is derived) established the approximate boundaries and basic administrative system that all subsequent dynasties were to adhering.
synonym	1.0	The Qin (from which the name China is derived) established the approximate demarcations and basic administrative system that all subsequent dynasties were to follow.
synonym	1.0	The Qin (from which the name China is derived) established the approximate boundaries and basic administrative system that all subsequent dynasties ceased to follow.
synonym	1.0	The Qin (from which the name China is received) established the approximate boundaries and basic administrative system that all subsequent dynasties were to follow.
synonym	1.0	The Qin (from which the name China is generated) established the approximate boundaries and basic administrative system that all subsequent dynasties were to follow.
synonym	1.0	The Qin (from which the name China is derived) established the approximate boundaries and basic administrative system that all subsequent dynasties well to follow.
synonym	1.0	The Qin (from which the name China is derived) established the approximate boundaries and basic administrative system that all subsequent dynasties were to complies.
synonym	1.0	The Qin (from which the name China is derived) established the approximate boundaries and basic administrative system that all subsequent dynasties establishments to follow.
synonym	1.0	The Qin (from which the name China is derived) established the approximate boundaries and basic administrative system that all subsequent dynasties contributed to follow.
synonym	1.0	The Qin (from which the name China is received) established the approximate boundaries and basic administrative system that all subsequent dynasties were to follow.
synonym	1.0	The Qin (from which the name China is derived) established the approximate boundaries and fundamental administrative system that all subsequent dynasties were to follow.
synonym	1.0	The Qin (from which the name China is derived) established the approximate boundaries and basic administrative system that all subsequent dynasties correspond to follow.
synonym	1.0	The Qin (from which the name China is derived) established the approximate boundaries and basic administrative system that all subsequent dynasties were to observed.
synonym	1.0	The Qin (from which the name China is derived) imposed the approximate boundaries and basic administrative system that all subsequent dynasties were to follow.
synonym	1.0	The Qin (from which the name China is removed) established the approximate boundaries and basic administrative system that all subsequent dynasties were to follow.
synonym	1.0	The Qin (from which the name China is defined) established the approximate boundaries and basic administrative system that all subsequent dynasties were to follow.
original	1.0	Hands Across the Divide was formed in March 2001, and one of its immediate aims was to press for more freedom of contact and communication right away between the two parts of Cyprus, and for early progress towards a solution to 'the Cyprus problem'.
synonym	1.0	Hands Across the Divide was formed in March 2001, and one of its immediate aims was to press for more freedom of contact and communication right away between the two parts of Cyprus, and for early progress towards a solution to ' the Cyprus matters '.
synonym	1.0	Hands Across the Divide was formed in March 2001, and one of its immediate aims was to press for more freedom of contact and communication right away between the two parts of Cyprus, and for early progress towards a solution to ' the Cyprus troubles '.
synonym	1.0	Hands Across the Divide was formed in March 2001, and one of its immediate aims eur to press for more freedom of contact and communication right away between the two parts of Cyprus, and for early progress towards a solution to ' the Cyprus problem '.
synonym	1.0	Hands Across the Divide was formed in March 2001, and one of its immediate aims was to press for more freedom of contact and communication right away between the two parts of Cyprus, and for early progress towards a solution to ' the Cyprus matters '.
synonym	1.0	Hands Across the Divide was formed in March 2001, and one of its immediate aims was to press for more freedom of contact and connections right away between the two parts of Cyprus, and for early progress towards a solution to ' the Cyprus problem '.
synonym	1.0	Hands Across the Divide was formed in March 2001, and one of its immediate aims was to press for more freedom of contact and contacts right away between the two parts of Cyprus, and for early progress towards a solution to ' the Cyprus problem '.
synonym	1.0	Hands Across the Divide was constituted in March 2001, and one of its immediate aims was to press for more freedom of contact and communication right away between the two parts of Cyprus, and for early progress towards a solution to ' the Cyprus problem '.
synonym	1.0	Hands Across the Divide was formed in March 2001, and one of its immediate targets was to press for more freedom of contact and communication right away between the two parts of Cyprus, and for early progress towards a solution to ' the Cyprus problem '.
synonym	1.0	Hands Across the Divide was formed in March 2001, and one of its immediate aims was to press for more freedom of contact and communication right away between the two parts of Cyprus, and for early progress towards a resolutions to ' the Cyprus problem '.
synonym	1.0	Hands Across the Divide was formed in March 2001, and one of its immediate objectives was to press for more freedom of contact and communication right away between the two parts of Cyprus, and for early progress towards a solution to ' the Cyprus problem '.
synonym	1.0	Hands Across the Divide was formed in March 2001, and one of its immediate aims was to press for more freedom of contact and communication right away between the two parts of Cyprus, and for early progress towards a solution to ' the Cyprus matters '.
synonym	1.0	Hands Across the Divide was formed in March 2001, and one of its immediate aims was to press for more liberty of contact and communication right away between the two parts of Cyprus, and for early progress towards a solution to ' the Cyprus problem '.
synonym	1.0	Hands Across the Divide was formed in March 2001, and one of its immediate intentions was to press for more freedom of contact and communication right away between the two parts of Cyprus, and for early progress towards a solution to ' the Cyprus problem '.
synonym	1.0	Hands Across the Divide was formed in March 2001, and one of its immediate aims was to press for more freedom of contact and communication right away between the two parts of Cyprus, and for early progress towards a solution to ' the Cyprus matters '.
synonym	1.0	Hands Across the Divide was formed in March 2001, and one of its immediate aims was to press for more freedom of contact and communication right away between the two parts of Cyprus, and for early progress towards a solution to ' the Cyprus matters '.
synonym	1.0	Hands Across the Divide was formed in March 2001, and one of its immediate targets was to press for more freedom of contact and communication right away between the two parts of Cyprus, and for early progress towards a solution to ' the Cyprus problem '.
synonym	1.0	Hands Across the Divide was formed in March 2001, and one of its immediate aims was to press for more freedom of contact and communication right away between the two parts of Cyprus, and for early progress towards a resolutions to ' the Cyprus problem '.
synonym	1.0	Hands Across the Divide was formed in March 2001, and one of its immediate aims nothing to press for more freedom of contact and communication right away between the two parts of Cyprus, and for early progress towards a solution to ' the Cyprus problem '.
synonym	1.0	Hands Across the Divide was formed in March 2001, and one of its immediate aims was to press for more freedom of contact and communication right away between the two parts of Cyprus, and for early developments towards a solution to ' the Cyprus problem '.
synonym	1.0	Hands Across the Divide was formed in March 2001, and one of its immediate aims was to press for more freedom of contact and communication right away between the two parts of Cyprus, and for early progress towards a resolutions to ' the Cyprus problem '.
synonym	1.0	Hands Across the Divide was reformed in March 2001, and one of its immediate aims was to press for more freedom of contact and communication right away between the two parts of Cyprus, and for early progress towards a solution to ' the Cyprus problem '.
synonym	1.0	Hands Across the Divide was formed in March 2001, and one of its immediate aims was to press for more freedom of contact and communication right away between the two parts of Cyprus, and for early progress toward a solution to ' the Cyprus problem '.
synonym	1.0	Hands Across the Divide was formed in March 2001, and one of its immediate aims was to press for more freedom of contact and communication right away between the two portions of Cyprus, and for early progress towards a solution to ' the Cyprus problem '.
synonym	1.0	Hands Across the Divide was formed in March 2001, and one of its immediate aims was to press for more liberty of contact and communication right away between the two parts of Cyprus, and for early progress towards a solution to ' the Cyprus problem '.
synonym	1.0	Hands Across the Divide was reformulated in March 2001, and one of its immediate aims was to press for more freedom of contact and communication right away between the two parts of Cyprus, and for early progress towards a solution to ' the Cyprus problem '.
synonym	1.0	Hands Across the Divide was formulated in March 2001, and one of its immediate aims was to press for more freedom of contact and communication right away between the two parts of Cyprus, and for early progress towards a solution to ' the Cyprus problem '.
synonym	1.0	Hands Across the Divide was formed in March 2001, and one of its immediate targeted was to press for more freedom of contact and communication right away between the two parts of Cyprus, and for early progress towards a solution to ' the Cyprus problem '.
synonym	1.0	Hands Across the Divide was formed in March 2001, and one of its immediate aims characterized to press for more freedom of contact and communication right away between the two parts of Cyprus, and for early progress towards a solution to ' the Cyprus problem '.
synonym	1.0	Hands Across the Divide was formed in March 2001, and one of its immediate aims was to press for more freedom of contact and communication right away between the two parts of Cyprus, and for early progress towards a solution to ' the Cyprus troubles '.
synonym	1.0	Hands Across the Divide was formed in March 2001, and one of its immediate aims was to pressurised for more freedom of contact and communication right away between the two parts of Cyprus, and for early progress towards a solution to ' the Cyprus problem '.
synonym	1.0	Hands Across the Divide was formed in March 2001, and one of its immediate aims was to press for more freedom of contact and communication right away between the two organisations of Cyprus, and for early progress towards a solution to ' the Cyprus problem '.
synonym	1.0	Hands Across the Divide was formation in March 2001, and one of its immediate aims was to press for more freedom of contact and communication right away between the two parts of Cyprus, and for early progress towards a solution to ' the Cyprus problem '.
original	0.0	The IOC meeting will also review reports submitted by the organizing committees of the 1998 Winter Olympic Games in Nagano, Japan; the 2000 Summer Olympic Games in Sydney, Australia and the 2002 Winter Olympic Games in the Salt Lake City, the United States, respectively.
synonym	0.0	The IOC meeting will also examines reports submitted by the organizing committees of the 1998 Winter Olympic Games in Nagano, Japan; the 2000 Summer Olympic Games in Sydney, Australia and the 2002 Winter Olympic Games in the Salt Lake City, the United States, respectively.
synonym	0.0	The IOC meeting will also review declarations submitted by the organizing committees of the 1998 Winter Olympic Games in Nagano, Japan; the 2000 Summer Olympic Games in Sydney, Australia and the 2002 Winter Olympic Games in the Salt Lake City, the United States, respectively.
synonym	0.0	The IOC meeting will also review reports submitted by the organizing commissions of the 1998 Winter Olympic Games in Nagano, Japan; the 2000 Summer Olympic Games in Sydney, Australia and the 2002 Winter Olympic Games in the Salt Lake City, the United States, respectively.
synonym	0.0	The IOC meets will also review reports submitted by the organizing committees of the 1998 Winter Olympic Games in Nagano, Japan; the 2000 Summer Olympic Games in Sydney, Australia and the 2002 Winter Olympic Games in the Salt Lake City, the United States, respectively.
synonym	0.0	The IOC meeting will also reassessed reports submitted by the organizing committees of the 1998 Winter Olympic Games in Nagano, Japan; the 2000 Summer Olympic Games in Sydney, Australia and the 2002 Winter Olympic Games in the Salt Lake City, the United States, respectively.
synonym	0.0	The IOC meeting will also review reports submitted by the arrange committees of the 1998 Winter Olympic Games in Nagano, Japan; the 2000 Summer Olympic Games in Sydney, Australia and the 2002 Winter Olympic Games in the Salt Lake City, the United States, respectively.
synonym	0.0	The IOC meets will also review reports submitted by the organizing committees of the 1998 Winter Olympic Games in Nagano, Japan; the 2000 Summer Olympic Games in Sydney, Australia and the 2002 Winter Olympic Games in the Salt Lake City, the United States, respectively.
synonym	0.0	The IOC meeting will also reassessed reports submitted by the organizing committees of the 1998 Winter Olympic Games in Nagano, Japan; the 2000 Summer Olympic Games in Sydney, Australia and the 2002 Winter Olympic Games in the Salt Lake City, the United States, respectively.
synonym	0.0	The IOC meeting will also review presentations submitted by the organizing committees of the 1998 Winter Olympic Games in Nagano, Japan; the 2000 Summer Olympic Games in Sydney, Australia and the 2002 Winter Olympic Games in the Salt Lake City, the United States, respectively.
synonym	0.0	The IOC meeting will also review reports implemented by the organizing committees of the 1998 Winter Olympic Games in Nagano, Japan; the 2000 Summer Olympic Games in Sydney, Australia and the 2002 Winter Olympic Games in the Salt Lake City, the United States, respectively.
synonym	0.0	The IOC meets will also review reports submitted by the organizing committees of the 1998 Winter Olympic Games in Nagano, Japan; the 2000 Summer Olympic Games in Sydney, Australia and the 2002 Winter Olympic Games in the Salt Lake City, the United States, respectively.
synonym	0.0	The IOC meeting will also assessing reports submitted by the organizing committees of the 1998 Winter Olympic Games in Nagano, Japan; the 2000 Summer Olympic Games in Sydney, Australia and the 2002 Winter Olympic Games in the Salt Lake City, the United States, respectively.
synonym	0.0	The IOC gatherings will also review reports submitted by the organizing committees of the 1998 Winter Olympic Games in Nagano, Japan; the 2000 Summer Olympic Games in Sydney, Australia and the 2002 Winter Olympic Games in the Salt Lake City, the United States, respectively.
synonym	0.0	The IOC meeting will also review reports submitted by the organised committees of the 1998 Winter Olympic Games in Nagano, Japan; the 2000 Summer Olympic Games in Sydney, Australia and the 2002 Winter Olympic Games in the Salt Lake City, the United States, respectively.
synonym	0.0	The IOC gatherings will also review reports submitted by the organizing committees of the 1998 Winter Olympic Games in Nagano, Japan; the 2000 Summer Olympic Games in Sydney, Australia and the 2002 Winter Olympic Games in the Salt Lake City, the United States, respectively.
synonym	0.0	The IOC meeting will also review communications submitted by the organizing committees of the 1998 Winter Olympic Games in Nagano, Japan; the 2000 Summer Olympic Games in Sydney, Australia and the 2002 Winter Olympic Games in the Salt Lake City, the United States, respectively.
synonym	0.0	The IOC meeting will also analysed reports submitted by the organizing committees of the 1998 Winter Olympic Games in Nagano, Japan; the 2000 Summer Olympic Games in Sydney, Australia and the 2002 Winter Olympic Games in the Salt Lake City, the United States, respectively.
synonym	0.0	The IOC meeting will also review reports submitted by the organizing panels of the 1998 Winter Olympic Games in Nagano, Japan; the 2000 Summer Olympic Games in Sydney, Australia and the 2002 Winter Olympic Games in the Salt Lake City, the United States, respectively.
synonym	0.0	The IOC meeting will also review interlinkages submitted by the organizing committees of the 1998 Winter Olympic Games in Nagano, Japan; the 2000 Summer Olympic Games in Sydney, Australia and the 2002 Winter Olympic Games in the Salt Lake City, the United States, respectively.
synonym	0.0	The IOC meeting will also review reports submitted by the organizing commissions of the 1998 Winter Olympic Games in Nagano, Japan; the 2000 Summer Olympic Games in Sydney, Australia and the 2002 Winter Olympic Games in the Salt Lake City, the United States, respectively.
synonym	0.0	The IOC meeting will also review reports submitted by the co ordinate committees of the 1998 Winter Olympic Games in Nagano, Japan; the 2000 Summer Olympic Games in Sydney, Australia and the 2002 Winter Olympic Games in the Salt Lake City, the United States, respectively.
synonym	0.0	The IOC gatherings will also review reports submitted by the organizing committees of the 1998 Winter Olympic Games in Nagano, Japan; the 2000 Summer Olympic Games in Sydney, Australia and the 2002 Winter Olympic Games in the Salt Lake City, the United States, respectively.
synonym	0.0	The IOC meeting will also review reports submitted by the organizing commissions of the 1998 Winter Olympic Games in Nagano, Japan; the 2000 Summer Olympic Games in Sydney, Australia and the 2002 Winter Olympic Games in the Salt Lake City, the United States, respectively.
synonym	0.0	The IOC meeting will also re examined reports submitted by the organizing committees of the 1998 Winter Olympic Games in Nagano, Japan; the 2000 Summer Olympic Games in Sydney, Australia and the 2002 Winter Olympic Games in the Salt Lake City, the United States, respectively.
synonym	0.0	The IOC meeting will also review responds submitted by the organizing committees of the 1998 Winter Olympic Games in Nagano, Japan; the 2000 Summer Olympic Games in Sydney, Australia and the 2002 Winter Olympic Games in the Salt Lake City, the United States, respectively.
synonym	0.0	The IOC meeting will also review reports introduce by the organizing committees of the 1998 Winter Olympic Games in Nagano, Japan; the 2000 Summer Olympic Games in Sydney, Australia and the 2002 Winter Olympic Games in the Salt Lake City, the United States, respectively.
synonym	0.0	The IOC meeting will also revised reports submitted by the organizing committees of the 1998 Winter Olympic Games in Nagano, Japan; the 2000 Summer Olympic Games in Sydney, Australia and the 2002 Winter Olympic Games in the Salt Lake City, the United States, respectively.
synonym	0.0	The IOC meeting will also review reports submitted by the organisation committees of the 1998 Winter Olympic Games in Nagano, Japan; the 2000 Summer Olympic Games in Sydney, Australia and the 2002 Winter Olympic Games in the Salt Lake City, the United States, respectively.
synonym	0.0	The IOC meeting will also review reports submitted by the organizing agencies of the 1998 Winter Olympic Games in Nagano, Japan; the 2000 Summer Olympic Games in Sydney, Australia and the 2002 Winter Olympic Games in the Salt Lake City, the United States, respectively.
synonym	0.0	The IOC meets will also review reports submitted by the organizing committees of the 1998 Winter Olympic Games in Nagano, Japan; the 2000 Summer Olympic Games in Sydney, Australia and the 2002 Winter Olympic Games in the Salt Lake City, the United States, respectively.
synonym	0.0	The IOC meeting will also review reports submitted by the organizing assemblies of the 1998 Winter Olympic Games in Nagano, Japan; the 2000 Summer Olympic Games in Sydney, Australia and the 2002 Winter Olympic Games in the Salt Lake City, the United States, respectively.
synonym	0.0	The IOC meets will also review reports submitted by the organizing committees of the 1998 Winter Olympic Games in Nagano, Japan; the 2000 Summer Olympic Games in Sydney, Australia and the 2002 Winter Olympic Games in the Salt Lake City, the United States, respectively.
original	1.0	Amazon shares fell nearly 4 percent following the results as the company said operating income would drop as much as 42 percent in the second quarter.
synonym	1.0	Amazon shares fell nearly 4 percentages following the results as the company said operating income would drop as much as 42 percent in the second quarter.
synonym	1.0	Amazon shares fell nearly 4 percent following the results as the company abovementioned operating income would drop as much as 42 percent in the second quarter.
synonym	1.0	Amazon shares fell nearly 4 percent following the results as the company said operation income would drop as much as 42 percent in the second quarter.
synonym	1.0	Amazon shares fell nearly 4 percent following the results as the company emphasised operating income would drop as much as 42 percent in the second quarter.
synonym	1.0	Amazon shares fell nearly 4 percent following the results as the company abovementioned operating income would drop as much as 42 percent in the second quarter.
synonym	1.0	Amazon shares fell nearly 4 percent following the results as the corporation said operating income would drop as much as 42 percent in the second quarter.
synonym	1.0	Amazon shared fell nearly 4 percent following the results as the company said operating income would drop as much as 42 percent in the second quarter.
synonym	1.0	Amazon shares fell almost 4 percent following the results as the company said operating income would drop as much as 42 percent in the second quarter.
synonym	1.0	Amazon shares fell nearly 4 cent following the results as the company said operating income would drop as much as 42 percent in the second quarter.
synonym	1.0	Amazon shares fell nearly 4 percent following the outcomes as the company said operating income would drop as much as 42 percent in the second quarter.
synonym	1.0	Amazon shares fell nearly 4 percent following the results as the corporation said operating income would drop as much as 42 percent in the second quarter.
synonym	1.0	Amazon shares fell virtually 4 percent following the results as the company said operating income would drop as much as 42 percent in the second quarter.
synonym	1.0	Amazon shareholders fell nearly 4 percent following the results as the company said operating income would drop as much as 42 percent in the second quarter.
synonym	1.0	Amazon shares fell nearly 4 percent following the results as the company said operating revenue would drop as much as 42 percent in the second quarter.
synonym	1.0	Amazon shares fell nearly 4 percent following the results as the company said operating income would drop as much as 42 percentages in the second quarter.
synonym	1.0	Amazon shares fell nearly 4 percent following the results as the company said functioning income would drop as much as 42 percent in the second quarter.
synonym	1.0	Amazon shares fell nearly 4 percent following the results as the company told operating income would drop as much as 42 percent in the second quarter.
synonym	1.0	Amazon shares fell nearly 4 percent observing the results as the company said operating income would drop as much as 42 percent in the second quarter.
synonym	1.0	Amazon shareholders fell nearly 4 percent following the results as the company said operating income would drop as much as 42 percent in the second quarter.
synonym	1.0	Amazon shares fell nearly 4 percent following the results as the company yes operating income would drop as much as 42 percent in the second quarter.
synonym	1.0	Amazon shares fell nearly 4 percent following the results as the company said operating income would drop as much as 42 percent in the secondly quarter.
synonym	1.0	Amazon shares fell nearly 4 cents following the results as the company said operating income would drop as much as 42 percent in the second quarter.
synonym	1.0	Amazon shares fell nearly 4 percent following the results as the company said functioning income would drop as much as 42 percent in the second quarter.
synonym	1.0	Amazon shares fell approximately 4 percent following the results as the company said operating income would drop as much as 42 percent in the second quarter.
synonym	1.0	Amazon shares fell nearly 4 percent with the results as the company said operating income would drop as much as 42 percent in the second quarter.
synonym	1.0	Amazon shares declined nearly 4 percent following the results as the company said operating income would drop as much as 42 percent in the second quarter.
synonym	1.0	Amazon shares declines nearly 4 percent following the results as the company said operating income would drop as much as 42 percent in the second quarter.
synonym	1.0	Amazon shares fell nearly 4 percent following the results as the company said operating revenue would drop as much as 42 percent in the second quarter.
synonym	1.0	Amazon shares fell nearly 4 percent following the effects as the company said operating income would drop as much as 42 percent in the second quarter.
synonym	1.0	Amazon shares fell nearly 4 percent following the results as the company said operation income would drop as much as 42 percent in the second quarter.
synonym	1.0	Amazon shares fell nearly 4 percent following the results as the company said operating income would drop as much as 42 cents in the second quarter.
synonym	1.0	Amazon shares fell nearly 4 percentages following the results as the company said operating income would drop as much as 42 percent in the second quarter.
original	1.0	Hodler claimed there were also irregularities in the campaigns organized by Atlanta for the 1996 Summer Games, Sydney for the Summer Olympics in 2000 and Salt Lake City for the 2002 Winter Games.
synonym	1.0	Hodler claimed there were also improprieties in the campaigns organized by Atlanta for the 1996 Summer Games, Sydney for the Summer Olympics in 2000 and Salt Lake City for the 2002 Winter Games.
synonym	1.0	Hodler claimed there were also irregularities in the campaigns implemented by Atlanta for the 1996 Summer Games, Sydney for the Summer Olympics in 2000 and Salt Lake City for the 2002 Winter Games.
synonym	1.0	Hodler claimed there were also irregularities in the candidates organized by Atlanta for the 1996 Summer Games, Sydney for the Summer Olympics in 2000 and Salt Lake City for the 2002 Winter Games.
synonym	1.0	Hodler claimed there were also irregularities in the campaigns initiated by Atlanta for the 1996 Summer Games, Sydney for the Summer Olympics in 2000 and Salt Lake City for the 2002 Winter Games.
synonym	1.0	Hodler proclaimed there were also irregularities in the campaigns organized by Atlanta for the 1996 Summer Games, Sydney for the Summer Olympics in 2000 and Salt Lake City for the 2002 Winter Games.
synonym	1.0	Hodler claimed there were also ambiguities in the campaigns organized by Atlanta for the 1996 Summer Games, Sydney for the Summer Olympics in 2000 and Salt Lake City for the 2002 Winter Games.
synonym	1.0	Hodler claimed there were also irregularities in the campaigns organise by Atlanta for the 1996 Summer Games, Sydney for the Summer Olympics in 2000 and Salt Lake City for the 2002 Winter Games.
synonym	1.0	Hodler claimed there were also irregularities in the campaigns organises by Atlanta for the 1996 Summer Games, Sydney for the Summer Olympics in 2000 and Salt Lake City for the 2002 Winter Games.
synonym	1.0	Hodler claimed there existed also irregularities in the campaigns organized by Atlanta for the 1996 Summer Games, Sydney for the Summer Olympics in 2000 and Salt Lake City for the 2002 Winter Games.
synonym	1.0	Hodler claimed there described also irregularities in the campaigns organized by Atlanta for the 1996 Summer Games, Sydney for the Summer Olympics in 2000 and Salt Lake City for the 2002 Winter Games.
synonym	1.0	Hodler acknowledged there were also irregularities in the campaigns organized by Atlanta for the 1996 Summer Games, Sydney for the Summer Olympics in 2000 and Salt Lake City for the 2002 Winter Games.
synonym	1.0	Hodler claimed there believed also irregularities in the campaigns organized by Atlanta for the 1996 Summer Games, Sydney for the Summer Olympics in 2000 and Salt Lake City for the 2002 Winter Games.
synonym	1.0	Hodler claimed there contributed also irregularities in the campaigns organized by Atlanta for the 1996 Summer Games, Sydney for the Summer Olympics in 2000 and Salt Lake City for the 2002 Winter Games.
synonym	1.0	Hodler compensation there were also irregularities in the campaigns organized by Atlanta for the 1996 Summer Games, Sydney for the Summer Olympics in 2000 and Salt Lake City for the 2002 Winter Games.
synonym	1.0	Hodler claimed there operations also irregularities in the campaigns organized by Atlanta for the 1996 Summer Games, Sydney for the Summer Olympics in 2000 and Salt Lake City for the 2002 Winter Games.
synonym	1.0	Hodler claimed there distributed also irregularities in the campaigns organized by Atlanta for the 1996 Summer Games, Sydney for the Summer Olympics in 2000 and Salt Lake City for the 2002 Winter Games.
synonym	1.0	Hodler claimed there approximately also irregularities in the campaigns organized by Atlanta for the 1996 Summer Games, Sydney for the Summer Olympics in 2000 and Salt Lake City for the 2002 Winter Games.
synonym	1.0	Hodler asserted there were also irregularities in the campaigns organized by Atlanta for the 1996 Summer Games, Sydney for the Summer Olympics in 2000 and Salt Lake City for the 2002 Winter Games.
synonym	1.0	Hodler claimed there were also irregularities in the campaigns apportioned by Atlanta for the 1996 Summer Games, Sydney for the Summer Olympics in 2000 and Salt Lake City for the 2002 Winter Games.
synonym	1.0	Hodler claimed there were also irregularities in the communications organized by Atlanta for the 1996 Summer Games, Sydney for the Summer Olympics in 2000 and Salt Lake City for the 2002 Winter Games.
synonym	1.0	Hodler claimed there were also abnormalities in the campaigns organized by Atlanta for the 1996 Summer Games, Sydney for the Summer Olympics in 2000 and Salt Lake City for the 2002 Winter Games.
synonym	1.0	Hodler claimed there visited also irregularities in the campaigns organized by Atlanta for the 1996 Summer Games, Sydney for the Summer Olympics in 2000 and Salt Lake City for the 2002 Winter Games.
synonym	1.0	Hodler claimed there were also irregularities in the campaigns regulated by Atlanta for the 1996 Summer Games, Sydney for the Summer Olympics in 2000 and Salt Lake City for the 2002 Winter Games.
synonym	1.0	Hodler claimed there established also irregularities in the campaigns organized by Atlanta for the 1996 Summer Games, Sydney for the Summer Olympics in 2000 and Salt Lake City for the 2002 Winter Games.
synonym	1.0	Hodler claimed there were also irregularities in the advertisements organized by Atlanta for the 1996 Summer Games, Sydney for the Summer Olympics in 2000 and Salt Lake City for the 2002 Winter Games.
synonym	1.0	Hodler claimed there implemented also irregularities in the campaigns organized by Atlanta for the 1996 Summer Games, Sydney for the Summer Olympics in 2000 and Salt Lake City for the 2002 Winter Games.
synonym	1.0	Hodler claimed there were also uncertainties in the campaigns organized by Atlanta for the 1996 Summer Games, Sydney for the Summer Olympics in 2000 and Salt Lake City for the 2002 Winter Games.
synonym	1.0	Hodler reclaimed there were also irregularities in the campaigns organized by Atlanta for the 1996 Summer Games, Sydney for the Summer Olympics in 2000 and Salt Lake City for the 2002 Winter Games.
synonym	1.0	Hodler claimed there were also irregularities in the campaigns establishment by Atlanta for the 1996 Summer Games, Sydney for the Summer Olympics in 2000 and Salt Lake City for the 2002 Winter Games.
synonym	1.0	Hodler claimed there were also irregularities in the campaigns ordered by Atlanta for the 1996 Summer Games, Sydney for the Summer Olympics in 2000 and Salt Lake City for the 2002 Winter Games.
synonym	1.0	Hodler claimed there were also irregularities in the campaigns orchestrated by Atlanta for the 1996 Summer Games, Sydney for the Summer Olympics in 2000 and Salt Lake City for the 2002 Winter Games.
synonym	1.0	Hodler claimed there evaluations also irregularities in the campaigns organized by Atlanta for the 1996 Summer Games, Sydney for the Summer Olympics in 2000 and Salt Lake City for the 2002 Winter Games.
original	0.0	A compound in breast milk has been found to destroy many skin warts, raising hopes it also might prove effective against cervical cancer and other lethal diseases caused by the same virus.
synonym	0.0	A compound in breast milk has been finalized to destroy many skin warts, raising hopes it also might prove effective against cervical cancer and other lethal diseases caused by the same virus.
synonym	0.0	A compound in breast milk has supported found to destroy many skin warts, raising hopes it also might prove effective against cervical cancer and other lethal diseases caused by the same virus.
synonym	0.0	A compound in breast milk has been found to destroy many skin warts, raising hopes it also might prove effective against cervical cancer and other lethal disasters caused by the same virus.
synonym	0.0	A compound in breast milk has been found to destroy many skin warts, raising expectations it also might prove effective against cervical cancer and other lethal diseases caused by the same virus.
synonym	0.0	A compound in breast milk has begun found to destroy many skin warts, raising hopes it also might prove effective against cervical cancer and other lethal diseases caused by the same virus.
synonym	0.0	A compound in breast milk has been found to destroy many skin warts, raising hopes it also might demonstrate effective against cervical cancer and other lethal diseases caused by the same virus.
synonym	0.0	A compound in breast milk has been found to destroy many skin warts, raising hopes it also might prove effective against cervical cancer and other fatal diseases caused by the same virus.
synonym	0.0	A compound in breast milk has been found to destroy many skin warts, raising hopes it also might prove efficient against cervical cancer and other lethal diseases caused by the same virus.
synonym	0.0	A compound in breast milk has been found to destroy many skin warts, raising hopes it also might prove effective against cervical cancer and other lethal diseases posed by the same virus.
synonym	0.0	A compound in breast milk has been found to destroy many skin warts, raising hopes it also might demonstrated effective against cervical cancer and other lethal diseases caused by the same virus.
synonym	0.0	A compound in breast milk has worked found to destroy many skin warts, raising hopes it also might prove effective against cervical cancer and other lethal diseases caused by the same virus.
synonym	0.0	A compound in breast milk has been found to destroy many skin warts, raising hopes it also might prove efficient against cervical cancer and other lethal diseases caused by the same virus.
synonym	0.0	A compound in breast milk has been found to destroy many skin warts, raising expectations it also might prove effective against cervical cancer and other lethal diseases caused by the same virus.
synonym	0.0	A compound in breast milk has been found to destroy many skin warts, raising hopes it also might prove effectiveness against cervical cancer and other lethal diseases caused by the same virus.
synonym	0.0	A compound in breast milk has been found to destroy many skin warts, raising hopes it also might demonstrate effective against cervical cancer and other lethal diseases caused by the same virus.
synonym	0.0	A compound in breast milk has been found to destroy many skin warts, raising hopes it also might prove effective against cervical cancer and other fatal diseases caused by the same virus.
synonym	0.0	A compound in breast milk has been found to destroy many skin warts, raising hopes it also might prove efficient against cervical cancer and other lethal diseases caused by the same virus.
synonym	0.0	A compound in breast milk has been found to destroy many skin warts, raising hopes it also might prove effective against cervical cancer and other lethal diseases generated by the same virus.
synonym	0.0	A compound in breast milk has been found to destroy many skin warts, raising hopes it also might prove effective against cervical cancer and other deadly diseases caused by the same virus.
synonym	0.0	A compound in breast milk has been found to destroy many skin warts, raising hopes it also might prove effective against cervical cancer and other deadly diseases caused by the same virus.
synonym	0.0	A compound in breast milk has been finalized to destroy many skin warts, raising hopes it also might prove effective against cervical cancer and other lethal diseases caused by the same virus.
synonym	0.0	A compound in breast milk has begun found to destroy many skin warts, raising hopes it also might prove effective against cervical cancer and other lethal diseases caused by the same virus.
synonym	0.0	A compound in breast milk has been found to destroy many skin warts, raising hopes it also might prove effective against cervical cancer and other lethal disabilities caused by the same virus.
synonym	0.0	A compound in breast milk has been finalized to destroy many skin warts, raising hopes it also might prove effective against cervical cancer and other lethal diseases caused by the same virus.
synonym	0.0	A compound in breast milk has been found to destroy many skin warts, raising hopes it also might demonstrate effective against cervical cancer and other lethal diseases caused by the same virus.
synonym	0.0	A compound in breast milk has cooperation found to destroy many skin warts, raising hopes it also might prove effective against cervical cancer and other lethal diseases caused by the same virus.
synonym	0.0	A compound in breast milk has been found to destroy many skin warts, raising hopes it also might prove efficient against cervical cancer and other lethal diseases caused by the same virus.
synonym	0.0	A compound in breast milk leaves been found to destroy many skin warts, raising hopes it also might prove effective against cervical cancer and other lethal diseases caused by the same virus.
synonym	0.0	A compound in breast milk has been found to destroy many skin warts, raising hopes it also might prove efficient against cervical cancer and other lethal diseases caused by the same virus.
synonym	0.0	A compound in breast milk has been interpreted to destroy many skin warts, raising hopes it also might prove effective against cervical cancer and other lethal diseases caused by the same virus.
synonym	0.0	A compound in breast milk has engendered found to destroy many skin warts, raising hopes it also might prove effective against cervical cancer and other lethal diseases caused by the same virus.
synonym	0.0	A compound in breast milk has been found to destroy many skin warts, raising hopes it also might prove effective against cervical cancer and other deadly diseases caused by the same virus.
original	1.0	The plan was released by Mr Dean on behalf of the Secretary of Health and Human Services, Tommy Thompson, still recovering from a recent accident, at a Secretarial Summit on Health Information Technology that was attended by many of the nation's leaders in electronic health records.
synonym	1.0	The plan was released by Mr Dean on behalf of the Secretary of Health and Human Services, Tommy Thompson, still recovering from a recent accident, at a Secretarial Summit on Health Information Technology that corresponded attended by many of the nation ' s leaders in electronic health records.
synonym	1.0	The plan was released by Mr Dean on behalf of the Secretary of Health and Human Services, Tommy Thompson, still recovering from a recent accident, at a Secretarial Summit on Health Information Technology that was attended by many of the nation ' s leaders in electronic health renseignements.
synonym	1.0	The plan was released by Mr Dean on behalf of the Secretary of Health and Human Services, Tommy Thompson, still recovering from a recent accident, at a Secretarial Summit on Health Information Technology that was attended by many of the nation ' s representatives in electronic health records.
synonym	1.0	The plan was released by Mr Dean on behalf of the Secretary of Health and Human Services, Tommy Thompson, still revitalising from a recent accident, at a Secretarial Summit on Health Information Technology that was attended by many of the nation ' s leaders in electronic health records.
synonym	1.0	The plan was released by Mr Dean on behalf of the Secretary of Health and Human Services, Tommy Thompson, still recovering from a recent accident, at a Secretarial Summit on Health Information Technology that was attended by many of the nationals ' s leaders in electronic health records.
synonym	1.0	The plan was released by Mr Dean on behalf of the Secretary of Health and Human Services, Tommy Thompson, still recovering from a recent accident, at a Secretarial Summit on Health Information Technology that was attended by many of the nation ' s leaders in electronic health care records.
synonym	1.0	The plan was released by Mr Dean on behalf of the Secretary of Health and Human Services, Tommy Thompson, still recovering from a recent accident, at a Secretarial Summit on Health Information Technology that was ended by many of the nation ' s leaders in electronic health records.
synonym	1.0	The initiatives was released by Mr Dean on behalf of the Secretary of Health and Human Services, Tommy Thompson, still recovering from a recent accident, at a Secretarial Summit on Health Information Technology that was attended by many of the nation ' s leaders in electronic health records.
synonym	1.0	The plan was released by Mr Dean on behalf of the Secretary of Health and Human Services, Tommy Thompson, still re established from a recent accident, at a Secretarial Summit on Health Information Technology that was attended by many of the nation ' s leaders in electronic health records.
synonym	1.0	The plan was released by Mr Dean on behalf of the Secretary of Health and Human Services, Tommy Thompson, still repatriating from a recent accident, at a Secretarial Summit on Health Information Technology that was attended by many of the nation ' s leaders in electronic health records.
synonym	1.0	The plan was released by Mr Dean on behalf of the Secretary of Health and Human Services, Tommy Thompson, still recovering from a recent accident, at a Secretarial Summit on Health Information Technology that nothing attended by many of the nation ' s leaders in electronic health records.
synonym	1.0	The plan was released by Mr Dean on behalf of the Secretary of Health and Human Services, Tommy Thompson, still recovering from a recent accident, at a Secretarial Summit on Health Information Technology that was attended by many of the nation ' s leaders in electronic patients records.
synonym	1.0	The plan was released by Mr Dean on behalf of the Secretary of Health and Human Services, Tommy Thompson, still recovering from a recent accident, at a Secretarial Summit on Health Information Technology that was attended by many of the nation ' s leaders in electronic health careers.
synonym	1.0	The plan was released by Mr Dean on behalf of the Secretary of Health and Human Services, Tommy Thompson, still recovering from a recent accident, at a Secretarial Summit on Health Information Technology that began attended by many of the nation ' s leaders in electronic health records.
synonym	1.0	The plan was released by Mr Dean on behalf of the Secretary of Health and Human Services, Tommy Thompson, still recovering from a recent incident, at a Secretarial Summit on Health Information Technology that was attended by many of the nation ' s leaders in electronic health records.
synonym	1.0	The plan was released by Mr Dean on behalf of the Secretary of Health and Human Services, Tommy Thompson, still recovering from a recent accident, at a Secretarial Summit on Health Information Technology that was accommodated by many of the nation ' s leaders in electronic health records.
synonym	1.0	The plan was released by Mr Dean on behalf of the Secretary of Health and Human Services, Tommy Thompson, still recovering from a recent accident, at a Secretarial Summit on Health Information Technology that was attended by many of the nation ' s leaders in electronic health care records.
synonym	1.0	The plan was appeared by Mr Dean on behalf of the Secretary of Health and Human Services, Tommy Thompson, still recovering from a recent accident, at a Secretarial Summit on Health Information Technology that was attended by many of the nation ' s leaders in electronic health records.
synonym	1.0	The plan was released by Mr Dean on behalf of the Secretary of Health and Human Services, Tommy Thompson, still repossessing from a recent accident, at a Secretarial Summit on Health Information Technology that was attended by many of the nation ' s leaders in electronic health records.
synonym	1.0	The initiatives was released by Mr Dean on behalf of the Secretary of Health and Human Services, Tommy Thompson, still recovering from a recent accident, at a Secretarial Summit on Health Information Technology that was attended by many of the nation ' s leaders in electronic health records.
synonym	1.0	The plan was released by Mr Dean on behalf of the Secretary of Health and Human Services, Tommy Thompson, still recovering from a recent accident, at a Secretarial Summit on Health Information Technology that was at by many of the nation ' s leaders in electronic health records.
synonym	1.0	The plan was released by Mr Dean on behalf of the Secretary of Health and Human Services, Tommy Thompson, still recovering from a recent accident, at a Secretarial Summit on Health Information Technology that was intervened by many of the nation ' s leaders in electronic health records.
synonym	1.0	The plan established released by Mr Dean on behalf of the Secretary of Health and Human Services, Tommy Thompson, still recovering from a recent accident, at a Secretarial Summit on Health Information Technology that was attended by many of the nation ' s leaders in electronic health records.
synonym	1.0	The plan was released by Mr Dean on behalf of the Secretary of Health and Human Services, Tommy Thompson, still recovering from a recent accident, at a Secretarial Summit on Health Information Technology that was attended by many of the nationals ' s leaders in electronic health records.
synonym	1.0	The plan was released by Mr Dean on behalf of the Secretary of Health and Human Services, Tommy Thompson, still recovering from a recent accident, at a Secretarial Summit on Health Information Technology that was attended by many of the nationals ' s leaders in electronic health records.
synonym	1.0	The plan was removed by Mr Dean on behalf of the Secretary of Health and Human Services, Tommy Thompson, still recovering from a recent accident, at a Secretarial Summit on Health Information Technology that was attended by many of the nation ' s leaders in electronic health records.
synonym	1.0	The plan was released by Mr Dean on behalf of the Secretary of Health and Human Services, Tommy Thompson, still recovering from a recent accident, at a Secretarial Summit on Health Information Technology that was attended by many of the nation ' s leaders in electronic patients records.
synonym	1.0	The plan was released by Mr Dean on behalf of the Secretary of Health and Human Services, Tommy Thompson, still recovering from a recent incident, at a Secretarial Summit on Health Information Technology that was attended by many of the nation ' s leaders in electronic health records.
synonym	1.0	The plan was released by Mr Dean on behalf of the Secretary of Health and Human Services, Tommy Thompson, still recovering from a recent accident, at a Secretarial Summit on Health Information Technology that members attended by many of the nation ' s leaders in electronic health records.
synonym	1.0	The plan was released by Mr Dean on behalf of the Secretary of Health and Human Services, Tommy Thompson, still recovering from a recent accident, at a Secretarial Summit on Health Information Technology that was attended by many of the nation ' s representatives in electronic health records.
synonym	1.0	The plan was released by Mr Dean on behalf of the Secretary of Health and Human Services, Tommy Thompson, still recovering from a recent accident, at a Secretarial Summit on Health Information Technology that was representation by many of the nation ' s leaders in electronic health records.
synonym	1.0	The plan was released by Mr Dean on behalf of the Secretary of Health and Human Services, Tommy Thompson, still recovering from a recent incident, at a Secretarial Summit on Health Information Technology that was attended by many of the nation ' s leaders in electronic health records.
original	0.0	Alice Cooper, a founder of the shock rock genre, and infamous for his gory stage shows, is setting up a Christian center for at-risk youths in Phoenix. Cooper, who has been a born again Christian for over 20 years, has already raised US$2 million for the center via his charity, the Solid Rock Foundation, founded by Cooper in 1995. "The Rock", as the center will be called, is expected to cost $7.3…
synonym	0.0	Alice Cooper, a founder of the shock rock genre, and infamous for his gory stage shows, is setting up a Christian center for at - risk youths in Phoenix. Cooper, who has been a born again Christian for over 20 years, has already raised US $ 2 million for the center via his charity, the Solid Rock Foundation, founded by Cooper in 1995. " The Rock ", as the center will be called, is expected to cos…
synonym	0.0	Alice Cooper, a founder of the shock rock genre, and infamous for his gory stage shows, is setting up a Christian center for at - risk youths in Phoenix. Cooper, who has been a born again Christian for over 20 years, has already raised US $ 2 million for the center through his charity, the Solid Rock Foundation, founded by Cooper in 1995. " The Rock ", as the center will be called, is expected to…
synonym	0.0	Alice Cooper, a founder of the shock rock genre, and infamous for his gory stage shows, is setting up a Christian center for at - risk youths in Phoenix. Cooper, who has been a born again Christian for over 20 years, has already raised US $ 2 million for the center via his charity, the Solid Rock Foundation, founded by Cooper in 1995. " The Rock ", as the center will be called, is expected to cos…
synonym	0.0	Alice Cooper, a founder of the shock rock genre, and infamous for his gory stage shows, is select up a Christian center for at - risk youths in Phoenix. Cooper, who has been a born again Christian for over 20 years, has already raised US $ 2 million for the center via his charity, the Solid Rock Foundation, founded by Cooper in 1995. " The Rock ", as the center will be called, is expected to cost…
synonym	0.0	Alice Cooper, a founder of the shock rock genre, and infamous for his gory stage shows, is setting up a Christian center for at - risk youths in Phoenix. Cooper, who has been a born again Christian for over 20 years, has already raised US $ 2 million for the center via his charity, the Solid Rock Foundation, founded by Cooper in 1995. " The Rock ", as the center will be 'vecalled, is expected to …
synonym	0.0	Alice Cooper, a founder of the shock rock genre, and infamous for his gory stage shows, is ceasing up a Christian center for at - risk youths in Phoenix. Cooper, who has been a born again Christian for over 20 years, has already raised US $ 2 million for the center via his charity, the Solid Rock Foundation, founded by Cooper in 1995. " The Rock ", as the center will be called, is expected to cos…
synonym	0.0	Alice Cooper, a founder of the shock rock genre, and infamous for his gory stage shows, is setting up a Christian center for at - risk youths in Phoenix. Cooper, who has been a born again Christian for over 20 years, has already raised US $ 2 million for the centre via his charity, the Solid Rock Foundation, founded by Cooper in 1995. " The Rock ", as the center will be called, is expected to cos…
synonym	0.0	Alice Cooper, a founder of the shock rock genre, and infamous for his gory stage shows, is setting up a Christian center for at - risk youths in Phoenix. Cooper, who has been a born again Christian for over 20 years, has already raised US $ 2 million for the centre via his charity, the Solid Rock Foundation, founded by Cooper in 1995. " The Rock ", as the center will be called, is expected to cos…
synonym	0.0	Alice Cooper, a founder of the shock rock genre, and infamous for his gory stage shows, is setting up a Christian center for at - risk youths in Phoenix. Cooper, who has been a born again Christian for over 20 years, has already raised US $ 2 million for the center via his charity, the Solid Rock Foundation, founded by Cooper in 1995. " The Rock ", as the center will supported called, is expected…
synonym	0.0	Alice Cooper, a founder of the shock rock genre, and infamous for his gory stage shows, is setting up a Christian center for at - risk youths in Phoenix. Cooper, who has been a born again Christian for over 20 years, achieved already raised US $ 2 million for the center via his charity, the Solid Rock Foundation, founded by Cooper in 1995. " The Rock ", as the center will be called, is expected t…
synonym	0.0	Alice Cooper, a founder of the shock rock genre, and infamous for his gory stage shows, is setting up a Christian center for at - risk youths in Phoenix. Cooper, who has been a born again Christian for over 20 years, has already raised US $ 2 million for the center via his charity, the Solid Rock Foundation, founded by Cooper in 1995. " The Rock ", as the center will be called, is expected to cos…
synonym	0.0	Alice Cooper, a founder of the shock rock genre, and infamous for his gory stage shows, is setting up a Christian center for at - risk youths in Phoenix. Cooper, who has been a born again Christian for over 20 years, hath already raised US $ 2 million for the center via his charity, the Solid Rock Foundation, founded by Cooper in 1995. " The Rock ", as the center will be called, is expected to co…
synonym	0.0	Alice Cooper, a founder of the shock rock genre, and infamous for his gory stage shows, is setting up a Christian center for at - dangers youths in Phoenix. Cooper, who has been a born again Christian for over 20 years, has already raised US $ 2 million for the center via his charity, the Solid Rock Foundation, founded by Cooper in 1995. " The Rock ", as the center will be called, is expected to …
synonym	0.0	Alice Cooper, a founder of the shock rock genre, and infamous for his gory stage shows, is setting up a Christian center for at - risk youths in Phoenix. Cooper, who has been a born again Christian for over 20 years, has already raised US $ 2 million for the center via his charity, the Solid Rock Foundation, founded by Cooper in 1995. " The Rock ", as the center will be called, is expected to cos…
synonym	0.0	Alice Cooper, a founder of the shock rock genre, and infamous for his gory stage shows, is setting up a Christian center for at - risk youths in Phoenix. Cooper, who has been a born again Christian for over 20 years, has already raised US $ 2 million for the center via his charity, the Solid Rock Foundation, founded by Cooper in 1995. " The Rock ", as the center will becomes called, is expected t…
synonym	0.0	Alice Cooper, a founder of the shock rock genre, and infamous for his gory stage shows, is setting up a Christian center for at - risk adolescent in Phoenix. Cooper, who has been a born again Christian for over 20 years, has already raised US $ 2 million for the center via his charity, the Solid Rock Foundation, founded by Cooper in 1995. " The Rock ", as the center will be called, is expected to…
synonym	0.0	Alice Cooper, a founder of the shock rock genre, and infamous for his gory stage shows, is setting up a Christian center for at - risk youths in Phoenix. Cooper, who has been a born again Christian for over 20 years, has already raised US $ 2 million for the center via his charity, the Solid Rock Foundation, funded by Cooper in 1995. " The Rock ", as the center will be called, is expected to cost…
synonym	0.0	Alice Cooper, a founding of the shock rock genre, and infamous for his gory stage shows, is setting up a Christian center for at - risk youths in Phoenix. Cooper, who has been a born again Christian for over 20 years, has already raised US $ 2 million for the center via his charity, the Solid Rock Foundation, founded by Cooper in 1995. " The Rock ", as the center will be called, is expected to co…
synonym	0.0	Alice Cooper, a founder of the shock rock genre, and infamous for his gory phase shows, is setting up a Christian center for at - risk youths in Phoenix. Cooper, who has been a born again Christian for over 20 years, has already raised US $ 2 million for the center via his charity, the Solid Rock Foundation, founded by Cooper in 1995. " The Rock ", as the center will be called, is expected to cos…
synonym	0.0	Alice Cooper, a founder of the shock rock genre, and infamous for his gory stage shows, is setting up a Christian center for at - risk adolescents in Phoenix. Cooper, who has been a born again Christian for over 20 years, has already raised US $ 2 million for the center via his charity, the Solid Rock Foundation, founded by Cooper in 1995. " The Rock ", as the center will be called, is expected t…
synonym	0.0	Alice Cooper, a founder of the shock rock genre, and infamous for his gory stage shows, is setting up a Christian center for at - risk youths in Phoenix. Cooper, who has been a born again Christian for over 20 years, has already raised US $ 2 million for the center via his charity, the Solid Rock Foundation, founded by Cooper in 1995. " The Rock ", as the center will be called, is expected to cos…
synonym	0.0	Alice Cooper, a founder of the shock rock genre, and infamous for his gory stage shows, is setting up a Christian center for at - risk youths in Phoenix. Cooper, who has been a born again Christian for over 20 years, has already raised US $ 2 million for the center through his charity, the Solid Rock Foundation, founded by Cooper in 1995. " The Rock ", as the center will be called, is expected to…
synonym	0.0	Alice Cooper, a founder of the shock rock genre, and infamous for his gory stage shows, is setting up a Christian center for at - risk youths in Phoenix. Cooper, who has been a born again Christian for over 20 years, has already addressing US $ 2 million for the center via his charity, the Solid Rock Foundation, founded by Cooper in 1995. " The Rock ", as the center will be called, is expected to…
synonym	0.0	Alice Cooper, a founder of the shock rock genre, and infamous for his gory stage shows, is setting up a Christian center for at - risk youths in Phoenix. Cooper, who has been a born again Christian for over 20 years, has already raised US $ 2 million for the center via his charity, the Solid Rock Foundation, founded by Cooper in 1995. " The Rock ", as the center will be called, is expected to cos…
synonym	0.0	Alice Cooper, a founder of the shock rock genre, and infamous for his gory stage shows, is setting up a Christian center for at - risk youths in Phoenix. Cooper, who has delivered a born again Christian for over 20 years, has already raised US $ 2 million for the center via his charity, the Solid Rock Foundation, founded by Cooper in 1995. " The Rock ", as the center will be called, is expected t…
synonym	0.0	Alice Cooper, a founder of the shock rock genre, and infamous for his gory stage shows, is setting up a Christian center for at - risk youths in Phoenix. Cooper, who has been a newborns again Christian for over 20 years, has already raised US $ 2 million for the center via his charity, the Solid Rock Foundation, founded by Cooper in 1995. " The Rock ", as the center will be called, is expected to…
synonym	0.0	Alice Cooper, a founder of the shock rock genre, and infamous for his gory stage shows, is setting up a Christian center for at - risk youths in Phoenix. Cooper, who has been a born again Christian for over 20 years, has already raised US $ 2 million for the centre via his charity, the Solid Rock Foundation, founded by Cooper in 1995. " The Rock ", as the center will be called, is expected to cos…
synonym	0.0	Alice Cooper, a founder of the shock rock genre, and infamous for his gory stage shows, is setting up a Christian center for at - risk youths in Phoenix. Cooper, who leaves been a born again Christian for over 20 years, has already raised US $ 2 million for the center via his charity, the Solid Rock Foundation, founded by Cooper in 1995. " The Rock ", as the center will be called, is expected to …
synonym	0.0	Alice Cooper, a founder of the shock rock genre, and infamous for his gory stage shows, is setting up a Christian center for at - risk youths in Phoenix. Cooper, who has been a born again Christian for over 20 years, has already raised US $ 2 million for the center via his charity, the Solid Rock Foundation, founded by Cooper in 1995. " The Rock ", as the center will be called, is expected to cos…
synonym	0.0	Alice Cooper, a founder of the shock rock genre, and infamous for his gory stage shows, is setting up a Christian center for at - risk youths in Phoenix. Cooper, who has been a born again Christian for over 20 years, has already raised US $ 2 million for the center via his charity, the Solid Rock Foundation, founded by Cooper in 1995. " The Rock ", as the center will be called, is expected to all…
synonym	0.0	Alice Cooper, a founding of the shock rock genre, and infamous for his gory stage shows, is setting up a Christian center for at - risk youths in Phoenix. Cooper, who has been a born again Christian for over 20 years, has already raised US $ 2 million for the center via his charity, the Solid Rock Foundation, founded by Cooper in 1995. " The Rock ", as the center will be called, is expected to co…
synonym	0.0	Alice Cooper, a founder of the shock rock genre, and infamous for his gory stage shows, is setting up a Christian center for at - risk youths in Phoenix. Cooper, who has been a born again Christian for over 20 years, has already raised US $ 2 million for the center via his charity, the Solid Rock Foundation, founded by Cooper in 1995. " The Rock ", as the center will be called, is expected to cos…
original	0.0	Pibul Songgram was the pro-Japanese military dictator of Thailand during World War 2.
synonym	0.0	Pibul Songgram corresponded the pro - Japanese military dictator of Thailand during World War 2.
synonym	0.0	Pibul Songgram was the pro - Japanese military dictatorship of Thailand during World War 2.
synonym	0.0	Pibul Songgram characterized the pro - Japanese military dictator of Thailand during World War 2.
synonym	0.0	Pibul Songgram visited the pro - Japanese military dictator of Thailand during World War 2.
synonym	0.0	Pibul Songgram was the pro - Japanese military dictatorship of Thailand during World War 2.
synonym	0.0	Pibul Songgram described the pro - Japanese military dictator of Thailand during World War 2.
synonym	0.0	Pibul Songgram was the pro - Japanese military dictatorship of Thailand during World War 2.
synonym	0.0	Pibul Songgram designed the pro - Japanese military dictator of Thailand during World War 2.
synonym	0.0	Pibul Songgram demonstrated the pro - Japanese military dictator of Thailand during World War 2.
synonym	0.0	Pibul Songgram eur the pro - Japanese military dictator of Thailand during World War 2.
synonym	0.0	Pibul Songgram visited the pro - Japanese military dictator of Thailand during World War 2.
synonym	0.0	Pibul Songgram was the pro - Japanese military dictatorship of Thailand during World War 2.
synonym	0.0	Pibul Songgram was the pro - Japanese military dictatorship of Thailand during World War 2.
synonym	0.0	Pibul Songgram was the pro - Japanese military dictatorship of Thailand during World War 2.
synonym	0.0	Pibul Songgram was the pro - Japanese military dictatorship of Thailand during World War 2.
synonym	0.0	Pibul Songgram beat the pro - Japanese military dictator of Thailand during World War 2.
synonym	0.0	Pibul Songgram ben the pro - Japanese military dictator of Thailand during World War 2.
synonym	0.0	Pibul Songgram assistance the pro - Japanese military dictator of Thailand during World War 2.
synonym	0.0	Pibul Songgram designed the pro - Japanese military dictator of Thailand during World War 2.
synonym	0.0	Pibul Songgram was the pro - Japanese military dictatorship of Thailand during World War 2.
synonym	0.0	Pibul Songgram existed the pro - Japanese military dictator of Thailand during World War 2.
synonym	0.0	Pibul Songgram began the pro - Japanese military dictator of Thailand during World War 2.
synonym	0.0	Pibul Songgram visited the pro - Japanese military dictator of Thailand during World War 2.
synonym	0.0	Pibul Songgram was the pro - Japanese military dictatorship of Thailand during World War 2.
synonym	0.0	Pibul Songgram eur the pro - Japanese military dictator of Thailand during World War 2.
synonym	0.0	Pibul Songgram considered the pro - Japanese military dictator of Thailand during World War 2.
synonym	0.0	Pibul Songgram was the pro - Japanese military dictatorship of Thailand during World War 2.
synonym	0.0	Pibul Songgram became the pro - Japanese military dictator of Thailand during World War 2.
synonym	0.0	Pibul Songgram correspond the pro - Japanese military dictator of Thailand during World War 2.
synonym	0.0	Pibul Songgram was the pro - Japanese military dictatorship of Thailand during World War 2.
synonym	0.0	Pibul Songgram was the pro - Japanese military dictatorship of Thailand during World War 2.
synonym	0.0	Pibul Songgram was the pro - Japanese military dictatorship of Thailand during World War 2.
original	0.0	As spacecraft commander for Apollo XI, the first manned lunar landing mission, Armstrong was the first man to walk on the Moon. "That's one small step for a man, one giant leap for mankind." With these historic words, man's dream of the ages was fulfilled.
synonym	0.0	As spacecraft commander for Apollo XI, the first manned lunar landing mission, Armstrong was the first man to walk on the Moon. " That ' s one small steps for a man, one giant leap for mankind. " With these historic words, man ' s dream of the ages was fulfilled.
synonym	0.0	As spacecraft commander for Apollo XI, the first commanded lunar landing mission, Armstrong was the first man to walk on the Moon. " That ' s one small step for a man, one giant leap for mankind. " With these historic words, man ' s dream of the ages was fulfilled.
synonym	0.0	As spaceship commander for Apollo XI, the first manned lunar landing mission, Armstrong was the first man to walk on the Moon. " That ' s one small step for a man, one giant leap for mankind. " With these historic words, man ' s dream of the ages was fulfilled.
synonym	0.0	As spacecraft commander for Apollo XI, the first manned lunar landing mission, Armstrong was the first man to walk on the Moon. " That ' s one small steps for a man, one giant leap for mankind. " With these historic words, man ' s dream of the ages was fulfilled.
synonym	0.0	As spacecraft commander for Apollo XI, the first manned lunar landing mission, Armstrong was the first man to walk on the Moon. " That ' s one small step for a man, one giant leap for mankind. " With these historic words, man ' s dream of the ages government fulfilled.
synonym	0.0	As spacecraft commandant for Apollo XI, the first manned lunar landing mission, Armstrong was the first man to walk on the Moon. " That ' s one small step for a man, one giant leap for mankind. " With these historic words, man ' s dream of the ages was fulfilled.
synonym	0.0	As spacecraft commander for Apollo XI, the first manned lunar landing mission, Armstrong was the firstly man to walk on the Moon. " That ' s one small step for a man, one giant leap for mankind. " With these historic words, man ' s dream of the ages was fulfilled.
synonym	0.0	As spaceship commander for Apollo XI, the first manned lunar landing mission, Armstrong was the first man to walk on the Moon. " That ' s one small step for a man, one giant leap for mankind. " With these historic words, man ' s dream of the ages was fulfilled.
synonym	0.0	As spacecraft commander for Apollo XI, the first manned lunar landing mission, Armstrong was the first man to walk on the Moon. " That ' s one small step for a man, one giant leap for mankind. " With these historic words, servicemen ' s dream of the ages was fulfilled.
synonym	0.0	As spacecraft commander for Apollo XI, the first manned lunar landing mission, Armstrong was the first man to walk on the Moon. " That ' s one small step for a man, one giant leap for mankind. " With these historic worlds, man ' s dream of the ages was fulfilled.
synonym	0.0	As spacecraft commander for Apollo XI, the first manned lunar landing mission, Armstrong was the first servicemen to walk on the Moon. " That ' s one small step for a man, one giant leap for mankind. " With these historic words, man ' s dream of the ages was fulfilled.
synonym	0.0	As spacecraft commander for Apollo XI, the first manned lunar landing mission, Armstrong was the first man to walk on the Moon. " That ' s one small step for a man, one giant leap for mankind. " With these historic words, man ' s dream of the aged was fulfilled.
synonym	0.0	As spacecraft commander for Apollo XI, the firstly manned lunar landing mission, Armstrong was the first man to walk on the Moon. " That ' s one small step for a man, one giant leap for mankind. " With these historic words, man ' s dream of the ages was fulfilled.
synonym	0.0	As spacecraft commander for Apollo XI, the first manned lunar landing mission, Armstrong was the first man to walk on the Moon. " That ' s one small scale step for a man, one giant leap for mankind. " With these historic words, man ' s dream of the ages was fulfilled.
synonym	0.0	As spacecraft commander for Apollo XI, the first manned lunar landing mission, Armstrong was the first man to walk on the Moon. " That ' s one small step for a man, one giant leap for mankind. " With these historic words, man ' s dream of the ages was fulfiiled.
synonym	0.0	As spacecraft commander for Apollo XI, the first manned lunar landing mission, Armstrong was the first man to walk on the Moon. " That ' s one small scale step for a man, one giant leap for mankind. " With these historic words, man ' s dream of the ages was fulfilled.
synonym	0.0	As spacecraft commander for Apollo XI, the first manned lunar landing mission, Armstrong was the first man to walk on the Moon. " That ' s one small step for a man, one giant leap for mankind. " With these historic words, man ' s dream of the ages belonged fulfilled.
synonym	0.0	As spacecraft commander for Apollo XI, the first manned lunar landing mission, Armstrong was the first man to walk on the Moon. " That ' s one small step for a man, one giant leap for mankind. " With these historic words, man ' s dream of the aged was fulfilled.
synonym	0.0	As spacecraft commander for Apollo XI, the first manned lunar landing mission, Armstrong was the first man to walk on the Moon. " That ' s one small step for a man, one giant leap for mankind. " With these historic words, man ' s dream of the ages was guaranteed.
synonym	0.0	As spacecraft commander for Apollo XI, the first manned lunar landing mission, Armstrong was the first man to walk on the Moon. " That ' s one small step for a man, one giant leap for mankind. " With these historic words, man ' s dreaming of the ages was fulfilled.
synonym	0.0	As spacecraft commander for Apollo XI, the first manned lunar landing mission, Armstrong was the firstly man to walk on the Moon. " That ' s one small step for a man, one giant leap for mankind. " With these historic words, man ' s dream of the ages was fulfilled.
synonym	0.0	As spacecraft commander for Apollo XI, the first manned lunar landing mission, Armstrong was the first man to walk on the Moon. " That ' s one small step for a man, one giant leap for humanity. " With these historic words, man ' s dream of the ages was fulfilled.
synonym	0.0	As spacecraft commander for Apollo XI, the first manned lunar landing mission, Armstrong was the first servicemen to walk on the Moon. " That ' s one small step for a man, one giant leap for mankind. " With these historic words, man ' s dream of the ages was fulfilled.
synonym	0.0	As spacecraft commander for Apollo XI, the first manned lunar landing mission, Armstrong was the first man to walk on the Moon. " That ' s one small step for a man, one giant leap for mankind. " With these historic words, man ' s dreaming of the ages was fulfilled.
synonym	0.0	As spacecraft officers for Apollo XI, the first manned lunar landing mission, Armstrong was the first man to walk on the Moon. " That ' s one small step for a man, one giant leap for mankind. " With these historic words, man ' s dream of the ages was fulfilled.
synonym	0.0	As spacecraft commander for Apollo XI, the first manned lunar landing mission, Armstrong was the first man to walk on the Moon. " That ' s one small step for a man, one giant leap for mankind. " With these historical words, man ' s dream of the ages was fulfilled.
synonym	0.0	As spacecraft commander for Apollo XI, the first manned lunar landing mission, Armstrong was the first man to walk on the Moon. " That ' s one small step for a servicemen, one giant leap for mankind. " With these historic words, man ' s dream of the ages was fulfilled.
synonym	0.0	As spacecraft commander for Apollo XI, the first manned lunar landing mission, Armstrong was the first man to walk on the Moon. " That ' s one small step for a man, one giant leap for humanity. " With these historic words, man ' s dream of the ages was fulfilled.
synonym	0.0	As spacecraft commander for Apollo XI, the first manned lunar landing mission, Armstrong was the first man to walk on the Moon. " That ' s one small scale step for a man, one giant leap for mankind. " With these historic words, man ' s dream of the ages was fulfilled.
synonym	0.0	As spacecraft commander for Apollo XI, the first managed lunar landing mission, Armstrong was the first man to walk on the Moon. " That ' s one small step for a man, one giant leap for mankind. " With these historic words, man ' s dream of the ages was fulfilled.
synonym	0.0	As spacecraft commander for Apollo XI, the first manned lunar landing mission, Armstrong was the first man to walk on the Moon. " That ' s one small step for a man, one giant leap for humankind. " With these historic words, man ' s dream of the ages was fulfilled.
synonym	0.0	As spacecraft commander for Apollo XI, the firstly manned lunar landing mission, Armstrong was the first man to walk on the Moon. " That ' s one small step for a man, one giant leap for mankind. " With these historic words, man ' s dream of the ages was fulfilled.
original	1.0	Weber worked for WABC for 12 years, appearing on such shows as Curtis and Kuby, giving news updates for listeners at the top and bottom of every hour. After he was laid off by the station last year due to a change in programing, he was working as a freelance reporter for ABC News Radio, a national network. In his career before WABC, he worked for KTLK and KMPC, located in Los Angeles, California …
synonym	1.0	Weber worked for WABC for 12 years, appearing on such shows as Curtis and Kuby, receiving news updates for listeners at the top and bottom of every hour. After he was laid off by the station last year due to a change in programing, he was working as a freelance reporter for ABC News Radio, a national network. In his career before WABC, he worked for KTLK and KMPC, located in Los Angeles, Californ…
synonym	1.0	Weber worked for WABC for 12 years, appearing on such shows as Curtis and Kuby, giving news updates for listeners at the top and bottom of every hour. After he gotta laid off by the station last year due to a change in programing, he was working as a freelance reporter for ABC News Radio, a national network. In his career before WABC, he worked for KTLK and KMPC, located in Los Angeles, Californi…
synonym	1.0	Weber worked for WABC for 12 years, appearing on such shows as Curtis and Kuby, giving news updates for listeners at the top and bottom of every hour. After he was laid off by the station last year due to a challenges in programing, he was working as a freelance reporter for ABC News Radio, a national network. In his career before WABC, he worked for KTLK and KMPC, located in Los Angeles, Califor…
synonym	1.0	Weber worked for WABC for 12 interests, appearing on such shows as Curtis and Kuby, giving news updates for listeners at the top and bottom of every hour. After he was laid off by the station last year due to a change in programing, he was working as a freelance reporter for ABC News Radio, a national network. In his career before WABC, he worked for KTLK and KMPC, located in Los Angeles, Califor…
synonym	1.0	Weber worked for WABC for 12 years, appearing on such shows as Curtis and Kuby, giving news updates for listeners at the top and bottom of every hour. After he was laid off by the station last year due to a differences in programing, he was working as a freelance reporter for ABC News Radio, a national network. In his career before WABC, he worked for KTLK and KMPC, located in Los Angeles, Califo…
synonym	1.0	Weber worked for WABC for 12 years, appearing on such shows as Curtis and Kuby, giving news updates for listeners at the top and bottom of every hour. After he was laid off by the station last year due to a change in programing, he was working as a freelance reporter for ABC News Radio, a national network. In his career before WABC, he explored for KTLK and KMPC, located in Los Angeles, Californi…
synonym	1.0	Weber worked for WABC for 12 years, appearing on such shows as Curtis and Kuby, giving newsletters updates for listeners at the top and bottom of every hour. After he was laid off by the station last year due to a change in programing, he was working as a freelance reporter for ABC News Radio, a national network. In his career before WABC, he worked for KTLK and KMPC, located in Los Angeles, Cali…
synonym	1.0	Weber worked for WABC for 12 years, arising on such shows as Curtis and Kuby, giving news updates for listeners at the top and bottom of every hour. After he was laid off by the station last year due to a change in programing, he was working as a freelance reporter for ABC News Radio, a national network. In his career before WABC, he worked for KTLK and KMPC, located in Los Angeles, California an…
synonym	1.0	Weber worked for WABC for 12 years, appearing on such shows as Curtis and Kuby, giving news updates for listeners at the top and bottom of every hour. After he was laid off by the station last year due to a change in programing, he was job as a freelance reporter for ABC News Radio, a national network. In his career before WABC, he worked for KTLK and KMPC, located in Los Angeles, California and …
synonym	1.0	Weber worked for WABC for 12 years, appearing on such shows as Curtis and Kuby, giving news updates for listeners at the top and bottom of every hour. After he was implementation off by the station last year due to a change in programing, he was working as a freelance reporter for ABC News Radio, a national network. In his career before WABC, he worked for KTLK and KMPC, located in Los Angeles, C…
synonym	1.0	Weber worked for WABC for 12 years, appearing on such shows as Curtis and Kuby, giving news updates for listeners at the top and bottom of every hour. After he was laid off by the station last year due to a change in programing, he was working as a freelance reporter for ABC News Radio, a national network. In his races before WABC, he worked for KTLK and KMPC, located in Los Angeles, California a…
synonym	1.0	Weber worked for WABC for 12 years, appearing on such shows as Curtis and Kuby, giving news updates for listeners at the top and bottom of every hour. After he was laid off by the station last year due to a change in programming, he was working as a freelance reporter for ABC News Radio, a national network. In his career before WABC, he worked for KTLK and KMPC, located in Los Angeles, California…
synonym	1.0	Weber worked for WABC for 12 years, appearing on such shows as Curtis and Kuby, giving news updated for listeners at the top and bottom of every hour. After he was laid off by the station last year due to a change in programing, he was working as a freelance reporter for ABC News Radio, a national network. In his career before WABC, he worked for KTLK and KMPC, located in Los Angeles, California …
synonym	1.0	Weber effectively for WABC for 12 years, appearing on such shows as Curtis and Kuby, giving news updates for listeners at the top and bottom of every hour. After he was laid off by the station last year due to a change in programing, he was working as a freelance reporter for ABC News Radio, a national network. In his career before WABC, he worked for KTLK and KMPC, located in Los Angeles, Califo…
synonym	1.0	Weber worked for WABC for 12 years, appearing on such shows as Curtis and Kuby, giving newsletters updates for listeners at the top and bottom of every hour. After he was laid off by the station last year due to a change in programing, he was working as a freelance reporter for ABC News Radio, a national network. In his career before WABC, he worked for KTLK and KMPC, located in Los Angeles, Cali…
synonym	1.0	Weber worked for WABC for 12 years, appearing on such shows as Curtis and Kuby, receiving news updates for listeners at the top and bottom of every hour. After he was laid off by the station last year due to a change in programing, he was working as a freelance reporter for ABC News Radio, a national network. In his career before WABC, he worked for KTLK and KMPC, located in Los Angeles, Californ…
synonym	1.0	Weber worked for WABC for 12 years, appearing on such shows as Curtis and Kuby, giving news updates for listeners at the top and bottom of every hour. After he was laid off by the stations last year due to a change in programing, he was working as a freelance reporter for ABC News Radio, a national network. In his career before WABC, he worked for KTLK and KMPC, located in Los Angeles, California…
synonym	1.0	Weber job for WABC for 12 years, appearing on such shows as Curtis and Kuby, giving news updates for listeners at the top and bottom of every hour. After he was laid off by the station last year due to a change in programing, he was working as a freelance reporter for ABC News Radio, a national network. In his career before WABC, he worked for KTLK and KMPC, located in Los Angeles, California and…
synonym	1.0	Weber worked for WABC for 12 assignments, appearing on such shows as Curtis and Kuby, giving news updates for listeners at the top and bottom of every hour. After he was laid off by the station last year due to a change in programing, he was working as a freelance reporter for ABC News Radio, a national network. In his career before WABC, he worked for KTLK and KMPC, located in Los Angeles, Calif…
synonym	1.0	Weber worked for WABC for 12 years, appearing on such shows as Curtis and Kuby, giving news updates for listeners at the top and bottom of every hour. After he was laid off by the station last year due to a change in programing, he was working as a freelance reporter for ABC News Radio, a national networking. In his career before WABC, he worked for KTLK and KMPC, located in Los Angeles, Californ…
synonym	1.0	Weber worked for WABC for 12 years, appearing on such shows as Curtis and Kuby, giving news supersedes for listeners at the top and bottom of every hour. After he was laid off by the station last year due to a change in programing, he was working as a freelance reporter for ABC News Radio, a national network. In his career before WABC, he worked for KTLK and KMPC, located in Los Angeles, Californ…
synonym	1.0	Weber worked for WABC for 12 years, appearing on such shows as Curtis and Kuby, giving news updates for listens at the top and bottom of every hour. After he was laid off by the station last year due to a change in programing, he was working as a freelance reporter for ABC News Radio, a national network. In his career before WABC, he worked for KTLK and KMPC, located in Los Angeles, California an…
synonym	1.0	Weber worked for WABC for 12 years, appearing on such shows as Curtis and Kuby, giving news updates for listeners at the top and bottom of every hour. After he was laid off by the station last year due to a change in programing, he was working as a freelance reporter for ABC News Radio, a national transmissions. In his career before WABC, he worked for KTLK and KMPC, located in Los Angeles, Calif…
synonym	1.0	Weber worked for WABC for 12 years, appearing on such shows as Curtis and Kuby, giving news updates for listeners at the top and bottom of every hour. After he was laid off by the station last year due to a change in programming, he was working as a freelance reporter for ABC News Radio, a national network. In his career before WABC, he worked for KTLK and KMPC, located in Los Angeles, California…
synonym	1.0	Weber worked for WABC for 12 years, presenting on such shows as Curtis and Kuby, giving news updates for listeners at the top and bottom of every hour. After he was laid off by the station last year due to a change in programing, he was working as a freelance reporter for ABC News Radio, a national network. In his career before WABC, he worked for KTLK and KMPC, located in Los Angeles, California…
synonym	1.0	Weber worked for WABC for 12 years, appearing on such showing as Curtis and Kuby, giving news updates for listeners at the top and bottom of every hour. After he was laid off by the station last year due to a change in programing, he was working as a freelance reporter for ABC News Radio, a national network. In his career before WABC, he worked for KTLK and KMPC, located in Los Angeles, Californi…
synonym	1.0	Weber worked for WABC for 12 years, appearing on such showcases as Curtis and Kuby, giving news updates for listeners at the top and bottom of every hour. After he was laid off by the station last year due to a change in programing, he was working as a freelance reporter for ABC News Radio, a national network. In his career before WABC, he worked for KTLK and KMPC, located in Los Angeles, Califor…
synonym	1.0	Weber worked for WABC for 12 years, appearing on such shows as Curtis and Kuby, giving news updates for listeners at the top and bottom of every hour. After he was laid off by the station last year due to a adjustments in programing, he was working as a freelance reporter for ABC News Radio, a national network. In his career before WABC, he worked for KTLK and KMPC, located in Los Angeles, Califo…
synonym	1.0	Weber worked for WABC for 12 years, appearing on such shows as Curtis and Kuby, giving news updates for listeners at the top and bottom of every hour. After he was laid off by the station last year due to a change in programing, he was working as a freelance reporter for ABC News Radio, a national network. In his races before WABC, he worked for KTLK and KMPC, located in Los Angeles, California a…
synonym	1.0	Weber worked for WABC for 12 years, appearing on such shows as Curtis and Kuby, giving news updates for listeners at the top and bottom of every hour. After he benefited laid off by the station last year due to a change in programing, he was working as a freelance reporter for ABC News Radio, a national network. In his career before WABC, he worked for KTLK and KMPC, located in Los Angeles, Calif…
synonym	1.0	Weber worked for WABC for 12 years, appearing on such shows as Curtis and Kuby, giving news information for listeners at the top and bottom of every hour. After he was laid off by the station last year due to a change in programing, he was working as a freelance reporter for ABC News Radio, a national network. In his career before WABC, he worked for KTLK and KMPC, located in Los Angeles, Califor…
synonym	1.0	Weber reckoned for WABC for 12 years, appearing on such shows as Curtis and Kuby, giving news updates for listeners at the top and bottom of every hour. After he was laid off by the station last year due to a change in programing, he was working as a freelance reporter for ABC News Radio, a national network. In his career before WABC, he worked for KTLK and KMPC, located in Los Angeles, Californi…
original	0.0	Russian cosmonaut Valery Polyakov set the record for the longest continuous amount of time spent in space, a staggering 438 days, between 1994 and 1995.
synonym	0.0	Russian cosmonaut Valery Polyakov set the record for the longest ongoing amount of time spent in space, a staggering 438 days, between 1994 and 1995.
synonym	0.0	Russian cosmonaut Valery Polyakov set the record for the longest continuous amount of time invested in space, a staggering 438 days, between 1994 and 1995.
synonym	0.0	Russian cosmonaut Valery Polyakov set the record for the longest continuous amount of time disappeared in space, a staggering 438 days, between 1994 and 1995.
synonym	0.0	Russian cosmonaut Valery Polyakov rights the record for the longest continuous amount of time spent in space, a staggering 438 days, between 1994 and 1995.
synonym	0.0	Russian cosmonaut Valery Polyakov set the record for the longest continuous amount of time spent in space, a breathtaking 438 days, between 1994 and 1995.
synonym	0.0	Russian cosmonaut Valery Polyakov set the record for the longest continual amount of time spent in space, a staggering 438 days, between 1994 and 1995.
synonym	0.0	Russian cosmonaut Valery Polyakov set the record for the longest continuous quantities of time spent in space, a staggering 438 days, between 1994 and 1995.
synonym	0.0	Russian cosmonaut Valery Polyakov set the record for the longest continued amount of time spent in space, a staggering 438 days, between 1994 and 1995.
synonym	0.0	Russian cosmonaut Valery Polyakov institutes the record for the longest continuous amount of time spent in space, a staggering 438 days, between 1994 and 1995.
synonym	0.0	Russian cosmonaut Valery Polyakov set the record for the strongest continuous amount of time spent in space, a staggering 438 days, between 1994 and 1995.
synonym	0.0	Russian cosmonaut Valery Polyakov set the record for the longest continuous amount of time spent in space, a staggering 438 day, between 1994 and 1995.
[truncated: 7,611 more rows]
