# Supplementary material for: STTA: enhanced text classification via selective test-time augmentation
Source: PeerJ Comput Sci. 2023 Dec 19;9:e1757. doi: 10.7717/peerj-cs.1757 (PMC10773867; doi:10.7717/peerj-cs.1757)
Supplement: Supplemental Information 7 — The RTE dataset is a commonly used natural language inference task dataset used to evaluate the performance of a model in inference tasks (judging whether it is correct based on given premises and assumptions). [file peerj-cs-09-1757-s007.zip › tta_ppdb_wordnet_insert_swap_1_1+32_test.csv]

DA_method	label	text1
original	1.0	Dana Reeve, the widow of the actor Christopher Reeve, has died of lung cancer at age 44, according to the Christopher Reeve Foundation.
synonym	1.0	Dana Reeve, the widow of the actor Christopher Reeve, has kiiled of lung cancer at age 44, according to the Christopher Reeve Foundation.
synonym	1.0	Dana Reeve, the widow of the actor Christopher Reeve, completes died of lung cancer at age 44, according to the Christopher Reeve Foundation.
synonym	1.0	Dana Reeve, the widow of the actor Christopher Reeve, gives died of lung cancer at age 44, according to the Christopher Reeve Foundation.
synonym	1.0	Dana Reeve, the widow of the actor Christopher Reeve, has died of lung cancer at age 44, communications to the Christopher Reeve Foundation.
synonym	1.0	Dana Reeve, the widow of the actor Christopher Reeve, has died of lung cancer at age 44, agreement to the Christopher Reeve Foundation.
synonym	1.0	Dana Reeve, the widow of the actor Christopher Reeve, gives died of lung cancer at age 44, according to the Christopher Reeve Foundation.
synonym	1.0	Dana Reeve, the widow of the actor Christopher Reeve, deserves died of lung cancer at age 44, according to the Christopher Reeve Foundation.
synonym	1.0	Dana Reeve, the widow of the actor Christopher Reeve, has died of lung cancer at age 44, cooperation to the Christopher Reeve Foundation.
synonym	1.0	Dana Reeve, the widow of the actor St. christopher Reeve, has died of lung cancer at age 44, according to the Christopher Reeve Foundation.
synonym	1.0	Dana Reeve, the widow of the actor Christopher Reeve, has died of lung cancer at age 44, according to the St. christopher Reeve Foundation.
synonym	1.0	Dana Reeve, the widow woman of the actor Christopher Reeve, has died of lung cancer at age 44, according to the Christopher Reeve Foundation.
synonym	1.0	Dana Reeve, the widow of the actor Christopher Reeve, has died of lung cancer at age 44, according to the Christopher Reeve Foundation.
synonym	1.0	Dana Reeve, the widow of the actor Christopher Reeve, has died of lung cancer at age 44, according to the Christopher Reeve Foundation.
synonym	1.0	Dana Reeve, the widow of the actor St. christopher Reeve, has died of lung cancer at age 44, according to the Christopher Reeve Foundation.
synonym	1.0	Dana Reeve, the widow of the actor Christopher Reeve, has died of lung crab at age 44, according to the Christopher Reeve Foundation.
synonym	1.0	Danu Reeve, the widow of the actor Christopher Reeve, has died of lung cancer at age 44, according to the Christopher Reeve Foundation.
synonym	1.0	Dana Reeve, the widow of the actor Christopher Reeve, has died of lung cancer at age, 44 according to the Christopher Reeve Foundation.
synonym	1.0	Dana Reeve, the widow of the actor Christopher Reeve, has died of lung cancer at 44 age, according to the Christopher Reeve Foundation.
synonym	1.0	Dana Reeve, the widow of the actor Christopher Reeve, has died of lung at cancer age 44, according to the Christopher Reeve Foundation.
synonym	1.0	Reeve dana, the widow of the actor Christopher Reeve, has died of lung cancer at age 44, according to the Christopher Reeve Foundation.
synonym	1.0	Dana Reeve, the widow of the actor Christopher Reeve, has died of lung cancer at age 44, to according the Christopher Reeve Foundation.
synonym	1.0	Dana Reeve, the widow of the actor Christopher Reeve, has died of lung at cancer age 44, according to the Christopher Reeve Foundation.
synonym	1.0	Dana Reeve, the widow of the Christopher actor Reeve, has died of lung cancer at age 44, according to the Christopher Reeve Foundation.
synonym	1.0	Dana Reeve, the widow of the actor Christopher Reeve, has died of lung cancer at age 44 according, to the Christopher Reeve Foundation.
synonym	1.0	Dana Reeve, the widow of the actor Christopher Reeve, has died of Nakum lung cancer at age 44, according to the Christopher Reeve Foundation.
synonym	1.0	Dana Onbrez Reeve, the widow of the actor Christopher Reeve, has died of lung cancer at age 44, according to the Christopher Reeve Foundation.
synonym	1.0	Dana Reeve, the widow of the actor Christopher Reeve, has died of lung cancer midfielder at age 44, according to the Christopher Reeve Foundation.
synonym	1.0	Dana Reeve, the widow of the actor Christopher Reeve, has died of lung cancer at age Andrew 44, according to the Christopher Reeve Foundation.
synonym	1.0	Dana Reeve, the widow of the actor Christopher Reeve, has died of lung Photograph cancer at age 44, according to the Christopher Reeve Foundation.
synonym	1.0	Dana Reeve, the widow of the actor Animated Christopher Reeve, has died of lung cancer at age 44, according to the Christopher Reeve Foundation.
synonym	1.0	Dana Reeve, the widow of the actor Christopher Reeve, has died of lung cancer at age 44, according to the Christopher Reeve ESPN Foundation.
synonym	1.0	Dana Reeve, the widow of the actor Christopher Reeve, has died of lung cancer ITAP at age 44, according to the Christopher Reeve Foundation.
original	0.0	Yet, we now are discovering that antibiotics are losing their effectiveness against illness. Disease-causing bacteria are mutating faster than we can come up with new antibiotics to fight the new variations.
synonym	0.0	Yet, we now succeed discovering that antibiotics are losing their effectiveness against illness. Disease - causing bacteria are mutating faster than we can come up with new antibiotics to fight the new variations.
synonym	0.0	Yet, we now are discovering that antibiotics hereinafter losing their effectiveness against illness. Disease - causing bacteria are mutating faster than we can come up with new antibiotics to fight the new variations.
synonym	0.0	Yet, we now are discovering that antibiotics are reversing their effectiveness against illness. Disease - causing bacteria are mutating faster than we can come up with new antibiotics to fight the new variations.
synonym	0.0	Yet, we now are discovering that antibiotics are losing their efficiencies against illness. Disease - causing bacteria are mutating faster than we can come up with new antibiotics to fight the new variations.
synonym	0.0	Yet, we now are discovering that antibiotics are losing their effectiveness against illness. Disease - causing bacteria are transforming faster than we can come up with new antibiotics to fight the new variations.
synonym	0.0	Yet, we now are discovering that antibiotics are losing their effectiveness against illness. Disease - causing bacteria are mutating quicker than we can come up with new antibiotics to fight the new variations.
synonym	0.0	Yet, we now are discovering that antibiotics are losing their effectiveness against illness. Disease - causing bacteria are transforming faster than we can come up with new antibiotics to fight the new variations.
synonym	0.0	Yet, we now are discovering that antibiotics are losing their effectiveness against illness. Disease - causing bacteria encourage mutating faster than we can come up with new antibiotics to fight the new variations.
synonym	0.0	Yet, we now equal discovering that antibiotics are losing their effectiveness against illness. Disease - causing bacteria are mutating faster than we can come up with new antibiotics to fight the new variations.
synonym	0.0	Yet, we now are discovering that antibiotics are losing their effectiveness against illness. Disease - causing bacteria are mutating faster than we can come up with new antibiotics to fight the new variations.
synonym	0.0	Yet, we now are discovering that antibiotics are losing their effectivity against illness. Disease - causing bacteria are mutating faster than we can come up with new antibiotics to fight the new variations.
synonym	0.0	So far, we now are discovering that antibiotics are losing their effectiveness against illness. Disease - causing bacteria are mutating faster than we can come up with new antibiotics to fight the new variations.
synonym	0.0	Yet, we now are discovering that antibiotics are losing their effectiveness against illness. Disease - causing bacteria are mutating faster than we can come up with newfangled antibiotics to fight the new variations.
synonym	0.0	Yet, we now are discovering that antibiotics are losing their effectiveness against illness. Disease - causing bacteria are mutating faster than we can come upwardly with new antibiotics to fight the new variations.
synonym	0.0	Yet, we now are discovering that antibiotics are losing their effectiveness against illness. Disease - causation bacteria are mutating faster than we can come up with new antibiotics to fight the new variations.
synonym	0.0	Yet, we now are discovering that antibiotics are losing their potency against illness. Disease - causing bacteria are mutating faster than we can come up with new antibiotics to fight the new variations.
synonym	0.0	Yet, we now are discovering that antibiotics are losing their effectiveness against illness. Disease - causing bacteria are mutating faster than can we come up with new antibiotics to fight the new variations.
synonym	0.0	Yet, we now are discovering that antibiotics are losing their effectiveness against illness. Disease - causing are bacteria mutating faster than we can come up with new antibiotics to fight the new variations.
synonym	0.0	Yet, we now are discovering antibiotics that are losing their effectiveness against illness. Disease - causing bacteria are mutating faster than we can come up with new antibiotics to fight the new variations.
synonym	0.0	Yet, we now are discovering that antibiotics are losing their effectiveness against illness. Disease - bacteria causing are mutating faster than we can come up with new antibiotics to fight the new variations.
synonym	0.0	Yet we, now are discovering that antibiotics are losing their effectiveness against illness. Disease - causing bacteria are mutating faster than we can come up with new antibiotics to fight the new variations.
synonym	0.0	Yet, we now are discovering that antibiotics are losing their effectiveness against illness. Disease - causing bacteria are mutating faster than we can come up new with antibiotics to fight the new variations.
synonym	0.0	Yet, we now are discovering that antibiotics are losing their effectiveness against illness. Disease - causing bacteria mutating are faster than we can come up with new antibiotics to fight the new variations.
synonym	0.0	Yet, we now discovering are that antibiotics are losing their effectiveness against illness. Disease - causing bacteria are mutating faster than we can come up with new antibiotics to fight the new variations.
synonym	0.0	Yet, we now are discovering that antibiotics are zip losing their effectiveness against illness. Disease - causing bacteria are mutating faster than we can come up with new antibiotics to fight the new variations.
synonym	0.0	Yet, we now are discovering that antibiotics are Canon losing their effectiveness against illness. Disease - causing bacteria are mutating faster than we can come up with new antibiotics to fight the new variations.
synonym	0.0	Yet, we now are discovering that antibiotics are losing their effectiveness against illness. Disease - causing bacteria Nathaniel are mutating faster than we can come up with new antibiotics to fight the new variations.
synonym	0.0	Yet, we now are discovering that antibiotics are losing their effectiveness against illness. Disease - causing bacteria are mutating faster than we can come up with MLA new antibiotics to fight the new variations.
synonym	0.0	Yet, we now are discovering that antibiotics are losing their effectiveness against illness. Disease - causing bacteria are mutating faster than we can come up with Gauge new antibiotics to fight the new variations.
synonym	0.0	Yet, we now are discovering Czech that antibiotics are losing their effectiveness against illness. Disease - causing bacteria are mutating faster than we can come up with new antibiotics to fight the new variations.
synonym	0.0	Yet, we now are discovering that antibiotics are losing their effectiveness against illness. Disease - causing bacteria are mutating faster than we can come up with new antibiotics to fight the new Lockyer variations.
synonym	0.0	Yet, we now are discovering that antibiotics are losing their effectiveness Parveen against illness. Disease - causing bacteria are mutating faster than we can come up with new antibiotics to fight the new variations.
original	1.0	Cairo is now home to some 15 million people - a burgeoning population that produces approximately 10,000 tonnes of rubbish per day, putting an enormous strain on public services. In the past 10 years, the government has tried hard to encourage private investment in the refuse sector, but some estimate 4,000 tonnes of waste is left behind every day, festering in the heat as it waits for someone to…
synonym	1.0	Cairo is now home to some 15 million people - a burgeoning population that produces approximately 10, 000 tonnes of rubbish per day, putting an enormous strain on public services. In the past 10 years, the government has striven hard to encourage private investment in the refuse sector, but some estimate 4, 000 tonnes of waste is left behind every day, festering in the heat as it waits for someon…
synonym	1.0	Cairo is now home to some 15 million people - a burgeoning population that produces approximately 10, 000 tonnes of rubbish per day, putting an enormous strain on public administrations. In the past 10 years, the government has tried hard to encourage private investment in the refuse sector, but some estimate 4, 000 tonnes of waste is left behind every day, festering in the heat as it waits for s…
synonym	1.0	Cairo is now home to some 15 million people - a burgeoning population that produces approximately 10, 000 tonnes of rubbish per day, inputting an enormous strain on public services. In the past 10 years, the government has tried hard to encourage private investment in the refuse sector, but some estimate 4, 000 tonnes of waste is left behind every day, festering in the heat as it waits for someon…
synonym	1.0	Cairo is now home to some 15 million people - a burgeoning population that produces approximately 10, 000 tonnes of rubbish per day, putting an enormous strain on public services. In the past 10 years, the government has tried hard to challenging private investment in the refuse sector, but some estimate 4, 000 tonnes of waste is left behind every day, festering in the heat as it waits for someon…
synonym	1.0	Cairo is now home to some 15 million people - a burgeoning population that produces approximately 10, 000 tonnes of rubbish per day, putting an enormous strain on public services. In the past 10 years, the government has tried hard to encourage private investment in the refuse sector, but some estimate 4, 000 tonnes of waste is left behind every day, festering in the heat as it waits for someone …
synonym	1.0	Cairo is now home to some 15 million people - a burgeoning population that produces approximately 10, 000 tonnes of rubbish per day, putting an enormous strain on public services. In the past 10 years, the government has tried hard to encourage private investment in the refuse sector, but some estimate 4, 000 tonnes of waste is left behind every day, festering in the heat as it waits for someone …
synonym	1.0	Cairo is now home to some 15 million people - a burgeoning population that produces approximately 10, 000 tonnes of rubbish per day, putting an enormous strain on public services. In the past 10 years, the government has tried hard to encourage private investment in the refuse sector, but some estimate 4, 000 tonnes of waste is left behind every day, festering in the heat as it waits for someone …
synonym	1.0	Cairo is now home to some 15 million people - a burgeoning population that produces approximately 10, 000 tonnes of rubbish per day, putting an enormous strain on public services. In the past 10 years, the government has tried hard to encourage private investment in the refuse sector, but some estimate 4, 000 tonnes of waste is left behind every day, festering in the heat as it waits for someone …
synonym	1.0	Cairo is now home to some 15 million people - a burgeoning population that produces approximately 10, 000 tonnes of rubbish per day, putting an enormous strain on public services. In the past 10 years, the government has tried hard to encourage private investment in the refuse sector, but some estimate 4, 000 tonnes of waste is left behind every day, festering in the heat as it waits for someone …
synonym	1.0	Cairo is now home to some 15 million people - a burgeoning population that produces approximately 10, 000 tonnes of rubbish per day, putting an enormous strain on public services. In the past 10 years, the government has tried hard to encourage private investment in the refuse sector, but some estimate 4, 000 tonnes of waste is left behind every day, festering in the heat as it waits for someone …
synonym	1.0	Cairo is now home to some 15 million people - a burgeoning population that produces approximately 10, 000 tonnes of rubbish per day, putting an enormous strain on public services. In the past 10 years, the government has tried hard to encourage private investment in the refuse sector, but some estimate 4, 000 tonnes of waste is left behind every day, festering in the heat as it waits for someone …
synonym	1.0	Cairo is now home to some 15 million people - a burgeoning population that produces approximately 10, 000 tonnes of rubbish per day, putting an enormous strain on public services. In the past 10 years, the government has tried hard to encourage private investment in the refuse sector, but some estimate 4, 000 tonnes of waste be left behind every day, festering in the heat as it waits for someone …
synonym	1.0	Cairo is now home to some 15 million people - a burgeoning population that produces approximately 10, 000 tonnes of rubbish per day, putting an enormous strain on public services. In the past 10 years, the government has tried hard to encourage private investment in the refuse sector, but some estimate 4, 000 tonnes of waste is left behind every day, festering in the heat as it waits for someone …
synonym	1.0	Cairo is now home to some 15 million people - a burgeoning population that produces approximately 10, 000 tonnes of rubbish per day, putting an enormous strain on public services. In the past 10 years, the government has tried hard to encourage private investment in the refuse sector, but some estimate 4, 000 tonnes of waste is left behind every day, festering in the heat as it waits for someone …
synonym	1.0	Egyptian capital is now home to some 15 million people - a burgeoning population that produces approximately 10, 000 tonnes of rubbish per day, putting an enormous strain on public services. In the past 10 years, the government has tried hard to encourage private investment in the refuse sector, but some estimate 4, 000 tonnes of waste is left behind every day, festering in the heat as it waits f…
synonym	1.0	Cairo is now home to some 15 million people - a burgeoning population that produces approximately 10, 000 tonnes of rubbish per day, putting an enormous strain on public services. In the past 10 years, the government has tried hard to encourage private investment in the refuse sector, but some estimate 4, 000 tonnes of waste is left behind every day, festering in the heat as it waits for someone …
synonym	1.0	Cairo is now home to some 15 million people - a burgeoning population that produces approximately 10, 000 tonnes of rubbish per day, putting an enormous strain on public services. In the past 10 years, the government has tried hard to encourage private investment in the refuse sector, but some estimate 4, 000 tonnes of waste is left behind every day, festering in the heat as it waits for someone …
synonym	1.0	Cairo is now home to some 15 million people - a burgeoning population that produces approximately 10, 000 tonnes of rubbish per day, putting an enormous strain on public services. In the past 10 years, the government has tried hard to encourage private investment in the refuse sector, but some estimate 4, 000 tonnes of waste is left behind every day, festering in the heat as it waits for someone …
synonym	1.0	Cairo is now home to some 15 million people - a burgeoning population that produces approximately 10, 000 tonnes of rubbish per day, putting an enormous strain on public services. In the past 10 years, the government has tried hard to encourage private investment in refuse the sector, but some estimate 4, 000 tonnes of waste is left behind every day, festering in the heat as it waits for someone …
synonym	1.0	Cairo is home now to some 15 million people - a burgeoning population that produces approximately 10, 000 tonnes of rubbish per day, putting an enormous strain on public services. In the past 10 years, the government has tried hard to encourage private investment in the refuse sector, but some estimate 4, 000 tonnes of waste is left behind every day, festering in the heat as it waits for someone …
synonym	1.0	Cairo is now home to some 15 million people - a burgeoning population that produces approximately 10, 000 tonnes of rubbish per day, putting an enormous strain on public services. In the past 10 years, the government has tried hard to encourage private investment in the refuse sector, but some estimate 4, 000 tonnes of waste is left behind every day, festering in the heat as it waits someone for …
synonym	1.0	Cairo is now home to some 15 million people - a burgeoning population that produces approximately 10, 000 tonnes of rubbish per day, putting an enormous strain on public services. In the past 10 years, the government has tried hard to encourage private investment in the refuse sector, but some estimate 4, 000 tonnes of waste is left behind every day, festering in the heat as it waits for someone …
synonym	1.0	Cairo is now home to some 15 million people - a burgeoning population that produces approximately 10, 000 tonnes of rubbish per day, putting an enormous strain on public services. In the past 10 years, the government has tried hard to encourage private investment in the refuse sector, but some estimate 4, 000 tonnes of waste is left behind every day, festering in the heat as it waits for someone …
synonym	1.0	Cairo is now home to some 15 million people - a burgeoning population that produces approximately 10, 000 tonnes of rubbish per day, putting an enormous strain on public services. In the past 10 years, the government has tried hard to encourage private investment in the refuse sector, but some estimate 4, 000 tonnes of waste is left behind every day, festering in the heat as it waits for someone …
synonym	1.0	Cairo is now home to some 15 million people - a burgeoning population that produces approximately 10, 000 tonnes of rubbish per day, putting an enormous strain on public services. In the past 10 years, the government has tried hard to encourage private Carpinteria investment in the refuse sector, but some estimate 4, 000 tonnes of waste is left behind every day, festering in the heat as it waits …
synonym	1.0	Cairo is now home to some 15 million people - a burgeoning population that produces approximately 10, 000 tonnes of rubbish per day, putting an enormous strain on public services. In the past 10 years, the government has tried hard to encourage private investment in the refuse sector, but some estimate 4, 000 tonnes of waste is left behind every day, festering in the heat as it waits for someone …
synonym	1.0	Cairo is now home to some 15 million people - a burgeoning population that produces approximately 10, 000 tonnes of rubbish per day, putting an enormous strain on public services. In the past 10 years, the government has HomePath tried hard to encourage private investment in the refuse sector, but some estimate 4, 000 tonnes of waste is left behind every day, festering in the heat as it waits for…
synonym	1.0	Cairo is now home to some 15 million people - a burgeoning population that produces approximately 10, 000 tonnes of rubbish per day, putting an enormous strain on public services. In the past 10 years, the government has tried hard to encourage private investment in the refuse sector, but some estimate 4, 000 tonnes of waste is left behind every day, festering in the heat as it waits Al for someo…
synonym	1.0	Cairo is now home to some 15 million people - a burgeoning population that produces approximately 10, 000 tonnes of rubbish per day, putting an enormous strain on public services. In the past 10 years, the government has tried hard to encourage Karl private investment in the refuse sector, but some estimate 4, 000 tonnes of waste is left behind every day, festering in the heat as it waits for som…
synonym	1.0	Cairo is now home to some 15 million people - a burgeoning population that produces approximately 10, 000 tonnes of rubbish per day, putting an enormous strain on public services. In the past 10 years, the Albatross government has tried hard to encourage private investment in the refuse sector, but some estimate 4, 000 tonnes of waste is left behind every day, festering in the heat as it waits fo…
synonym	1.0	Cairo is now home to some 15 million people - a burgeoning population that produces approximately 10, 000 tonnes of rubbish per day, putting an enormous strain on public services. In the past 10 years, the government has tried hard to encourage private investment in the refuse sector, but some estimate 4, 000 tonnes of waste is left behind every day, festering in the heat as it waits for someone …
synonym	1.0	Cairo is now home to some 15 million people - a burgeoning population that produces approximately 10, 000 tonnes of rubbish per day, putting an enormous strain on public services. In the past 10 years, the government has tried hard to encourage private investment in the refuse sector, but some estimate 4, 000 tonnes of waste is left behind every day, festering in the heat as it waits for someone …
original	1.0	The Amish community in Pennsylvania, which numbers about 55,000, lives an agrarian lifestyle, shunning technological advances like electricity and automobiles. And many say their insular lifestyle gives them a sense that they are protected from the violence of American society. But as residents gathered near the school, some wearing traditional garb and arriving in horse-drawn buggies, they said …
synonym	1.0	The Amish community in Pennsylvania, which numbers about 55, 000, lives an agrarian lifestyle, shunning technological advances like electricity and automobiles. And many say their insular lifestyle gives them a sense that they are protected from the violence of American society. But as residents gathered near the school, some wearing traditional garb and arriving in horse - drawn buggies, they sa…
synonym	1.0	The Amish community in Pennsylvania, which numbers about 55, 000, lives an agrarian lifestyle, shunning technological advances like electricity and automobiles. And many say their insular lifestyle gives them a sense that they are protected from the violence of American society. But as residents gathered nearby the school, some wearing traditional garb and arriving in horse - drawn buggies, they …
synonym	1.0	The Amish community in Pennsylvania, which numbers about 55, 000, lives an agrarian lifestyle, shunning technological advances like electricity and automobiles. And many say their insular lifestyle gives them a sense that they are protected from the violence of American society. But as residents gathered near the school, some wearing traditional garb and arriving in horse - drawn buggies, they sa…
synonym	1.0	The Amish community in Pennsylvania, which numbers about 55, 000, lives an agrarian lifestyle, shunning technological advances like electricity and automobiles. And many say their insular lifestyle gives them a sense that they are protected from the violence of American society. But as residents gathered near the school, some wearing traditional garb and arriving in horse - drawn buggies, they sa…
synonym	1.0	The Amish community in Pennsylvania, which numbers about 55, 000, lives an agrarian lifestyle, shunning technological advances like electricity and automobiles. And many say their insular lifestyle gives them a sense that they are protected from the violence of American society. But as residents gathered near the school, some wearing traditional garb and arriving in horse - drawn buggies, they sa…
synonym	1.0	The Amish community in Pennsylvania, which numbers about 55, 000, lives an agrarian lifestyle, shunning technological advances like electricity and automobiles. And many say their insular lifestyle gives them a sense that they are protected from the violence of American society. But as residents altered near the school, some wearing traditional garb and arriving in horse - drawn buggies, they sai…
synonym	1.0	The Amish community in Pennsylvania, which numbers about 55, 000, lives an agrarian lifestyle, shunning technological advances like electricity and automobiles. And many say their insular lifestyle gives them a sense that they are protected from the violence of American society. But as reside gathered near the school, some wearing traditional garb and arriving in horse - drawn buggies, they said …
synonym	1.0	The Amish community in Pennsylvania, which numbers about 55, 000, lives an agrarian lifestyle, shunning technological advances like electricity and automobiles. And many say their insular lifestyle gives them a sense that they are protected from the violence of American society. But as residents gathered near the school, some wearing traditional garb and arriving in horse - drawn buggies, they sa…
synonym	1.0	The Amish community in Pennsylvania, which numbers about 55, 000, lives an agrarian lifestyle, shunning technological advances like electricity and automobiles. And many say their insular lifestyle gives them a sense that they are protected from the violence of American society. But as residents gathered nigh the school, some wearing traditional garb and arriving in horse - drawn buggies, they sa…
synonym	1.0	The Amish community in Pennsylvania, which numbers about 55, 000, lives an agrarian lifestyle, shunning technological advances like electricity and automobiles. And many say their insular lifestyle gives them a sense that they are protected from the violence of American society. But as residents gathered near the school, some wearing traditional garb and arriving in horse - drawn buggies, they sa…
synonym	1.0	The Amish community in Pennsylvania, which numbers about 55, 000, lives an agrarian lifestyle, shunning technological advances like electricity and automobiles. And many say their insular lifestyle gives them a sense that they are protected from the violence of American society. But as residents gathered near the school, some wearing traditional garb and arriving in horse - drawn buggies, they sa…
synonym	1.0	The Amish community in Pennsylvania, which numbers about 55, 000, lives an agrarian lifestyle, shunning technological advances like electricity and automobiles. And many say their insular lifestyle gives them a sense that they are protected from the violence of American society. But as residents gathered near the school, some wearing traditional garb and arriving in equus caballus - drawn buggies…
synonym	1.0	The Amish community in Pennsylvania, which numbers about 55, 000, lives an agrarian lifestyle, shunning technological advances like electricity and automobiles. And many say their insular lifestyle gives them a sense that they are protected from the violence of American society. But as residents gathered near the school, some wearing traditional garb and arriving in horse - drawn buggies, they sa…
synonym	1.0	The Amish community in Pennsylvania, which numbers about 55, 000, lives an agrarian lifestyle, shunning technological advances like electricity and automobiles. And many say their insular lifestyle gives them a sense that they are protected from the violence of American society. But as residents gather near the school, some wearing traditional garb and arriving in horse - drawn buggies, they said…
synonym	1.0	The Amish community in Pennsylvania, which numbers about 55, 000, lives an agrarian lifestyle, shunning technological advances like electrical energy and automobiles. And many say their insular lifestyle gives them a sense that they are protected from the violence of American society. But as residents gathered near the school, some wearing traditional garb and arriving in horse - drawn buggies, t…
synonym	1.0	The Amish community in Pennsylvania, which numbers about 55, 000, lives an agrarian lifestyle, shunning technological advances like electricity and automobiles. And many say their insular lifestyle gives them a sense that they are protected from the violence of American society. But as residents gathered near the school, some wearing traditional garb and arriving in horse - drawn buggies, they sa…
synonym	1.0	Amish the community in Pennsylvania, which numbers about 55, 000, lives an agrarian lifestyle, shunning technological advances like electricity and automobiles. And many say their insular lifestyle gives them a sense that they are protected from the violence of American society. But as residents gathered near the school, some wearing traditional garb and arriving in horse - drawn buggies, they sa…
synonym	1.0	The Amish community in Pennsylvania, which numbers about 55, 000, lives an agrarian lifestyle, shunning technological advances like electricity automobiles and. And many say their insular lifestyle gives them a sense that they are protected from the violence of American society. But as residents gathered near the school, some wearing traditional garb and arriving in horse - drawn buggies, they sa…
synonym	1.0	The Amish community in Pennsylvania, which numbers about 55, 000, lives an agrarian lifestyle, shunning technological advances like electricity and automobiles. And many say their insular lifestyle gives them a sense that they are protected from the violence of American society. But as residents gathered near the school, some wearing traditional garb and arriving in horse - drawn buggies, they sa…
synonym	1.0	The Amish community in Pennsylvania, which numbers about 55, 000, lives an agrarian lifestyle, shunning technological advances like electricity and automobiles. And many say their insular lifestyle gives them a sense that they are protected from the violence of American society. But as residents gathered near the school, some wearing traditional garb and arriving in horse - drawn buggies, they sa…
synonym	1.0	The Amish community in Pennsylvania, which numbers about 55, 000, lives an agrarian lifestyle, shunning technological advances like electricity and automobiles. And many say their insular lifestyle gives them a sense that they are protected from the violence of American society. But as residents gathered near the school, some wearing traditional garb and arriving in horse - drawn buggies, they sa…
synonym	1.0	The Amish community in Pennsylvania, which numbers about 55, 000, lives an agrarian lifestyle, shunning technological advances like electricity and automobiles. And many say their insular lifestyle gives them a sense that they are protected from the violence of American society. But as residents gathered near the school, some wearing traditional garb and arriving in horse - drawn, buggies they sa…
synonym	1.0	The Amish community in Pennsylvania, which numbers about 55, 000, lives an agrarian lifestyle, shunning technological advances like electricity and automobiles. And many say their insular lifestyle gives them a sense that they are protected from the violence of American society. But as residents gathered near the school, some wearing traditional garb and arriving in horse - drawn buggies, they sa…
synonym	1.0	The Amish community in Pennsylvania, which numbers about 55, 000, lives an agrarian lifestyle, shunning technological advances like electricity and automobiles. And many say their insular lifestyle gives them a sense that they are protected from the violence of American society. But as residents gathered near school the, some wearing traditional garb and arriving in horse - drawn buggies, they sa…
synonym	1.0	The Amish community in Pennsylvania, which numbers about 55, 000, lives an agrarian lifestyle, shunning technological advances like electricity and automobiles. And many say their insular lifestyle gives them a sense that they are protected from the violence of American society. But as residents gathered near the school, some wearing traditional garb and arriving in horse - drawn buggies, they sa…
synonym	1.0	The Amish community in Pennsylvania, which numbers about 55, 000, lives an agrarian lifestyle, shunning technological advances like electricity and automobiles. And many say their insular lifestyle gives them a sense that they are protected from wealthiest the violence of American society. But as residents gathered near the school, some wearing traditional garb and arriving in horse - drawn buggi…
synonym	1.0	The Amish community in Pennsylvania, which numbers about 55, 000, lives an agrarian lifestyle, shunning technological advances like electricity and automobiles. And many say their Chemetics insular lifestyle gives them a sense that they are protected from the violence of American society. But as residents gathered near the school, some wearing traditional garb and arriving in horse - drawn buggie…
synonym	1.0	The Amish community in Pennsylvania, which numbers about 55, 000, lives an agrarian lifestyle, shunning technological advances like electricity and automobiles. And many say their insular lifestyle gives them a sense that they are protected from the violence of American society. But as residents gathered near the school, some wearing traditional garb and arriving in horse - drawn buggies, they sa…
synonym	1.0	The Amish community in Pennsylvania, which numbers about 55, 000, lives an agrarian lifestyle, shunning technological advances like electricity and automobiles. And many say their insular lifestyle gives them a sense that they are protected from the violence of American society. But as residents gathered near the school, some wearing traditional garb and arriving excluding in horse - drawn buggie…
synonym	1.0	The Amish community in Pennsylvania, which numbers about 55, 000, lives an agrarian lifestyle, shunning technological advances like electricity and automobiles. And many say their insular lifestyle gives them a sense that they are protected from the violence of American society. But as residents gathered near the school, some wearing traditional garb and arriving in horse - drawn buggies, they sa…
synonym	1.0	The Amish community in Pennsylvania, which numbers about 55, 000, lives an agrarian lifestyle, shunning technological advances like electricity and automobiles. And many say their insular lifestyle gives them a sense that they are protected from the violence of American society. But as residents gathered near the school, some wearing traditional garb and arriving in horse - drawn buggies, they sa…
synonym	1.0	The Amish community in Pennsylvania, which numbers about 55, 000, lives an agrarian lifestyle, shunning technological advances like electricity and automobiles. And many say their insular lifestyle gives them a sense that they are protected from the violence of American society. But as residents gathered near the school, some wearing traditional garb and arriving in horse - drawn buggies, they sa…
original	0.0	Security forces were on high alert after an election campaign in which more than 1,000 people, including seven election candidates, have been killed.
synonym	0.0	Security forces were on high alert after an election campaign in which more than 1, 000 people, including seven election nominees, have been killed.
synonym	0.0	Security forces were on high alert after an election campaign in which more than 1, 000 people, including seven election candidates, involved been killed.
synonym	0.0	Security forces were on high alert after an election campaign in which more than 1, 000 people, participating seven election candidates, have been killed.
synonym	0.0	Security forces were on high alert after an election campaign in which more than 1, 000 people, including seven election candidates, characterized been killed.
synonym	0.0	Security forces were on high alert after an election campaign in which more than 1, 000 people, listing seven election candidates, have been killed.
synonym	0.0	Security forces were on high alert after an election campaign in which more than 1, 000 people, including seven election candidates, characterized been killed.
synonym	0.0	Security forces visited on high alert after an election campaign in which more than 1, 000 people, including seven election candidates, have been killed.
synonym	0.0	Security forces were on high alert after an election campaign in which more than 1, 000 people, encompass seven election candidates, have been killed.
synonym	0.0	Security forces were on high alert after an election campaign in which more than 1, 000 people, including seven election candidates, own been killed.
synonym	0.0	Security forces were on high alert after an election campaign in which more than 1, 000 people, including seven spot election candidates, have been killed.
synonym	0.0	Security forces were on high alert after an election campaign in which more than 1, 000 people, including seven election candidates, have be killed.
synonym	0.0	Security forces were on high alert after an election campaign in which more than 1, 000 people, including seven election candidates, have been killed.
synonym	0.0	Security forces were on high alert after an election drive in which more than 1, 000 people, including seven election candidates, have been killed.
synonym	0.0	Security forces were on high warning signal after an election campaign in which more than 1, 000 people, including seven election candidates, have been killed.
synonym	0.0	Security forces were on high alert after an election campaign in which more than 1, 000 people, including seven election candidates, have been kill.
synonym	0.0	Security personnel were on high alert after an election campaign in which more than 1, 000 people, including seven election candidates, have been killed.
synonym	0.0	Security forces on were high alert after an election campaign in which more than 1, 000 people, including seven election candidates, have been killed.
synonym	0.0	Security forces were on high alert after an election campaign in which more than 1, 000, people including seven election candidates, have been killed.
synonym	0.0	Security forces were on high alert after election an campaign in which more than 1, 000 people, including seven election candidates, have been killed.
synonym	0.0	Security forces were on high alert after an election campaign in which than more 1, 000 people, including seven election candidates, have been killed.
synonym	0.0	Security forces were on alert high after an election campaign in which more than 1, 000 people, including seven election candidates, have been killed.
synonym	0.0	Security forces were on high alert an after election campaign in which more than 1, 000 people, including seven election candidates, have been killed.
synonym	0.0	Security forces were on high alert after an election campaign in which more than 1, 000 people including, seven election candidates, have been killed.
synonym	0.0	Security forces were on high alert after an election campaign in which more than 1, 000 people including, seven election candidates, have been killed.
synonym	0.0	Colquitt Security forces were on high alert after an election campaign in which more than 1, 000 people, including seven election candidates, have been killed.
synonym	0.0	Security forces were on high alert after an election Priests campaign in which more than 1, 000 people, including seven election candidates, have been killed.
synonym	0.0	Security forces were on high alert after HBOT an election campaign in which more than 1, 000 people, including seven election candidates, have been killed.
synonym	0.0	Security forces were on high alert after an election campaign in which more than 1, 000 people, including seven election candidates, have been Dekania killed.
synonym	0.0	Security forces were on high alert after an coach election campaign in which more than 1, 000 people, including seven election candidates, have been killed.
synonym	0.0	Security forces were on high alert after an election campaign in which more than 1, 000 people, including seven election Rogak candidates, have been killed.
synonym	0.0	Security forces were on high alert after an TEMPUR election campaign in which more than 1, 000 people, including seven election candidates, have been killed.
synonym	0.0	Security forces were on high alert after an election campaign in which more than 1, 000 people, including seven election candidates, have been Jadriyah killed.
original	0.0	In 1979, the leaders signed the Egypt-Israel peace treaty on the White House lawn. Both President Begin and Sadat received the Nobel Peace Prize for their work. The two nations have enjoyed peaceful relations to this day.
synonym	0.0	In 1979, the leaders signed the Egypt - Israel peace treaty on the White House lawn. Both President Begin and Sadat received the Nobel Peace Prize for their work. The two nations left enjoyed peaceful relations to this day.
synonym	0.0	In 1979, the leaders signed the Egypt - Israel peace treaty on the White House lawn. Both President Begin and Sadat received the Nobel Peace Prize for their work. The two organizations have enjoyed peaceful relations to this day.
synonym	0.0	In 1979, the leaders agreement the Egypt - Israel peace treaty on the White House lawn. Both President Begin and Sadat received the Nobel Peace Prize for their work. The two nations have enjoyed peaceful relations to this day.
synonym	0.0	In 1979, the leaders negotiated the Egypt - Israel peace treaty on the White House lawn. Both President Begin and Sadat received the Nobel Peace Prize for their work. The two nations have enjoyed peaceful relations to this day.
synonym	0.0	In 1979, the leaders signed the Egypt - Israel peace treaty on the White House lawn. Both President Begin and Sadat received the Nobel Peace Prize for their work. The two nations have trained peaceful relations to this day.
synonym	0.0	In 1979, the leaders signed the Egypt - Israel peace treaty on the White House lawn. Both President Begin and Sadat received the Nobel Peace Prize for their work. The two nations have accumulated peaceful relations to this day.
synonym	0.0	In 1979, the leaders signed the Egypt - Israel peace treaty on the White House lawn. Both President Begin and Sadat received the Nobel Peace Prize for their work. The two nations have acquired peaceful relations to this day.
synonym	0.0	In 1979, the representatives signed the Egypt - Israel peace treaty on the White House lawn. Both President Begin and Sadat received the Nobel Peace Prize for their work. The two nations have enjoyed peaceful relations to this day.
synonym	0.0	In 1979, the leaders signed the Egypt - Israel peace treaty on the White House lawn. Both President Begin and Anwar sadat received the Nobel Peace Prize for their work. The two nations have enjoyed peaceful relations to this day.
synonym	0.0	In 1979, the leaders signed the Egypt - Israel peace treaty on the White House lawn. Both President Begin and Sadat received the Nobel Peace Prize for their work. The two nations have enjoyed peaceful relations to this day.
synonym	0.0	In 1979, the leaders signed the Egypt - Israel peace treaty on the White House lawn. Both President Begin and Sadat received the Nobel Peace Prize for their body of work. The two nations have enjoyed peaceful relations to this day.
synonym	0.0	In 1979, the leaders signed the Egypt - Israel peace treaty on the White House lawn. Both President Begin and Sadat received the Nobel Peace Prize for their work. The two nations have enjoyed peaceful relations to this day.
synonym	0.0	In 1979, the leaders signed the Egypt - Israel peace treaty on the White House lawn. Both President Begin and Sadat received the Nobel Peace Prize for their work. The two nations feature enjoyed peaceful relations to this day.
synonym	0.0	In 1979, the leaders signed the Egypt - Israel peace treaty on the White House lawn. Both President Begin and Sadat received the Nobel Peace Prize for their work. The two nations have bask peaceful relations to this day.
synonym	0.0	In 1979, the leaders signed the Egypt - Israel peace treaty on the White House lawn. Both President Begin and Sadat received the Nobel Repose Prize for their work. The two nations have enjoyed peaceful relations to this day.
synonym	0.0	In 1979, the leaders signed the Egypt - Israel peace treaty on the White House lawn. Both President Begin and Sadat receive the Nobel Peace Prize for their work. The two nations have enjoyed peaceful relations to this day.
synonym	0.0	In 1979, the leaders signed the Egypt - Israel peace treaty on the White House lawn. Both President Begin and Sadat received the Nobel Peace Prize for their work. The two nations have peaceful enjoyed relations to this day.
synonym	0.0	In 1979, the signed leaders the Egypt - Israel peace treaty on the White House lawn. Both President Begin and Sadat received the Nobel Peace Prize for their work. The two nations have enjoyed peaceful relations to this day.
synonym	0.0	In 1979, the leaders signed the Egypt Israel - peace treaty on the White House lawn. Both President Begin and Sadat received the Nobel Peace Prize for their work. The two nations have enjoyed peaceful relations to this day.
synonym	0.0	In 1979, the leaders signed the Egypt - Israel peace treaty on the White House lawn. Both President Begin and Sadat received the Nobel Peace Prize for their work. The two nations have enjoyed peaceful to relations this day.
synonym	0.0	In 1979, the leaders signed the Egypt - Israel peace treaty on the White House lawn. Both President Begin and Sadat the received Nobel Peace Prize for their work. The two nations have enjoyed peaceful relations to this day.
synonym	0.0	In 1979, the leaders signed the Egypt - Israel peace treaty on the White House lawn. Both President Begin and Sadat received the Nobel Peace Prize for their work. The two nations have enjoyed peaceful relations to day this.
synonym	0.0	In 1979, the leaders signed the Egypt - Israel peace treaty on the White House lawn. Both President Begin and Sadat received the Nobel Peace Prize for their work. The nations two have enjoyed peaceful relations to this day.
synonym	0.0	In 1979, the leaders signed the Egypt - Israel peace treaty on the White House lawn. Both President Begin and Sadat received the Nobel Prize Peace for their work. The two nations have enjoyed peaceful relations to this day.
synonym	0.0	In 1979, the leaders signed the Egypt - Israel peace treaty on Renee the White House lawn. Both President Begin and Sadat received the Nobel Peace Prize for their work. The two nations have enjoyed peaceful relations to this day.
synonym	0.0	In 1979, the leaders signed the Egypt - Israel peace treaty on the White House lawn. Osnabrueck Both President Begin and Sadat received the Nobel Peace Prize for their work. The two nations have enjoyed peaceful relations to this day.
synonym	0.0	In 1979, the leaders signed the Egypt - Israel peace treaty on the White House lawn. Both President Begin and Sadat received the Nobel Peace Prize for their work. The two nations have enjoyed peaceful Kheyre relations to this day.
synonym	0.0	In 1979, the leaders signed the Egypt - Israel peace treaty NACME on the White House lawn. Both President Begin and Sadat received the Nobel Peace Prize for their work. The two nations have enjoyed peaceful relations to this day.
synonym	0.0	In 1979, the leaders signed the Egypt - Israel peace treaty on the White House lawn. Both President Begin and Sadat received the Nobel Peace FusionOne Prize for their work. The two nations have enjoyed peaceful relations to this day.
synonym	0.0	In Teijelo 1979, the leaders signed the Egypt - Israel peace treaty on the White House lawn. Both President Begin and Sadat received the Nobel Peace Prize for their work. The two nations have enjoyed peaceful relations to this day.
synonym	0.0	In 1979, the leaders signed the Egypt - Israel peace treaty on the White operator House lawn. Both President Begin and Sadat received the Nobel Peace Prize for their work. The two nations have enjoyed peaceful relations to this day.
synonym	0.0	In 1979, the leaders signed the Egypt - Israel peace treaty on the White House lawn. gaffe Both President Begin and Sadat received the Nobel Peace Prize for their work. The two nations have enjoyed peaceful relations to this day.
original	0.0	singer and actress Britney Spears, 24, has filled papers in Los Angeles County Superior Court to divorce her husband Kevin Federline, 28. A spokeswoman for the court, Kathy Roberts stated that the papers cited irreconcilable differences" as the reason for the divorce and have, according to the courts, been legally separated as of Monday, November 6, the same day that Spears appeared on Late Night…
synonym	0.0	singer and actress Britney Spears, 24, has filled papers in Los Angeles County Superior Court to divorce her husband Kevin Federline, 28. A spokeswoman for the court, Kathy Roberts stated that the papers cited irreconcilable differences " as the reason for the divorce and have, according to the courts, been legitimately separated as of Monday, November 6, the same day that Spears appeared on Late…
synonym	0.0	singer and actress Britney Spears, 24, has filled papers in Los Angeles County Superior Court to divorce her husband Kevin Federline, 28. A spokeswoman for the court, Kathy Roberts stated that the passports cited irreconcilable differences " as the reason for the divorce and have, according to the courts, been legally separated as of Monday, November 6, the same day that Spears appeared on Late N…
synonym	0.0	singer and actress Britney Spears, 24, has filled presses in Los Angeles County Superior Court to divorce her husband Kevin Federline, 28. A spokeswoman for the court, Kathy Roberts stated that the papers cited irreconcilable differences " as the reason for the divorce and have, according to the courts, been legally separated as of Monday, November 6, the same day that Spears appeared on Late Nig…
synonym	0.0	singer and actress Britney Spears, 24, has filled in papers in Los Angeles County Superior Court to divorce her husband Kevin Federline, 28. A spokeswoman for the court, Kathy Roberts stated that the papers cited irreconcilable differences " as the reason for the divorce and have, according to the courts, been legally separated as of Monday, November 6, the same day that Spears appeared on Late N…
synonym	0.0	singer and actress Britney Spears, 24, has filled papers in Los Angeles County Superior Court to divorce her husband Kevin Federline, 28. A spokeswoman for the court, Kathy Roberts stated that the papers cited irreconcilable differences " as the reason for the divorce and have, according to the justices, been legally separated as of Monday, November 6, the same day that Spears appeared on Late Ni…
synonym	0.0	singer and actress Britney Spears, 24, has filled papers in Los Angeles County Superior Court to divorce her husband Kevin Federline, 28. A spokeswoman for the court, Kathy Roberts stated that the papers cited irreconcilable differences " as the reason for the divorce and have, according to the courts, government legally separated as of Monday, November 6, the same day that Spears appeared on Lat…
synonym	0.0	singer and actress Britney Spears, 24, has filled papers in Los Angeles County Superior Court to divorce her husband Kevin Federline, 28. A spokeswoman for the tribunal, Kathy Roberts stated that the papers cited irreconcilable differences " as the reason for the divorce and have, according to the courts, been legally separated as of Monday, November 6, the same day that Spears appeared on Late N…
synonym	0.0	singer and actress Britney Spears, 24, has filled papers in Los Angeles County Superior Court to divorce her husband Kevin Federline, 28. A spokeswoman for the court, Kathy Roberts stated that the papers cited irreconcilable differences " as the reason for the divorce and have, according to the courts, been legally separated as of Monday, November 6, the same day that Spears presented on Late Nig…
synonym	0.0	singer and actress Britney Spears, 24, has filled papers in Los Angeles County Superior Court to divorce her husband Kevin Federline, 28. A spokeswoman for the court, Kathy Roberts stated that the papers cited irreconcilable differences " as the reason for the divorce and have, according to the courts, been legally separated as of Monday, November 6, the same day that Spears appeared on Late Nigh…
synonym	0.0	singer and actress Britney Spears, 24, has fill papers in Los Angeles County Superior Court to divorce her husband Kevin Federline, 28. A spokeswoman for the court, Kathy Roberts stated that the papers cited irreconcilable differences " as the reason for the divorce and have, according to the courts, been legally separated as of Monday, November 6, the same day that Spears appeared on Late Night …
synonym	0.0	singer and actress Britney Spears, 24, has filled papers in Los Angeles County Superior Court to divorce her husband Kevin Federline, 28. A spokeswoman for the court, Kathy Roberts stated that the papers cited irreconcilable differences " as the reason for the divorce and have, according to the courts, been legally separated as of Monday, Nov 6, the same day that Spears appeared on Late Night wit…
synonym	0.0	singer and actress Britney Spears, 24, has filled papers in Los Angeles County Superior Court to divorce her husband Kevin Federline, 28. A spokeswoman for the court, Kathy Roberts stated that the papers cited irreconcilable differences " as the reason for the divorce and have, according to the courts, embody legally separated as of Monday, November 6, the same day that Spears appeared on Late Ni…
synonym	0.0	singer and actress Britney Spears, 24, has filled papers in Los Angeles County Superior Court to divorce her husband Kevin Federline, 28. A spokeswoman for the court, Kathy Roberts stated that the papers cited irreconcilable differences " as the reasonableness for the divorce and have, according to the courts, been legally separated as of Monday, November 6, the same day that Spears appeared on L…
synonym	0.0	singer and actress Britney Spears, 24, has filled papers in Los Angeles County Superior Margaret court to divorce her husband Kevin Federline, 28. A spokeswoman for the court, Kathy Roberts stated that the papers cited irreconcilable differences " as the reason for the divorce and have, according to the courts, been legally separated as of Monday, November 6, the same day that Spears appeared on …
synonym	0.0	singer and actress Britney Spears, 24, has filled papers in Los Angeles County Superior Court to divorce her husband Kevin Federline, 28. A spokeswoman for the court, Kathy Roberts stated that the papers cited irreconcilable differences " as the reason for the divorce and have, according to the courts, been legally separated as of Monday, November 6, the same day that Spears appeared on Late Nigh…
synonym	0.0	singer and actress Britney Spears, 24, has filled papers in Los Angeles County Superior Court to divorce her husband Kevin Federline, 28. A spokeswoman for the court, Kathy Roberts stated that the papers cited irreconcilable differences " as the reason for the divorce and have, according to the courts, been legally separated as of Monday, November 6, the same day that Spears appeared on Late Nigh…
synonym	0.0	singer and actress Britney Spears, 24, has filled papers in Los County Angeles Superior Court to divorce her husband Kevin Federline, 28. A spokeswoman for the court, Kathy Roberts stated that the papers cited irreconcilable differences " as the reason for the divorce and have, according to the courts, been legally separated as of Monday, November 6, the same day that Spears appeared on Late Nigh…
synonym	0.0	singer and actress Britney Spears, , 24 has filled papers in Los Angeles County Superior Court to divorce her husband Kevin Federline, 28. A spokeswoman for the court, Kathy Roberts stated that the papers cited irreconcilable differences " as the reason for the divorce and have, according to the courts, been legally separated as of Monday, November 6, the same day that Spears appeared on Late Nig…
synonym	0.0	singer and actress Britney Spears, 24, has filled papers in Los Angeles County Superior Court to divorce her husband Kevin Federline, 28. A spokeswoman for the court, Kathy Roberts stated that the papers cited irreconcilable differences " as the reason for the divorce and have, according to the courts, been legally separated as of Monday, November 6 the, same day that Spears appeared on Late Nigh…
synonym	0.0	singer and actress Britney Spears, 24, has filled papers in Los Angeles County Superior Court to divorce her husband Kevin Federline, 28 A. spokeswoman for the court, Kathy Roberts stated that the papers cited irreconcilable differences " as the reason for the divorce and have, according to the courts, been legally separated as of Monday, November 6, the same day that Spears appeared on Late Nigh…
synonym	0.0	singer and actress Britney Spears, 24, has filled papers in Los Angeles County Superior Court to divorce her husband Kevin Federline, 28. A spokeswoman for the court, Kathy Roberts stated that the papers cited irreconcilable differences " as the reason for the divorce and have, according to the courts, been legally separated as of Monday, November 6, the same day that Spears appeared on Late Nigh…
synonym	0.0	singer and actress Britney Spears, 24, has filled papers in Los Angeles County Superior Court to divorce her husband Kevin Federline, 28. A spokeswoman for the court, Kathy Roberts stated that the papers cited irreconcilable differences " as the reason for the divorce and have, according to the courts, been legally separated as of Monday, November 6, the same day that Spears appeared on Late Nigh…
synonym	0.0	singer and actress Britney Spears, 24, has filled papers in Los Angeles County Superior Court to divorce her husband Kevin Federline, 28. A spokeswoman the for court, Kathy Roberts stated that the papers cited irreconcilable differences " as the reason for the divorce and have, according to the courts, been legally separated as of Monday, November 6, the same day that Spears appeared on Late Nigh…
synonym	0.0	singer and actress Britney Spears, 24, has filled papers in Los Angeles County Superior Court to divorce her husband Kevin Federline, 28. A spokeswoman for the court, Kathy Roberts stated that the papers cited irreconcilable differences " as the reason for the divorce and have, according the to courts, been legally separated as of Monday, November 6, the same day that Spears appeared on Late Nigh…
synonym	0.0	singer and actress Britney Spears, 24, has filled papers in Los Angeles County Superior Court to divorce her husband Kevin largly Federline, 28. A spokeswoman for the court, Kathy Roberts stated that the papers cited irreconcilable differences " as the reason for the divorce and have, according to the courts, been legally separated as of Monday, November 6, the same day that Spears appeared on La…
synonym	0.0	singer and actress Britney Spears, 24, has filled papers in Los Angeles County Superior Court to divorce her husband Kevin Federline, 28. A spokeswoman for the court, Kathy Roberts stated that the papers cited irreconcilable differences " as the reason for the divorce and have, according to Dave the courts, been legally separated as of Monday, November 6, the same day that Spears appeared on Late…
synonym	0.0	singer and actress Britney Spears, 24, has filled papers in Los Angeles County Superior Court to divorce her Chevrolet husband Kevin Federline, 28. A spokeswoman for the court, Kathy Roberts stated that the papers cited irreconcilable differences " as the reason for the divorce and have, according to the courts, been legally separated as of Monday, November 6, the same day that Spears appeared on…
synonym	0.0	singer and actress Britney Spears, 24, has filled papers in Los Angeles County Superior Court to divorce her Stewardesses husband Kevin Federline, 28. A spokeswoman for the court, Kathy Roberts stated that the papers cited irreconcilable differences " as the reason for the divorce and have, according to the courts, been legally separated as of Monday, November 6, the same day that Spears appeared…
synonym	0.0	singer and actress Britney Spears, 24, has filled papers in Los Angeles County Ashley Superior Court to divorce her husband Kevin Federline, 28. A spokeswoman for the court, Kathy Roberts stated that the papers cited irreconcilable differences " as the reason for the divorce and have, according to the courts, been legally separated as of Monday, November 6, the same day that Spears appeared on La…
synonym	0.0	singer and actress Britney Spears, 24, has filled papers in Los Angeles County Superior Court to divorce her husband Kevin Federline, 28. A spokeswoman for the court, Kathy Roberts stated that the papers cited irreconcilable differences " as the reason for TO the divorce and have, according to the courts, been legally separated as of Monday, November 6, the same day that Spears appeared on Late N…
synonym	0.0	singer and actress Britney Spears, 24, has filled papers in Los Angeles County Superior Court to divorce her husband Kevin Federline, 28. A spokeswoman for the court, Kathy Roberts stated that the papers cited irreconcilable differences " as the reason for the divorce and have, according to the courts, been legally separated as of Rayner Monday, November 6, the same day that Spears appeared on La…
synonym	0.0	singer and actress Britney Spears, 24, has filled papers in Los Angeles County Superior Court to divorce her husband Kevin Federline, 28. A spokeswoman for the court, Kathy Roberts stated that the papers cited irreconcilable differences " as the reason for the divorce and duffel have, according to the courts, been legally separated as of Monday, November 6, the same day that Spears appeared on La…
original	0.0	Following the successful bid to bring the 2010 Ryder Cup to Wales, the Wales Tourist Board has wasted little time in commissioning work to ensure that the benefits accruing from the event are felt throughout the country.
synonym	0.0	Following the successful bid to bring the 2010 Ryder Cup to Wales, the Wales Tourist Board has wasted little time in commissioning work to ensure that the interest accruing from the event are felt throughout the country.
synonym	0.0	Following the successful bid to bring the 2010 Ryder Cup to Wales, the Wales Tourist Board has dedicated little time in commissioning work to ensure that the benefits accruing from the event are felt throughout the country.
synonym	0.0	Following the successful bid to bring the 2010 Ryder Cup to Wales, the Wales Tourist Board has wasted little time in commissioning work to ensure that the benefits accumulate from the event are felt throughout the country.
synonym	0.0	Following the successful bid to bring the 2010 Ryder Cup to Wales, the Wales Tourist Board has wasted little time in commissioning workstations to ensure that the benefits accruing from the event are felt throughout the country.
synonym	0.0	Following the successful bid to bring the 2010 Ryder Cup to Wales, the Wales Tourist Board has wasted little time in commissioning work to ensure that the benefits accruing from the event are located throughout the country.
synonym	0.0	Following the successful bid to bring the 2010 Ryder Cup to Wales, the Wales Tourist Board has ceased little time in commissioning work to ensure that the benefits accruing from the event are felt throughout the country.
synonym	0.0	Following the successful bid to bring the 2010 Ryder Cup to Wales, the Wales Tourist Board benefits wasted little time in commissioning work to ensure that the benefits accruing from the event are felt throughout the country.
synonym	0.0	Following the successful bid to bring the 2010 Ryder Cup to Wales, the Wales Tourist Board has wasted little time in commissioning work to ensure that the benefits accruing from the event are anticipated throughout the country.
synonym	0.0	Following the successful bid to bring the 2010 Ryder Cup to Wales, the Wales Tourist Board has wasted little meter in commissioning work to ensure that the benefits accruing from the event are felt throughout the country.
synonym	0.0	Following the successful bid to bring the 2010 Ryder Cup to Wales, the Wales Tourist Board has wasted little time in commissioning work to ensure that the benefits accruing from the event are felt throughout the country.
synonym	0.0	Following the successful bid to bring the 2010 Ryder Cup to Wales, the Wales Tourist Board has wasted little time in commissioning work to ensure that the benefits accruing from the event are felt throughout the country.
synonym	0.0	Following the successful bid to bring the 2010 Ryder Cup to Wales, the Wales Tourist Board has wasted lilliputian time in commissioning work to ensure that the benefits accruing from the event are felt throughout the country.
synonym	0.0	Following the successful bid to bring the 2010 Ryder Cup to Wales, the Wales Tourist Board has wasted little time in commissioning work to ensure that the benefits accruing from the event are felt throughout the country.
synonym	0.0	Following the successful bid to bring the 2010 Ryder Cup to Wales, the Wales Tourist Board has wasted little time in commissioning work to ensure that the benefits accruing from the event are felt throughout the country.
synonym	0.0	Following the successful bid to impart the 2010 Ryder Cup to Wales, the Wales Tourist Board has wasted little time in commissioning work to ensure that the benefits accruing from the event are felt throughout the country.
synonym	0.0	Following the successful bid to bring the 2010 Ryder Cup to Wales, the Wales Tourist Board has wasted little time in commissioning work to ensure that the benefits accruing from the event be felt throughout the country.
synonym	0.0	Following the successful bid to bring the 2010 Ryder Cup to, Wales the Wales Tourist Board has wasted little time in commissioning work to ensure that the benefits accruing from the event are felt throughout the country.
synonym	0.0	Following the successful bid to bring the 2010 Ryder Cup to Wales, the Wales Tourist Board has wasted little in time commissioning work to ensure that the benefits accruing from the event are felt throughout the country.
synonym	0.0	Following the successful bid to bring the 2010 Ryder Cup to Wales, the Wales Tourist Board has wasted little time in commissioning work to that ensure the benefits accruing from the event are felt throughout the country.
synonym	0.0	Following the successful bid to bring the 2010 Ryder Cup to Wales, the Wales Tourist Board has wasted little time in commissioning work to ensure that the benefits accruing from the event are throughout felt the country.
synonym	0.0	Following the successful to bid bring the 2010 Ryder Cup to Wales, the Wales Tourist Board has wasted little time in commissioning work to ensure that the benefits accruing from the event are felt throughout the country.
synonym	0.0	Following the successful bid to bring the 2010 Ryder Cup to Wales, the Wales Tourist Board has wasted little time in commissioning work to ensure the that benefits accruing from the event are felt throughout the country.
synonym	0.0	Following successful the bid to bring the 2010 Ryder Cup to Wales, the Wales Tourist Board has wasted little time in commissioning work to ensure that the benefits accruing from the event are felt throughout the country.
synonym	0.0	Following the successful bid to bring the 2010 Ryder Cup to Wales, the Tourist Wales Board has wasted little time in commissioning work to ensure that the benefits accruing from the event are felt throughout the country.
synonym	0.0	Following Instructional the successful bid to bring the 2010 Ryder Cup to Wales, the Wales Tourist Board has wasted little time in commissioning work to ensure that the benefits accruing from the event are felt throughout the country.
synonym	0.0	Following the successful trolling bid to bring the 2010 Ryder Cup to Wales, the Wales Tourist Board has wasted little time in commissioning work to ensure that the benefits accruing from the event are felt throughout the country.
synonym	0.0	Following the submissive successful bid to bring the 2010 Ryder Cup to Wales, the Wales Tourist Board has wasted little time in commissioning work to ensure that the benefits accruing from the event are felt throughout the country.
synonym	0.0	Following the successful bid to bring the 2010 Ryder Cup to Wales, the Wales Tourist Board has wasted little time in Twilight commissioning work to ensure that the benefits accruing from the event are felt throughout the country.
synonym	0.0	Following PUBLIC the successful bid to bring the 2010 Ryder Cup to Wales, the Wales Tourist Board has wasted little time in commissioning work to ensure that the benefits accruing from the event are felt throughout the country.
synonym	0.0	Stanford Following the successful bid to bring the 2010 Ryder Cup to Wales, the Wales Tourist Board has wasted little time in commissioning work to ensure that the benefits accruing from the event are felt throughout the country.
synonym	0.0	Following the successful bid to bring the 2010 Ryder Cup to Wales, the Nabeshin Wales Tourist Board has wasted little time in commissioning work to ensure that the benefits accruing from the event are felt throughout the country.
synonym	0.0	Following the successful bid to bring the 2010 Ryder Cup to Wales, Varanasi the Wales Tourist Board has wasted little time in commissioning work to ensure that the benefits accruing from the event are felt throughout the country.
original	0.0	Steve Jobs was attacked by Sculley and other Apple executives for not delivering enough hot new products and resigned from the company a few weeks later.
synonym	0.0	Steve Jobs was attacked by Sculley and other Apple executives for not delivering enough hot new produces and resigned from the company a few weeks later.
synonym	0.0	Steve Jobs was attacked by Sculley and other Apple executives for not delivering enough hot new products and resigned from the corporation a few weeks later.
synonym	0.0	Steve Jobs was attacked by Sculley and other Apple executives for not delivering enough hot new proceeds and resigned from the company a few weeks later.
synonym	0.0	Steve Jobs was attacked by Sculley and other Apple executives for not delivering enough hot new products and abdicated from the company a few weeks later.
synonym	0.0	Steve Jobs was attacked by Sculley and other Apple executives for not delivering enough hot new products and resigned from the company a few weekends later.
synonym	0.0	Steve Jobs was attacked by Sculley and other Apple executives for not delivering enough hot new produced and resigned from the company a few weeks later.
synonym	0.0	Steve Jobs was attacked by Sculley and other Apple executives for not delivering sufficiently hot new products and resigned from the company a few weeks later.
synonym	0.0	Steve Jobs was attacked by Sculley and other Apple executives for not delivering sufficiently hot new products and resigned from the company a few weeks later.
synonym	0.0	Steve Chore was attacked by Sculley and other Apple executives for not delivering enough hot new products and resigned from the company a few weeks later.
synonym	0.0	Steve Jobs was attacked by Sculley and other Apple executive for not delivering enough hot new products and resigned from the company a few weeks later.
synonym	0.0	Steve Jobs was attacked by Sculley and other Apple executives for not delivering enough hot new products and give up from the company a few weeks later.
synonym	0.0	Steve Jobs was attacked by Sculley and early Apple executives for not delivering enough hot new products and resigned from the company a few weeks later.
synonym	0.0	Steve Chore was attacked by Sculley and other Apple executives for not delivering enough hot new products and resigned from the company a few weeks later.
synonym	0.0	Steve Jobs was attacked by Sculley and other Apple executive for not delivering enough hot new products and resigned from the company a few weeks later.
synonym	0.0	Steve Jobs was attacked by Sculley and other Apple executives for not delivering enough hot new products and resigned from the company a few weeks later.
synonym	0.0	Steve Jobs was attacked by Sculley and other Apple executives for not delivering enough hot new products and resigned from the company a few weeks later.
synonym	0.0	Steve Jobs was attacked Sculley by and other Apple executives for not delivering enough hot new products and resigned from the company a few weeks later.
synonym	0.0	Steve Jobs was attacked by Sculley and other Apple executives for not delivering enough hot new products and resigned from the company a few weeks. later
synonym	0.0	Steve was Jobs attacked by Sculley and other Apple executives for not delivering enough hot new products and resigned from the company a few weeks later.
synonym	0.0	Steve Jobs was attacked by Sculley and other Apple executives for not delivering enough hot new products and resigned from company the a few weeks later.
synonym	0.0	Steve Jobs attacked was by Sculley and other Apple executives for not delivering enough hot new products and resigned from the company a few weeks later.
synonym	0.0	Steve Jobs was attacked by Sculley and other Apple executives for not delivering enough hot new products and resigned the from company a few weeks later.
synonym	0.0	Steve Jobs was attacked by Sculley and other Apple executives for not delivering enough hot new products and resigned the from company a few weeks later.
synonym	0.0	Steve Jobs was attacked Sculley by and other Apple executives for not delivering enough hot new products and resigned from the company a few weeks later.
synonym	0.0	Steve Jobs was attacked by Sculley and other Narcotics Apple executives for not delivering enough hot new products and resigned from the company a few weeks later.
synonym	0.0	Steve Jobs was attacked by Sculley and other Apple executives for not delivering enough hot new products and resigned from the company a few Leithy weeks later.
synonym	0.0	Steve Jobs was attacked by Sculley and other Apple executives for not delivering enough hot new products and resigned from the company a Mustapha few weeks later.
synonym	0.0	Steve Jobs was attacked by Sculley and other Apple executives for not delivering enough hot 6ft new products and resigned from the company a few weeks later.
synonym	0.0	Steve Jobs was attacked by Sculley and other Apple kilobits executives for not delivering enough hot new products and resigned from the company a few weeks later.
synonym	0.0	Steve Jobs was attacked by Sculley and other Yeni Apple executives for not delivering enough hot new products and resigned from the company a few weeks later.
synonym	0.0	Steve Jobs was attacked by Sprint Sculley and other Apple executives for not delivering enough hot new products and resigned from the company a few weeks later.
synonym	0.0	Steve Jobs was attacked Nimnicht by Sculley and other Apple executives for not delivering enough hot new products and resigned from the company a few weeks later.
original	0.0	Traditionally, the Brahui of the Raisani tribe are in charge of the law and order situation through the Pass area. This tribe is still living in present day Balochistan in Pakistan.
synonym	0.0	Traditionally, the Brahui of the Raisani tribe are in charge of the legislation and order situation through the Pass area. This tribe is still living in present day Balochistan in Pakistan.
synonym	0.0	Traditionally, the Brahui of the Raisani tribe are in charge of the law and order situation through the Pass area. This tribe bears still living in present day Balochistan in Pakistan.
synonym	0.0	Traditionally, the Brahui of the Raisani tribe are in charge of the law and order situation through the Pass matters. This tribe is still living in present day Balochistan in Pakistan.
synonym	0.0	Traditionally, the Brahui of the Raisani tribe are in charging of the law and order situation through the Pass area. This tribe is still living in present day Balochistan in Pakistan.
synonym	0.0	Traditionally, the Brahui of the Raisani tribe are in charge of the law and order situation through the Pass region. This tribe is still living in present day Balochistan in Pakistan.
synonym	0.0	Traditionally, the Brahui of the Raisani tribe are in charging of the law and order situation through the Pass area. This tribe is still living in present day Balochistan in Pakistan.
synonym	0.0	Traditionally, the Brahui of the Raisani tribe are in charge of the legislation and order situation through the Pass area. This tribe is still living in present day Balochistan in Pakistan.
synonym	0.0	Traditionally, the Brahui of the Raisani tribe are in charge of the law and order situation through the Pass area. This tribe ceases still living in present day Balochistan in Pakistan.
synonym	0.0	Traditionally, the Brahui of the Raisani tribe are in charge of the practice of law and order situation through the Pass area. This tribe is still living in present day Balochistan in Pakistan.
synonym	0.0	Traditionally, the Brahui of the Raisani tribe are in charge of the law and order situation through the Pass area. This tribe is still living in present day Balochistan in Pakistan.
synonym	0.0	Traditionally, the Brahui of the Raisani tribe are in charge of the law and order situation through the Pass area. This tribe is still living in present day Balochistan in Pakistan.
synonym	0.0	Traditionally, the Brahui of the Raisani tribe be in charge of the law and order situation through the Pass area. This tribe is still living in present day Balochistan in Pakistan.
synonym	0.0	Traditionally, the Brahui of the Raisani tribe are in charge of the law and order situation through the Pass area. This tribe is still living in present day Balochistan in Pakistan.
synonym	0.0	Traditionally, the Brahui of the Raisani tribe be in charge of the law and order situation through the Pass area. This tribe is still living in present day Balochistan in Pakistan.
synonym	0.0	Traditionally, the Brahui of the Raisani tribe are in charge of the law and order situation through the Pass area. This tribe be still living in present day Balochistan in Pakistan.
synonym	0.0	Traditionally, the Brahui of the Raisani tribe are in charge of the law and order situation through the Pass area. This tribe is still living in present day Balochistan in Islamic republic of pakistan.
synonym	0.0	Traditionally, the Brahui of the Raisani tribe are in charge of the law order and situation through the Pass area. This tribe is still living in present day Balochistan in Pakistan.
synonym	0.0	Traditionally, the Brahui of the Raisani tribe are in charge of law the and order situation through the Pass area. This tribe is still living in present day Balochistan in Pakistan.
synonym	0.0	Traditionally, the Brahui of the Raisani tribe are in charge of the law and order situation through the Pass area. This tribe is still living in present day Balochistan in. Pakistan
synonym	0.0	Traditionally, the Brahui of the Raisani tribe are in charge of law the and order situation through the Pass area. This tribe is still living in present day Balochistan in Pakistan.
synonym	0.0	Traditionally, the Brahui of the Raisani tribe are in charge of the and law order situation through the Pass area. This tribe is still living in present day Balochistan in Pakistan.
synonym	0.0	Traditionally, the Brahui of the Raisani tribe are in charge of the law and order situation through the Pass area. This tribe still is living in present day Balochistan in Pakistan.
synonym	0.0	Traditionally, the Brahui of the Raisani tribe are in of charge the law and order situation through the Pass area. This tribe is still living in present day Balochistan in Pakistan.
synonym	0.0	Traditionally, the Brahui of the Raisani tribe are in charge of the law and order situation through the Pass area. tribe This is still living in present day Balochistan in Pakistan.
synonym	0.0	Traditionally, the Brahui of the Raisani tribe are in charge of the law and order situation through the Pass area. This tribe is still living in present day Balochistan Fpl in Pakistan.
synonym	0.0	Traditionally, the Brahui of the Raisani tribe are in charge Photo of the law and order situation through the Pass area. This tribe is still living in present day Balochistan in Pakistan.
synonym	0.0	Traditionally, the Brahui of the Raisani tribe are in charge of the law and order situation through the Pass area. This tribe Denny is still living in present day Balochistan in Pakistan.
synonym	0.0	Traditionally, the Brahui of the Raisani tribe are in charge of the law and order situation through the Pass area. This Hobbis tribe is still living in present day Balochistan in Pakistan.
synonym	0.0	Kidatu Traditionally, the Brahui of the Raisani tribe are in charge of the law and order situation through the Pass area. This tribe is still living in present day Balochistan in Pakistan.
synonym	0.0	Traditionally, the Brahui of the Raisani tribe are in charge of the law and order situation through the Pass area. Programming This tribe is still living in present day Balochistan in Pakistan.
synonym	0.0	Traditionally, the Brahui of the Raisani tribe are in charge of the law and order situation through the Pass Matthew area. This tribe is still living in present day Balochistan in Pakistan.
synonym	0.0	Traditionally, the Brahui of the Raisani tribe are in charge of the law and order situation through the Pass area. This tribe is still living in rhymers present day Balochistan in Pakistan.
original	0.0	The international humanitarian aid organization, Doctors Without Borders/Medecins Sans Frontieres (MSF), continues to treat victims of violence in all locations where it is present in Darfur.
synonym	0.0	The international humanitarian aid organizers, Doctors Without Borders / Medecins Sans Frontieres (MSF ), continues to treat victims of violence in all locations where it is present in Darfur.
synonym	0.0	The international humanitarian aid organization, Doctors Without Borders / Medecins Sans Frontieres (MSF ), continues to treat victimes of violence in all locations where it is present in Darfur.
synonym	0.0	The international humanitarian aid organization, Doctors Without Borders / Medecins Sans Frontieres (MSF ), continues to treat victims of crimes in all locations where it is present in Darfur.
synonym	0.0	The international human aid organization, Doctors Without Borders / Medecins Sans Frontieres (MSF ), continues to treat victims of violence in all locations where it is present in Darfur.
synonym	0.0	The international humanitarian aid organization, Doctors Without Borders / Medecins Sans Frontieres (MSF ), course to treat victims of violence in all locations where it is present in Darfur.
synonym	0.0	The international humanitarian aid organization, Doctors Without Borders / Medecins Sans Frontieres (MSF ), continuous to treat victims of violence in all locations where it is present in Darfur.
synonym	0.0	The international humanitarian aid organization, Doctors Without Borders / Medecins Sans Frontieres (MSF ), continues to mistreated victims of violence in all locations where it is present in Darfur.
synonym	0.0	The international humanitarian aid organization, Doctors Without Borders / Medecins Sans Frontieres (MSF ), continues to trafficking victims of violence in all locations where it is present in Darfur.
synonym	0.0	The international humanitarian aid organization, Doctors Without Borders / Medecins Sans Frontieres (MSF ), continues to treat victims of furiousness in all locations where it is present in Darfur.
synonym	0.0	The international humanitarian aid organization, Doctor Without Borders / Medecins Sans Frontieres (MSF ), continues to treat victims of violence in all locations where it is present in Darfur.
synonym	0.0	The international humanitarian aid organization, Doctors Without Borders / Medecins Sans Frontieres (MSF ), go along to treat victims of violence in all locations where it is present in Darfur.
synonym	0.0	The international humanitarian aid organization, Doctors Without Borders / Medecins Sans Frontieres (MSF ), carry on to treat victims of violence in all locations where it is present in Darfur.
synonym	0.0	The international humanitarian aid organization, Doctors Without Borders / Medecins Sans Frontieres (MSF ), continues to treat victims of violence in all locations where it is present in Darfur.
synonym	0.0	The international humanitarian aid organization, Doctors Without Borders / Medecins Sans Frontieres (MSF ), continues to treat victims of violence in all locations where information technology is present in Darfur.
synonym	0.0	The international humanitarian aid organization, Doctors Without Borders / Medecins Sans Frontieres (MSF ), continues to process victims of violence in all locations where it is present in Darfur.
synonym	0.0	The external humanitarian aid organization, Doctors Without Borders / Medecins Sans Frontieres (MSF ), continues to treat victims of violence in all locations where it is present in Darfur.
synonym	0.0	The international humanitarian aid organization, Doctors Without Borders / Medecins Sans Frontieres MSF (), continues to treat victims of violence in all locations where it is present in Darfur.
synonym	0.0	The international humanitarian organization aid, Doctors Without Borders / Medecins Sans Frontieres (MSF ), continues to treat victims of violence in all locations where it is present in Darfur.
synonym	0.0	The international aid humanitarian organization, Doctors Without Borders / Medecins Sans Frontieres (MSF ), continues to treat victims of violence in all locations where it is present in Darfur.
synonym	0.0	The international aid humanitarian organization, Doctors Without Borders / Medecins Sans Frontieres (MSF ), continues to treat victims of violence in all locations where it is present in Darfur.
synonym	0.0	International the humanitarian aid organization, Doctors Without Borders / Medecins Sans Frontieres (MSF ), continues to treat victims of violence in all locations where it is present in Darfur.
synonym	0.0	The international humanitarian aid organization, Doctors Without Borders / Medecins Sans Frontieres (MSF ), continues to treat victims violence of in all locations where it is present in Darfur.
synonym	0.0	The international humanitarian aid organization, Doctors Borders Without / Medecins Sans Frontieres (MSF ), continues to treat victims of violence in all locations where it is present in Darfur.
synonym	0.0	The international humanitarian aid organization, Doctors Without Borders / Medecins Frontieres Sans (MSF ), continues to treat victims of violence in all locations where it is present in Darfur.
synonym	0.0	The international humanitarian aid EB organization, Doctors Without Borders / Medecins Sans Frontieres (MSF ), continues to treat victims of violence in all locations where it is present in Darfur.
synonym	0.0	The international humanitarian aid organization, Doctors Without Borders / Medecins Sans Frontieres (MSF ), continues to treat victims fluids of violence in all locations where it is present in Darfur.
synonym	0.0	The international humanitarian aid organization, Doctors Without Borders / Medecins Sans Frontieres (MSF ), continues to Literary treat victims of violence in all locations where it is present in Darfur.
synonym	0.0	The international humanitarian aid organization, Doctors Without Borders / Medecins Sans Frontieres (MSF ), continues to CEO treat victims of violence in all locations where it is present in Darfur.
synonym	0.0	The international humanitarian aid organization, Doctors Without Borders / Medecins Sans Frontieres (MSF ), continues to treat victims of violence in all locations where it spokeswoman is present in Darfur.
synonym	0.0	The international humanitarian aid organization, Doctors Without Borders / Medecins Sans charity Frontieres (MSF ), continues to treat victims of violence in all locations where it is present in Darfur.
synonym	0.0	The international humanitarian aid organization, Doctors Without Borders / Medecins Sans Frontieres (Nuvilex MSF ), continues to treat victims of violence in all locations where it is present in Darfur.
synonym	0.0	The international humanitarian aid organization, Doctors Without Borders / Medecins Sans Frontieres (MSF ), continues to treat victims of violence in all locations where Leclaire it is present in Darfur.
original	1.0	In a bowl, whisk together the eggs and sugar until completely blended and frothy.
synonym	1.0	In a bowl, whisk together the eggs and sugar until wholly blended and frothy.
synonym	1.0	In a bowl, whisk together the eggshells and sugar until completely blended and frothy.
synonym	1.0	In a bowl, whisk together the eggshells and sugar until completely blended and frothy.
synonym	1.0	In a bowl, whisk together the eggs and sugar until completely combined and frothy.
synonym	1.0	In a bowl, whisk together the eggs and sugar until perfectly blended and frothy.
synonym	1.0	In a bowl, whisk together the eggs and sugar until fully blended and frothy.
synonym	1.0	In a bowl, whisk together the eggshells and sugar until completely blended and frothy.
synonym	1.0	In a bowl, whisk together the eggshells and sugar until completely blended and frothy.
synonym	1.0	In a bowl, whisk together the eggs and sugar until completely blended and frothy.
synonym	1.0	In a bowl, whisk together the eggs and sugar until completely blended and sparkly.
synonym	1.0	In a bowl, whisk together the eggs and sugar until completely blended and frothy.
synonym	1.0	In a bowl, whisk together the eggs and sugar until completely fuse and frothy.
synonym	1.0	In a bowl, whisk together the eggs and scratch until completely blended and frothy.
synonym	1.0	In a bowl, whisk together the eggs and refined sugar until completely blended and frothy.
synonym	1.0	In a bowl, whisk together the eggs and sugar until completely blended and frothy.
synonym	1.0	In a bowl, whisk together the eggs and bread until completely blended and frothy.
synonym	1.0	In a bowl, whisk together the and eggs sugar until completely blended and frothy.
synonym	1.0	In a bowl, whisk together the eggs and sugar until completely blended frothy and.
synonym	1.0	In a bowl, whisk together the and eggs sugar until completely blended and frothy.
synonym	1.0	In a bowl, whisk together the eggs sugar and until completely blended and frothy.
synonym	1.0	In a bowl, whisk together eggs the and sugar until completely blended and frothy.
synonym	1.0	In a bowl, whisk together eggs the and sugar until completely blended and frothy.
synonym	1.0	In a bowl whisk, together the eggs and sugar until completely blended and frothy.
synonym	1.0	In a bowl, whisk together the and eggs sugar until completely blended and frothy.
synonym	1.0	In a TVA bowl, whisk together the eggs and sugar until completely blended and frothy.
synonym	1.0	In a bowl, whisk together the eggs and sugar until completely blended and Corporation frothy.
synonym	1.0	In a bowl, whisk together the eggs and sugar until completely blended shampoos and frothy.
synonym	1.0	In Xu a bowl, whisk together the eggs and sugar until completely blended and frothy.
synonym	1.0	In a bowl, whisk together the Alice eggs and sugar until completely blended and frothy.
synonym	1.0	In a bowl, Rolls whisk together the eggs and sugar until completely blended and frothy.
synonym	1.0	MOBILIZE In a bowl, whisk together the eggs and sugar until completely blended and frothy.
synonym	1.0	In a bowl, SALTON whisk together the eggs and sugar until completely blended and frothy.
original	1.0	In Nigeria, by far the most populous country in sub-Saharan Africa, over 2.7 million people are infected with HIV.
synonym	1.0	In Nigeria, by far the most populous country in sub - Saharan Africa, over 2. 7 million people enable infected with HIV.
synonym	1.0	In Nigeria, by far the most populous country in sub - Saharan Africa, over 2. 7 million people are infection with HIV.
synonym	1.0	In Nigeria, by far the most populated country in sub - Saharan Africa, over 2. 7 million people are infected with HIV.
synonym	1.0	In Nigeria, by far the mostly populous country in sub - Saharan Africa, over 2. 7 million people are infected with HIV.
synonym	1.0	In Nigeria, by far the most populated country in sub - Saharan Africa, over 2. 7 million people are infected with HIV.
synonym	1.0	In Nigeria, by far the most populous country in sub - Saharan Africa, over 2. 7 million people are afflicted with HIV.
synonym	1.0	In Nigeria, by far the most populous country in sub - Saharan Africa, over 2. 7 million people are injured with HIV.
synonym	1.0	In Nigeria, by far the most populous country in sub - Saharan Africa, over 2. 7 million peoples are infected with HIV.
synonym	1.0	In Nigeria, by far the most populous country in sub - Saharan Africa, over deuce. 7 million people are infected with HIV.
synonym	1.0	In Nigeria, by far the most populous country in sub - Saharan Africa, over 2. 7 million people be infected with HIV.
synonym	1.0	In Nigeria, by far the most populous country in sub - Saharan Africa, over 2. 7 million people are infected with HIV.
synonym	1.0	In Nigeria, by far the most populous country in sub - Saharan Africa, over 2. 7 million people are infected with HIV.
synonym	1.0	In Nigeria, by far the most populous nation in sub - Saharan Africa, over 2. 7 million people are infected with HIV.
synonym	1.0	In Nigeria, by far the most populous country in sub - Saharan Africa, over 2. 7 million people be infected with HIV.
synonym	1.0	In Nigeria, by far the most populous country in sub - Saharan Africa, over 2. 7 million people are infect with HIV.
synonym	1.0	In Nigeria, by far the most populous country in sub - Saharan Africa, over 2. 7 million people are infected with HIV.
synonym	1.0	In Nigeria, by far the populous most country in sub - Saharan Africa, over 2. 7 million people are infected with HIV.
synonym	1.0	In Nigeria by, far the most populous country in sub - Saharan Africa, over 2. 7 million people are infected with HIV.
synonym	1.0	In Nigeria, by far the most populous country in sub - Saharan Africa, over. 2 7 million people are infected with HIV.
synonym	1.0	In, Nigeria by far the most populous country in sub - Saharan Africa, over 2. 7 million people are infected with HIV.
synonym	1.0	In Nigeria, far by the most populous country in sub - Saharan Africa, over 2. 7 million people are infected with HIV.
synonym	1.0	In Nigeria, by far the most populous country in sub - Saharan Africa, over 2. million 7 people are infected with HIV.
synonym	1.0	In Nigeria, by far the most populous country in sub - Saharan Africa, over 2. 7 people million are infected with HIV.
synonym	1.0	In Nigeria, by far the most populous country in sub Saharan - Africa, over 2. 7 million people are infected with HIV.
synonym	1.0	Stormriders In Nigeria, by far the most populous country in sub - Saharan Africa, over 2. 7 million people are infected with HIV.
synonym	1.0	In Nigeria, by far the most populous country in sub - Dabek Saharan Africa, over 2. 7 million people are infected with HIV.
synonym	1.0	In Nigeria, by far the most populous daily country in sub - Saharan Africa, over 2. 7 million people are infected with HIV.
synonym	1.0	In Lois Nigeria, by far the most populous country in sub - Saharan Africa, over 2. 7 million people are infected with HIV.
synonym	1.0	In Nigeria, by far the most populous country in sub - Saharan Africa, over 2. Akash 7 million people are infected with HIV.
synonym	1.0	In Nigeria, by far the most Bilmar populous country in sub - Saharan Africa, over 2. 7 million people are infected with HIV.
synonym	1.0	In Nigeria, by far maker the most populous country in sub - Saharan Africa, over 2. 7 million people are infected with HIV.
synonym	1.0	In Nigeria, by far the most populous Sibongile country in sub - Saharan Africa, over 2. 7 million people are infected with HIV.
original	0.0	A jury is slated to decide for the first time whether Jack Kevorkian, famed as "Dr. Death," has violated Michigan's assisted-suicide ban, while the state continues to grapple with the issue of what to allow when the ill want to end their pain by ending their lives.
synonym	0.0	A jury is slated to decide for the firstly time whether Jack Kevorkian, famed as " Dr. Death, " has violated Michigan ' s assisted - suicide ban, while the state continues to grapple with the issue of what to allow when the ill want to end their pain by ending their lives.
synonym	0.0	A jury is slated to decide for the first time whether Jack Kevorkian, famed as " Dr. Death, " has violated Michigan ' s assisted - suicide ban, while the state continues to grapple with the issue of what to allow when the ill want to end their pain by extending their lives.
synonym	0.0	A jury is allocated to decide for the first time whether Jack Kevorkian, famed as " Dr. Death, " has violated Michigan ' s assisted - suicide ban, while the state continues to grapple with the issue of what to allow when the ill want to end their pain by ending their lives.
synonym	0.0	A jury is mandated to decide for the first time whether Jack Kevorkian, famed as " Dr. Death, " has violated Michigan ' s assisted - suicide ban, while the state continues to grapple with the issue of what to allow when the ill want to end their pain by ending their lives.
synonym	0.0	A jury is slated to decide for the first time whether Jack Kevorkian, famed as " Dr. Death, " has violated Michigan ' s assisted - suicide ban, while the state continues to grapple with the issue of what to allow when the ill want to end their pain by ending their lifetimes.
synonym	0.0	A jury is slated to decide for the first time whether Jack Kevorkian, famed as " Dr. Death, " has violated Michigan ' s assisted - suicide ban, while the state continues to grapple with the issue of what to authorises when the ill want to end their pain by ending their lives.
synonym	0.0	A jury is slated to decide for the first time whether Jack Kevorkian, famed as " Dr. Death, " has violated Michigan ' s assisted - suicide ban, while the state continues to grapple with the issue of what to allow when the ill want to end their pain by concluded their lives.
synonym	0.0	A jury is slated to decide for the first time whether Jack Kevorkian, famed as " Dr. Death, " has violated Michigan ' s assisted - suicide ban, while the state continues to grapple with the questions of what to allow when the ill want to end their pain by ending their lives.
synonym	0.0	A jury is slated to decide for the first time whether Diddley Kevorkian, famed as " Dr. Death, " has violated Michigan ' s assisted - suicide ban, while the state continues to grapple with the issue of what to allow when the ill want to end their pain by ending their lives.
synonym	0.0	A jury is slated to decide for the first time whether Jack Kevorkian, famed as " Dr. Death, " has violated Michigan ' s assisted - suicide ban, while the state continues to grapple with the issue of what to allow when the ill want to end their pain by ending their lives.
synonym	0.0	A jury is slated to decide for the first time whether Jack Kevorkian, famed as " Dr. Death, " has violated Michigan ' s assisted - suicide ban, while the state continues to grapple with the outcome of what to allow when the ill want to end their pain by ending their lives.
synonym	0.0	A jury is slated to decide for the first time whether Jack Kevorkian, famed as " Dr. Death, " has violated Michigan ' s assisted - suicide ban, while the state continues to grapple with the issue of what to allow when the ill want to terminate their pain by ending their lives.
synonym	0.0	A jury is slated to decide for the first time whether Jack Kevorkian, famed as " Dr. Death, " has violated Michigan ' s assisted - suicide ban, while the state continues to grapple with the issue of what to allow when the ill want to end their pain by ending their lives.
synonym	0.0	A jury is slated to decide for the first time whether Jack Kevorkian, famed as " Dr. Death, " has violated Michigan ' s assisted - suicide ban, while the state continues to grapple with the issue of what to allow when the ill want to end their pain by ending their lives.
synonym	0.0	A jury is slated to decide for the first time whether Jack Kevorkian, famed as " Dr. Death, " has violated Michigan ' s assisted - suicide forbiddance, while the state continues to grapple with the issue of what to allow when the ill want to end their pain by ending their lives.
synonym	0.0	A jury is slated to decide for the first time whether Jack Kevorkian, famed as " Dr. Death, " has violated Michigan ' s assisted - suicide prohibition, while the state continues to grapple with the issue of what to allow when the ill want to end their pain by ending their lives.
synonym	0.0	A is jury slated to decide for the first time whether Jack Kevorkian, famed as " Dr. Death, " has violated Michigan ' s assisted - suicide ban, while the state continues to grapple with the issue of what to allow when the ill want to end their pain by ending their lives.
synonym	0.0	A jury is slated to decide for the first time whether Jack Kevorkian, famed as " Dr. Death, " has violated Michigan s ' assisted - suicide ban, while the state continues to grapple with the issue of what to allow when the ill want to end their pain by ending their lives.
synonym	0.0	A jury is slated to decide for the first time whether Jack Kevorkian, famed as " Dr. Death, " has violated Michigan ' s assisted - suicide ban, while the state continues to grapple with the issue of what to allow when the ill want to end their pain by ending their. lives
synonym	0.0	A jury is slated to decide for the first time whether Jack Kevorkian, famed as " Dr. Death, " has violated Michigan ' s assisted - suicide ban, while the state continues to grapple with the issue of what to allow when the ill want to end their pain by their ending lives.
synonym	0.0	A jury is slated to decide for the first time whether Jack Kevorkian, famed as " Dr. Death, " has violated Michigan ' s assisted - suicide ban, while the state continues to grapple with the issue of what to allow when the ill want to end pain their by ending their lives.
synonym	0.0	A jury is slated to decide for the first time whether Jack Kevorkian, famed as " Dr. Death, " has violated Michigan ' s assisted - suicide ban, while the state continues to grapple with the issue of what to allow the when ill want to end their pain by ending their lives.
synonym	0.0	A jury is slated to decide for the first time whether Jack Kevorkian, famed as " Dr. Death, " has violated Michigan ' s assisted - suicide ban, while the state continues to grapple with the issue of what to allow when the ill want to their end pain by ending their lives.
synonym	0.0	A jury is slated to decide for the first time whether Jack Kevorkian, famed as " Dr. Death, " has violated Michigan ' s assisted - suicide ban, while the state to continues grapple with the issue of what to allow when the ill want to end their pain by ending their lives.
synonym	0.0	A jury is slated to decide for the first time whether Jack Kevorkian, famed as " Dr. Death, " has violated Michigan ' s assisted - suicide ban, Napolis while the state continues to grapple with the issue of what to allow when the ill want to end their pain by ending their lives.
synonym	0.0	A jury is slated to decide for containerboard the first time whether Jack Kevorkian, famed as " Dr. Death, " has violated Michigan ' s assisted - suicide ban, while the state continues to grapple with the issue of what to allow when the ill want to end their pain by ending their lives.
synonym	0.0	Birnberg A jury is slated to decide for the first time whether Jack Kevorkian, famed as " Dr. Death, " has violated Michigan ' s assisted - suicide ban, while the state continues to grapple with the issue of what to allow when the ill want to end their pain by ending their lives.
synonym	0.0	A jury is slated to decide for the first time whether Jack Kevorkian, famed as " Dr. Death, " has violated Michigan ' s assisted - suicide ban, while the state continues to grapple with the issue of what to allow when the ill want to sample end their pain by ending their lives.
synonym	0.0	A jury is slated to decide for the first time whether Jack Kevorkian, famed as " Dr. Death, " has violated Michigan ' s assisted - suicide ban, while the state continues to infrared grapple with the issue of what to allow when the ill want to end their pain by ending their lives.
synonym	0.0	A jury is slated to decide for the first time whether Jack Kevorkian, famed as " Dr. Death, " has violated Michigan ' s assisted - suicide ban, while the state continues to Spook grapple with the issue of what to allow when the ill want to end their pain by ending their lives.
synonym	0.0	A jury is slated to decide for the first time whether Jack Kevorkian, famed as " Postpone Dr. Death, " has violated Michigan ' s assisted - suicide ban, while the state continues to grapple with the issue of what to allow when the ill want to end their pain by ending their lives.
synonym	0.0	A jury is slated to decide for the first time whether Jack Kevorkian, famed Liaquatabad as " Dr. Death, " has violated Michigan ' s assisted - suicide ban, while the state continues to grapple with the issue of what to allow when the ill want to end their pain by ending their lives.
original	0.0	Take consumer products giant Procter and Gamble. Even with a $1.8 billion Research and Development budget, it still manages 500 active partnerships each year, many of them with small companies.
synonym	0.0	Take consumer products giant Procter and Gamble. Even with a $ 1. 8 billion Research and Development appropriations, it still manages 500 active partnerships each year, many of them with small companies.
synonym	0.0	Take consumer products giant Procter and Gamble. Even with a $ 1. 8 billion Research and Development budget, it still privileges 500 active partnerships each year, many of them with small companies.
synonym	0.0	Take consumer producing giant Procter and Gamble. Even with a $ 1. 8 billion Research and Development budget, it still manages 500 active partnerships each year, many of them with small companies.
synonym	0.0	Take consumer products giant Procter and Gamble. Even with a $ 1. 8 billion Research and Development budget, it still manages 500 active partnerships each year, many of them with small operations.
synonym	0.0	Take consumer products giant Procter and Gamble. Even with a $ 1. 8 billion Research and Development budgetary, it still manages 500 active partnerships each year, many of them with small companies.
synonym	0.0	Take consumer products giant Procter and Gamble. Even with a $ 1. 8 billion Research and Development budget, it still manages 500 active participants each year, many of them with small companies.
synonym	0.0	Take consumer products giant Procter and Gamble. Even with a $ 1. 8 billion Research and Development budget, it still manages 500 active partnerships each year, many of them with small corporations.
synonym	0.0	Take consumer products giant Procter and Gamble. Even with a $ 1. 8 billion Research and Development budget, it still manages 500 proactive partnerships each year, many of them with small companies.
synonym	0.0	Take consumer products giant Procter and Gamble. Even with a $ 1. 8 billion Research and Development budget, it still manages 500 active partnerships each year, many of them with small companies.
synonym	0.0	Take consumer products giant Procter and Gamble. Even with a $ 1. 8 billion Research and Development budget, it still manages 500 active partnerships each yr, many of them with small companies.
synonym	0.0	Take consumer products giant Procter and Gamble. Even with a $ 1. 8 billion Research and Development budget, it still manages 500 active partnerships each yr, many of them with small companies.
synonym	0.0	Take consumer products giant Procter and Gamble. Even with a $ 1. 8 billion Research and Development budget, it still manages 500 active partnerships each year, many of them with small companies.
synonym	0.0	Take consumer products giant Procter and Gamble. Even with a $ 1. 8 billion Research and Development budget, it still manages 500 active partnerships each year, many of them with small companies.
synonym	0.0	Take consumer products giant Procter and Gamble. Even with a $ 1. 8 billion Research and Development budget, it still manages 500 active partnerships each year, many of them with small companies.
synonym	0.0	Take consumer products giant Procter and Gamble. Even with a $ 1. 8 billion Research and Development budget, it still manages 500 active partnerships each year, many of them with small companies.
synonym	0.0	Take consumer products elephantine Procter and Gamble. Even with a $ 1. 8 billion Research and Development budget, it still manages 500 active partnerships each year, many of them with small companies.
synonym	0.0	Take consumer giant products Procter and Gamble. Even with a $ 1. 8 billion Research and Development budget, it still manages 500 active partnerships each year, many of them with small companies.
synonym	0.0	Take consumer products Procter giant and Gamble. Even with a $ 1. 8 billion Research and Development budget, it still manages 500 active partnerships each year, many of them with small companies.
synonym	0.0	Take consumer products giant Procter and Gamble. Even with a $ 1. 8 billion Research and Development budget, it still manages 500 active partnerships each year, many them of with small companies.
synonym	0.0	Take consumer products giant Procter and Gamble. Even with a $ 1. 8 billion Research and Development budget, it still manages 500 partnerships active each year, many of them with small companies.
synonym	0.0	Take consumer products giant Procter and Gamble. Even with a $ 1. 8 billion Research Development and budget, it still manages 500 active partnerships each year, many of them with small companies.
synonym	0.0	Take consumer products giant Procter and Gamble. Even with a $ 1. 8 Research billion and Development budget, it still manages 500 active partnerships each year, many of them with small companies.
synonym	0.0	Take consumer products giant Procter and Gamble. Even with a $ 1. 8 billion Research and Development budget, it still manages 500 active partnerships each year, many of them small with companies.
synonym	0.0	Take consumer products giant Procter and. Gamble Even with a $ 1. 8 billion Research and Development budget, it still manages 500 active partnerships each year, many of them with small companies.
synonym	0.0	Take consumer products giant Procter and Gamble. Even with a $ 1. 8 billion Research and Development budget, it still manages 500 active partnerships each year, phonemic many of them with small companies.
synonym	0.0	Take consumer products giant Procter and Gamble. Even with a $ 1. 8 billion Research and Development budget, it still manages 500 active partnerships each year, many of them with small paramilitary companies.
synonym	0.0	Take consumer products giant Procter and Gamble. Even with a $ 1. 8 billion Research and Development budget, it still manages expansions 500 active partnerships each year, many of them with small companies.
synonym	0.0	Take consumer products giant Procter and Gamble. Even with a $ renewability 1. 8 billion Research and Development budget, it still manages 500 active partnerships each year, many of them with small companies.
synonym	0.0	Take consumer products giant Procter and Gamble. Even with a $ 1. 8 billion Research and Development budget, it still manages 500 active partnerships each year, many of them with tree small companies.
synonym	0.0	Take consumer products giant Procter and Gamble. Even with a $ 1. ================= 8 billion Research and Development budget, it still manages 500 active partnerships each year, many of them with small companies.
synonym	0.0	Take consumer products giant Procter and Gamble. Even with a $ 1. 8 billion Research and Development budget, it still 6mths manages 500 active partnerships each year, many of them with small companies.
synonym	0.0	Take consumer products giant Procter and Gamble. Even with a $ 1. 8 billion Research and Development RJ budget, it still manages 500 active partnerships each year, many of them with small companies.
original	1.0	Deceased U.S. soldiers and their effects were evacuated to Japan and then shipped home in refrigerated containers for interment in the U.S.
synonym	1.0	Deceased U. S. soldiers and their effects were evacuated to Japan and thereafter shipped home in refrigerated containers for interment in the U. S.
synonym	1.0	Deceased U. S. soldiers and their effects were evacuated to Japan and then shipped house in refrigerated containers for interment in the U. S.
synonym	1.0	Deceased U. S. soldiers and their consequences were evacuated to Japan and then shipped home in refrigerated containers for interment in the U. S.
synonym	1.0	Deceased U. S. policemen and their effects were evacuated to Japan and then shipped home in refrigerated containers for interment in the U. S.
synonym	1.0	Deceased U. S. soldiers and their effects corresponded evacuated to Japan and then shipped home in refrigerated containers for interment in the U. S.
synonym	1.0	Deceased U. S. soldiers and their effects were evacuated to Japan and subsequently shipped home in refrigerated containers for interment in the U. S.
synonym	1.0	Deceased U. S. soldiers and their effects becoming evacuated to Japan and then shipped home in refrigerated containers for interment in the U. S.
synonym	1.0	Deceased U. S. soldiers and their effects were evacuated to Japan and then shipped house in refrigerated containers for interment in the U. S.
synonym	1.0	Deceased U. S. soldiers and their effects were evacuated to Japan and then shipped home in refrigerated containers for interment in the Uracil. S.
synonym	1.0	Deceased U. S. soldier and their effects were evacuated to Japan and then shipped home in refrigerated containers for interment in the U. S.
synonym	1.0	Deceased U. S. soldiers and their effects were evacuate to Japan and then shipped home in refrigerated containers for interment in the U. S.
synonym	1.0	Deceased U. S. soldiers and their effects were evacuated to Japanese archipelago and then shipped home in refrigerated containers for interment in the U. S.
synonym	1.0	Deceased U. S. soldiers and their effects were evacuated to Japan and then shipped home in refrigerated containers for interment in the U. S.
synonym	1.0	Deceased U. S. soldiers and their effects were evacuated to Japan and then shipped home in refrigerated containers for interment in the U. S.
synonym	1.0	Deceased U. S. soldiers and their effects were evacuated to Japan and then shipped home in refrigerated containers for interment in the U. S.
synonym	1.0	Deceased Atomic number 92. S. soldiers and their effects were evacuated to Japan and then shipped home in refrigerated containers for interment in the U. S.
synonym	1.0	Deceased U. S. soldiers and their effects were evacuated Japan to and then shipped home in refrigerated containers for interment in the U. S.
synonym	1.0	Deceased U. S. soldiers and their effects were evacuated to Japan and then shipped home in refrigerated containers for interment in the. U S.
synonym	1.0	Deceased U. S. soldiers and their effects were evacuated to Japan and then home shipped in refrigerated containers for interment in the U. S.
synonym	1.0	Deceased U. S. soldiers and their effects were evacuated to Japan and then home shipped in refrigerated containers for interment in the U. S.
synonym	1.0	Deceased U. S. soldiers and their effects were evacuated to Japan and then shipped home in refrigerated containers for in interment the U. S.
synonym	1.0	Deceased U. S. soldiers and their were effects evacuated to Japan and then shipped home in refrigerated containers for interment in the U. S.
synonym	1.0	Deceased U. S. soldiers and their effects were evacuated to Japan and shipped then home in refrigerated containers for interment in the U. S.
synonym	1.0	Deceased U. S soldiers. and their effects were evacuated to Japan and then shipped home in refrigerated containers for interment in the U. S.
synonym	1.0	Deceased U. S. soldiers and their effects were evacuated GNS to Japan and then shipped home in refrigerated containers for interment in the U. S.
synonym	1.0	Deceased U. S. soldiers and their effects were evacuated to Japan and then shipped home in refrigerated containers for interment in shielding the U. S.
synonym	1.0	Deceased U. S. soldiers Transcending and their effects were evacuated to Japan and then shipped home in refrigerated containers for interment in the U. S.
synonym	1.0	Deceased U. S. soldiers and their effects were evacuated to Japan and then shipped home in refrigerated containers for interment in the RB U. S.
synonym	1.0	Deceased U. S. soldiers and their effects were evacuated to Japan and then shipped home in refrigerated containers FILL for interment in the U. S.
synonym	1.0	Deceased U. S. soldiers and their effects were Ladybridge evacuated to Japan and then shipped home in refrigerated containers for interment in the U. S.
synonym	1.0	Deceased U. Gabriel S. soldiers and their effects were evacuated to Japan and then shipped home in refrigerated containers for interment in the U. S.
synonym	1.0	Deceased U. S. soldiers and SUBPRIME their effects were evacuated to Japan and then shipped home in refrigerated containers for interment in the U. S.
original	1.0	Mice given a substance found in red wine lived longer despite a fatty diet, a study shows.
synonym	1.0	Mice given a substance found in red wine lived longer notwithstanding a fatty diet, a study shows.
synonym	1.0	Mice given a substance recommendation in red wine lived longer despite a fatty diet, a study shows.
synonym	1.0	Mice given a substance found in red wine lived long despite a fatty diet, a study shows.
synonym	1.0	Mice given a substance found in red wine lived long despite a fatty diet, a study shows.
synonym	1.0	Mice given a substance found in red wine lived longer despite a fatty diet, a study annotations.
synonym	1.0	Mice investigated a substance found in red wine lived longer despite a fatty diet, a study shows.
synonym	1.0	Mice given a substance found in red wine lived long despite a fatty diet, a study shows.
synonym	1.0	Mice given a substance found in red wine lived longer notwithstanding a fatty diet, a study shows.
synonym	1.0	Mouse given a substance found in red wine lived longer despite a fatty diet, a study shows.
synonym	1.0	Mice given a substance found in red vino lived longer despite a fatty diet, a study shows.
synonym	1.0	Mice given a substance found in red wine last longer despite a fatty diet, a study shows.
synonym	1.0	Mice given a heart and soul found in red wine lived longer despite a fatty diet, a study shows.
synonym	1.0	Mice given a substance come up in red wine lived longer despite a fatty diet, a study shows.
synonym	1.0	Mice given a substance found in red wine lived longer despite a fat diet, a study shows.
synonym	1.0	Mice given a substance found in red wine lived longer despite a fat diet, a study shows.
synonym	1.0	Mice given a substance found in red wine know longer despite a fatty diet, a study shows.
synonym	1.0	Mice given a substance found in red wine lived longer despite fatty a diet, a study shows.
synonym	1.0	Given mice a substance found in red wine lived longer despite a fatty diet, a study shows.
synonym	1.0	Mice given a found substance in red wine lived longer despite a fatty diet, a study shows.
synonym	1.0	Mice given a substance found in red wine lived longer despite a diet fatty, a study shows.
synonym	1.0	Mice given a substance found red in wine lived longer despite a fatty diet, a study shows.
synonym	1.0	Mice given a substance found in red lived wine longer despite a fatty diet, a study shows.
synonym	1.0	Mice given a substance found in red wine lived despite longer a fatty diet, a study shows.
synonym	1.0	Given mice a substance found in red wine lived longer despite a fatty diet, a study shows.
synonym	1.0	Mice given a substance found in red wine PhyloChip lived longer despite a fatty diet, a study shows.
synonym	1.0	linebacker Mice given a substance found in red wine lived longer despite a fatty diet, a study shows.
synonym	1.0	Corl Mice given a substance found in red wine lived longer despite a fatty diet, a study shows.
synonym	1.0	Mice given a substance found in red wine lived longer despite a fatty diet, Copyright a study shows.
synonym	1.0	Mice given a substance found in red wine lived longer despite a triangulations fatty diet, a study shows.
synonym	1.0	Mice given a substance http://www.exacttarget.com found in red wine lived longer despite a fatty diet, a study shows.
synonym	1.0	Mice given a substance found in red wine lived longer despite a fatty Teenager diet, a study shows.
synonym	1.0	Mice given a substance found in red wine lived longer despite a fatty diet, Junaid a study shows.
original	0.0	Charles de Gaulle died in 1970 at the age of eighty. He was thus fifty years old when, as an unknown officer recently promoted to the (temporary) rank of brigadier general, he made his famous broadcast from London rejecting the capitulation of France to the Nazis after the debacle of May-June 1940.
synonym	0.0	Charles de Gaulle died in 1970 at the aged of eighty. He was thus fifty years old when, as an unknown officer recently promoted to the (temporary) rank of brigadier general, he made his famous broadcast from London rejecting the capitulation of France to the Nazis after the debacle of May - June 1940.
synonym	0.0	Charles de Gaulle died in 1970 at the age of eighty. He was thus fifty years old when, as an unknown officer recently promoted to the (temporary) rank of brigadier general, he made his famous broadcast from London rejecting the surrender of France to the Nazis after the debacle of May - June 1940.
synonym	0.0	Charles de Gaulle died in 1970 at the aged of eighty. He was thus fifty years old when, as an unknown officer recently promoted to the (temporary) rank of brigadier general, he made his famous broadcast from London rejecting the capitulation of France to the Nazis after the debacle of May - June 1940.
synonym	0.0	Charles de Gaulle died in 1970 at the age of eighty. He was thus fifty years old when, as an unknown officials recently promoted to the (temporary) rank of brigadier general, he made his famous broadcast from London rejecting the capitulation of France to the Nazis after the debacle of May - June 1940.
synonym	0.0	Charles de Gaulle died in 1970 at the age of eighty. He was thus 50 years old when, as an unknown officer recently promoted to the (temporary) rank of brigadier general, he made his famous broadcast from London rejecting the capitulation of France to the Nazis after the debacle of May - June 1940.
synonym	0.0	Charles de Gaulle died in 1970 at the age of eighty. He was thus fifty years old when, as an unknown officer recently promoted to the (temporary) rank of brigadier general, he made his famous broadcast from London rejecting the surrender of France to the Nazis after the debacle of May - June 1940.
synonym	0.0	Charles de Gaulle died in 1970 at the age of eighty. He was thus fifty years old when, as an unknown officer recently promoted to the (temporary) rank of brigadier general, he maketh his famous broadcast from London rejecting the capitulation of France to the Nazis after the debacle of May - June 1940.
synonym	0.0	Charles de Gaulle died in 1970 at the aged of eighty. He was thus fifty years old when, as an unknown officer recently promoted to the (temporary) rank of brigadier general, he made his famous broadcast from London rejecting the capitulation of France to the Nazis after the debacle of May - June 1940.
synonym	0.0	Charles de Gaulle died in 1970 at the age of eighty. He was thus fifty years old when, as an unknown officer recently promoted to the (temporary) rank of brigadier general, he made his famous broadcast from London rejecting the capitulation of French republic to the Nazis after the debacle of May - June 1940.
synonym	0.0	Charles de Gaulle died in 1970 at the age of eighty. He was thus fifty years old when, as an unknown officer recently promoted to the (temporary) rank of brigadier general, he made his famous broadcast from London refuse the capitulation of France to the Nazis after the debacle of May - June 1940.
synonym	0.0	Charles de Gaulle died in 1970 at the age of eighty. He was thus fifty years old when, as an unknown officer recently promoted to the (temporary) rank of brigadier general, he made his famous broadcast from London rejecting the capitulation of France to the Nazis after the debacle of May - June 1940.
synonym	0.0	Charles de Gaulle died in 1970 at the age of eighty. He was thus fifty years old when, as an unknown officer recently promoted to the (temporary) rank of brigadier general, he make his famous broadcast from London rejecting the capitulation of France to the Nazis after the debacle of May - June 1940.
synonym	0.0	Charles de Gaulle died in 1970 at the age of eighty. He was thus fifty years old when, as an unknown officer recently promoted to the (temporary) rank of brigadier general, he made his famous broadcast from London rejecting the capitulation of France to the Nazis after the debacle of May - June 1940.
synonym	0.0	Charles de Gaulle died in 1970 at the age of eighty. He was thus fifty years old when, as an unknown officer recently promoted to the (temporary) rank of brigadier general, he made his famous broadcast from London rejecting the capitulation of France to the German nazi after the debacle of May - June 1940.
synonym	0.0	Charles de Gaulle died in 1970 at the age of eighty. He was thus fifty years old when, as an unknown policeman recently promoted to the (temporary) rank of brigadier general, he made his famous broadcast from London rejecting the capitulation of France to the Nazis after the debacle of May - June 1940.
synonym	0.0	Charles de Gaulle died in 1970 at the age of eighty. He was thus fifty years old when, as an unknown officer recently promoted to the (temporary) rank of brigadier general, he made his famous broadcast from London rejecting the capitulation of France to the Nazis after the debacle of May - June 1940.
synonym	0.0	Charles de Gaulle died in 1970 at the age of eighty. He was thus fifty years old when, as an unknown officer recently promoted to the (temporary) rank of brigadier general, he made his famous broadcast from London rejecting the capitulation of France to the Nazis the after debacle of May - June 1940.
synonym	0.0	Charles de Gaulle died in 1970 at the age of eighty. He was thus fifty years old when, as an unknown officer recently promoted to the (temporary) rank of brigadier general, he made his famous broadcast from London rejecting the capitulation of France to the Nazis after the debacle of May - June. 1940
synonym	0.0	Charles de Gaulle died in 1970 at the age of eighty. was He thus fifty years old when, as an unknown officer recently promoted to the (temporary) rank of brigadier general, he made his famous broadcast from London rejecting the capitulation of France to the Nazis after the debacle of May - June 1940.
synonym	0.0	Charles de Gaulle died in 1970 at the age of eighty. He was thus fifty years old when, as an unknown officer recently promoted the to (temporary) rank of brigadier general, he made his famous broadcast from London rejecting the capitulation of France to the Nazis after the debacle of May - June 1940.
synonym	0.0	Charles de Gaulle died in 1970 at the age of eighty. He was fifty thus years old when, as an unknown officer recently promoted to the (temporary) rank of brigadier general, he made his famous broadcast from London rejecting the capitulation of France to the Nazis after the debacle of May - June 1940.
synonym	0.0	Charles de Gaulle died in 1970 at the age of eighty. He was thus fifty years old when, as an unknown officer recently promoted to the (temporary) rank of brigadier general he, made his famous broadcast from London rejecting the capitulation of France to the Nazis after the debacle of May - June 1940.
synonym	0.0	Charles de Gaulle died in 1970 at the age of eighty. He was thus fifty years old when, an as unknown officer recently promoted to the (temporary) rank of brigadier general, he made his famous broadcast from London rejecting the capitulation of France to the Nazis after the debacle of May - June 1940.
synonym	0.0	Charles de Gaulle died in 1970 at the age of eighty. He was thus fifty years old when, as an unknown officer recently promoted to the (temporary) rank of brigadier, general he made his famous broadcast from London rejecting the capitulation of France to the Nazis after the debacle of May - June 1940.
synonym	0.0	Charles de Gaulle died in 1970 at the age of eighty. He was thus fifty years old when, Jawad as an unknown officer recently promoted to the (temporary) rank of brigadier general, he made his famous broadcast from London rejecting the capitulation of France to the Nazis after the debacle of May - June 1940.
synonym	0.0	Charles de Gaulle died in 1970 at the age of eighty. He was thus fifty years old when, as an unknown officer recently promoted to the (temporary) rank Casado of brigadier general, he made his famous broadcast from London rejecting the capitulation of France to the Nazis after the debacle of May - June 1940.
synonym	0.0	Charles de Gaulle died in 1970 at Lyle the age of eighty. He was thus fifty years old when, as an unknown officer recently promoted to the (temporary) rank of brigadier general, he made his famous broadcast from London rejecting the capitulation of France to the Nazis after the debacle of May - June 1940.
synonym	0.0	Charles de Gaulle died in 1970 at the age of eighty. He was thus fifty years old when, as an unknown officer recently promoted to the (temporary) rank coach of brigadier general, he made his famous broadcast from London rejecting the capitulation of France to the Nazis after the debacle of May - June 1940.
synonym	0.0	Charles de Gaulle died in 1970 at the age of eighty. He was thus fifty years old when, as an unknown officer recently promoted to the (temporary) rank of brigadier general, he made his famous broadcast from London rejecting the capitulation of France ethyl to the Nazis after the debacle of May - June 1940.
synonym	0.0	Charles de Gaulle died in 1970 at the age of eighty. He was thus fifty years old when, as an unknown officer recently promoted to the (temporary) rank of brigadier general, he made STATE his famous broadcast from London rejecting the capitulation of France to the Nazis after the debacle of May - June 1940.
synonym	0.0	Charles de Gaulle died in 1970 at the age of eighty. He was thus fifty years old when, as an unknown officer recently promoted to the (temporary) rank of brigadier general, he CRESTED made his famous broadcast from London rejecting the capitulation of France to the Nazis after the debacle of May - June 1940.
synonym	0.0	Charles de Gaulle died in 1970 at the age of eighty. He was thus fifty Brass years old when, as an unknown officer recently promoted to the (temporary) rank of brigadier general, he made his famous broadcast from London rejecting the capitulation of France to the Nazis after the debacle of May - June 1940.
original	0.0	Teenage sensation Wayne Rooney powered England into the quarter-finals of Euro 2004 with two goals in Monday's 4-2 defeat of Croatia and they were joined in the last eight by champions France who beat Switzerland 3-1.
synonym	0.0	Teenage sensation Wayne Rooney powered England into the quarter - finals of Euro 2004 with two things in Monday ' s 4 - 2 defeat of Croatia and they were joined in the last eight by champions France who beat Switzerland 3 - 1.
synonym	0.0	Teenage sensation Wayne Rooney powered England into the quarter - finals of Euro 2004 with two goals in Monday ' s 4 - 2 defeat of Croatia and they were joined in the last eight by champions France who battered Switzerland 3 - 1.
synonym	0.0	Teenage sensation Wayne Rooney powered England into the quarter - qualifications of Euro 2004 with two goals in Monday ' s 4 - 2 defeat of Croatia and they were joined in the last eight by champions France who beat Switzerland 3 - 1.
synonym	0.0	Teenage sensation Wayne Rooney administered England into the quarter - finals of Euro 2004 with two goals in Monday ' s 4 - 2 defeat of Croatia and they were joined in the last eight by champions France who beat Switzerland 3 - 1.
synonym	0.0	Teenage sensation Wayne Rooney progressed England into the quarter - finals of Euro 2004 with two goals in Monday ' s 4 - 2 defeat of Croatia and they were joined in the last eight by champions France who beat Switzerland 3 - 1.
synonym	0.0	Teenage sensation Wayne Rooney powered England into the quarter - finals of Euro 2004 with two goals in Monday ' s 4 - 2 defeat of Croatia and they were joined in the last eight by championships France who beat Switzerland 3 - 1.
synonym	0.0	Teenage sensation Wayne Rooney powered England into the quarter - finals of Euro 2004 with two goals in Monday ' s 4 - 2 defeat of Croatia and they enabled joined in the last eight by champions France who beat Switzerland 3 - 1.
synonym	0.0	Teenage sensation Wayne Rooney powered England into the quarter - finals of Euro 2004 with two goals in Monday ' s 4 - 2 defeat of Croatia and they were joined in the last eight by champions France who battered Switzerland 3 - 1.
synonym	0.0	Teenage sensation Wayne Rooney powered England into the quarter - finals of Euro 2004 with two goals in Monday ' s 4 - 2 defeat of Croatia and they were joined in the last eight by champions France who beat Switzerland 3 - 1.
synonym	0.0	Teenage sensation Wayne Rooney powered England into the tail - finals of Euro 2004 with two goals in Monday ' s 4 - 2 defeat of Croatia and they were joined in the last eight by champions France who beat Switzerland 3 - 1.
synonym	0.0	Teenage sensation Wayne Rooney powered England into the quarter - finals of Euro 2004 with two goals in Monday ' s 4 - 2 defeat of Croatia and they were joined in the last eight by champions France who beat Switzerland 3 - 1.
synonym	0.0	Teenage sensation Wayne Rooney powered England into the quarter - finals of Euro 2004 with two goals in Monday ' s 4 - 2 defeat of Croatia and they were joined in the last eight by champions France who beat Switzerland 3 - 1.
synonym	0.0	Teenage sensation Wayne Rooney powered England into the quarter - finals of Euro 2004 with 2 goals in Monday ' s 4 - 2 defeat of Croatia and they were joined in the last eight by champions France who beat Switzerland 3 - 1.
synonym	0.0	Teenage sensation Wayne Rooney powered England into the quarter - finals of Euro 2004 with two goals in Monday ' s 4 - 2 licking of Croatia and they were joined in the last eight by champions France who beat Switzerland 3 - 1.
synonym	0.0	Teenage sensation Wayne Rooney powered England into the quarter - finals of Euro 2004 with two goals in Monday ' s 4 - 2 defeat of Croatia and they were joined in the last eight by champions France who beat Switzerland 3 - 1.
synonym	0.0	Teenage sensation Wayne Rooney powered England into the quarter - finals of Euro 2004 with two goals in Monday ' s 4 - 2 defeat of Croatia and they were joined in the last eight by champions France who beat Switzerland 3 - 1.
synonym	0.0	Teenage sensation Wayne Rooney powered England into the quarter - finals of Euro 2004 with two goals in Monday ' s 4 - 2 defeat of Croatia and they were joined in the last eight champions by France who beat Switzerland 3 - 1.
synonym	0.0	Teenage sensation Wayne Rooney powered England into the quarter - finals of Euro 2004 with two goals in Monday ' s 4 - 2 defeat of Croatia and they were joined in the eight last by champions France who beat Switzerland 3 - 1.
synonym	0.0	Teenage sensation Wayne Rooney powered England into the quarter - finals of Euro 2004 with two goals in Monday ' s 4 - 2 defeat of Croatia and they were joined in last the eight by champions France who beat Switzerland 3 - 1.
synonym	0.0	Teenage sensation Wayne Rooney powered England into the quarter - finals of Euro with 2004 two goals in Monday ' s 4 - 2 defeat of Croatia and they were joined in the last eight by champions France who beat Switzerland 3 - 1.
synonym	0.0	Teenage sensation Rooney Wayne powered England into the quarter - finals of Euro 2004 with two goals in Monday ' s 4 - 2 defeat of Croatia and they were joined in the last eight by champions France who beat Switzerland 3 - 1.
synonym	0.0	Teenage sensation Wayne Rooney powered England into the quarter - finals of Euro 2004 with two goals in Monday ' s 4 - 2 defeat of Croatia and they were joined in the last eight by champions France who beat Switzerland 3 1 -.
synonym	0.0	Teenage sensation Wayne Rooney powered England into the quarter - finals of Euro 2004 with two goals in Monday ' s 4 - 2 defeat of Croatia and they were in joined the last eight by champions France who beat Switzerland 3 - 1.
synonym	0.0	Teenage sensation Wayne Rooney powered England into the quarter - of finals Euro 2004 with two goals in Monday ' s 4 - 2 defeat of Croatia and they were joined in the last eight by champions France who beat Switzerland 3 - 1.
synonym	0.0	Teenage sensation Wayne Rooney powered England into the quarter - finals CATOOSA of Euro 2004 with two goals in Monday ' s 4 - 2 defeat of Croatia and they were joined in the last eight by champions France who beat Switzerland 3 - 1.
synonym	0.0	Teenage sensation Wayne Rooney powered England into the quarter - finals of Euro 2004 with two goals in Monday ' s 4 - 2 defeat of Croatia and they were joined in the last eight Vienna by champions France who beat Switzerland 3 - 1.
synonym	0.0	Teenage sensation Wayne Rooney powered England into the quarter - finals of Euro 2004 with two goals in Monday ' s 4 - â 2 defeat of Croatia and they were joined in the last eight by champions France who beat Switzerland 3 - 1.
synonym	0.0	Teenage sensation Wayne Rooney powered England into the quarter - finals of Euro 2004 with two goals in Monday ' s 4 - 2 defeat of Croatia and they were joined in the last eight by champions France who beat Switzerland 3 - log## 1.
synonym	0.0	Teenage sensation Wayne Rooney powered England into the quarter - finals of Euro 2004 with two goals in Monday ' s Fineline 4 - 2 defeat of Croatia and they were joined in the last eight by champions France who beat Switzerland 3 - 1.
synonym	0.0	Teenage sensation Wayne Rooney powered England into the quarter - finals of Euro 2004 with two goals in Monday ' s 4 - 2 defeat of Croatia and they were joined Ashok in the last eight by champions France who beat Switzerland 3 - 1.
synonym	0.0	Teenage sensation Gets Wayne Rooney powered England into the quarter - finals of Euro 2004 with two goals in Monday ' s 4 - 2 defeat of Croatia and they were joined in the last eight by champions France who beat Switzerland 3 - 1.
synonym	0.0	Teenage sensation Wayne Rooney powered England into the quarter - finals Schenn of Euro 2004 with two goals in Monday ' s 4 - 2 defeat of Croatia and they were joined in the last eight by champions France who beat Switzerland 3 - 1.
original	1.0	Fujimori charged that on January 26, 1995, Ecuador fired the first shot, an allegation denied by Ecuador's leader, Sixto Duran-Ballen. Predictably, each side blamed the other for starting the 1995 conflict, just as each pointed the finger of guilt to the other for provoking the border war of 1941, when Peru took most of the 120,000 square miles in contention between the two countries.
synonym	1.0	Fujimori charged that on January 26, 1995, Ecuador fired the first shot, an allegation denied by Ecuador ' s leader, Sixto Duran - Ballen. Predictably, each side blamed the other for starting the 1995 disputes, just as each pointed the finger of guilt to the other for provoking the border war of 1941, when Peru took most of the 120, 000 square miles in contention between the two countries.
synonym	1.0	Fujimori charged that on January 26, 1995, Ecuador fired the first shot, an allegation denied by Ecuador ' s leader, Sixto Duran - Ballen. Predictably, each side blamed the other for starting the 1995 conflict, just as each pointed the finger of guilt to the other for provoking the frontiers war of 1941, when Peru took most of the 120, 000 square miles in contention between the two countries.
synonym	1.0	Fujimori charged that on January 26, 1995, Ecuador fired the first shot, an allegation denied by Ecuador ' s leader, Sixto Duran - Ballen. Predictably, each side blamed the other for starting the 1995 conflict, just as each pointed the finger of guilt to the other for provoking the boundary war of 1941, when Peru took most of the 120, 000 square miles in contention between the two countries.
synonym	1.0	Fujimori charged that on January 26, 1995, Ecuador fired the first shot, an allegation denied by Ecuador ' s leader, Sixto Duran - Ballen. Predictably, each side blamed the other for starting the 1995 conflict, just as each pointed the finger of guilt to the other for provoking the border war of 1941, when Peru took most of the 120, 000 square kms in contention between the two countries.
synonym	1.0	Fujimori charged that on January 26, 1995, Ecuador fired the first shot, an allegation denied by Ecuador ' s leader, Sixto Duran - Ballen. Predictably, each side blamed the other for starting the 1995 conflict, just as each mentioned the finger of guilt to the other for provoking the border war of 1941, when Peru took most of the 120, 000 square miles in contention between the two countries.
synonym	1.0	Fujimori charged that on January 26, 1995, Ecuador fired the first shot, an allegation denied by Ecuador ' s leadership, Sixto Duran - Ballen. Predictably, each side blamed the other for starting the 1995 conflict, just as each pointed the finger of guilt to the other for provoking the border war of 1941, when Peru took most of the 120, 000 square miles in contention between the two countries.
synonym	1.0	Fujimori charged that on January 26, 1995, Ecuador fired the first shot, an accusation denied by Ecuador ' s leader, Sixto Duran - Ballen. Predictably, each side blamed the other for starting the 1995 conflict, just as each pointed the finger of guilt to the other for provoking the border war of 1941, when Peru took most of the 120, 000 square miles in contention between the two countries.
synonym	1.0	Fujimori charged that on January 26, 1995, Ecuador fired the first shot, an allegation denied by Ecuador ' s leader, Sixto Duran - Ballen. Predictably, each side blamed the other for starting the 1995 conflict, just as each pointed the finger of guilt to the other for inciting the border war of 1941, when Peru took most of the 120, 000 square miles in contention between the two countries.
synonym	1.0	Fujimori charged that on January 26, 1995, Ecuador fired the first shot, an allegation denied by Ecuador ' s leader, Sixto Duran - Ballen. Predictably, each side blamed the other for starting the 1995 conflict, just as each pointed the finger of guilt to the other for provoking the border war of 1941, when Peru took most of the 120, 000 square miles in contention between the two countries.
synonym	1.0	Fujimori charged that on January 26, 1995, Ecuador fired the first shot, an allegation denied by Ecuador ' s leader, Sixto Duran - Ballen. Predictably, each side blamed the other for starting the 1995 conflict, just as each pointed the finger of guilt to the other for provoking the border war of 1941, when Peru took most of the 120, 000 square miles in contention between the two countries.
synonym	1.0	Fujimori charged that on January 26, 1995, Ecuador fired the first shot, an allegation denied by Ecuador ' s leader, Sixto Duran - Ballen. Predictably, each side blame the other for starting the 1995 conflict, just as each pointed the finger of guilt to the other for provoking the border war of 1941, when Peru took most of the 120, 000 square miles in contention between the two countries.
synonym	1.0	Fujimori charged that on January 26, 1995, Ecuador fired the first shot, an allegation denied by Ecuador ' s leader, Sixto Duran - Ballen. Predictably, each side blamed the other for starting the 1995 conflict, just as each pointed the finger of guilt to the other for provoking the border war of 1941, when Peru took most of the 120, 000 square miles in contention between the two countries.
synonym	1.0	Fujimori charged that on January 26, 1995, Ecuador fired the first shot, an allegation denied by Ecuador ' s leader, Sixto Duran - Ballen. Predictably, each side blamed the other for starting the 1995 conflict, just as each pointed the finger of guilt to the other for provoking the border war of 1941, when Peru took most of the 120, 000 square miles in contention between the two land.
synonym	1.0	Fujimori charged that on January 26, 1995, Ecuador fired the first shot, an allegation denied by Ecuador ' s leader, Sixto Duran - Ballen. Predictably, each side blamed the other for take off the 1995 conflict, just as each pointed the finger of guilt to the other for provoking the border war of 1941, when Peru took most of the 120, 000 square miles in contention between the two countries.
synonym	1.0	Fujimori charged that on January 26, 1995, Ecuador fired the first shot, an allegation denied by Ecuador ' s leader, Sixto Duran - Ballen. Predictably, each side blamed the other for starting the 1995 conflict, just as each pointed the finger of guilt to the other for provoking the border war of 1941, when Peru took most of the 120, 000 square miles in contention between the two countries.
synonym	1.0	Fujimori charged that on Jan 26, 1995, Ecuador fired the first shot, an allegation denied by Ecuador ' s leader, Sixto Duran - Ballen. Predictably, each side blamed the other for starting the 1995 conflict, just as each pointed the finger of guilt to the other for provoking the border war of 1941, when Peru took most of the 120, 000 square miles in contention between the two countries.
synonym	1.0	Fujimori charged that on January 26, 1995, Ecuador fired the first shot, an allegation denied by Ecuador ' s leader, Sixto Duran - Ballen. Predictably, each side blamed the other for starting the 1995 conflict, just as each pointed the of finger guilt to the other for provoking the border war of 1941, when Peru took most of the 120, 000 square miles in contention between the two countries.
synonym	1.0	Fujimori charged that on January 26, 1995, Ecuador fired the first shot, an allegation denied by Ecuador ' s, leader Sixto Duran - Ballen. Predictably, each side blamed the other for starting the 1995 conflict, just as each pointed the finger of guilt to the other for provoking the border war of 1941, when Peru took most of the 120, 000 square miles in contention between the two countries.
synonym	1.0	Fujimori charged that on 26 January, 1995, Ecuador fired the first shot, an allegation denied by Ecuador ' s leader, Sixto Duran - Ballen. Predictably, each side blamed the other for starting the 1995 conflict, just as each pointed the finger of guilt to the other for provoking the border war of 1941, when Peru took most of the 120, 000 square miles in contention between the two countries.
synonym	1.0	Fujimori charged that on January 26, 1995, Ecuador fired the first shot, an allegation denied by Ecuador ' s leader, Sixto Duran - Ballen. Predictably, each side blamed the other for starting the 1995 conflict, just as each pointed the finger of guilt to the other for provoking the border war of 1941, when Peru took most of the 120, 000 square miles in contention between two the countries.
synonym	1.0	Fujimori charged that on January 26, 1995, Ecuador fired the first shot, an allegation denied by Ecuador ' s leader, Sixto Duran - Ballen. Predictably, each side blamed the other for starting the 1995 conflict, just as each pointed the finger of guilt to the other for provoking the border war of 1941, when Peru took most of the 120, 000 square miles in contention between the countries two.
synonym	1.0	Fujimori charged that on January 26, 1995, Ecuador fired the first shot, an allegation denied by Ecuador ' s leader, Sixto Duran - Ballen. Predictably, each side blamed the other for starting the 1995 conflict, just as each pointed the finger of guilt to the other for provoking the border of war 1941, when Peru took most of the 120, 000 square miles in contention between the two countries.
synonym	1.0	Fujimori charged that on January 26, 1995, Ecuador fired the first shot, an allegation denied by Ecuador ' s leader, Sixto Duran - Ballen. Predictably, each side blamed the other for starting the 1995 conflict, just as each pointed finger the of guilt to the other for provoking the border war of 1941, when Peru took most of the 120, 000 square miles in contention between the two countries.
synonym	1.0	Fujimori charged that on January 26, 1995, Ecuador fired the first shot, an allegation denied by Ecuador ' s leader, Sixto Duran - Ballen. Predictably, each side blamed the other for starting the 1995 conflict, just as each pointed the finger of guilt to the other for provoking the border war of 1941, when Peru took most of the 120, square 000 miles in contention between the two countries.
synonym	1.0	Fujimori charged that on January 26, 1995, Ecuador fired the first shot, an allegation denied by Ecuador ' s leader, Sixto Duran - Ballen. Predictably, each side blamed the other for starting the 1995 conflict, just as each pointed the finger of guilt to the other for provoking JUGULAR the border war of 1941, when Peru took most of the 120, 000 square miles in contention between the two countries.
synonym	1.0	Fujimori charged that on January 26, 1995, Ecuador fired the first shot, an allegation denied by Ecuador ' s leader, Sixto Duran - Ballen. Predictably, each side blamed the other for starting the 1995 conflict, just as each pointed the finger Lazaro of guilt to the other for provoking the border war of 1941, when Peru took most of the 120, 000 square miles in contention between the two countries.
synonym	1.0	Fujimori charged that on January 26, 1995, Ecuador fired the first shot, an allegation denied by Ecuador ' s leader, Sixto Duran - Ballen. Predictably, each side blamed the other for starting the 1995 conflict, just as each pointed the finger of guilt to the other for provoking the border war of 1941, MARY when Peru took most of the 120, 000 square miles in contention between the two countries.
synonym	1.0	Fujimori charged that on January 26, 1995, Ecuador fired the first shot, an allegation denied by Ecuador ' s leader, Sixto Duran - Ballen. Predictably, each side blamed the other for starting the 1995 conflict, just as each pointed the finger of guilt to the other for provoking the border war of 1941, when Peru took most of acoustic the 120, 000 square miles in contention between the two countrie…
synonym	1.0	Fujimori charged that on January 26, 1995, Ecuador fired the first shot, an allegation denied by Ecuador ' s leader, Sixto Duran - Ballen. Predictably, each side blamed the other for starting the 1995 conflict, just as each pointed the finger of guilt tiny to the other for provoking the border war of 1941, when Peru took most of the 120, 000 square miles in contention between the two countries.
synonym	1.0	Fujimori charged that on January 26, 1995, Ecuador fired the first shot, an allegation denied by Ecuador ' s leader, Sixto Duran - Ballen. Predictably, each side blamed the other for starting the 1995 conflict, just as each pointed the finger of guilt to the other for provoking the border war of 1941, when hasp Peru took most of the 120, 000 square miles in contention between the two countries.
synonym	1.0	Fujimori charged that on January 26, 1995, Ecuador fired the first shot, an allegation denied by AAPL Ecuador ' s leader, Sixto Duran - Ballen. Predictably, each side blamed the other for starting the 1995 conflict, just as each pointed the finger of guilt to the other for provoking the border war of 1941, when Peru took most of the 120, 000 square miles in contention between the two countries.
synonym	1.0	Fujimori charged that on January 26, 1995, Ecuador fired the first shot, an allegation denied by Ecuador ' s leader, Sixto Duran - Ballen. Predictably, each side blamed the other for starting the 1995 conflict, just as each pointed the finger of guilt to the other for provoking the border war of 1941, when Peru took most of the 120, 000 square miles Kremp in contention between the two countries.
original	0.0	Hepburn's platinum, diamond and sapphire brooch had been estimated to fetch just $20,000, but sold for $120,000, six times its estimated price.
synonym	0.0	Hepburn ' s platinum, diamond and sapphire brooch had been approximately to fetch just $ 20, 000, but sold for $ 120, 000, six times its estimated price.
synonym	0.0	Hepburn ' s platinum, diamond and sapphire brooch had been estimated to fetch just $ 20, 000, but sold for $ 120, 000, six times its estimated pricing.
synonym	0.0	Hepburn ' s platinum, diamond and sapphire brooch had been estimated to fetch just $ 20, 000, but sold for $ 120, 000, six accomplishments its estimated price.
synonym	0.0	Hepburn ' s platinum, diamond and sapphire brooch had been calculates to fetch just $ 20, 000, but sold for $ 120, 000, six times its estimated price.
synonym	0.0	Hepburn ' s platinum, diamond and sapphire brooch had been appropriated to fetch just $ 20, 000, but sold for $ 120, 000, six times its estimated price.
synonym	0.0	Hepburn ' s platinum, diamond and sapphire brooch given been estimated to fetch just $ 20, 000, but sold for $ 120, 000, six times its estimated price.
synonym	0.0	Hepburn ' s platinum, diamond and sapphire brooch had been estimated to fetch just $ 20, 000, but commercialised for $ 120, 000, six times its estimated price.
synonym	0.0	Hepburn ' s platinum, diamond and sapphire brooch had been estimated to fetch just $ 20, 000, but sold for $ 120, 000, six displacements its estimated price.
synonym	0.0	Hepburn ' s platinum, diamond and sapphire broach had been estimated to fetch just $ 20, 000, but sold for $ 120, 000, six times its estimated price.
synonym	0.0	Hepburn ' s platinum, diamond and sapphire brooch had embody estimated to fetch just $ 20, 000, but sold for $ 120, 000, six times its estimated price.
synonym	0.0	Hepburn ' s platinum, diamond and sapphire brooch had been estimated to fetch just $ 20, 000, only sold for $ 120, 000, six times its estimated price.
synonym	0.0	Hepburn ' s platinum, diamond and sapphire brooch had been estimated to fetch just $ 20, 000, but sold for $ 120, 000, six times its estimated price.
synonym	0.0	Hepburn ' s platinum, diamond and sapphire brooch had been estimated to fetch just $ 20, 000, but sold for $ 120, 000, six times its estimated price.
synonym	0.0	Hepburn ' s platinum, diamond and sapphire brooch had been estimated to fetch just $ 20, 000, but sold for $ 120, 000, six times its estimated price.
synonym	0.0	Hepburn ' s atomic number 78, diamond and sapphire brooch had been estimated to fetch just $ 20, 000, but sold for $ 120, 000, six times its estimated price.
synonym	0.0	Hepburn ' s platinum, diamond and sapphire brooch had been estimated to fetch just $ 20, 000, but sold for $ 120, 000, six times its estimated price.
synonym	0.0	Hepburn ' s platinum, diamond and sapphire brooch had been estimated to fetch just $ 20, , 000 but sold for $ 120, 000, six times its estimated price.
synonym	0.0	Hepburn ' s platinum, diamond and sapphire brooch had been estimated to just fetch $ 20, 000, but sold for $ 120, 000, six times its estimated price.
synonym	0.0	Hepburn ' s platinum, diamond and sapphire brooch had been estimated fetch to just $ 20, 000, but sold for $ 120, 000, six times its estimated price.
synonym	0.0	Hepburn ' s platinum, diamond and sapphire brooch had been estimated to fetch just $ 20, 000, but sold for $ 120, 000 six, times its estimated price.
synonym	0.0	Hepburn ' s platinum, diamond and sapphire brooch been had estimated to fetch just $ 20, 000, but sold for $ 120, 000, six times its estimated price.
synonym	0.0	Hepburn ' s platinum diamond, and sapphire brooch had been estimated to fetch just $ 20, 000, but sold for $ 120, 000, six times its estimated price.
synonym	0.0	Hepburn ' s platinum, diamond and sapphire brooch had been estimated to fetch just $ 20, 000, but sold for $ 120, 000, six times estimated its price.
synonym	0.0	' hepburn s platinum, diamond and sapphire brooch had been estimated to fetch just $ 20, 000, but sold for $ 120, 000, six times its estimated price.
synonym	0.0	Hepburn ' s platinum, diamond and sapphire brooch had been estimated to fetch just $ 20, 000, but sold for $ 120, 000, six times Anne its estimated price.
synonym	0.0	Hepburn ' s platinum, diamond and sapphire brooch had Cooling been estimated to fetch just $ 20, 000, but sold for $ 120, 000, six times its estimated price.
synonym	0.0	FSK Hepburn ' s platinum, diamond and sapphire brooch had been estimated to fetch just $ 20, 000, but sold for $ 120, 000, six times its estimated price.
synonym	0.0	Hepburn ' s platinum, diamond and sapphire brooch had been estimated assistantship to fetch just $ 20, 000, but sold for $ 120, 000, six times its estimated price.
synonym	0.0	Hepburn ' s platinum, diamond and sapphire brooch had been estimated to fetch just $ 20, 000, but Meurant sold for $ 120, 000, six times its estimated price.
synonym	0.0	Hepburn ' s platinum, diamond and sapphire brooch had been estimated to fetch just $ Rabbinic 20, 000, but sold for $ 120, 000, six times its estimated price.
synonym	0.0	Hepburn ' s platinum, diamond Jerzy and sapphire brooch had been estimated to fetch just $ 20, 000, but sold for $ 120, 000, six times its estimated price.
synonym	0.0	Hepburn ' s platinum, diamond and sapphire brooch had been estimated to fetch just $ 20, spoof 000, but sold for $ 120, 000, six times its estimated price.
original	0.0	Huckaby voluntarily submitted herself to questioning Friday night at the Tracy police station, and was arrested less than six hours later. She now resides in the San Joaquin County Jail without bond, awaiting an arraignment hearing on Tuesday. On April 6, the body of Sandra Cantu was discovered stuffed inside the 28-year-old's suitcase at the bottom of a pond a few miles away from her home. The t…
synonym	0.0	Huckaby voluntarily submitted herself to questioning Friday night at the Tracy police station, and was arrested less than six hours later. She now resides in the San Joaquin County Jail without bond, awaiting an arraignment hearing on Tuesday. On April 6, the body of Sandra Cantu was discovered stuffed inside the 28 - year - old ' s briefcase at the bottom of a pond a few miles away from her home…
synonym	0.0	Huckaby voluntarily submitted herself to questioning Friday night at the Tracy police station, and was rearrested less than six hours later. She now resides in the San Joaquin County Jail without bond, awaiting an arraignment hearing on Tuesday. On April 6, the body of Sandra Cantu was discovered stuffed inside the 28 - year - old ' s suitcase at the bottom of a pond a few miles away from her hom…
synonym	0.0	Huckaby voluntarily submitted herself to questioning Friday night at the Tracy police station, and was arrested less than six hours later. She now resides in the San Joaquin County Jail without bond, awaiting an arraignment hearing on Tuesday. On April 6, the body of Sandra Cantu was discovered stuffed inside the 28 - year - old ' s suitcase at the bottom of a pond a few miles away from her home.…
synonym	0.0	Huckaby voluntarily submitted herself to questioning Friday night at the Tracy police station, and was arrested less than six hours later. She now resides in the San Joaquin County Jail without bond, awaiting an arraignment sittings on Tuesday. On April 6, the body of Sandra Cantu was discovered stuffed inside the 28 - year - old ' s suitcase at the bottom of a pond a few miles away from her home…
synonym	0.0	Huckaby voluntarily submitted herself to questioning Friday night at the Tracy police station, and was arrested less than six hours better. She now resides in the San Joaquin County Jail without bond, awaiting an arraignment hearing on Tuesday. On April 6, the body of Sandra Cantu was discovered stuffed inside the 28 - year - old ' s suitcase at the bottom of a pond a few miles away from her home…
synonym	0.0	Huckaby voluntarily submitted herself to questioning Friday night at the Tracy policing station, and was arrested less than six hours later. She now resides in the San Joaquin County Jail without bond, awaiting an arraignment hearing on Tuesday. On April 6, the body of Sandra Cantu was discovered stuffed inside the 28 - year - old ' s suitcase at the bottom of a pond a few miles away from her hom…
synonym	0.0	Huckaby voluntarily submitted herself to questioning Friday night at the Tracy police station, and was arrested less than six hours later. She nowadays resides in the San Joaquin County Jail without bond, awaiting an arraignment hearing on Tuesday. On April 6, the body of Sandra Cantu was discovered stuffed inside the 28 - year - old ' s suitcase at the bottom of a pond a few miles away from her …
synonym	0.0	Huckaby voluntarily submitted herself to questioning Friday night at the Tracy police station, and was arrested less than six hours later. She now resides in the San Joaquin County Jail without bond, awaiting an arraignment hearing on Tuesday. On April 6, the body of Sandra Cantu was discovered stuffed inside the 28 - year - old ' s suitcase at the bottom of a pond a few miles away from her home.…
synonym	0.0	Huckaby voluntarily submitted herself to questioning Friday night at the Tracy police station, and was arrested less than six hours later. She now resides in the San Joaquin County Jail without bond, awaiting an arraignment hearing on Tuesday. On April 6, the body of Sandra Cantu was discovered stuffed inside the 28 - year - old ' s suitcase at the bottom of a pond a few miles away from her home.…
synonym	0.0	Huckaby voluntarily submitted herself to questioning Friday night at the Tracy police station, and was arrested less than six hours afterward. She now resides in the San Joaquin County Jail without bond, awaiting an arraignment hearing on Tuesday. On April 6, the body of Sandra Cantu was discovered stuffed inside the 28 - year - old ' s suitcase at the bottom of a pond a few miles away from her h…
synonym	0.0	Huckaby voluntarily submitted herself to questioning Friday night at the Tracy police station, and was arrested less than six hours later. She now resides in the San Joaquin County Jail without bond, awaiting an arraignment hearing on Tuesday. On April 6, the body of Sandra Cantu was discovered stuffed inside the 28 - year - old ' s suitcase at the bottom of a pond a few miles away from her home.…
synonym	0.0	Huckaby voluntarily submitted herself to questioning Friday night at the Tracy police station, and was arrested less than six hours later. She now resides in the San Joaquin County Jail without bond, awaiting an arraignment hearing on Tuesday. On April 6, the body of Sandra Cantu was discovered stuffed inside the 28 - year - old ' s suitcase at the bottom of a pond a few miles away from her home.…
synonym	0.0	Huckaby voluntarily submitted herself to questioning Friday night at the Tracy police station, and was arrested less than six hours later. She now resides in the San Joaquin County Jail without bond, awaiting an arraignment hearing on Tuesday. On April 6, the body of Sandra Cantu was discovered stuffed inside the 28 - year - old ' s suitcase at the bottom of a pond a few miles away from her home.…
synonym	0.0	Huckaby voluntarily submitted herself to questioning Friday night at the Tracy police station, and was collar less than six hours later. She now resides in the San Joaquin County Jail without bond, awaiting an arraignment hearing on Tuesday. On April 6, the body of Sandra Cantu was discovered stuffed inside the 28 - year - old ' s suitcase at the bottom of a pond a few miles away from her home. T…
synonym	0.0	Huckaby voluntarily submitted herself to questioning Friday night at the Tracy police station, and was arrested less than six hours later. She now resides in the San Joaquin County Jail without bond, awaiting an arraignment hearing on Tuesday. On April 6, the body of Sandra Cantu was discovered stuffed inside the 28 - year - old ' s suitcase at the bottom of a pond a few miles away from her home.…
synonym	0.0	Huckaby voluntarily submitted herself to questioning Friday night at the Tracy police station, and was arrested less than six hours later. She now resides in the San Joaquin County Jail without bond, awaiting an arraignment hearing on Tuesday. On April 6, the body of Sandra Cantu was discovered stuffed inside the 28 - class - old ' s suitcase at the bottom of a pond a few miles away from her home…
synonym	0.0	Huckaby voluntarily submitted herself to questioning Friday night at the Tracy police station, and was arrested less than six hours later. She now resides in the San Joaquin County Jail without bond, awaiting an arraignment hearing on Tuesday. On April 6, the body of Sandra Cantu was discovered stuffed inside the 28 - year - old ' s suitcase at the bottom of a pond a few miles away from her home.…
synonym	0.0	Huckaby voluntarily submitted herself to questioning Friday night at the Tracy police station, and was arrested less than six hours later. She now resides in the San Joaquin County Jail without bond, awaiting an arraignment hearing on Tuesday. On April 6, the body of Sandra Cantu was discovered stuffed inside the 28 - year - old ' s suitcase at the bottom of a pond a few miles away her from home.…
synonym	0.0	Huckaby voluntarily submitted herself to questioning Friday night at Tracy the police station, and was arrested less than six hours later. She now resides in the San Joaquin County Jail without bond, awaiting an arraignment hearing on Tuesday. On April 6, the body of Sandra Cantu was discovered stuffed inside the 28 - year - old ' s suitcase at the bottom of a pond a few miles away from her home.…
synonym	0.0	Huckaby voluntarily submitted herself to questioning Friday night at the Tracy police station, and was arrested less than six hours later. She now resides in the San Joaquin County Jail without bond, awaiting an arraignment hearing on Tuesday. On April 6, the body of Sandra Cantu was discovered stuffed inside the 28 - year - old ' s suitcase at the bottom of a pond a few miles away from her home.…
synonym	0.0	Huckaby voluntarily submitted herself to questioning Friday night at the Tracy police station, and was arrested less than six hours later. She now resides in the San Joaquin County Jail without, bond awaiting an arraignment hearing on Tuesday. On April 6, the body of Sandra Cantu was discovered stuffed inside the 28 - year - old ' s suitcase at the bottom of a pond a few miles away from her home.…
synonym	0.0	Huckaby voluntarily submitted herself to questioning Friday night at the Tracy police station, and was arrested less than six hours later. She now resides in the San Joaquin County Jail without bond, awaiting an arraignment hearing on Tuesday. On April 6, the body of Sandra Cantu was discovered stuffed inside the 28 - year - old ' s suitcase at the bottom of a pond a few miles away from her home.…
synonym	0.0	Huckaby voluntarily submitted herself to questioning Friday night at the Tracy police station, and arrested was less than six hours later. She now resides in the San Joaquin County Jail without bond, awaiting an arraignment hearing on Tuesday. On April 6, the body of Sandra Cantu was discovered stuffed inside the 28 - year - old ' s suitcase at the bottom of a pond a few miles away from her home.…
synonym	0.0	Huckaby voluntarily submitted herself to questioning Friday night at the Tracy police station, and was arrested less than six hours later. She now resides in the San Joaquin County Jail without bond, awaiting an arraignment hearing on Tuesday. On April 6, the body of Sandra Cantu was discovered stuffed inside the 28 - year - old ' s suitcase at the bottom of a pond a few miles away from her home.…
synonym	0.0	Huckaby voluntarily submitted herself to questioning Friday night at the Tracy police station, and was arrested less than six hours later. She now resides in the San Joaquin County Jail without bond, awaiting an arraignment integratable hearing on Tuesday. On April 6, the body of Sandra Cantu was discovered stuffed inside the 28 - year - old ' s suitcase at the bottom of a pond a few miles away f…
synonym	0.0	Huckaby voluntarily submitted herself to questioning Friday night at the Tracy police station, and was arrested less than six hours later. She now resides in the San Joaquin County Jail without bond, awaiting an arraignment hearing on Tuesday. On April 6, the body of Sandra Cantu was discovered stuffed inside the 28 - year - old ' s suitcase at the bottom of a pond a few miles away from her home.…
synonym	0.0	Huckaby voluntarily submitted herself to questioning Friday night at the Tracy police station, and was arrested less than six hours later. She now resides in the San Joaquin County Jail without bond, awaiting an arraignment hearing Fetal on Tuesday. On April 6, the body of Sandra Cantu was discovered stuffed inside the 28 - year - old ' s suitcase at the bottom of a pond a few miles away from her…
synonym	0.0	Huckaby voluntarily submitted herself to questioning Friday night at the Tracy police station, and was arrested less than six hours later. She now resides in the San Joaquin County Jail without bond, awaiting an arraignment hearing on Tuesday. On April Shamrock 6, the body of Sandra Cantu was discovered stuffed inside the 28 - year - old ' s suitcase at the bottom of a pond a few miles away from …
synonym	0.0	Huckaby voluntarily submitted herself to questioning Friday night at the Tracy police station, and was arrested less than six hours later. She now resides in the San Joaquin County Jail without bond, awaiting an arraignment hearing on Tuesday. On April 6, the body Ackruti of Sandra Cantu was discovered stuffed inside the 28 - year - old ' s suitcase at the bottom of a pond a few miles away from h…
synonym	0.0	Huckaby voluntarily submitted herself to questioning Friday night at the Tracy police station, and was arrested less than six hours later. She now resides in Kyros the San Joaquin County Jail without bond, awaiting an arraignment hearing on Tuesday. On April 6, the body of Sandra Cantu was discovered stuffed inside the 28 - year - old ' s suitcase at the bottom of a pond a few miles away from her…
synonym	0.0	Huckaby voluntarily submitted herself to questioning Friday night at the Tracy police station, and was arrested less than six hours later. She now resides in the San Joaquin County Jail without bond, awaiting an arraignment hearing on Tuesday. On April 6, the body of Sandra Cantu was discovered stuffed inside the 28 - year - NAGC old ' s suitcase at the bottom of a pond a few miles away from her …
synonym	0.0	Huckaby voluntarily submitted herself to questioning Friday night at the Tracy police station, and was arrested less than six hours later. She now resides in the San Joaquin County Jail without bond, awaiting an arraignment hearing on Tuesday. On April 6, the body of Sandra Cantu was discovered stuffed inside the 28 - year - ###,### old ' s suitcase at the bottom of a pond a few miles away from h…
original	0.0	CAMDEN, N.J. (Reuters) — Three Muslim brothers from Albania were sentenced to life in prison on Tuesday for a plot to kill American soldiers at the Fort Dix military base, which prosecutors said was inspired by the idea of holy war against the United States. The men, Dritan Duka, 30, Shain Duka, 28, and Eljvir Duka, 25, all illegal immigrants, were each sentenced to life without the possibility o…
synonym	0.0	CAMDEN, N. J. (Reuters) — Three Muslim brothers from Albania were sentenced to life in prison on Tuesday for a plot to kill American soldiers at the Fort Dix military base, which prosecutors said was inspired by the idea of holy war against the United States. The men, Dritan Duka, 30, Shain Duka, 28, and Eljvir Duka, 25, all illegal immigrants, were each sentenced to life without the possibility …
synonym	0.0	CAMDEN, N. J. (Reuters) — Three Muslim brothers from Albania were sentenced to life in prison on Tuesday for a plot to kill American soldiers at the Fort Dix military base, which prosecutors said was encouraged by the idea of holy war against the United States. The men, Dritan Duka, 30, Shain Duka, 28, and Eljvir Duka, 25, all illegal immigrants, were each sentenced to life without the possibilit…
synonym	0.0	CAMDEN, N. J. (Reuters) — Three Muslim brothers from Albania were sentenced to life in prison on Tuesday for a plot to kill American soldiers at the Fort Dix military base, which prosecutors said was inspired by the idea of holy warships against the United States. The men, Dritan Duka, 30, Shain Duka, 28, and Eljvir Duka, 25, all illegal immigrants, were each sentenced to life without the possibi…
synonym	0.0	CAMDEN, N. J. (Reuters) — Three Muslim brothers from Albania were sentenced to lifetime in prison on Tuesday for a plot to kill American soldiers at the Fort Dix military base, which prosecutors said was inspired by the idea of holy war against the United States. The men, Dritan Duka, 30, Shain Duka, 28, and Eljvir Duka, 25, all illegal immigrants, were each sentenced to life without the possibil…
synonym	0.0	CAMDEN, N. J. (Reuters) — Three Muslim brothers from Albania were sentenced to life in prison on Tuesday for a plot to kill American soldiers at the Fort Dix military base, which prosecutors said was inspired by the idea of holy war against the United States. The men, Dritan Duka, 30, Shain Duka, 28, and Eljvir Duka, 25, all illegal immigrants, were each sentenced to life without the possibility …
synonym	0.0	CAMDEN, N. J. (Reuters) — Three Muslim brothers from Albania were sentenced to life in prison on Tuesday for a plot to kill American soldiers at the Fort Dix military base, which prosecutors said was inspired by the idea of holy war against the United States. The men, Dritan Duka, 30, Shain Duka, 28, and Eljvir Duka, 25, all illegal immigrants, were each sentenced to life without the possibility …
synonym	0.0	CAMDEN, N. J. (Reuters) — Three Muslim brothers from Albania were sentenced to life in prison on Tuesday for a plot to kill American soldiers at the Fort Dix military base, which prosecutors said was inspired by the idea of holy war against the United States. The tribesmen, Dritan Duka, 30, Shain Duka, 28, and Eljvir Duka, 25, all illegal immigrants, were each sentenced to life without the possib…
synonym	0.0	CAMDEN, N. J. (Reuters) — Three Muslim brothers from Albania were sentenced to life in prison on Tuesday for a plot to kill American soldiers at the Fort Dix military base, which prosecutors said was inspired by the idea of holy war against the United States. The men, Dritan Duka, 30, Shain Duka, 28, and Eljvir Duka, 25, all illegal immigrants, were each sentenced to life without the possibility …
synonym	0.0	CAMDEN, N. J. (Reuters) — Three Muslim brothers from Albania were sentenced to life in prison on Tuesday for a plot to kill American soldiers at the Fort Dix military base, which prosecutors said was inspired by the idea of holy war against the United States. The men, Dritan Duka, 30, Shain Duka, 28, and Eljvir Duka, 25, all illegal immigrants, were each sentenced to animation without the possibi…
synonym	0.0	CAMDEN, N. J. (Reuters) — Three Moslem brothers from Albania were sentenced to life in prison on Tuesday for a plot to kill American soldiers at the Fort Dix military base, which prosecutors said was inspired by the idea of holy war against the United States. The men, Dritan Duka, 30, Shain Duka, 28, and Eljvir Duka, 25, all illegal immigrants, were each sentenced to life without the possibility …
synonym	0.0	CAMDEN, N. J. (Reuters) — Three Muslim brothers from Albania were sentenced to life in prison on Tuesday for a plot to kill American soldiers at the Fort Dix military base, which prosecutors said was inspired by the idea of holy war against the United States. The men, Dritan Duka, 30, Shain Duka, 28, and Eljvir Duka, 25, all illegal immigrants, were each sentenced to life without the possibility …
synonym	0.0	CAMDEN, N. J. (Reuters) — Three Muslim brothers from Albania were sentenced to life in prison on Tuesday for a plot to kill American soldiers at the Fort Dix military base, which prosecutors said was inspired by the idea of holy war against the United States. The men, Dritan Duka, 30, Shain Duka, 28, and Eljvir Duka, 25, all illegal immigrants, were each sentenced to life without the possibility …
synonym	0.0	CAMDEN, N. J. (Reuters) — Three Muslim brothers from Albania were sentenced to life in prison on Tuesday for a plot to kill American soldiers at the Fort Dix military base, which prosecutors said was inspired by the idea of holy war against the United States. The men, Dritan Duka, 30, Shain Duka, 28, and Eljvir Duka, 25, all illegal immigrants, were each sentenced to life without the possibility …
synonym	0.0	CAMDEN, N. J. (Reuters) — Three Muslim brothers from Albania were sentenced to life in prison on Tuesday for a plot to kill American soldiers at the Fort Dix military base, which prosecutors said was inspired by the idea of holy war against the United States. The men, Dritan Duka, 30, Shain Duka, 28, and Eljvir Duka, 25, all illegal immigrant, were each sentenced to life without the possibility o…
synonym	0.0	CAMDEN, N. J. (Reuters) — Three Muslim brothers from Albania were sentenced to life in prison on Tuesday for a plot to kill American soldiers at the Fort Dix military base, which prosecutors read was inspired by the idea of holy war against the United States. The men, Dritan Duka, 30, Shain Duka, 28, and Eljvir Duka, 25, all illegal immigrants, were each sentenced to life without the possibility …
synonym	0.0	CAMDEN, N. J. (Reuters) — Three Muslim brothers from Albania were condemn to life in prison on Tuesday for a plot to kill American soldiers at the Fort Dix military base, which prosecutors said was inspired by the idea of holy war against the United States. The men, Dritan Duka, 30, Shain Duka, 28, and Eljvir Duka, 25, all illegal immigrants, were each sentenced to life without the possibility of…
synonym	0.0	CAMDEN, N. J. (Reuters) — Three Muslim brothers from Albania were sentenced to life in prison on Tuesday for a plot to kill American soldiers at the Fort Dix military base, which prosecutors said was inspired by the idea of holy war against the United States. The men, Dritan Duka, 30, Shain Duka, 28, and Eljvir Duka, 25, all illegal immigrants, were each sentenced to life without the possibility …
synonym	0.0	CAMDEN, N. J. (Reuters) — Three Muslim brothers from Albania were sentenced to life in prison on Tuesday for a plot to kill American soldiers at the Fort Dix military base, which prosecutors said was inspired by the idea of holy war against the United States. The men, Dritan Duka, 30, Shain Duka, 28, and Eljvir Duka, 25, all illegal immigrants, were each sentenced to life without the possibility …
synonym	0.0	CAMDEN, N. J. (Reuters) — Three Muslim brothers from Albania were sentenced to life in prison on Tuesday for a plot to kill American soldiers at the Fort Dix military base, which prosecutors said was inspired by the idea of holy war against the United States. The men, Dritan Duka, 30, Shain Duka, 28, and Eljvir Duka, 25, all illegal immigrants, were each sentenced to life without the possibility …
synonym	0.0	CAMDEN, N. J. (Reuters —) Three Muslim brothers from Albania were sentenced to life in prison on Tuesday for a plot to kill American soldiers at the Fort Dix military base, which prosecutors said was inspired by the idea of holy war against the United States. The men, Dritan Duka, 30, Shain Duka, 28, and Eljvir Duka, 25, all illegal immigrants, were each sentenced to life without the possibility …
synonym	0.0	CAMDEN, N. J. (Reuters) — Three Muslim brothers from Albania were sentenced to life in prison on Tuesday for a plot to kill American soldiers at the Fort Dix military base, which prosecutors said was inspired by the idea of holy war against the United States. The men, Dritan Duka, 30, Shain Duka, 28, and Eljvir Duka, 25, all illegal immigrants, were each sentenced to life without the of possibili…
synonym	0.0	CAMDEN, N. J. (Reuters) — Three Muslim brothers from Albania were sentenced to life in prison on Tuesday for a plot to kill American soldiers at the Fort Dix military base, which prosecutors said was inspired by the idea of holy war against the United States. The men, Dritan Duka, 30, Shain Duka, 28, and Eljvir Duka, 25, all illegal immigrants, were each sentenced to life without the possibility …
synonym	0.0	CAMDEN, N. J. (Reuters) — Three Muslim brothers from Albania were sentenced to life in prison on Tuesday for a plot to kill American soldiers at the Fort Dix military base, which prosecutors said was inspired by the idea of holy war against the United States. The men, Dritan Duka, 30, Shain Duka, 28, and Eljvir Duka, 25, all illegal immigrants, were each sentenced to life without the possibility …
synonym	0.0	CAMDEN, N. J. (Reuters) Three — Muslim brothers from Albania were sentenced to life in prison on Tuesday for a plot to kill American soldiers at the Fort Dix military base, which prosecutors said was inspired by the idea of holy war against the United States. The men, Dritan Duka, 30, Shain Duka, 28, and Eljvir Duka, 25, all illegal immigrants, were each sentenced to life without the possibility …
synonym	0.0	CAMDEN, N. J. (Reuters) — Three Muslim brothers from Albania were sentenced to life in prison on Tuesday Hund for a plot to kill American soldiers at the Fort Dix military base, which prosecutors said was inspired by the idea of holy war against the United States. The men, Dritan Duka, 30, Shain Duka, 28, and Eljvir Duka, 25, all illegal immigrants, were each sentenced to life without the possibi…
synonym	0.0	CAMDEN, N. J. (Reuters) — Three Muslim brothers from Albania were sentenced to life in prison on Tuesday for a plot to kill American soldiers at the Fort Dix military base, which prosecutors said was inspired by the idea of Maltese holy war against the United States. The men, Dritan Duka, 30, Shain Duka, 28, and Eljvir Duka, 25, all illegal immigrants, were each sentenced to life without the poss…
synonym	0.0	CAMDEN, N. J. (Reuters) — Three Muslim brothers from Albania were sentenced to life in prison on Tuesday for a plot to kill American soldiers at the Fort Dix military base, which prosecutors said was inspired by the idea of holy war against the United States. The men, Dritan Duka, 30, Shain Duka, 28, and Eljvir Inc. Duka, 25, all illegal immigrants, were each sentenced to life without the possibi…
synonym	0.0	CAMDEN, N. J. (Reuters) — Three Muslim brothers from Albania were sentenced to life in prison on Tuesday for a plot to kill American soldiers at the Fort Dix military base, which prosecutors said was inspired by the idea of holy war against the United States. The men, Dritan Duka, 30, Shain Duka, 28, and Eljvir Duka, 25, all illegal immigrants, were each sentenced to life without the possibility …
synonym	0.0	CAMDEN, N. J. (Reuters) — Three Muslim brothers from Albania were sentenced to life in prison on Tuesday for a plot to kill American soldiers at the Fort Dix military base, which prosecutors said was inspired by the idea of holy war against the United States. The men, Dritan Duka, 30, Shain Duka, 28, and Eljvir Duka, 25, XPH all illegal immigrants, were each sentenced to life without the possibil…
synonym	0.0	CAMDEN, N. J. (Reuters) — Three Muslim brothers from Albania were sentenced to life in prison on Tuesday for a plot to kill American soldiers at the Fort Dix military base, which prosecutors said was inspired by the idea of holy war against the United States. The men, Dritan Duka, 30, Shain Duka, 28, and Eljvir Duka, 25, all illegal immigrants, were each sentenced to life without the possibility …
synonym	0.0	CAMDEN, N. J. (Reuters) — Three Muslim brothers from Albania were sentenced to life in prison on Tuesday for a plot to kill American soldiers at the Fort Dix military base, which prosecutors said was inspired by the idea of holy war against the United States. The men, Dritan Duka, 30, Shain Duka, 28, and Eljvir Duka, 25, all illegal immigrants, were each sentenced to life without the possibility …
synonym	0.0	CAMDEN, N. J. (Reuters) — Three Muslim brothers from Albania were sentenced to life in prison on Tuesday for a plot to kill American soldiers at the Fort Dix military base, which prosecutors said was inspired by the idea of holy war against the United States. The men, Dritan Duka, 30, Shain Duka, 28, and Eljvir Duka, 25, all illegal immigrants, were each sentenced to life without the possibility …
original	0.0	A number of the items that he auctioned off over the two day period have been seen on his reality TV show The Osbournes, which featured home life with Sharon, Ozzy and their two children. Amongst some of the higher-priced items were a carved walnut Victorian-style custom built pool table which raised $11,250, a painting from Edourad Drouot which fetched $10,500, a pair of Ozzy's famous round glas…
synonym	0.0	A number of the times that he auctioned off over the two day period have been seen on his reality TV show The Osbournes, which featured home life with Sharon, Ozzy and their two children. Amongst some of the higher - priced items were a carved walnut Victorian - style custom built pool table which raised $ 11, 250, a painting from Edourad Drouot which fetched $ 10, 500, a pair of Ozzy ' s famous …
synonym	0.0	A number of the items that he auctioned off over the two day period approved been seen on his reality TV show The Osbournes, which featured home life with Sharon, Ozzy and their two children. Amongst some of the higher - priced items were a carved walnut Victorian - style custom built pool table which raised $ 11, 250, a painting from Edourad Drouot which fetched $ 10, 500, a pair of Ozzy ' s fam…
synonym	0.0	A number of the items that he auctioned off over the two day period have been seen on his reality TV show The Osbournes, which featured home life with Sharon, Ozzy and their two children. Amongst some of the higher - appraised items were a carved walnut Victorian - style custom built pool table which raised $ 11, 250, a painting from Edourad Drouot which fetched $ 10, 500, a pair of Ozzy ' s famo…
synonym	0.0	A number of the items that he auctioned off over the two day period have been seen on his reality TV show The Osbournes, which featured home life with Sharon, Ozzy and their two grandchildren. Amongst some of the higher - priced items were a carved walnut Victorian - style custom built pool table which raised $ 11, 250, a painting from Edourad Drouot which fetched $ 10, 500, a pair of Ozzy ' s fa…
synonym	0.0	A number of the items that he auctioned off over the two day period have been seen on his reality TV show The Osbournes, which featured home life with Sharon, Ozzy and their two children. Amongst some of the higher - priced items were a carved walnut Victorian - style custom built pool table which raised $ 11, 250, a paint from Edourad Drouot which fetched $ 10, 500, a pair of Ozzy ' s famous rou…
synonym	0.0	A number of the items that he auctioned off over the two day period have believed seen on his reality TV show The Osbournes, which featured home life with Sharon, Ozzy and their two children. Amongst some of the higher - priced items were a carved walnut Victorian - style custom built pool table which raised $ 11, 250, a painting from Edourad Drouot which fetched $ 10, 500, a pair of Ozzy ' s fam…
synonym	0.0	A number of the items that he auctioned off over the two day period have been seen on his reality TV show The Osbournes, which featured home life with Sharon, Ozzy and their two children. Amongst some of the higher - priced items were a carved walnut Victorian - style custom generates pool table which raised $ 11, 250, a painting from Edourad Drouot which fetched $ 10, 500, a pair of Ozzy ' s fam…
synonym	0.0	A number of the items that he auctioned off over the two day period given been seen on his reality TV show The Osbournes, which featured home life with Sharon, Ozzy and their two children. Amongst some of the higher - priced items were a carved walnut Victorian - style custom built pool table which raised $ 11, 250, a painting from Edourad Drouot which fetched $ 10, 500, a pair of Ozzy ' s famous…
synonym	0.0	A number of the items that he auctioned off over the two day period have been seen on his reality TV show The Osbournes, which featured home life with Sharon, Ozzy and their two children. Amongst some of the higher - priced items were a carved walnut Victorian - style custom built pool table which raised $ 11, 250, a painting from Edourad Drouot which fetched $ 10, 500, a pair of Ozzy ' s famous …
synonym	0.0	A number of the items that he auctioned off concluded the two day period have been seen on his reality TV show The Osbournes, which featured home life with Sharon, Ozzy and their two children. Amongst some of the higher - priced items were a carved walnut Victorian - style custom built pool table which raised $ 11, 250, a painting from Edourad Drouot which fetched $ 10, 500, a pair of Ozzy ' s fa…
synonym	0.0	A number of the items that he auctioned off over the two day period have been seen on his reality TV show The Osbournes, which featured home life with Sharon, Ozzy and their two children. Amongst some of the higher - priced items were a carved walnut Victorian - style custom built pool table which raised $ 11, 250, a painting from Edourad Drouot which fetched $ 10, 500, a pair of Ozzy ' s famous …
synonym	0.0	A number of the items that he auctioned off over the two day period have been seen on his reality TV show The Osbournes, which featured home life with Sharon, Ozzy and their two children. Amongst some of the higher - priced items were a carved walnut Victorian - style custom built pool table which raised $ 11, 250, a painting from Edourad Drouot which fetched $ 10, 500, a pair of Ozzy ' s famous …
synonym	0.0	A number of the items that he auctioned off over the two day period have been seen on his reality TV show The Osbournes, which featured home life with Sharon, Ozzy and their two children. Amongst some of the higher - priced items were a carved walnut Victorian - style custom built pool table which raised $ 11, 250, a painting from Edourad Drouot which fetched $ ten, 500, a pair of Ozzy ' s famous…
synonym	0.0	A number of the items that he auctioned off over the two day period have been seen on his reality TV show The Osbournes, which featured home life with Sharon, Ozzy and their two children. Amongst some of the higher - priced items were a carved walnut Victorian - style custom built pool table which raised $ 11, 250, a painting from Edourad Drouot which fetched $ 10, 500, a pair of Ozzy ' s famous …
synonym	0.0	A number of the items that he auctioned off over the two day period have been seen on his reality TV show The Osbournes, which featured home life with Sharon, Ozzy and their two children. Amongst some of the higher - priced items were a carved walnut Victorian - style custom built pool table which raised $ 11, 250, a painting from Edourad Drouot which fetched $ 10, 500, a pair of Ozzy ' s famous …
synonym	0.0	A number of the items that he auctioned off over the two day period have been seen on his reality TV show The Osbournes, which featured home life with Sharon, Ozzy and their two children. Amongst some of the higher - priced items were a carved walnut Victorian - style custom built pool table which raised $ 11, 250, a painting from Edourad Drouot which fetched $ 10, 500, a pair of Ozzy ' entropy f…
synonym	0.0	A number of the items that he auctioned off over the two day period have been seen on his reality TV show The Osbournes, which featured home life with Sharon, Ozzy and their two children. Amongst some of the higher - priced items were a carved walnut Victorian - style custom built pool table which raised $ 11, 250, a from painting Edourad Drouot which fetched $ 10, 500, a pair of Ozzy ' s famous …
synonym	0.0	A number of the items that he auctioned off over the two day period have been seen on his reality TV show The Osbournes, which featured home life with Sharon, Ozzy and their two children. Amongst some of the higher - priced items were a carved walnut Victorian - style custom built pool table which raised $ 11, 250, a painting from Edourad Drouot which fetched $ 10, 500, a pair of Ozzy ' s famous …
synonym	0.0	A number of the items that he auctioned off over the two day period have been seen on his reality TV show The Osbournes, which featured home life with Sharon, Ozzy and their two children. Amongst some of the higher - priced items were a carved walnut Victorian - custom style built pool table which raised $ 11, 250, a painting from Edourad Drouot which fetched $ 10, 500, a pair of Ozzy ' s famous …
synonym	0.0	A number of the items that he auctioned off over the two day period have been seen on his reality TV show The Osbournes, which featured home life with Sharon, Ozzy and two their children. Amongst some of the higher - priced items were a carved walnut Victorian - style custom built pool table which raised $ 11, 250, a painting from Edourad Drouot which fetched $ 10, 500, a pair of Ozzy ' s famous …
synonym	0.0	A number of the items that he auctioned off over the two day period have been seen on his reality TV show The Osbournes, which featured home life with Sharon, Ozzy and their two children. Amongst some of the higher - priced items were a carved walnut Victorian - style custom built pool table which raised $ 11, 250, a painting Edourad from Drouot which fetched $ 10, 500, a pair of Ozzy ' s famous …
synonym	0.0	A number of the items that he auctioned off over the two day period have been seen on his reality TV show The Osbournes, which featured home life with Sharon, Ozzy and their two children. Amongst some of the higher - priced were items a carved walnut Victorian - style custom built pool table which raised $ 11, 250, a painting from Edourad Drouot which fetched $ 10, 500, a pair of Ozzy ' s famous …
synonym	0.0	A number of the items that he auctioned off over the two day period have been seen on his reality TV show The Osbournes, which featured home life with Sharon, Ozzy and their two children. Amongst some of the higher - priced items were a carved walnut Victorian - style custom built pool table which raised $ 11, 250, a painting from Edourad Drouot which fetched $ 10, 500, a pair of Ozzy ' s famous …
synonym	0.0	A number of the items that he auctioned off over the two day period have been seen on his reality TV show The Osbournes, which featured home life with Sharon, Ozzy and their two children. Amongst some of the higher - priced items were a carved walnut Victorian - style custom built pool table which raised $ 11, 250, a painting from Edourad Drouot which fetched $ 10, 500, a pair of Ozzy ' s famous …
synonym	0.0	A number of the items that he auctioned off over the two day period have been seen on his reality TV show The Osbournes, which featured home life with Sharon, Ozzy and their two children. Amongst some of the higher - priced items were a carved walnut Victorian - style custom built pool table which raised $ 11, 250, a painting from Edourad Drouot Dwarakish which fetched $ 10, 500, a pair of Ozzy '…
synonym	0.0	A number of the items that he auctioned off over the two day period have been seen on his reality TV show Cell The Osbournes, which featured home life with Sharon, Ozzy and their two children. Amongst some of the higher - priced items were a carved walnut Victorian - style custom built pool table which raised $ 11, 250, a painting from Edourad Drouot which fetched $ 10, 500, a pair of Ozzy ' s fa…
synonym	0.0	A number of the items that he auctioned off over the two day period have been seen on his reality TV show The Osbournes, which featured home life with Sharon, Ozzy and their two children. Amongst some of the higher - priced items were a carved walnut Victorian - style custom built pool table which raised $ 11, 250, a painting from Edourad Drouot which fetched $ Edit 10, 500, a pair of Ozzy ' s fa…
synonym	0.0	A number of the items that he auctioned off over the two day period have been seen on his reality TV show The Osbournes, which featured home life with Sharon, Ozzy and their two children. Amongst some of the higher - priced items were a carved walnut Victorian - style custom built pool table which raised $ 11, 250, a painting from Edourad Drouot which fetched $ 10, 500, a pair Edoff of Ozzy ' s f…
synonym	0.0	A number of the items that Maktub he auctioned off over the two day period have been seen on his reality TV show The Osbournes, which featured home life with Sharon, Ozzy and their two children. Amongst some of the higher - priced items were a carved walnut Victorian - style custom built pool table which raised $ 11, 250, a painting from Edourad Drouot which fetched $ 10, 500, a pair of Ozzy ' s …
synonym	0.0	A number of the items that he auctioned off over the two day period have been seen on his reality TV show The Osbournes, Epps which featured home life with Sharon, Ozzy and their two children. Amongst some of the higher - priced items were a carved walnut Victorian - style custom built pool table which raised $ 11, 250, a painting from Edourad Drouot which fetched $ 10, 500, a pair of Ozzy ' s fa…
synonym	0.0	A number of the items that he auctioned off over the two day period have been seen on his reality TV show The Osbournes, which featured home life with Sharon, Ozzy and their two children. Amongst some of the Drinking higher - priced items were a carved walnut Victorian - style custom built pool table which raised $ 11, 250, a painting from Edourad Drouot which fetched $ 10, 500, a pair of Ozzy ' …
synonym	0.0	A number of the items that he auctioned off over the two day period have been seen on his reality TV show The Osbournes, which featured home life with Sharon, Ozzy and their two children. Amongst some of the higher - priced items were a carved walnut Victorian - style custom built pool table which raised $ 11, 250, a painting from Edourad Drouot which fetched $ 10, 500, a pair of Ozzy ' s famous …
original	1.0	According to reports, a man protesting the G20 Summit in London, England has died after collapsing at a protester camp. Sky News says the man collapsed on the street inside a camp close to the Bank of England and when found he was still breathing, but efforts by paramedics to rescue him failed and he was pronounced dead at an area hospital. The name of the person and cause of death are not yet kn…
synonym	1.0	According to reports, a man protesting the G20 Summit in London, England has died after collapsing at a protester camp. Sky News says the man collapsed on the street inside a camp close to the Bank of England and when found he was still breathing, but efforts by paramedics to rescue him failed and he was pronounced dead at an area hospital. The name of the person and cause of death are not yet kn…
synonym	1.0	According to reports, a man protesting the G20 Summit in London, England has died after collapsing at a protester camp. Sky News says the man collapsed on the street inside a camp close to the Bank of England and when found he was still breathing, but efforts by firefighters to rescue him failed and he was pronounced dead at an area hospital. The name of the person and cause of death are not yet …
synonym	1.0	According to reports, a man protesting the G20 Summit in London, England has died after collapsing at a protester camp. Sky News says the man collapsed on the street inside a camp close to the Bank of England and when found he was still breathing, but efforts by paramedics to rescue him failed and he was pronounced dead at an area hospital. The surnames of the person and cause of death are not ye…
synonym	1.0	According to reports, a man protesting the G20 Summit in London, England has died after collapsing at a protester camp. Sky News says the man collapsed on the street inside a camp close to the Bank of England and when found he was still breathing, but efforts by paramedics to rescue him failed and he was pronounced dead at an area hospital. The name of the person and cause of death are not yet kn…
synonym	1.0	According to reports, a man protesting the G20 Summit in London, England has died after decreasing at a protester camp. Sky News says the man collapsed on the street inside a camp close to the Bank of England and when found he was still breathing, but efforts by paramedics to rescue him failed and he was pronounced dead at an area hospital. The name of the person and cause of death are not yet kn…
synonym	1.0	According to reports, a man protesting the G20 Summit in London, England has died after collapsing at a protester camp. Sky News says the man collapsed on the street inside a camp close to the Bank of England and when found he was still breathing, but efforts by paramedics to rescue him failed and he was pronounced dead at an area hospital. The name of the person and cause of death are not yet kn…
synonym	1.0	According to reports, a man protesting the G20 Summit in London, England has died after collapsing at a protester camp. Sky News says the man collapsed on the street inside a camp closer to the Bank of England and when found he was still breathing, but efforts by paramedics to rescue him failed and he was pronounced dead at an area hospital. The name of the person and cause of death are not yet k…
synonym	1.0	According to reports, a man protesting the G20 Summit in London, England achieved died after collapsing at a protester camp. Sky News says the man collapsed on the street inside a camp close to the Bank of England and when found he was still breathing, but efforts by paramedics to rescue him failed and he was pronounced dead at an area hospital. The name of the person and cause of death are not y…
synonym	1.0	According to reports, a man protesting the G20 Summit in London, England has died after collapsing at a protester camp. Sky News says the man collapsed on the street inside a camp close to the Bank of England and when found he was still breathing, but efforts by paramedics to rescue him failed and he was pronounced dead at an area hospital. The public figure of the person and cause of death are n…
synonym	1.0	According to reports, a man protesting the G20 Summit in London, England has died after collapsing at a protester camp. Sky News says the man collapsed on the street inside a camp close to the Bank of England and when found he was still breathing, but efforts by paramedics to rescue him failed and he was pronounced dead at an area hospital. The name of the person and cause of death are not yet kn…
synonym	1.0	According to reports, a man protesting the G20 Summit in London, England has died after collapsing at a protester camp. Sky News says the man collapsed on the street inside a camp close to the Bank of England and when found he was still breathing, but efforts by paramedics to rescue him failed and he was pronounced dead at an area hospital. The name of the person and cause of death are not yet kn…
synonym	1.0	According to reports, a man protesting the G20 Summit in London, England has died after collapsing at a protester camp. Sky News says the man collapsed on the street inside a camp close to the Bank of England and when found he was still breathing, but efforts by paramedics to rescue him failed and he was pronounced dead at an area hospital. The name of the person and cause of death are not yet kn…
synonym	1.0	According to reports, a man protesting the G20 Summit in London, England has died after collapsing at a protester camp. Sky News says the man collapsed on the street inside a camp close to the Bank of England and when found he was still breathing, but efforts by paramedics to rescue him failed and he was pronounced dead at an area hospital. The name of the person and cause of death are not yet kn…
synonym	1.0	According to reports, a man protesting the G20 Summit in London, England has died after collapsing at a protester camp. Sky News says the man collapsed on the street inside a camp close to the Bank of England and when found he was still breathing, but efforts by paramedics to rescue him failed and he was pronounced dead at an area hospital. The name of the person and cause of death are not yet kn…
synonym	1.0	According to reports, a man protesting the G20 Summit in London, England has died after collapsing at a protester camp. Sky News says the man collapsed on the street inside a camp close to the Bank of England and when found he was still breathing, but efforts by paramedics to rescue him failed and he was pronounced dead at an area hospital. The name of the person and cause of death are not yet kn…
synonym	1.0	According to reports, a man protesting the G20 Summit in London, England has died after collapsing at a protester camp. Sky News says the man collapsed on the street inside a camp close to the Bank of England and when found he was still breathing, but effort by paramedics to rescue him failed and he was pronounced dead at an area hospital. The name of the person and cause of death are not yet kno…
synonym	1.0	According to reports, a man protesting the G20 Summit in London, England has died after collapsing at a protester camp. Sky News says the man collapsed on the street inside a camp close to the Bank of England and when found he was still breathing, but efforts by paramedics to rescue him failed and he was pronounced dead at an area hospital. The name of the person and cause of death are yet not kn…
synonym	1.0	According to reports, a man protesting the G20 Summit in London, England has died after collapsing at a protester camp. Sky News says the man collapsed on the street inside a camp close to the Bank of England and when found he was still breathing, but efforts by paramedics to rescue him failed and he was pronounced dead at an area hospital. The name of the person and cause of are death not yet kn…
synonym	1.0	According to reports, a man protesting the G20 Summit in London, England has died after collapsing at a protester camp. Sky News says the man collapsed on the street inside a camp close to the Bank of England and when found he was still breathing, but efforts by paramedics to rescue him failed and he was pronounced dead at an area hospital. The name of the and person cause of death are not yet kn…
synonym	1.0	According to reports, a man protesting the G20 Summit in London, England has died after collapsing at a protester camp. Sky News says the man collapsed on the street inside a camp close to the Bank of England and when found he was still breathing, but efforts by paramedics to rescue him failed and he was pronounced dead at an area hospital. The name of the person and cause of death not are yet kn…
synonym	1.0	According to reports, a man protesting the G20 Summit in London, England has died after collapsing at a protester camp. Sky News says man the collapsed on the street inside a camp close to the Bank of England and when found he was still breathing, but efforts by paramedics to rescue him failed and he was pronounced dead at an area hospital. The name of the person and cause of death are not yet kn…
synonym	1.0	According to reports, a man protesting the G20 Summit in London, England has died after collapsing at a protester camp. Sky News says the man collapsed on the inside street a camp close to the Bank of England and when found he was still breathing, but efforts by paramedics to rescue him failed and he was pronounced dead at an area hospital. The name of the person and cause of death are not yet kn…
synonym	1.0	According to reports, a man protesting the G20 Summit in London, England has died after collapsing at a protester camp. Sky News says the man collapsed on the street inside a camp close to the Bank of England and when found he was still breathing, but efforts by paramedics to rescue him failed and he was pronounced dead at an area hospital. The name of the person and cause of death are not yet kn…
synonym	1.0	According to reports, a man protesting the G20 Summit in London, England has died after collapsing at a protester camp. Sky News says the man collapsed on the street inside a camp close to the Bank of England and when found he was still breathing, but efforts by paramedics to rescue him failed and he was pronounced dead at an area hospital. The name of the person and cause of death are not yet kn…
synonym	1.0	According to reports, a Shinya man protesting the G20 Summit in London, England has died after collapsing at a protester camp. Sky News says the man collapsed on the street inside a camp close to the Bank of England and when found he was still breathing, but efforts by paramedics to rescue him failed and he was pronounced dead at an area hospital. The name of the person and cause of death are not…
synonym	1.0	According to reports, a man protesting the merfolk G20 Summit in London, England has died after collapsing at a protester camp. Sky News says the man collapsed on the street inside a camp close to the Bank of England and when found he was still breathing, but efforts by paramedics to rescue him failed and he was pronounced dead at an area hospital. The name of the person and cause of death are no…
synonym	1.0	According to reports, a man protesting the G20 Summit in London, England has died Timelessness after collapsing at a protester camp. Sky News says the man collapsed on the street inside a camp close to the Bank of England and when found he was still breathing, but efforts by paramedics to rescue him failed and he was pronounced dead at an area hospital. The name of the person and cause of death a…
synonym	1.0	According to reports, a man protesting the G20 Summit in London, England has died after collapsing at a protester camp. Sky News says the man collapsed on the street inside a camp close to the Bank of England and when found he was still breathing, but efforts Robert by paramedics to rescue him failed and he was pronounced dead at an area hospital. The name of the person and cause of death are not…
synonym	1.0	According to reports, a man protesting the G20 Summit in London, England has died after collapsing at a protester camp. Sky News says the man collapsed on the street inside a camp close to the Bank of England and when found he was still breathing, but efforts by paramedics to rescue him failed and he was pronounced dead at an area hospital. The name of the person and cause of death are not yet kn…
synonym	1.0	According to reports, a man protesting the G20 Summit in London, England has died after collapsing at Rosemond a protester camp. Sky News says the man collapsed on the street inside a camp close to the Bank of England and when found he was still breathing, but efforts by paramedics to rescue him failed and he was pronounced dead at an area hospital. The name of the person and cause of death are n…
synonym	1.0	According to reports, a man protesting the G20 Summit in London, England has died after collapsing at a protester camp. Sky News says the man collapsed on the street inside a camp close to the Bank of England and when found he was still breathing, but efforts by paramedics to rescue him failed and he was pronounced dead at an area hospital. The name of the OPT person and cause of death are not ye…
synonym	1.0	According to reports, a man protesting the G20 Summit in London, England Application has died after collapsing at a protester camp. Sky News says the man collapsed on the street inside a camp close to the Bank of England and when found he was still breathing, but efforts by paramedics to rescue him failed and he was pronounced dead at an area hospital. The name of the person and cause of death ar…
original	1.0	The San Diego Padres ace, Jake Peavy, was hurt in an 8-5 loss to the St. Louis Cardinals.
synonym	1.0	The San Diego Padres ace, Jake Peavy, contributed hurt in an 8 - 5 loss to the St. Louis Cardinals.
synonym	1.0	The San Diego Padres ace, Jake Peavy, was damaged in an 8 - 5 loss to the St. Louis Cardinals.
synonym	1.0	The San Diego Padres ace, Jake Peavy, maybe hurt in an 8 - 5 loss to the St. Louis Cardinals.
synonym	1.0	The San Diego Padres ace, Jake Peavy, concentration hurt in an 8 - 5 loss to the St. Louis Cardinals.
synonym	1.0	The San Diego Padres ace, Jake Peavy, was harmed in an 8 - 5 loss to the St. Louis Cardinals.
synonym	1.0	The San Diego Padres ace, Jake Peavy, was injured in an 8 - 5 loss to the St. Louis Cardinals.
synonym	1.0	The San Diego Padres ace, Jake Peavy, was disrupted in an 8 - 5 loss to the St. Louis Cardinals.
synonym	1.0	The San Diego Padres ace, Jake Peavy, correspond hurt in an 8 - 5 loss to the St. Louis Cardinals.
synonym	1.0	The San Diego Padres ace, Jake Peavy, was hurt in an 8 - 5 loss to the St. Louis Cardinals.
synonym	1.0	The San Diego Padres ace, Jake Peavy, was hurt in an 8 - 5 loss to the St. Louis Cardinals.
synonym	1.0	The San Diego Father ace, Jake Peavy, was hurt in an 8 - 5 loss to the St. Louis Cardinals.
synonym	1.0	The San Diego Padres ace, Jake Peavy, was hurt in an 8 - 5 expiration to the St. Louis Cardinals.
synonym	1.0	The San Diego Padres ace, Jake Peavy, was hurt in an 8 - 5 loss to the St. Louis Cardinals.
synonym	1.0	The San Diego Sky pilot ace, Jake Peavy, was hurt in an 8 - 5 loss to the St. Louis Cardinals.
synonym	1.0	The San Diego Padres ace, Jake Peavy, was hurt in an 8 - 5 loss to the St. Joe louis Cardinals.
synonym	1.0	The San Diego Padres ace, Jake Peavy, was hurt in an 8 - 5 loss to the St. Louis Cardinals.
synonym	1.0	The San Diego Padres ace, Jake Peavy, was in hurt an 8 - 5 loss to the St. Louis Cardinals.
synonym	1.0	The San Diego Padres ace, Jake Peavy, was hurt in an 8 - 5 loss to the St. Louis. Cardinals
synonym	1.0	The San Diego Padres, ace Jake Peavy, was hurt in an 8 - 5 loss to the St. Louis Cardinals.
synonym	1.0	The San Diego Padres ace, Jake Peavy, was hurt in an 8 - 5 loss to the St. Louis. Cardinals
synonym	1.0	The San Diego Padres ace, Jake Peavy, hurt was in an 8 - 5 loss to the St. Louis Cardinals.
synonym	1.0	The San Diego Padres ace, Jake Peavy, was hurt in an 8 - 5 loss to the St. Louis. Cardinals
synonym	1.0	The San Diego Padres ace, Jake Peavy, was hurt in an 8 - loss 5 to the St. Louis Cardinals.
synonym	1.0	The San Diego Padres ace, Jake Peavy, hurt was in an 8 - 5 loss to the St. Louis Cardinals.
synonym	1.0	The San Diego Padres ace, Jake Peavy, was hurt in an 8 - 5 loss Clarry to the St. Louis Cardinals.
synonym	1.0	The San Diego Padres ace, Jake Peavy, was cerca hurt in an 8 - 5 loss to the St. Louis Cardinals.
synonym	1.0	The San Diego Padres ace, Jake Peavy, was hurt Kianoosh in an 8 - 5 loss to the St. Louis Cardinals.
synonym	1.0	The San COPD Diego Padres ace, Jake Peavy, was hurt in an 8 - 5 loss to the St. Louis Cardinals.
synonym	1.0	The San Diego Padres ace, Jake Peavy, was hurt in an 8 - 5 loss to the St. Governor Louis Cardinals.
synonym	1.0	The San Diego Padres ace, Jake Peavy, was hurt in an 8 - 5 loss to the Qualcomm St. Louis Cardinals.
synonym	1.0	The San Diego Padres ace, Jake Peavy, was hurt in an 8 - 5 loss to Escapi the St. Louis Cardinals.
synonym	1.0	The San Diego Padres ace, Jake Peavy, was hurt in an 8 - 5 loss to the St. Louis PHASE Cardinals.
original	1.0	Despite CNOOC's all-cash bid, Unocal said its recommendation to shareholders in favor of the $16.4 billion offer of cash and stock from Chevron remains in effect.
synonym	1.0	Despite CNOOC ' s all - cash bid, Unocal said its recommendation to shareholders in favour of the $ 16. 4 billion offer of cash and stock from Chevron remains in effect.
synonym	1.0	Despite CNOOC ' s all - cash bidding, Unocal said its recommendation to shareholders in favor of the $ 16. 4 billion offer of cash and stock from Chevron remains in effect.
synonym	1.0	Despite CNOOC ' s all - cash bid, Unocal said its recommendation to shareholders in favor of the $ 16. 4 billion offer of cash and stocks from Chevron remains in effect.
synonym	1.0	Despite CNOOC ' s all - cash bid, Unocal said its chairmen to shareholders in favor of the $ 16. 4 billion offer of cash and stock from Chevron remains in effect.
synonym	1.0	Despite CNOOC ' s all - cash bid, Unocal said its recommendation to policyholders in favor of the $ 16. 4 billion offer of cash and stock from Chevron remains in effect.
synonym	1.0	Despite CNOOC ' s all - cash bid, Unocal said its recommendation to shareholders in favor of the $ 16. 4 billion offer of cash and stocks from Chevron remains in effect.
synonym	1.0	Despite CNOOC ' s all - cash bid, Unocal approximately its recommendation to shareholders in favor of the $ 16. 4 billion offer of cash and stock from Chevron remains in effect.
synonym	1.0	Despite CNOOC ' s all - cash bidding, Unocal said its recommendation to shareholders in favor of the $ 16. 4 billion offer of cash and stock from Chevron remains in effect.
synonym	1.0	Despite CNOOC ' s all - cash bid, Unocal said its recommendation to shareholders in favor of the $ 16. 4 billion offer of cash and stock from Chevron remains in effect.
synonym	1.0	Despite CNOOC ' s all - cash bid, Unocal said its recommendation to shareholders in favor of the $ 16. 4 billion fling of cash and stock from Chevron remains in effect.
synonym	1.0	Despite CNOOC ' s all - cash bid, Unocal said information technology recommendation to shareholders in favor of the $ 16. 4 billion offer of cash and stock from Chevron remains in effect.
synonym	1.0	Despite CNOOC ' s all - cash bid, Unocal said its recommendation to shareholders in favor of the $ 16. 4 billion offer of john cash and stock from Chevron remains in effect.
synonym	1.0	Despite CNOOC ' s all - cash bid, Unocal said its recommendation to shareholders in favor of the $ 16. 4 billion crack of cash and stock from Chevron remains in effect.
synonym	1.0	Despite CNOOC ' s all - cash bid, Unocal said its recommendation to shareholders in favor of the $ 16. 4 billion offer of cash and stock from Chevron remains in effect.
synonym	1.0	Despite CNOOC ' s all - cash bid, Unocal said its recommendation to shareholders in favor of the $ 16. 4 billion offer of cash and stock from Chevron remains in effect.
synonym	1.0	Despite CNOOC ' s all - cash bid, Unocal said its recommendation to shareholders in party favor of the $ 16. 4 billion offer of cash and stock from Chevron remains in effect.
synonym	1.0	Despite CNOOC ' s all - cash bid, Unocal its said recommendation to shareholders in favor of the $ 16. 4 billion offer of cash and stock from Chevron remains in effect.
synonym	1.0	Despite CNOOC ' s all - cash bid, Unocal said its recommendation to shareholders in favor of the $ 16. 4 billion offer of cash stock and from Chevron remains in effect.
synonym	1.0	Despite CNOOC ' s all - cash bid, Unocal said its recommendation to shareholders in of favor the $ 16. 4 billion offer of cash and stock from Chevron remains in effect.
synonym	1.0	Despite CNOOC ' s all - cash bid, Unocal said its recommendation to shareholders in favor the of $ 16. 4 billion offer of cash and stock from Chevron remains in effect.
synonym	1.0	Despite CNOOC ' s all - cash, bid Unocal said its recommendation to shareholders in favor of the $ 16. 4 billion offer of cash and stock from Chevron remains in effect.
synonym	1.0	Despite CNOOC ' s all - cash bid, Unocal said its recommendation to shareholders in favor of the $ 16. 4 billion offer of cash and stock from remains Chevron in effect.
synonym	1.0	Despite CNOOC ' s all - cash bid, Unocal said its recommendation to shareholders in favor of the $ 16. 4 billion offer cash of and stock from Chevron remains in effect.
synonym	1.0	Despite CNOOC ' s all - cash bid, Unocal said its to recommendation shareholders in favor of the $ 16. 4 billion offer of cash and stock from Chevron remains in effect.
synonym	1.0	Despite CNOOC ' s Neustar all - cash bid, Unocal said its recommendation to shareholders in favor of the $ 16. 4 billion offer of cash and stock from Chevron remains in effect.
synonym	1.0	Despite CNOOC ' s all - Policy cash bid, Unocal said its recommendation to shareholders in favor of the $ 16. 4 billion offer of cash and stock from Chevron remains in effect.
synonym	1.0	Despite CNOOC ' s all - cash bid, Unocal said its recommendation to shareholders in favor of the $ 16. 4 billion offer HUGE of cash and stock from Chevron remains in effect.
synonym	1.0	Despite CNOOC ' s all - cash contracts bid, Unocal said its recommendation to shareholders in favor of the $ 16. 4 billion offer of cash and stock from Chevron remains in effect.
synonym	1.0	Despite CNOOC ' s all - cash bid, Unocal van said its recommendation to shareholders in favor of the $ 16. 4 billion offer of cash and stock from Chevron remains in effect.
synonym	1.0	Despite CNOOC ' s all - cash bid, Unocal said its recommendation to shareholders in favor of the $ 16. 4 billion offer of cash and stock from Chevron Farell remains in effect.
synonym	1.0	Despite Kurt CNOOC ' s all - cash bid, Unocal said its recommendation to shareholders in favor of the $ 16. 4 billion offer of cash and stock from Chevron remains in effect.
synonym	1.0	Despite CNOOC ' s all - cash bid, Indoor Unocal said its recommendation to shareholders in favor of the $ 16. 4 billion offer of cash and stock from Chevron remains in effect.
original	0.0	U.S. forces have been engaged in intense fighting after insurgents launched simultaneous attacks in several Iraqi cities, including Fallujah and Baqubah.
synonym	0.0	U. S. forces have been engaged in intense fighting after insurgents launched simultaneous attacks in several Iraqi cities, participating Fallujah and Baqubah.
synonym	0.0	U. S. forces have been engaged in intense fighting after insurgents launched simultaneous attacks in several Iraqi cities, entailing Fallujah and Baqubah.
synonym	0.0	U. S. forces have been engaged in intense fighting after insurgents launched concurrent attacks in several Iraqi cities, including Fallujah and Baqubah.
synonym	0.0	U. S. forces have been engaged in intensive fighting after insurgents launched simultaneous attacks in several Iraqi cities, including Fallujah and Baqubah.
synonym	0.0	U. S. forces approved been engaged in intense fighting after insurgents launched simultaneous attacks in several Iraqi cities, including Fallujah and Baqubah.
synonym	0.0	U. S. contingents have been engaged in intense fighting after insurgents launched simultaneous attacks in several Iraqi cities, including Fallujah and Baqubah.
synonym	0.0	U. S. forces have been engaged in intensive fighting after insurgents launched simultaneous attacks in several Iraqi cities, including Fallujah and Baqubah.
synonym	0.0	U. S. forces have been engaged in intense fighting after insurgents launched simultaneous attacks in several Iraqi communities, including Fallujah and Baqubah.
synonym	0.0	U. S. forces have been engaged in intense scrap after insurgents launched simultaneous attacks in several Iraqi cities, including Fallujah and Baqubah.
synonym	0.0	U. S. forces have been engaged in intense fighting after insurgents launched simultaneous attacks in several Iraqi cities, include Fallujah and Baqubah.
synonym	0.0	U. S. forces have been engaged in intense fighting after insurgents launched simultaneous attacks in various Iraqi cities, including Fallujah and Baqubah.
synonym	0.0	U. S. forces have been engaged in intense fighting after insurgents launched simultaneous attacks in several Iraqi cities, including Fallujah and Baqubah.
synonym	0.0	U. Due south. forces have been engaged in intense fighting after insurgents launched simultaneous attacks in several Iraqi cities, including Fallujah and Baqubah.
synonym	0.0	U. S. forces have been engaged in intense fighting after insurgents launched simultaneous attacks in several Iraki cities, including Fallujah and Baqubah.
synonym	0.0	U. S. forces have been engaged in intense fighting after insurgents launched coincident attacks in several Iraqi cities, including Fallujah and Baqubah.
synonym	0.0	U. S. forces have been engaged in intense fighting after insurgents launched simultaneous attacks in several Iraqi cities, including Fallujah and Baqubah.
synonym	0.0	U S. . forces have been engaged in intense fighting after insurgents launched simultaneous attacks in several Iraqi cities, including Fallujah and Baqubah.
synonym	0.0	U. S. have forces been engaged in intense fighting after insurgents launched simultaneous attacks in several Iraqi cities, including Fallujah and Baqubah.
synonym	0.0	U. S. forces have been engaged in intense fighting after insurgents launched attacks simultaneous in several Iraqi cities, including Fallujah and Baqubah.
synonym	0.0	U. S. forces have been engaged intense in fighting after insurgents launched simultaneous attacks in several Iraqi cities, including Fallujah and Baqubah.
synonym	0.0	U. S. forces have been engaged in intense fighting after insurgents launched simultaneous attacks in several Iraqi cities, Fallujah including and Baqubah.
synonym	0.0	U. S. forces have been engaged in intense fighting after insurgents launched simultaneous attacks in several Iraqi cities, including and Fallujah Baqubah.
synonym	0.0	U. S. forces have been engaged in intense fighting after insurgents launched simultaneous attacks in several cities Iraqi, including Fallujah and Baqubah.
synonym	0.0	U. S. forces have been engaged in intense fighting after insurgents launched simultaneous attacks in several Iraqi cities including, Fallujah and Baqubah.
synonym	0.0	U. S. forces have been engaged in intense fighting after insurgents launched simultaneous attacks in several Iraqi cities, Welsh including Fallujah and Baqubah.
synonym	0.0	U. S. forces have been engaged in intense washtubs fighting after insurgents launched simultaneous attacks in several Iraqi cities, including Fallujah and Baqubah.
synonym	0.0	Simone U. S. forces have been engaged in intense fighting after insurgents launched simultaneous attacks in several Iraqi cities, including Fallujah and Baqubah.
synonym	0.0	U. S. forces have been engaged in intense fighting after insurgents launched simultaneous attacks in several Jai Iraqi cities, including Fallujah and Baqubah.
synonym	0.0	U. S. forces have been engaged in intense fighting after insurgents launched wrest simultaneous attacks in several Iraqi cities, including Fallujah and Baqubah.
synonym	0.0	U. S. forces have been engaged in intense fighting after insurgents launched Da simultaneous attacks in several Iraqi cities, including Fallujah and Baqubah.
synonym	0.0	U. S. Autos forces have been engaged in intense fighting after insurgents launched simultaneous attacks in several Iraqi cities, including Fallujah and Baqubah.
synonym	0.0	U. S. forces have been engaged in intense fighting after Vero insurgents launched simultaneous attacks in several Iraqi cities, including Fallujah and Baqubah.
original	1.0	But Huawei says that expansion has not been easy - obtaining visas for its Chinese engineers to work on long-term projects in India being a particular challenge.
synonym	1.0	But Huawei says that expansion has not been easy - obtaining visas for its Chinese engineers to work on long - term projects in India websitebeing a particular challenge.
synonym	1.0	But Huawei says that expansion has not been easy - guaranteeing visas for its Chinese engineers to work on long - term projects in India being a particular challenge.
synonym	1.0	But Huawei says that expansion provides not been easy - obtaining visas for its Chinese engineers to work on long - term projects in India being a particular challenge.
synonym	1.0	But Huawei says that expansion has not been easy - obtaining visas for its Chinese engineers to operated on long - term projects in India being a particular challenge.
synonym	1.0	But Huawei says that expansion has not been easy - obtaining passports for its Chinese engineers to work on long - term projects in India being a particular challenge.
synonym	1.0	But Huawei says that expansion has not been easy - attaining visas for its Chinese engineers to work on long - term projects in India being a particular challenge.
synonym	1.0	But Huawei says that expansion has not been easy - obtaining visas for its Chinese technicians to work on long - term projects in India being a particular challenge.
synonym	1.0	But Huawei says that expansion has not been easy - obtaining passports for its Chinese engineers to work on long - term projects in India being a particular challenge.
synonym	1.0	But Huawei says that expansion has not been easy - obtaining visas for its Chinese engineers to work on long - term projects in India being a particular challenge.
synonym	1.0	But Huawei says that expansion has not been easy - obtaining visas for its Chinese engineers to work on long - term labor in India being a particular challenge.
synonym	1.0	But Huawei says that expansion has not been easy - obtaining visa for its Chinese engineers to work on long - term projects in India being a particular challenge.
synonym	1.0	But Huawei says that expansion has not been easy - obtaining visas for its Chinese engineers to work on long - condition projects in India being a particular challenge.
synonym	1.0	But Huawei says that expansion has non been easy - obtaining visas for its Chinese engineers to work on long - term projects in India being a particular challenge.
synonym	1.0	But Huawei says that expansion has not been easy - obtaining visas for its Chinese engineers to work on long - term projects in India being a particular challenge.
synonym	1.0	But Huawei says that expansion has not been easy - obtaining visas for its Chinese engineers to work on long - term projects in Republic of india being a particular challenge.
synonym	1.0	But Huawei says that expansion has not been easy - obtaining visas for its Chinese engineers to work on long - term labor in India being a particular challenge.
synonym	1.0	But Huawei says expansion that has not been easy - obtaining visas for its Chinese engineers to work on long - term projects in India being a particular challenge.
synonym	1.0	But says Huawei that expansion has not been easy - obtaining visas for its Chinese engineers to work on long - term projects in India being a particular challenge.
synonym	1.0	But Huawei says that expansion has not been easy - obtaining for visas its Chinese engineers to work on long - term projects in India being a particular challenge.
synonym	1.0	But Huawei says expansion that has not been easy - obtaining visas for its Chinese engineers to work on long - term projects in India being a particular challenge.
synonym	1.0	But Huawei says that expansion has not easy been - obtaining visas for its Chinese engineers to work on long - term projects in India being a particular challenge.
synonym	1.0	But Huawei says that expansion has not been easy - obtaining visas for its Chinese engineers to work on - long term projects in India being a particular challenge.
synonym	1.0	But Huawei says that expansion has not been easy - obtaining visas for its Chinese engineers to work on long - term projects in India a being particular challenge.
synonym	1.0	But Huawei says that has expansion not been easy - obtaining visas for its Chinese engineers to work on long - term projects in India being a particular challenge.
synonym	1.0	But Huawei says that expansion By has not been easy - obtaining visas for its Chinese engineers to work on long - term projects in India being a particular challenge.
synonym	1.0	But Huawei says that expansion Genieo has not been easy - obtaining visas for its Chinese engineers to work on long - term projects in India being a particular challenge.
synonym	1.0	But Huawei says that expansion has not been easy - obtaining visas for its Chinese engineers to work on long - term projects in India being diamond a particular challenge.
synonym	1.0	But Huawei says that expansion has not been easy - obtaining visas for its Chinese engineers to work on long - term projects in India being a By particular challenge.
synonym	1.0	But Huawei says that expansion has not been easy - obtaining STACCATO visas for its Chinese engineers to work on long - term projects in India being a particular challenge.
synonym	1.0	But Huawei says that CBSE expansion has not been easy - obtaining visas for its Chinese engineers to work on long - term projects in India being a particular challenge.
synonym	1.0	But Huawei says that expansion has not Raymond been easy - obtaining visas for its Chinese engineers to work on long - term projects in India being a particular challenge.
synonym	1.0	But Huawei says that expansion has not been easy - obtaining Heskey visas for its Chinese engineers to work on long - term projects in India being a particular challenge.
original	1.0	According to Becky Gibbons of New York State Police and Chris Collins County Executive in Erie County, New York, the total number of fatalities is 50, including 45 passengers, four crew members and a person on the ground, while a woman and daughter on the ground were injured, near the edge of farmland, about seven miles from Buffalo Niagara International Airport.
synonym	1.0	According to Becky Gibbons of New York State Police and Chris Collins County Executive in Erie County, New York, the total number of fatalities is 50, including 45 passengers, four crew members and a person on the ground, whilst a woman and daughter on the ground were injured, near the edge of farmland, about seven miles from Buffalo Niagara International Airport.
synonym	1.0	According to Becky Gibbons of New York State Police and Chris Collins County Executive in Erie County, New York, the total number of fatalities is 50, encompassing 45 passengers, four crew members and a person on the ground, while a woman and daughter on the ground were injured, near the edge of farmland, about seven miles from Buffalo Niagara International Airport.
synonym	1.0	According to Becky Gibbons of New York State Police and Chris Collins County Executive in Erie County, New York, the total number of fatalities is 50, including 45 passengers, four crew members and a person on the ground, while a woman and daughter on the ground were injured, near the edge of farms, about seven miles from Buffalo Niagara International Airport.
synonym	1.0	According to Becky Gibbons of New York State Police and Chris Collins County Executive in Erie County, New York, the total number of fatalities is 50, including 45 passengers, four crew members and a person on the ground, while a woman and daughter on the ground were injured, nearby the edge of farmland, about seven miles from Buffalo Niagara International Airport.
synonym	1.0	According to Becky Gibbons of New York State Police and Chris Collins County Executive in Erie County, New York, the total number of fatalities is 50, including 45 passengers, four crew members and a personalities on the ground, while a woman and daughter on the ground were injured, near the edge of farmland, about seven miles from Buffalo Niagara International Airport.
synonym	1.0	According to Becky Gibbons of New York State Police and Chris Collins County Executive in Erie County, New York, the total number of fatalities is 50, covered 45 passengers, four crew members and a person on the ground, while a woman and daughter on the ground were injured, near the edge of farmland, about seven miles from Buffalo Niagara International Airport.
synonym	1.0	According to Becky Gibbons of New York State Police and Chris Collins County Executive in Erie County, New York, the total number of fatalities begins 50, including 45 passengers, four crew members and a person on the ground, while a woman and daughter on the ground were injured, near the edge of farmland, about seven miles from Buffalo Niagara International Airport.
synonym	1.0	According to Becky Gibbons of New York State Police and Chris Collins County Executive in Erie County, New York, the total number of fatalities is 50, including 45 passengers, four crew members and a person on the ground, while a woman and daughter on the ground were jeopardized, near the edge of farmland, about seven miles from Buffalo Niagara International Airport.
synonym	1.0	According to Becky Gibbons of New York State Police and Chris Collins County Executive in Erie County, New York, the total number of fatalities is 50, including 45 passengers, four crew members and a person on the ground, while a woman and daughter on the ground were injured, near the edge of farmland, about seven miles from Buffalo Niagara International Airport.
synonym	1.0	According to Becky Gibbons of New York State Police and Chris Collins County Executive in Erie County, New York, the total number of fatalities is 50, including 45 passengers, four crew members and a person on the ground, while a woman and daughter on the ground were injured, near the edge of farmland, about seven miles from Buffalo Niagara International Airport.
synonym	1.0	According to Becky Gibbons of New York State Police and Chris Collins County Executive in Erie County, New York, the total number of fatalities is 50, including xlv passengers, four crew members and a person on the ground, while a woman and daughter on the ground were injured, near the edge of farmland, about seven miles from Buffalo Niagara International Airport.
synonym	1.0	According to Becky Gibbons of New York State Police and Chris Collins County Executive in Erie County, New York, the total number of fatalities is 50, including 45 passengers, four crew members and a person on the ground, while a woman and daughter on the ground were injured, near the edge of farmland, about seven miles from Buffalo Niagara International Airport.
synonym	1.0	According to Becky Gibbons of New York State Police and Chris Collins County Executive in Erie County, New York, the total number of fatalities is 50, including 45 passengers, four crew members and a person on the ground, while a woman and daughter on the ground were injured, near the edge of tillage, about seven miles from Buffalo Niagara International Airport.
synonym	1.0	Accord to Becky Gibbons of New York State Police and Chris Collins County Executive in Erie County, New York, the total number of fatalities is 50, including 45 passengers, four crew members and a person on the ground, while a woman and daughter on the ground were injured, near the edge of farmland, about seven miles from Buffalo Niagara International Airport.
synonym	1.0	According to Becky Gibbons of New York State Police and Chris Collins County Executive in Erie County, New York, the total number of fatalities is 50, including 45 passengers, four crew members and a person on the ground, while a woman and daughter on the earth were injured, near the edge of farmland, about seven miles from Buffalo Niagara International Airport.
synonym	1.0	According to Becky Gibbons of New York State Police and Chris Collins County Executive in Erie County, New York, the total number of fatalities is 50, including 45 passengers, four crew members and a person on the ground, while a woman and daughter on the ground were injured, near the edge of farmland, about seven miles from Buffalo Niagara International Airdrome.
synonym	1.0	According to Gibbons Becky of New York State Police and Chris Collins County Executive in Erie County, New York, the total number of fatalities is 50, including 45 passengers, four crew members and a person on the ground, while a woman and daughter on the ground were injured, near the edge of farmland, about seven miles from Buffalo Niagara International Airport.
synonym	1.0	According to Becky Gibbons of New York State Police and Chris Collins County Executive in Erie County, New York, the total number of fatalities is 50, including 45 passengers, four crew members and a person on the ground, while a woman and daughter on the ground were injured, near the edge of farmland, about miles seven from Buffalo Niagara International Airport.
synonym	1.0	According to Becky Gibbons of New York State Police and Chris Collins County Executive in Erie County, New York, the total number of fatalities is 50, including 45 passengers, four crew members and a person on the ground, while a woman and daughter on the ground were injured, near the edge of farmland, about seven miles Buffalo from Niagara International Airport.
synonym	1.0	According to Becky Gibbons of New York State Police and Chris Collins County Executive in Erie County, New York, the total number of fatalities is 50, including 45 passengers, four crew members and a person on the ground, while a woman and daughter on the ground were injured, near the edge of, farmland about seven miles from Buffalo Niagara International Airport.
synonym	1.0	According to Becky Gibbons of New York State Police and Chris Collins County Executive in Erie County, New York, the total number of fatalities is 50, including 45 passengers, four crew members and person a on the ground, while a woman and daughter on the ground were injured, near the edge of farmland, about seven miles from Buffalo Niagara International Airport.
synonym	1.0	According to Becky Gibbons of New York State Police and Chris Collins County Executive in Erie County, New York, total the number of fatalities is 50, including 45 passengers, four crew members and a person on the ground, while a woman and daughter on the ground were injured, near the edge of farmland, about seven miles from Buffalo Niagara International Airport.
synonym	1.0	According to Becky Gibbons of New York State Police and Chris Collins County Executive in Erie County, New York, the total number of fatalities 50 is, including 45 passengers, four crew members and a person on the ground, while a woman and daughter on the ground were injured, near the edge of farmland, about seven miles from Buffalo Niagara International Airport.
synonym	1.0	According to Becky Gibbons of New York State Police Chris and Collins County Executive in Erie County, New York, the total number of fatalities is 50, including 45 passengers, four crew members and a person on the ground, while a woman and daughter on the ground were injured, near the edge of farmland, about seven miles from Buffalo Niagara International Airport.
synonym	1.0	According to Becky Gibbons of New York State Police and Chris Collins County Executive in Erie County, New York, the total number Blanda of fatalities is 50, including 45 passengers, four crew members and a person on the ground, while a woman and daughter on the ground were injured, near the edge of farmland, about seven miles from Buffalo Niagara International Airport.
synonym	1.0	According to Becky WCAA Gibbons of New York State Police and Chris Collins County Executive in Erie County, New York, the total number of fatalities is 50, including 45 passengers, four crew members and a person on the ground, while a woman and daughter on the ground were injured, near the edge of farmland, about seven miles from Buffalo Niagara International Airport.
synonym	1.0	According to Becky Gibbons of New York State Police and Chris Talaie Collins County Executive in Erie County, New York, the total number of fatalities is 50, including 45 passengers, four crew members and a person on the ground, while a woman and daughter on the ground were injured, near the edge of farmland, about seven miles from Buffalo Niagara International Airport.
synonym	1.0	According to Becky Gibbons of New York State Police and Chris Collins County Executive in Erie County, New York, the total number of fatalities is 50, including 45 passengers, Pawsible four crew members and a person on the ground, while a woman and daughter on the ground were injured, near the edge of farmland, about seven miles from Buffalo Niagara International Airport.
synonym	1.0	According to Becky Gibbons of New York State Police and Chris Collins County Executive in Erie County, New York, the total number of fatalities is 50, including 45 passengers, four crew members Sabarkantha and a person on the ground, while a woman and daughter on the ground were injured, near the edge of farmland, about seven miles from Buffalo Niagara International Airport.
synonym	1.0	According to Becky Gibbons of New York State Police and Chris Collins County Executive in Erie County, New York, the total number of fatalities is al 50, including 45 passengers, four crew members and a person on the ground, while a woman and daughter on the ground were injured, near the edge of farmland, about seven miles from Buffalo Niagara International Airport.
synonym	1.0	According to Becky Gibbons of New York State Police and Chris Collins County Executive in Erie County, New York, the total number of fatalities is 50, including 45 passengers, four crew members and a person on Mock the ground, while a woman and daughter on the ground were injured, near the edge of farmland, about seven miles from Buffalo Niagara International Airport.
synonym	1.0	According to Becky Gibbons Imagen of New York State Police and Chris Collins County Executive in Erie County, New York, the total number of fatalities is 50, including 45 passengers, four crew members and a person on the ground, while a woman and daughter on the ground were injured, near the edge of farmland, about seven miles from Buffalo Niagara International Airport.
original	1.0	A smaller proportion of Yugoslavia's Italians were settled in Slovenia (at the 1991 national census, some 3000 inhabitants of Slovenia declared themselves as ethnic Italians).
synonym	1.0	A smaller proportion of Yugoslavia ' s Italians were settled in Slovenia (at the 1991 national census, some 3000 habitants of Slovenia declared themselves as ethnic Italians ).
synonym	1.0	A smaller proportion of Yugoslavia ' s Italians were settled in Slovenia (at the 1991 national census, some 3000 habitants of Slovenia declared themselves as ethnic Italians ).
synonym	1.0	A smaller proportion of Yugoslavia ' s Italians were settled in Slovenia (at the 1991 national census, some 3000 inhabitants of Slovenia certified themselves as ethnic Italians ).
synonym	1.0	A smaller proportion of Yugoslavia ' s Italians were settled in Slovenia (at the 1991 national census, some 3000 tenants of Slovenia declared themselves as ethnic Italians ).
synonym	1.0	A smaller proportion of Yugoslavia ' s Italians were settled in Slovenia (at the 1991 national census, some 3000 inhabitants of Slovenia declared themselves as ethnical Italians ).
synonym	1.0	A smaller percentage of Yugoslavia ' s Italians were settled in Slovenia (at the 1991 national census, some 3000 inhabitants of Slovenia declared themselves as ethnic Italians ).
synonym	1.0	A smaller proportion of Yugoslavia ' s Italians were settled in Slovenia (at the 1991 national census, some 3000 occupants of Slovenia declared themselves as ethnic Italians ).
synonym	1.0	A smaller proportion of Yugoslavia ' s Italians were settled in Slovenia (at the 1991 national census, some 3000 habitants of Slovenia declared themselves as ethnic Italians ).
synonym	1.0	A smaller proportion of Yugoslavia ' s Italians were settled in Slovenia (at the 1991 national census, some 3000 inhabitants of Slovenia declared themselves as ethnic Italians ).
synonym	1.0	A smaller proportion of Yugoslavia ' s Italian were settled in Slovenia (at the 1991 national census, some 3000 inhabitants of Slovenia declared themselves as ethnic Italians ).
synonym	1.0	A smaller proportion of Yugoslavia ' s Italians were settled in Slovenia (at the 1991 national nosecount, some 3000 inhabitants of Slovenia declared themselves as ethnic Italians ).
synonym	1.0	A smaller proportion of Yugoslavia ' s Italians be settled in Slovenia (at the 1991 national census, some 3000 inhabitants of Slovenia declared themselves as ethnic Italians ).
synonym	1.0	A smaller proportion of Yugoslavia ' s Italians were settled in Slovenia (at the 1991 national census, some 3000 inhabitants of Slovenia declared themselves as ethnic Italians ).
synonym	1.0	A smaller proportion of Yugoslavia ' s Italian were settled in Slovenia (at the 1991 national census, some 3000 inhabitants of Slovenia declared themselves as ethnic Italians ).
synonym	1.0	A smaller proportion of Yugoslavia ' s Italians were settled in Slovenia (at the 1991 national census, some 3000 inhabitants of Slovenia declared themselves as heathen Italians ).
synonym	1.0	A smaller proportion of Yugoslavia ' s Italians were settled in Slovenia (at the 1991 national census, some 3000 inhabitants of Slovenia declared themselves as ethnical Italians ).
synonym	1.0	A smaller proportion of Yugoslavia ' s Italians were settled in Slovenia (at the 1991 national census, some 3000 inhabitants of Slovenia themselves declared as ethnic Italians ).
synonym	1.0	A smaller proportion of Yugoslavia ' s Italians were settled in Slovenia (at the 1991 national census some, 3000 inhabitants of Slovenia declared themselves as ethnic Italians ).
synonym	1.0	A smaller proportion of Yugoslavia ' s were Italians settled in Slovenia (at the 1991 national census, some 3000 inhabitants of Slovenia declared themselves as ethnic Italians ).
synonym	1.0	A smaller proportion of Yugoslavia ' s Italians were settled in Slovenia (the at 1991 national census, some 3000 inhabitants of Slovenia declared themselves as ethnic Italians ).
synonym	1.0	Smaller a proportion of Yugoslavia ' s Italians were settled in Slovenia (at the 1991 national census, some 3000 inhabitants of Slovenia declared themselves as ethnic Italians ).
synonym	1.0	A smaller proportion of Yugoslavia ' Italians s were settled in Slovenia (at the 1991 national census, some 3000 inhabitants of Slovenia declared themselves as ethnic Italians ).
synonym	1.0	A smaller proportion of Yugoslavia ' s Italians were settled in Slovenia (at the national 1991 census, some 3000 inhabitants of Slovenia declared themselves as ethnic Italians ).
synonym	1.0	A smaller proportion of Yugoslavia ' s Italians were settled in Slovenia (the at 1991 national census, some 3000 inhabitants of Slovenia declared themselves as ethnic Italians ).
synonym	1.0	A smaller proportion of Yugoslavia ' s Italians were settled in Slovenia (at the 1991 national census, some Menaka 3000 inhabitants of Slovenia declared themselves as ethnic Italians ).
synonym	1.0	A smaller proportion of Yugoslavia ' s Italians were settled Jaryd in Slovenia (at the 1991 national census, some 3000 inhabitants of Slovenia declared themselves as ethnic Italians ).
synonym	1.0	A smaller proportion Zaransky of Yugoslavia ' s Italians were settled in Slovenia (at the 1991 national census, some 3000 inhabitants of Slovenia declared themselves as ethnic Italians ).
synonym	1.0	A smaller proportion of Yugoslavia ' s Italians were settled in Slovenia (smoothers at the 1991 national census, some 3000 inhabitants of Slovenia declared themselves as ethnic Italians ).
synonym	1.0	A smaller proportion of Yugoslavia ' s Italians were settled in Slovenia (at the 1991 national census, some 3000 inhabitants of Slovenia declared Continuing themselves as ethnic Italians ).
synonym	1.0	A smaller proportion of Yugoslavia ' s Italians were settled in Slovenia (at the 1991 national census, some 3000 inhabitants of Slovenia Zainuddin declared themselves as ethnic Italians ).
synonym	1.0	A smaller Existing proportion of Yugoslavia ' s Italians were settled in Slovenia (at the 1991 national census, some 3000 inhabitants of Slovenia declared themselves as ethnic Italians ).
synonym	1.0	A smaller proportion of Yugoslavia ' s Italians were settled in Slovenia (at the 1991 national census, some 3000 inhabitants of Slovenia spammy declared themselves as ethnic Italians ).
original	0.0	Eric Harris and Dylan Klebold, seniors at the suburban Denver school, detonated homemade bombs and opened fire with shotguns, a rifle and a semiautomatic handgun on April 20, 1999. They killed a teacher and 12 students and wounded 23 others before committing suicide. The massacre shocked the country like no other. It was the worst school assault in American history at that time, and it came in th…
synonym	0.0	Eric Harris and Dylan Klebold, seniors at the suburban Denver school, detonated homemade bombs and opened fire with shotguns, a rifle and a semiautomatic handgun on April 20, 1999. They killed a teacher and 12 students and wounded 23 others before committing suicide. The massacre shocked the country like no other. It was the worst school assault in American history at that time, and it convened i…
synonym	0.0	Eric Harris and Dylan Klebold, seniors at the suburban Denver school, detonated homemade bombs and opened fire with shotguns, a rifle and a semiautomatic handgun on April 20, 1999. They killed a teacher and 12 students and wounded 23 others before committing suicide. The massacre shocked the country like no other. It was the worst school attack in American history at that time, and it came in the…
synonym	0.0	Eric Harris and Dylan Klebold, seniors at the suburban Denver school, detonated homemade bombs and opened fire with shotguns, a rifle and a semiautomatic handgun on April 20, 1999. They killed a teacher and 12 students and wounded 23 others before committing suicide. The massacre shocked the country like no other. It was the worst academies assault in American history at that time, and it came in…
synonym	0.0	Eric Harris and Dylan Klebold, seniors at the suburban Denver school, detonated homemade bombs and opened fire with shotguns, a rifle and a semiautomatic handgun on April 20, 1999. They killed a teacher and 12 students and wounded 23 others before committing suicide. The massacre shocked the country like no other. It was the worst school assault in American history at that time, and it came in th…
synonym	0.0	Eric Harris and Dylan Klebold, seniors at the suburban Denver school, incited homemade bombs and opened fire with shotguns, a rifle and a semiautomatic handgun on April 20, 1999. They killed a teacher and 12 students and wounded 23 others before committing suicide. The massacre shocked the country like no other. It was the worst school assault in American history at that time, and it came in the …
synonym	0.0	Eric Harris and Dylan Klebold, seniors at the suburban Denver school, detonated homemade bombs and opened fire with shotguns, a rifle and a semiautomatic handgun on April 20, 1999. They killed a teacher and 12 students and wounded 23 others before committing suicide. The massacre shocked the country like no other. It was the worst school assault in American history at that time, and it came in th…
synonym	0.0	Eric Harris and Dylan Klebold, seniors at the suburban Denver school, detonated homemade bombs and reopened fire with shotguns, a rifle and a semiautomatic handgun on April 20, 1999. They killed a teacher and 12 students and wounded 23 others before committing suicide. The massacre shocked the country like no other. It was the worst school assault in American history at that time, and it came in …
synonym	0.0	Eric Harris and Dylan Klebold, seniors at the peri urban Denver school, detonated homemade bombs and opened fire with shotguns, a rifle and a semiautomatic handgun on April 20, 1999. They killed a teacher and 12 students and wounded 23 others before committing suicide. The massacre shocked the country like no other. It was the worst school assault in American history at that time, and it came in …
synonym	0.0	Eric Harris and Dylan Klebold, seniors at the suburban Denver school, detonated homemade bombs and opened fire with shotguns, a rifle and a semiautomatic handgun on April 20, 1999. They killed a teacher and 12 students and wounded 23 others before committing suicide. The massacre shocked the country like no other. It was the worst school assault in American history at that time, and it came in th…
synonym	0.0	Eric Harris and Dylan Klebold, seniors at the suburban Denver school, detonated homemade bombs and opened fire with shotguns, a rifle and a semiautomatic handgun on April 20, 1999. They killed a teacher and 12 students and wounded 23 others before committing suicide. The massacre shocked the country like no other. It was the worst school assault in American history at that time, and it came in th…
synonym	0.0	Eric Harris and Dylan Klebold, seniors at the suburban Denver school, detonated homemade bombs and opened fire with shotguns, a rifle and a semiautomatic handgun on April 20, 1999. They killed a teacher and 12 students and wounded 23 others before committing suicide. The massacre shocked the country like no other. It was the worst school assault in American history at that time, and it came in th…
synonym	0.0	Eric Harris and Dylan Klebold, seniors at the suburban Denver school, detonated homemade bombs and opened fire with shotguns, a rifle and a semiautomatic handgun on April 20, 1999. They killed a teacher and 12 students and wounded 23 others before committing suicide. The massacre shocked the country like no other. It was the worst schooltime assault in American history at that time, and it came i…
synonym	0.0	Eric Harris and Dylan Klebold, seniors at the suburban Denver school, detonated homemade bombs and opened fire with shotguns, a rifle and a self loading handgun on April 20, 1999. They killed a teacher and 12 students and wounded 23 others before committing suicide. The massacre shocked the country like no other. It was the worst school assault in American history at that time, and it came in the…
synonym	0.0	Eric Harris and Dylan Klebold, seniors at the suburban Denver school, detonated homemade bombs and opened fire with shotguns, a rifle and a semiautomatic handgun on April 20, 1999. They killed a teacher and 12 student and wounded 23 others before committing suicide. The massacre shocked the country like no other. It was the worst school assault in American history at that time, and it came in the…
synonym	0.0	Eric Harris and Dylan Klebold, seniors at the suburban Denver school, detonated homemade bombs and opened fire with shotguns, a rifle and a semiautomatic handgun on April 20, 1999. They killed a teacher and 12 students and wounded 23 others before committing suicide. The massacre shocked the country like no other. It was the worst school assault in American history at that time, and it came in th…
synonym	0.0	Eric Harris and Dylan Klebold, seniors at the suburban Denver school, detonated homemade bombs and opened fire with shotguns, a rifle and a semiautomatic shooting iron on April 20, 1999. They killed a teacher and 12 students and wounded 23 others before committing suicide. The massacre shocked the country like no other. It was the worst school assault in American history at that time, and it came…
synonym	0.0	Eric Harris and Dylan Klebold, seniors at the suburban Denver school, detonated homemade bombs and opened fire with shotguns, a rifle and a semiautomatic handgun on April 20, 1999. They killed a teacher and 12 students and wounded 23 others before committing suicide. The massacre shocked the country like no other. It was the worst school assault in American history at that time, and it came in th…
synonym	0.0	Eric Harris and Dylan Klebold, seniors at the suburban Denver school, detonated homemade bombs and opened fire with shotguns, a rifle a and semiautomatic handgun on April 20, 1999. They killed a teacher and 12 students and wounded 23 others before committing suicide. The massacre shocked the country like no other. It was the worst school assault in American history at that time, and it came in th…
synonym	0.0	Eric Harris and Dylan Klebold, seniors at the suburban Denver school, detonated homemade bombs and opened fire with shotguns, a rifle and a semiautomatic handgun on April 20, 1999. They killed a teacher and 12 students and wounded 23 others before committing suicide. The massacre shocked the country like no other. It was the worst school assault in American history at that time, and it came in th…
synonym	0.0	Eric Harris and Dylan Klebold, seniors at the suburban Denver school, detonated homemade bombs and opened fire with shotguns, a rifle and a semiautomatic handgun on April 20, 1999. They killed a teacher and 12 students and wounded 23 others before committing suicide. The massacre shocked the country like no other. It was the worst school assault in American history at that, time and it came in th…
synonym	0.0	Eric Harris and Dylan Klebold, seniors at the suburban Denver school, detonated homemade bombs and opened fire with shotguns, a rifle and a semiautomatic handgun on April 20, 1999. They killed a teacher and 12 students and wounded 23 others before committing suicide. The massacre shocked the country like no other. It was the worst school assault in American history at that time, and came it in th…
synonym	0.0	Eric Harris and Dylan Klebold, seniors at the suburban Denver school, detonated homemade and bombs opened fire with shotguns, a rifle and a semiautomatic handgun on April 20, 1999. They killed a teacher and 12 students and wounded 23 others before committing suicide. The massacre shocked the country like no other. It was the worst school assault in American history at that time, and it came in th…
synonym	0.0	Eric Harris and Dylan Klebold, seniors at suburban the Denver school, detonated homemade bombs and opened fire with shotguns, a rifle and a semiautomatic handgun on April 20, 1999. They killed a teacher and 12 students and wounded 23 others before committing suicide. The massacre shocked the country like no other. It was the worst school assault in American history at that time, and it came in th…
synonym	0.0	Eric Harris and Dylan Klebold, seniors at the suburban Denver school, detonated homemade bombs and opened fire with shotguns, a rifle and a semiautomatic handgun on April 20, 1999. They killed a teacher and 12 students and wounded 23 before others committing suicide. The massacre shocked the country like no other. It was the worst school assault in American history at that time, and it came in th…
synonym	0.0	Eric Harris and Dylan Klebold, seniors at the suburban Denver school, detonated homemade bombs and opened fire with shotguns, a rifle and a semiautomatic handgun on April 20, 1999. They killed a teacher and 12 students and wounded 23 others before committing suicide. The massacre shocked the country like no other. It was the worst school assault in American history at that time, PASSPORT and it c…
synonym	0.0	Eric Harris and Dylan Klebold, seniors at the suburban Denver school, detonated homemade bombs and opened fire with shotguns, a rifle and a semiautomatic handgun on April 20, 1999. They killed a teacher and 12 students and wounded 23 others before committing suicide. The massacre shocked the country like no other. It was the worst school assault in American history at that Dhrangadhra time, and i…
synonym	0.0	Eric Harris and Dylan Klebold, Japanese seniors at the suburban Denver school, detonated homemade bombs and opened fire with shotguns, a rifle and a semiautomatic handgun on April 20, 1999. They killed a teacher and 12 students and wounded 23 others before committing suicide. The massacre shocked the country like no other. It was the worst school assault in American history at that time, and it c…
synonym	0.0	Eric Harris and Dylan Klebold, seniors at the suburban Denver school, detonated homemade bombs and opened fire with shotguns, a rifle and a semiautomatic handgun on April 20, 1999. They killed a teacher and 12 students and wounded 23 others before committing suicide. The massacre shocked the country like no other. It was the worst school assault in American history at that time, and it came in th…
synonym	0.0	Eric Reishman Harris and Dylan Klebold, seniors at the suburban Denver school, detonated homemade bombs and opened fire with shotguns, a rifle and a semiautomatic handgun on April 20, 1999. They killed a teacher and 12 students and wounded 23 others before committing suicide. The massacre shocked the country like no other. It was the worst school assault in American history at that time, and it c…
synonym	0.0	Eric Harris and Dylan Klebold, seniors at the suburban Denver school, detonated homemade bombs and opened fire with shotguns, a rifle and a semiautomatic handgun on April 20, 1999. They killed a teacher and 12 students and wounded 23 others before committing suicide. The massacre shocked the country like no other. It was the worst school assault in American history at that time, and it came in th…
synonym	0.0	Eric Harris and Dylan Klebold, seniors at the suburban Denver school, detonated homemade bombs and opened fire with shotguns, a rifle and a semiautomatic handgun on April 20, 1999. They killed a teacher and 12 students and wounded 23 Capelli others before committing suicide. The massacre shocked the country like no other. It was the worst school assault in American history at that time, and it ca…
synonym	0.0	Eric Harris and Dylan Klebold, seniors at the suburban Denver school, detonated homemade bombs and opened fire with shotguns, a rifle and a semiautomatic handgun on April 20, 1999. They killed a teacher and 12 students and wounded 23 others before committing suicide. The massacre shocked the country like no other. It was the worst school assault in American history at that time, and it came in th…
original	1.0	47-year-old Susan Boyle from Blackburn, West Lothian in Scotland, made her debut appearance on the show on Saturday night by saying that she had "never been married, never been kissed" and was currently unemployed, living alone at home with her cat, Pebbles. She says that she wants to "be a professional singer", but has "never been given the chance." Audience members and judges Amanda Holden, Sim…
synonym	1.0	47 - year - old Susan Boyle from Blackburn, West Lothian in Scotland, made her debut appearance on the show on Saturday night by saying that she had " never been married, never been kissed " and was currently unemployed, living alone at home with her cat, Pebbles. She says that she wants to " be a professional singer ", but has " never been given the chance. " Audience members and judges Amanda H…
synonym	1.0	47 - year - old Susan Boyle from Blackburn, West Lothian in Scotland, made her debut appearance on the show on Saturday night by saying that she had " never been married, never been kissed " and was currently unemployed, living alone at home with her cat, Pebbles. She says that she wants to " be a professional singer ", but has " never been given the chance. " Audience members and judges Amanda H…
synonym	1.0	47 - year - old Susan Boyle from Blackburn, West Lothian in Scotland, made her debut appearance on the show on Saturday night by saying that she had " never been married, never been kissed " and was currently unemployed, living alone at home with her cat, Pebbles. She says that she wants to " be a professional singer ", but has " never been given the chance. " Audience members and judges Amanda H…
synonym	1.0	47 - year - old Susan Boyle from Blackburn, West Lothian in Scotland, made her debut appearance on the showing on Saturday night by saying that she had " never been married, never been kissed " and was currently unemployed, living alone at home with her cat, Pebbles. She says that she wants to " be a professional singer ", but has " never been given the chance. " Audience members and judges Amand…
synonym	1.0	47 - year - old Susan Boyle from Blackburn, West Lothian in Scotland, made her debut appearance on the show on Saturday night by saying that she had " never been married, never been kissed " and was currently unemployed, living alone at home with her cat, Pebbles. She says that she wants to " be a professional singer ", but has " never been given the chance. " Audience members and judges Amanda H…
synonym	1.0	47 - year - old Susan Boyle from Blackburn, West Lothian in Scotland, made her debut appearance on the showing on Saturday night by saying that she had " never been married, never been kissed " and was currently unemployed, living alone at home with her cat, Pebbles. She says that she wants to " be a professional singer ", but has " never been given the chance. " Audience members and judges Amand…
synonym	1.0	47 - year - old Susan Boyle from Blackburn, West Lothian in Scotland, made her debut appearance on the show on Saturday night by saying that she had " never been married, never been kissed " and was currently unemployed, living alone at home with her cat, Pebbles. She says that she wants to " be a professional singer ", but has " never been given the chance. " Audience members and judges Amanda H…
synonym	1.0	47 - year - old Susan Boyle from Blackburn, West Lothian in Scotland, made her debut appearance on the show on Saturday night by saying that she had " never been married, never been kissed " and was currently unemployed, living alone at home with her cat, Pebbles. She says that she wants to " be a professional singer ", but has " never been given the opportunity. " Audience members and judges Ama…
synonym	1.0	47 - year - old Susan Boyle from Blackburn, West Lothian in Scotland, made her debut appearance on the show on Saturday night by saying that she had " never been married, never been kissed " and was currently unemployed, living alone at home with her cat, Pebbles. She says that she wants to " be a professional singer ", but has " never been given the chance. " Audience members and judges Amanda H…
synonym	1.0	47 - year - old Susan Boyle from Blackburn, West Lothian in Scotland, made her debut appearance on the show on Saturday night by saying that she had " never been married, never been kissed " and was currently unemployed, living alone at home with her cat, Pebbles. She says that she wants to " be a professional singer ", but has " never been given the chance. " Audience members and judges Amanda H…
synonym	1.0	47 - year - old Susan Boyle from Blackburn, West Lothian in Scotland, made her debut appearance on the show on Saturday night by saying that she had " never been married, never been kissed " and was currently unemployed, living alone at home with her cat, Pebbles. She says that she wants to " be a professional singer ", but has " never been given the chance. " Audience members and judges Amanda H…
synonym	1.0	47 - year - old Susan Boyle from Blackburn, West Lothian in Scotland, made her debut appearance on the show on Saturday night by saying that she had " never been married, never been kissed " and was currently unemployed, living alone at home with her cat, Pebbles. She says that she wants to " be a professional singer ", but has " never been given the chance. " Audience members and judges Amanda H…
synonym	1.0	47 - year - old Susan Boyle from Blackburn, West Lothian in Scotland, made her debut appearance on the show on Saturday night by saying that she had " never been married, never been kissed " and was currently unemployed, living alone at home with her cat, Pebbles. She says that she wants to " be a professional singer ", but has " never been given the chance. " Audience members and judges Amanda H…
synonym	1.0	47 - year - old Susan Boyle from Blackburn, West Lothian in Scotland, made her debut appearance on the show on Saturday night by saying that she had " never been married, never been kissed " and was currently unemployed, living alone at place with her cat, Pebbles. She says that she wants to " be a professional singer ", but has " never been given the chance. " Audience members and judges Amanda …
synonym	1.0	47 - year - old Susan Boyle from Blackburn, West Lothian in Scotland, made her debut appearance on the show on Saturday night by saying that she had " never been married, never been kissed " and was currently unemployed, living alone at home with her cat, Pebbles. She says that she wants to " be a professional singer ", but has " never been given the chance. " Audience members and judges Amanda H…
synonym	1.0	47 - year - old Susan Boyle from Blackburn, West Lothian in Scotland, made her debut appearance on the show on Saturday night by saying that she had " never been married, never been kissed " and was currently unemployed, living alone at home with her cat, Pebbles. She says that she wants to " be a professional singer ", but has " never been given the chance. " Audience members and judges Amanda H…
synonym	1.0	47 - year - old Susan Boyle from Blackburn, West Lothian in Scotland, made her debut appearance on the show on Saturday night by saying that she had " never married been, never been kissed " and was currently unemployed, living alone at home with her cat, Pebbles. She says that she wants to " be a professional singer ", but has " never been given the chance. " Audience members and judges Amanda H…
synonym	1.0	47 - year - old Susan Boyle from Blackburn, West Lothian in Scotland, made her debut appearance on the on show Saturday night by saying that she had " never been married, never been kissed " and was currently unemployed, living alone at home with her cat, Pebbles. She says that she wants to " be a professional singer ", but has " never been given the chance. " Audience members and judges Amanda H…
synonym	1.0	47 - year - old Susan Boyle from Blackburn, West Lothian in Scotland, made her debut appearance on the show on Saturday night by saying that she had " never been married, never been kissed " and was currently unemployed, living alone at home with her cat, Pebbles. She says that she wants to " be a professional singer ", but has " never been given the chance. " Audience members and judges Amanda H…
synonym	1.0	47 - year - old Susan Boyle from Blackburn, West Lothian in Scotland, made her debut appearance on the show on Saturday night by saying that she had " never been married, never been kissed " and was currently unemployed, living alone at home with her cat, Pebbles. She says that she wants to " be a professional singer ", but has " never been given the chance. " Audience members and judges Amanda H…
synonym	1.0	47 - year - old Susan Boyle from Blackburn, West Lothian in Scotland, made her debut appearance on the show on Saturday night by saying that she had " never been married, never been kissed " and was currently unemployed, living alone at home with her cat, Pebbles. She says that she wants to " be a professional singer ", but has " never been given the chance. " Audience members and judges Amanda H…
synonym	1.0	47 - year - old Susan Boyle from Blackburn, West Lothian in Scotland, made her debut appearance on the show on Saturday night by saying that she had " never been married, never been kissed " and was currently unemployed, living alone at home with her cat, Pebbles. She says that she wants to " be a professional singer ", but has " never been given the chance. " Audience members and judges Holden A…
synonym	1.0	47 - year - old Susan Boyle from Blackburn, West Lothian in Scotland, made her debut appearance on the show on Saturday night by saying that she had " never been married, never been kissed " and was currently unemployed, living alone at home with her cat, Pebbles. She says that she wants to " be a professional singer ", but has " never been given the chance. " Audience members and judges Amanda H…
synonym	1.0	47 - year - old Susan Boyle from Blackburn, West Lothian in Scotland, made her debut appearance on the show on Saturday night by saying that she had " never been married, never been kissed " and was currently unemployed, living alone at home with her cat, Pebbles. She says that she wants to " be a professional singer ", but has " never been given the chance. " Audience members and judges Amanda H…
synonym	1.0	47 - year - old Susan Boyle from Blackburn, West Lothian in Scotland, made her debut appearance on the show on Saturday night by saying that she had " never been married, never been kissed " and was currently unemployed, living alone at home with her cat, Pebbles. She says that she wants to " be a professional singer ", but has " never been given the chance. " Audience members and judges Amanda H…
synonym	1.0	47 - year - old Susan Boyle from Blackburn, West Lothian in Scotland, made her debut appearance on the show on Saturday night by saying that she had " never been married, never been kissed " and was currently unemployed, living alone at home with her cat, Pebbles. She says that she wants to " be a professional singer ", but has " never been given the chance. " Audience members and judges Amanda H…
synonym	1.0	47 - year - old Susan Boyle from Blackburn, West Lothian in Scotland, made her debut appearance on the show on Saturday night by saying that she had " never been married, never been kissed " and was currently unemployed, living alone at home with her cat, Pebbles. She says that she wants to " be a professional singer ", but has " never been given the chance. " Audience members and judges Amanda H…
synonym	1.0	47 - year - old Susan Boyle from Blackburn, West Lothian in Scotland, made her debut appearance on the show on Saturday night by saying that she had " never been married, never been kissed " and was currently unemployed, living alone at home with her cat, Pebbles. She says that she wants to " be a www.talladegasuperspeedway.com professional singer ", but has " never been given the chance. " Audie…
synonym	1.0	47 - year - old Susan Boyle from Blackburn, West Lothian in Scotland, made her debut appearance on the show on Saturday night by saying that she had " never been married, never been kissed " and was currently unemployed, living alone at home with her cat, Pebbles. She says that she wants to " be a professional singer ", but has " never been given the chance. " Audience members and judges Amanda H…
synonym	1.0	47 - year - old Susan Boyle from Blackburn, West Lothian in Scotland, made her debut appearance on the show on Saturday night by saying that she had " never been married, never been kissed " and was currently unemployed, living alone at home with her cat, Pebbles. She says that she wants to " be a professional singer ", but has " never been given the chance. " Audience members and judges Amanda H…
synonym	1.0	47 - year - old Susan Boyle from Blackburn, West Lothian in Scotland, made her debut appearance on the show on Saturday night by saying that she had " never been married, never been kissed " and was currently unemployed, living alone at home with her cat, Pebbles. She says that she wants to " be a professional singer ", but has " never been given the chance. " Audience members and judges Amanda H…
synonym	1.0	47 - year - old Susan Boyle from Blackburn, Cocoto West Lothian in Scotland, made her debut appearance on the show on Saturday night by saying that she had " never been married, never been kissed " and was currently unemployed, living alone at home with her cat, Pebbles. She says that she wants to " be a professional singer ", but has " never been given the chance. " Audience members and judges A…
original	1.0	On October 1 2001, EU and other countries introduced the option for domestic animal owners to apply for Pet passports under the Pets Travel Scheme (PETS for short), for pets returning from abroad to the United Kingdom. This replaced the old system of 6 months compulsory quarantine for all domestic pets.
synonym	1.0	On October 1 2001, EU and other countries introduced the option for domestic animal owners to apply for Pet passports under the Pets Travel Scheme (PETS for short ), for pets returning from abroad to the United Kingdom. This replaced the old system of 6 months compulsory quarantining for all domestic pets.
synonym	1.0	On October 1 2001, EU and other countries introduced the option for domestic animal owners to apply for Pet passports under the Pets Travel Scheme (PETS for short ), for pets returning from abroad to the United Kingdom. This replaced the old system of 6 months mandatory quarantine for all domestic pets.
synonym	1.0	On October 1 2001, EU and other countries introduced the option for domestic animal owners to apply for Pet passports under the Pets Travel Scheme (PETS for short ), for pets returning from abroad to the United Kingdom. This replaced the old regimes of 6 months compulsory quarantine for all domestic pets.
synonym	1.0	On October 1 2001, EU and other countries introduced the option for domestic animal owners to apply for Pet passports under the Pets Travel Scheme (PETS for short ), for pets returning from overseas to the United Kingdom. This replaced the old system of 6 months compulsory quarantine for all domestic pets.
synonym	1.0	On October 1 2001, EU and other countries introduced the option for domestic animal owners to apply for Pet passports under the Pets Travel Scheme (PETS for short ), for pets rehabilitating from abroad to the United Kingdom. This replaced the old system of 6 months compulsory quarantine for all domestic pets.
synonym	1.0	On October 1 2001, EU and other multi country introduced the option for domestic animal owners to apply for Pet passports under the Pets Travel Scheme (PETS for short ), for pets returning from abroad to the United Kingdom. This replaced the old system of 6 months compulsory quarantine for all domestic pets.
synonym	1.0	On October 1 2001, EU and other countries introduced the option for domestic animal owners to apply for Pet passports under the Pets Travel Scheme (PETS for short ), for pets returning from abroad to the United Kingdom. This replaced the old system of 6 months mandatory quarantine for all domestic pets.
synonym	1.0	On October 1 2001, EU and other conditions introduced the option for domestic animal owners to apply for Pet passports under the Pets Travel Scheme (PETS for short ), for pets returning from abroad to the United Kingdom. This replaced the old system of 6 months compulsory quarantine for all domestic pets.
synonym	1.0	On October 1 2001, EU and other countries introduced the option for domestic animal owner to apply for Pet passports under the Pets Travel Scheme (PETS for short ), for pets returning from abroad to the United Kingdom. This replaced the old system of 6 months compulsory quarantine for all domestic pets.
synonym	1.0	On October 1 2001, EU and other countries introduced the option for domestic animal owners to apply for Pet passports under the Pets Travel Scheme (PETS for short ), for pets returning from abroad to the United Kingdom. This replaced the old system of 6 month compulsory quarantine for all domestic pets.
synonym	1.0	On October 1 2001, common market and other countries introduced the option for domestic animal owners to apply for Pet passports under the Pets Travel Scheme (PETS for short ), for pets returning from abroad to the United Kingdom. This replaced the old system of 6 months compulsory quarantine for all domestic pets.
synonym	1.0	On October 1 2001, EU and other countries introduced the option for domestic animal owners to apply for Pet passports under the Pets Travel Scheme (PETS for short ), for pets returning from abroad to the United Kingdom. This replaced the old system of 6 months compulsory quarantine for all domestic pets.
synonym	1.0	On October 1 2001, EU and other countries introduced the option for domestic animal owners to apply for Pet passports under the Pets Change of location Scheme (PETS for short ), for pets returning from abroad to the United Kingdom. This replaced the old system of 6 months compulsory quarantine for all domestic pets.
synonym	1.0	On October 1 2001, EU and other countries introduced the option for domestic animal owners to apply for Pet passports under the Pets Traveling Scheme (PETS for short ), for pets returning from abroad to the United Kingdom. This replaced the old system of 6 months compulsory quarantine for all domestic pets.
synonym	1.0	On October 1 2001, EU and other countries introduced the option for domestic animal owners to apply for Pet passports under the Pets Travel Scheme (PETS for short ), for pets returning from abroad to the United Kingdom. This replaced the old system of 6 months compulsory quarantine for all domestic pets.
synonym	1.0	On October 1 2001, EU and other countries introduced the option for domestic animal owners to apply for Pet passports under the Pets Travel Scheme (PETS for short ), for pets returning from abroad to the United Kingdom. This replaced the old system of 6 months compulsory quarantine for all domestic pets.
synonym	1.0	On October 1 2001, EU and other countries introduced the option for domestic animal owners to apply for Pet passports under the Pets Travel Scheme (PETS for short ), for pets returning abroad from to the United Kingdom. This replaced the old system of 6 months compulsory quarantine for all domestic pets.
synonym	1.0	On October 1 2001, EU and other countries introduced the option for domestic animal owners to apply for Pet passports under the Pets Travel Scheme PETS (for short ), for pets returning from abroad to the United Kingdom. This replaced the old system of 6 months compulsory quarantine for all domestic pets.
synonym	1.0	On October 1 2001, EU and other countries introduced the option for domestic animal owners to apply for Pet passports under the Pets Travel Scheme (PETS for short ), for returning pets from abroad to the United Kingdom. This replaced the old system of 6 months compulsory quarantine for all domestic pets.
synonym	1.0	On October 1 2001, EU and other countries introduced the option for domestic animal owners to apply for Pet passports under the Pets Travel Scheme (PETS for short ), for pets returning from abroad to the United Kingdom. This replaced the old of system 6 months compulsory quarantine for all domestic pets.
synonym	1.0	On October 1 2001, EU and other countries introduced the option for domestic animal owners to apply for Pet passports the under Pets Travel Scheme (PETS for short ), for pets returning from abroad to the United Kingdom. This replaced the old system of 6 months compulsory quarantine for all domestic pets.
synonym	1.0	On October 1 2001, EU and other countries introduced the option for domestic animal owners to apply for Pet passports under the Pets Travel Scheme (PETS for short ), pets for returning from abroad to the United Kingdom. This replaced the old system of 6 months compulsory quarantine for all domestic pets.
synonym	1.0	On October 1 2001, EU and other countries introduced the option for domestic animal owners to apply for Pet passports under the Pets Travel Scheme (PETS for short ), for pets returning from abroad to the United Kingdom. This replaced the old system of months 6 compulsory quarantine for all domestic pets.
synonym	1.0	On October 1 2001, EU and other countries introduced the option for domestic animal owners to apply for Pet passports under the Pets Travel Scheme (PETS for short ), for pets returning abroad from to the United Kingdom. This replaced the old system of 6 months compulsory quarantine for all domestic pets.
synonym	1.0	On October 1 2001, EU and other countries introduced the option for domestic animal owners silk to apply for Pet passports under the Pets Travel Scheme (PETS for short ), for pets returning from abroad to the United Kingdom. This replaced the old system of 6 months compulsory quarantine for all domestic pets.
synonym	1.0	On October 1 2001, EU and other countries introduced the option for domestic animal owners to apply for Pet passports under the Pets Travel Scheme (PETS for short ), for pets returning from abroad to the United Kingdom. This Evin replaced the old system of 6 months compulsory quarantine for all domestic pets.
synonym	1.0	On October 1 2001, Barlow EU and other countries introduced the option for domestic animal owners to apply for Pet passports under the Pets Travel Scheme (PETS for short ), for pets returning from abroad to the United Kingdom. This replaced the old system of 6 months compulsory quarantine for all domestic pets.
synonym	1.0	On October 1 Garden 2001, EU and other countries introduced the option for domestic animal owners to apply for Pet passports under the Pets Travel Scheme (PETS for short ), for pets returning from abroad to the United Kingdom. This replaced the old system of 6 months compulsory quarantine for all domestic pets.
synonym	1.0	On October 1 2001, EU and other countries introduced the option for domestic animal owners to apply for Pet passports under the Pets Travel Scheme (PETS for short ), for pets returning from abroad to the United Kingdom. This replaced the old system of 6 Sudha months compulsory quarantine for all domestic pets.
synonym	1.0	On October 1 2001, EU and other countries introduced the option for domestic animal owners to apply for Pet passports under the Yellow Pets Travel Scheme (PETS for short ), for pets returning from abroad to the United Kingdom. This replaced the old system of 6 months compulsory quarantine for all domestic pets.
synonym	1.0	On October 1 2001, EU and Trammel other countries introduced the option for domestic animal owners to apply for Pet passports under the Pets Travel Scheme (PETS for short ), for pets returning from abroad to the United Kingdom. This replaced the old system of 6 months compulsory quarantine for all domestic pets.
synonym	1.0	On October Robert 1 2001, EU and other countries introduced the option for domestic animal owners to apply for Pet passports under the Pets Travel Scheme (PETS for short ), for pets returning from abroad to the United Kingdom. This replaced the old system of 6 months compulsory quarantine for all domestic pets.
original	0.0	The Longest Day ever lengthens. The 25th anniversary celebration of the first Normandy landing lasted three days; the 50th will spread out over a year.
synonym	0.0	The Longest Day ever lengthens. The 25th anniversary celebration of the first Normandy landing lasted three days; the 50th will interspersed out over a year.
synonym	0.0	The Longest Day ever extends. The 25th anniversary celebration of the first Normandy landing lasted three days; the 50th will spread out over a year.
synonym	0.0	The Longest Day ever extends. The 25th anniversary celebration of the first Normandy landing lasted three days; the 50th will spread out over a year.
synonym	0.0	The Longest Day ever lengthens. The 25th anniversary celebration of the firstly Normandy landing lasted three days; the 50th will spread out over a year.
synonym	0.0	The Longest Day never lengthens. The 25th anniversary celebration of the first Normandy landing lasted three days; the 50th will spread out over a year.
synonym	0.0	The Longest Day ever lengthens. The 25th anniversary celebration of the first Normandy landing existed three days; the 50th will spread out over a year.
synonym	0.0	The Longest Day never lengthens. The 25th anniversary celebration of the first Normandy landing lasted three days; the 50th will spread out over a year.
synonym	0.0	The Longest Day ever lengthens. The twenty fifth anniversary celebration of the first Normandy landing lasted three days; the 50th will spread out over a year.
synonym	0.0	The Longest Day ever lengthens. The 25th anniversary celebration of the first Normandy landing lasted three days; the 50th will spread out over a year.
synonym	0.0	The Longest Day ever lengthens. The 25th anniversary celebration of the first Normandy landing lasted three days; the 50th will spread out over a year.
synonym	0.0	The Longest Day ever so lengthens. The 25th anniversary celebration of the first Normandy landing lasted three days; the 50th will spread out over a year.
synonym	0.0	The Longest Day ever lengthens. The 25th anniversary celebration of the first Normandy landing lasted three days; the 50th will scatter out over a year.
synonym	0.0	The Longest Day always lengthens. The 25th anniversary celebration of the first Normandy landing lasted three days; the 50th will spread out over a year.
synonym	0.0	The Longest Day ever lengthens. The 25th anniversary celebration of the first Normandy landing hold up three days; the 50th will spread out over a year.
synonym	0.0	The Longest Day ever lengthens. The 25th anniversary celebration of the first Normandy landing lasted three days; the 50th will spread knocked out over a year.
synonym	0.0	The Longest Day ever lengthens. The 25th anniversary celebration of the first Normandy landing lasted three days; the 50th will spread out over a year.
synonym	0.0	The Longest Day ever lengthens. The anniversary 25th celebration of the first Normandy landing lasted three days; the 50th will spread out over a year.
synonym	0.0	The Longest Day ever lengthens. The 25th anniversary of celebration the first Normandy landing lasted three days; the 50th will spread out over a year.
synonym	0.0	The Longest ever Day lengthens. The 25th anniversary celebration of the first Normandy landing lasted three days; the 50th will spread out over a year.
synonym	0.0	The Longest Day lengthens ever. The 25th anniversary celebration of the first Normandy landing lasted three days; the 50th will spread out over a year.
synonym	0.0	The Longest Day ever lengthens The. 25th anniversary celebration of the first Normandy landing lasted three days; the 50th will spread out over a year.
synonym	0.0	The Longest Day ever lengthens. The 25th anniversary celebration of the first Normandy landing lasted three days; the 50th will spread over out a year.
synonym	0.0	The Longest Day ever lengthens. The 25th anniversary celebration the of first Normandy landing lasted three days; the 50th will spread out over a year.
synonym	0.0	The Longest Day ever lengthens. The 25th celebration anniversary of the first Normandy landing lasted three days; the 50th will spread out over a year.
synonym	0.0	The Longest Day ever lengthens. The 25th anniversary celebration of the first Normandy landing lasted three days; the 50th will spread PRNewswire out over a year.
synonym	0.0	The Longest Day ever lengthens. The ##.#### 25th anniversary celebration of the first Normandy landing lasted three days; the 50th will spread out over a year.
synonym	0.0	The Longest Day ever lengthens. The 25th anniversary celebration of Gregg the first Normandy landing lasted three days; the 50th will spread out over a year.
synonym	0.0	The Longest Day ever lengthens. The 25th anniversary celebration of the first Normandy landing lasted three days; the 50th will spread out over AM a year.
synonym	0.0	The Longest Day ever lengthens. The 25th anniversary celebration of the first Normandy Hambach landing lasted three days; the 50th will spread out over a year.
synonym	0.0	The Longest Day ever lengthens. The 25th anniversary celebration of the first Normandy landing RM##.##m lasted three days; the 50th will spread out over a year.
synonym	0.0	The Longest Day ever lengthens. The 25th anniversary celebration of the first Normandy hird landing lasted three days; the 50th will spread out over a year.
synonym	0.0	The Longest Nurse Day ever lengthens. The 25th anniversary celebration of the first Normandy landing lasted three days; the 50th will spread out over a year.
original	1.0	The Qin (from which the name China is derived) established the approximate boundaries and basic administrative system that all subsequent dynasties were to follow.
synonym	1.0	The Qin (from which the name China is derived) established the approximate bounds and basic administrative system that all subsequent dynasties were to follow.
synonym	1.0	The Qin (from which the name China addresses derived) established the approximate boundaries and basic administrative system that all subsequent dynasties were to follow.
synonym	1.0	The Qin (from which the name China is derived) published the approximate boundaries and basic administrative system that all subsequent dynasties were to follow.
synonym	1.0	The Qin (from which the name China is derived) established the approximate bound and basic administrative system that all subsequent dynasties were to follow.
synonym	1.0	The Qin (from which the name China is determined) established the approximate boundaries and basic administrative system that all subsequent dynasties were to follow.
synonym	1.0	The Qin (from which the name China is derived) established the approximate boundaries and basic administrative regimes that all subsequent dynasties were to follow.
synonym	1.0	The Qin (from which the name China explains derived) established the approximate boundaries and basic administrative system that all subsequent dynasties were to follow.
synonym	1.0	The Qin (from which the names China is derived) established the approximate boundaries and basic administrative system that all subsequent dynasties were to follow.
synonym	1.0	The Qin (from which the name China is derived) established the approximate boundaries and basic administrative system that all subsequent dynasties were to follow.
synonym	1.0	The Qin (from which the name China is derived) establish the approximate boundaries and basic administrative system that all subsequent dynasties were to follow.
synonym	1.0	The Qin (from which the name China is deduce) established the approximate boundaries and basic administrative system that all subsequent dynasties were to follow.
synonym	1.0	The Qin (from which the name China is derived) established the approximate boundaries and basic administrative system that all subsequent dynasty were to follow.
synonym	1.0	The Qin (from which the name China is derived) show the approximate boundaries and basic administrative system that all subsequent dynasties were to follow.
synonym	1.0	The Qin (from which the name China is derived) established the approximate boundaries and basic administrative system that all subsequent dynasties were to follow.
synonym	1.0	The Qin (from which the name China is derived) established the near boundaries and basic administrative system that all subsequent dynasties were to follow.
synonym	1.0	The Qin (from which the gens China is derived) established the approximate boundaries and basic administrative system that all subsequent dynasties were to follow.
synonym	1.0	The Qin (from which the name China derived is) established the approximate boundaries and basic administrative system that all subsequent dynasties were to follow.
synonym	1.0	The Qin (from which the name China is derived) established the approximate boundaries and basic administrative system that all subsequent were dynasties to follow.
synonym	1.0	The Qin (from which the name China is derived) established the approximate and boundaries basic administrative system that all subsequent dynasties were to follow.
synonym	1.0	The Qin (from which the name China is derived) established the boundaries approximate and basic administrative system that all subsequent dynasties were to follow.
synonym	1.0	The Qin (from which the China name is derived) established the approximate boundaries and basic administrative system that all subsequent dynasties were to follow.
synonym	1.0	The Qin (from which the name China is derived) established the approximate boundaries and basic administrative system that all dynasties subsequent were to follow.
synonym	1.0	The Qin (from which the name China is derived) established the approximate boundaries and basic administrative system that subsequent all dynasties were to follow.
synonym	1.0	The Qin (from which the name China is derived established) the approximate boundaries and basic administrative system that all subsequent dynasties were to follow.
synonym	1.0	The Qin (from which the name Alexander China is derived) established the approximate boundaries and basic administrative system that all subsequent dynasties were to follow.
synonym	1.0	The Qin (from which visit the name China is derived) established the approximate boundaries and basic administrative system that all subsequent dynasties were to follow.
synonym	1.0	The Qin (from which the name China is Volken derived) established the approximate boundaries and basic administrative system that all subsequent dynasties were to follow.
synonym	1.0	The Qin (from which the name China is derived) established the approximate boundaries and basic administrative system that all subsequent dynasties were Puranic to follow.
synonym	1.0	The Qin (from which the name China is derived) established the approximate boundaries Oshlo and basic administrative system that all subsequent dynasties were to follow.
synonym	1.0	The Qin (from which the name China is derived) established the approximate boundaries behave and basic administrative system that all subsequent dynasties were to follow.
synonym	1.0	The Qin (from which the name China is derived) established the approximate boundaries and basic administrative system that all subsequent dynasties Qianfeng were to follow.
synonym	1.0	The Qin (PASOLINK from which the name China is derived) established the approximate boundaries and basic administrative system that all subsequent dynasties were to follow.
original	1.0	Hands Across the Divide was formed in March 2001, and one of its immediate aims was to press for more freedom of contact and communication right away between the two parts of Cyprus, and for early progress towards a solution to 'the Cyprus problem'.
synonym	1.0	Hands Across the Divide was formed in March 2001, and one of its immediate aims was to press for more freedom of contact and communication right away between the two parts of Cyprus, and for early progress towards a solution to ' the Cyprus matters '.
synonym	1.0	Hands Across the Divide was formed in March 2001, and one of its immediate aims was to press for more freedom of contact and communication right away between the two parts of Cyprus, and for early progress towards a solution to ' the Cyprus troubles '.
synonym	1.0	Hands Across the Divide was formed in March 2001, and one of its immediate aims eur to press for more freedom of contact and communication right away between the two parts of Cyprus, and for early progress towards a solution to ' the Cyprus problem '.
synonym	1.0	Hands Across the Divide was formed in March 2001, and one of its immediate aims was to press for more freedom of contact and communication right away between the two parts of Cyprus, and for early progress towards a solution to ' the Cyprus matters '.
synonym	1.0	Hands Across the Divide was formed in March 2001, and one of its immediate aims was to press for more freedom of contact and connections right away between the two parts of Cyprus, and for early progress towards a solution to ' the Cyprus problem '.
synonym	1.0	Hands Across the Divide was formed in March 2001, and one of its immediate aims was to press for more freedom of contact and contacts right away between the two parts of Cyprus, and for early progress towards a solution to ' the Cyprus problem '.
synonym	1.0	Hands Across the Divide was constituted in March 2001, and one of its immediate aims was to press for more freedom of contact and communication right away between the two parts of Cyprus, and for early progress towards a solution to ' the Cyprus problem '.
synonym	1.0	Hands Across the Divide was formed in March 2001, and one of its immediate targets was to press for more freedom of contact and communication right away between the two parts of Cyprus, and for early progress towards a solution to ' the Cyprus problem '.
synonym	1.0	Hands Across the Divide was formed in Borderland 2001, and one of its immediate aims was to press for more freedom of contact and communication right away between the two parts of Cyprus, and for early progress towards a solution to ' the Cyprus problem '.
synonym	1.0	Hands Across the Divide was formed in March 2001, and one of its immediate aims was to press for more freedom of contact and communication right away between the two parts of Cyprus, and for early advancement towards a solution to ' the Cyprus problem '.
synonym	1.0	Hands Across the Divide was formed in Marching music 2001, and one of its immediate aims was to press for more freedom of contact and communication right away between the two parts of Cyprus, and for early progress towards a solution to ' the Cyprus problem '.
synonym	1.0	Hands Across the Divide was formed in March 2001, and one of its immediate aims was to press for more than freedom of contact and communication right away between the two parts of Cyprus, and for early progress towards a solution to ' the Cyprus problem '.
synonym	1.0	Hands Across the Divide was formed in March 2001, and one of its immediate aims was to press for more freedom of contact and communication right away between the two parts of Cyprus, and for early progress towards a solution to ' the Cyprus problem '.
synonym	1.0	Hands Across the Divide was formed in March 2001, and one of its immediate aims be to press for more freedom of contact and communication right away between the two parts of Cyprus, and for early progress towards a solution to ' the Cyprus problem '.
synonym	1.0	Hands Across the Divide was formed in March 2001, and one of its immediate aims was to press for more freedom of contact and communication right away between the two parts of Cyprus, and for early progress towards a solution to ' the Cyprus problem '.
synonym	1.0	Hands Across the Divide was formed in March 2001, and one of its immediate aims was to press for more freedom of contact and communication right away between the two parts of Cyprus, and for early progress towards a solution to ' the Cyprus problem '.
synonym	1.0	Hands Across the Divide was formed in March 2001, and one of its immediate aims was to press for more freedom of contact and communication right away between the two parts of Cyprus, and for early progress towards solution a to ' the Cyprus problem '.
synonym	1.0	Hands Across the Divide was formed in March 2001, and one of its immediate aims was to press for more freedom of contact and communication right away between the two parts of Cyprus, and for early progress towards a solution to ' the problem Cyprus '.
synonym	1.0	Hands Across the Divide was formed in March 2001, and one of its immediate was aims to press for more freedom of contact and communication right away between the two parts of Cyprus, and for early progress towards a solution to ' the Cyprus problem '.
synonym	1.0	Hands Across the Divide was formed in March 2001, and one of its immediate aims was to press for more freedom of contact and communication right away between the two parts of Cyprus, and for early towards progress a solution to ' the Cyprus problem '.
synonym	1.0	Hands Across the Divide was formed in March 2001, and one of its immediate aims was to press for more freedom of contact and communication right away between the two parts of Cyprus, for and early progress towards a solution to ' the Cyprus problem '.
synonym	1.0	Hands Across the Divide was formed in March 2001, and one of its immediate aims was to press for more of freedom contact and communication right away between the two parts of Cyprus, and for early progress towards a solution to ' the Cyprus problem '.
synonym	1.0	Hands Across the Divide was formed in March 2001, one and of its immediate aims was to press for more freedom of contact and communication right away between the two parts of Cyprus, and for early progress towards a solution to ' the Cyprus problem '.
synonym	1.0	Hands Across the Divide was formed in March 2001, and one of its immediate aims was to press for more freedom of contact and communication right away between the two parts Cyprus of, and for early progress towards a solution to ' the Cyprus problem '.
synonym	1.0	Hands Across the Divide was formed in March 2001, and one of its immediate aims was to press for Geysers more freedom of contact and communication right away between the two parts of Cyprus, and for early progress towards a solution to ' the Cyprus problem '.
synonym	1.0	Hands Across the Divide was formed in March 2001, and one of its immediate aims was to press for more freedom of contact and communication Wellborn right away between the two parts of Cyprus, and for early progress towards a solution to ' the Cyprus problem '.
synonym	1.0	Hands Across the Divide was formed in March 2001, and one of its immediate aims was to press for more freedom of contact and communication right away between the two parts of Cyprus, and for early progress towards Candra a solution to ' the Cyprus problem '.
synonym	1.0	Hands Across the Divide was formed in March 2001, and one of its immediate aims was Raila to press for more freedom of contact and communication right away between the two parts of Cyprus, and for early progress towards a solution to ' the Cyprus problem '.
synonym	1.0	Hands Across the Divide was formed in March 2001, and one of its immediate aims was to press for more freedom of contact and communication right away between the corrosion two parts of Cyprus, and for early progress towards a solution to ' the Cyprus problem '.
synonym	1.0	Hands Across the Divide was formed in March 2001, and one of its immediate aims was to press for more freedom of contact and communication right away between the SEE two parts of Cyprus, and for early progress towards a solution to ' the Cyprus problem '.
synonym	1.0	Hands Across the Divide was formed in March 2001, and one of its immediate aims was to press for more freedom of contact and communication right away Cooeyate between the two parts of Cyprus, and for early progress towards a solution to ' the Cyprus problem '.
synonym	1.0	Hands Across the Divide was formed in March 2001, and one of its Domnina immediate aims was to press for more freedom of contact and communication right away between the two parts of Cyprus, and for early progress towards a solution to ' the Cyprus problem '.
original	0.0	The IOC meeting will also review reports submitted by the organizing committees of the 1998 Winter Olympic Games in Nagano, Japan; the 2000 Summer Olympic Games in Sydney, Australia and the 2002 Winter Olympic Games in the Salt Lake City, the United States, respectively.
synonym	0.0	The IOC meeting will also examines reports submitted by the organizing committees of the 1998 Winter Olympic Games in Nagano, Japan; the 2000 Summer Olympic Games in Sydney, Australia and the 2002 Winter Olympic Games in the Salt Lake City, the United States, respectively.
synonym	0.0	The IOC meeting will also review declarations submitted by the organizing committees of the 1998 Winter Olympic Games in Nagano, Japan; the 2000 Summer Olympic Games in Sydney, Australia and the 2002 Winter Olympic Games in the Salt Lake City, the United States, respectively.
synonym	0.0	The IOC meeting will also review reports submitted by the organizing commissions of the 1998 Winter Olympic Games in Nagano, Japan; the 2000 Summer Olympic Games in Sydney, Australia and the 2002 Winter Olympic Games in the Salt Lake City, the United States, respectively.
synonym	0.0	The IOC meets will also review reports submitted by the organizing committees of the 1998 Winter Olympic Games in Nagano, Japan; the 2000 Summer Olympic Games in Sydney, Australia and the 2002 Winter Olympic Games in the Salt Lake City, the United States, respectively.
synonym	0.0	The IOC meeting will also reassessed reports submitted by the organizing committees of the 1998 Winter Olympic Games in Nagano, Japan; the 2000 Summer Olympic Games in Sydney, Australia and the 2002 Winter Olympic Games in the Salt Lake City, the United States, respectively.
synonym	0.0	The IOC meeting will also review reports submitted by the arrange committees of the 1998 Winter Olympic Games in Nagano, Japan; the 2000 Summer Olympic Games in Sydney, Australia and the 2002 Winter Olympic Games in the Salt Lake City, the United States, respectively.
synonym	0.0	The IOC meets will also review reports submitted by the organizing committees of the 1998 Winter Olympic Games in Nagano, Japan; the 2000 Summer Olympic Games in Sydney, Australia and the 2002 Winter Olympic Games in the Salt Lake City, the United States, respectively.
synonym	0.0	The IOC meeting will also reassessed reports submitted by the organizing committees of the 1998 Winter Olympic Games in Nagano, Japan; the 2000 Summer Olympic Games in Sydney, Australia and the 2002 Winter Olympic Games in the Salt Lake City, the United States, respectively.
synonym	0.0	The IOC meeting will also review reports submitted by the organizing committees of the 1998 Winter Olympic Games in Nagano, Japan; the 2000 Summer Olympic Games in Sydney, Australia and the 2002 Winter Olympic Games in the Salt Lake City, the United Nation, respectively.
synonym	0.0	The IOC meeting will also review reports submitted by the organizing committees of the 1998 Winter Olympic Games in Nagano, Japan; the 2000 Summer Olympic Games in Sydney, Australia and the 2002 Winter Olympic Games in the Salt Lake City, the United States, respectively.
synonym	0.0	The IOC meeting will also review reports submitted by the organizing committees of the 1998 Winter Olympic Games in Nagano, Japan; the 2000 Summer Olympic Games in Sydney, Australia and the 2002 Winter Olympic Games in the Salt Lake City, the United States, respectively.
synonym	0.0	The IOC meeting will also review reports submitted by the organizing committees of the 1998 Winter Olympic Games in Nagano, Japan; the 2000 Summer Olympic Games in Sydney, Australia and the 2002 Winter Olympic Games in the Salt Lake City, the United States, respectively.
synonym	0.0	The IOC meeting volition also review reports submitted by the organizing committees of the 1998 Winter Olympic Games in Nagano, Japan; the 2000 Summer Olympic Games in Sydney, Australia and the 2002 Winter Olympic Games in the Salt Lake City, the United States, respectively.
synonym	0.0	The IOC meeting will also review reports submitted by the organizing committees of the 1998 Winter Olympic Games in Nagano, Japan; the 2000 Summer Olympic Games in Sydney, Australia and the 2002 Winter Olympic Games in the Salt Lake City, the United States, severally.
synonym	0.0	The IOC meeting will also review reports submitted by the organizing committees of the 1998 Wintertime Olympic Games in Nagano, Japan; the 2000 Summer Olympic Games in Sydney, Australia and the 2002 Winter Olympic Games in the Salt Lake City, the United States, respectively.
synonym	0.0	The IOC meeting will also review reports submitted by the organizing committees of the 1998 Winter Olympic Games in Nagano, Japan; the 2000 Summer Olympic Games in Sydney, Australia and the 2002 Winter Olympic Games in the Salt Lake City, the United States, respectively.
synonym	0.0	The IOC meeting will also review reports submitted by the organizing of committees the 1998 Winter Olympic Games in Nagano, Japan; the 2000 Summer Olympic Games in Sydney, Australia and the 2002 Winter Olympic Games in the Salt Lake City, the United States, respectively.
synonym	0.0	The IOC meeting will also review reports submitted by the organizing committees of the 1998 Winter Olympic Games in Nagano, Japan; 2000 the Summer Olympic Games in Sydney, Australia and the 2002 Winter Olympic Games in the Salt Lake City, the United States, respectively.
synonym	0.0	The meeting IOC will also review reports submitted by the organizing committees of the 1998 Winter Olympic Games in Nagano, Japan; the 2000 Summer Olympic Games in Sydney, Australia and the 2002 Winter Olympic Games in the Salt Lake City, the United States, respectively.
synonym	0.0	The IOC meeting will also review reports submitted by the organizing committees of the 1998 Olympic Winter Games in Nagano, Japan; the 2000 Summer Olympic Games in Sydney, Australia and the 2002 Winter Olympic Games in the Salt Lake City, the United States, respectively.
synonym	0.0	The IOC meeting will also review reports submitted by the organizing committees of the 1998 Winter Olympic Games in Nagano, Japan; the 2000 Summer Olympic Games in Sydney, and Australia the 2002 Winter Olympic Games in the Salt Lake City, the United States, respectively.
synonym	0.0	The IOC meeting will also review reports by submitted the organizing committees of the 1998 Winter Olympic Games in Nagano, Japan; the 2000 Summer Olympic Games in Sydney, Australia and the 2002 Winter Olympic Games in the Salt Lake City, the United States, respectively.
synonym	0.0	The IOC meeting will also review reports submitted by the organizing committees of the 1998 Winter Olympic Games in Nagano, Japan; the 2000 Summer Olympic Games in Sydney, Australia and the 2002 Winter Olympic Games in Salt the Lake City, the United States, respectively.
synonym	0.0	The IOC meeting will also review reports submitted by the organizing committees of the 1998 Winter Olympic Games in Nagano, Japan; the 2000 Summer Olympic Games in Sydney, Australia and the 2002 Olympic Winter Games in the Salt Lake City, the United States, respectively.
synonym	0.0	The IOC meeting will also review reports submitted by the organizing committees Zbigniew of the 1998 Winter Olympic Games in Nagano, Japan; the 2000 Summer Olympic Games in Sydney, Australia and the 2002 Winter Olympic Games in the Salt Lake City, the United States, respectively.
synonym	0.0	The IOC meeting will also review reports submitted by the organizing committees of the 1998 Winter Olympic Games in Nagano, Japan; the 2000 Summer Olympic Games Sarytor in Sydney, Australia and the 2002 Winter Olympic Games in the Salt Lake City, the United States, respectively.
synonym	0.0	The IOC meeting will also review reports submitted by the organizing committees of the 1998 Winter Olympic Games in Nagano, Japan; the 2000 Summer Olympic Games in Sydney, Australia and the 2002 Winter Olympic Games in the Salt Lake City, the United States, Aird respectively.
synonym	0.0	The IOC meeting will also review reports submitted by the organizing committees of the 1998 Winter Olympic Games in Nagano, Femrite Japan; the 2000 Summer Olympic Games in Sydney, Australia and the 2002 Winter Olympic Games in the Salt Lake City, the United States, respectively.
synonym	0.0	The IOC meeting will also review reports submitted Mario by the organizing committees of the 1998 Winter Olympic Games in Nagano, Japan; the 2000 Summer Olympic Games in Sydney, Australia and the 2002 Winter Olympic Games in the Salt Lake City, the United States, respectively.
synonym	0.0	The IOC meeting will also review reports submitted by the organizing committees of the 1998 Winter Olympic Games in Nagano, Japan; the 2000 Summer Olympic Games Tirchett in Sydney, Australia and the 2002 Winter Olympic Games in the Salt Lake City, the United States, respectively.
synonym	0.0	The IOC meeting will also review reports submitted by the organizing committees of the 1998 Winter Olympic Games in Nagano, Japan; the 2000 Summer Olympic Games in Sydney, Australia and the Lause 2002 Winter Olympic Games in the Salt Lake City, the United States, respectively.
synonym	0.0	The IOC meeting will also review reports submitted by the organizing committees of the 1998 Winter Olympic Games in Nagano, Japan; the 2000 Summer Olympic Games in Sydney, Australia and the 2002 Uldrich Winter Olympic Games in the Salt Lake City, the United States, respectively.
original	1.0	Amazon shares fell nearly 4 percent following the results as the company said operating income would drop as much as 42 percent in the second quarter.
synonym	1.0	Amazon shares fell nearly 4 percentages following the results as the company said operating income would drop as much as 42 percent in the second quarter.
synonym	1.0	Amazon shares fell nearly 4 percent following the results as the company abovementioned operating income would drop as much as 42 percent in the second quarter.
synonym	1.0	Amazon shares fell nearly 4 percent following the results as the company said operation income would drop as much as 42 percent in the second quarter.
synonym	1.0	Amazon shares fell nearly 4 percent following the results as the company emphasised operating income would drop as much as 42 percent in the second quarter.
synonym	1.0	Amazon shares fell nearly 4 percent following the results as the company abovementioned operating income would drop as much as 42 percent in the second quarter.
synonym	1.0	Amazon shares fell nearly 4 percent following the results as the corporation said operating income would drop as much as 42 percent in the second quarter.
synonym	1.0	Amazon shared fell nearly 4 percent following the results as the company said operating income would drop as much as 42 percent in the second quarter.
synonym	1.0	Amazon shares fell almost 4 percent following the results as the company said operating income would drop as much as 42 percent in the second quarter.
synonym	1.0	Amazon shares fell nearly 4 percent following the event as the company said operating income would drop as much as 42 percent in the second quarter.
synonym	1.0	Amazon shares fell nearly 4 percent following the results as the company said operating income would drop as much as 42 percent in the 2d quarter.
synonym	1.0	Amazon shares fell nearly 4 percent following the results as the company said operating income would drop as much as 42 percent in the second quarter.
synonym	1.0	Amazon shares fell nearly 4 percent following the results as the company said operating income would drop as much as 42 percent in the second quarter.
synonym	1.0	Amazon shares fell nearly 4 percent following the solution as the company said operating income would drop as much as 42 percent in the second quarter.
synonym	1.0	Amazon shares fell nearly 4 percent following the results as the company said operating income would drop as much as 42 percent in the second tail.
synonym	1.0	Amazon shares fell nearly 4 percent following the results as the caller said operating income would drop as much as 42 percent in the second quarter.
synonym	1.0	Amazon shares fell nearly 4 percent following the results as the company said operating income would drop as much as 42 per centum in the second quarter.
synonym	1.0	Amazon shares fell nearly 4 percent following the results as the company said operating income would drop as much 42 as percent in the second quarter.
synonym	1.0	Amazon shares fell nearly 4 percent following results the as the company said operating income would drop as much as 42 percent in the second quarter.
synonym	1.0	Amazon fell shares nearly 4 percent following the results as the company said operating income would drop as much as 42 percent in the second quarter.
synonym	1.0	Amazon shares fell nearly 4 percent following the results as the company said income operating would drop as much as 42 percent in the second quarter.
synonym	1.0	Amazon shares fell nearly 4 percent following the results as the company said operating income would drop as much as 42 percent in the quarter second.
synonym	1.0	Amazon shares fell nearly percent 4 following the results as the company said operating income would drop as much as 42 percent in the second quarter.
synonym	1.0	Amazon shares fell nearly 4 following percent the results as the company said operating income would drop as much as 42 percent in the second quarter.
synonym	1.0	Shares amazon fell nearly 4 percent following the results as the company said operating income would drop as much as 42 percent in the second quarter.
synonym	1.0	Amazon shares fell nearly Letizi 4 percent following the results as the company said operating income would drop as much as 42 percent in the second quarter.
synonym	1.0	Amazon shares fell nearly 4 percent following the results as the gigapixel company said operating income would drop as much as 42 percent in the second quarter.
synonym	1.0	Amazon shares fell nearly 4 percent following the results as the company said operating income would drop as much Electronically as 42 percent in the second quarter.
synonym	1.0	Amazon shares fell nearly 4 percent following the Glenora results as the company said operating income would drop as much as 42 percent in the second quarter.
synonym	1.0	Amazon shares fell nearly 4 Kenny percent following the results as the company said operating income would drop as much as 42 percent in the second quarter.
synonym	1.0	Amazon shares fell nearly 4 percent following the results as the company said operating Adderall income would drop as much as 42 percent in the second quarter.
synonym	1.0	Amazon shares fell nearly 4 percent following the results as the company said operating FIA income would drop as much as 42 percent in the second quarter.
synonym	1.0	Amazon shares fell nearly 4 percent following the results as the company Duleek said operating income would drop as much as 42 percent in the second quarter.
original	1.0	Hodler claimed there were also irregularities in the campaigns organized by Atlanta for the 1996 Summer Games, Sydney for the Summer Olympics in 2000 and Salt Lake City for the 2002 Winter Games.
synonym	1.0	Hodler claimed there were also improprieties in the campaigns organized by Atlanta for the 1996 Summer Games, Sydney for the Summer Olympics in 2000 and Salt Lake City for the 2002 Winter Games.
synonym	1.0	Hodler claimed there were also irregularities in the campaigns implemented by Atlanta for the 1996 Summer Games, Sydney for the Summer Olympics in 2000 and Salt Lake City for the 2002 Winter Games.
synonym	1.0	Hodler claimed there were also irregularities in the candidates organized by Atlanta for the 1996 Summer Games, Sydney for the Summer Olympics in 2000 and Salt Lake City for the 2002 Winter Games.
synonym	1.0	Hodler claimed there were also irregularities in the campaigns initiated by Atlanta for the 1996 Summer Games, Sydney for the Summer Olympics in 2000 and Salt Lake City for the 2002 Winter Games.
synonym	1.0	Hodler proclaimed there were also irregularities in the campaigns organized by Atlanta for the 1996 Summer Games, Sydney for the Summer Olympics in 2000 and Salt Lake City for the 2002 Winter Games.
synonym	1.0	Hodler claimed there were also ambiguities in the campaigns organized by Atlanta for the 1996 Summer Games, Sydney for the Summer Olympics in 2000 and Salt Lake City for the 2002 Winter Games.
synonym	1.0	Hodler claimed there were also irregularities in the campaigns organise by Atlanta for the 1996 Summer Games, Sydney for the Summer Olympics in 2000 and Salt Lake City for the 2002 Winter Games.
synonym	1.0	Hodler claimed there were also irregularities in the campaigns organises by Atlanta for the 1996 Summer Games, Sydney for the Summer Olympics in 2000 and Salt Lake City for the 2002 Winter Games.
synonym	1.0	Hodler claimed there were also irregularity in the campaigns organized by Atlanta for the 1996 Summer Games, Sydney for the Summer Olympics in 2000 and Salt Lake City for the 2002 Winter Games.
synonym	1.0	Hodler claimed there were also irregularities in the campaigns organized by Atlanta for the 1996 Summer Games, Sydney for the Summer Olympics in 2000 and Salt Lake City for the 2002 Winter Games.
synonym	1.0	Hodler claimed there were also irregularities in the campaigns organized by Atlanta for the 1996 Summer Games, Sydney for the Summer Olympics in 2000 and Salt Lake City for the 2002 Winter Games.
synonym	1.0	Hodler claim there were also irregularities in the campaigns organized by Atlanta for the 1996 Summer Games, Sydney for the Summer Olympics in 2000 and Salt Lake City for the 2002 Winter Games.
synonym	1.0	Hodler claimed there were also irregularities in the campaigns organized by Atlanta for the 1996 Summer Games, Sydney for the Summer Olympics in 2000 and Salt Lake City for the 2002 Winter Games.
synonym	1.0	Hodler claimed there were also irregularities in the campaigns organized by Atlanta for the 1996 Summer Games, Sydney for the Summer Olympics in 2000 and Salt Lake City for the 2002 Winter Games.
synonym	1.0	Hodler claimed there were also irregularities in the campaigns organized by Atlanta for the 1996 Summer Games, Sydney for the Summer Olympics in 2000 and Salt Lake City for the 2002 Winter Games.
synonym	1.0	Hodler claimed there were also irregularities in the campaigns organized by Atlanta for the 1996 Summer Games, Sydney for the Summer Olympics in 2000 and Salt Lake City for the 2002 Wintertime Games.
synonym	1.0	Hodler claimed were there also irregularities in the campaigns organized by Atlanta for the 1996 Summer Games, Sydney for the Summer Olympics in 2000 and Salt Lake City for the 2002 Winter Games.
synonym	1.0	Hodler claimed there were also irregularities in the campaigns organized by Atlanta for the 1996 Summer Games, Sydney for the Summer Olympics in 2000 and Salt Lake City for the Winter 2002 Games.
synonym	1.0	Hodler claimed there were also irregularities in the campaigns organized by Atlanta for the 1996 Summer Games, for Sydney the Summer Olympics in 2000 and Salt Lake City for the 2002 Winter Games.
synonym	1.0	Hodler claimed there were also in irregularities the campaigns organized by Atlanta for the 1996 Summer Games, Sydney for the Summer Olympics in 2000 and Salt Lake City for the 2002 Winter Games.
synonym	1.0	Hodler claimed there were also irregularities in the campaigns organized by Atlanta for the Summer 1996 Games, Sydney for the Summer Olympics in 2000 and Salt Lake City for the 2002 Winter Games.
synonym	1.0	Hodler claimed there were also irregularities in the campaigns organized by Atlanta for the 1996 Summer Games, Sydney for the Summer Olympics in 2000 and Salt City Lake for the 2002 Winter Games.
synonym	1.0	Hodler there claimed were also irregularities in the campaigns organized by Atlanta for the 1996 Summer Games, Sydney for the Summer Olympics in 2000 and Salt Lake City for the 2002 Winter Games.
synonym	1.0	Hodler claimed there were also irregularities in the campaigns organized by Atlanta for the 1996 Summer Games, Sydney for the Summer Olympics in 2000 and Salt Lake City for the Winter 2002 Games.
synonym	1.0	Hodler claimed there were also irregularities in the campaigns organized by Atlanta for the 1996 Summer Games, Sydney for freak the Summer Olympics in 2000 and Salt Lake City for the 2002 Winter Games.
synonym	1.0	Multiservice Hodler claimed there were also irregularities in the campaigns organized by Atlanta for the 1996 Summer Games, Sydney for the Summer Olympics in 2000 and Salt Lake City for the 2002 Winter Games.
synonym	1.0	Hodler claimed there were also irregularities in the campaigns organized by Atlanta for the 1996 Summer Games, Sydney for the Summer Olympics in 2000 Margery and Salt Lake City for the 2002 Winter Games.
synonym	1.0	Hodler claimed there were also irregularities in the campaigns organized by Atlanta for the 1996 Summer Games, Sydney spokesman for the Summer Olympics in 2000 and Salt Lake City for the 2002 Winter Games.
synonym	1.0	Hodler claimed there were also irregularities in the campaigns organized by Atlanta for the 1996 Summer Games, Sydney for the Summer Olympics Rowes in 2000 and Salt Lake City for the 2002 Winter Games.
synonym	1.0	Hodler claimed there were also irregularities in the capillary campaigns organized by Atlanta for the 1996 Summer Games, Sydney for the Summer Olympics in 2000 and Salt Lake City for the 2002 Winter Games.
synonym	1.0	Hodler claimed there were also irregularities in Sabado the campaigns organized by Atlanta for the 1996 Summer Games, Sydney for the Summer Olympics in 2000 and Salt Lake City for the 2002 Winter Games.
synonym	1.0	Hodler claimed there were also Mrs. irregularities in the campaigns organized by Atlanta for the 1996 Summer Games, Sydney for the Summer Olympics in 2000 and Salt Lake City for the 2002 Winter Games.
original	0.0	A compound in breast milk has been found to destroy many skin warts, raising hopes it also might prove effective against cervical cancer and other lethal diseases caused by the same virus.
synonym	0.0	A compound in breast milk has been finalized to destroy many skin warts, raising hopes it also might prove effective against cervical cancer and other lethal diseases caused by the same virus.
synonym	0.0	A compound in breast milk has supported found to destroy many skin warts, raising hopes it also might prove effective against cervical cancer and other lethal diseases caused by the same virus.
synonym	0.0	A compound in breast milk has been found to destroy many skin warts, raising hopes it also might prove effective against cervical cancer and other lethal disasters caused by the same virus.
synonym	0.0	A compound in breast milk has been found to destroy many skin warts, raising expectations it also might prove effective against cervical cancer and other lethal diseases caused by the same virus.
synonym	0.0	A compound in breast milk has begun found to destroy many skin warts, raising hopes it also might prove effective against cervical cancer and other lethal diseases caused by the same virus.
synonym	0.0	A compound in breast milk has been found to destroy many skin warts, raising hopes it also might demonstrate effective against cervical cancer and other lethal diseases caused by the same virus.
synonym	0.0	A compound in breast milk has been found to destroy many skin warts, raising hopes it also might prove effective against cervical cancer and other fatal diseases caused by the same virus.
synonym	0.0	A compound in breast milk has been found to destroy many skin warts, raising hopes it also might prove efficient against cervical cancer and other lethal diseases caused by the same virus.
synonym	0.0	A compound in breast milk has been find to destroy many skin warts, raising hopes it also might prove effective against cervical cancer and other lethal diseases caused by the same virus.
synonym	0.0	A compound in breast milk has been found to destroy many skin wart, raising hopes it also might prove effective against cervical cancer and other lethal diseases caused by the same virus.
synonym	0.0	A compound in breast milk river has been found to destroy many skin warts, raising hopes it also might prove effective against cervical cancer and other lethal diseases caused by the same virus.
synonym	0.0	A compound in breast milk has been found to destroy many skin warts, raising hopes it also might prove effective against cervical cancer and other lethal diseases caused by the same virus.
synonym	0.0	A compound in breast milk has been found to destroy many skin warts, raising hopes it also might prove effective against cervical cancer and other lethal diseases caused by the same virus.
synonym	0.0	A compound in breast milk has been found to destroy many skin warts, raising hopes it also might prove effective against cervical cancer and other lethal diseases caused by the same computer virus.
synonym	0.0	A compound in breast milk has been found to destroy many skin warts, raising hopes it too might prove effective against cervical cancer and other lethal diseases caused by the same virus.
synonym	0.0	A compound in breast milk has been found to destroy many skin warts, raising hopes it likewise might prove effective against cervical cancer and other lethal diseases caused by the same virus.
synonym	0.0	A compound in breast milk has been found to destroy many skin warts, raising hopes it also might prove effective against cervical cancer and other lethal diseases caused by same the virus.
synonym	0.0	A compound in breast milk has been found to destroy many warts skin, raising hopes it also might prove effective against cervical cancer and other lethal diseases caused by the same virus.
synonym	0.0	A compound in breast milk has been found to destroy many skin warts, raising hopes also it might prove effective against cervical cancer and other lethal diseases caused by the same virus.
synonym	0.0	A compound in breast has milk been found to destroy many skin warts, raising hopes it also might prove effective against cervical cancer and other lethal diseases caused by the same virus.
synonym	0.0	A compound in breast milk has been found to destroy many skin warts, raising hopes it also might prove effective against cervical cancer and other lethal diseases caused the by same virus.
synonym	0.0	A compound in breast milk has been found to destroy many skin warts, raising hopes it also might prove effective against cervical cancer and other lethal diseases by caused the same virus.
synonym	0.0	A compound in breast milk has been found to destroy many skin warts, raising hopes it also might prove effective against cervical cancer and lethal other diseases caused by the same virus.
synonym	0.0	A compound in breast milk has been found to destroy many skin warts, raising hopes it also might effective prove against cervical cancer and other lethal diseases caused by the same virus.
synonym	0.0	A compound in breast milk has been found to destroy many skin warts, Gulfnews raising hopes it also might prove effective against cervical cancer and other lethal diseases caused by the same virus.
synonym	0.0	A compound in breast milk has been found to destroy many skin warts, raising hopes it also might prove effective against cervical cancer and other lethal diseases caused by apenas the same virus.
synonym	0.0	A compound in breast milk has been found to destroy many skin warts, raising hopes it also might prove effective against cervical cancer and High other lethal diseases caused by the same virus.
synonym	0.0	A compound in breast milk has CGT been found to destroy many skin warts, raising hopes it also might prove effective against cervical cancer and other lethal diseases caused by the same virus.
synonym	0.0	A compound in breast milk has been found to destroy many skin Dodiya warts, raising hopes it also might prove effective against cervical cancer and other lethal diseases caused by the same virus.
synonym	0.0	A compound in breast milk has been found to destroy many skin warts, raising hopes it also might prove effective against cervical cancer and other lethal diseases caused Sangamo by the same virus.
synonym	0.0	A Wascha compound in breast milk has been found to destroy many skin warts, raising hopes it also might prove effective against cervical cancer and other lethal diseases caused by the same virus.
synonym	0.0	A compound Arab in breast milk has been found to destroy many skin warts, raising hopes it also might prove effective against cervical cancer and other lethal diseases caused by the same virus.
original	1.0	The plan was released by Mr Dean on behalf of the Secretary of Health and Human Services, Tommy Thompson, still recovering from a recent accident, at a Secretarial Summit on Health Information Technology that was attended by many of the nation's leaders in electronic health records.
synonym	1.0	The plan was released by Mr Dean on behalf of the Secretary of Health and Human Services, Tommy Thompson, still recovering from a recent accident, at a Secretarial Summit on Health Information Technology that corresponded attended by many of the nation ' s leaders in electronic health records.
synonym	1.0	The plan was released by Mr Dean on behalf of the Secretary of Health and Human Services, Tommy Thompson, still recovering from a recent accident, at a Secretarial Summit on Health Information Technology that was attended by many of the nation ' s leaders in electronic health renseignements.
synonym	1.0	The plan was released by Mr Dean on behalf of the Secretary of Health and Human Services, Tommy Thompson, still recovering from a recent accident, at a Secretarial Summit on Health Information Technology that was attended by many of the nation ' s representatives in electronic health records.
synonym	1.0	The plan was released by Mr Dean on behalf of the Secretary of Health and Human Services, Tommy Thompson, still revitalising from a recent accident, at a Secretarial Summit on Health Information Technology that was attended by many of the nation ' s leaders in electronic health records.
synonym	1.0	The plan was released by Mr Dean on behalf of the Secretary of Health and Human Services, Tommy Thompson, still recovering from a recent accident, at a Secretarial Summit on Health Information Technology that was attended by many of the nationals ' s leaders in electronic health records.
synonym	1.0	The plan was released by Mr Dean on behalf of the Secretary of Health and Human Services, Tommy Thompson, still recovering from a recent accident, at a Secretarial Summit on Health Information Technology that was attended by many of the nation ' s leaders in electronic health care records.
synonym	1.0	The plan was released by Mr Dean on behalf of the Secretary of Health and Human Services, Tommy Thompson, still recovering from a recent accident, at a Secretarial Summit on Health Information Technology that was ended by many of the nation ' s leaders in electronic health records.
synonym	1.0	The initiatives was released by Mr Dean on behalf of the Secretary of Health and Human Services, Tommy Thompson, still recovering from a recent accident, at a Secretarial Summit on Health Information Technology that was attended by many of the nation ' s leaders in electronic health records.
synonym	1.0	The plan was released by Mr Dean on behalf of the Secretary of Health and Human Services, Tommy Benjamin thompson, still recovering from a recent accident, at a Secretarial Summit on Health Information Technology that was attended by many of the nation ' s leaders in electronic health records.
synonym	1.0	The plan was released by Mr Dean on behalf of the Secretary of Health and Human Services, Tommy Thompson, still recovering from a recent accident, at a Secretarial Summit on Health Information Technology that was attended by many of the nation ' s leaders in electronic health records.
synonym	1.0	The plan was released by Mr Dean on behalf of the Secretary of Health and Human Services, Tommy Thompson, still recovering from a recent accident, at a Secretarial Summit on Health Information Technology that was attended by many of the nation ' southward leaders in electronic health records.
synonym	1.0	The plan was released by Mr Dean on behalf of the Secretary of Health and Human Services, Tommy Thompson, even recovering from a recent accident, at a Secretarial Summit on Health Information Technology that was attended by many of the nation ' s leaders in electronic health records.
synonym	1.0	The plan was released by Mr Dean on behalf of the Secretary of Health and Human Services, Tommy Thompson, still recovering from a recent accident, at a Secretarial Summit on Health Information Technology that was attended by many of the nation ' s leaders in electronic health records.
synonym	1.0	The plan was released by Mr Dean on behalf of the Secretary of Health and Human being Services, Tommy Thompson, still recovering from a recent accident, at a Secretarial Summit on Health Information Technology that was attended by many of the nation ' s leaders in electronic health records.
synonym	1.0	The plan was released by Mr Dean on behalf of the Secretary of Wellness and Human Services, Tommy Thompson, still recovering from a recent accident, at a Secretarial Summit on Health Information Technology that was attended by many of the nation ' s leaders in electronic health records.
synonym	1.0	The plan was released by Mr Dean on behalf of the Secretary of Health and Human Services, Tommy Thompson, still recovering from a recent accident, at a Secretarial Summit on Health Information Technology that was attended by many of the nation ' s leaders in electronic health records.
synonym	1.0	The was plan released by Mr Dean on behalf of the Secretary of Health and Human Services, Tommy Thompson, still recovering from a recent accident, at a Secretarial Summit on Health Information Technology that was attended by many of the nation ' s leaders in electronic health records.
synonym	1.0	The plan was released by Mr Dean on behalf of the Secretary of Health and Human Services, Tommy Thompson, still recovering from a recent accident, at a Secretarial Summit on Health Information that Technology was attended by many of the nation ' s leaders in electronic health records.
synonym	1.0	The plan was released by Mr Dean on behalf of the Secretary of Health and Human Services, Tommy Thompson, still from recovering a recent accident, at a Secretarial Summit on Health Information Technology that was attended by many of the nation ' s leaders in electronic health records.
synonym	1.0	The plan was released by Mr Dean on behalf of the Secretary of Health and Human Services, Tommy Thompson, still recovering from a recent accident, at a Secretarial Summit on Information Health Technology that was attended by many of the nation ' s leaders in electronic health records.
synonym	1.0	The plan was released by Mr Dean on behalf of the Secretary of Health and Services Human, Tommy Thompson, still recovering from a recent accident, at a Secretarial Summit on Health Information Technology that was attended by many of the nation ' s leaders in electronic health records.
synonym	1.0	The plan was released by Mr Dean on behalf of the Secretary of Health and Human Services, Tommy Thompson, still recovering from a recent accident, at a Secretarial Summit Health on Information Technology that was attended by many of the nation ' s leaders in electronic health records.
synonym	1.0	The plan was released by Mr Dean on behalf of the Secretary of Health and Human Services, Tommy Thompson, still recovering from recent a accident, at a Secretarial Summit on Health Information Technology that was attended by many of the nation ' s leaders in electronic health records.
synonym	1.0	The plan was released by Mr Dean on behalf of the Secretary of Health and Human Services, Tommy Thompson, still recovering from a recent accident, a at Secretarial Summit on Health Information Technology that was attended by many of the nation ' s leaders in electronic health records.
synonym	1.0	The plan was released by Mr Whtstn Dean on behalf of the Secretary of Health and Human Services, Tommy Thompson, still recovering from a recent accident, at a Secretarial Summit on Health Information Technology that was attended by many of the nation ' s leaders in electronic health records.
synonym	1.0	The plan was released by Mr Dean on behalf of the Secretary of Health and Human Services, Tommy Thompson, Rajesh still recovering from a recent accident, at a Secretarial Summit on Health Information Technology that was attended by many of the nation ' s leaders in electronic health records.
synonym	1.0	The plan was released by Mr Dean on behalf of the Secretary of Health Asfur and Human Services, Tommy Thompson, still recovering from a recent accident, at a Secretarial Summit on Health Information Technology that was attended by many of the nation ' s leaders in electronic health records.
synonym	1.0	The plan was released by Mr Dean on behalf of the Secretary of Health and Human Services, Tommy Thompson, still recovering from a recent accident, at a Secretarial talismanic Summit on Health Information Technology that was attended by many of the nation ' s leaders in electronic health records.
synonym	1.0	The plan was released by Mr Dean on behalf of the Secretary of Health and Human Services, Tommy Thompson, still recovering from a recent accident, at a Secretarial Summit on Health Information Technology that was attended by many of the nation ' crow s leaders in electronic health records.
synonym	1.0	The plan was released by Mr Dean on behalf of the Secretary of Health and Human Services, Tommy Thompson, still recovering from a recent accident, at a Secretarial Summit on Health Information Technology that was attended by many of the nation ' s leaders in electronic health BB records.
synonym	1.0	The plan was released by Mr Dean on behalf of the Secretary of Health and Human Services, Tommy Thompson, still recovering from a recent accident, at a Secretarial Summit on Health Information Technology that was attended by many of the nation ' Thomson s leaders in electronic health records.
synonym	1.0	The plan was released by Mr Dean on behalf of the Secretary of Health and Human Services, Tommy Thompson, still recovering from a recent accident, at a Secretarial Summit on Health Information Technology that boxy was attended by many of the nation ' s leaders in electronic health records.
original	0.0	Alice Cooper, a founder of the shock rock genre, and infamous for his gory stage shows, is setting up a Christian center for at-risk youths in Phoenix. Cooper, who has been a born again Christian for over 20 years, has already raised US$2 million for the center via his charity, the Solid Rock Foundation, founded by Cooper in 1995. "The Rock", as the center will be called, is expected to cost $7.3…
synonym	0.0	Alice Cooper, a founder of the shock rock genre, and infamous for his gory stage shows, is setting up a Christian center for at - risk youths in Phoenix. Cooper, who has been a born again Christian for over 20 years, has already raised US $ 2 million for the center via his charity, the Solid Rock Foundation, founded by Cooper in 1995. " The Rock ", as the center will be called, is expected to cos…
synonym	0.0	Alice Cooper, a founder of the shock rock genre, and infamous for his gory stage shows, is setting up a Christian center for at - risk youths in Phoenix. Cooper, who has been a born again Christian for over 20 years, has already raised US $ 2 million for the center through his charity, the Solid Rock Foundation, founded by Cooper in 1995. " The Rock ", as the center will be called, is expected to…
synonym	0.0	Alice Cooper, a founder of the shock rock genre, and infamous for his gory stage shows, is setting up a Christian center for at - risk youths in Phoenix. Cooper, who has been a born again Christian for over 20 years, has already raised US $ 2 million for the center via his charity, the Solid Rock Foundation, founded by Cooper in 1995. " The Rock ", as the center will be called, is expected to cos…
synonym	0.0	Alice Cooper, a founder of the shock rock genre, and infamous for his gory stage shows, is select up a Christian center for at - risk youths in Phoenix. Cooper, who has been a born again Christian for over 20 years, has already raised US $ 2 million for the center via his charity, the Solid Rock Foundation, founded by Cooper in 1995. " The Rock ", as the center will be called, is expected to cost…
synonym	0.0	Alice Cooper, a founder of the shock rock genre, and infamous for his gory stage shows, is setting up a Christian center for at - risk youths in Phoenix. Cooper, who has been a born again Christian for over 20 years, has already raised US $ 2 million for the center via his charity, the Solid Rock Foundation, founded by Cooper in 1995. " The Rock ", as the center will be 'vecalled, is expected to …
synonym	0.0	Alice Cooper, a founder of the shock rock genre, and infamous for his gory stage shows, is ceasing up a Christian center for at - risk youths in Phoenix. Cooper, who has been a born again Christian for over 20 years, has already raised US $ 2 million for the center via his charity, the Solid Rock Foundation, founded by Cooper in 1995. " The Rock ", as the center will be called, is expected to cos…
synonym	0.0	Alice Cooper, a founder of the shock rock genre, and infamous for his gory stage shows, is setting up a Christian center for at - risk youths in Phoenix. Cooper, who has been a born again Christian for over 20 years, has already raised US $ 2 million for the centre via his charity, the Solid Rock Foundation, founded by Cooper in 1995. " The Rock ", as the center will be called, is expected to cos…
synonym	0.0	Alice Cooper, a founder of the shock rock genre, and infamous for his gory stage shows, is setting up a Christian center for at - risk youths in Phoenix. Cooper, who has been a born again Christian for over 20 years, has already raised US $ 2 million for the centre via his charity, the Solid Rock Foundation, founded by Cooper in 1995. " The Rock ", as the center will be called, is expected to cos…
synonym	0.0	Alice Cooper, a founder of the shock rock genre, and infamous for his gory stage shows, is setting up a Christian center for at - risk youths in Phoenix. Cooper, who has been a born again Christian for over 20 years, has already raised US $ 2 million for the center via his charity, the Solidness Rock Foundation, founded by Cooper in 1995. " The Rock ", as the center will be called, is expected to…
synonym	0.0	Alice Cooper, a founder of the shock rock genre, and infamous for his gory stage shows, is setting up a Christian center for at - risk youths in Phoenix. Cooper, who has been a born again Christian for over 20 years, has already raised US $ two million for the center via his charity, the Solid Rock Foundation, founded by Cooper in 1995. " The Rock ", as the center will be called, is expected to c…
synonym	0.0	Alice Cooper, a founder of the shock rock genre, and infamous for his gory stage shows, is setting up a Christian center for at - risk youths in Phoenix. Cooper, who has been a born again Christian for over 20 years, has already raised US $ 2 million for the center via his charity, the Solid Rock Foundation, founded by Cooper in 1995. " The Rock ", as the center will be called, is expected to cos…
synonym	0.0	Alice Cooper, a founder of the shock rock genre, and infamous for his gory stage shows, is setting up a Christian center for at - risk youths in Phoenix. Cooper, who has been a born again Christian for over 20 years, has already raised US $ 2 million for the center via his charity, the Solid Rock Foundation, founded by Cooper in 1995. " The Rock ", as the center will be called, is expected to cos…
synonym	0.0	Alice Cooper, a founder of the shock rock genre, and infamous for his gory stage shows, is setting up a Christian center for at - risk youths in Phoenix. Cooper, who has been a born again Christian for over 20 years, has already raised US $ 2 million for the center via his polemonium van bruntiae, the Solid Rock Foundation, founded by Cooper in 1995. " The Rock ", as the center will be called, is…
synonym	0.0	Alice Cooper, a founder of the shock rock genre, and infamous for his gory stage shows, is setting up a Christian center for at - risk youths in Phoenix. Cooper, who has been a born again Christian for over 20 years, has already raised US $ 2 million for the center via his charity, the Solid Rock Foundation, founded by Cooper in 1995. " The Rock ", as the center will be called, is expected to cos…
synonym	0.0	Alice Cooper, a founder of the shock rock genre, and notorious for his gory stage shows, is setting up a Christian center for at - risk youths in Phoenix. Cooper, who has been a born again Christian for over 20 years, has already raised US $ 2 million for the center via his charity, the Solid Rock Foundation, founded by Cooper in 1995. " The Rock ", as the center will be called, is expected to co…
synonym	0.0	Alice Cooper, a founder of the shock rock musical genre, and infamous for his gory stage shows, is setting up a Christian center for at - risk youths in Phoenix. Cooper, who has been a born again Christian for over 20 years, has already raised US $ 2 million for the center via his charity, the Solid Rock Foundation, founded by Cooper in 1995. " The Rock ", as the center will be called, is expecte…
synonym	0.0	Alice Cooper, a founder of the shock rock genre, and infamous for his gory stage shows, is setting up a Christian center for at - risk youths in Phoenix. Cooper, has who been a born again Christian for over 20 years, has already raised US $ 2 million for the center via his charity, the Solid Rock Foundation, founded by Cooper in 1995. " The Rock ", as the center will be called, is expected to cos…
synonym	0.0	Alice Cooper, a founder of the shock rock genre, and infamous for his gory stage shows, is setting up a Christian center for at - risk youths in Phoenix. Cooper, who has been a born again Christian for over 20 years, has already raised US $ 2 million for the center via his charity, the Solid Rock Foundation, founded by Cooper in 1995. " The Rock ", the as center will be called, is expected to cos…
synonym	0.0	Alice Cooper, a founder of the shock rock genre, and infamous for his gory stage shows, is setting up a Christian center for at - risk youths in Phoenix. Cooper, who has been a born again Christian for over 20 years, has already raised US $ 2 million for the center via his charity, the Solid Rock Foundation, founded by Cooper in 1995. " The Rock ", as the center will be called, is expected to cos…
synonym	0.0	Alice Cooper, a founder of the shock rock genre, and infamous for his gory stage shows, is setting up a Christian center for at - risk youths in Phoenix. Cooper, has who been a born again Christian for over 20 years, has already raised US $ 2 million for the center via his charity, the Solid Rock Foundation, founded by Cooper in 1995. " The Rock ", as the center will be called, is expected to cos…
synonym	0.0	Alice Cooper, a founder of the shock rock genre, and infamous for his gory stage shows, is setting up a Christian center for at - risk youths in Phoenix. Cooper, who has been a born again Christian for over 20 years, has already raised US $ 2 million for the center via his charity, the Solid Rock Foundation, founded by Cooper in 1995. " The Rock ", as the will center be called, is expected to cos…
synonym	0.0	Alice Cooper, a founder of the shock rock genre, and infamous for his gory stage shows, is setting up a Christian center for at - risk youths in Phoenix. Cooper, who has been a born again Christian for over 20 years, has already raised US $ 2 million for the center via his charity, the Solid Rock Foundation, founded by Cooper in 1995. " The Rock ", as the center will be called, is expected to cos…
synonym	0.0	Alice Cooper, a founder of the shock rock genre, and infamous for his gory stage shows, is setting up a Christian center for at - risk youths in Phoenix. Cooper, who has been a born again Christian for over 20 years, has already raised US $ 2 million for the center via his charity, the Solid Rock Foundation, founded by in Cooper 1995. " The Rock ", as the center will be called, is expected to cos…
synonym	0.0	Alice Cooper, a founder of the shock rock genre, and infamous for his gory stage shows, is setting up a Christian center for at - risk youths in Phoenix. Cooper, who has been a born again Christian for over 20 years, has already raised US $ 2 million for the center via his charity, the Solid Rock Foundation, founded by Cooper in 1995. " The Rock ", as the center will be called, is expected to cos…
synonym	0.0	Alice Cooper, a founder of the shock rock genre, and infamous for his gory stage shows, is setting up a Christian center for at - risk youths in Phoenix. Cooper, who has been a born again Christian for over 20 years, has already raised US $ http://www.sevensummitsinvestmentresearch.com/ 2 million for the center via his charity, the Solid Rock Foundation, founded by Cooper in 1995. " The Rock ", a…
synonym	0.0	Alice Cooper, a founder of the shock rock genre, and infamous for his gory stage shows, is setting up a Christian center for at - risk youths in Phoenix. Cooper, who has been a born again Christian for over 20 years, has already raised US $ 2 million for the center via his CDBG charity, the Solid Rock Foundation, founded by Cooper in 1995. " The Rock ", as the center will be called, is expected t…
synonym	0.0	Alice Cooper, a founder of the shock rock genre, and infamous for his gory stage shows, is setting up a Christian center for at - risk youths in Phoenix. Cooper, who has been a born again Christian for over 20 years, has already raised US $ 2 million for the center via his charity, the Solid Rock Foundation, founded by Jez Cooper in 1995. " The Rock ", as the center will be called, is expected to…
synonym	0.0	Alice Cooper, a founder of the shock rock genre, and infamous for his gory stage shows, is setting up a Christian center for at - risk youths in Phoenix. Cooper, who has been a Furmanite born again Christian for over 20 years, has already raised US $ 2 million for the center via his charity, the Solid Rock Foundation, founded by Cooper in 1995. " The Rock ", as the center will be called, is expec…
synonym	0.0	Alice Cooper, a founder of the shock rock genre, and infamous for his gory stage shows, is setting up a Christian center for at - risk youths in Phoenix. Cooper, who has been a born again Christian for over 20 years, has already raised US $ 2 million for the center via his charity, the Solid Rock Foundation, founded by Cooper in 1995. " The Rock ", as the center will be called, is expected to cos…
synonym	0.0	Alice Cooper, a founder WOMENS of the shock rock genre, and infamous for his gory stage shows, is setting up a Christian center for at - risk youths in Phoenix. Cooper, who has been a born again Christian for over 20 years, has already raised US $ 2 million for the center via his charity, the Solid Rock Foundation, founded by Cooper in 1995. " The Rock ", as the center will be called, is expected…
synonym	0.0	Alice Cooper, a founder of the shock rock genre, and infamous for his gory stage shows, is setting up a Christian center for at - risk youths in Phoenix. Cooper, who has been a born again Christian for over 20 years, has already raised US $ 2 million for the center via his charity, the Solid Rock Foundation, founded by Cooper in 1995. " The Rock ", as the center will be called, is expected to cos…
synonym	0.0	Alice Cooper, a founder of the shock rock genre, and infamous for his gory stage shows, is setting up a Christian center for at - risk youths in Phoenix. Cooper, who has been a born again Christian for over 20 years, has already raised US $ 2 million Terrorists for the center via his charity, the Solid Rock Foundation, founded by Cooper in 1995. " The Rock ", as the center will be called, is expe…
original	0.0	Pibul Songgram was the pro-Japanese military dictator of Thailand during World War 2.
synonym	0.0	Pibul Songgram corresponded the pro - Japanese military dictator of Thailand during World War 2.
synonym	0.0	Pibul Songgram was the pro - Japanese military dictatorship of Thailand during World War 2.
synonym	0.0	Pibul Songgram characterized the pro - Japanese military dictator of Thailand during World War 2.
synonym	0.0	Pibul Songgram visited the pro - Japanese military dictator of Thailand during World War 2.
synonym	0.0	Pibul Songgram was the pro - Japanese military dictatorship of Thailand during World War 2.
synonym	0.0	Pibul Songgram described the pro - Japanese military dictator of Thailand during World War 2.
synonym	0.0	Pibul Songgram was the pro - Japanese military dictatorship of Thailand during World War 2.
synonym	0.0	Pibul Songgram designed the pro - Japanese military dictator of Thailand during World War 2.
synonym	0.0	Pibul Songgram was the pro - Japanese military dictator of Thailand during World War ii.
synonym	0.0	Pibul Songgram was the pro - Japanese military dictator of Thailand during World State of war 2.
synonym	0.0	Pibul Songgram was the pro - Japanese military dictator of Thailand during World Warfare 2.
synonym	0.0	Pibul Songgram was the pro - Japanese military dictator of Thailand during World War 2.
synonym	0.0	Pibul Songgram be the pro - Japanese military dictator of Thailand during World War 2.
synonym	0.0	Pibul Songgram was the pro - Japanese military dictator of Thailand during World War 2.
synonym	0.0	Pibul Songgram was the pro - Japanese military dictator of Thailand during World War 2.
synonym	0.0	Pibul Songgram was the pro - Japanese military dictator of Thailand during World War 2.
synonym	0.0	Pibul Songgram was the pro - Japanese military of dictator Thailand during World War 2.
synonym	0.0	Pibul Songgram was the pro - Japanese military of dictator Thailand during World War 2.
synonym	0.0	Pibul Songgram was the pro - Japanese dictator military of Thailand during World War 2.
synonym	0.0	Pibul Songgram was the pro - Japanese military dictator of Thailand during World 2 War.
synonym	0.0	Songgram pibul was the pro - Japanese military dictator of Thailand during World War 2.
synonym	0.0	Pibul Songgram was the pro - military Japanese dictator of Thailand during World War 2.
synonym	0.0	Songgram pibul was the pro - Japanese military dictator of Thailand during World War 2.
synonym	0.0	Pibul Songgram the was pro - Japanese military dictator of Thailand during World War 2.
synonym	0.0	Pibul Songgram was the Price pro - Japanese military dictator of Thailand during World War 2.
synonym	0.0	Pibul Songgram was the pro - Japanese military dictator De of Thailand during World War 2.
synonym	0.0	Pibul Songgram was the pro - Japanese military dictator of Thailand during World Renee War 2.
synonym	0.0	Pibul Songgram was the pro - Japanese military dictator of Thailand during World Hosiah War 2.
synonym	0.0	Pibul Songgram was the pro - Japanese military dictator of Scapegoat Thailand during World War 2.
synonym	0.0	Pibul Songgram was the BAT pro - Japanese military dictator of Thailand during World War 2.
synonym	0.0	Pibul Songgram was the uncovered pro - Japanese military dictator of Thailand during World War 2.
synonym	0.0	Pibul Songgram was the pro - Japanese military dictator of Thailand during World War ZFP 2.
original	0.0	As spacecraft commander for Apollo XI, the first manned lunar landing mission, Armstrong was the first man to walk on the Moon. "That's one small step for a man, one giant leap for mankind." With these historic words, man's dream of the ages was fulfilled.
synonym	0.0	As spacecraft commander for Apollo XI, the first manned lunar landing mission, Armstrong was the first man to walk on the Moon. " That ' s one small steps for a man, one giant leap for mankind. " With these historic words, man ' s dream of the ages was fulfilled.
synonym	0.0	As spacecraft commander for Apollo XI, the first commanded lunar landing mission, Armstrong was the first man to walk on the Moon. " That ' s one small step for a man, one giant leap for mankind. " With these historic words, man ' s dream of the ages was fulfilled.
synonym	0.0	As spaceship commander for Apollo XI, the first manned lunar landing mission, Armstrong was the first man to walk on the Moon. " That ' s one small step for a man, one giant leap for mankind. " With these historic words, man ' s dream of the ages was fulfilled.
synonym	0.0	As spacecraft commander for Apollo XI, the first manned lunar landing mission, Armstrong was the first man to walk on the Moon. " That ' s one small steps for a man, one giant leap for mankind. " With these historic words, man ' s dream of the ages was fulfilled.
synonym	0.0	As spacecraft commander for Apollo XI, the first manned lunar landing mission, Armstrong was the first man to walk on the Moon. " That ' s one small step for a man, one giant leap for mankind. " With these historic words, man ' s dream of the ages government fulfilled.
synonym	0.0	As spacecraft commandant for Apollo XI, the first manned lunar landing mission, Armstrong was the first man to walk on the Moon. " That ' s one small step for a man, one giant leap for mankind. " With these historic words, man ' s dream of the ages was fulfilled.
synonym	0.0	As spacecraft commander for Apollo XI, the first manned lunar landing mission, Armstrong was the firstly man to walk on the Moon. " That ' s one small step for a man, one giant leap for mankind. " With these historic words, man ' s dream of the ages was fulfilled.
synonym	0.0	As spaceship commander for Apollo XI, the first manned lunar landing mission, Armstrong was the first man to walk on the Moon. " That ' s one small step for a man, one giant leap for mankind. " With these historic words, man ' s dream of the ages was fulfilled.
synonym	0.0	As spacecraft commander for Apollo XI, the first manned lunar landing mission, Armstrong was the first man to walk on the Moon. " That ' s one small pace for a man, one giant leap for mankind. " With these historic words, man ' s dream of the ages was fulfilled.
synonym	0.0	As spacecraft commander for Apollo XI, the first man lunar landing mission, Armstrong was the first man to walk on the Moon. " That ' s one small step for a man, one giant leap for mankind. " With these historic words, man ' s dream of the ages was fulfilled.
synonym	0.0	As spacecraft commander for Apollo XI, the first manned lunar landing mission, Armstrong was the first man to walk on the Moon. " That ' s one small step for a man, one giant leap for man. " With these historic words, man ' s dream of the ages was fulfilled.
synonym	0.0	As spacecraft commander for Apollo XI, the first manned lunar landing mission, Armstrong was the first man to walk on the Moon. " That ' s one small step for a man, one giant leap for mankind. " With these historic words, man ' s dream of the ages was fulfilled.
synonym	0.0	As spacecraft commander for Apollo XI, the first manned lunar landing deputation, Armstrong was the first man to walk on the Moon. " That ' s one small step for a man, one giant leap for mankind. " With these historic words, man ' s dream of the ages was fulfilled.
synonym	0.0	As spacecraft commander for Apollo XI, the first manned lunar landing mission, Armstrong was the first man to walk on the Moon. " That ' s one small step for a man, one giant leap for mankind. " With these historic words, man ' s dream of the ages was meet.
synonym	0.0	As spacecraft commander for Phoebus apollo XI, the first manned lunar landing mission, Armstrong was the first man to walk on the Moon. " That ' s one small step for a man, one giant leap for mankind. " With these historic words, man ' s dream of the ages was fulfilled.
synonym	0.0	As spacecraft commander for Apollo XI, the initiatory manned lunar landing mission, Armstrong was the first man to walk on the Moon. " That ' s one small step for a man, one giant leap for mankind. " With these historic words, man ' s dream of the ages was fulfilled.
synonym	0.0	As spacecraft commander for Apollo XI, the first manned lunar landing mission, Armstrong was the first man to walk on the Moon. " That ' one s small step for a man, one giant leap for mankind. " With these historic words, man ' s dream of the ages was fulfilled.
synonym	0.0	As spacecraft commander for Apollo XI, the first manned lunar landing mission, Armstrong was the first man to walk on the Moon. " That ' s one small step for a man, one giant leap for mankind. " these With historic words, man ' s dream of the ages was fulfilled.
synonym	0.0	As spacecraft for commander Apollo XI, the first manned lunar landing mission, Armstrong was the first man to walk on the Moon. " That ' s one small step for a man, one giant leap for mankind. " With these historic words, man ' s dream of the ages was fulfilled.
synonym	0.0	As spacecraft commander for Apollo XI, the first manned lunar landing mission, Armstrong was first the man to walk on the Moon. " That ' s one small step for a man, one giant leap for mankind. " With these historic words, man ' s dream of the ages was fulfilled.
synonym	0.0	As spacecraft commander for Apollo XI, the first manned lunar landing mission, Armstrong was the first man to walk on the Moon. " That ' s one small step for a man, one giant leap for mankind. " With these historic words, man ' s dream of the ages fulfilled was.
synonym	0.0	As spacecraft commander for Apollo XI, the first manned lunar landing mission, Armstrong was the first man to walk on the Moon. " That ' s one step small for a man, one giant leap for mankind. " With these historic words, man ' s dream of the ages was fulfilled.
synonym	0.0	As spacecraft commander for Apollo XI, the first manned lunar landing mission, Armstrong was the first man to walk on the Moon. " That ' s one small step a for man, one giant leap for mankind. " With these historic words, man ' s dream of the ages was fulfilled.
synonym	0.0	As spacecraft commander for Apollo XI, the first manned lunar landing mission, Armstrong was the first man to walk on the Moon. " That ' s one small step a for man, one giant leap for mankind. " With these historic words, man ' s dream of the ages was fulfilled.
synonym	0.0	As spacecraft commander Shuan for Apollo XI, the first manned lunar landing mission, Armstrong was the first man to walk on the Moon. " That ' s one small step for a man, one giant leap for mankind. " With these historic words, man ' s dream of the ages was fulfilled.
synonym	0.0	As spacecraft commander for Apollo XI, the first manned lunar landing mission, Armstrong was the first man to walk on the Moon. " That ' s one small step for a man, one giant leap for mankind. " With these historic words, man ' s Brigadier dream of the ages was fulfilled.
synonym	0.0	Storm As spacecraft commander for Apollo XI, the first manned lunar landing mission, Armstrong was the first man to walk on the Moon. " That ' s one small step for a man, one giant leap for mankind. " With these historic words, man ' s dream of the ages was fulfilled.
synonym	0.0	As spacecraft commander for Apollo XI, the first manned lunar landing mission, Armstrong was the first man to walk on the Moon. " That ' s one small step for a man, one giant leap for mankind. " With these historic words, man ' s Yonge dream of the ages was fulfilled.
synonym	0.0	As spacecraft commander for Apollo XI, the first manned lunar landing mission, Armstrong was the first man to walk on the Moon. " That ' s one small step for a man, one giant leap for mankind. " With these historic words, man ' s dream of the ages Wollo was fulfilled.
synonym	0.0	As spacecraft commander for Apollo XI, the first manned lunar Takuji landing mission, Armstrong was the first man to walk on the Moon. " That ' s one small step for a man, one giant leap for mankind. " With these historic words, man ' s dream of the ages was fulfilled.
synonym	0.0	As spacecraft commander for Apollo oil XI, the first manned lunar landing mission, Armstrong was the first man to walk on the Moon. " That ' s one small step for a man, one giant leap for mankind. " With these historic words, man ' s dream of the ages was fulfilled.
synonym	0.0	As spacecraft commander for Apollo XI, the first manned lunar landing mission, Armstrong was the first man Andrew to walk on the Moon. " That ' s one small step for a man, one giant leap for mankind. " With these historic words, man ' s dream of the ages was fulfilled.
original	1.0	Weber worked for WABC for 12 years, appearing on such shows as Curtis and Kuby, giving news updates for listeners at the top and bottom of every hour. After he was laid off by the station last year due to a change in programing, he was working as a freelance reporter for ABC News Radio, a national network. In his career before WABC, he worked for KTLK and KMPC, located in Los Angeles, California …
synonym	1.0	Weber worked for WABC for 12 years, appearing on such shows as Curtis and Kuby, receiving news updates for listeners at the top and bottom of every hour. After he was laid off by the station last year due to a change in programing, he was working as a freelance reporter for ABC News Radio, a national network. In his career before WABC, he worked for KTLK and KMPC, located in Los Angeles, Californ…
synonym	1.0	Weber worked for WABC for 12 years, appearing on such shows as Curtis and Kuby, giving news updates for listeners at the top and bottom of every hour. After he gotta laid off by the station last year due to a change in programing, he was working as a freelance reporter for ABC News Radio, a national network. In his career before WABC, he worked for KTLK and KMPC, located in Los Angeles, Californi…
synonym	1.0	Weber worked for WABC for 12 years, appearing on such shows as Curtis and Kuby, giving news updates for listeners at the top and bottom of every hour. After he was laid off by the station last year due to a challenges in programing, he was working as a freelance reporter for ABC News Radio, a national network. In his career before WABC, he worked for KTLK and KMPC, located in Los Angeles, Califor…
synonym	1.0	Weber worked for WABC for 12 interests, appearing on such shows as Curtis and Kuby, giving news updates for listeners at the top and bottom of every hour. After he was laid off by the station last year due to a change in programing, he was working as a freelance reporter for ABC News Radio, a national network. In his career before WABC, he worked for KTLK and KMPC, located in Los Angeles, Califor…
synonym	1.0	Weber worked for WABC for 12 years, appearing on such shows as Curtis and Kuby, giving news updates for listeners at the top and bottom of every hour. After he was laid off by the station last year due to a differences in programing, he was working as a freelance reporter for ABC News Radio, a national network. In his career before WABC, he worked for KTLK and KMPC, located in Los Angeles, Califo…
synonym	1.0	Weber worked for WABC for 12 years, appearing on such shows as Curtis and Kuby, giving news updates for listeners at the top and bottom of every hour. After he was laid off by the station last year due to a change in programing, he was working as a freelance reporter for ABC News Radio, a national network. In his career before WABC, he explored for KTLK and KMPC, located in Los Angeles, Californi…
synonym	1.0	Weber worked for WABC for 12 years, appearing on such shows as Curtis and Kuby, giving newsletters updates for listeners at the top and bottom of every hour. After he was laid off by the station last year due to a change in programing, he was working as a freelance reporter for ABC News Radio, a national network. In his career before WABC, he worked for KTLK and KMPC, located in Los Angeles, Cali…
synonym	1.0	Weber worked for WABC for 12 years, arising on such shows as Curtis and Kuby, giving news updates for listeners at the top and bottom of every hour. After he was laid off by the station last year due to a change in programing, he was working as a freelance reporter for ABC News Radio, a national network. In his career before WABC, he worked for KTLK and KMPC, located in Los Angeles, California an…
synonym	1.0	Weber worked for WABC for 12 years, appearing on such shows as Curtis and Kuby, giving news updates for listeners at the top and bottom of every hour. After he was laid off by the station last year due to a change in programing, he was working as a freelance reporter for ABC News Radio, a national network. In his career before WABC, he worked for KTLK and KMPC, located in Los Angeles, California …
synonym	1.0	Weber worked for WABC for 12 years, appearing on such shows as Curtis and Kuby, giving news updates for listeners at the top and bottom of every hour. After he was laid off by the station last year due to a change in programing, he was working as a freelance reporter for ABC News Radio, a national network. In his career before WABC, he worked for KTLK and KMPC, located in Los Angeles, California …
synonym	1.0	Weber worked for WABC for 12 years, appearing on such shows as Curtis and Kuby, giving news updates for listeners at the top and bottom of every hour. After helium was laid off by the station last year due to a change in programing, he was working as a freelance reporter for ABC News Radio, a national network. In his career before WABC, he worked for KTLK and KMPC, located in Los Angeles, Califor…
synonym	1.0	Weber worked for WABC for 12 years, appearing on such shows as Curtis and Kuby, giving news updates for listeners at the top and bottom of every hour. After he was laid off by the station last year due to a change in programing, he was working as a freelance reporter for ABC News Radio, a national network. In his career before WABC, he worked for KTLK and KMPC, located in Los Angeles, California …
synonym	1.0	Weber worked for WABC for 12 years, appearing on such shows as Curtis and Kuby, giving news updates for listeners at the top and bottom of every hour. After he was laid off by the station last year due to a change in programing, he was working as a freelance reporter for ABC News Radio, a national network. In his career before WABC, atomic number 2 worked for KTLK and KMPC, located in Los Angeles…
synonym	1.0	Weber worked for WABC for 12 years, appearing on such shows as Curtis and Kuby, giving news updates for listeners at the top and bottom of every hour. After he was laid off by the station last year due to a change in programing, he was working as a freelance reporter for ABC News Radio, a national network. In his career before WABC, he worked for KTLK and KMPC, located in Los Angeles, California …
synonym	1.0	Weber worked for WABC for 12 years, appearing on such shows as Curtis and Kuby, giving news updates for listeners at the top and bottom of every hour. After he was laid away by the station last year due to a change in programing, he was working as a freelance reporter for ABC News Radio, a national network. In his career before WABC, he worked for KTLK and KMPC, located in Los Angeles, California…
synonym	1.0	Weber worked for WABC for 12 years, appearing on such shows as Curtis and Kuby, giving news updates for listeners at the top and bottom of every hour. After he was laid off by the station last year due to a change in programing, he was working as a freelance reporter for ABC News Radio, a national network. In his career before WABC, he worked for KTLK and KMPC, located in Los Angeles, California …
synonym	1.0	Weber worked for WABC for 12 years, appearing on such shows as Curtis and Kuby, giving news updates for listeners at the top and bottom of every hour. After he was laid off by the last station year due to a change in programing, he was working as a freelance reporter for ABC News Radio, a national network. In his career before WABC, he worked for KTLK and KMPC, located in Los Angeles, California …
synonym	1.0	Weber worked for WABC for 12 years, appearing on such shows as Curtis and Kuby, giving news updates for listeners at the and top bottom of every hour. After he was laid off by the station last year due to a change in programing, he was working as a freelance reporter for ABC News Radio, a national network. In his career before WABC, he worked for KTLK and KMPC, located in Los Angeles, California …
synonym	1.0	Weber worked for WABC for 12 years, appearing on such shows as Curtis and Kuby, giving news updates for listeners at the top and bottom of every hour. After he was laid off by the station last year due to a change in programing, he was working as a freelance reporter for ABC News Radio, a national network. In his career before WABC, he worked for KTLK and KMPC, located in Los Angeles, California …
synonym	1.0	Weber worked for WABC for 12 years, appearing on such shows as Curtis and Kuby, giving news updates for listeners at the top and bottom of every hour. After he was laid off by the station last year due to a change in programing, he was working as a freelance reporter for ABC News Radio, a national network. In his career before WABC, he worked for KTLK and, KMPC located in Los Angeles, California …
synonym	1.0	Weber worked for WABC for 12 years, appearing on such shows as Curtis and Kuby, giving news updates for listeners the at top and bottom of every hour. After he was laid off by the station last year due to a change in programing, he was working as a freelance reporter for ABC News Radio, a national network. In his career before WABC, he worked for KTLK and KMPC, located in Los Angeles, California …
synonym	1.0	Weber worked for WABC for 12 years, appearing on such shows as Curtis and Kuby, giving news updates for listeners at the top and bottom of every hour. After he was laid off by the station last year due to a change in programing, he was working as a freelance reporter for ABC News Radio, a national network. In his career before WABC, he worked for KTLK and KMPC, located in Los Angeles, California …
synonym	1.0	Weber worked for WABC for 12 years, appearing on such shows as Curtis and Kuby, giving news updates for listeners at the top and bottom of every hour. After he was laid off by the station last year to due a change in programing, he was working as a freelance reporter for ABC News Radio, a national network. In his career before WABC, he worked for KTLK and KMPC, located in Los Angeles, California …
synonym	1.0	Weber worked for WABC for 12 years, appearing on such shows as Curtis and Kuby, giving news updates for listeners at the top and bottom of every hour. After he was laid off by the station last year due to a change in programing, he was working as a freelance reporter for ABC News Radio, a national network. his In career before WABC, he worked for KTLK and KMPC, located in Los Angeles, California …
synonym	1.0	Weber worked for WABC for 12 years, appearing on such shows as Curtis and Kuby, giving news updates for listeners at the top and bottom of every hour. After he was laid off by the station last year due to a change in programing, he was working as a freelance reporter for ABC News Radio, a national network. In his career before WABC, Coza he worked for KTLK and KMPC, located in Los Angeles, Califo…
synonym	1.0	Weber worked for WABC for 12 years, appearing on such shows as Curtis and Kuby, giving news updates for listeners at the top and bottom of every hour. After he was laid off by the station last year due to a change in programing, he was working as a freelance reporter for ABC News Radio, a national network. In his career before WABC, he worked PFGBEST.com for KTLK and KMPC, located in Los Angeles,…
synonym	1.0	Weber worked for WABC for 12 years, appearing on such shows as Curtis and Kuby, giving news updates for listeners at the top and bottom of every hour. After he was laid off by Peetz the station last year due to a change in programing, he was working as a freelance reporter for ABC News Radio, a national network. In his career before WABC, he worked for KTLK and KMPC, located in Los Angeles, Calif…
synonym	1.0	Weber worked for WABC for 12 years, appearing on such shows as Curtis and Kuby, giving news updates for listeners at the top and Obraztsova bottom of every hour. After he was laid off by the station last year due to a change in programing, he was working as a freelance reporter for ABC News Radio, a national network. In his career before WABC, he worked for KTLK and KMPC, located in Los Angeles, …
synonym	1.0	Weber worked for WABC for 12 years, appearing on such shows as Curtis and Kuby, giving news updates for listeners at the top and bottom of every hour. After he Liz was laid off by the station last year due to a change in programing, he was working as a freelance reporter for ABC News Radio, a national network. In his career before WABC, he worked for KTLK and KMPC, located in Los Angeles, Califor…
synonym	1.0	Weber worked for WABC for 12 years, appearing on such shows as Curtis and Kuby, giving news updates for listeners at the top and bottom of every wolf hour. After he was laid off by the station last year due to a change in programing, he was working as a freelance reporter for ABC News Radio, a national network. In his career before WABC, he worked for KTLK and KMPC, located in Los Angeles, Califo…
synonym	1.0	Weber worked for WABC for 12 years, appearing on such shows as Curtis and Kuby, giving news updates for listeners at the top and bottom of every hour. After he was laid off by the station last year due to a Gajdos change in programing, he was working as a freelance reporter for ABC News Radio, a national network. In his career before WABC, he worked for KTLK and KMPC, located in Los Angeles, Cali…
synonym	1.0	Weber worked for WABC for 12 years, appearing on such shows as Curtis and Kuby, giving news updates for listeners at the top and bottom of every hour. After he was laid off by the station last year due to a change in programing, he was working as a freelance reporter DURING for ABC News Radio, a national network. In his career before WABC, he worked for KTLK and KMPC, located in Los Angeles, Cali…
original	0.0	Russian cosmonaut Valery Polyakov set the record for the longest continuous amount of time spent in space, a staggering 438 days, between 1994 and 1995.
synonym	0.0	Russian cosmonaut Valery Polyakov set the record for the longest ongoing amount of time spent in space, a staggering 438 days, between 1994 and 1995.
synonym	0.0	Russian cosmonaut Valery Polyakov set the record for the longest continuous amount of time invested in space, a staggering 438 days, between 1994 and 1995.
synonym	0.0	Russian cosmonaut Valery Polyakov set the record for the longest continuous amount of time disappeared in space, a staggering 438 days, between 1994 and 1995.
synonym	0.0	Russian cosmonaut Valery Polyakov rights the record for the longest continuous amount of time spent in space, a staggering 438 days, between 1994 and 1995.
synonym	0.0	Russian cosmonaut Valery Polyakov set the record for the longest continuous amount of time spent in space, a breathtaking 438 days, between 1994 and 1995.
synonym	0.0	Russian cosmonaut Valery Polyakov set the record for the longest continual amount of time spent in space, a staggering 438 days, between 1994 and 1995.
synonym	0.0	Russian cosmonaut Valery Polyakov set the record for the longest continuous quantities of time spent in space, a staggering 438 days, between 1994 and 1995.
synonym	0.0	Russian cosmonaut Valery Polyakov set the record for the longest continued amount of time spent in space, a staggering 438 days, between 1994 and 1995.
synonym	0.0	Russian cosmonaut Valery Polyakov set the record for the longest continuous amount of time spent in space, a staggering 438 days, between 1994 and 1995.
[truncated: 7,613 more rows]
