# Supplementary material for: STTA: enhanced text classification via selective test-time augmentation
Source: PeerJ Comput Sci. 2023 Dec 19;9:e1757. doi: 10.7717/peerj-cs.1757 (PMC10773867; doi:10.7717/peerj-cs.1757)
Supplement: Supplemental Information 7 — The RTE dataset is a commonly used natural language inference task dataset used to evaluate the performance of a model in inference tasks (judging whether it is correct based on given premises and assumptions). [file peerj-cs-09-1757-s007.zip › tta_rd_0.1_1+32_test.csv]

label	text1	text2
1	Dana Reeve, the widow of the actor Christopher Reeve, has died of lung cancer at age 44, according to the Christopher Reeve Foundation.	Christopher Reeve had an accident.
1	dana reeve the widow of the actor christopher reeve has died of lung cancer at age according to the christopher reeve foundation	christopher reeve had an accident
1	dana reeve the widow of the actor christopher reeve has died of lung cancer at age according to the christopher reeve foundation	christopher reeve had an accident
1	dana reeve the widow of the christopher reeve has lung cancer at age according to the christopher reeve foundation	christopher reeve had an accident
1	reeve the widow of the actor christopher reeve has died of lung cancer at age according to the christopher reeve foundation	christopher reeve had an accident
1	dana reeve the of the actor reeve has died lung cancer at according to the christopher reeve foundation	christopher reeve had an accident
1	dana reeve the widow of the actor christopher reeve died of lung cancer at age according to the reeve foundation	christopher reeve had accident
1	dana reeve the widow of the actor christopher reeve has died lung cancer at age according to christopher reeve foundation	christopher reeve had an accident
1	dana reeve the widow of the actor christopher reeve has died of lung cancer at according to the christopher reeve foundation	christopher reeve had an accident
1	dana reeve the widow of the actor christopher reeve has died of lung cancer at age according to the christopher foundation	christopher had an accident
1	dana reeve the widow of the actor christopher reeve has died of lung cancer at age according to the christopher reeve foundation	christopher reeve had an accident
1	dana reeve the widow of the actor christopher reeve has died of lung cancer at age according to the christopher reeve foundation	christopher reeve had an accident
1	dana reeve the widow of the actor christopher reeve has died of lung cancer at age according to the christopher reeve foundation	christopher reeve had an accident
1	dana reeve the widow of the actor christopher reeve has died of lung cancer at age according to the christopher reeve foundation	christopher reeve had an accident
1	dana reeve the widow of the actor christopher reeve has died of lung cancer at age according to the christopher reeve foundation	christopher reeve had an accident
1	dana reeve the widow of the actor christopher reeve has died of lung cancer at age according to the christopher reeve foundation	christopher reeve had an accident
1	dana reeve the widow of the actor christopher reeve has died of lung cancer at age according to the christopher reeve foundation	christopher reeve had an accident
1	dana reeve the widow of the actor christopher reeve has died of lung cancer at age according to the christopher reeve foundation	christopher reeve had an accident
1	dana reeve the widow of the actor christopher reeve has died of lung cancer at age according to the christopher reeve foundation	christopher reeve had an accident
1	dana reeve the widow of the actor christopher reeve has died of lung cancer at age according to the christopher reeve foundation	christopher reeve had an accident
1	dana reeve the widow of the actor christopher reeve has died of lung cancer at age according to the christopher reeve foundation	christopher reeve had an accident
1	dana reeve the widow of the actor christopher reeve has died of lung cancer at age according to the christopher reeve foundation	christopher reeve had an accident
1	dana reeve the widow of the actor christopher reeve has died of lung cancer at age according to the christopher reeve foundation	christopher reeve had an accident
1	dana reeve the widow of the actor christopher reeve has died of lung cancer at age according to the christopher reeve foundation	christopher reeve had an accident
1	dana reeve the widow of the actor christopher reeve has died of lung cancer at age according to the christopher reeve foundation	christopher reeve had an accident
1	dana reeve the widow of the actor christopher reeve has died of lung cancer at age according to the christopher reeve foundation	christopher reeve had an accident
1	dana reeve the widow of the actor christopher reeve has died of lung cancer at age according to the christopher reeve foundation	christopher reeve had an accident
1	dana reeve the widow of the actor christopher reeve has died of lung cancer at age according to the christopher reeve foundation	christopher reeve had an accident
1	dana reeve the widow of the actor christopher reeve has died of lung cancer at age according to the christopher reeve foundation	christopher reeve had an accident
1	dana reeve the widow of the actor christopher reeve has died of lung cancer at age according to the christopher reeve foundation	christopher reeve had an accident
1	dana reeve the widow of the actor christopher reeve has died of lung cancer at age according to the christopher reeve foundation	christopher reeve had an accident
1	dana reeve the widow of the actor christopher reeve has died of lung cancer at age according to the christopher reeve foundation	christopher reeve had an accident
1	dana reeve the widow of the actor christopher reeve has died of lung cancer at age according to the christopher reeve foundation	christopher reeve had an accident
0	Yet, we now are discovering that antibiotics are losing their effectiveness against illness. Disease-causing bacteria are mutating faster than we can come up with new antibiotics to fight the new variations.	Bacteria is winning the war against antibiotics.
0	we now are discovering that are their effectiveness against illness causing bacteria are mutating faster we can come up with new antibiotics to fight the new variations	bacteria is winning the war against antibiotics
0	yet we now are discovering that antibiotics losing their effectiveness against illness disease causing bacteria are mutating than we can come with new antibiotics to fight the new variations	bacteria is winning the war against
0	yet we now are discovering that antibiotics are losing their effectiveness against illness disease causing bacteria are faster than we can come up with new to the variations	bacteria is winning the war against antibiotics
0	yet we now discovering that antibiotics are losing their effectiveness against disease causing bacteria are mutating faster than we can come up with new antibiotics to fight the new variations	bacteria is winning the war against antibiotics
0	yet we now are discovering that antibiotics are losing their effectiveness against illness disease causing bacteria are mutating faster than we can come up new antibiotics to fight the new variations	bacteria is winning the war against
0	yet now are discovering that antibiotics are losing their effectiveness against illness disease causing bacteria mutating than we can come up with new antibiotics to fight the new variations	bacteria is winning the war antibiotics
0	we now are discovering that antibiotics are losing their effectiveness against illness disease causing bacteria are mutating faster than we can come with new antibiotics to fight new variations	bacteria is winning the against antibiotics
0	yet we now are discovering antibiotics are effectiveness against illness disease causing bacteria are mutating faster than we can come up with new antibiotics to fight the new	bacteria is winning the war against antibiotics
0	yet we now are that antibiotics losing their effectiveness against illness causing bacteria are faster than we can come up with new to fight the new variations	is winning the war against antibiotics
0	yet we now are discovering that antibiotics are losing their effectiveness against illness disease causing bacteria are mutating faster than we can come up with new antibiotics to fight the new variations	bacteria is winning the war against antibiotics
0	yet we now are discovering that antibiotics are losing their effectiveness against illness disease causing bacteria are mutating faster than we can come up with new antibiotics to fight the new variations	bacteria is winning the war against antibiotics
0	yet we now are discovering that antibiotics are losing their effectiveness against illness disease causing bacteria are mutating faster than we can come up with new antibiotics to fight the new variations	bacteria is winning the war against antibiotics
0	yet we now are discovering that antibiotics are losing their effectiveness against illness disease causing bacteria are mutating faster than we can come up with new antibiotics to fight the new variations	bacteria is winning the war against antibiotics
0	yet we now are discovering that antibiotics are losing their effectiveness against illness disease causing bacteria are mutating faster than we can come up with new antibiotics to fight the new variations	bacteria is winning the war against antibiotics
0	yet we now are discovering that antibiotics are losing their effectiveness against illness disease causing bacteria are mutating faster than we can come up with new antibiotics to fight the new variations	bacteria is winning the war against antibiotics
0	yet we now are discovering that antibiotics are losing their effectiveness against illness disease causing bacteria are mutating faster than we can come up with new antibiotics to fight the new variations	bacteria is winning the war against antibiotics
0	yet we now are discovering that antibiotics are losing their effectiveness against illness disease causing bacteria are mutating faster than we can come up with new antibiotics to fight the new variations	bacteria is winning the war against antibiotics
0	yet we now are discovering that antibiotics are losing their effectiveness against illness disease causing bacteria are mutating faster than we can come up with new antibiotics to fight the new variations	bacteria is winning the war against antibiotics
0	yet we now are discovering that antibiotics are losing their effectiveness against illness disease causing bacteria are mutating faster than we can come up with new antibiotics to fight the new variations	bacteria is winning the war against antibiotics
0	yet we now are discovering that antibiotics are losing their effectiveness against illness disease causing bacteria are mutating faster than we can come up with new antibiotics to fight the new variations	bacteria is winning the war against antibiotics
0	yet we now are discovering that antibiotics are losing their effectiveness against illness disease causing bacteria are mutating faster than we can come up with new antibiotics to fight the new variations	bacteria is winning the war against antibiotics
0	yet we now are discovering that antibiotics are losing their effectiveness against illness disease causing bacteria are mutating faster than we can come up with new antibiotics to fight the new variations	bacteria is winning the war against antibiotics
0	yet we now are discovering that antibiotics are losing their effectiveness against illness disease causing bacteria are mutating faster than we can come up with new antibiotics to fight the new variations	bacteria is winning the war against antibiotics
0	yet we now are discovering that antibiotics are losing their effectiveness against illness disease causing bacteria are mutating faster than we can come up with new antibiotics to fight the new variations	bacteria is winning the war against antibiotics
0	yet we now are discovering that antibiotics are losing their effectiveness against illness disease causing bacteria are mutating faster than we can come up with new antibiotics to fight the new variations	bacteria is winning the war against antibiotics
0	yet we now are discovering that antibiotics are losing their effectiveness against illness disease causing bacteria are mutating faster than we can come up with new antibiotics to fight the new variations	bacteria is winning the war against antibiotics
0	yet we now are discovering that antibiotics are losing their effectiveness against illness disease causing bacteria are mutating faster than we can come up with new antibiotics to fight the new variations	bacteria is winning the war against antibiotics
0	yet we now are discovering that antibiotics are losing their effectiveness against illness disease causing bacteria are mutating faster than we can come up with new antibiotics to fight the new variations	bacteria is winning the war against antibiotics
0	yet we now are discovering that antibiotics are losing their effectiveness against illness disease causing bacteria are mutating faster than we can come up with new antibiotics to fight the new variations	bacteria is winning the war against antibiotics
0	yet we now are discovering that antibiotics are losing their effectiveness against illness disease causing bacteria are mutating faster than we can come up with new antibiotics to fight the new variations	bacteria is winning the war against antibiotics
0	yet we now are discovering that antibiotics are losing their effectiveness against illness disease causing bacteria are mutating faster than we can come up with new antibiotics to fight the new variations	bacteria is winning the war against antibiotics
0	yet we now are discovering that antibiotics are losing their effectiveness against illness disease causing bacteria are mutating faster than we can come up with new antibiotics to fight the new variations	bacteria is winning the war against antibiotics
1	Cairo is now home to some 15 million people - a burgeoning population that produces approximately 10,000 tonnes of rubbish per day, putting an enormous strain on public services. In the past 10 years, the government has tried hard to encourage private investment in the refuse sector, but some estimate 4,000 tonnes of waste is left behind every day, festering in the heat as it waits for someone to…	15 million tonnes of rubbish are produced daily in Cairo.
1	is now home to some million people a burgeoning population produces approximately tonnes of rubbish per day an strain on public services in the past years the government has tried hard to encourage private investment the refuse but some tonnes of waste is left behind every day festering in the heat as it waits for someone to clear it up it often people in the poorest neighbourhoods that are worst…	million tonnes of rubbish are produced daily in cairo
1	cairo is now home to some million people burgeoning population that produces approximately tonnes of rubbish per day putting an enormous strain on public services the past the government has hard encourage private investment the refuse sector but some estimate tonnes of waste is left behind every day festering in heat as it waits for someone clear it up is often the people in the poorest neighbou…	million tonnes of rubbish are produced daily in
1	cairo is now home to some people a population that produces approximately tonnes of rubbish per day putting an enormous strain on public services in the past has tried hard to encourage private investment the refuse sector but some estimate tonnes of waste is every day festering in the heat as it waits for someone to clear up it is often the in the poorest neighbourhoods are affected in some area…	million tonnes of rubbish are produced daily in
1	cairo is now home to million people a burgeoning population that produces approximately tonnes of rubbish per day putting an enormous strain on public services in the past the government has tried hard to encourage private investment in the refuse sector but some estimate tonnes of waste is left behind every day festering in the heat as it waits for someone to clear it up it is often the people i…	million tonnes rubbish are produced daily in cairo
1	cairo is now home to some people burgeoning population that produces approximately tonnes of rubbish per day putting an enormous strain on public services in past years the government has tried hard to encourage private investment in the refuse but some estimate tonnes of waste is left behind every day festering in the heat as it waits for someone to clear it up it is often the people in the poor…	tonnes of rubbish are produced daily in cairo
1	cairo now home to some million people a burgeoning population that produces approximately tonnes of rubbish day an enormous strain on public services in the past government hard private investment in the refuse sector but some estimate tonnes of waste is left behind every day heat as it waits for to up it is the people in the neighbourhoods that are worst affected but in some areas they are fight…	million of rubbish are produced daily in
1	cairo is now home some million people a burgeoning population that produces approximately tonnes of rubbish per day putting an enormous on public services in the past years government has tried hard to encourage private investment in the refuse sector but some estimate tonnes of waste is left every day festering in the as it waits for someone to it it is often the people in the poorest neighbourh…	tonnes of rubbish are daily cairo
1	cairo is now home to some million people a burgeoning population that produces approximately tonnes rubbish per day an enormous strain on public services the past years the government has tried hard to encourage private investment in the refuse sector but some estimate of waste is left behind every day festering in heat as it waits for someone to clear up it is often people in the poorest that ar…	million tonnes of rubbish are produced daily in cairo
1	cairo is now home to some million people burgeoning population that produces approximately tonnes of rubbish per day an enormous strain on public services in the past years the government has hard to encourage investment in the refuse sector but some estimate tonnes of waste is left behind every day festering in the heat as it waits for someone to clear it up it is often the people in the poorest…	million tonnes of rubbish are produced daily in cairo
1	cairo is now home to some million people a burgeoning population that produces approximately tonnes of rubbish per day putting an enormous strain on public services in the past years the government has tried hard to encourage private investment in the refuse sector but some estimate tonnes of waste is left behind every day festering in the heat as it waits for someone to clear it up it is often t…	million tonnes of rubbish are produced daily in cairo
1	cairo is now home to some million people a burgeoning population that produces approximately tonnes of rubbish per day putting an enormous strain on public services in the past years the government has tried hard to encourage private investment in the refuse sector but some estimate tonnes of waste is left behind every day festering in the heat as it waits for someone to clear it up it is often t…	million tonnes of rubbish are produced daily in cairo
1	cairo is now home to some million people a burgeoning population that produces approximately tonnes of rubbish per day putting an enormous strain on public services in the past years the government has tried hard to encourage private investment in the refuse sector but some estimate tonnes of waste is left behind every day festering in the heat as it waits for someone to clear it up it is often t…	million tonnes of rubbish are produced daily in cairo
1	cairo is now home to some million people a burgeoning population that produces approximately tonnes of rubbish per day putting an enormous strain on public services in the past years the government has tried hard to encourage private investment in the refuse sector but some estimate tonnes of waste is left behind every day festering in the heat as it waits for someone to clear it up it is often t…	million tonnes of rubbish are produced daily in cairo
1	cairo is now home to some million people a burgeoning population that produces approximately tonnes of rubbish per day putting an enormous strain on public services in the past years the government has tried hard to encourage private investment in the refuse sector but some estimate tonnes of waste is left behind every day festering in the heat as it waits for someone to clear it up it is often t…	million tonnes of rubbish are produced daily in cairo
1	cairo is now home to some million people a burgeoning population that produces approximately tonnes of rubbish per day putting an enormous strain on public services in the past years the government has tried hard to encourage private investment in the refuse sector but some estimate tonnes of waste is left behind every day festering in the heat as it waits for someone to clear it up it is often t…	million tonnes of rubbish are produced daily in cairo
1	cairo is now home to some million people a burgeoning population that produces approximately tonnes of rubbish per day putting an enormous strain on public services in the past years the government has tried hard to encourage private investment in the refuse sector but some estimate tonnes of waste is left behind every day festering in the heat as it waits for someone to clear it up it is often t…	million tonnes of rubbish are produced daily in cairo
1	cairo is now home to some million people a burgeoning population that produces approximately tonnes of rubbish per day putting an enormous strain on public services in the past years the government has tried hard to encourage private investment in the refuse sector but some estimate tonnes of waste is left behind every day festering in the heat as it waits for someone to clear it up it is often t…	million tonnes of rubbish are produced daily in cairo
1	cairo is now home to some million people a burgeoning population that produces approximately tonnes of rubbish per day putting an enormous strain on public services in the past years the government has tried hard to encourage private investment in the refuse sector but some estimate tonnes of waste is left behind every day festering in the heat as it waits for someone to clear it up it is often t…	million tonnes of rubbish are produced daily in cairo
1	cairo is now home to some million people a burgeoning population that produces approximately tonnes of rubbish per day putting an enormous strain on public services in the past years the government has tried hard to encourage private investment in the refuse sector but some estimate tonnes of waste is left behind every day festering in the heat as it waits for someone to clear it up it is often t…	million tonnes of rubbish are produced daily in cairo
1	cairo is now home to some million people a burgeoning population that produces approximately tonnes of rubbish per day putting an enormous strain on public services in the past years the government has tried hard to encourage private investment in the refuse sector but some estimate tonnes of waste is left behind every day festering in the heat as it waits for someone to clear it up it is often t…	million tonnes of rubbish are produced daily in cairo
1	cairo is now home to some million people a burgeoning population that produces approximately tonnes of rubbish per day putting an enormous strain on public services in the past years the government has tried hard to encourage private investment in the refuse sector but some estimate tonnes of waste is left behind every day festering in the heat as it waits for someone to clear it up it is often t…	million tonnes of rubbish are produced daily in cairo
1	cairo is now home to some million people a burgeoning population that produces approximately tonnes of rubbish per day putting an enormous strain on public services in the past years the government has tried hard to encourage private investment in the refuse sector but some estimate tonnes of waste is left behind every day festering in the heat as it waits for someone to clear it up it is often t…	million tonnes of rubbish are produced daily in cairo
1	cairo is now home to some million people a burgeoning population that produces approximately tonnes of rubbish per day putting an enormous strain on public services in the past years the government has tried hard to encourage private investment in the refuse sector but some estimate tonnes of waste is left behind every day festering in the heat as it waits for someone to clear it up it is often t…	million tonnes of rubbish are produced daily in cairo
1	cairo is now home to some million people a burgeoning population that produces approximately tonnes of rubbish per day putting an enormous strain on public services in the past years the government has tried hard to encourage private investment in the refuse sector but some estimate tonnes of waste is left behind every day festering in the heat as it waits for someone to clear it up it is often t…	million tonnes of rubbish are produced daily in cairo
1	cairo is now home to some million people a burgeoning population that produces approximately tonnes of rubbish per day putting an enormous strain on public services in the past years the government has tried hard to encourage private investment in the refuse sector but some estimate tonnes of waste is left behind every day festering in the heat as it waits for someone to clear it up it is often t…	million tonnes of rubbish are produced daily in cairo
1	cairo is now home to some million people a burgeoning population that produces approximately tonnes of rubbish per day putting an enormous strain on public services in the past years the government has tried hard to encourage private investment in the refuse sector but some estimate tonnes of waste is left behind every day festering in the heat as it waits for someone to clear it up it is often t…	million tonnes of rubbish are produced daily in cairo
1	cairo is now home to some million people a burgeoning population that produces approximately tonnes of rubbish per day putting an enormous strain on public services in the past years the government has tried hard to encourage private investment in the refuse sector but some estimate tonnes of waste is left behind every day festering in the heat as it waits for someone to clear it up it is often t…	million tonnes of rubbish are produced daily in cairo
1	cairo is now home to some million people a burgeoning population that produces approximately tonnes of rubbish per day putting an enormous strain on public services in the past years the government has tried hard to encourage private investment in the refuse sector but some estimate tonnes of waste is left behind every day festering in the heat as it waits for someone to clear it up it is often t…	million tonnes of rubbish are produced daily in cairo
1	cairo is now home to some million people a burgeoning population that produces approximately tonnes of rubbish per day putting an enormous strain on public services in the past years the government has tried hard to encourage private investment in the refuse sector but some estimate tonnes of waste is left behind every day festering in the heat as it waits for someone to clear it up it is often t…	million tonnes of rubbish are produced daily in cairo
1	cairo is now home to some million people a burgeoning population that produces approximately tonnes of rubbish per day putting an enormous strain on public services in the past years the government has tried hard to encourage private investment in the refuse sector but some estimate tonnes of waste is left behind every day festering in the heat as it waits for someone to clear it up it is often t…	million tonnes of rubbish are produced daily in cairo
1	cairo is now home to some million people a burgeoning population that produces approximately tonnes of rubbish per day putting an enormous strain on public services in the past years the government has tried hard to encourage private investment in the refuse sector but some estimate tonnes of waste is left behind every day festering in the heat as it waits for someone to clear it up it is often t…	million tonnes of rubbish are produced daily in cairo
1	cairo is now home to some million people a burgeoning population that produces approximately tonnes of rubbish per day putting an enormous strain on public services in the past years the government has tried hard to encourage private investment in the refuse sector but some estimate tonnes of waste is left behind every day festering in the heat as it waits for someone to clear it up it is often t…	million tonnes of rubbish are produced daily in cairo
1	The Amish community in Pennsylvania, which numbers about 55,000, lives an agrarian lifestyle, shunning technological advances like electricity and automobiles. And many say their insular lifestyle gives them a sense that they are protected from the violence of American society. But as residents gathered near the school, some wearing traditional garb and arriving in horse-drawn buggies, they said …	Pennsylvania has the biggest Amish community in the U.S.
1	the amish community pennsylvania which numbers about lives an agrarian lifestyle shunning technological advances like electricity and automobiles and many say their insular lifestyle gives them a sense that they are protected the violence of american but as residents gathered the school some traditional garb and arriving in drawn buggies they said that sense of safety had been shattered if someon…	the amish community in the u s
1	the amish community in pennsylvania which about lives agrarian shunning technological advances like electricity and and many say their insular lifestyle them a that they are from the violence american society but residents gathered near the school some wearing garb and arriving in horse drawn buggies they said that sense safety had been shattered someone snaps and wants to do something stupid the…	pennsylvania has biggest amish community in the u s
1	the amish community in pennsylvania which numbers lives an agrarian lifestyle shunning technological like electricity and automobiles and many say their insular lifestyle gives them a sense that they are protected from the violence of american society but as residents gathered near the some wearing traditional garb and in horse buggies they said that sense of had been if someone snaps and wants t…	has the biggest amish community the s
1	the amish community pennsylvania which numbers about lives an agrarian lifestyle shunning technological advances like electricity and automobiles and many say their insular lifestyle gives them a sense that they are protected from the violence of american society but residents gathered near the school some wearing garb and arriving horse drawn buggies they said that sense of had shattered if some…	pennsylvania has the biggest amish community u s
1	the amish community in pennsylvania which numbers about lives an agrarian lifestyle shunning technological like electricity and automobiles and many say their lifestyle gives them a sense that they are from the violence of american society but as residents gathered near the school some wearing traditional garb and arriving in horse drawn buggies they said that of safety had been shattered if some…	has the biggest community in the u s
1	the amish community in pennsylvania which numbers about lives an agrarian lifestyle shunning technological advances like electricity and automobiles and many say lifestyle gives them sense that they are protected from the violence of american society but as residents gathered the some wearing traditional garb and arriving in horse drawn buggies they said that sense of safety had been shattered if…	pennsylvania has the amish community in the u
1	the amish community in pennsylvania which numbers about lives an agrarian lifestyle shunning technological advances like electricity and automobiles and many their insular lifestyle gives them a sense that they are protected from the violence of american society but gathered near the school some wearing traditional garb and arriving in horse drawn they said that sense of safety been shattered if …	pennsylvania has the biggest amish community in the u s
1	the amish community in pennsylvania which numbers about lives an agrarian lifestyle shunning technological and automobiles and many say their insular lifestyle gives them sense that they are protected from violence of american society but as residents gathered near school some wearing traditional garb and arriving in horse drawn buggies they said that sense of had been shattered if someone snaps …	pennsylvania has the amish community in the u s
1	the amish community in pennsylvania which about lives an agrarian lifestyle shunning technological advances like electricity and automobiles and say their insular lifestyle them a sense that they are protected the violence of american but residents gathered the school some traditional garb arriving in horse drawn buggies they said that sense of been shattered if snaps and wants do something stupi…	pennsylvania the biggest amish community in u
1	the amish community in pennsylvania which numbers about lives an agrarian lifestyle shunning technological advances like electricity and automobiles and many say their insular lifestyle gives them a sense that they are protected from the violence of american society but as residents gathered near the school some wearing traditional garb and arriving in horse drawn buggies they said that sense of …	pennsylvania has the biggest amish community in the u s
1	the amish community in pennsylvania which numbers about lives an agrarian lifestyle shunning technological advances like electricity and automobiles and many say their insular lifestyle gives them a sense that they are protected from the violence of american society but as residents gathered near the school some wearing traditional garb and arriving in horse drawn buggies they said that sense of …	pennsylvania has the biggest amish community in the u s
1	the amish community in pennsylvania which numbers about lives an agrarian lifestyle shunning technological advances like electricity and automobiles and many say their insular lifestyle gives them a sense that they are protected from the violence of american society but as residents gathered near the school some wearing traditional garb and arriving in horse drawn buggies they said that sense of …	pennsylvania has the biggest amish community in the u s
1	the amish community in pennsylvania which numbers about lives an agrarian lifestyle shunning technological advances like electricity and automobiles and many say their insular lifestyle gives them a sense that they are protected from the violence of american society but as residents gathered near the school some wearing traditional garb and arriving in horse drawn buggies they said that sense of …	pennsylvania has the biggest amish community in the u s
1	the amish community in pennsylvania which numbers about lives an agrarian lifestyle shunning technological advances like electricity and automobiles and many say their insular lifestyle gives them a sense that they are protected from the violence of american society but as residents gathered near the school some wearing traditional garb and arriving in horse drawn buggies they said that sense of …	pennsylvania has the biggest amish community in the u s
1	the amish community in pennsylvania which numbers about lives an agrarian lifestyle shunning technological advances like electricity and automobiles and many say their insular lifestyle gives them a sense that they are protected from the violence of american society but as residents gathered near the school some wearing traditional garb and arriving in horse drawn buggies they said that sense of …	pennsylvania has the biggest amish community in the u s
1	the amish community in pennsylvania which numbers about lives an agrarian lifestyle shunning technological advances like electricity and automobiles and many say their insular lifestyle gives them a sense that they are protected from the violence of american society but as residents gathered near the school some wearing traditional garb and arriving in horse drawn buggies they said that sense of …	pennsylvania has the biggest amish community in the u s
1	the amish community in pennsylvania which numbers about lives an agrarian lifestyle shunning technological advances like electricity and automobiles and many say their insular lifestyle gives them a sense that they are protected from the violence of american society but as residents gathered near the school some wearing traditional garb and arriving in horse drawn buggies they said that sense of …	pennsylvania has the biggest amish community in the u s
1	the amish community in pennsylvania which numbers about lives an agrarian lifestyle shunning technological advances like electricity and automobiles and many say their insular lifestyle gives them a sense that they are protected from the violence of american society but as residents gathered near the school some wearing traditional garb and arriving in horse drawn buggies they said that sense of …	pennsylvania has the biggest amish community in the u s
1	the amish community in pennsylvania which numbers about lives an agrarian lifestyle shunning technological advances like electricity and automobiles and many say their insular lifestyle gives them a sense that they are protected from the violence of american society but as residents gathered near the school some wearing traditional garb and arriving in horse drawn buggies they said that sense of …	pennsylvania has the biggest amish community in the u s
1	the amish community in pennsylvania which numbers about lives an agrarian lifestyle shunning technological advances like electricity and automobiles and many say their insular lifestyle gives them a sense that they are protected from the violence of american society but as residents gathered near the school some wearing traditional garb and arriving in horse drawn buggies they said that sense of …	pennsylvania has the biggest amish community in the u s
1	the amish community in pennsylvania which numbers about lives an agrarian lifestyle shunning technological advances like electricity and automobiles and many say their insular lifestyle gives them a sense that they are protected from the violence of american society but as residents gathered near the school some wearing traditional garb and arriving in horse drawn buggies they said that sense of …	pennsylvania has the biggest amish community in the u s
1	the amish community in pennsylvania which numbers about lives an agrarian lifestyle shunning technological advances like electricity and automobiles and many say their insular lifestyle gives them a sense that they are protected from the violence of american society but as residents gathered near the school some wearing traditional garb and arriving in horse drawn buggies they said that sense of …	pennsylvania has the biggest amish community in the u s
1	the amish community in pennsylvania which numbers about lives an agrarian lifestyle shunning technological advances like electricity and automobiles and many say their insular lifestyle gives them a sense that they are protected from the violence of american society but as residents gathered near the school some wearing traditional garb and arriving in horse drawn buggies they said that sense of …	pennsylvania has the biggest amish community in the u s
1	the amish community in pennsylvania which numbers about lives an agrarian lifestyle shunning technological advances like electricity and automobiles and many say their insular lifestyle gives them a sense that they are protected from the violence of american society but as residents gathered near the school some wearing traditional garb and arriving in horse drawn buggies they said that sense of …	pennsylvania has the biggest amish community in the u s
1	the amish community in pennsylvania which numbers about lives an agrarian lifestyle shunning technological advances like electricity and automobiles and many say their insular lifestyle gives them a sense that they are protected from the violence of american society but as residents gathered near the school some wearing traditional garb and arriving in horse drawn buggies they said that sense of …	pennsylvania has the biggest amish community in the u s
1	the amish community in pennsylvania which numbers about lives an agrarian lifestyle shunning technological advances like electricity and automobiles and many say their insular lifestyle gives them a sense that they are protected from the violence of american society but as residents gathered near the school some wearing traditional garb and arriving in horse drawn buggies they said that sense of …	pennsylvania has the biggest amish community in the u s
1	the amish community in pennsylvania which numbers about lives an agrarian lifestyle shunning technological advances like electricity and automobiles and many say their insular lifestyle gives them a sense that they are protected from the violence of american society but as residents gathered near the school some wearing traditional garb and arriving in horse drawn buggies they said that sense of …	pennsylvania has the biggest amish community in the u s
1	the amish community in pennsylvania which numbers about lives an agrarian lifestyle shunning technological advances like electricity and automobiles and many say their insular lifestyle gives them a sense that they are protected from the violence of american society but as residents gathered near the school some wearing traditional garb and arriving in horse drawn buggies they said that sense of …	pennsylvania has the biggest amish community in the u s
1	the amish community in pennsylvania which numbers about lives an agrarian lifestyle shunning technological advances like electricity and automobiles and many say their insular lifestyle gives them a sense that they are protected from the violence of american society but as residents gathered near the school some wearing traditional garb and arriving in horse drawn buggies they said that sense of …	pennsylvania has the biggest amish community in the u s
1	the amish community in pennsylvania which numbers about lives an agrarian lifestyle shunning technological advances like electricity and automobiles and many say their insular lifestyle gives them a sense that they are protected from the violence of american society but as residents gathered near the school some wearing traditional garb and arriving in horse drawn buggies they said that sense of …	pennsylvania has the biggest amish community in the u s
1	the amish community in pennsylvania which numbers about lives an agrarian lifestyle shunning technological advances like electricity and automobiles and many say their insular lifestyle gives them a sense that they are protected from the violence of american society but as residents gathered near the school some wearing traditional garb and arriving in horse drawn buggies they said that sense of …	pennsylvania has the biggest amish community in the u s
1	the amish community in pennsylvania which numbers about lives an agrarian lifestyle shunning technological advances like electricity and automobiles and many say their insular lifestyle gives them a sense that they are protected from the violence of american society but as residents gathered near the school some wearing traditional garb and arriving in horse drawn buggies they said that sense of …	pennsylvania has the biggest amish community in the u s
0	Security forces were on high alert after an election campaign in which more than 1,000 people, including seven election candidates, have been killed.	Security forces were on high alert after a campaign marred by violence.
0	security were on high alert after an election campaign which more than people including election candidates have been killed	security were on high alert after a campaign marred by
0	security forces were on high alert after an election campaign in which more than people including seven candidates have been killed	security forces were on high alert after a campaign marred by violence
0	security forces were on high alert after an election campaign in which more than people including election have been killed	security forces were on alert after a campaign marred by violence
0	security forces were on high alert after an election campaign in which more than people including seven election candidates have been killed	security forces were high alert after a campaign marred by violence
0	security were on high alert after an election campaign in which more than people including seven election candidates have been killed	forces were on high alert after a campaign by violence
0	security forces were on high alert after an election campaign in which more than people including seven election candidates have been	security forces were on high alert after a campaign marred by violence
0	security forces were on high alert after an election campaign in which more than people including seven election candidates have been killed	security forces were on high alert after campaign marred by violence
0	security forces were on high alert after election campaign in which more than people including seven election candidates have been killed	security forces were on high alert after a campaign marred by violence
0	forces were on high alert after an election campaign in which more than people including seven election candidates have been killed	security forces were on high alert after a marred by
0	security forces were on high alert after an election campaign in which more than people including seven election candidates have been killed	security forces were on high alert after a campaign marred by violence
0	security forces were on high alert after an election campaign in which more than people including seven election candidates have been killed	security forces were on high alert after a campaign marred by violence
0	security forces were on high alert after an election campaign in which more than people including seven election candidates have been killed	security forces were on high alert after a campaign marred by violence
0	security forces were on high alert after an election campaign in which more than people including seven election candidates have been killed	security forces were on high alert after a campaign marred by violence
0	security forces were on high alert after an election campaign in which more than people including seven election candidates have been killed	security forces were on high alert after a campaign marred by violence
0	security forces were on high alert after an election campaign in which more than people including seven election candidates have been killed	security forces were on high alert after a campaign marred by violence
0	security forces were on high alert after an election campaign in which more than people including seven election candidates have been killed	security forces were on high alert after a campaign marred by violence
0	security forces were on high alert after an election campaign in which more than people including seven election candidates have been killed	security forces were on high alert after a campaign marred by violence
0	security forces were on high alert after an election campaign in which more than people including seven election candidates have been killed	security forces were on high alert after a campaign marred by violence
0	security forces were on high alert after an election campaign in which more than people including seven election candidates have been killed	security forces were on high alert after a campaign marred by violence
0	security forces were on high alert after an election campaign in which more than people including seven election candidates have been killed	security forces were on high alert after a campaign marred by violence
0	security forces were on high alert after an election campaign in which more than people including seven election candidates have been killed	security forces were on high alert after a campaign marred by violence
0	security forces were on high alert after an election campaign in which more than people including seven election candidates have been killed	security forces were on high alert after a campaign marred by violence
0	security forces were on high alert after an election campaign in which more than people including seven election candidates have been killed	security forces were on high alert after a campaign marred by violence
0	security forces were on high alert after an election campaign in which more than people including seven election candidates have been killed	security forces were on high alert after a campaign marred by violence
0	security forces were on high alert after an election campaign in which more than people including seven election candidates have been killed	security forces were on high alert after a campaign marred by violence
0	security forces were on high alert after an election campaign in which more than people including seven election candidates have been killed	security forces were on high alert after a campaign marred by violence
0	security forces were on high alert after an election campaign in which more than people including seven election candidates have been killed	security forces were on high alert after a campaign marred by violence
0	security forces were on high alert after an election campaign in which more than people including seven election candidates have been killed	security forces were on high alert after a campaign marred by violence
0	security forces were on high alert after an election campaign in which more than people including seven election candidates have been killed	security forces were on high alert after a campaign marred by violence
0	security forces were on high alert after an election campaign in which more than people including seven election candidates have been killed	security forces were on high alert after a campaign marred by violence
0	security forces were on high alert after an election campaign in which more than people including seven election candidates have been killed	security forces were on high alert after a campaign marred by violence
0	security forces were on high alert after an election campaign in which more than people including seven election candidates have been killed	security forces were on high alert after a campaign marred by violence
0	In 1979, the leaders signed the Egypt-Israel peace treaty on the White House lawn. Both President Begin and Sadat received the Nobel Peace Prize for their work. The two nations have enjoyed peaceful relations to this day.	The Israel-Egypt Peace Agreement was signed in 1979.
0	in the leaders signed the egypt israel peace treaty on the white house lawn both president begin and sadat received the nobel peace prize for their work the two nations enjoyed peaceful relations to this day	the israel egypt peace agreement was signed in
0	leaders signed the egypt israel peace treaty on the white house lawn both president begin received the peace prize for their work the two have enjoyed peaceful relations to this day	the israel egypt peace agreement was signed in
0	in the leaders signed the egypt israel peace on the white lawn president begin and sadat received the nobel peace for their work the two nations have enjoyed peaceful relations to this day	the israel egypt peace was signed
0	in the leaders signed the egypt peace treaty on the white house lawn both president begin and sadat received the nobel peace prize for their work the two nations have enjoyed peaceful relations to this day	the israel peace agreement was signed in
0	in the leaders signed the egypt israel peace treaty on the white lawn both president begin and sadat received the nobel peace prize for their work the two nations have enjoyed peaceful relations to this	the israel egypt peace agreement was signed in
0	in the leaders signed peace treaty on the white house lawn both president begin and sadat received the nobel prize for their work two have enjoyed peaceful relations to this day	the israel egypt agreement was signed in
0	in the leaders signed the egypt israel peace treaty on the white house lawn both president and sadat received nobel peace prize for their work the two nations have enjoyed peaceful relations to this day	the israel egypt peace was signed in
0	in the leaders signed the israel peace treaty on the white house lawn both president begin and sadat received the nobel peace prize for their the two nations enjoyed peaceful relations to this day	israel egypt peace was signed in
0	in the leaders signed the israel peace treaty on the white house lawn both president begin and sadat received the nobel peace prize for their work the two nations have enjoyed peaceful relations to this day	the israel egypt peace agreement was signed in
0	in the leaders signed the egypt israel peace treaty on the white house lawn both president begin and sadat received the nobel peace prize for their work the two nations have enjoyed peaceful relations to this day	the israel egypt peace agreement was signed in
0	in the leaders signed the egypt israel peace treaty on the white house lawn both president begin and sadat received the nobel peace prize for their work the two nations have enjoyed peaceful relations to this day	the israel egypt peace agreement was signed in
0	in the leaders signed the egypt israel peace treaty on the white house lawn both president begin and sadat received the nobel peace prize for their work the two nations have enjoyed peaceful relations to this day	the israel egypt peace agreement was signed in
0	in the leaders signed the egypt israel peace treaty on the white house lawn both president begin and sadat received the nobel peace prize for their work the two nations have enjoyed peaceful relations to this day	the israel egypt peace agreement was signed in
0	in the leaders signed the egypt israel peace treaty on the white house lawn both president begin and sadat received the nobel peace prize for their work the two nations have enjoyed peaceful relations to this day	the israel egypt peace agreement was signed in
0	in the leaders signed the egypt israel peace treaty on the white house lawn both president begin and sadat received the nobel peace prize for their work the two nations have enjoyed peaceful relations to this day	the israel egypt peace agreement was signed in
0	in the leaders signed the egypt israel peace treaty on the white house lawn both president begin and sadat received the nobel peace prize for their work the two nations have enjoyed peaceful relations to this day	the israel egypt peace agreement was signed in
0	in the leaders signed the egypt israel peace treaty on the white house lawn both president begin and sadat received the nobel peace prize for their work the two nations have enjoyed peaceful relations to this day	the israel egypt peace agreement was signed in
0	in the leaders signed the egypt israel peace treaty on the white house lawn both president begin and sadat received the nobel peace prize for their work the two nations have enjoyed peaceful relations to this day	the israel egypt peace agreement was signed in
0	in the leaders signed the egypt israel peace treaty on the white house lawn both president begin and sadat received the nobel peace prize for their work the two nations have enjoyed peaceful relations to this day	the israel egypt peace agreement was signed in
0	in the leaders signed the egypt israel peace treaty on the white house lawn both president begin and sadat received the nobel peace prize for their work the two nations have enjoyed peaceful relations to this day	the israel egypt peace agreement was signed in
0	in the leaders signed the egypt israel peace treaty on the white house lawn both president begin and sadat received the nobel peace prize for their work the two nations have enjoyed peaceful relations to this day	the israel egypt peace agreement was signed in
0	in the leaders signed the egypt israel peace treaty on the white house lawn both president begin and sadat received the nobel peace prize for their work the two nations have enjoyed peaceful relations to this day	the israel egypt peace agreement was signed in
0	in the leaders signed the egypt israel peace treaty on the white house lawn both president begin and sadat received the nobel peace prize for their work the two nations have enjoyed peaceful relations to this day	the israel egypt peace agreement was signed in
0	in the leaders signed the egypt israel peace treaty on the white house lawn both president begin and sadat received the nobel peace prize for their work the two nations have enjoyed peaceful relations to this day	the israel egypt peace agreement was signed in
0	in the leaders signed the egypt israel peace treaty on the white house lawn both president begin and sadat received the nobel peace prize for their work the two nations have enjoyed peaceful relations to this day	the israel egypt peace agreement was signed in
0	in the leaders signed the egypt israel peace treaty on the white house lawn both president begin and sadat received the nobel peace prize for their work the two nations have enjoyed peaceful relations to this day	the israel egypt peace agreement was signed in
0	in the leaders signed the egypt israel peace treaty on the white house lawn both president begin and sadat received the nobel peace prize for their work the two nations have enjoyed peaceful relations to this day	the israel egypt peace agreement was signed in
0	in the leaders signed the egypt israel peace treaty on the white house lawn both president begin and sadat received the nobel peace prize for their work the two nations have enjoyed peaceful relations to this day	the israel egypt peace agreement was signed in
0	in the leaders signed the egypt israel peace treaty on the white house lawn both president begin and sadat received the nobel peace prize for their work the two nations have enjoyed peaceful relations to this day	the israel egypt peace agreement was signed in
0	in the leaders signed the egypt israel peace treaty on the white house lawn both president begin and sadat received the nobel peace prize for their work the two nations have enjoyed peaceful relations to this day	the israel egypt peace agreement was signed in
0	in the leaders signed the egypt israel peace treaty on the white house lawn both president begin and sadat received the nobel peace prize for their work the two nations have enjoyed peaceful relations to this day	the israel egypt peace agreement was signed in
0	in the leaders signed the egypt israel peace treaty on the white house lawn both president begin and sadat received the nobel peace prize for their work the two nations have enjoyed peaceful relations to this day	the israel egypt peace agreement was signed in
0	singer and actress Britney Spears, 24, has filled papers in Los Angeles County Superior Court to divorce her husband Kevin Federline, 28. A spokeswoman for the court, Kathy Roberts stated that the papers cited irreconcilable differences" as the reason for the divorce and have, according to the courts, been legally separated as of Monday, November 6, the same day that Spears appeared on Late Night…	Spears is to divorce from Kevin Federline.
0	and actress britney spears has papers in los angeles county superior court divorce her husband kevin federline a spokeswoman for the kathy roberts that the papers irreconcilable differences as the reason for the divorce and according to the been legally separated as of monday november the same day that spears appeared on late night with david letterman	spears is to from kevin federline
0	singer and britney spears has filled papers in los angeles county superior to divorce her husband kevin federline a spokeswoman for court roberts stated that papers cited irreconcilable differences as the reason for the divorce and have to the courts been legally separated as of monday november the same day that spears appeared on late night david letterman	spears is divorce from kevin federline
0	singer spears has filled papers in los angeles court to her husband kevin federline a for the court kathy stated that the cited irreconcilable differences as the for the divorce have according the courts been legally separated as of monday november the same day that spears on late night with david letterman	spears is to divorce from kevin federline
0	singer and actress britney spears has papers in los angeles county superior court to divorce her husband kevin federline a spokeswoman for the court kathy roberts stated that the papers cited irreconcilable differences as the reason for the divorce and have according to the courts been legally separated as of monday november same day that spears appeared on night with david letterman	spears is to divorce from federline
0	singer and actress britney spears has filled in angeles superior court to divorce her husband kevin a spokeswoman the kathy roberts stated that the papers cited irreconcilable differences as the for the divorce and have according to the courts been legally separated as of november the day appeared on late night with david letterman	spears is to from kevin federline
0	and actress britney spears filled papers in los angeles county superior to divorce her husband kevin federline a spokeswoman for the court kathy roberts that the papers cited irreconcilable differences as the reason for the divorce and according to the courts been legally separated as of monday november the same day that appeared on late night with david letterman	spears is to divorce from kevin federline
0	singer britney spears has filled papers in los angeles county superior court to divorce her husband kevin federline a for the court kathy roberts stated that the papers cited irreconcilable differences the reason for the divorce and according to the courts been separated as of monday the same day that spears appeared on with david letterman	spears is to divorce from kevin federline
0	singer and actress britney spears has filled papers in los angeles county superior court to divorce her husband kevin federline a spokeswoman for the court kathy roberts stated that the papers irreconcilable differences as the reason for the divorce and have according to the courts been legally separated as of monday november the day that spears appeared late night with david letterman	spears is to divorce from kevin federline
0	singer and actress spears has filled papers in los angeles county superior court to divorce her husband kevin federline spokeswoman for the court kathy roberts stated that the papers irreconcilable differences as the reason for the divorce and have according to the courts been legally separated as of monday november the same day spears appeared on late night with david letterman	spears is to from kevin federline
0	singer and actress britney spears has filled papers in los angeles county superior court to divorce her husband kevin federline a spokeswoman for the court kathy roberts stated that the papers cited irreconcilable differences as the reason for the divorce and have according to the courts been legally separated as of monday november the same day that spears appeared on late night with david letter…	spears is to divorce from kevin federline
0	singer and actress britney spears has filled papers in los angeles county superior court to divorce her husband kevin federline a spokeswoman for the court kathy roberts stated that the papers cited irreconcilable differences as the reason for the divorce and have according to the courts been legally separated as of monday november the same day that spears appeared on late night with david letter…	spears is to divorce from kevin federline
0	singer and actress britney spears has filled papers in los angeles county superior court to divorce her husband kevin federline a spokeswoman for the court kathy roberts stated that the papers cited irreconcilable differences as the reason for the divorce and have according to the courts been legally separated as of monday november the same day that spears appeared on late night with david letter…	spears is to divorce from kevin federline
0	singer and actress britney spears has filled papers in los angeles county superior court to divorce her husband kevin federline a spokeswoman for the court kathy roberts stated that the papers cited irreconcilable differences as the reason for the divorce and have according to the courts been legally separated as of monday november the same day that spears appeared on late night with david letter…	spears is to divorce from kevin federline
0	singer and actress britney spears has filled papers in los angeles county superior court to divorce her husband kevin federline a spokeswoman for the court kathy roberts stated that the papers cited irreconcilable differences as the reason for the divorce and have according to the courts been legally separated as of monday november the same day that spears appeared on late night with david letter…	spears is to divorce from kevin federline
0	singer and actress britney spears has filled papers in los angeles county superior court to divorce her husband kevin federline a spokeswoman for the court kathy roberts stated that the papers cited irreconcilable differences as the reason for the divorce and have according to the courts been legally separated as of monday november the same day that spears appeared on late night with david letter…	spears is to divorce from kevin federline
0	singer and actress britney spears has filled papers in los angeles county superior court to divorce her husband kevin federline a spokeswoman for the court kathy roberts stated that the papers cited irreconcilable differences as the reason for the divorce and have according to the courts been legally separated as of monday november the same day that spears appeared on late night with david letter…	spears is to divorce from kevin federline
0	singer and actress britney spears has filled papers in los angeles county superior court to divorce her husband kevin federline a spokeswoman for the court kathy roberts stated that the papers cited irreconcilable differences as the reason for the divorce and have according to the courts been legally separated as of monday november the same day that spears appeared on late night with david letter…	spears is to divorce from kevin federline
0	singer and actress britney spears has filled papers in los angeles county superior court to divorce her husband kevin federline a spokeswoman for the court kathy roberts stated that the papers cited irreconcilable differences as the reason for the divorce and have according to the courts been legally separated as of monday november the same day that spears appeared on late night with david letter…	spears is to divorce from kevin federline
0	singer and actress britney spears has filled papers in los angeles county superior court to divorce her husband kevin federline a spokeswoman for the court kathy roberts stated that the papers cited irreconcilable differences as the reason for the divorce and have according to the courts been legally separated as of monday november the same day that spears appeared on late night with david letter…	spears is to divorce from kevin federline
0	singer and actress britney spears has filled papers in los angeles county superior court to divorce her husband kevin federline a spokeswoman for the court kathy roberts stated that the papers cited irreconcilable differences as the reason for the divorce and have according to the courts been legally separated as of monday november the same day that spears appeared on late night with david letter…	spears is to divorce from kevin federline
0	singer and actress britney spears has filled papers in los angeles county superior court to divorce her husband kevin federline a spokeswoman for the court kathy roberts stated that the papers cited irreconcilable differences as the reason for the divorce and have according to the courts been legally separated as of monday november the same day that spears appeared on late night with david letter…	spears is to divorce from kevin federline
0	singer and actress britney spears has filled papers in los angeles county superior court to divorce her husband kevin federline a spokeswoman for the court kathy roberts stated that the papers cited irreconcilable differences as the reason for the divorce and have according to the courts been legally separated as of monday november the same day that spears appeared on late night with david letter…	spears is to divorce from kevin federline
0	singer and actress britney spears has filled papers in los angeles county superior court to divorce her husband kevin federline a spokeswoman for the court kathy roberts stated that the papers cited irreconcilable differences as the reason for the divorce and have according to the courts been legally separated as of monday november the same day that spears appeared on late night with david letter…	spears is to divorce from kevin federline
0	singer and actress britney spears has filled papers in los angeles county superior court to divorce her husband kevin federline a spokeswoman for the court kathy roberts stated that the papers cited irreconcilable differences as the reason for the divorce and have according to the courts been legally separated as of monday november the same day that spears appeared on late night with david letter…	spears is to divorce from kevin federline
0	singer and actress britney spears has filled papers in los angeles county superior court to divorce her husband kevin federline a spokeswoman for the court kathy roberts stated that the papers cited irreconcilable differences as the reason for the divorce and have according to the courts been legally separated as of monday november the same day that spears appeared on late night with david letter…	spears is to divorce from kevin federline
0	singer and actress britney spears has filled papers in los angeles county superior court to divorce her husband kevin federline a spokeswoman for the court kathy roberts stated that the papers cited irreconcilable differences as the reason for the divorce and have according to the courts been legally separated as of monday november the same day that spears appeared on late night with david letter…	spears is to divorce from kevin federline
0	singer and actress britney spears has filled papers in los angeles county superior court to divorce her husband kevin federline a spokeswoman for the court kathy roberts stated that the papers cited irreconcilable differences as the reason for the divorce and have according to the courts been legally separated as of monday november the same day that spears appeared on late night with david letter…	spears is to divorce from kevin federline
0	singer and actress britney spears has filled papers in los angeles county superior court to divorce her husband kevin federline a spokeswoman for the court kathy roberts stated that the papers cited irreconcilable differences as the reason for the divorce and have according to the courts been legally separated as of monday november the same day that spears appeared on late night with david letter…	spears is to divorce from kevin federline
0	singer and actress britney spears has filled papers in los angeles county superior court to divorce her husband kevin federline a spokeswoman for the court kathy roberts stated that the papers cited irreconcilable differences as the reason for the divorce and have according to the courts been legally separated as of monday november the same day that spears appeared on late night with david letter…	spears is to divorce from kevin federline
0	singer and actress britney spears has filled papers in los angeles county superior court to divorce her husband kevin federline a spokeswoman for the court kathy roberts stated that the papers cited irreconcilable differences as the reason for the divorce and have according to the courts been legally separated as of monday november the same day that spears appeared on late night with david letter…	spears is to divorce from kevin federline
0	singer and actress britney spears has filled papers in los angeles county superior court to divorce her husband kevin federline a spokeswoman for the court kathy roberts stated that the papers cited irreconcilable differences as the reason for the divorce and have according to the courts been legally separated as of monday november the same day that spears appeared on late night with david letter…	spears is to divorce from kevin federline
0	singer and actress britney spears has filled papers in los angeles county superior court to divorce her husband kevin federline a spokeswoman for the court kathy roberts stated that the papers cited irreconcilable differences as the reason for the divorce and have according to the courts been legally separated as of monday november the same day that spears appeared on late night with david letter…	spears is to divorce from kevin federline
0	Following the successful bid to bring the 2010 Ryder Cup to Wales, the Wales Tourist Board has wasted little time in commissioning work to ensure that the benefits accruing from the event are felt throughout the country.	Wales to host 2010 Ryder Cup.
0	following bid to the ryder cup to wales the wales tourist board has little time in commissioning work to ensure that the accruing from the event are felt throughout the country	wales host ryder cup
0	the successful bid bring the ryder cup to wales the wales tourist board has wasted little time in commissioning work ensure that the benefits accruing from the event are felt throughout the country	wales to host ryder cup
0	following the successful bid to the ryder cup to wales the wales tourist board has wasted little time in commissioning work ensure that the benefits accruing from the event are throughout the country	wales to host ryder cup
0	following the successful bid to bring the ryder cup to wales the wales tourist board has wasted little time in commissioning work to ensure that from event are felt throughout the	wales to host ryder cup
0	following the successful bid to bring the ryder cup to wales the wales board has wasted little time in commissioning work to ensure that the benefits accruing from the event are felt throughout the country	to host ryder cup
0	following the successful to bring the ryder to wales the wales tourist board has wasted little time in commissioning work to ensure that the benefits accruing from the event are felt throughout the	wales to host ryder cup
0	following the successful bid to bring the ryder cup to the wales tourist wasted little time in commissioning work to ensure that the benefits accruing the event are felt throughout the country	wales to host ryder cup
0	following successful bid to bring the cup to the wales tourist board has wasted little time in commissioning work to ensure that the benefits accruing from the event are felt throughout the country	wales host ryder cup
0	following the bid to bring the ryder cup to wales the wales tourist board has wasted little time in commissioning work to ensure that the benefits accruing from the event are felt throughout the	host ryder cup
0	following the successful bid to bring the ryder cup to wales the wales tourist board has wasted little time in commissioning work to ensure that the benefits accruing from the event are felt throughout the country	wales to host ryder cup
0	following the successful bid to bring the ryder cup to wales the wales tourist board has wasted little time in commissioning work to ensure that the benefits accruing from the event are felt throughout the country	wales to host ryder cup
0	following the successful bid to bring the ryder cup to wales the wales tourist board has wasted little time in commissioning work to ensure that the benefits accruing from the event are felt throughout the country	wales to host ryder cup
0	following the successful bid to bring the ryder cup to wales the wales tourist board has wasted little time in commissioning work to ensure that the benefits accruing from the event are felt throughout the country	wales to host ryder cup
0	following the successful bid to bring the ryder cup to wales the wales tourist board has wasted little time in commissioning work to ensure that the benefits accruing from the event are felt throughout the country	wales to host ryder cup
0	following the successful bid to bring the ryder cup to wales the wales tourist board has wasted little time in commissioning work to ensure that the benefits accruing from the event are felt throughout the country	wales to host ryder cup
0	following the successful bid to bring the ryder cup to wales the wales tourist board has wasted little time in commissioning work to ensure that the benefits accruing from the event are felt throughout the country	wales to host ryder cup
0	following the successful bid to bring the ryder cup to wales the wales tourist board has wasted little time in commissioning work to ensure that the benefits accruing from the event are felt throughout the country	wales to host ryder cup
0	following the successful bid to bring the ryder cup to wales the wales tourist board has wasted little time in commissioning work to ensure that the benefits accruing from the event are felt throughout the country	wales to host ryder cup
0	following the successful bid to bring the ryder cup to wales the wales tourist board has wasted little time in commissioning work to ensure that the benefits accruing from the event are felt throughout the country	wales to host ryder cup
0	following the successful bid to bring the ryder cup to wales the wales tourist board has wasted little time in commissioning work to ensure that the benefits accruing from the event are felt throughout the country	wales to host ryder cup
0	following the successful bid to bring the ryder cup to wales the wales tourist board has wasted little time in commissioning work to ensure that the benefits accruing from the event are felt throughout the country	wales to host ryder cup
0	following the successful bid to bring the ryder cup to wales the wales tourist board has wasted little time in commissioning work to ensure that the benefits accruing from the event are felt throughout the country	wales to host ryder cup
0	following the successful bid to bring the ryder cup to wales the wales tourist board has wasted little time in commissioning work to ensure that the benefits accruing from the event are felt throughout the country	wales to host ryder cup
0	following the successful bid to bring the ryder cup to wales the wales tourist board has wasted little time in commissioning work to ensure that the benefits accruing from the event are felt throughout the country	wales to host ryder cup
0	following the successful bid to bring the ryder cup to wales the wales tourist board has wasted little time in commissioning work to ensure that the benefits accruing from the event are felt throughout the country	wales to host ryder cup
0	following the successful bid to bring the ryder cup to wales the wales tourist board has wasted little time in commissioning work to ensure that the benefits accruing from the event are felt throughout the country	wales to host ryder cup
0	following the successful bid to bring the ryder cup to wales the wales tourist board has wasted little time in commissioning work to ensure that the benefits accruing from the event are felt throughout the country	wales to host ryder cup
0	following the successful bid to bring the ryder cup to wales the wales tourist board has wasted little time in commissioning work to ensure that the benefits accruing from the event are felt throughout the country	wales to host ryder cup
0	following the successful bid to bring the ryder cup to wales the wales tourist board has wasted little time in commissioning work to ensure that the benefits accruing from the event are felt throughout the country	wales to host ryder cup
0	following the successful bid to bring the ryder cup to wales the wales tourist board has wasted little time in commissioning work to ensure that the benefits accruing from the event are felt throughout the country	wales to host ryder cup
0	following the successful bid to bring the ryder cup to wales the wales tourist board has wasted little time in commissioning work to ensure that the benefits accruing from the event are felt throughout the country	wales to host ryder cup
0	following the successful bid to bring the ryder cup to wales the wales tourist board has wasted little time in commissioning work to ensure that the benefits accruing from the event are felt throughout the country	wales to host ryder cup
0	Steve Jobs was attacked by Sculley and other Apple executives for not delivering enough hot new products and resigned from the company a few weeks later.	Steve Jobs worked for Apple.
0	steve jobs was by sculley and other apple for not delivering enough hot new products and from the a few weeks	steve jobs worked for apple
0	steve jobs was attacked by sculley and other apple executives for not delivering enough hot products and resigned the company a few weeks later	steve worked apple
0	steve jobs was by sculley and other apple executives for not delivering enough hot new and resigned from the company few weeks later	steve jobs worked for apple
0	steve jobs was attacked by sculley and other apple executives for not delivering enough hot products and resigned from the a few weeks	jobs worked for apple
0	steve attacked by and other apple executives for not delivering hot new products and resigned from the company a later	jobs worked apple
0	was attacked sculley and other apple executives for not delivering enough hot new products resigned from the company a few weeks later	steve jobs worked for apple
0	steve jobs was attacked by sculley and other apple executives for not delivering enough hot products and resigned from the company a few weeks later	steve jobs worked for apple
0	steve jobs was attacked by sculley other apple executives for not delivering enough hot new products and resigned from the company a few weeks later	jobs worked for apple
0	steve jobs was attacked by sculley and apple executives for not delivering enough hot new and resigned from the company few weeks later	jobs worked apple
0	steve jobs was attacked by sculley and other apple executives for not delivering enough hot new products and resigned from the company a few weeks later	steve jobs worked for apple
0	steve jobs was attacked by sculley and other apple executives for not delivering enough hot new products and resigned from the company a few weeks later	steve jobs worked for apple
0	steve jobs was attacked by sculley and other apple executives for not delivering enough hot new products and resigned from the company a few weeks later	steve jobs worked for apple
0	steve jobs was attacked by sculley and other apple executives for not delivering enough hot new products and resigned from the company a few weeks later	steve jobs worked for apple
0	steve jobs was attacked by sculley and other apple executives for not delivering enough hot new products and resigned from the company a few weeks later	steve jobs worked for apple
0	steve jobs was attacked by sculley and other apple executives for not delivering enough hot new products and resigned from the company a few weeks later	steve jobs worked for apple
0	steve jobs was attacked by sculley and other apple executives for not delivering enough hot new products and resigned from the company a few weeks later	steve jobs worked for apple
0	steve jobs was attacked by sculley and other apple executives for not delivering enough hot new products and resigned from the company a few weeks later	steve jobs worked for apple
0	steve jobs was attacked by sculley and other apple executives for not delivering enough hot new products and resigned from the company a few weeks later	steve jobs worked for apple
0	steve jobs was attacked by sculley and other apple executives for not delivering enough hot new products and resigned from the company a few weeks later	steve jobs worked for apple
0	steve jobs was attacked by sculley and other apple executives for not delivering enough hot new products and resigned from the company a few weeks later	steve jobs worked for apple
0	steve jobs was attacked by sculley and other apple executives for not delivering enough hot new products and resigned from the company a few weeks later	steve jobs worked for apple
0	steve jobs was attacked by sculley and other apple executives for not delivering enough hot new products and resigned from the company a few weeks later	steve jobs worked for apple
0	steve jobs was attacked by sculley and other apple executives for not delivering enough hot new products and resigned from the company a few weeks later	steve jobs worked for apple
0	steve jobs was attacked by sculley and other apple executives for not delivering enough hot new products and resigned from the company a few weeks later	steve jobs worked for apple
0	steve jobs was attacked by sculley and other apple executives for not delivering enough hot new products and resigned from the company a few weeks later	steve jobs worked for apple
0	steve jobs was attacked by sculley and other apple executives for not delivering enough hot new products and resigned from the company a few weeks later	steve jobs worked for apple
0	steve jobs was attacked by sculley and other apple executives for not delivering enough hot new products and resigned from the company a few weeks later	steve jobs worked for apple
0	steve jobs was attacked by sculley and other apple executives for not delivering enough hot new products and resigned from the company a few weeks later	steve jobs worked for apple
0	steve jobs was attacked by sculley and other apple executives for not delivering enough hot new products and resigned from the company a few weeks later	steve jobs worked for apple
0	steve jobs was attacked by sculley and other apple executives for not delivering enough hot new products and resigned from the company a few weeks later	steve jobs worked for apple
0	steve jobs was attacked by sculley and other apple executives for not delivering enough hot new products and resigned from the company a few weeks later	steve jobs worked for apple
0	steve jobs was attacked by sculley and other apple executives for not delivering enough hot new products and resigned from the company a few weeks later	steve jobs worked for apple
0	Traditionally, the Brahui of the Raisani tribe are in charge of the law and order situation through the Pass area. This tribe is still living in present day Balochistan in Pakistan.	The Raisani tribe resides in Pakistan.
0	traditionally the brahui of the raisani tribe are in charge of the and order situation through the pass area tribe is still living in present day balochistan pakistan	the raisani tribe resides in pakistan
0	traditionally the brahui of the raisani tribe are in charge the law and order situation through the pass this tribe is living in present day balochistan in pakistan	raisani resides in pakistan
0	traditionally the brahui of the raisani tribe are in charge the law and order situation through the pass area this tribe is living in present balochistan pakistan	the raisani tribe pakistan
0	traditionally the brahui of the raisani tribe are in charge of the law and order through pass area this tribe is still living in day balochistan in	the raisani tribe in pakistan
0	traditionally the brahui of the raisani tribe are in charge of the law and order situation through the pass area tribe is still living in present day balochistan in pakistan	the raisani tribe resides in pakistan
0	traditionally the brahui the raisani tribe are in charge of the law and order situation through the pass area this tribe is still living in present day balochistan in pakistan	the raisani tribe resides in pakistan
0	traditionally the brahui of the raisani tribe are charge of the law and order through the pass area this tribe is still living present day balochistan in pakistan	the raisani tribe in pakistan
0	the brahui of raisani tribe are in charge of law and order situation through the pass area tribe is still in present day balochistan in pakistan	the raisani tribe resides in pakistan
0	traditionally the brahui of the raisani tribe are in charge of the law and order situation through the pass area this tribe is still living in day balochistan in pakistan	the raisani tribe resides in pakistan
0	traditionally the brahui of the raisani tribe are in charge of the law and order situation through the pass area this tribe is still living in present day balochistan in pakistan	the raisani tribe resides in pakistan
0	traditionally the brahui of the raisani tribe are in charge of the law and order situation through the pass area this tribe is still living in present day balochistan in pakistan	the raisani tribe resides in pakistan
0	traditionally the brahui of the raisani tribe are in charge of the law and order situation through the pass area this tribe is still living in present day balochistan in pakistan	the raisani tribe resides in pakistan
0	traditionally the brahui of the raisani tribe are in charge of the law and order situation through the pass area this tribe is still living in present day balochistan in pakistan	the raisani tribe resides in pakistan
0	traditionally the brahui of the raisani tribe are in charge of the law and order situation through the pass area this tribe is still living in present day balochistan in pakistan	the raisani tribe resides in pakistan
0	traditionally the brahui of the raisani tribe are in charge of the law and order situation through the pass area this tribe is still living in present day balochistan in pakistan	the raisani tribe resides in pakistan
0	traditionally the brahui of the raisani tribe are in charge of the law and order situation through the pass area this tribe is still living in present day balochistan in pakistan	the raisani tribe resides in pakistan
0	traditionally the brahui of the raisani tribe are in charge of the law and order situation through the pass area this tribe is still living in present day balochistan in pakistan	the raisani tribe resides in pakistan
0	traditionally the brahui of the raisani tribe are in charge of the law and order situation through the pass area this tribe is still living in present day balochistan in pakistan	the raisani tribe resides in pakistan
0	traditionally the brahui of the raisani tribe are in charge of the law and order situation through the pass area this tribe is still living in present day balochistan in pakistan	the raisani tribe resides in pakistan
0	traditionally the brahui of the raisani tribe are in charge of the law and order situation through the pass area this tribe is still living in present day balochistan in pakistan	the raisani tribe resides in pakistan
0	traditionally the brahui of the raisani tribe are in charge of the law and order situation through the pass area this tribe is still living in present day balochistan in pakistan	the raisani tribe resides in pakistan
0	traditionally the brahui of the raisani tribe are in charge of the law and order situation through the pass area this tribe is still living in present day balochistan in pakistan	the raisani tribe resides in pakistan
0	traditionally the brahui of the raisani tribe are in charge of the law and order situation through the pass area this tribe is still living in present day balochistan in pakistan	the raisani tribe resides in pakistan
0	traditionally the brahui of the raisani tribe are in charge of the law and order situation through the pass area this tribe is still living in present day balochistan in pakistan	the raisani tribe resides in pakistan
0	traditionally the brahui of the raisani tribe are in charge of the law and order situation through the pass area this tribe is still living in present day balochistan in pakistan	the raisani tribe resides in pakistan
0	traditionally the brahui of the raisani tribe are in charge of the law and order situation through the pass area this tribe is still living in present day balochistan in pakistan	the raisani tribe resides in pakistan
0	traditionally the brahui of the raisani tribe are in charge of the law and order situation through the pass area this tribe is still living in present day balochistan in pakistan	the raisani tribe resides in pakistan
0	traditionally the brahui of the raisani tribe are in charge of the law and order situation through the pass area this tribe is still living in present day balochistan in pakistan	the raisani tribe resides in pakistan
0	traditionally the brahui of the raisani tribe are in charge of the law and order situation through the pass area this tribe is still living in present day balochistan in pakistan	the raisani tribe resides in pakistan
0	traditionally the brahui of the raisani tribe are in charge of the law and order situation through the pass area this tribe is still living in present day balochistan in pakistan	the raisani tribe resides in pakistan
0	traditionally the brahui of the raisani tribe are in charge of the law and order situation through the pass area this tribe is still living in present day balochistan in pakistan	the raisani tribe resides in pakistan
0	traditionally the brahui of the raisani tribe are in charge of the law and order situation through the pass area this tribe is still living in present day balochistan in pakistan	the raisani tribe resides in pakistan
0	The international humanitarian aid organization, Doctors Without Borders/Medecins Sans Frontieres (MSF), continues to treat victims of violence in all locations where it is present in Darfur.	Doctors Without Borders is an international aid organization.
0	the international humanitarian aid organization doctors without borders medecins sans frontieres to treat victims of in all locations where it is present in darfur	doctors without borders is an international aid organization
0	the international humanitarian aid organization doctors without borders medecins sans frontieres msf to treat victims of violence in all locations where it is present in	doctors without borders is an aid organization
0	the international humanitarian aid doctors without borders medecins sans frontieres msf continues to treat victims of violence in all where it is present in darfur	doctors without borders is an aid organization
0	the international humanitarian aid organization doctors without borders medecins sans frontieres msf continues to treat victims of violence in all locations where it is present in darfur	doctors without borders is an international aid
0	the humanitarian aid organization doctors without borders medecins sans frontieres msf continues treat victims of violence in all locations where it is present in darfur	doctors without borders is international aid organization
0	international humanitarian aid organization doctors without borders medecins frontieres continues to treat victims of violence in all locations where it is in darfur	doctors without is an international aid organization
0	the international aid organization doctors without borders medecins sans frontieres msf to victims of violence in all locations where it is present in darfur	doctors without borders is an international aid organization
0	the humanitarian aid organization doctors without medecins sans frontieres msf continues to treat victims of violence in all locations where it present in darfur	doctors without borders is an international aid organization
0	the international humanitarian aid organization doctors without borders medecins sans frontieres continues to victims of violence in locations where it is present in darfur	doctors without borders is an international aid
0	the international humanitarian aid organization doctors without borders medecins sans frontieres msf continues to treat victims of violence in all locations where it is present in darfur	doctors without borders is an international aid organization
0	the international humanitarian aid organization doctors without borders medecins sans frontieres msf continues to treat victims of violence in all locations where it is present in darfur	doctors without borders is an international aid organization
0	the international humanitarian aid organization doctors without borders medecins sans frontieres msf continues to treat victims of violence in all locations where it is present in darfur	doctors without borders is an international aid organization
0	the international humanitarian aid organization doctors without borders medecins sans frontieres msf continues to treat victims of violence in all locations where it is present in darfur	doctors without borders is an international aid organization
0	the international humanitarian aid organization doctors without borders medecins sans frontieres msf continues to treat victims of violence in all locations where it is present in darfur	doctors without borders is an international aid organization
0	the international humanitarian aid organization doctors without borders medecins sans frontieres msf continues to treat victims of violence in all locations where it is present in darfur	doctors without borders is an international aid organization
0	the international humanitarian aid organization doctors without borders medecins sans frontieres msf continues to treat victims of violence in all locations where it is present in darfur	doctors without borders is an international aid organization
0	the international humanitarian aid organization doctors without borders medecins sans frontieres msf continues to treat victims of violence in all locations where it is present in darfur	doctors without borders is an international aid organization
0	the international humanitarian aid organization doctors without borders medecins sans frontieres msf continues to treat victims of violence in all locations where it is present in darfur	doctors without borders is an international aid organization
0	the international humanitarian aid organization doctors without borders medecins sans frontieres msf continues to treat victims of violence in all locations where it is present in darfur	doctors without borders is an international aid organization
0	the international humanitarian aid organization doctors without borders medecins sans frontieres msf continues to treat victims of violence in all locations where it is present in darfur	doctors without borders is an international aid organization
0	the international humanitarian aid organization doctors without borders medecins sans frontieres msf continues to treat victims of violence in all locations where it is present in darfur	doctors without borders is an international aid organization
0	the international humanitarian aid organization doctors without borders medecins sans frontieres msf continues to treat victims of violence in all locations where it is present in darfur	doctors without borders is an international aid organization
0	the international humanitarian aid organization doctors without borders medecins sans frontieres msf continues to treat victims of violence in all locations where it is present in darfur	doctors without borders is an international aid organization
0	the international humanitarian aid organization doctors without borders medecins sans frontieres msf continues to treat victims of violence in all locations where it is present in darfur	doctors without borders is an international aid organization
0	the international humanitarian aid organization doctors without borders medecins sans frontieres msf continues to treat victims of violence in all locations where it is present in darfur	doctors without borders is an international aid organization
0	the international humanitarian aid organization doctors without borders medecins sans frontieres msf continues to treat victims of violence in all locations where it is present in darfur	doctors without borders is an international aid organization
0	the international humanitarian aid organization doctors without borders medecins sans frontieres msf continues to treat victims of violence in all locations where it is present in darfur	doctors without borders is an international aid organization
0	the international humanitarian aid organization doctors without borders medecins sans frontieres msf continues to treat victims of violence in all locations where it is present in darfur	doctors without borders is an international aid organization
0	the international humanitarian aid organization doctors without borders medecins sans frontieres msf continues to treat victims of violence in all locations where it is present in darfur	doctors without borders is an international aid organization
0	the international humanitarian aid organization doctors without borders medecins sans frontieres msf continues to treat victims of violence in all locations where it is present in darfur	doctors without borders is an international aid organization
0	the international humanitarian aid organization doctors without borders medecins sans frontieres msf continues to treat victims of violence in all locations where it is present in darfur	doctors without borders is an international aid organization
0	the international humanitarian aid organization doctors without borders medecins sans frontieres msf continues to treat victims of violence in all locations where it is present in darfur	doctors without borders is an international aid organization
1	In a bowl, whisk together the eggs and sugar until completely blended and frothy.	In a bowl, whisk together the egg, sugar and vanilla until light in color.
1	in a bowl together the eggs and sugar until and frothy	in a bowl whisk the egg sugar and vanilla until light in color
1	in a bowl together the eggs and sugar until completely blended	in a bowl whisk together the egg sugar and vanilla until light in color
1	in a bowl whisk together the eggs and sugar until completely blended frothy	in a bowl whisk together the egg sugar and vanilla until in color
1	in a bowl whisk together the eggs and sugar until completely blended and frothy	in bowl whisk together the egg sugar and vanilla until light in color
1	in a bowl whisk together the and sugar until completely blended and	in a bowl whisk together egg sugar and vanilla until light in color
1	in a bowl whisk together the eggs and sugar until completely blended and frothy	in a bowl whisk together the egg sugar until light in color
1	in bowl whisk together eggs and sugar until completely blended and frothy	a bowl whisk together the egg sugar and vanilla until light in color
1	in a bowl whisk together the eggs and sugar until completely blended and frothy	in a bowl whisk together the egg sugar and vanilla until light in color
1	in a bowl together the eggs and sugar until completely blended and frothy	in a bowl whisk together the egg sugar and vanilla until light in color
1	in a bowl whisk together the eggs and sugar until completely blended and frothy	in a bowl whisk together the egg sugar and vanilla until light in color
1	in a bowl whisk together the eggs and sugar until completely blended and frothy	in a bowl whisk together the egg sugar and vanilla until light in color
1	in a bowl whisk together the eggs and sugar until completely blended and frothy	in a bowl whisk together the egg sugar and vanilla until light in color
1	in a bowl whisk together the eggs and sugar until completely blended and frothy	in a bowl whisk together the egg sugar and vanilla until light in color
1	in a bowl whisk together the eggs and sugar until completely blended and frothy	in a bowl whisk together the egg sugar and vanilla until light in color
1	in a bowl whisk together the eggs and sugar until completely blended and frothy	in a bowl whisk together the egg sugar and vanilla until light in color
1	in a bowl whisk together the eggs and sugar until completely blended and frothy	in a bowl whisk together the egg sugar and vanilla until light in color
1	in a bowl whisk together the eggs and sugar until completely blended and frothy	in a bowl whisk together the egg sugar and vanilla until light in color
1	in a bowl whisk together the eggs and sugar until completely blended and frothy	in a bowl whisk together the egg sugar and vanilla until light in color
1	in a bowl whisk together the eggs and sugar until completely blended and frothy	in a bowl whisk together the egg sugar and vanilla until light in color
1	in a bowl whisk together the eggs and sugar until completely blended and frothy	in a bowl whisk together the egg sugar and vanilla until light in color
1	in a bowl whisk together the eggs and sugar until completely blended and frothy	in a bowl whisk together the egg sugar and vanilla until light in color
1	in a bowl whisk together the eggs and sugar until completely blended and frothy	in a bowl whisk together the egg sugar and vanilla until light in color
1	in a bowl whisk together the eggs and sugar until completely blended and frothy	in a bowl whisk together the egg sugar and vanilla until light in color
1	in a bowl whisk together the eggs and sugar until completely blended and frothy	in a bowl whisk together the egg sugar and vanilla until light in color
1	in a bowl whisk together the eggs and sugar until completely blended and frothy	in a bowl whisk together the egg sugar and vanilla until light in color
1	in a bowl whisk together the eggs and sugar until completely blended and frothy	in a bowl whisk together the egg sugar and vanilla until light in color
1	in a bowl whisk together the eggs and sugar until completely blended and frothy	in a bowl whisk together the egg sugar and vanilla until light in color
1	in a bowl whisk together the eggs and sugar until completely blended and frothy	in a bowl whisk together the egg sugar and vanilla until light in color
1	in a bowl whisk together the eggs and sugar until completely blended and frothy	in a bowl whisk together the egg sugar and vanilla until light in color
1	in a bowl whisk together the eggs and sugar until completely blended and frothy	in a bowl whisk together the egg sugar and vanilla until light in color
1	in a bowl whisk together the eggs and sugar until completely blended and frothy	in a bowl whisk together the egg sugar and vanilla until light in color
1	in a bowl whisk together the eggs and sugar until completely blended and frothy	in a bowl whisk together the egg sugar and vanilla until light in color
1	In Nigeria, by far the most populous country in sub-Saharan Africa, over 2.7 million people are infected with HIV.	2.7 percent of the people infected with HIV live in Africa.
1	nigeria by the populous country in sub saharan africa over million are infected with hiv	of the infected with hiv live in africa
1	in nigeria by far the most populous country in sub saharan africa over million people are infected with hiv	percent the people infected with live in africa
1	in nigeria far the most populous country in sub saharan africa people are infected with hiv	percent of the people infected with hiv live in africa
1	in nigeria by the most populous country in sub saharan africa over million people are infected with	percent of the people infected hiv live in africa
1	nigeria by far the most populous country in sub saharan africa over million people are infected with hiv	percent of the people infected with hiv live in africa
1	in nigeria by far the most populous in sub saharan africa over million people are infected with hiv	percent of the people infected with hiv live africa
1	in nigeria by far the most populous country sub saharan africa over people are infected with hiv	percent of the people infected with hiv live in africa
1	nigeria by far the most populous country in sub africa over million people are infected with	percent of people infected with hiv live in africa
1	in nigeria by far the most populous country in sub saharan africa over million people are infected with	percent of the people infected with hiv live in africa
1	in nigeria by far the most populous country in sub saharan africa over million people are infected with hiv	percent of the people infected with hiv live in africa
1	in nigeria by far the most populous country in sub saharan africa over million people are infected with hiv	percent of the people infected with hiv live in africa
1	in nigeria by far the most populous country in sub saharan africa over million people are infected with hiv	percent of the people infected with hiv live in africa
1	in nigeria by far the most populous country in sub saharan africa over million people are infected with hiv	percent of the people infected with hiv live in africa
1	in nigeria by far the most populous country in sub saharan africa over million people are infected with hiv	percent of the people infected with hiv live in africa
1	in nigeria by far the most populous country in sub saharan africa over million people are infected with hiv	percent of the people infected with hiv live in africa
1	in nigeria by far the most populous country in sub saharan africa over million people are infected with hiv	percent of the people infected with hiv live in africa
1	in nigeria by far the most populous country in sub saharan africa over million people are infected with hiv	percent of the people infected with hiv live in africa
1	in nigeria by far the most populous country in sub saharan africa over million people are infected with hiv	percent of the people infected with hiv live in africa
1	in nigeria by far the most populous country in sub saharan africa over million people are infected with hiv	percent of the people infected with hiv live in africa
1	in nigeria by far the most populous country in sub saharan africa over million people are infected with hiv	percent of the people infected with hiv live in africa
1	in nigeria by far the most populous country in sub saharan africa over million people are infected with hiv	percent of the people infected with hiv live in africa
1	in nigeria by far the most populous country in sub saharan africa over million people are infected with hiv	percent of the people infected with hiv live in africa
1	in nigeria by far the most populous country in sub saharan africa over million people are infected with hiv	percent of the people infected with hiv live in africa
1	in nigeria by far the most populous country in sub saharan africa over million people are infected with hiv	percent of the people infected with hiv live in africa
1	in nigeria by far the most populous country in sub saharan africa over million people are infected with hiv	percent of the people infected with hiv live in africa
1	in nigeria by far the most populous country in sub saharan africa over million people are infected with hiv	percent of the people infected with hiv live in africa
1	in nigeria by far the most populous country in sub saharan africa over million people are infected with hiv	percent of the people infected with hiv live in africa
1	in nigeria by far the most populous country in sub saharan africa over million people are infected with hiv	percent of the people infected with hiv live in africa
1	in nigeria by far the most populous country in sub saharan africa over million people are infected with hiv	percent of the people infected with hiv live in africa
1	in nigeria by far the most populous country in sub saharan africa over million people are infected with hiv	percent of the people infected with hiv live in africa
1	in nigeria by far the most populous country in sub saharan africa over million people are infected with hiv	percent of the people infected with hiv live in africa
1	in nigeria by far the most populous country in sub saharan africa over million people are infected with hiv	percent of the people infected with hiv live in africa
0	A jury is slated to decide for the first time whether Jack Kevorkian, famed as "Dr. Death," has violated Michigan's assisted-suicide ban, while the state continues to grapple with the issue of what to allow when the ill want to end their pain by ending their lives.	Jack Kevorkian is the real name of "Dr. Death".
0	a slated to for the first whether kevorkian famed as dr death has violated michigans assisted suicide ban while the state continues to grapple with the issue of what to when the ill want to end their pain by ending their lives	jack kevorkian is the real of
0	a jury is slated decide the time whether jack kevorkian famed as death has violated michigans assisted suicide ban the state continues to grapple with the issue of allow when the ill want to end their pain by ending their	kevorkian is the real name of dr death
0	a jury is slated to decide for the first time jack kevorkian famed as has michigans assisted suicide ban while the state continues to with issue of what allow when ill want to end their pain by ending their lives	jack kevorkian is the real name dr death
0	a jury is slated to decide for first time whether kevorkian famed as dr death has violated assisted suicide ban while the state continues to grapple with the issue of what to when the ill want to end their pain by ending their lives	jack kevorkian the real name of dr
0	a jury is slated to decide for the first time whether jack famed as dr death has violated michigans assisted ban while the state continues to grapple with the issue of what to allow when the ill want to their pain by ending their lives	kevorkian is real name of dr death
0	a jury is slated to decide for first time whether jack kevorkian as dr death has violated michigans assisted suicide ban while the state continues to with issue of what to allow when the ill to end their pain by ending their lives	jack kevorkian is the real name of dr death
0	a jury is to decide for the first time whether jack kevorkian famed as dr has michigans assisted suicide ban the state continues grapple with the issue of what to allow when the ill want to end their pain by ending their lives	jack kevorkian is the real name of dr death
0	a jury is slated to decide for first time whether jack kevorkian famed as dr death has michigans assisted suicide ban while the state continues to grapple with the issue of what to allow when the ill want to end their pain by ending their lives	jack kevorkian is the name of dr death
0	a jury slated to for the first whether jack kevorkian famed as dr death violated michigans assisted suicide ban while the state continues grapple with the issue of what to allow when the ill want end their pain by ending their lives	jack kevorkian is the real name of dr death
0	a jury is slated to decide for the first time whether jack kevorkian famed as dr death has violated michigans assisted suicide ban while the state continues to grapple with the issue of what to allow when the ill want to end their pain by ending their lives	jack kevorkian is the real name of dr death
0	a jury is slated to decide for the first time whether jack kevorkian famed as dr death has violated michigans assisted suicide ban while the state continues to grapple with the issue of what to allow when the ill want to end their pain by ending their lives	jack kevorkian is the real name of dr death
0	a jury is slated to decide for the first time whether jack kevorkian famed as dr death has violated michigans assisted suicide ban while the state continues to grapple with the issue of what to allow when the ill want to end their pain by ending their lives	jack kevorkian is the real name of dr death
0	a jury is slated to decide for the first time whether jack kevorkian famed as dr death has violated michigans assisted suicide ban while the state continues to grapple with the issue of what to allow when the ill want to end their pain by ending their lives	jack kevorkian is the real name of dr death
0	a jury is slated to decide for the first time whether jack kevorkian famed as dr death has violated michigans assisted suicide ban while the state continues to grapple with the issue of what to allow when the ill want to end their pain by ending their lives	jack kevorkian is the real name of dr death
0	a jury is slated to decide for the first time whether jack kevorkian famed as dr death has violated michigans assisted suicide ban while the state continues to grapple with the issue of what to allow when the ill want to end their pain by ending their lives	jack kevorkian is the real name of dr death
0	a jury is slated to decide for the first time whether jack kevorkian famed as dr death has violated michigans assisted suicide ban while the state continues to grapple with the issue of what to allow when the ill want to end their pain by ending their lives	jack kevorkian is the real name of dr death
0	a jury is slated to decide for the first time whether jack kevorkian famed as dr death has violated michigans assisted suicide ban while the state continues to grapple with the issue of what to allow when the ill want to end their pain by ending their lives	jack kevorkian is the real name of dr death
0	a jury is slated to decide for the first time whether jack kevorkian famed as dr death has violated michigans assisted suicide ban while the state continues to grapple with the issue of what to allow when the ill want to end their pain by ending their lives	jack kevorkian is the real name of dr death
0	a jury is slated to decide for the first time whether jack kevorkian famed as dr death has violated michigans assisted suicide ban while the state continues to grapple with the issue of what to allow when the ill want to end their pain by ending their lives	jack kevorkian is the real name of dr death
0	a jury is slated to decide for the first time whether jack kevorkian famed as dr death has violated michigans assisted suicide ban while the state continues to grapple with the issue of what to allow when the ill want to end their pain by ending their lives	jack kevorkian is the real name of dr death
0	a jury is slated to decide for the first time whether jack kevorkian famed as dr death has violated michigans assisted suicide ban while the state continues to grapple with the issue of what to allow when the ill want to end their pain by ending their lives	jack kevorkian is the real name of dr death
0	a jury is slated to decide for the first time whether jack kevorkian famed as dr death has violated michigans assisted suicide ban while the state continues to grapple with the issue of what to allow when the ill want to end their pain by ending their lives	jack kevorkian is the real name of dr death
0	a jury is slated to decide for the first time whether jack kevorkian famed as dr death has violated michigans assisted suicide ban while the state continues to grapple with the issue of what to allow when the ill want to end their pain by ending their lives	jack kevorkian is the real name of dr death
0	a jury is slated to decide for the first time whether jack kevorkian famed as dr death has violated michigans assisted suicide ban while the state continues to grapple with the issue of what to allow when the ill want to end their pain by ending their lives	jack kevorkian is the real name of dr death
0	a jury is slated to decide for the first time whether jack kevorkian famed as dr death has violated michigans assisted suicide ban while the state continues to grapple with the issue of what to allow when the ill want to end their pain by ending their lives	jack kevorkian is the real name of dr death
0	a jury is slated to decide for the first time whether jack kevorkian famed as dr death has violated michigans assisted suicide ban while the state continues to grapple with the issue of what to allow when the ill want to end their pain by ending their lives	jack kevorkian is the real name of dr death
0	a jury is slated to decide for the first time whether jack kevorkian famed as dr death has violated michigans assisted suicide ban while the state continues to grapple with the issue of what to allow when the ill want to end their pain by ending their lives	jack kevorkian is the real name of dr death
0	a jury is slated to decide for the first time whether jack kevorkian famed as dr death has violated michigans assisted suicide ban while the state continues to grapple with the issue of what to allow when the ill want to end their pain by ending their lives	jack kevorkian is the real name of dr death
0	a jury is slated to decide for the first time whether jack kevorkian famed as dr death has violated michigans assisted suicide ban while the state continues to grapple with the issue of what to allow when the ill want to end their pain by ending their lives	jack kevorkian is the real name of dr death
0	a jury is slated to decide for the first time whether jack kevorkian famed as dr death has violated michigans assisted suicide ban while the state continues to grapple with the issue of what to allow when the ill want to end their pain by ending their lives	jack kevorkian is the real name of dr death
0	a jury is slated to decide for the first time whether jack kevorkian famed as dr death has violated michigans assisted suicide ban while the state continues to grapple with the issue of what to allow when the ill want to end their pain by ending their lives	jack kevorkian is the real name of dr death
0	a jury is slated to decide for the first time whether jack kevorkian famed as dr death has violated michigans assisted suicide ban while the state continues to grapple with the issue of what to allow when the ill want to end their pain by ending their lives	jack kevorkian is the real name of dr death
0	Take consumer products giant Procter and Gamble. Even with a $1.8 billion Research and Development budget, it still manages 500 active partnerships each year, many of them with small companies.	Procter and Gamble spends $1.8 billion for Research and Development.
0	take consumer products giant procter and gamble even with a billion research and development budget it still manages active partnerships each year many of with small companies	procter and gamble spends billion research and
0	take consumer products giant procter and gamble even billion research and development budget it still manages active partnerships year many of them with small companies	procter and gamble spends billion for research and development
0	take consumer giant procter gamble even with billion research development it still manages active partnerships each many of them small companies	procter and gamble billion for and development
0	take consumer products giant procter and gamble even a billion research development budget it still manages active partnerships each year many of them small	procter and gamble spends billion for research and
0	take consumer products giant procter and gamble even with a billion research and development budget it manages active partnerships each many of them with companies	and gamble spends billion for research development
0	take products giant procter and gamble even with a billion research and development budget it still manages active partnerships each year many of them with small companies	procter and gamble spends billion for research and development
0	take consumer products procter and gamble even with a billion development budget it still manages active partnerships each year many of them with companies	procter and gamble spends billion for research and development
0	take consumer products giant procter and gamble with a billion research and development budget still active partnerships each year many of them with small	procter gamble spends billion for research and development
0	take products procter and gamble even with a billion research and development budget it still active partnerships each year many them small	procter and gamble spends for research and development
0	take consumer products giant procter and gamble even with a billion research and development budget it still manages active partnerships each year many of them with small companies	procter and gamble spends billion for research and development
0	take consumer products giant procter and gamble even with a billion research and development budget it still manages active partnerships each year many of them with small companies	procter and gamble spends billion for research and development
0	take consumer products giant procter and gamble even with a billion research and development budget it still manages active partnerships each year many of them with small companies	procter and gamble spends billion for research and development
0	take consumer products giant procter and gamble even with a billion research and development budget it still manages active partnerships each year many of them with small companies	procter and gamble spends billion for research and development
0	take consumer products giant procter and gamble even with a billion research and development budget it still manages active partnerships each year many of them with small companies	procter and gamble spends billion for research and development
0	take consumer products giant procter and gamble even with a billion research and development budget it still manages active partnerships each year many of them with small companies	procter and gamble spends billion for research and development
0	take consumer products giant procter and gamble even with a billion research and development budget it still manages active partnerships each year many of them with small companies	procter and gamble spends billion for research and development
0	take consumer products giant procter and gamble even with a billion research and development budget it still manages active partnerships each year many of them with small companies	procter and gamble spends billion for research and development
0	take consumer products giant procter and gamble even with a billion research and development budget it still manages active partnerships each year many of them with small companies	procter and gamble spends billion for research and development
0	take consumer products giant procter and gamble even with a billion research and development budget it still manages active partnerships each year many of them with small companies	procter and gamble spends billion for research and development
0	take consumer products giant procter and gamble even with a billion research and development budget it still manages active partnerships each year many of them with small companies	procter and gamble spends billion for research and development
0	take consumer products giant procter and gamble even with a billion research and development budget it still manages active partnerships each year many of them with small companies	procter and gamble spends billion for research and development
0	take consumer products giant procter and gamble even with a billion research and development budget it still manages active partnerships each year many of them with small companies	procter and gamble spends billion for research and development
0	take consumer products giant procter and gamble even with a billion research and development budget it still manages active partnerships each year many of them with small companies	procter and gamble spends billion for research and development
0	take consumer products giant procter and gamble even with a billion research and development budget it still manages active partnerships each year many of them with small companies	procter and gamble spends billion for research and development
0	take consumer products giant procter and gamble even with a billion research and development budget it still manages active partnerships each year many of them with small companies	procter and gamble spends billion for research and development
0	take consumer products giant procter and gamble even with a billion research and development budget it still manages active partnerships each year many of them with small companies	procter and gamble spends billion for research and development
0	take consumer products giant procter and gamble even with a billion research and development budget it still manages active partnerships each year many of them with small companies	procter and gamble spends billion for research and development
0	take consumer products giant procter and gamble even with a billion research and development budget it still manages active partnerships each year many of them with small companies	procter and gamble spends billion for research and development
0	take consumer products giant procter and gamble even with a billion research and development budget it still manages active partnerships each year many of them with small companies	procter and gamble spends billion for research and development
0	take consumer products giant procter and gamble even with a billion research and development budget it still manages active partnerships each year many of them with small companies	procter and gamble spends billion for research and development
0	take consumer products giant procter and gamble even with a billion research and development budget it still manages active partnerships each year many of them with small companies	procter and gamble spends billion for research and development
0	take consumer products giant procter and gamble even with a billion research and development budget it still manages active partnerships each year many of them with small companies	procter and gamble spends billion for research and development
1	Deceased U.S. soldiers and their effects were evacuated to Japan and then shipped home in refrigerated containers for interment in the U.S.	The U.S. military evacuated U.S. citizens.
1	deceased u s soldiers and their evacuated to japan and then shipped home in refrigerated containers for interment in the u s	the s military evacuated citizens
1	deceased u soldiers and their effects were evacuated to japan and then shipped home in refrigerated containers for interment in the u s	the u s military evacuated u s citizens
1	deceased u s soldiers and their effects evacuated to japan then shipped home in refrigerated containers interment in the u s	the s military evacuated u s
1	deceased u s soldiers and their effects were evacuated to japan and then shipped home in refrigerated containers for interment in the u	the u s military evacuated u s citizens
1	deceased u s soldiers and their were evacuated to japan and shipped home in refrigerated containers for interment in the u s	the u s evacuated u s citizens
1	deceased u s soldiers and their effects were evacuated japan and then shipped home refrigerated containers for interment in the s	the u military u citizens
1	deceased u s soldiers and their effects were evacuated to and then shipped home in refrigerated containers interment in u s	the u s military evacuated u s citizens
1	deceased u s soldiers and their effects were evacuated to japan and then shipped home in refrigerated containers interment in the u s	u s evacuated u s citizens
1	deceased u s soldiers and their effects evacuated to japan and shipped home in refrigerated containers for interment in the u s	the u s military u s citizens
1	deceased u s soldiers and their effects were evacuated to japan and then shipped home in refrigerated containers for interment in the u s	the u s military evacuated u s citizens
1	deceased u s soldiers and their effects were evacuated to japan and then shipped home in refrigerated containers for interment in the u s	the u s military evacuated u s citizens
1	deceased u s soldiers and their effects were evacuated to japan and then shipped home in refrigerated containers for interment in the u s	the u s military evacuated u s citizens
1	deceased u s soldiers and their effects were evacuated to japan and then shipped home in refrigerated containers for interment in the u s	the u s military evacuated u s citizens
1	deceased u s soldiers and their effects were evacuated to japan and then shipped home in refrigerated containers for interment in the u s	the u s military evacuated u s citizens
1	deceased u s soldiers and their effects were evacuated to japan and then shipped home in refrigerated containers for interment in the u s	the u s military evacuated u s citizens
1	deceased u s soldiers and their effects were evacuated to japan and then shipped home in refrigerated containers for interment in the u s	the u s military evacuated u s citizens
1	deceased u s soldiers and their effects were evacuated to japan and then shipped home in refrigerated containers for interment in the u s	the u s military evacuated u s citizens
1	deceased u s soldiers and their effects were evacuated to japan and then shipped home in refrigerated containers for interment in the u s	the u s military evacuated u s citizens
1	deceased u s soldiers and their effects were evacuated to japan and then shipped home in refrigerated containers for interment in the u s	the u s military evacuated u s citizens
1	deceased u s soldiers and their effects were evacuated to japan and then shipped home in refrigerated containers for interment in the u s	the u s military evacuated u s citizens
1	deceased u s soldiers and their effects were evacuated to japan and then shipped home in refrigerated containers for interment in the u s	the u s military evacuated u s citizens
1	deceased u s soldiers and their effects were evacuated to japan and then shipped home in refrigerated containers for interment in the u s	the u s military evacuated u s citizens
1	deceased u s soldiers and their effects were evacuated to japan and then shipped home in refrigerated containers for interment in the u s	the u s military evacuated u s citizens
1	deceased u s soldiers and their effects were evacuated to japan and then shipped home in refrigerated containers for interment in the u s	the u s military evacuated u s citizens
1	deceased u s soldiers and their effects were evacuated to japan and then shipped home in refrigerated containers for interment in the u s	the u s military evacuated u s citizens
1	deceased u s soldiers and their effects were evacuated to japan and then shipped home in refrigerated containers for interment in the u s	the u s military evacuated u s citizens
1	deceased u s soldiers and their effects were evacuated to japan and then shipped home in refrigerated containers for interment in the u s	the u s military evacuated u s citizens
1	deceased u s soldiers and their effects were evacuated to japan and then shipped home in refrigerated containers for interment in the u s	the u s military evacuated u s citizens
1	deceased u s soldiers and their effects were evacuated to japan and then shipped home in refrigerated containers for interment in the u s	the u s military evacuated u s citizens
1	deceased u s soldiers and their effects were evacuated to japan and then shipped home in refrigerated containers for interment in the u s	the u s military evacuated u s citizens
1	deceased u s soldiers and their effects were evacuated to japan and then shipped home in refrigerated containers for interment in the u s	the u s military evacuated u s citizens
1	deceased u s soldiers and their effects were evacuated to japan and then shipped home in refrigerated containers for interment in the u s	the u s military evacuated u s citizens
1	Mice given a substance found in red wine lived longer despite a fatty diet, a study shows.	Mice fed with red wine lived longer despite a fatty diet.
1	given a found in red wine lived longer despite a fatty a study shows	mice fed with red wine lived longer despite a fatty diet
1	mice given a substance found red wine lived despite a fatty diet a study shows	mice with red wine longer despite a fatty diet
1	given substance found in red wine lived longer despite a fatty diet a study	mice fed with red lived despite a diet
1	mice given a substance in wine lived longer despite a fatty diet a study shows	mice fed with red wine lived longer despite diet
1	mice given a substance found in red wine lived longer despite a fatty diet a study	mice fed with red wine lived longer despite a fatty diet
1	mice given a substance found in red wine lived longer despite a fatty diet a study shows	mice fed with red wine lived longer despite a fatty diet
1	mice a substance found in red wine lived longer despite a fatty diet a shows	mice fed with red wine lived longer despite a fatty diet
1	mice a substance found in red wine lived longer despite a fatty diet a study shows	mice fed with red wine lived despite a fatty diet
1	given a substance found in red wine lived longer despite a fatty diet a study shows	mice with red wine lived despite a fatty
1	mice given a substance found in red wine lived longer despite a fatty diet a study shows	mice fed with red wine lived longer despite a fatty diet
1	mice given a substance found in red wine lived longer despite a fatty diet a study shows	mice fed with red wine lived longer despite a fatty diet
1	mice given a substance found in red wine lived longer despite a fatty diet a study shows	mice fed with red wine lived longer despite a fatty diet
1	mice given a substance found in red wine lived longer despite a fatty diet a study shows	mice fed with red wine lived longer despite a fatty diet
1	mice given a substance found in red wine lived longer despite a fatty diet a study shows	mice fed with red wine lived longer despite a fatty diet
1	mice given a substance found in red wine lived longer despite a fatty diet a study shows	mice fed with red wine lived longer despite a fatty diet
1	mice given a substance found in red wine lived longer despite a fatty diet a study shows	mice fed with red wine lived longer despite a fatty diet
1	mice given a substance found in red wine lived longer despite a fatty diet a study shows	mice fed with red wine lived longer despite a fatty diet
1	mice given a substance found in red wine lived longer despite a fatty diet a study shows	mice fed with red wine lived longer despite a fatty diet
1	mice given a substance found in red wine lived longer despite a fatty diet a study shows	mice fed with red wine lived longer despite a fatty diet
1	mice given a substance found in red wine lived longer despite a fatty diet a study shows	mice fed with red wine lived longer despite a fatty diet
1	mice given a substance found in red wine lived longer despite a fatty diet a study shows	mice fed with red wine lived longer despite a fatty diet
1	mice given a substance found in red wine lived longer despite a fatty diet a study shows	mice fed with red wine lived longer despite a fatty diet
1	mice given a substance found in red wine lived longer despite a fatty diet a study shows	mice fed with red wine lived longer despite a fatty diet
1	mice given a substance found in red wine lived longer despite a fatty diet a study shows	mice fed with red wine lived longer despite a fatty diet
1	mice given a substance found in red wine lived longer despite a fatty diet a study shows	mice fed with red wine lived longer despite a fatty diet
1	mice given a substance found in red wine lived longer despite a fatty diet a study shows	mice fed with red wine lived longer despite a fatty diet
1	mice given a substance found in red wine lived longer despite a fatty diet a study shows	mice fed with red wine lived longer despite a fatty diet
1	mice given a substance found in red wine lived longer despite a fatty diet a study shows	mice fed with red wine lived longer despite a fatty diet
1	mice given a substance found in red wine lived longer despite a fatty diet a study shows	mice fed with red wine lived longer despite a fatty diet
1	mice given a substance found in red wine lived longer despite a fatty diet a study shows	mice fed with red wine lived longer despite a fatty diet
1	mice given a substance found in red wine lived longer despite a fatty diet a study shows	mice fed with red wine lived longer despite a fatty diet
1	mice given a substance found in red wine lived longer despite a fatty diet a study shows	mice fed with red wine lived longer despite a fatty diet
0	Charles de Gaulle died in 1970 at the age of eighty. He was thus fifty years old when, as an unknown officer recently promoted to the (temporary) rank of brigadier general, he made his famous broadcast from London rejecting the capitulation of France to the Nazis after the debacle of May-June 1940.	Charles de Gaulle died in 1970.
0	charles de gaulle died in at the age of eighty he was fifty years old when as an unknown officer recently promoted temporary rank of brigadier general he made famous broadcast from london rejecting capitulation of to the nazis after the debacle of may june	de gaulle died in
0	charles de gaulle died in at the age of eighty he was thus fifty old when as an unknown recently promoted to the temporary rank of brigadier general he made his broadcast from london rejecting the capitulation of france to the nazis after the debacle of june	charles de gaulle in
0	charles de gaulle died in the age of eighty he was thus fifty years old when as an unknown officer recently promoted the temporary rank of brigadier general he his famous broadcast rejecting capitulation of france to the nazis after the debacle may june	charles de gaulle died in
0	charles de died in at the age of eighty he was thus fifty years old as an unknown officer promoted to the temporary rank of brigadier general he made his famous broadcast from london rejecting the capitulation of france to the after the debacle of may june	charles de gaulle died in
0	charles gaulle died in at the age of he was thus fifty years old when as an unknown officer recently promoted to temporary rank general he made famous from london rejecting the capitulation of france to the nazis after the debacle of may	charles de gaulle died in
0	charles gaulle died in at the age of eighty he was thus fifty years old when as an unknown officer recently promoted the temporary rank of brigadier general he made his famous from london rejecting the capitulation france the nazis after the debacle of may june	charles gaulle died in
0	charles de gaulle at age of eighty he was thus fifty years old when as unknown recently promoted to temporary rank of brigadier general he made his famous broadcast from london rejecting the of to the nazis after debacle of may	charles de gaulle died in
0	charles de in at the age eighty was thus years old when as an unknown officer recently promoted the temporary rank of brigadier general made his famous broadcast from london rejecting the capitulation of to the nazis after the debacle may june	charles de gaulle died in
0	charles de gaulle died in at the age eighty was years when as unknown officer recently promoted to the temporary rank of brigadier general he made his famous broadcast from london rejecting the capitulation of france to the nazis after the of may june	charles de gaulle died in
0	charles de gaulle died in at the age of eighty he was thus fifty years old when as an unknown officer recently promoted to the temporary rank of brigadier general he made his famous broadcast from london rejecting the capitulation of france to the nazis after the debacle of may june	charles de gaulle died in
0	charles de gaulle died in at the age of eighty he was thus fifty years old when as an unknown officer recently promoted to the temporary rank of brigadier general he made his famous broadcast from london rejecting the capitulation of france to the nazis after the debacle of may june	charles de gaulle died in
0	charles de gaulle died in at the age of eighty he was thus fifty years old when as an unknown officer recently promoted to the temporary rank of brigadier general he made his famous broadcast from london rejecting the capitulation of france to the nazis after the debacle of may june	charles de gaulle died in
0	charles de gaulle died in at the age of eighty he was thus fifty years old when as an unknown officer recently promoted to the temporary rank of brigadier general he made his famous broadcast from london rejecting the capitulation of france to the nazis after the debacle of may june	charles de gaulle died in
0	charles de gaulle died in at the age of eighty he was thus fifty years old when as an unknown officer recently promoted to the temporary rank of brigadier general he made his famous broadcast from london rejecting the capitulation of france to the nazis after the debacle of may june	charles de gaulle died in
0	charles de gaulle died in at the age of eighty he was thus fifty years old when as an unknown officer recently promoted to the temporary rank of brigadier general he made his famous broadcast from london rejecting the capitulation of france to the nazis after the debacle of may june	charles de gaulle died in
0	charles de gaulle died in at the age of eighty he was thus fifty years old when as an unknown officer recently promoted to the temporary rank of brigadier general he made his famous broadcast from london rejecting the capitulation of france to the nazis after the debacle of may june	charles de gaulle died in
0	charles de gaulle died in at the age of eighty he was thus fifty years old when as an unknown officer recently promoted to the temporary rank of brigadier general he made his famous broadcast from london rejecting the capitulation of france to the nazis after the debacle of may june	charles de gaulle died in
0	charles de gaulle died in at the age of eighty he was thus fifty years old when as an unknown officer recently promoted to the temporary rank of brigadier general he made his famous broadcast from london rejecting the capitulation of france to the nazis after the debacle of may june	charles de gaulle died in
0	charles de gaulle died in at the age of eighty he was thus fifty years old when as an unknown officer recently promoted to the temporary rank of brigadier general he made his famous broadcast from london rejecting the capitulation of france to the nazis after the debacle of may june	charles de gaulle died in
0	charles de gaulle died in at the age of eighty he was thus fifty years old when as an unknown officer recently promoted to the temporary rank of brigadier general he made his famous broadcast from london rejecting the capitulation of france to the nazis after the debacle of may june	charles de gaulle died in
0	charles de gaulle died in at the age of eighty he was thus fifty years old when as an unknown officer recently promoted to the temporary rank of brigadier general he made his famous broadcast from london rejecting the capitulation of france to the nazis after the debacle of may june	charles de gaulle died in
0	charles de gaulle died in at the age of eighty he was thus fifty years old when as an unknown officer recently promoted to the temporary rank of brigadier general he made his famous broadcast from london rejecting the capitulation of france to the nazis after the debacle of may june	charles de gaulle died in
0	charles de gaulle died in at the age of eighty he was thus fifty years old when as an unknown officer recently promoted to the temporary rank of brigadier general he made his famous broadcast from london rejecting the capitulation of france to the nazis after the debacle of may june	charles de gaulle died in
0	charles de gaulle died in at the age of eighty he was thus fifty years old when as an unknown officer recently promoted to the temporary rank of brigadier general he made his famous broadcast from london rejecting the capitulation of france to the nazis after the debacle of may june	charles de gaulle died in
0	charles de gaulle died in at the age of eighty he was thus fifty years old when as an unknown officer recently promoted to the temporary rank of brigadier general he made his famous broadcast from london rejecting the capitulation of france to the nazis after the debacle of may june	charles de gaulle died in
0	charles de gaulle died in at the age of eighty he was thus fifty years old when as an unknown officer recently promoted to the temporary rank of brigadier general he made his famous broadcast from london rejecting the capitulation of france to the nazis after the debacle of may june	charles de gaulle died in
0	charles de gaulle died in at the age of eighty he was thus fifty years old when as an unknown officer recently promoted to the temporary rank of brigadier general he made his famous broadcast from london rejecting the capitulation of france to the nazis after the debacle of may june	charles de gaulle died in
0	charles de gaulle died in at the age of eighty he was thus fifty years old when as an unknown officer recently promoted to the temporary rank of brigadier general he made his famous broadcast from london rejecting the capitulation of france to the nazis after the debacle of may june	charles de gaulle died in
0	charles de gaulle died in at the age of eighty he was thus fifty years old when as an unknown officer recently promoted to the temporary rank of brigadier general he made his famous broadcast from london rejecting the capitulation of france to the nazis after the debacle of may june	charles de gaulle died in
0	charles de gaulle died in at the age of eighty he was thus fifty years old when as an unknown officer recently promoted to the temporary rank of brigadier general he made his famous broadcast from london rejecting the capitulation of france to the nazis after the debacle of may june	charles de gaulle died in
0	charles de gaulle died in at the age of eighty he was thus fifty years old when as an unknown officer recently promoted to the temporary rank of brigadier general he made his famous broadcast from london rejecting the capitulation of france to the nazis after the debacle of may june	charles de gaulle died in
0	charles de gaulle died in at the age of eighty he was thus fifty years old when as an unknown officer recently promoted to the temporary rank of brigadier general he made his famous broadcast from london rejecting the capitulation of france to the nazis after the debacle of may june	charles de gaulle died in
0	Teenage sensation Wayne Rooney powered England into the quarter-finals of Euro 2004 with two goals in Monday's 4-2 defeat of Croatia and they were joined in the last eight by champions France who beat Switzerland 3-1.	France participates in Euro 2004.
0	sensation wayne rooney powered england into the quarter finals of euro with goals in mondays defeat of croatia and they were joined in the last eight by champions who beat switzerland	france participates in euro
0	teenage sensation wayne rooney powered england into the quarter finals of with two goals in mondays defeat of croatia and they were joined in the last eight by champions france who beat switzerland	france participates in euro
0	teenage sensation wayne rooney powered england into the quarter finals of euro with two goals in defeat of croatia joined in the last eight by champions france who beat switzerland	france participates in
0	teenage sensation wayne rooney powered england into the quarter finals euro with two goals in mondays of croatia and they were joined in the last eight by champions france who beat switzerland	france participates in euro
0	teenage wayne rooney powered england the quarter finals of euro with goals in mondays defeat of croatia and they were joined in the last eight by champions france who beat switzerland	france in euro
0	sensation wayne rooney powered england into the quarter finals of euro two goals in mondays defeat of croatia and were joined in the last eight by champions france who beat switzerland	france participates in euro
0	teenage sensation wayne rooney powered england into the quarter finals of euro with two goals in mondays of croatia and they were joined in the last eight by champions france who beat switzerland	france participates in euro
0	teenage sensation wayne rooney powered into the quarter finals of euro with two goals in mondays defeat of croatia and they were joined in the last eight by champions france who beat switzerland	participates in euro
0	teenage sensation wayne rooney powered england into the quarter finals of euro with two mondays defeat of croatia and they were joined in last champions france who beat switzerland	in euro
0	teenage sensation wayne rooney powered england into the quarter finals of euro with two goals in mondays defeat of croatia and they were joined in the last eight by champions france who beat switzerland	france participates in euro
0	teenage sensation wayne rooney powered england into the quarter finals of euro with two goals in mondays defeat of croatia and they were joined in the last eight by champions france who beat switzerland	france participates in euro
0	teenage sensation wayne rooney powered england into the quarter finals of euro with two goals in mondays defeat of croatia and they were joined in the last eight by champions france who beat switzerland	france participates in euro
0	teenage sensation wayne rooney powered england into the quarter finals of euro with two goals in mondays defeat of croatia and they were joined in the last eight by champions france who beat switzerland	france participates in euro
0	teenage sensation wayne rooney powered england into the quarter finals of euro with two goals in mondays defeat of croatia and they were joined in the last eight by champions france who beat switzerland	france participates in euro
0	teenage sensation wayne rooney powered england into the quarter finals of euro with two goals in mondays defeat of croatia and they were joined in the last eight by champions france who beat switzerland	france participates in euro
0	teenage sensation wayne rooney powered england into the quarter finals of euro with two goals in mondays defeat of croatia and they were joined in the last eight by champions france who beat switzerland	france participates in euro
0	teenage sensation wayne rooney powered england into the quarter finals of euro with two goals in mondays defeat of croatia and they were joined in the last eight by champions france who beat switzerland	france participates in euro
0	teenage sensation wayne rooney powered england into the quarter finals of euro with two goals in mondays defeat of croatia and they were joined in the last eight by champions france who beat switzerland	france participates in euro
0	teenage sensation wayne rooney powered england into the quarter finals of euro with two goals in mondays defeat of croatia and they were joined in the last eight by champions france who beat switzerland	france participates in euro
0	teenage sensation wayne rooney powered england into the quarter finals of euro with two goals in mondays defeat of croatia and they were joined in the last eight by champions france who beat switzerland	france participates in euro
0	teenage sensation wayne rooney powered england into the quarter finals of euro with two goals in mondays defeat of croatia and they were joined in the last eight by champions france who beat switzerland	france participates in euro
0	teenage sensation wayne rooney powered england into the quarter finals of euro with two goals in mondays defeat of croatia and they were joined in the last eight by champions france who beat switzerland	france participates in euro
0	teenage sensation wayne rooney powered england into the quarter finals of euro with two goals in mondays defeat of croatia and they were joined in the last eight by champions france who beat switzerland	france participates in euro
0	teenage sensation wayne rooney powered england into the quarter finals of euro with two goals in mondays defeat of croatia and they were joined in the last eight by champions france who beat switzerland	france participates in euro
0	teenage sensation wayne rooney powered england into the quarter finals of euro with two goals in mondays defeat of croatia and they were joined in the last eight by champions france who beat switzerland	france participates in euro
0	teenage sensation wayne rooney powered england into the quarter finals of euro with two goals in mondays defeat of croatia and they were joined in the last eight by champions france who beat switzerland	france participates in euro
0	teenage sensation wayne rooney powered england into the quarter finals of euro with two goals in mondays defeat of croatia and they were joined in the last eight by champions france who beat switzerland	france participates in euro
0	teenage sensation wayne rooney powered england into the quarter finals of euro with two goals in mondays defeat of croatia and they were joined in the last eight by champions france who beat switzerland	france participates in euro
0	teenage sensation wayne rooney powered england into the quarter finals of euro with two goals in mondays defeat of croatia and they were joined in the last eight by champions france who beat switzerland	france participates in euro
0	teenage sensation wayne rooney powered england into the quarter finals of euro with two goals in mondays defeat of croatia and they were joined in the last eight by champions france who beat switzerland	france participates in euro
0	teenage sensation wayne rooney powered england into the quarter finals of euro with two goals in mondays defeat of croatia and they were joined in the last eight by champions france who beat switzerland	france participates in euro
0	teenage sensation wayne rooney powered england into the quarter finals of euro with two goals in mondays defeat of croatia and they were joined in the last eight by champions france who beat switzerland	france participates in euro
1	Fujimori charged that on January 26, 1995, Ecuador fired the first shot, an allegation denied by Ecuador's leader, Sixto Duran-Ballen. Predictably, each side blamed the other for starting the 1995 conflict, just as each pointed the finger of guilt to the other for provoking the border war of 1941, when Peru took most of the 120,000 square miles in contention between the two countries.	President Fujimori was re-elected in 1995.
1	fujimori charged on january ecuador fired first shot an allegation denied by ecuadors leader sixto duran predictably each side blamed the other for starting the conflict just as each pointed the finger of guilt to the other for provoking the border of when peru took most of the square miles in contention between the two	president fujimori was re in
1	charged that on january ecuador fired the first shot an allegation denied by ecuadors leader sixto ballen predictably each side blamed the for starting conflict just as each the finger of guilt to the other for provoking border war of when peru took most of the square contention between the two countries	president was re elected in
1	fujimori charged that on january ecuador fired the first shot an allegation denied by ecuadors leader sixto duran ballen predictably each side blamed the starting the just as each pointed the finger of to the other for provoking the border war of when peru took most of the square miles in between the two countries	president fujimori was re elected in
1	fujimori charged that on january ecuador fired the first an allegation by ecuadors leader sixto duran ballen predictably each blamed the other starting the conflict as each pointed the finger of guilt to other for the border war of when peru took most of the square miles in contention between the two countries	president fujimori was re in
1	charged that on january fired the shot an allegation denied by ecuadors leader sixto duran ballen predictably each side blamed other starting the conflict just as each the finger of guilt the other for provoking the border war when peru took most of the square miles in contention between two countries	president fujimori was re elected in
1	charged that on january ecuador fired the first an allegation denied by ecuadors leader sixto duran ballen predictably each side blamed the other for starting the conflict just as each pointed the finger of guilt to the other for provoking the border of when peru took most the square miles in contention between the countries	president was elected in
1	fujimori charged that january ecuador fired the first shot an allegation denied ecuadors leader sixto duran ballen predictably each side blamed the other starting the conflict just as each pointed the finger of guilt to the other for provoking the border war when peru took most the square miles in contention between the two	president fujimori was re elected in
1	charged that on january ecuador fired the first shot denied by leader sixto duran ballen predictably side blamed the other for starting the conflict just as each the finger of guilt to other for provoking the border war of peru took most of the square miles in contention between the two countries	president fujimori was re elected in
1	fujimori charged that on ecuador fired the first shot an allegation denied by ecuadors leader sixto duran ballen predictably each side blamed the for starting conflict just as each pointed the finger of guilt to the other for provoking the border war of when peru took most of the square miles in contention between the two countries	president fujimori was re elected in
1	fujimori charged that on january ecuador fired the first shot an allegation denied by ecuadors leader sixto duran ballen predictably each side blamed the other for starting the conflict just as each pointed the finger of guilt to the other for provoking the border war of when peru took most of the square miles in contention between the two countries	president fujimori was re elected in
1	fujimori charged that on january ecuador fired the first shot an allegation denied by ecuadors leader sixto duran ballen predictably each side blamed the other for starting the conflict just as each pointed the finger of guilt to the other for provoking the border war of when peru took most of the square miles in contention between the two countries	president fujimori was re elected in
1	fujimori charged that on january ecuador fired the first shot an allegation denied by ecuadors leader sixto duran ballen predictably each side blamed the other for starting the conflict just as each pointed the finger of guilt to the other for provoking the border war of when peru took most of the square miles in contention between the two countries	president fujimori was re elected in
1	fujimori charged that on january ecuador fired the first shot an allegation denied by ecuadors leader sixto duran ballen predictably each side blamed the other for starting the conflict just as each pointed the finger of guilt to the other for provoking the border war of when peru took most of the square miles in contention between the two countries	president fujimori was re elected in
1	fujimori charged that on january ecuador fired the first shot an allegation denied by ecuadors leader sixto duran ballen predictably each side blamed the other for starting the conflict just as each pointed the finger of guilt to the other for provoking the border war of when peru took most of the square miles in contention between the two countries	president fujimori was re elected in
1	fujimori charged that on january ecuador fired the first shot an allegation denied by ecuadors leader sixto duran ballen predictably each side blamed the other for starting the conflict just as each pointed the finger of guilt to the other for provoking the border war of when peru took most of the square miles in contention between the two countries	president fujimori was re elected in
1	fujimori charged that on january ecuador fired the first shot an allegation denied by ecuadors leader sixto duran ballen predictably each side blamed the other for starting the conflict just as each pointed the finger of guilt to the other for provoking the border war of when peru took most of the square miles in contention between the two countries	president fujimori was re elected in
1	fujimori charged that on january ecuador fired the first shot an allegation denied by ecuadors leader sixto duran ballen predictably each side blamed the other for starting the conflict just as each pointed the finger of guilt to the other for provoking the border war of when peru took most of the square miles in contention between the two countries	president fujimori was re elected in
1	fujimori charged that on january ecuador fired the first shot an allegation denied by ecuadors leader sixto duran ballen predictably each side blamed the other for starting the conflict just as each pointed the finger of guilt to the other for provoking the border war of when peru took most of the square miles in contention between the two countries	president fujimori was re elected in
1	fujimori charged that on january ecuador fired the first shot an allegation denied by ecuadors leader sixto duran ballen predictably each side blamed the other for starting the conflict just as each pointed the finger of guilt to the other for provoking the border war of when peru took most of the square miles in contention between the two countries	president fujimori was re elected in
1	fujimori charged that on january ecuador fired the first shot an allegation denied by ecuadors leader sixto duran ballen predictably each side blamed the other for starting the conflict just as each pointed the finger of guilt to the other for provoking the border war of when peru took most of the square miles in contention between the two countries	president fujimori was re elected in
1	fujimori charged that on january ecuador fired the first shot an allegation denied by ecuadors leader sixto duran ballen predictably each side blamed the other for starting the conflict just as each pointed the finger of guilt to the other for provoking the border war of when peru took most of the square miles in contention between the two countries	president fujimori was re elected in
1	fujimori charged that on january ecuador fired the first shot an allegation denied by ecuadors leader sixto duran ballen predictably each side blamed the other for starting the conflict just as each pointed the finger of guilt to the other for provoking the border war of when peru took most of the square miles in contention between the two countries	president fujimori was re elected in
1	fujimori charged that on january ecuador fired the first shot an allegation denied by ecuadors leader sixto duran ballen predictably each side blamed the other for starting the conflict just as each pointed the finger of guilt to the other for provoking the border war of when peru took most of the square miles in contention between the two countries	president fujimori was re elected in
1	fujimori charged that on january ecuador fired the first shot an allegation denied by ecuadors leader sixto duran ballen predictably each side blamed the other for starting the conflict just as each pointed the finger of guilt to the other for provoking the border war of when peru took most of the square miles in contention between the two countries	president fujimori was re elected in
1	fujimori charged that on january ecuador fired the first shot an allegation denied by ecuadors leader sixto duran ballen predictably each side blamed the other for starting the conflict just as each pointed the finger of guilt to the other for provoking the border war of when peru took most of the square miles in contention between the two countries	president fujimori was re elected in
1	fujimori charged that on january ecuador fired the first shot an allegation denied by ecuadors leader sixto duran ballen predictably each side blamed the other for starting the conflict just as each pointed the finger of guilt to the other for provoking the border war of when peru took most of the square miles in contention between the two countries	president fujimori was re elected in
1	fujimori charged that on january ecuador fired the first shot an allegation denied by ecuadors leader sixto duran ballen predictably each side blamed the other for starting the conflict just as each pointed the finger of guilt to the other for provoking the border war of when peru took most of the square miles in contention between the two countries	president fujimori was re elected in
1	fujimori charged that on january ecuador fired the first shot an allegation denied by ecuadors leader sixto duran ballen predictably each side blamed the other for starting the conflict just as each pointed the finger of guilt to the other for provoking the border war of when peru took most of the square miles in contention between the two countries	president fujimori was re elected in
1	fujimori charged that on january ecuador fired the first shot an allegation denied by ecuadors leader sixto duran ballen predictably each side blamed the other for starting the conflict just as each pointed the finger of guilt to the other for provoking the border war of when peru took most of the square miles in contention between the two countries	president fujimori was re elected in
1	fujimori charged that on january ecuador fired the first shot an allegation denied by ecuadors leader sixto duran ballen predictably each side blamed the other for starting the conflict just as each pointed the finger of guilt to the other for provoking the border war of when peru took most of the square miles in contention between the two countries	president fujimori was re elected in
1	fujimori charged that on january ecuador fired the first shot an allegation denied by ecuadors leader sixto duran ballen predictably each side blamed the other for starting the conflict just as each pointed the finger of guilt to the other for provoking the border war of when peru took most of the square miles in contention between the two countries	president fujimori was re elected in
1	fujimori charged that on january ecuador fired the first shot an allegation denied by ecuadors leader sixto duran ballen predictably each side blamed the other for starting the conflict just as each pointed the finger of guilt to the other for provoking the border war of when peru took most of the square miles in contention between the two countries	president fujimori was re elected in
0	Hepburn's platinum, diamond and sapphire brooch had been estimated to fetch just $20,000, but sold for $120,000, six times its estimated price.	Hepburn's diamond and sapphire brooch fetched $120,000.
0	platinum diamond and sapphire brooch had been estimated to fetch just but sold six times its estimated price	hepburns diamond and sapphire brooch fetched
0	hepburns platinum diamond and brooch had been estimated to fetch just but sold for six times price	hepburns diamond and sapphire brooch fetched
0	hepburns platinum diamond and sapphire brooch had been fetch just but sold six times its estimated price	hepburns diamond and sapphire brooch fetched
0	hepburns platinum diamond and brooch had been estimated to fetch just but sold for six times its price	hepburns diamond and sapphire brooch fetched
0	hepburns platinum diamond and sapphire brooch had been estimated to fetch just but sold for six times its estimated price	hepburns and sapphire brooch fetched
0	hepburns platinum diamond and sapphire brooch had been to just but sold for six times its estimated price	hepburns diamond and sapphire fetched
0	hepburns platinum diamond and sapphire brooch had been estimated to fetch just but sold for six times its estimated price	hepburns diamond and sapphire brooch fetched
0	hepburns platinum diamond and brooch had estimated to fetch just but sold for six times its estimated price	hepburns diamond sapphire brooch fetched
0	hepburns platinum diamond and sapphire brooch had been estimated to fetch just but sold for times estimated price	hepburns diamond and brooch fetched
0	hepburns platinum diamond and sapphire brooch had been estimated to fetch just but sold for six times its estimated price	hepburns diamond and sapphire brooch fetched
0	hepburns platinum diamond and sapphire brooch had been estimated to fetch just but sold for six times its estimated price	hepburns diamond and sapphire brooch fetched
0	hepburns platinum diamond and sapphire brooch had been estimated to fetch just but sold for six times its estimated price	hepburns diamond and sapphire brooch fetched
0	hepburns platinum diamond and sapphire brooch had been estimated to fetch just but sold for six times its estimated price	hepburns diamond and sapphire brooch fetched
0	hepburns platinum diamond and sapphire brooch had been estimated to fetch just but sold for six times its estimated price	hepburns diamond and sapphire brooch fetched
0	hepburns platinum diamond and sapphire brooch had been estimated to fetch just but sold for six times its estimated price	hepburns diamond and sapphire brooch fetched
0	hepburns platinum diamond and sapphire brooch had been estimated to fetch just but sold for six times its estimated price	hepburns diamond and sapphire brooch fetched
0	hepburns platinum diamond and sapphire brooch had been estimated to fetch just but sold for six times its estimated price	hepburns diamond and sapphire brooch fetched
0	hepburns platinum diamond and sapphire brooch had been estimated to fetch just but sold for six times its estimated price	hepburns diamond and sapphire brooch fetched
0	hepburns platinum diamond and sapphire brooch had been estimated to fetch just but sold for six times its estimated price	hepburns diamond and sapphire brooch fetched
0	hepburns platinum diamond and sapphire brooch had been estimated to fetch just but sold for six times its estimated price	hepburns diamond and sapphire brooch fetched
0	hepburns platinum diamond and sapphire brooch had been estimated to fetch just but sold for six times its estimated price	hepburns diamond and sapphire brooch fetched
0	hepburns platinum diamond and sapphire brooch had been estimated to fetch just but sold for six times its estimated price	hepburns diamond and sapphire brooch fetched
0	hepburns platinum diamond and sapphire brooch had been estimated to fetch just but sold for six times its estimated price	hepburns diamond and sapphire brooch fetched
0	hepburns platinum diamond and sapphire brooch had been estimated to fetch just but sold for six times its estimated price	hepburns diamond and sapphire brooch fetched
0	hepburns platinum diamond and sapphire brooch had been estimated to fetch just but sold for six times its estimated price	hepburns diamond and sapphire brooch fetched
0	hepburns platinum diamond and sapphire brooch had been estimated to fetch just but sold for six times its estimated price	hepburns diamond and sapphire brooch fetched
0	hepburns platinum diamond and sapphire brooch had been estimated to fetch just but sold for six times its estimated price	hepburns diamond and sapphire brooch fetched
0	hepburns platinum diamond and sapphire brooch had been estimated to fetch just but sold for six times its estimated price	hepburns diamond and sapphire brooch fetched
0	hepburns platinum diamond and sapphire brooch had been estimated to fetch just but sold for six times its estimated price	hepburns diamond and sapphire brooch fetched
0	hepburns platinum diamond and sapphire brooch had been estimated to fetch just but sold for six times its estimated price	hepburns diamond and sapphire brooch fetched
0	hepburns platinum diamond and sapphire brooch had been estimated to fetch just but sold for six times its estimated price	hepburns diamond and sapphire brooch fetched
0	hepburns platinum diamond and sapphire brooch had been estimated to fetch just but sold for six times its estimated price	hepburns diamond and sapphire brooch fetched
0	Huckaby voluntarily submitted herself to questioning Friday night at the Tracy police station, and was arrested less than six hours later. She now resides in the San Joaquin County Jail without bond, awaiting an arraignment hearing on Tuesday. On April 6, the body of Sandra Cantu was discovered stuffed inside the 28-year-old's suitcase at the bottom of a pond a few miles away from her home. The t…	Huckaby is accused of killing Sandra Cantu.
0	huckaby voluntarily submitted herself questioning friday night at tracy station and was arrested less than six hours later she now resides in san joaquin county without bond awaiting an arraignment hearing on tuesday on april the body sandra cantu discovered stuffed inside year olds suitcase at the bottom of a pond a few miles away from her home the two were neighbors in the orchard estates mobil…	is accused of killing cantu
0	huckaby voluntarily herself to questioning friday night at the tracy police station and was arrested less than six hours later she resides in the joaquin county jail without bond awaiting an arraignment hearing on tuesday april the body of sandra was discovered stuffed inside the year olds suitcase at the bottom of a few miles away from her home the two were neighbors in the orchard estates mobil…	accused of killing sandra cantu
0	huckaby voluntarily submitted herself to questioning friday night at the tracy police station was less than six hours later she now resides in the san joaquin county jail without bond awaiting an arraignment hearing on tuesday on april the body of sandra cantu was discovered stuffed inside the year olds suitcase at the of a pond a few miles away from home the two were neighbors in the orchard est…	huckaby is accused of killing sandra cantu
0	huckaby voluntarily submitted herself to questioning friday night at the police station and was arrested less than six later she now resides in the san joaquin county jail without bond awaiting an arraignment hearing tuesday on april the body of was discovered stuffed inside the olds at the bottom of a pond a few miles away from her home the two neighbors in the orchard estates mobile home park a…	huckaby is accused of killing sandra cantu
0	huckaby voluntarily submitted herself to questioning friday night at the tracy police station and was arrested less than six hours later she now resides in the san county jail without awaiting an arraignment hearing on tuesday on april the body of sandra cantu was discovered stuffed inside the year olds suitcase at the bottom of a a few miles away from her home the were neighbors in the orchard e…	huckaby is accused of killing sandra cantu
0	huckaby voluntarily submitted herself to questioning night at the tracy police station and was arrested less than six hours later she now resides in the san joaquin county jail without bond awaiting an arraignment on on april body of sandra cantu was discovered stuffed inside the year olds suitcase the bottom of a pond a few miles away from her home two were in the orchard estates home park and h…	huckaby is accused of killing sandra cantu
0	voluntarily herself friday night at the tracy police and was arrested less than six hours later she resides in san county jail without bond awaiting an arraignment hearing on tuesday on the of sandra cantu was discovered stuffed inside the year olds suitcase at the bottom of a pond a few miles away from her home the were neighbors the orchard mobile home park and huckabys own year old daughter of…	huckaby is of killing sandra cantu
0	huckaby voluntarily submitted herself questioning friday night at the tracy police station and was arrested less than six hours later she now resides in the san joaquin county jail an arraignment hearing on tuesday on april the body of sandra cantu was discovered stuffed inside the olds suitcase at the bottom of a pond few miles away from her home the two were in the orchard estates mobile home p…	huckaby is accused of killing sandra cantu
0	huckaby voluntarily submitted herself to friday night at the tracy police station and was arrested less than six later she now resides in the san county jail bond awaiting an arraignment hearing on tuesday april the body sandra cantu was discovered stuffed inside year olds suitcase at the of a a few miles away from her home were neighbors in the orchard estates mobile home park and huckabys own y…	huckaby is accused of killing sandra cantu
0	huckaby voluntarily submitted herself to questioning friday night at the tracy police station and was arrested less than six hours later she now resides in the san joaquin county jail without bond awaiting an arraignment hearing on tuesday on april the body of sandra cantu was discovered stuffed inside the year olds suitcase at the bottom of a pond a few miles away from her home the two were neig…	huckaby is accused of killing sandra cantu
0	huckaby voluntarily submitted herself to questioning friday night at the tracy police station and was arrested less than six hours later she now resides in the san joaquin county jail without bond awaiting an arraignment hearing on tuesday on april the body of sandra cantu was discovered stuffed inside the year olds suitcase at the bottom of a pond a few miles away from her home the two were neig…	huckaby is accused of killing sandra cantu
0	huckaby voluntarily submitted herself to questioning friday night at the tracy police station and was arrested less than six hours later she now resides in the san joaquin county jail without bond awaiting an arraignment hearing on tuesday on april the body of sandra cantu was discovered stuffed inside the year olds suitcase at the bottom of a pond a few miles away from her home the two were neig…	huckaby is accused of killing sandra cantu
0	huckaby voluntarily submitted herself to questioning friday night at the tracy police station and was arrested less than six hours later she now resides in the san joaquin county jail without bond awaiting an arraignment hearing on tuesday on april the body of sandra cantu was discovered stuffed inside the year olds suitcase at the bottom of a pond a few miles away from her home the two were neig…	huckaby is accused of killing sandra cantu
0	huckaby voluntarily submitted herself to questioning friday night at the tracy police station and was arrested less than six hours later she now resides in the san joaquin county jail without bond awaiting an arraignment hearing on tuesday on april the body of sandra cantu was discovered stuffed inside the year olds suitcase at the bottom of a pond a few miles away from her home the two were neig…	huckaby is accused of killing sandra cantu
0	huckaby voluntarily submitted herself to questioning friday night at the tracy police station and was arrested less than six hours later she now resides in the san joaquin county jail without bond awaiting an arraignment hearing on tuesday on april the body of sandra cantu was discovered stuffed inside the year olds suitcase at the bottom of a pond a few miles away from her home the two were neig…	huckaby is accused of killing sandra cantu
0	huckaby voluntarily submitted herself to questioning friday night at the tracy police station and was arrested less than six hours later she now resides in the san joaquin county jail without bond awaiting an arraignment hearing on tuesday on april the body of sandra cantu was discovered stuffed inside the year olds suitcase at the bottom of a pond a few miles away from her home the two were neig…	huckaby is accused of killing sandra cantu
0	huckaby voluntarily submitted herself to questioning friday night at the tracy police station and was arrested less than six hours later she now resides in the san joaquin county jail without bond awaiting an arraignment hearing on tuesday on april the body of sandra cantu was discovered stuffed inside the year olds suitcase at the bottom of a pond a few miles away from her home the two were neig…	huckaby is accused of killing sandra cantu
0	huckaby voluntarily submitted herself to questioning friday night at the tracy police station and was arrested less than six hours later she now resides in the san joaquin county jail without bond awaiting an arraignment hearing on tuesday on april the body of sandra cantu was discovered stuffed inside the year olds suitcase at the bottom of a pond a few miles away from her home the two were neig…	huckaby is accused of killing sandra cantu
0	huckaby voluntarily submitted herself to questioning friday night at the tracy police station and was arrested less than six hours later she now resides in the san joaquin county jail without bond awaiting an arraignment hearing on tuesday on april the body of sandra cantu was discovered stuffed inside the year olds suitcase at the bottom of a pond a few miles away from her home the two were neig…	huckaby is accused of killing sandra cantu
0	huckaby voluntarily submitted herself to questioning friday night at the tracy police station and was arrested less than six hours later she now resides in the san joaquin county jail without bond awaiting an arraignment hearing on tuesday on april the body of sandra cantu was discovered stuffed inside the year olds suitcase at the bottom of a pond a few miles away from her home the two were neig…	huckaby is accused of killing sandra cantu
0	huckaby voluntarily submitted herself to questioning friday night at the tracy police station and was arrested less than six hours later she now resides in the san joaquin county jail without bond awaiting an arraignment hearing on tuesday on april the body of sandra cantu was discovered stuffed inside the year olds suitcase at the bottom of a pond a few miles away from her home the two were neig…	huckaby is accused of killing sandra cantu
0	huckaby voluntarily submitted herself to questioning friday night at the tracy police station and was arrested less than six hours later she now resides in the san joaquin county jail without bond awaiting an arraignment hearing on tuesday on april the body of sandra cantu was discovered stuffed inside the year olds suitcase at the bottom of a pond a few miles away from her home the two were neig…	huckaby is accused of killing sandra cantu
0	huckaby voluntarily submitted herself to questioning friday night at the tracy police station and was arrested less than six hours later she now resides in the san joaquin county jail without bond awaiting an arraignment hearing on tuesday on april the body of sandra cantu was discovered stuffed inside the year olds suitcase at the bottom of a pond a few miles away from her home the two were neig…	huckaby is accused of killing sandra cantu
0	huckaby voluntarily submitted herself to questioning friday night at the tracy police station and was arrested less than six hours later she now resides in the san joaquin county jail without bond awaiting an arraignment hearing on tuesday on april the body of sandra cantu was discovered stuffed inside the year olds suitcase at the bottom of a pond a few miles away from her home the two were neig…	huckaby is accused of killing sandra cantu
0	huckaby voluntarily submitted herself to questioning friday night at the tracy police station and was arrested less than six hours later she now resides in the san joaquin county jail without bond awaiting an arraignment hearing on tuesday on april the body of sandra cantu was discovered stuffed inside the year olds suitcase at the bottom of a pond a few miles away from her home the two were neig…	huckaby is accused of killing sandra cantu
0	huckaby voluntarily submitted herself to questioning friday night at the tracy police station and was arrested less than six hours later she now resides in the san joaquin county jail without bond awaiting an arraignment hearing on tuesday on april the body of sandra cantu was discovered stuffed inside the year olds suitcase at the bottom of a pond a few miles away from her home the two were neig…	huckaby is accused of killing sandra cantu
0	huckaby voluntarily submitted herself to questioning friday night at the tracy police station and was arrested less than six hours later she now resides in the san joaquin county jail without bond awaiting an arraignment hearing on tuesday on april the body of sandra cantu was discovered stuffed inside the year olds suitcase at the bottom of a pond a few miles away from her home the two were neig…	huckaby is accused of killing sandra cantu
0	huckaby voluntarily submitted herself to questioning friday night at the tracy police station and was arrested less than six hours later she now resides in the san joaquin county jail without bond awaiting an arraignment hearing on tuesday on april the body of sandra cantu was discovered stuffed inside the year olds suitcase at the bottom of a pond a few miles away from her home the two were neig…	huckaby is accused of killing sandra cantu
0	huckaby voluntarily submitted herself to questioning friday night at the tracy police station and was arrested less than six hours later she now resides in the san joaquin county jail without bond awaiting an arraignment hearing on tuesday on april the body of sandra cantu was discovered stuffed inside the year olds suitcase at the bottom of a pond a few miles away from her home the two were neig…	huckaby is accused of killing sandra cantu
0	huckaby voluntarily submitted herself to questioning friday night at the tracy police station and was arrested less than six hours later she now resides in the san joaquin county jail without bond awaiting an arraignment hearing on tuesday on april the body of sandra cantu was discovered stuffed inside the year olds suitcase at the bottom of a pond a few miles away from her home the two were neig…	huckaby is accused of killing sandra cantu
0	huckaby voluntarily submitted herself to questioning friday night at the tracy police station and was arrested less than six hours later she now resides in the san joaquin county jail without bond awaiting an arraignment hearing on tuesday on april the body of sandra cantu was discovered stuffed inside the year olds suitcase at the bottom of a pond a few miles away from her home the two were neig…	huckaby is accused of killing sandra cantu
0	huckaby voluntarily submitted herself to questioning friday night at the tracy police station and was arrested less than six hours later she now resides in the san joaquin county jail without bond awaiting an arraignment hearing on tuesday on april the body of sandra cantu was discovered stuffed inside the year olds suitcase at the bottom of a pond a few miles away from her home the two were neig…	huckaby is accused of killing sandra cantu
0	CAMDEN, N.J. (Reuters) — Three Muslim brothers from Albania were sentenced to life in prison on Tuesday for a plot to kill American soldiers at the Fort Dix military base, which prosecutors said was inspired by the idea of holy war against the United States. The men, Dritan Duka, 30, Shain Duka, 28, and Eljvir Duka, 25, all illegal immigrants, were each sentenced to life without the possibility o…	Eljvir Duka comes from Albania.
0	camden n j reuters three muslim brothers from albania were sentenced to life in prison on for a plot kill american soldiers the fort dix military base which prosecutors said was by the idea of holy war against the united states the men duka shain duka and eljvir duka all illegal immigrants were sentenced to life without the possibility of parole the three who a roofing business in cherry hill n w…	eljvir duka comes from albania
0	camden n j three muslim brothers from albania were sentenced life prison on tuesday for a plot to kill american soldiers at the fort dix military base which prosecutors said was inspired by idea of holy war against the united states the men dritan duka shain duka and eljvir duka illegal immigrants were each sentenced to life without the possibility of parole three who operated a roofing business …	duka comes from albania
0	camden n reuters three muslim brothers from albania sentenced life in prison tuesday for a plot to american soldiers at the fort dix military base which prosecutors said was inspired by the idea of holy against united men dritan shain duka eljvir duka all illegal immigrants were sentenced to without the possibility of parole the three who operated a roofing business in cherry hill n j were among …	duka comes from albania
0	camden n j reuters brothers from were to prison on tuesday for a plot to kill american soldiers at the fort dix military base which prosecutors said was inspired by the idea of holy war against the united states the men dritan duka shain duka and eljvir duka illegal immigrants were sentenced to life without the possibility of parole three who operated a roofing business in cherry hill n j were am…	duka comes from albania
0	camden n j reuters muslim from albania were sentenced to life in prison on tuesday for plot to kill american soldiers at the fort dix military base which prosecutors said was inspired by the idea holy against the united states the men dritan shain duka and eljvir duka illegal immigrants were each sentenced to life without the possibility of parole the three who operated a roofing in cherry hill n…	eljvir duka comes from albania
0	camden n j reuters three muslim brothers albania were sentenced to life in prison on tuesday a plot to kill american soldiers at the fort dix military base which prosecutors said was inspired by the idea of holy war against the united states the men dritan duka shain duka and eljvir duka all immigrants were each sentenced to life without the possibility of parole the three who operated a roofing …	eljvir duka albania
0	n j reuters three muslim brothers from albania were sentenced to life in prison on tuesday for a plot kill soldiers at the fort dix military base which prosecutors said was inspired by the idea of holy war against the states the men duka shain duka and eljvir duka all illegal immigrants were each sentenced to life without the possibility of parole the three who operated a roofing business in hill…	eljvir duka comes from albania
0	camden n j reuters three muslim from were sentenced to life in prison on tuesday for a plot to kill american soldiers at the fort dix military base which prosecutors said was inspired by the idea of holy war against the united states the men dritan shain duka and eljvir duka all illegal immigrants each sentenced to life without the possibility of parole three who operated a roofing business in ch…	eljvir duka comes from albania
0	camden n j reuters three muslim brothers from were sentenced to in prison on tuesday a plot to kill american soldiers at the fort dix military base which prosecutors said inspired the idea of holy war against the united the men dritan duka shain duka eljvir all illegal immigrants were each sentenced to life the possibility of parole the three who a in cherry hill n j among five born convicted in …	eljvir duka comes from albania
0	camden n j reuters three muslim brothers from albania were sentenced to life in prison on tuesday for a plot to kill american soldiers at the fort dix military base which prosecutors said was inspired by the idea of holy war against the united states the men dritan duka shain duka and eljvir duka all illegal immigrants were each sentenced to life without the possibility of parole the three who op…	eljvir duka comes from albania
0	camden n j reuters three muslim brothers from albania were sentenced to life in prison on tuesday for a plot to kill american soldiers at the fort dix military base which prosecutors said was inspired by the idea of holy war against the united states the men dritan duka shain duka and eljvir duka all illegal immigrants were each sentenced to life without the possibility of parole the three who op…	eljvir duka comes from albania
0	camden n j reuters three muslim brothers from albania were sentenced to life in prison on tuesday for a plot to kill american soldiers at the fort dix military base which prosecutors said was inspired by the idea of holy war against the united states the men dritan duka shain duka and eljvir duka all illegal immigrants were each sentenced to life without the possibility of parole the three who op…	eljvir duka comes from albania
0	camden n j reuters three muslim brothers from albania were sentenced to life in prison on tuesday for a plot to kill american soldiers at the fort dix military base which prosecutors said was inspired by the idea of holy war against the united states the men dritan duka shain duka and eljvir duka all illegal immigrants were each sentenced to life without the possibility of parole the three who op…	eljvir duka comes from albania
0	camden n j reuters three muslim brothers from albania were sentenced to life in prison on tuesday for a plot to kill american soldiers at the fort dix military base which prosecutors said was inspired by the idea of holy war against the united states the men dritan duka shain duka and eljvir duka all illegal immigrants were each sentenced to life without the possibility of parole the three who op…	eljvir duka comes from albania
0	camden n j reuters three muslim brothers from albania were sentenced to life in prison on tuesday for a plot to kill american soldiers at the fort dix military base which prosecutors said was inspired by the idea of holy war against the united states the men dritan duka shain duka and eljvir duka all illegal immigrants were each sentenced to life without the possibility of parole the three who op…	eljvir duka comes from albania
0	camden n j reuters three muslim brothers from albania were sentenced to life in prison on tuesday for a plot to kill american soldiers at the fort dix military base which prosecutors said was inspired by the idea of holy war against the united states the men dritan duka shain duka and eljvir duka all illegal immigrants were each sentenced to life without the possibility of parole the three who op…	eljvir duka comes from albania
0	camden n j reuters three muslim brothers from albania were sentenced to life in prison on tuesday for a plot to kill american soldiers at the fort dix military base which prosecutors said was inspired by the idea of holy war against the united states the men dritan duka shain duka and eljvir duka all illegal immigrants were each sentenced to life without the possibility of parole the three who op…	eljvir duka comes from albania
0	camden n j reuters three muslim brothers from albania were sentenced to life in prison on tuesday for a plot to kill american soldiers at the fort dix military base which prosecutors said was inspired by the idea of holy war against the united states the men dritan duka shain duka and eljvir duka all illegal immigrants were each sentenced to life without the possibility of parole the three who op…	eljvir duka comes from albania
0	camden n j reuters three muslim brothers from albania were sentenced to life in prison on tuesday for a plot to kill american soldiers at the fort dix military base which prosecutors said was inspired by the idea of holy war against the united states the men dritan duka shain duka and eljvir duka all illegal immigrants were each sentenced to life without the possibility of parole the three who op…	eljvir duka comes from albania
0	camden n j reuters three muslim brothers from albania were sentenced to life in prison on tuesday for a plot to kill american soldiers at the fort dix military base which prosecutors said was inspired by the idea of holy war against the united states the men dritan duka shain duka and eljvir duka all illegal immigrants were each sentenced to life without the possibility of parole the three who op…	eljvir duka comes from albania
0	camden n j reuters three muslim brothers from albania were sentenced to life in prison on tuesday for a plot to kill american soldiers at the fort dix military base which prosecutors said was inspired by the idea of holy war against the united states the men dritan duka shain duka and eljvir duka all illegal immigrants were each sentenced to life without the possibility of parole the three who op…	eljvir duka comes from albania
0	camden n j reuters three muslim brothers from albania were sentenced to life in prison on tuesday for a plot to kill american soldiers at the fort dix military base which prosecutors said was inspired by the idea of holy war against the united states the men dritan duka shain duka and eljvir duka all illegal immigrants were each sentenced to life without the possibility of parole the three who op…	eljvir duka comes from albania
0	camden n j reuters three muslim brothers from albania were sentenced to life in prison on tuesday for a plot to kill american soldiers at the fort dix military base which prosecutors said was inspired by the idea of holy war against the united states the men dritan duka shain duka and eljvir duka all illegal immigrants were each sentenced to life without the possibility of parole the three who op…	eljvir duka comes from albania
0	camden n j reuters three muslim brothers from albania were sentenced to life in prison on tuesday for a plot to kill american soldiers at the fort dix military base which prosecutors said was inspired by the idea of holy war against the united states the men dritan duka shain duka and eljvir duka all illegal immigrants were each sentenced to life without the possibility of parole the three who op…	eljvir duka comes from albania
0	camden n j reuters three muslim brothers from albania were sentenced to life in prison on tuesday for a plot to kill american soldiers at the fort dix military base which prosecutors said was inspired by the idea of holy war against the united states the men dritan duka shain duka and eljvir duka all illegal immigrants were each sentenced to life without the possibility of parole the three who op…	eljvir duka comes from albania
0	camden n j reuters three muslim brothers from albania were sentenced to life in prison on tuesday for a plot to kill american soldiers at the fort dix military base which prosecutors said was inspired by the idea of holy war against the united states the men dritan duka shain duka and eljvir duka all illegal immigrants were each sentenced to life without the possibility of parole the three who op…	eljvir duka comes from albania
0	camden n j reuters three muslim brothers from albania were sentenced to life in prison on tuesday for a plot to kill american soldiers at the fort dix military base which prosecutors said was inspired by the idea of holy war against the united states the men dritan duka shain duka and eljvir duka all illegal immigrants were each sentenced to life without the possibility of parole the three who op…	eljvir duka comes from albania
0	camden n j reuters three muslim brothers from albania were sentenced to life in prison on tuesday for a plot to kill american soldiers at the fort dix military base which prosecutors said was inspired by the idea of holy war against the united states the men dritan duka shain duka and eljvir duka all illegal immigrants were each sentenced to life without the possibility of parole the three who op…	eljvir duka comes from albania
0	camden n j reuters three muslim brothers from albania were sentenced to life in prison on tuesday for a plot to kill american soldiers at the fort dix military base which prosecutors said was inspired by the idea of holy war against the united states the men dritan duka shain duka and eljvir duka all illegal immigrants were each sentenced to life without the possibility of parole the three who op…	eljvir duka comes from albania
0	camden n j reuters three muslim brothers from albania were sentenced to life in prison on tuesday for a plot to kill american soldiers at the fort dix military base which prosecutors said was inspired by the idea of holy war against the united states the men dritan duka shain duka and eljvir duka all illegal immigrants were each sentenced to life without the possibility of parole the three who op…	eljvir duka comes from albania
0	camden n j reuters three muslim brothers from albania were sentenced to life in prison on tuesday for a plot to kill american soldiers at the fort dix military base which prosecutors said was inspired by the idea of holy war against the united states the men dritan duka shain duka and eljvir duka all illegal immigrants were each sentenced to life without the possibility of parole the three who op…	eljvir duka comes from albania
0	camden n j reuters three muslim brothers from albania were sentenced to life in prison on tuesday for a plot to kill american soldiers at the fort dix military base which prosecutors said was inspired by the idea of holy war against the united states the men dritan duka shain duka and eljvir duka all illegal immigrants were each sentenced to life without the possibility of parole the three who op…	eljvir duka comes from albania
0	A number of the items that he auctioned off over the two day period have been seen on his reality TV show The Osbournes, which featured home life with Sharon, Ozzy and their two children. Amongst some of the higher-priced items were a carved walnut Victorian-style custom built pool table which raised $11,250, a painting from Edourad Drouot which fetched $10,500, a pair of Ozzy's famous round glas…	"The Osbournes" is the name of a reality show starring Ozzy Osbourne.
0	a number of the items that he auctioned off over the two day period have been on his reality tv show the osbournes which home life sharon ozzy and their two children amongst some the higher priced items were a carved victorian style custom built pool table which raised a painting from edourad drouot which fetched a pair of ozzys famous round glasses which raised and a dog bed given elton which so…	the is the name of reality show starring ozzy
0	a number of the items that auctioned off over the two period have been seen on his reality tv show the osbournes which featured home life with sharon ozzy and their two children some of the higher priced items were a carved walnut victorian style custom built pool which raised a painting from edourad drouot which fetched a pair ozzys famous round glasses which raised and a dog bed given to sharon…	the is the name of a reality show ozzy osbourne
0	a number of the items that he auctioned off over the two day period been seen on his reality tv show the osbournes which featured home life with sharon ozzy and their two children amongst some of the higher priced items were a victorian style custom built pool table which raised a painting from edourad drouot which a of famous glasses raised and a dog bed to sharon by john which sold for	the osbournes is the name of a reality show starring ozzy osbourne
0	a number of the items that he auctioned off over two day period been seen on his reality show the osbournes which featured home life with sharon ozzy and their two children some of higher priced items were a carved walnut victorian style custom built pool table which raised a painting edourad drouot which a pair of ozzys famous round glasses which raised and a dog bed given to sharon by elton joh…	the osbournes the name of a reality show starring osbourne
0	a number of the items that he auctioned off over the two day period have been seen on his reality tv show the osbournes which featured home life with and their two children amongst some of the priced items were carved walnut victorian style custom pool table which raised a from edourad fetched a pair of ozzys famous round glasses which raised and a dog bed given to sharon by elton which sold for	the osbournes is the name of a reality show starring ozzy osbourne
0	number of the that he off over the two day period have been seen on his reality show the osbournes which featured home life with sharon ozzy and their two children amongst some of the priced items were a carved walnut victorian custom built pool table which raised a painting from edourad which fetched a pair of famous round glasses raised and a dog bed given to by elton john which sold for	the osbournes is the name of a reality show ozzy osbourne
0	number the items that he auctioned off over the two day period have been seen his reality the osbournes which featured home life with ozzy and their two children amongst some of the higher priced items were carved walnut victorian style custom built pool which a painting from edourad drouot which a pair ozzys round glasses which raised and a dog bed given to sharon by john which sold for	the osbournes is the name of a reality starring ozzy osbourne
0	a number of the items that he auctioned off over two day period have been seen on his tv show the osbournes which featured life with sharon ozzy and their two children amongst of the higher priced were a carved walnut victorian style custom built pool table raised a painting from edourad drouot which fetched a pair of famous round glasses which raised and a dog bed given to sharon by elton john w…	the osbournes is the name of a reality show starring ozzy osbourne
0	a number of the items that he auctioned off over the two day period have been seen on his reality tv the osbournes which featured home life with sharon and their two children of the higher priced were a carved walnut style custom built pool table which raised a painting from edourad which fetched a pair of ozzys famous round glasses which and a dog bed given to sharon by elton john sold for	the osbournes is the name of a reality show starring ozzy
0	a number of the items that he auctioned off over the two day period have been seen on his reality tv show the osbournes which featured home life with sharon ozzy and their two children amongst some of the higher priced items were a carved walnut victorian style custom built pool table which raised a painting from edourad drouot which fetched a pair of ozzys famous round glasses which raised and a…	the osbournes is the name of a reality show starring ozzy osbourne
0	a number of the items that he auctioned off over the two day period have been seen on his reality tv show the osbournes which featured home life with sharon ozzy and their two children amongst some of the higher priced items were a carved walnut victorian style custom built pool table which raised a painting from edourad drouot which fetched a pair of ozzys famous round glasses which raised and a…	the osbournes is the name of a reality show starring ozzy osbourne
0	a number of the items that he auctioned off over the two day period have been seen on his reality tv show the osbournes which featured home life with sharon ozzy and their two children amongst some of the higher priced items were a carved walnut victorian style custom built pool table which raised a painting from edourad drouot which fetched a pair of ozzys famous round glasses which raised and a…	the osbournes is the name of a reality show starring ozzy osbourne
0	a number of the items that he auctioned off over the two day period have been seen on his reality tv show the osbournes which featured home life with sharon ozzy and their two children amongst some of the higher priced items were a carved walnut victorian style custom built pool table which raised a painting from edourad drouot which fetched a pair of ozzys famous round glasses which raised and a…	the osbournes is the name of a reality show starring ozzy osbourne
0	a number of the items that he auctioned off over the two day period have been seen on his reality tv show the osbournes which featured home life with sharon ozzy and their two children amongst some of the higher priced items were a carved walnut victorian style custom built pool table which raised a painting from edourad drouot which fetched a pair of ozzys famous round glasses which raised and a…	the osbournes is the name of a reality show starring ozzy osbourne
0	a number of the items that he auctioned off over the two day period have been seen on his reality tv show the osbournes which featured home life with sharon ozzy and their two children amongst some of the higher priced items were a carved walnut victorian style custom built pool table which raised a painting from edourad drouot which fetched a pair of ozzys famous round glasses which raised and a…	the osbournes is the name of a reality show starring ozzy osbourne
0	a number of the items that he auctioned off over the two day period have been seen on his reality tv show the osbournes which featured home life with sharon ozzy and their two children amongst some of the higher priced items were a carved walnut victorian style custom built pool table which raised a painting from edourad drouot which fetched a pair of ozzys famous round glasses which raised and a…	the osbournes is the name of a reality show starring ozzy osbourne
0	a number of the items that he auctioned off over the two day period have been seen on his reality tv show the osbournes which featured home life with sharon ozzy and their two children amongst some of the higher priced items were a carved walnut victorian style custom built pool table which raised a painting from edourad drouot which fetched a pair of ozzys famous round glasses which raised and a…	the osbournes is the name of a reality show starring ozzy osbourne
0	a number of the items that he auctioned off over the two day period have been seen on his reality tv show the osbournes which featured home life with sharon ozzy and their two children amongst some of the higher priced items were a carved walnut victorian style custom built pool table which raised a painting from edourad drouot which fetched a pair of ozzys famous round glasses which raised and a…	the osbournes is the name of a reality show starring ozzy osbourne
0	a number of the items that he auctioned off over the two day period have been seen on his reality tv show the osbournes which featured home life with sharon ozzy and their two children amongst some of the higher priced items were a carved walnut victorian style custom built pool table which raised a painting from edourad drouot which fetched a pair of ozzys famous round glasses which raised and a…	the osbournes is the name of a reality show starring ozzy osbourne
0	a number of the items that he auctioned off over the two day period have been seen on his reality tv show the osbournes which featured home life with sharon ozzy and their two children amongst some of the higher priced items were a carved walnut victorian style custom built pool table which raised a painting from edourad drouot which fetched a pair of ozzys famous round glasses which raised and a…	the osbournes is the name of a reality show starring ozzy osbourne
0	a number of the items that he auctioned off over the two day period have been seen on his reality tv show the osbournes which featured home life with sharon ozzy and their two children amongst some of the higher priced items were a carved walnut victorian style custom built pool table which raised a painting from edourad drouot which fetched a pair of ozzys famous round glasses which raised and a…	the osbournes is the name of a reality show starring ozzy osbourne
0	a number of the items that he auctioned off over the two day period have been seen on his reality tv show the osbournes which featured home life with sharon ozzy and their two children amongst some of the higher priced items were a carved walnut victorian style custom built pool table which raised a painting from edourad drouot which fetched a pair of ozzys famous round glasses which raised and a…	the osbournes is the name of a reality show starring ozzy osbourne
0	a number of the items that he auctioned off over the two day period have been seen on his reality tv show the osbournes which featured home life with sharon ozzy and their two children amongst some of the higher priced items were a carved walnut victorian style custom built pool table which raised a painting from edourad drouot which fetched a pair of ozzys famous round glasses which raised and a…	the osbournes is the name of a reality show starring ozzy osbourne
0	a number of the items that he auctioned off over the two day period have been seen on his reality tv show the osbournes which featured home life with sharon ozzy and their two children amongst some of the higher priced items were a carved walnut victorian style custom built pool table which raised a painting from edourad drouot which fetched a pair of ozzys famous round glasses which raised and a…	the osbournes is the name of a reality show starring ozzy osbourne
0	a number of the items that he auctioned off over the two day period have been seen on his reality tv show the osbournes which featured home life with sharon ozzy and their two children amongst some of the higher priced items were a carved walnut victorian style custom built pool table which raised a painting from edourad drouot which fetched a pair of ozzys famous round glasses which raised and a…	the osbournes is the name of a reality show starring ozzy osbourne
0	a number of the items that he auctioned off over the two day period have been seen on his reality tv show the osbournes which featured home life with sharon ozzy and their two children amongst some of the higher priced items were a carved walnut victorian style custom built pool table which raised a painting from edourad drouot which fetched a pair of ozzys famous round glasses which raised and a…	the osbournes is the name of a reality show starring ozzy osbourne
0	a number of the items that he auctioned off over the two day period have been seen on his reality tv show the osbournes which featured home life with sharon ozzy and their two children amongst some of the higher priced items were a carved walnut victorian style custom built pool table which raised a painting from edourad drouot which fetched a pair of ozzys famous round glasses which raised and a…	the osbournes is the name of a reality show starring ozzy osbourne
0	a number of the items that he auctioned off over the two day period have been seen on his reality tv show the osbournes which featured home life with sharon ozzy and their two children amongst some of the higher priced items were a carved walnut victorian style custom built pool table which raised a painting from edourad drouot which fetched a pair of ozzys famous round glasses which raised and a…	the osbournes is the name of a reality show starring ozzy osbourne
0	a number of the items that he auctioned off over the two day period have been seen on his reality tv show the osbournes which featured home life with sharon ozzy and their two children amongst some of the higher priced items were a carved walnut victorian style custom built pool table which raised a painting from edourad drouot which fetched a pair of ozzys famous round glasses which raised and a…	the osbournes is the name of a reality show starring ozzy osbourne
0	a number of the items that he auctioned off over the two day period have been seen on his reality tv show the osbournes which featured home life with sharon ozzy and their two children amongst some of the higher priced items were a carved walnut victorian style custom built pool table which raised a painting from edourad drouot which fetched a pair of ozzys famous round glasses which raised and a…	the osbournes is the name of a reality show starring ozzy osbourne
0	a number of the items that he auctioned off over the two day period have been seen on his reality tv show the osbournes which featured home life with sharon ozzy and their two children amongst some of the higher priced items were a carved walnut victorian style custom built pool table which raised a painting from edourad drouot which fetched a pair of ozzys famous round glasses which raised and a…	the osbournes is the name of a reality show starring ozzy osbourne
0	a number of the items that he auctioned off over the two day period have been seen on his reality tv show the osbournes which featured home life with sharon ozzy and their two children amongst some of the higher priced items were a carved walnut victorian style custom built pool table which raised a painting from edourad drouot which fetched a pair of ozzys famous round glasses which raised and a…	the osbournes is the name of a reality show starring ozzy osbourne
1	According to reports, a man protesting the G20 Summit in London, England has died after collapsing at a protester camp. Sky News says the man collapsed on the street inside a camp close to the Bank of England and when found he was still breathing, but efforts by paramedics to rescue him failed and he was pronounced dead at an area hospital. The name of the person and cause of death are not yet kn…	Sky News offices are close to the Bank of England.
1	according reports a man the g summit in has died after collapsing at protester sky news says the man collapsed on the street inside a camp close to the bank england and when found he was still breathing but efforts by paramedics to rescue him failed and he was pronounced dead at an area hospital the name of the person and cause of death are not yet known but several people were injured in the day…	sky news offices are close to the bank of england
1	according to reports a man protesting the g summit in london england has died after collapsing at a protester camp sky says the man collapsed on the street inside a camp close to the bank of england when found he was still breathing but efforts by paramedics to rescue him and he was pronounced dead at an area hospital the name of the person and cause of death are not yet known but several people …	sky news are close to the bank of england
1	according to reports a man protesting the g summit in london england has after collapsing at a protester camp sky news says the man on the street a camp close to the bank of england and when found was still breathing but efforts paramedics to rescue him failed and he was pronounced dead at an hospital the name of the person and cause of death are yet known but several people were injured in the d…	sky news are close to the bank of england
1	according to reports a protesting the g summit in london england has after collapsing at a protester camp sky news says the man collapsed on the street inside a camp close to the bank of england and when found he was still breathing but efforts by paramedics to rescue him failed and he was pronounced dead at an area hospital the of the person and cause of death are yet known several people were i…	news offices are close to the bank of england
1	according to a man protesting the g summit in london has died after collapsing at camp sky news says the man collapsed on the street inside a camp close the bank of england and found he was still breathing but efforts by paramedics to rescue him failed he was pronounced dead area hospital the name of the person and cause of death are not yet known but several people were injured earlier in the da…	sky news offices are close to the bank of england
1	according to reports a man protesting the summit in london england has died a protester camp sky news says the man collapsed on the inside a close the bank of england and when found he was breathing but efforts by paramedics to rescue him failed and was pronounced dead at an area hospital the name of the person and of death are not known but several people were injured earlier in day it is also r…	sky news offices are close to bank of england
1	according to reports a man protesting the g summit in london england has died after collapsing at a protester camp sky news says the man collapsed on the street inside a camp close to the bank of england and when found he still breathing but efforts by paramedics to rescue him failed and he was pronounced dead at an hospital the name the person and cause of death are not known several people inju…	sky news are close to the bank of england
1	according to a man protesting the g summit in london england has died after protester camp sky news man collapsed on the street inside a close to the bank of and when found he was still breathing but efforts paramedics to rescue him failed and he was pronounced dead an area hospital the name of the person cause of death not known but several people were injured earlier in the day is also reported…	sky offices are to the of england
1	according to reports a man protesting the g summit in london has died at a protester camp news says the on the street inside a camp close to the bank of england and when found he was still breathing by paramedics rescue him and he was pronounced dead an area hospital name of the person cause of death are not known but several people were injured earlier in the day it is also reported sky news tha…	sky offices are close to the bank of
1	according to reports a man protesting the g summit in london england has died after collapsing at a protester camp sky news says the man collapsed on the street inside a camp close to the bank of england and when found he was still breathing but efforts by paramedics to rescue him failed and he was pronounced dead at an area hospital the name of the person and cause of death are not yet known but…	sky news offices are close to the bank of england
1	according to reports a man protesting the g summit in london england has died after collapsing at a protester camp sky news says the man collapsed on the street inside a camp close to the bank of england and when found he was still breathing but efforts by paramedics to rescue him failed and he was pronounced dead at an area hospital the name of the person and cause of death are not yet known but…	sky news offices are close to the bank of england
1	according to reports a man protesting the g summit in london england has died after collapsing at a protester camp sky news says the man collapsed on the street inside a camp close to the bank of england and when found he was still breathing but efforts by paramedics to rescue him failed and he was pronounced dead at an area hospital the name of the person and cause of death are not yet known but…	sky news offices are close to the bank of england
1	according to reports a man protesting the g summit in london england has died after collapsing at a protester camp sky news says the man collapsed on the street inside a camp close to the bank of england and when found he was still breathing but efforts by paramedics to rescue him failed and he was pronounced dead at an area hospital the name of the person and cause of death are not yet known but…	sky news offices are close to the bank of england
1	according to reports a man protesting the g summit in london england has died after collapsing at a protester camp sky news says the man collapsed on the street inside a camp close to the bank of england and when found he was still breathing but efforts by paramedics to rescue him failed and he was pronounced dead at an area hospital the name of the person and cause of death are not yet known but…	sky news offices are close to the bank of england
1	according to reports a man protesting the g summit in london england has died after collapsing at a protester camp sky news says the man collapsed on the street inside a camp close to the bank of england and when found he was still breathing but efforts by paramedics to rescue him failed and he was pronounced dead at an area hospital the name of the person and cause of death are not yet known but…	sky news offices are close to the bank of england
1	according to reports a man protesting the g summit in london england has died after collapsing at a protester camp sky news says the man collapsed on the street inside a camp close to the bank of england and when found he was still breathing but efforts by paramedics to rescue him failed and he was pronounced dead at an area hospital the name of the person and cause of death are not yet known but…	sky news offices are close to the bank of england
1	according to reports a man protesting the g summit in london england has died after collapsing at a protester camp sky news says the man collapsed on the street inside a camp close to the bank of england and when found he was still breathing but efforts by paramedics to rescue him failed and he was pronounced dead at an area hospital the name of the person and cause of death are not yet known but…	sky news offices are close to the bank of england
1	according to reports a man protesting the g summit in london england has died after collapsing at a protester camp sky news says the man collapsed on the street inside a camp close to the bank of england and when found he was still breathing but efforts by paramedics to rescue him failed and he was pronounced dead at an area hospital the name of the person and cause of death are not yet known but…	sky news offices are close to the bank of england
1	according to reports a man protesting the g summit in london england has died after collapsing at a protester camp sky news says the man collapsed on the street inside a camp close to the bank of england and when found he was still breathing but efforts by paramedics to rescue him failed and he was pronounced dead at an area hospital the name of the person and cause of death are not yet known but…	sky news offices are close to the bank of england
1	according to reports a man protesting the g summit in london england has died after collapsing at a protester camp sky news says the man collapsed on the street inside a camp close to the bank of england and when found he was still breathing but efforts by paramedics to rescue him failed and he was pronounced dead at an area hospital the name of the person and cause of death are not yet known but…	sky news offices are close to the bank of england
1	according to reports a man protesting the g summit in london england has died after collapsing at a protester camp sky news says the man collapsed on the street inside a camp close to the bank of england and when found he was still breathing but efforts by paramedics to rescue him failed and he was pronounced dead at an area hospital the name of the person and cause of death are not yet known but…	sky news offices are close to the bank of england
1	according to reports a man protesting the g summit in london england has died after collapsing at a protester camp sky news says the man collapsed on the street inside a camp close to the bank of england and when found he was still breathing but efforts by paramedics to rescue him failed and he was pronounced dead at an area hospital the name of the person and cause of death are not yet known but…	sky news offices are close to the bank of england
1	according to reports a man protesting the g summit in london england has died after collapsing at a protester camp sky news says the man collapsed on the street inside a camp close to the bank of england and when found he was still breathing but efforts by paramedics to rescue him failed and he was pronounced dead at an area hospital the name of the person and cause of death are not yet known but…	sky news offices are close to the bank of england
1	according to reports a man protesting the g summit in london england has died after collapsing at a protester camp sky news says the man collapsed on the street inside a camp close to the bank of england and when found he was still breathing but efforts by paramedics to rescue him failed and he was pronounced dead at an area hospital the name of the person and cause of death are not yet known but…	sky news offices are close to the bank of england
1	according to reports a man protesting the g summit in london england has died after collapsing at a protester camp sky news says the man collapsed on the street inside a camp close to the bank of england and when found he was still breathing but efforts by paramedics to rescue him failed and he was pronounced dead at an area hospital the name of the person and cause of death are not yet known but…	sky news offices are close to the bank of england
1	according to reports a man protesting the g summit in london england has died after collapsing at a protester camp sky news says the man collapsed on the street inside a camp close to the bank of england and when found he was still breathing but efforts by paramedics to rescue him failed and he was pronounced dead at an area hospital the name of the person and cause of death are not yet known but…	sky news offices are close to the bank of england
1	according to reports a man protesting the g summit in london england has died after collapsing at a protester camp sky news says the man collapsed on the street inside a camp close to the bank of england and when found he was still breathing but efforts by paramedics to rescue him failed and he was pronounced dead at an area hospital the name of the person and cause of death are not yet known but…	sky news offices are close to the bank of england
1	according to reports a man protesting the g summit in london england has died after collapsing at a protester camp sky news says the man collapsed on the street inside a camp close to the bank of england and when found he was still breathing but efforts by paramedics to rescue him failed and he was pronounced dead at an area hospital the name of the person and cause of death are not yet known but…	sky news offices are close to the bank of england
1	according to reports a man protesting the g summit in london england has died after collapsing at a protester camp sky news says the man collapsed on the street inside a camp close to the bank of england and when found he was still breathing but efforts by paramedics to rescue him failed and he was pronounced dead at an area hospital the name of the person and cause of death are not yet known but…	sky news offices are close to the bank of england
1	according to reports a man protesting the g summit in london england has died after collapsing at a protester camp sky news says the man collapsed on the street inside a camp close to the bank of england and when found he was still breathing but efforts by paramedics to rescue him failed and he was pronounced dead at an area hospital the name of the person and cause of death are not yet known but…	sky news offices are close to the bank of england
1	according to reports a man protesting the g summit in london england has died after collapsing at a protester camp sky news says the man collapsed on the street inside a camp close to the bank of england and when found he was still breathing but efforts by paramedics to rescue him failed and he was pronounced dead at an area hospital the name of the person and cause of death are not yet known but…	sky news offices are close to the bank of england
1	according to reports a man protesting the g summit in london england has died after collapsing at a protester camp sky news says the man collapsed on the street inside a camp close to the bank of england and when found he was still breathing but efforts by paramedics to rescue him failed and he was pronounced dead at an area hospital the name of the person and cause of death are not yet known but…	sky news offices are close to the bank of england
1	The San Diego Padres ace, Jake Peavy, was hurt in an 8-5 loss to the St. Louis Cardinals.	The San Diego Padres won the game against the St. Louis Cardinals.
1	the san padres ace jake peavy was hurt in an loss to the st cardinals	the san diego padres won the against st louis
1	the san diego padres ace jake peavy was in an loss to the louis cardinals	the san diego padres won the game against the st louis cardinals
1	the san diego ace jake peavy was hurt in loss to the st louis cardinals	the diego padres won the game against the st louis cardinals
1	san diego padres ace peavy was hurt in an loss to the st louis cardinals	the san diego padres won the game against the st louis cardinals
1	the san padres ace jake peavy was hurt in an loss to the louis cardinals	the san diego padres won the game against the st louis cardinals
1	the san diego padres jake peavy was hurt in an loss to the louis cardinals	the san diego padres won the game against the st cardinals
1	the san diego padres peavy hurt in an loss to the st louis cardinals	the san padres won the game against the st louis cardinals
1	the san diego padres ace jake peavy was hurt in an loss to the st cardinals	the san diego padres won the against the st louis cardinals
1	the san diego padres ace jake peavy was hurt an loss to the st cardinals	the san diego padres won the game against the st louis cardinals
1	the san diego padres ace jake peavy was hurt in an loss to the st louis cardinals	the san diego padres won the game against the st louis cardinals
1	the san diego padres ace jake peavy was hurt in an loss to the st louis cardinals	the san diego padres won the game against the st louis cardinals
1	the san diego padres ace jake peavy was hurt in an loss to the st louis cardinals	the san diego padres won the game against the st louis cardinals
1	the san diego padres ace jake peavy was hurt in an loss to the st louis cardinals	the san diego padres won the game against the st louis cardinals
1	the san diego padres ace jake peavy was hurt in an loss to the st louis cardinals	the san diego padres won the game against the st louis cardinals
1	the san diego padres ace jake peavy was hurt in an loss to the st louis cardinals	the san diego padres won the game against the st louis cardinals
1	the san diego padres ace jake peavy was hurt in an loss to the st louis cardinals	the san diego padres won the game against the st louis cardinals
1	the san diego padres ace jake peavy was hurt in an loss to the st louis cardinals	the san diego padres won the game against the st louis cardinals
1	the san diego padres ace jake peavy was hurt in an loss to the st louis cardinals	the san diego padres won the game against the st louis cardinals
1	the san diego padres ace jake peavy was hurt in an loss to the st louis cardinals	the san diego padres won the game against the st louis cardinals
1	the san diego padres ace jake peavy was hurt in an loss to the st louis cardinals	the san diego padres won the game against the st louis cardinals
1	the san diego padres ace jake peavy was hurt in an loss to the st louis cardinals	the san diego padres won the game against the st louis cardinals
1	the san diego padres ace jake peavy was hurt in an loss to the st louis cardinals	the san diego padres won the game against the st louis cardinals
1	the san diego padres ace jake peavy was hurt in an loss to the st louis cardinals	the san diego padres won the game against the st louis cardinals
1	the san diego padres ace jake peavy was hurt in an loss to the st louis cardinals	the san diego padres won the game against the st louis cardinals
1	the san diego padres ace jake peavy was hurt in an loss to the st louis cardinals	the san diego padres won the game against the st louis cardinals
1	the san diego padres ace jake peavy was hurt in an loss to the st louis cardinals	the san diego padres won the game against the st louis cardinals
1	the san diego padres ace jake peavy was hurt in an loss to the st louis cardinals	the san diego padres won the game against the st louis cardinals
1	the san diego padres ace jake peavy was hurt in an loss to the st louis cardinals	the san diego padres won the game against the st louis cardinals
1	the san diego padres ace jake peavy was hurt in an loss to the st louis cardinals	the san diego padres won the game against the st louis cardinals
1	the san diego padres ace jake peavy was hurt in an loss to the st louis cardinals	the san diego padres won the game against the st louis cardinals
1	the san diego padres ace jake peavy was hurt in an loss to the st louis cardinals	the san diego padres won the game against the st louis cardinals
1	the san diego padres ace jake peavy was hurt in an loss to the st louis cardinals	the san diego padres won the game against the st louis cardinals
1	Despite CNOOC's all-cash bid, Unocal said its recommendation to shareholders in favor of the $16.4 billion offer of cash and stock from Chevron remains in effect.	Unocal said it would evaluate the CNOOC offer.
1	despite cnoocs all cash bid unocal said its recommendation to shareholders of the billion offer of cash and stock from chevron remains in effect	unocal said it would evaluate the offer
1	despite cnoocs all bid unocal said its recommendation to in favor of the billion offer of and stock from chevron remains in effect	unocal said it would evaluate the cnooc offer
1	despite cnoocs all recommendation to shareholders in favor of the offer of cash and stock chevron remains in	unocal said it would evaluate the cnooc offer
1	despite cnoocs all cash bid unocal said its recommendation to shareholders in favor of the billion offer of cash and stock from chevron remains in effect	unocal said it evaluate the cnooc offer
1	despite cnoocs all cash bid unocal said its shareholders in favor of the billion offer of cash and stock from chevron remains in	unocal said it would evaluate the cnooc offer
1	despite cnoocs all cash bid unocal said its recommendation to shareholders in favor of billion offer of cash and stock from chevron remains in effect	unocal said it would evaluate the cnooc offer
1	despite cnoocs all cash bid unocal said its recommendation to shareholders in favor of the of cash and stock from chevron remains in effect	unocal said it would evaluate the cnooc
1	despite cnoocs all bid unocal said its recommendation to shareholders in favor of the billion offer of cash and stock from chevron remains in effect	unocal it would the cnooc offer
1	despite cnoocs all cash bid unocal its recommendation to shareholders in favor the billion offer of cash and stock from chevron remains in effect	said it would evaluate the cnooc offer
1	despite cnoocs all cash bid unocal said its recommendation to shareholders in favor of the billion offer of cash and stock from chevron remains in effect	unocal said it would evaluate the cnooc offer
1	despite cnoocs all cash bid unocal said its recommendation to shareholders in favor of the billion offer of cash and stock from chevron remains in effect	unocal said it would evaluate the cnooc offer
1	despite cnoocs all cash bid unocal said its recommendation to shareholders in favor of the billion offer of cash and stock from chevron remains in effect	unocal said it would evaluate the cnooc offer
1	despite cnoocs all cash bid unocal said its recommendation to shareholders in favor of the billion offer of cash and stock from chevron remains in effect	unocal said it would evaluate the cnooc offer
1	despite cnoocs all cash bid unocal said its recommendation to shareholders in favor of the billion offer of cash and stock from chevron remains in effect	unocal said it would evaluate the cnooc offer
1	despite cnoocs all cash bid unocal said its recommendation to shareholders in favor of the billion offer of cash and stock from chevron remains in effect	unocal said it would evaluate the cnooc offer
1	despite cnoocs all cash bid unocal said its recommendation to shareholders in favor of the billion offer of cash and stock from chevron remains in effect	unocal said it would evaluate the cnooc offer
1	despite cnoocs all cash bid unocal said its recommendation to shareholders in favor of the billion offer of cash and stock from chevron remains in effect	unocal said it would evaluate the cnooc offer
1	despite cnoocs all cash bid unocal said its recommendation to shareholders in favor of the billion offer of cash and stock from chevron remains in effect	unocal said it would evaluate the cnooc offer
1	despite cnoocs all cash bid unocal said its recommendation to shareholders in favor of the billion offer of cash and stock from chevron remains in effect	unocal said it would evaluate the cnooc offer
1	despite cnoocs all cash bid unocal said its recommendation to shareholders in favor of the billion offer of cash and stock from chevron remains in effect	unocal said it would evaluate the cnooc offer
1	despite cnoocs all cash bid unocal said its recommendation to shareholders in favor of the billion offer of cash and stock from chevron remains in effect	unocal said it would evaluate the cnooc offer
1	despite cnoocs all cash bid unocal said its recommendation to shareholders in favor of the billion offer of cash and stock from chevron remains in effect	unocal said it would evaluate the cnooc offer
1	despite cnoocs all cash bid unocal said its recommendation to shareholders in favor of the billion offer of cash and stock from chevron remains in effect	unocal said it would evaluate the cnooc offer
1	despite cnoocs all cash bid unocal said its recommendation to shareholders in favor of the billion offer of cash and stock from chevron remains in effect	unocal said it would evaluate the cnooc offer
1	despite cnoocs all cash bid unocal said its recommendation to shareholders in favor of the billion offer of cash and stock from chevron remains in effect	unocal said it would evaluate the cnooc offer
1	despite cnoocs all cash bid unocal said its recommendation to shareholders in favor of the billion offer of cash and stock from chevron remains in effect	unocal said it would evaluate the cnooc offer
1	despite cnoocs all cash bid unocal said its recommendation to shareholders in favor of the billion offer of cash and stock from chevron remains in effect	unocal said it would evaluate the cnooc offer
1	despite cnoocs all cash bid unocal said its recommendation to shareholders in favor of the billion offer of cash and stock from chevron remains in effect	unocal said it would evaluate the cnooc offer
1	despite cnoocs all cash bid unocal said its recommendation to shareholders in favor of the billion offer of cash and stock from chevron remains in effect	unocal said it would evaluate the cnooc offer
1	despite cnoocs all cash bid unocal said its recommendation to shareholders in favor of the billion offer of cash and stock from chevron remains in effect	unocal said it would evaluate the cnooc offer
1	despite cnoocs all cash bid unocal said its recommendation to shareholders in favor of the billion offer of cash and stock from chevron remains in effect	unocal said it would evaluate the cnooc offer
1	despite cnoocs all cash bid unocal said its recommendation to shareholders in favor of the billion offer of cash and stock from chevron remains in effect	unocal said it would evaluate the cnooc offer
0	U.S. forces have been engaged in intense fighting after insurgents launched simultaneous attacks in several Iraqi cities, including Fallujah and Baqubah.	Fallujah and Baqubah are Iraqi cities.
0	u s forces have been engaged intense fighting after insurgents launched simultaneous attacks in iraqi cities including fallujah and baqubah	fallujah and baqubah are iraqi cities
0	s forces have been engaged in intense fighting after insurgents simultaneous attacks in several iraqi cities including fallujah and	fallujah and are iraqi cities
0	u s forces have been engaged in intense fighting insurgents launched attacks in several iraqi including fallujah and baqubah	fallujah and are iraqi cities
0	u been engaged in intense fighting after insurgents launched simultaneous attacks in several iraqi cities including fallujah and baqubah	fallujah and baqubah are iraqi cities
0	s forces have been engaged in fighting after insurgents launched simultaneous attacks in several iraqi cities including fallujah and baqubah	fallujah and baqubah iraqi
0	u s forces have been engaged in intense fighting after insurgents launched attacks in several iraqi cities including fallujah baqubah	fallujah and baqubah are iraqi cities
0	u s forces have been engaged in intense fighting after insurgents launched simultaneous attacks in several including fallujah and baqubah	fallujah and baqubah are iraqi cities
0	u have been engaged in intense fighting after insurgents launched simultaneous attacks in several iraqi cities including and baqubah	fallujah baqubah are iraqi cities
0	u have been engaged in intense fighting after insurgents launched simultaneous attacks in iraqi cities including fallujah and baqubah	fallujah and are iraqi cities
0	u s forces have been engaged in intense fighting after insurgents launched simultaneous attacks in several iraqi cities including fallujah and baqubah	fallujah and baqubah are iraqi cities
0	u s forces have been engaged in intense fighting after insurgents launched simultaneous attacks in several iraqi cities including fallujah and baqubah	fallujah and baqubah are iraqi cities
0	u s forces have been engaged in intense fighting after insurgents launched simultaneous attacks in several iraqi cities including fallujah and baqubah	fallujah and baqubah are iraqi cities
0	u s forces have been engaged in intense fighting after insurgents launched simultaneous attacks in several iraqi cities including fallujah and baqubah	fallujah and baqubah are iraqi cities
0	u s forces have been engaged in intense fighting after insurgents launched simultaneous attacks in several iraqi cities including fallujah and baqubah	fallujah and baqubah are iraqi cities
0	u s forces have been engaged in intense fighting after insurgents launched simultaneous attacks in several iraqi cities including fallujah and baqubah	fallujah and baqubah are iraqi cities
0	u s forces have been engaged in intense fighting after insurgents launched simultaneous attacks in several iraqi cities including fallujah and baqubah	fallujah and baqubah are iraqi cities
0	u s forces have been engaged in intense fighting after insurgents launched simultaneous attacks in several iraqi cities including fallujah and baqubah	fallujah and baqubah are iraqi cities
0	u s forces have been engaged in intense fighting after insurgents launched simultaneous attacks in several iraqi cities including fallujah and baqubah	fallujah and baqubah are iraqi cities
0	u s forces have been engaged in intense fighting after insurgents launched simultaneous attacks in several iraqi cities including fallujah and baqubah	fallujah and baqubah are iraqi cities
0	u s forces have been engaged in intense fighting after insurgents launched simultaneous attacks in several iraqi cities including fallujah and baqubah	fallujah and baqubah are iraqi cities
0	u s forces have been engaged in intense fighting after insurgents launched simultaneous attacks in several iraqi cities including fallujah and baqubah	fallujah and baqubah are iraqi cities
0	u s forces have been engaged in intense fighting after insurgents launched simultaneous attacks in several iraqi cities including fallujah and baqubah	fallujah and baqubah are iraqi cities
0	u s forces have been engaged in intense fighting after insurgents launched simultaneous attacks in several iraqi cities including fallujah and baqubah	fallujah and baqubah are iraqi cities
0	u s forces have been engaged in intense fighting after insurgents launched simultaneous attacks in several iraqi cities including fallujah and baqubah	fallujah and baqubah are iraqi cities
0	u s forces have been engaged in intense fighting after insurgents launched simultaneous attacks in several iraqi cities including fallujah and baqubah	fallujah and baqubah are iraqi cities
0	u s forces have been engaged in intense fighting after insurgents launched simultaneous attacks in several iraqi cities including fallujah and baqubah	fallujah and baqubah are iraqi cities
0	u s forces have been engaged in intense fighting after insurgents launched simultaneous attacks in several iraqi cities including fallujah and baqubah	fallujah and baqubah are iraqi cities
0	u s forces have been engaged in intense fighting after insurgents launched simultaneous attacks in several iraqi cities including fallujah and baqubah	fallujah and baqubah are iraqi cities
0	u s forces have been engaged in intense fighting after insurgents launched simultaneous attacks in several iraqi cities including fallujah and baqubah	fallujah and baqubah are iraqi cities
0	u s forces have been engaged in intense fighting after insurgents launched simultaneous attacks in several iraqi cities including fallujah and baqubah	fallujah and baqubah are iraqi cities
0	u s forces have been engaged in intense fighting after insurgents launched simultaneous attacks in several iraqi cities including fallujah and baqubah	fallujah and baqubah are iraqi cities
0	u s forces have been engaged in intense fighting after insurgents launched simultaneous attacks in several iraqi cities including fallujah and baqubah	fallujah and baqubah are iraqi cities
1	But Huawei says that expansion has not been easy - obtaining visas for its Chinese engineers to work on long-term projects in India being a particular challenge.	Chinese engineers working on long-term projects in India can easily obtain visas.
1	but huawei says that expansion has not been easy visas for its chinese engineers work on long term projects in india being a challenge	chinese engineers working on long projects india can easily obtain visas
1	but huawei says that expansion has not been obtaining visas for its chinese engineers to work on long term projects in being a particular challenge	chinese engineers working on long term projects in can obtain visas
1	huawei says that expansion has been obtaining visas for its chinese engineers to on term projects in india being a particular challenge	chinese engineers working on long term projects in india can easily obtain visas
1	huawei says that not been easy obtaining visas for its chinese engineers work on long term projects in india being a challenge	chinese engineers working on long term projects in india can easily obtain visas
1	but says has been obtaining visas for its chinese engineers to work on term projects in india being a particular challenge	engineers working on long term projects in india can easily obtain visas
1	but huawei says that expansion has not been easy obtaining visas for its to on long term projects in india being a particular challenge	engineers working on long term projects in india easily obtain visas
1	but huawei says that expansion has not obtaining visas for its chinese engineers to work on long term projects in india being a particular challenge	chinese engineers working on long term projects india can easily obtain visas
1	but huawei says that expansion has been easy obtaining visas for its chinese engineers to on long term projects in india being a particular challenge	chinese engineers on long term projects in india can easily obtain
1	but huawei says that expansion has been easy obtaining visas its chinese engineers to work on long term in india being a challenge	chinese engineers working long term projects india can easily obtain
1	but huawei says that expansion has not been easy obtaining visas for its chinese engineers to work on long term projects in india being a particular challenge	chinese engineers working on long term projects in india can easily obtain visas
1	but huawei says that expansion has not been easy obtaining visas for its chinese engineers to work on long term projects in india being a particular challenge	chinese engineers working on long term projects in india can easily obtain visas
1	but huawei says that expansion has not been easy obtaining visas for its chinese engineers to work on long term projects in india being a particular challenge	chinese engineers working on long term projects in india can easily obtain visas
1	but huawei says that expansion has not been easy obtaining visas for its chinese engineers to work on long term projects in india being a particular challenge	chinese engineers working on long term projects in india can easily obtain visas
1	but huawei says that expansion has not been easy obtaining visas for its chinese engineers to work on long term projects in india being a particular challenge	chinese engineers working on long term projects in india can easily obtain visas
1	but huawei says that expansion has not been easy obtaining visas for its chinese engineers to work on long term projects in india being a particular challenge	chinese engineers working on long term projects in india can easily obtain visas
1	but huawei says that expansion has not been easy obtaining visas for its chinese engineers to work on long term projects in india being a particular challenge	chinese engineers working on long term projects in india can easily obtain visas
1	but huawei says that expansion has not been easy obtaining visas for its chinese engineers to work on long term projects in india being a particular challenge	chinese engineers working on long term projects in india can easily obtain visas
1	but huawei says that expansion has not been easy obtaining visas for its chinese engineers to work on long term projects in india being a particular challenge	chinese engineers working on long term projects in india can easily obtain visas
1	but huawei says that expansion has not been easy obtaining visas for its chinese engineers to work on long term projects in india being a particular challenge	chinese engineers working on long term projects in india can easily obtain visas
1	but huawei says that expansion has not been easy obtaining visas for its chinese engineers to work on long term projects in india being a particular challenge	chinese engineers working on long term projects in india can easily obtain visas
1	but huawei says that expansion has not been easy obtaining visas for its chinese engineers to work on long term projects in india being a particular challenge	chinese engineers working on long term projects in india can easily obtain visas
1	but huawei says that expansion has not been easy obtaining visas for its chinese engineers to work on long term projects in india being a particular challenge	chinese engineers working on long term projects in india can easily obtain visas
1	but huawei says that expansion has not been easy obtaining visas for its chinese engineers to work on long term projects in india being a particular challenge	chinese engineers working on long term projects in india can easily obtain visas
1	but huawei says that expansion has not been easy obtaining visas for its chinese engineers to work on long term projects in india being a particular challenge	chinese engineers working on long term projects in india can easily obtain visas
1	but huawei says that expansion has not been easy obtaining visas for its chinese engineers to work on long term projects in india being a particular challenge	chinese engineers working on long term projects in india can easily obtain visas
1	but huawei says that expansion has not been easy obtaining visas for its chinese engineers to work on long term projects in india being a particular challenge	chinese engineers working on long term projects in india can easily obtain visas
1	but huawei says that expansion has not been easy obtaining visas for its chinese engineers to work on long term projects in india being a particular challenge	chinese engineers working on long term projects in india can easily obtain visas
1	but huawei says that expansion has not been easy obtaining visas for its chinese engineers to work on long term projects in india being a particular challenge	chinese engineers working on long term projects in india can easily obtain visas
1	but huawei says that expansion has not been easy obtaining visas for its chinese engineers to work on long term projects in india being a particular challenge	chinese engineers working on long term projects in india can easily obtain visas
1	but huawei says that expansion has not been easy obtaining visas for its chinese engineers to work on long term projects in india being a particular challenge	chinese engineers working on long term projects in india can easily obtain visas
1	but huawei says that expansion has not been easy obtaining visas for its chinese engineers to work on long term projects in india being a particular challenge	chinese engineers working on long term projects in india can easily obtain visas
1	but huawei says that expansion has not been easy obtaining visas for its chinese engineers to work on long term projects in india being a particular challenge	chinese engineers working on long term projects in india can easily obtain visas
1	According to Becky Gibbons of New York State Police and Chris Collins County Executive in Erie County, New York, the total number of fatalities is 50, including 45 passengers, four crew members and a person on the ground, while a woman and daughter on the ground were injured, near the edge of farmland, about seven miles from Buffalo Niagara International Airport.	A daily commuter flight crashed in Buffalo.
1	to becky gibbons of new york state police and chris collins county in erie county new york the total number of fatalities is passengers four crew members and a person on the ground while a woman and on the ground were injured near the edge of farmland about miles from buffalo niagara international airport	daily flight crashed in buffalo
1	according becky gibbons of new york state police chris collins county executive in erie county new the total of fatalities is including passengers four crew members and a person on the while a woman and daughter on the ground were injured near the edge farmland about seven miles from niagara international airport	a daily commuter flight crashed in buffalo
1	according to becky gibbons of new york state police and chris collins county executive in erie county new york the total number of fatalities is including passengers four crew members and a person on the ground while a woman and on the ground were injured near the of farmland about seven miles from buffalo niagara airport	a daily commuter flight crashed buffalo
1	according to becky gibbons of new york state police and chris collins county executive in new york the total number fatalities is including passengers four members and a person on the ground while a woman and on the ground were injured near the edge of farmland about seven miles from buffalo international airport	a daily commuter flight crashed in buffalo
1	according to becky gibbons of new york state police and chris collins county executive in erie county new york the total of is including passengers four crew members and a on the ground while woman and daughter on the ground were injured near the of farmland seven miles from niagara	a daily flight crashed in buffalo
1	according to becky gibbons of york state police and chris collins executive in county new york the number of fatalities is including passengers four crew members and a person on ground while a woman and daughter on the ground were injured near the of farmland about seven from buffalo niagara international airport	a daily commuter flight crashed in buffalo
1	according becky gibbons of new york state police chris collins county executive in erie county new york the total number of fatalities including passengers four crew members and a person on the ground while a woman and daughter on the were near the edge of farmland about seven miles from buffalo niagara international airport	a daily commuter flight crashed in buffalo
1	according to becky gibbons of new york state police and chris collins county executive in erie county new york the total number of fatalities is including passengers crew and a person on the ground while a woman and daughter on the ground were injured near the edge of about seven miles from buffalo niagara international	a daily flight crashed in buffalo
1	according to gibbons of new york police and chris collins county executive in erie county new york the total number of fatalities is passengers four crew members and a person on the ground a woman and daughter on the ground were injured near the edge of farmland about seven miles from buffalo niagara international airport	daily flight in buffalo
1	according to becky gibbons of new york state police and chris collins county executive in erie county new york the total number of fatalities is including passengers four crew members and a person on the ground while a woman and daughter on the ground were injured near the edge of farmland about seven miles from buffalo niagara international airport	a daily commuter flight crashed in buffalo
1	according to becky gibbons of new york state police and chris collins county executive in erie county new york the total number of fatalities is including passengers four crew members and a person on the ground while a woman and daughter on the ground were injured near the edge of farmland about seven miles from buffalo niagara international airport	a daily commuter flight crashed in buffalo
1	according to becky gibbons of new york state police and chris collins county executive in erie county new york the total number of fatalities is including passengers four crew members and a person on the ground while a woman and daughter on the ground were injured near the edge of farmland about seven miles from buffalo niagara international airport	a daily commuter flight crashed in buffalo
1	according to becky gibbons of new york state police and chris collins county executive in erie county new york the total number of fatalities is including passengers four crew members and a person on the ground while a woman and daughter on the ground were injured near the edge of farmland about seven miles from buffalo niagara international airport	a daily commuter flight crashed in buffalo
1	according to becky gibbons of new york state police and chris collins county executive in erie county new york the total number of fatalities is including passengers four crew members and a person on the ground while a woman and daughter on the ground were injured near the edge of farmland about seven miles from buffalo niagara international airport	a daily commuter flight crashed in buffalo
1	according to becky gibbons of new york state police and chris collins county executive in erie county new york the total number of fatalities is including passengers four crew members and a person on the ground while a woman and daughter on the ground were injured near the edge of farmland about seven miles from buffalo niagara international airport	a daily commuter flight crashed in buffalo
1	according to becky gibbons of new york state police and chris collins county executive in erie county new york the total number of fatalities is including passengers four crew members and a person on the ground while a woman and daughter on the ground were injured near the edge of farmland about seven miles from buffalo niagara international airport	a daily commuter flight crashed in buffalo
1	according to becky gibbons of new york state police and chris collins county executive in erie county new york the total number of fatalities is including passengers four crew members and a person on the ground while a woman and daughter on the ground were injured near the edge of farmland about seven miles from buffalo niagara international airport	a daily commuter flight crashed in buffalo
1	according to becky gibbons of new york state police and chris collins county executive in erie county new york the total number of fatalities is including passengers four crew members and a person on the ground while a woman and daughter on the ground were injured near the edge of farmland about seven miles from buffalo niagara international airport	a daily commuter flight crashed in buffalo
1	according to becky gibbons of new york state police and chris collins county executive in erie county new york the total number of fatalities is including passengers four crew members and a person on the ground while a woman and daughter on the ground were injured near the edge of farmland about seven miles from buffalo niagara international airport	a daily commuter flight crashed in buffalo
1	according to becky gibbons of new york state police and chris collins county executive in erie county new york the total number of fatalities is including passengers four crew members and a person on the ground while a woman and daughter on the ground were injured near the edge of farmland about seven miles from buffalo niagara international airport	a daily commuter flight crashed in buffalo
1	according to becky gibbons of new york state police and chris collins county executive in erie county new york the total number of fatalities is including passengers four crew members and a person on the ground while a woman and daughter on the ground were injured near the edge of farmland about seven miles from buffalo niagara international airport	a daily commuter flight crashed in buffalo
1	according to becky gibbons of new york state police and chris collins county executive in erie county new york the total number of fatalities is including passengers four crew members and a person on the ground while a woman and daughter on the ground were injured near the edge of farmland about seven miles from buffalo niagara international airport	a daily commuter flight crashed in buffalo
1	according to becky gibbons of new york state police and chris collins county executive in erie county new york the total number of fatalities is including passengers four crew members and a person on the ground while a woman and daughter on the ground were injured near the edge of farmland about seven miles from buffalo niagara international airport	a daily commuter flight crashed in buffalo
1	according to becky gibbons of new york state police and chris collins county executive in erie county new york the total number of fatalities is including passengers four crew members and a person on the ground while a woman and daughter on the ground were injured near the edge of farmland about seven miles from buffalo niagara international airport	a daily commuter flight crashed in buffalo
1	according to becky gibbons of new york state police and chris collins county executive in erie county new york the total number of fatalities is including passengers four crew members and a person on the ground while a woman and daughter on the ground were injured near the edge of farmland about seven miles from buffalo niagara international airport	a daily commuter flight crashed in buffalo
1	according to becky gibbons of new york state police and chris collins county executive in erie county new york the total number of fatalities is including passengers four crew members and a person on the ground while a woman and daughter on the ground were injured near the edge of farmland about seven miles from buffalo niagara international airport	a daily commuter flight crashed in buffalo
1	according to becky gibbons of new york state police and chris collins county executive in erie county new york the total number of fatalities is including passengers four crew members and a person on the ground while a woman and daughter on the ground were injured near the edge of farmland about seven miles from buffalo niagara international airport	a daily commuter flight crashed in buffalo
1	according to becky gibbons of new york state police and chris collins county executive in erie county new york the total number of fatalities is including passengers four crew members and a person on the ground while a woman and daughter on the ground were injured near the edge of farmland about seven miles from buffalo niagara international airport	a daily commuter flight crashed in buffalo
1	according to becky gibbons of new york state police and chris collins county executive in erie county new york the total number of fatalities is including passengers four crew members and a person on the ground while a woman and daughter on the ground were injured near the edge of farmland about seven miles from buffalo niagara international airport	a daily commuter flight crashed in buffalo
1	according to becky gibbons of new york state police and chris collins county executive in erie county new york the total number of fatalities is including passengers four crew members and a person on the ground while a woman and daughter on the ground were injured near the edge of farmland about seven miles from buffalo niagara international airport	a daily commuter flight crashed in buffalo
1	according to becky gibbons of new york state police and chris collins county executive in erie county new york the total number of fatalities is including passengers four crew members and a person on the ground while a woman and daughter on the ground were injured near the edge of farmland about seven miles from buffalo niagara international airport	a daily commuter flight crashed in buffalo
1	according to becky gibbons of new york state police and chris collins county executive in erie county new york the total number of fatalities is including passengers four crew members and a person on the ground while a woman and daughter on the ground were injured near the edge of farmland about seven miles from buffalo niagara international airport	a daily commuter flight crashed in buffalo
1	A smaller proportion of Yugoslavia's Italians were settled in Slovenia (at the 1991 national census, some 3000 inhabitants of Slovenia declared themselves as ethnic Italians).	Slovenia has 3,000 inhabitants.
1	a smaller proportion of yugoslavias italians were settled in slovenia at the national census some inhabitants slovenia declared themselves ethnic italians	slovenia has inhabitants
1	a smaller proportion of yugoslavias italians settled in slovenia at the national census some of slovenia declared themselves ethnic	slovenia inhabitants
1	a smaller proportion yugoslavias italians were settled slovenia the national some inhabitants of slovenia declared themselves as ethnic italians	slovenia has inhabitants
1	a smaller proportion of yugoslavias italians were settled slovenia national census some of slovenia themselves as ethnic italians	slovenia has inhabitants
1	a smaller proportion of yugoslavias italians were settled in slovenia at the census some inhabitants slovenia declared as ethnic italians	slovenia inhabitants
1	a smaller proportion of yugoslavias italians were settled in slovenia at the national census some inhabitants of slovenia declared themselves italians	slovenia has inhabitants
1	a smaller proportion of yugoslavias italians were in slovenia at the national census some inhabitants slovenia declared themselves as ethnic italians	slovenia has inhabitants
1	a proportion of yugoslavias italians in at the census some inhabitants of slovenia themselves ethnic	slovenia has inhabitants
1	a smaller proportion of yugoslavias italians were settled in slovenia at the national census some slovenia declared themselves as ethnic italians	slovenia inhabitants
1	a smaller proportion of yugoslavias italians were settled in slovenia at the national census some inhabitants of slovenia declared themselves as ethnic italians	slovenia has inhabitants
1	a smaller proportion of yugoslavias italians were settled in slovenia at the national census some inhabitants of slovenia declared themselves as ethnic italians	slovenia has inhabitants
1	a smaller proportion of yugoslavias italians were settled in slovenia at the national census some inhabitants of slovenia declared themselves as ethnic italians	slovenia has inhabitants
1	a smaller proportion of yugoslavias italians were settled in slovenia at the national census some inhabitants of slovenia declared themselves as ethnic italians	slovenia has inhabitants
1	a smaller proportion of yugoslavias italians were settled in slovenia at the national census some inhabitants of slovenia declared themselves as ethnic italians	slovenia has inhabitants
1	a smaller proportion of yugoslavias italians were settled in slovenia at the national census some inhabitants of slovenia declared themselves as ethnic italians	slovenia has inhabitants
1	a smaller proportion of yugoslavias italians were settled in slovenia at the national census some inhabitants of slovenia declared themselves as ethnic italians	slovenia has inhabitants
1	a smaller proportion of yugoslavias italians were settled in slovenia at the national census some inhabitants of slovenia declared themselves as ethnic italians	slovenia has inhabitants
1	a smaller proportion of yugoslavias italians were settled in slovenia at the national census some inhabitants of slovenia declared themselves as ethnic italians	slovenia has inhabitants
1	a smaller proportion of yugoslavias italians were settled in slovenia at the national census some inhabitants of slovenia declared themselves as ethnic italians	slovenia has inhabitants
1	a smaller proportion of yugoslavias italians were settled in slovenia at the national census some inhabitants of slovenia declared themselves as ethnic italians	slovenia has inhabitants
1	a smaller proportion of yugoslavias italians were settled in slovenia at the national census some inhabitants of slovenia declared themselves as ethnic italians	slovenia has inhabitants
1	a smaller proportion of yugoslavias italians were settled in slovenia at the national census some inhabitants of slovenia declared themselves as ethnic italians	slovenia has inhabitants
1	a smaller proportion of yugoslavias italians were settled in slovenia at the national census some inhabitants of slovenia declared themselves as ethnic italians	slovenia has inhabitants
1	a smaller proportion of yugoslavias italians were settled in slovenia at the national census some inhabitants of slovenia declared themselves as ethnic italians	slovenia has inhabitants
1	a smaller proportion of yugoslavias italians were settled in slovenia at the national census some inhabitants of slovenia declared themselves as ethnic italians	slovenia has inhabitants
1	a smaller proportion of yugoslavias italians were settled in slovenia at the national census some inhabitants of slovenia declared themselves as ethnic italians	slovenia has inhabitants
1	a smaller proportion of yugoslavias italians were settled in slovenia at the national census some inhabitants of slovenia declared themselves as ethnic italians	slovenia has inhabitants
1	a smaller proportion of yugoslavias italians were settled in slovenia at the national census some inhabitants of slovenia declared themselves as ethnic italians	slovenia has inhabitants
1	a smaller proportion of yugoslavias italians were settled in slovenia at the national census some inhabitants of slovenia declared themselves as ethnic italians	slovenia has inhabitants
1	a smaller proportion of yugoslavias italians were settled in slovenia at the national census some inhabitants of slovenia declared themselves as ethnic italians	slovenia has inhabitants
1	a smaller proportion of yugoslavias italians were settled in slovenia at the national census some inhabitants of slovenia declared themselves as ethnic italians	slovenia has inhabitants
1	a smaller proportion of yugoslavias italians were settled in slovenia at the national census some inhabitants of slovenia declared themselves as ethnic italians	slovenia has inhabitants
0	Eric Harris and Dylan Klebold, seniors at the suburban Denver school, detonated homemade bombs and opened fire with shotguns, a rifle and a semiautomatic handgun on April 20, 1999. They killed a teacher and 12 students and wounded 23 others before committing suicide. The massacre shocked the country like no other. It was the worst school assault in American history at that time, and it came in th…	13 persons were killed by two students in 1999.
0	eric harris and dylan klebold at the suburban denver school detonated homemade bombs and opened fire with shotguns a rifle and a semiautomatic handgun on they killed a teacher and students and wounded others before committing suicide the massacre shocked the country like no other it was the worst school assault in american history at that time and it came in the wake of a half dozen others it pla…	persons were killed two students in
0	eric harris and dylan klebold seniors at the suburban denver school detonated homemade bombs and opened fire with a rifle and a semiautomatic handgun april they killed a teacher students and wounded others committing suicide massacre shocked the country no other it was the worst school assault in american history at that time and it came in the wake of half dozen it played out on live television …	persons were killed by two students in
0	eric and dylan seniors at the suburban denver school detonated homemade bombs opened fire with shotguns a rifle a semiautomatic handgun on april they killed a teacher students wounded others before committing suicide the massacre shocked the like no other it the worst assault in american history at that came in wake of a half dozen others it played out on live television watched by millions it re…	persons were killed by two students in
0	eric harris and dylan klebold seniors the suburban denver school detonated homemade bombs and opened fire with shotguns a rifle and semiautomatic handgun april they killed a teacher and students and wounded others before suicide the massacre shocked the country like no other it was the worst school assault in american history time and it came in the wake of a half dozen others it out on live tele…	persons were killed by two students in
0	harris and dylan klebold seniors at the suburban denver school detonated homemade bombs and opened fire with shotguns a rifle and on april they killed a teacher and students and wounded others before committing suicide shocked the country like no it was the worst school assault in american history at that time and it came the wake of a others it played out on live watched by millions and it repre…	persons were killed by students in
0	eric harris and dylan seniors at the suburban denver school detonated bombs and opened fire with shotguns a rifle and a semiautomatic handgun on april they killed a teacher and and wounded others before committing suicide the massacre shocked the country like no other it was the worst assault in american history at that time and it came the wake of a half dozen it played out on live television wa…	persons were killed by students in
0	eric harris and dylan klebold seniors at the suburban denver school detonated homemade bombs and opened with shotguns a rifle and a semiautomatic handgun on april killed a teacher and students and others committing suicide the shocked country like no other it was the worst school assault in american history at that time and it came in the wake a half dozen others it played out on live watched by …	persons were by two students in
0	eric harris and dylan klebold seniors at the suburban denver school detonated homemade bombs and opened fire with shotguns a rifle and a semiautomatic handgun on april they killed a teacher students and wounded others before committing suicide massacre shocked the country no other it was the worst school assault in american history at that time and came in the wake of dozen others played out on l…	persons were killed by two students
0	eric harris dylan klebold seniors the suburban denver school detonated homemade bombs and opened fire with a rifle and a semiautomatic handgun april they killed a teacher students and wounded others before committing suicide the massacre shocked the country like no other it was the worst school assault in american history at that time and it came the wake of a half dozen others it played out on l…	persons were killed two students in
0	eric harris and dylan klebold seniors at the suburban denver school detonated homemade bombs and opened fire with shotguns a rifle and a semiautomatic handgun on april they killed a teacher and students and wounded others before committing suicide the massacre shocked the country like no other it was the worst school assault in american history at that time and it came in the wake of a half dozen…	persons were killed by two students in
0	eric harris and dylan klebold seniors at the suburban denver school detonated homemade bombs and opened fire with shotguns a rifle and a semiautomatic handgun on april they killed a teacher and students and wounded others before committing suicide the massacre shocked the country like no other it was the worst school assault in american history at that time and it came in the wake of a half dozen…	persons were killed by two students in
0	eric harris and dylan klebold seniors at the suburban denver school detonated homemade bombs and opened fire with shotguns a rifle and a semiautomatic handgun on april they killed a teacher and students and wounded others before committing suicide the massacre shocked the country like no other it was the worst school assault in american history at that time and it came in the wake of a half dozen…	persons were killed by two students in
0	eric harris and dylan klebold seniors at the suburban denver school detonated homemade bombs and opened fire with shotguns a rifle and a semiautomatic handgun on april they killed a teacher and students and wounded others before committing suicide the massacre shocked the country like no other it was the worst school assault in american history at that time and it came in the wake of a half dozen…	persons were killed by two students in
0	eric harris and dylan klebold seniors at the suburban denver school detonated homemade bombs and opened fire with shotguns a rifle and a semiautomatic handgun on april they killed a teacher and students and wounded others before committing suicide the massacre shocked the country like no other it was the worst school assault in american history at that time and it came in the wake of a half dozen…	persons were killed by two students in
0	eric harris and dylan klebold seniors at the suburban denver school detonated homemade bombs and opened fire with shotguns a rifle and a semiautomatic handgun on april they killed a teacher and students and wounded others before committing suicide the massacre shocked the country like no other it was the worst school assault in american history at that time and it came in the wake of a half dozen…	persons were killed by two students in
0	eric harris and dylan klebold seniors at the suburban denver school detonated homemade bombs and opened fire with shotguns a rifle and a semiautomatic handgun on april they killed a teacher and students and wounded others before committing suicide the massacre shocked the country like no other it was the worst school assault in american history at that time and it came in the wake of a half dozen…	persons were killed by two students in
0	eric harris and dylan klebold seniors at the suburban denver school detonated homemade bombs and opened fire with shotguns a rifle and a semiautomatic handgun on april they killed a teacher and students and wounded others before committing suicide the massacre shocked the country like no other it was the worst school assault in american history at that time and it came in the wake of a half dozen…	persons were killed by two students in
0	eric harris and dylan klebold seniors at the suburban denver school detonated homemade bombs and opened fire with shotguns a rifle and a semiautomatic handgun on april they killed a teacher and students and wounded others before committing suicide the massacre shocked the country like no other it was the worst school assault in american history at that time and it came in the wake of a half dozen…	persons were killed by two students in
0	eric harris and dylan klebold seniors at the suburban denver school detonated homemade bombs and opened fire with shotguns a rifle and a semiautomatic handgun on april they killed a teacher and students and wounded others before committing suicide the massacre shocked the country like no other it was the worst school assault in american history at that time and it came in the wake of a half dozen…	persons were killed by two students in
0	eric harris and dylan klebold seniors at the suburban denver school detonated homemade bombs and opened fire with shotguns a rifle and a semiautomatic handgun on april they killed a teacher and students and wounded others before committing suicide the massacre shocked the country like no other it was the worst school assault in american history at that time and it came in the wake of a half dozen…	persons were killed by two students in
0	eric harris and dylan klebold seniors at the suburban denver school detonated homemade bombs and opened fire with shotguns a rifle and a semiautomatic handgun on april they killed a teacher and students and wounded others before committing suicide the massacre shocked the country like no other it was the worst school assault in american history at that time and it came in the wake of a half dozen…	persons were killed by two students in
0	eric harris and dylan klebold seniors at the suburban denver school detonated homemade bombs and opened fire with shotguns a rifle and a semiautomatic handgun on april they killed a teacher and students and wounded others before committing suicide the massacre shocked the country like no other it was the worst school assault in american history at that time and it came in the wake of a half dozen…	persons were killed by two students in
0	eric harris and dylan klebold seniors at the suburban denver school detonated homemade bombs and opened fire with shotguns a rifle and a semiautomatic handgun on april they killed a teacher and students and wounded others before committing suicide the massacre shocked the country like no other it was the worst school assault in american history at that time and it came in the wake of a half dozen…	persons were killed by two students in
0	eric harris and dylan klebold seniors at the suburban denver school detonated homemade bombs and opened fire with shotguns a rifle and a semiautomatic handgun on april they killed a teacher and students and wounded others before committing suicide the massacre shocked the country like no other it was the worst school assault in american history at that time and it came in the wake of a half dozen…	persons were killed by two students in
0	eric harris and dylan klebold seniors at the suburban denver school detonated homemade bombs and opened fire with shotguns a rifle and a semiautomatic handgun on april they killed a teacher and students and wounded others before committing suicide the massacre shocked the country like no other it was the worst school assault in american history at that time and it came in the wake of a half dozen…	persons were killed by two students in
0	eric harris and dylan klebold seniors at the suburban denver school detonated homemade bombs and opened fire with shotguns a rifle and a semiautomatic handgun on april they killed a teacher and students and wounded others before committing suicide the massacre shocked the country like no other it was the worst school assault in american history at that time and it came in the wake of a half dozen…	persons were killed by two students in
0	eric harris and dylan klebold seniors at the suburban denver school detonated homemade bombs and opened fire with shotguns a rifle and a semiautomatic handgun on april they killed a teacher and students and wounded others before committing suicide the massacre shocked the country like no other it was the worst school assault in american history at that time and it came in the wake of a half dozen…	persons were killed by two students in
0	eric harris and dylan klebold seniors at the suburban denver school detonated homemade bombs and opened fire with shotguns a rifle and a semiautomatic handgun on april they killed a teacher and students and wounded others before committing suicide the massacre shocked the country like no other it was the worst school assault in american history at that time and it came in the wake of a half dozen…	persons were killed by two students in
0	eric harris and dylan klebold seniors at the suburban denver school detonated homemade bombs and opened fire with shotguns a rifle and a semiautomatic handgun on april they killed a teacher and students and wounded others before committing suicide the massacre shocked the country like no other it was the worst school assault in american history at that time and it came in the wake of a half dozen…	persons were killed by two students in
0	eric harris and dylan klebold seniors at the suburban denver school detonated homemade bombs and opened fire with shotguns a rifle and a semiautomatic handgun on april they killed a teacher and students and wounded others before committing suicide the massacre shocked the country like no other it was the worst school assault in american history at that time and it came in the wake of a half dozen…	persons were killed by two students in
0	eric harris and dylan klebold seniors at the suburban denver school detonated homemade bombs and opened fire with shotguns a rifle and a semiautomatic handgun on april they killed a teacher and students and wounded others before committing suicide the massacre shocked the country like no other it was the worst school assault in american history at that time and it came in the wake of a half dozen…	persons were killed by two students in
0	eric harris and dylan klebold seniors at the suburban denver school detonated homemade bombs and opened fire with shotguns a rifle and a semiautomatic handgun on april they killed a teacher and students and wounded others before committing suicide the massacre shocked the country like no other it was the worst school assault in american history at that time and it came in the wake of a half dozen…	persons were killed by two students in
1	47-year-old Susan Boyle from Blackburn, West Lothian in Scotland, made her debut appearance on the show on Saturday night by saying that she had "never been married, never been kissed" and was currently unemployed, living alone at home with her cat, Pebbles. She says that she wants to "be a professional singer", but has "never been given the chance." Audience members and judges Amanda Holden, Sim…	Simon Cowell fell in love with Susan Boyle.
1	year old boyle from blackburn west lothian in scotland made her debut appearance on the show on night by that she had never been married never been kissed and was currently unemployed living alone at home with her cat pebbles she says that she wants to be a professional but has never been given the audience members and judges amanda holden simon cowell and piers morgan first and even poked at her…	simon cowell fell in love with susan boyle
1	old susan boyle from blackburn west lothian in scotland made her debut appearance on show on saturday night by saying that she had never been married never been kissed and currently unemployed living alone at home with her cat pebbles she says that she wants to be a professional singer but has never been given the chance audience judges amanda holden simon cowell and piers morgan first laughed an…	simon cowell in love with susan boyle
1	year old susan boyle from blackburn west lothian in scotland her debut appearance on the show on saturday night by saying that she had never been married never been kissed and was currently unemployed living alone home with her cat pebbles she says that wants be a professional but has never been given the chance audience members and judges amanda simon cowell and piers morgan first laughed even p…	simon fell in love with susan boyle
1	year old susan boyle blackburn west in scotland made her debut the on saturday night by saying that she had never been married never been kissed and was currently unemployed living alone at home her pebbles she says that she wants to be a professional singer but has never been given the chance audience members and amanda holden simon cowell piers morgan first laughed and even poked fun at her boy…	simon cowell fell in love with susan boyle
1	year susan boyle from blackburn west lothian in scotland made her debut appearance on the show on saturday night by saying that she had been married never been kissed and was currently unemployed living alone at home with her pebbles says that wants to be a professional singer but has never been given the chance audience members and judges amanda holden simon cowell and piers morgan first laughed…	simon cowell fell in love with susan boyle
1	year old susan boyle from blackburn west lothian in made her debut appearance on the show on saturday night by saying that had been been kissed and unemployed living at home with her cat pebbles she says that she wants to be a professional singer has been given the chance audience members and judges amanda holden simon cowell and piers morgan first laughed and even poked fun at her boyle stunned …	simon cowell fell in love susan boyle
1	year susan boyle from blackburn west lothian in scotland made debut appearance on the show on saturday night by that she had never been married never been kissed and was unemployed living alone at home with her cat she says that she wants to be a professional singer but has never been given the chance audience members and judges amanda holden simon cowell and piers morgan first laughed and even p…	simon cowell fell love with susan
1	year old susan from blackburn west lothian scotland her debut appearance on the show on saturday night by that she had never been never been kissed and was currently unemployed living alone at home with cat she says that she wants to be a professional singer but has been given the chance audience members and judges amanda simon cowell and piers morgan first and even poked fun at her boyle then st…	cowell love with susan boyle
1	year old susan boyle from blackburn lothian in scotland made her debut appearance on the show on saturday night by that she had never been married never been kissed and was currently unemployed living alone at home with her pebbles she says that she to be a professional singer but has never been given the chance audience members and judges amanda holden simon cowell and piers morgan laughed and e…	simon cowell in love with susan boyle
1	year old susan boyle from blackburn west lothian in scotland made her debut appearance on the show on saturday night by saying that she had never been married never been kissed and was currently unemployed living alone at home with her cat pebbles she says that she wants to be a professional singer but has never been given the chance audience members and judges amanda holden simon cowell and pier…	simon cowell fell in love with susan boyle
1	year old susan boyle from blackburn west lothian in scotland made her debut appearance on the show on saturday night by saying that she had never been married never been kissed and was currently unemployed living alone at home with her cat pebbles she says that she wants to be a professional singer but has never been given the chance audience members and judges amanda holden simon cowell and pier…	simon cowell fell in love with susan boyle
1	year old susan boyle from blackburn west lothian in scotland made her debut appearance on the show on saturday night by saying that she had never been married never been kissed and was currently unemployed living alone at home with her cat pebbles she says that she wants to be a professional singer but has never been given the chance audience members and judges amanda holden simon cowell and pier…	simon cowell fell in love with susan boyle
1	year old susan boyle from blackburn west lothian in scotland made her debut appearance on the show on saturday night by saying that she had never been married never been kissed and was currently unemployed living alone at home with her cat pebbles she says that she wants to be a professional singer but has never been given the chance audience members and judges amanda holden simon cowell and pier…	simon cowell fell in love with susan boyle
1	year old susan boyle from blackburn west lothian in scotland made her debut appearance on the show on saturday night by saying that she had never been married never been kissed and was currently unemployed living alone at home with her cat pebbles she says that she wants to be a professional singer but has never been given the chance audience members and judges amanda holden simon cowell and pier…	simon cowell fell in love with susan boyle
1	year old susan boyle from blackburn west lothian in scotland made her debut appearance on the show on saturday night by saying that she had never been married never been kissed and was currently unemployed living alone at home with her cat pebbles she says that she wants to be a professional singer but has never been given the chance audience members and judges amanda holden simon cowell and pier…	simon cowell fell in love with susan boyle
1	year old susan boyle from blackburn west lothian in scotland made her debut appearance on the show on saturday night by saying that she had never been married never been kissed and was currently unemployed living alone at home with her cat pebbles she says that she wants to be a professional singer but has never been given the chance audience members and judges amanda holden simon cowell and pier…	simon cowell fell in love with susan boyle
1	year old susan boyle from blackburn west lothian in scotland made her debut appearance on the show on saturday night by saying that she had never been married never been kissed and was currently unemployed living alone at home with her cat pebbles she says that she wants to be a professional singer but has never been given the chance audience members and judges amanda holden simon cowell and pier…	simon cowell fell in love with susan boyle
1	year old susan boyle from blackburn west lothian in scotland made her debut appearance on the show on saturday night by saying that she had never been married never been kissed and was currently unemployed living alone at home with her cat pebbles she says that she wants to be a professional singer but has never been given the chance audience members and judges amanda holden simon cowell and pier…	simon cowell fell in love with susan boyle
1	year old susan boyle from blackburn west lothian in scotland made her debut appearance on the show on saturday night by saying that she had never been married never been kissed and was currently unemployed living alone at home with her cat pebbles she says that she wants to be a professional singer but has never been given the chance audience members and judges amanda holden simon cowell and pier…	simon cowell fell in love with susan boyle
1	year old susan boyle from blackburn west lothian in scotland made her debut appearance on the show on saturday night by saying that she had never been married never been kissed and was currently unemployed living alone at home with her cat pebbles she says that she wants to be a professional singer but has never been given the chance audience members and judges amanda holden simon cowell and pier…	simon cowell fell in love with susan boyle
1	year old susan boyle from blackburn west lothian in scotland made her debut appearance on the show on saturday night by saying that she had never been married never been kissed and was currently unemployed living alone at home with her cat pebbles she says that she wants to be a professional singer but has never been given the chance audience members and judges amanda holden simon cowell and pier…	simon cowell fell in love with susan boyle
1	year old susan boyle from blackburn west lothian in scotland made her debut appearance on the show on saturday night by saying that she had never been married never been kissed and was currently unemployed living alone at home with her cat pebbles she says that she wants to be a professional singer but has never been given the chance audience members and judges amanda holden simon cowell and pier…	simon cowell fell in love with susan boyle
1	year old susan boyle from blackburn west lothian in scotland made her debut appearance on the show on saturday night by saying that she had never been married never been kissed and was currently unemployed living alone at home with her cat pebbles she says that she wants to be a professional singer but has never been given the chance audience members and judges amanda holden simon cowell and pier…	simon cowell fell in love with susan boyle
1	year old susan boyle from blackburn west lothian in scotland made her debut appearance on the show on saturday night by saying that she had never been married never been kissed and was currently unemployed living alone at home with her cat pebbles she says that she wants to be a professional singer but has never been given the chance audience members and judges amanda holden simon cowell and pier…	simon cowell fell in love with susan boyle
1	year old susan boyle from blackburn west lothian in scotland made her debut appearance on the show on saturday night by saying that she had never been married never been kissed and was currently unemployed living alone at home with her cat pebbles she says that she wants to be a professional singer but has never been given the chance audience members and judges amanda holden simon cowell and pier…	simon cowell fell in love with susan boyle
1	year old susan boyle from blackburn west lothian in scotland made her debut appearance on the show on saturday night by saying that she had never been married never been kissed and was currently unemployed living alone at home with her cat pebbles she says that she wants to be a professional singer but has never been given the chance audience members and judges amanda holden simon cowell and pier…	simon cowell fell in love with susan boyle
1	year old susan boyle from blackburn west lothian in scotland made her debut appearance on the show on saturday night by saying that she had never been married never been kissed and was currently unemployed living alone at home with her cat pebbles she says that she wants to be a professional singer but has never been given the chance audience members and judges amanda holden simon cowell and pier…	simon cowell fell in love with susan boyle
1	year old susan boyle from blackburn west lothian in scotland made her debut appearance on the show on saturday night by saying that she had never been married never been kissed and was currently unemployed living alone at home with her cat pebbles she says that she wants to be a professional singer but has never been given the chance audience members and judges amanda holden simon cowell and pier…	simon cowell fell in love with susan boyle
1	year old susan boyle from blackburn west lothian in scotland made her debut appearance on the show on saturday night by saying that she had never been married never been kissed and was currently unemployed living alone at home with her cat pebbles she says that she wants to be a professional singer but has never been given the chance audience members and judges amanda holden simon cowell and pier…	simon cowell fell in love with susan boyle
1	year old susan boyle from blackburn west lothian in scotland made her debut appearance on the show on saturday night by saying that she had never been married never been kissed and was currently unemployed living alone at home with her cat pebbles she says that she wants to be a professional singer but has never been given the chance audience members and judges amanda holden simon cowell and pier…	simon cowell fell in love with susan boyle
1	year old susan boyle from blackburn west lothian in scotland made her debut appearance on the show on saturday night by saying that she had never been married never been kissed and was currently unemployed living alone at home with her cat pebbles she says that she wants to be a professional singer but has never been given the chance audience members and judges amanda holden simon cowell and pier…	simon cowell fell in love with susan boyle
1	year old susan boyle from blackburn west lothian in scotland made her debut appearance on the show on saturday night by saying that she had never been married never been kissed and was currently unemployed living alone at home with her cat pebbles she says that she wants to be a professional singer but has never been given the chance audience members and judges amanda holden simon cowell and pier…	simon cowell fell in love with susan boyle
1	On October 1 2001, EU and other countries introduced the option for domestic animal owners to apply for Pet passports under the Pets Travel Scheme (PETS for short), for pets returning from abroad to the United Kingdom. This replaced the old system of 6 months compulsory quarantine for all domestic pets.	In 2001, the EU introduced a six-month compulsory quarantine for all domestic pets.
1	on october eu and other countries introduced the option for domestic animal owners to apply for pet under the pets travel scheme pets for short for pets returning from abroad the united kingdom this replaced old months compulsory for all domestic pets	in the six month compulsory quarantine for all domestic
1	on eu and other countries introduced the option for domestic animal owners to apply for pet under the pets travel pets for short for pets returning from to the united kingdom this replaced old system of months quarantine for all domestic pets	in the eu introduced a six month compulsory quarantine for all domestic pets
1	on october eu and other countries introduced the for domestic animal owners apply for pet passports under the pets travel pets for short for pets returning from to the united kingdom replaced old system months compulsory quarantine for all domestic pets	in the eu introduced a six month compulsory quarantine for all domestic pets
1	on eu and other the option for domestic animal to apply pet under pets travel scheme for short for pets from abroad the united kingdom this replaced the old system of months compulsory quarantine for all domestic pets	the eu introduced a six month compulsory quarantine for all
1	on eu and other countries introduced option for domestic animal owners to apply for pet passports under the pets travel scheme pets for short for pets returning from abroad to the united kingdom this replaced the system of months compulsory quarantine for all domestic pets	the eu introduced a six month compulsory quarantine for all pets
1	on october eu and other countries introduced the option for domestic animal owners to apply for pet passports under the pets travel scheme pets for for pets returning from abroad the united kingdom the old system of months compulsory quarantine for all domestic pets	in eu introduced a six month compulsory quarantine for all domestic pets
1	on october eu other introduced the option for animal owners to apply pet passports under the pets travel scheme for for pets returning from abroad the united kingdom this replaced the old system of months compulsory quarantine all domestic pets	in the introduced a six month compulsory all domestic pets
1	on eu and other countries introduced the option for domestic animal owners to apply for passports under the pets travel scheme pets for short for pets returning abroad to the united kingdom this replaced old of months compulsory quarantine for domestic pets	in the introduced six month compulsory quarantine for all domestic
1	on october eu and other countries introduced the option for domestic animal owners to apply for passports under the pets travel scheme pets for short for pets returning from abroad to the united kingdom this replaced the old of months compulsory quarantine for all domestic	the introduced a six month compulsory quarantine for all domestic pets
1	on october eu and other countries introduced the option for domestic animal owners to apply for pet passports under the pets travel scheme pets for short for pets returning from abroad to the united kingdom this replaced the old system of months compulsory quarantine for all domestic pets	in the eu introduced a six month compulsory quarantine for all domestic pets
1	on october eu and other countries introduced the option for domestic animal owners to apply for pet passports under the pets travel scheme pets for short for pets returning from abroad to the united kingdom this replaced the old system of months compulsory quarantine for all domestic pets	in the eu introduced a six month compulsory quarantine for all domestic pets
1	on october eu and other countries introduced the option for domestic animal owners to apply for pet passports under the pets travel scheme pets for short for pets returning from abroad to the united kingdom this replaced the old system of months compulsory quarantine for all domestic pets	in the eu introduced a six month compulsory quarantine for all domestic pets
1	on october eu and other countries introduced the option for domestic animal owners to apply for pet passports under the pets travel scheme pets for short for pets returning from abroad to the united kingdom this replaced the old system of months compulsory quarantine for all domestic pets	in the eu introduced a six month compulsory quarantine for all domestic pets
1	on october eu and other countries introduced the option for domestic animal owners to apply for pet passports under the pets travel scheme pets for short for pets returning from abroad to the united kingdom this replaced the old system of months compulsory quarantine for all domestic pets	in the eu introduced a six month compulsory quarantine for all domestic pets
1	on october eu and other countries introduced the option for domestic animal owners to apply for pet passports under the pets travel scheme pets for short for pets returning from abroad to the united kingdom this replaced the old system of months compulsory quarantine for all domestic pets	in the eu introduced a six month compulsory quarantine for all domestic pets
1	on october eu and other countries introduced the option for domestic animal owners to apply for pet passports under the pets travel scheme pets for short for pets returning from abroad to the united kingdom this replaced the old system of months compulsory quarantine for all domestic pets	in the eu introduced a six month compulsory quarantine for all domestic pets
1	on october eu and other countries introduced the option for domestic animal owners to apply for pet passports under the pets travel scheme pets for short for pets returning from abroad to the united kingdom this replaced the old system of months compulsory quarantine for all domestic pets	in the eu introduced a six month compulsory quarantine for all domestic pets
1	on october eu and other countries introduced the option for domestic animal owners to apply for pet passports under the pets travel scheme pets for short for pets returning from abroad to the united kingdom this replaced the old system of months compulsory quarantine for all domestic pets	in the eu introduced a six month compulsory quarantine for all domestic pets
1	on october eu and other countries introduced the option for domestic animal owners to apply for pet passports under the pets travel scheme pets for short for pets returning from abroad to the united kingdom this replaced the old system of months compulsory quarantine for all domestic pets	in the eu introduced a six month compulsory quarantine for all domestic pets
1	on october eu and other countries introduced the option for domestic animal owners to apply for pet passports under the pets travel scheme pets for short for pets returning from abroad to the united kingdom this replaced the old system of months compulsory quarantine for all domestic pets	in the eu introduced a six month compulsory quarantine for all domestic pets
1	on october eu and other countries introduced the option for domestic animal owners to apply for pet passports under the pets travel scheme pets for short for pets returning from abroad to the united kingdom this replaced the old system of months compulsory quarantine for all domestic pets	in the eu introduced a six month compulsory quarantine for all domestic pets
1	on october eu and other countries introduced the option for domestic animal owners to apply for pet passports under the pets travel scheme pets for short for pets returning from abroad to the united kingdom this replaced the old system of months compulsory quarantine for all domestic pets	in the eu introduced a six month compulsory quarantine for all domestic pets
1	on october eu and other countries introduced the option for domestic animal owners to apply for pet passports under the pets travel scheme pets for short for pets returning from abroad to the united kingdom this replaced the old system of months compulsory quarantine for all domestic pets	in the eu introduced a six month compulsory quarantine for all domestic pets
1	on october eu and other countries introduced the option for domestic animal owners to apply for pet passports under the pets travel scheme pets for short for pets returning from abroad to the united kingdom this replaced the old system of months compulsory quarantine for all domestic pets	in the eu introduced a six month compulsory quarantine for all domestic pets
1	on october eu and other countries introduced the option for domestic animal owners to apply for pet passports under the pets travel scheme pets for short for pets returning from abroad to the united kingdom this replaced the old system of months compulsory quarantine for all domestic pets	in the eu introduced a six month compulsory quarantine for all domestic pets
1	on october eu and other countries introduced the option for domestic animal owners to apply for pet passports under the pets travel scheme pets for short for pets returning from abroad to the united kingdom this replaced the old system of months compulsory quarantine for all domestic pets	in the eu introduced a six month compulsory quarantine for all domestic pets
1	on october eu and other countries introduced the option for domestic animal owners to apply for pet passports under the pets travel scheme pets for short for pets returning from abroad to the united kingdom this replaced the old system of months compulsory quarantine for all domestic pets	in the eu introduced a six month compulsory quarantine for all domestic pets
1	on october eu and other countries introduced the option for domestic animal owners to apply for pet passports under the pets travel scheme pets for short for pets returning from abroad to the united kingdom this replaced the old system of months compulsory quarantine for all domestic pets	in the eu introduced a six month compulsory quarantine for all domestic pets
1	on october eu and other countries introduced the option for domestic animal owners to apply for pet passports under the pets travel scheme pets for short for pets returning from abroad to the united kingdom this replaced the old system of months compulsory quarantine for all domestic pets	in the eu introduced a six month compulsory quarantine for all domestic pets
1	on october eu and other countries introduced the option for domestic animal owners to apply for pet passports under the pets travel scheme pets for short for pets returning from abroad to the united kingdom this replaced the old system of months compulsory quarantine for all domestic pets	in the eu introduced a six month compulsory quarantine for all domestic pets
1	on october eu and other countries introduced the option for domestic animal owners to apply for pet passports under the pets travel scheme pets for short for pets returning from abroad to the united kingdom this replaced the old system of months compulsory quarantine for all domestic pets	in the eu introduced a six month compulsory quarantine for all domestic pets
1	on october eu and other countries introduced the option for domestic animal owners to apply for pet passports under the pets travel scheme pets for short for pets returning from abroad to the united kingdom this replaced the old system of months compulsory quarantine for all domestic pets	in the eu introduced a six month compulsory quarantine for all domestic pets
0	The Longest Day ever lengthens. The 25th anniversary celebration of the first Normandy landing lasted three days; the 50th will spread out over a year.	50th Anniversary of Normandy Landings lasts a year.
0	the longest day lengthens the th anniversary of the first normandy landing three days the th will spread out over a year	th anniversary of normandy lasts a year
0	the longest day ever the th anniversary celebration of the first normandy landing three days th will spread out over a year	th anniversary of landings lasts a year
0	the longest day ever lengthens the th celebration of the normandy landing lasted three days the th will spread out over a year	th anniversary of normandy lasts a year
0	the longest day ever lengthens the th anniversary celebration of the first landing lasted days the th will spread out over a year	th anniversary normandy landings lasts a
0	the day ever the th anniversary celebration of the first normandy landing lasted three the th will spread out a year	th anniversary of normandy lasts a year
0	the longest day ever lengthens th anniversary celebration of the normandy landing lasted three days the th will out over year	th anniversary of normandy lasts a year
0	the longest day ever the th anniversary celebration of the first normandy landing lasted three days th will spread out over a year	th anniversary of normandy landings lasts a year
0	day ever lengthens the th anniversary celebration of the first normandy landing lasted days the th will spread over a year	th anniversary of normandy landings lasts a year
0	longest day ever lengthens the th anniversary celebration of the first normandy landing three days the th will spread out over a year	th anniversary of landings lasts a year
0	the longest day ever lengthens the th anniversary celebration of the first normandy landing lasted three days the th will spread out over a year	th anniversary of normandy landings lasts a year
0	the longest day ever lengthens the th anniversary celebration of the first normandy landing lasted three days the th will spread out over a year	th anniversary of normandy landings lasts a year
0	the longest day ever lengthens the th anniversary celebration of the first normandy landing lasted three days the th will spread out over a year	th anniversary of normandy landings lasts a year
0	the longest day ever lengthens the th anniversary celebration of the first normandy landing lasted three days the th will spread out over a year	th anniversary of normandy landings lasts a year
0	the longest day ever lengthens the th anniversary celebration of the first normandy landing lasted three days the th will spread out over a year	th anniversary of normandy landings lasts a year
0	the longest day ever lengthens the th anniversary celebration of the first normandy landing lasted three days the th will spread out over a year	th anniversary of normandy landings lasts a year
0	the longest day ever lengthens the th anniversary celebration of the first normandy landing lasted three days the th will spread out over a year	th anniversary of normandy landings lasts a year
0	the longest day ever lengthens the th anniversary celebration of the first normandy landing lasted three days the th will spread out over a year	th anniversary of normandy landings lasts a year
0	the longest day ever lengthens the th anniversary celebration of the first normandy landing lasted three days the th will spread out over a year	th anniversary of normandy landings lasts a year
0	the longest day ever lengthens the th anniversary celebration of the first normandy landing lasted three days the th will spread out over a year	th anniversary of normandy landings lasts a year
0	the longest day ever lengthens the th anniversary celebration of the first normandy landing lasted three days the th will spread out over a year	th anniversary of normandy landings lasts a year
0	the longest day ever lengthens the th anniversary celebration of the first normandy landing lasted three days the th will spread out over a year	th anniversary of normandy landings lasts a year
0	the longest day ever lengthens the th anniversary celebration of the first normandy landing lasted three days the th will spread out over a year	th anniversary of normandy landings lasts a year
0	the longest day ever lengthens the th anniversary celebration of the first normandy landing lasted three days the th will spread out over a year	th anniversary of normandy landings lasts a year
0	the longest day ever lengthens the th anniversary celebration of the first normandy landing lasted three days the th will spread out over a year	th anniversary of normandy landings lasts a year
0	the longest day ever lengthens the th anniversary celebration of the first normandy landing lasted three days the th will spread out over a year	th anniversary of normandy landings lasts a year
0	the longest day ever lengthens the th anniversary celebration of the first normandy landing lasted three days the th will spread out over a year	th anniversary of normandy landings lasts a year
0	the longest day ever lengthens the th anniversary celebration of the first normandy landing lasted three days the th will spread out over a year	th anniversary of normandy landings lasts a year
0	the longest day ever lengthens the th anniversary celebration of the first normandy landing lasted three days the th will spread out over a year	th anniversary of normandy landings lasts a year
0	the longest day ever lengthens the th anniversary celebration of the first normandy landing lasted three days the th will spread out over a year	th anniversary of normandy landings lasts a year
0	the longest day ever lengthens the th anniversary celebration of the first normandy landing lasted three days the th will spread out over a year	th anniversary of normandy landings lasts a year
0	the longest day ever lengthens the th anniversary celebration of the first normandy landing lasted three days the th will spread out over a year	th anniversary of normandy landings lasts a year
0	the longest day ever lengthens the th anniversary celebration of the first normandy landing lasted three days the th will spread out over a year	th anniversary of normandy landings lasts a year
1	The Qin (from which the name China is derived) established the approximate boundaries and basic administrative system that all subsequent dynasties were to follow.	Qin Shi Huang was the first Chinese Emperor.
1	qin which the name china derived established the approximate boundaries and basic administrative system that subsequent dynasties were to follow	qin shi huang was the first chinese emperor
1	the from which the name china is derived established the approximate boundaries and administrative system that all subsequent dynasties were follow	qin shi huang was the first emperor
1	the qin from which the name china is derived the approximate boundaries and basic administrative system that all subsequent dynasties were to follow	qin shi was the first chinese emperor
1	the qin from which the name is derived established the approximate boundaries and basic administrative system that all subsequent dynasties were to follow	qin shi huang was the first emperor
1	the qin from which the name china is derived established approximate boundaries and basic administrative system that all subsequent were to follow	qin shi huang was the first chinese
1	the qin from which the name china is derived established the approximate boundaries and basic administrative system that all subsequent dynasties were follow	shi huang was first chinese emperor
1	the qin from which the name china is derived established the approximate boundaries and basic administrative system that all subsequent dynasties were to follow	qin shi huang was the first chinese emperor
1	the qin from which the name is derived established the approximate and basic administrative system that all subsequent dynasties were to follow	qin shi huang was the first chinese
1	the qin from which the name china is derived the approximate and basic administrative system that all subsequent dynasties were to follow	qin huang was the first chinese
1	the qin from which the name china is derived established the approximate boundaries and basic administrative system that all subsequent dynasties were to follow	qin shi huang was the first chinese emperor
1	the qin from which the name china is derived established the approximate boundaries and basic administrative system that all subsequent dynasties were to follow	qin shi huang was the first chinese emperor
1	the qin from which the name china is derived established the approximate boundaries and basic administrative system that all subsequent dynasties were to follow	qin shi huang was the first chinese emperor
1	the qin from which the name china is derived established the approximate boundaries and basic administrative system that all subsequent dynasties were to follow	qin shi huang was the first chinese emperor
1	the qin from which the name china is derived established the approximate boundaries and basic administrative system that all subsequent dynasties were to follow	qin shi huang was the first chinese emperor
1	the qin from which the name china is derived established the approximate boundaries and basic administrative system that all subsequent dynasties were to follow	qin shi huang was the first chinese emperor
1	the qin from which the name china is derived established the approximate boundaries and basic administrative system that all subsequent dynasties were to follow	qin shi huang was the first chinese emperor
1	the qin from which the name china is derived established the approximate boundaries and basic administrative system that all subsequent dynasties were to follow	qin shi huang was the first chinese emperor
1	the qin from which the name china is derived established the approximate boundaries and basic administrative system that all subsequent dynasties were to follow	qin shi huang was the first chinese emperor
1	the qin from which the name china is derived established the approximate boundaries and basic administrative system that all subsequent dynasties were to follow	qin shi huang was the first chinese emperor
1	the qin from which the name china is derived established the approximate boundaries and basic administrative system that all subsequent dynasties were to follow	qin shi huang was the first chinese emperor
1	the qin from which the name china is derived established the approximate boundaries and basic administrative system that all subsequent dynasties were to follow	qin shi huang was the first chinese emperor
1	the qin from which the name china is derived established the approximate boundaries and basic administrative system that all subsequent dynasties were to follow	qin shi huang was the first chinese emperor
1	the qin from which the name china is derived established the approximate boundaries and basic administrative system that all subsequent dynasties were to follow	qin shi huang was the first chinese emperor
1	the qin from which the name china is derived established the approximate boundaries and basic administrative system that all subsequent dynasties were to follow	qin shi huang was the first chinese emperor
1	the qin from which the name china is derived established the approximate boundaries and basic administrative system that all subsequent dynasties were to follow	qin shi huang was the first chinese emperor
1	the qin from which the name china is derived established the approximate boundaries and basic administrative system that all subsequent dynasties were to follow	qin shi huang was the first chinese emperor
1	the qin from which the name china is derived established the approximate boundaries and basic administrative system that all subsequent dynasties were to follow	qin shi huang was the first chinese emperor
1	the qin from which the name china is derived established the approximate boundaries and basic administrative system that all subsequent dynasties were to follow	qin shi huang was the first chinese emperor
1	the qin from which the name china is derived established the approximate boundaries and basic administrative system that all subsequent dynasties were to follow	qin shi huang was the first chinese emperor
1	the qin from which the name china is derived established the approximate boundaries and basic administrative system that all subsequent dynasties were to follow	qin shi huang was the first chinese emperor
1	the qin from which the name china is derived established the approximate boundaries and basic administrative system that all subsequent dynasties were to follow	qin shi huang was the first chinese emperor
1	the qin from which the name china is derived established the approximate boundaries and basic administrative system that all subsequent dynasties were to follow	qin shi huang was the first chinese emperor
1	Hands Across the Divide was formed in March 2001, and one of its immediate aims was to press for more freedom of contact and communication right away between the two parts of Cyprus, and for early progress towards a solution to 'the Cyprus problem'.	Cyprus was divided into two parts in March 2001.
1	hands across the divide was formed in march and of its immediate aims was to press for more freedom of contact communication right away between the two parts of cyprus and for progress towards solution to the cyprus problem	was divided into two in march
1	hands across the divide was formed in march and one of its immediate aims was to press for more freedom of contact and communication right away between the two parts of cyprus and for early progress towards a solution to the cyprus problem	cyprus divided into parts in march
1	hands across the divide was formed in march and one of its immediate aims was press for more freedom of contact and right away between the two parts of cyprus and for early progress towards a solution to the cyprus	cyprus was divided into two parts march
1	hands across divide was formed in march and one of its immediate aims was to press for more freedom of contact and communication right away between the two parts of cyprus and for early progress towards a solution to the cyprus	cyprus was divided into two parts in march
1	hands across the divide was formed in march and one of its immediate aims was to press for more freedom contact and communication right between two cyprus and for early progress towards a solution to cyprus problem	cyprus was divided into two parts in march
1	hands across the divide was formed in march and one of its immediate was to press for freedom of and communication right away between the two parts of cyprus and for early progress towards solution to the cyprus	cyprus was divided into two parts in march
1	hands across the divide was formed in march and one of immediate aims was to press for more freedom of contact and communication right away between the two parts of cyprus for early progress a solution to the cyprus problem	cyprus was divided into two parts in march
1	hands across the divide was formed in march and one of its immediate aims was to press for more of contact and communication right away between the two parts of cyprus and for early progress towards a solution the cyprus problem	cyprus was divided into two parts in march
1	hands across the divide was formed march and one of its immediate aims was to press for more freedom of contact and communication right away between the parts cyprus and for early progress towards a solution to the cyprus problem	cyprus was divided into two parts in march
1	hands across the divide was formed in march and one of its immediate aims was to press for more freedom of contact and communication right away between the two parts of cyprus and for early progress towards a solution to the cyprus problem	cyprus was divided into two parts in march
1	hands across the divide was formed in march and one of its immediate aims was to press for more freedom of contact and communication right away between the two parts of cyprus and for early progress towards a solution to the cyprus problem	cyprus was divided into two parts in march
1	hands across the divide was formed in march and one of its immediate aims was to press for more freedom of contact and communication right away between the two parts of cyprus and for early progress towards a solution to the cyprus problem	cyprus was divided into two parts in march
1	hands across the divide was formed in march and one of its immediate aims was to press for more freedom of contact and communication right away between the two parts of cyprus and for early progress towards a solution to the cyprus problem	cyprus was divided into two parts in march
1	hands across the divide was formed in march and one of its immediate aims was to press for more freedom of contact and communication right away between the two parts of cyprus and for early progress towards a solution to the cyprus problem	cyprus was divided into two parts in march
1	hands across the divide was formed in march and one of its immediate aims was to press for more freedom of contact and communication right away between the two parts of cyprus and for early progress towards a solution to the cyprus problem	cyprus was divided into two parts in march
1	hands across the divide was formed in march and one of its immediate aims was to press for more freedom of contact and communication right away between the two parts of cyprus and for early progress towards a solution to the cyprus problem	cyprus was divided into two parts in march
1	hands across the divide was formed in march and one of its immediate aims was to press for more freedom of contact and communication right away between the two parts of cyprus and for early progress towards a solution to the cyprus problem	cyprus was divided into two parts in march
1	hands across the divide was formed in march and one of its immediate aims was to press for more freedom of contact and communication right away between the two parts of cyprus and for early progress towards a solution to the cyprus problem	cyprus was divided into two parts in march
1	hands across the divide was formed in march and one of its immediate aims was to press for more freedom of contact and communication right away between the two parts of cyprus and for early progress towards a solution to the cyprus problem	cyprus was divided into two parts in march
1	hands across the divide was formed in march and one of its immediate aims was to press for more freedom of contact and communication right away between the two parts of cyprus and for early progress towards a solution to the cyprus problem	cyprus was divided into two parts in march
1	hands across the divide was formed in march and one of its immediate aims was to press for more freedom of contact and communication right away between the two parts of cyprus and for early progress towards a solution to the cyprus problem	cyprus was divided into two parts in march
1	hands across the divide was formed in march and one of its immediate aims was to press for more freedom of contact and communication right away between the two parts of cyprus and for early progress towards a solution to the cyprus problem	cyprus was divided into two parts in march
1	hands across the divide was formed in march and one of its immediate aims was to press for more freedom of contact and communication right away between the two parts of cyprus and for early progress towards a solution to the cyprus problem	cyprus was divided into two parts in march
1	hands across the divide was formed in march and one of its immediate aims was to press for more freedom of contact and communication right away between the two parts of cyprus and for early progress towards a solution to the cyprus problem	cyprus was divided into two parts in march
1	hands across the divide was formed in march and one of its immediate aims was to press for more freedom of contact and communication right away between the two parts of cyprus and for early progress towards a solution to the cyprus problem	cyprus was divided into two parts in march
1	hands across the divide was formed in march and one of its immediate aims was to press for more freedom of contact and communication right away between the two parts of cyprus and for early progress towards a solution to the cyprus problem	cyprus was divided into two parts in march
1	hands across the divide was formed in march and one of its immediate aims was to press for more freedom of contact and communication right away between the two parts of cyprus and for early progress towards a solution to the cyprus problem	cyprus was divided into two parts in march
1	hands across the divide was formed in march and one of its immediate aims was to press for more freedom of contact and communication right away between the two parts of cyprus and for early progress towards a solution to the cyprus problem	cyprus was divided into two parts in march
1	hands across the divide was formed in march and one of its immediate aims was to press for more freedom of contact and communication right away between the two parts of cyprus and for early progress towards a solution to the cyprus problem	cyprus was divided into two parts in march
1	hands across the divide was formed in march and one of its immediate aims was to press for more freedom of contact and communication right away between the two parts of cyprus and for early progress towards a solution to the cyprus problem	cyprus was divided into two parts in march
1	hands across the divide was formed in march and one of its immediate aims was to press for more freedom of contact and communication right away between the two parts of cyprus and for early progress towards a solution to the cyprus problem	cyprus was divided into two parts in march
1	hands across the divide was formed in march and one of its immediate aims was to press for more freedom of contact and communication right away between the two parts of cyprus and for early progress towards a solution to the cyprus problem	cyprus was divided into two parts in march
0	The IOC meeting will also review reports submitted by the organizing committees of the 1998 Winter Olympic Games in Nagano, Japan; the 2000 Summer Olympic Games in Sydney, Australia and the 2002 Winter Olympic Games in the Salt Lake City, the United States, respectively.	Before Salt Lake City, Winter Olympic Games took place in Nagano.
0	the ioc will also reports submitted by the organizing committees of winter olympic games in nagano the summer games in australia and the winter olympic games in the salt lake city the states respectively	before salt lake city winter olympic games took place nagano
0	the meeting will also review reports submitted by the committees of the winter olympic games in nagano japan summer olympic in sydney australia and the winter olympic games the salt lake city the united states	salt lake city winter olympic games took place in nagano
0	the ioc meeting will also reports submitted by organizing committees of the winter olympic games in nagano japan the summer games in the winter olympic games in the salt lake city the united states respectively	before salt lake city winter olympic games took place nagano
0	the ioc meeting will also review reports submitted by the committees of the winter olympic games in nagano japan the summer olympic games in sydney australia and the winter olympic games in the salt lake the united states respectively	before salt lake city winter olympic games took place in nagano
0	the ioc meeting will also review reports submitted by the organizing committees of winter olympic games in nagano japan the summer olympic in sydney australia and the winter olympic games the lake city the united states respectively	before salt lake city winter games took place in nagano
0	the ioc meeting also reports submitted by the organizing committees the winter olympic games in nagano japan the summer olympic games in sydney australia olympic games in the salt lake city the united states respectively	before salt city winter olympic games took place in nagano
0	the ioc meeting will also review reports submitted by the organizing of the winter olympic games in nagano japan the summer olympic games in sydney australia winter olympic games in the salt lake city the united states respectively	before salt city winter games place in nagano
0	ioc meeting will also by the of the winter olympic games in japan the olympic games in sydney australia and olympic games in the salt lake city the united states respectively	before salt lake city winter olympic games took place in nagano
0	the ioc meeting will also review reports submitted by the organizing committees of the winter olympic games in nagano japan the olympic games in sydney australia the winter olympic the salt lake city the united	before salt lake city winter olympic games took place in nagano
0	the ioc meeting will also review reports submitted by the organizing committees of the winter olympic games in nagano japan the summer olympic games in sydney australia and the winter olympic games in the salt lake city the united states respectively	before salt lake city winter olympic games took place in nagano
0	the ioc meeting will also review reports submitted by the organizing committees of the winter olympic games in nagano japan the summer olympic games in sydney australia and the winter olympic games in the salt lake city the united states respectively	before salt lake city winter olympic games took place in nagano
0	the ioc meeting will also review reports submitted by the organizing committees of the winter olympic games in nagano japan the summer olympic games in sydney australia and the winter olympic games in the salt lake city the united states respectively	before salt lake city winter olympic games took place in nagano
0	the ioc meeting will also review reports submitted by the organizing committees of the winter olympic games in nagano japan the summer olympic games in sydney australia and the winter olympic games in the salt lake city the united states respectively	before salt lake city winter olympic games took place in nagano
0	the ioc meeting will also review reports submitted by the organizing committees of the winter olympic games in nagano japan the summer olympic games in sydney australia and the winter olympic games in the salt lake city the united states respectively	before salt lake city winter olympic games took place in nagano
0	the ioc meeting will also review reports submitted by the organizing committees of the winter olympic games in nagano japan the summer olympic games in sydney australia and the winter olympic games in the salt lake city the united states respectively	before salt lake city winter olympic games took place in nagano
0	the ioc meeting will also review reports submitted by the organizing committees of the winter olympic games in nagano japan the summer olympic games in sydney australia and the winter olympic games in the salt lake city the united states respectively	before salt lake city winter olympic games took place in nagano
0	the ioc meeting will also review reports submitted by the organizing committees of the winter olympic games in nagano japan the summer olympic games in sydney australia and the winter olympic games in the salt lake city the united states respectively	before salt lake city winter olympic games took place in nagano
0	the ioc meeting will also review reports submitted by the organizing committees of the winter olympic games in nagano japan the summer olympic games in sydney australia and the winter olympic games in the salt lake city the united states respectively	before salt lake city winter olympic games took place in nagano
0	the ioc meeting will also review reports submitted by the organizing committees of the winter olympic games in nagano japan the summer olympic games in sydney australia and the winter olympic games in the salt lake city the united states respectively	before salt lake city winter olympic games took place in nagano
0	the ioc meeting will also review reports submitted by the organizing committees of the winter olympic games in nagano japan the summer olympic games in sydney australia and the winter olympic games in the salt lake city the united states respectively	before salt lake city winter olympic games took place in nagano
0	the ioc meeting will also review reports submitted by the organizing committees of the winter olympic games in nagano japan the summer olympic games in sydney australia and the winter olympic games in the salt lake city the united states respectively	before salt lake city winter olympic games took place in nagano
0	the ioc meeting will also review reports submitted by the organizing committees of the winter olympic games in nagano japan the summer olympic games in sydney australia and the winter olympic games in the salt lake city the united states respectively	before salt lake city winter olympic games took place in nagano
0	the ioc meeting will also review reports submitted by the organizing committees of the winter olympic games in nagano japan the summer olympic games in sydney australia and the winter olympic games in the salt lake city the united states respectively	before salt lake city winter olympic games took place in nagano
0	the ioc meeting will also review reports submitted by the organizing committees of the winter olympic games in nagano japan the summer olympic games in sydney australia and the winter olympic games in the salt lake city the united states respectively	before salt lake city winter olympic games took place in nagano
0	the ioc meeting will also review reports submitted by the organizing committees of the winter olympic games in nagano japan the summer olympic games in sydney australia and the winter olympic games in the salt lake city the united states respectively	before salt lake city winter olympic games took place in nagano
0	the ioc meeting will also review reports submitted by the organizing committees of the winter olympic games in nagano japan the summer olympic games in sydney australia and the winter olympic games in the salt lake city the united states respectively	before salt lake city winter olympic games took place in nagano
0	the ioc meeting will also review reports submitted by the organizing committees of the winter olympic games in nagano japan the summer olympic games in sydney australia and the winter olympic games in the salt lake city the united states respectively	before salt lake city winter olympic games took place in nagano
0	the ioc meeting will also review reports submitted by the organizing committees of the winter olympic games in nagano japan the summer olympic games in sydney australia and the winter olympic games in the salt lake city the united states respectively	before salt lake city winter olympic games took place in nagano
0	the ioc meeting will also review reports submitted by the organizing committees of the winter olympic games in nagano japan the summer olympic games in sydney australia and the winter olympic games in the salt lake city the united states respectively	before salt lake city winter olympic games took place in nagano
0	the ioc meeting will also review reports submitted by the organizing committees of the winter olympic games in nagano japan the summer olympic games in sydney australia and the winter olympic games in the salt lake city the united states respectively	before salt lake city winter olympic games took place in nagano
0	the ioc meeting will also review reports submitted by the organizing committees of the winter olympic games in nagano japan the summer olympic games in sydney australia and the winter olympic games in the salt lake city the united states respectively	before salt lake city winter olympic games took place in nagano
0	the ioc meeting will also review reports submitted by the organizing committees of the winter olympic games in nagano japan the summer olympic games in sydney australia and the winter olympic games in the salt lake city the united states respectively	before salt lake city winter olympic games took place in nagano
1	Amazon shares fell nearly 4 percent following the results as the company said operating income would drop as much as 42 percent in the second quarter.	Shares of Amazon fell 4 percent.
1	amazon shares fell nearly percent following the results as company said operating income would drop as much percent in the second quarter	shares of amazon fell percent
1	amazon shares fell nearly percent following the results as company said operating income would drop as much percent in second quarter	shares of amazon fell percent
1	amazon shares fell nearly percent following the results as the said operating income would as much as percent in the second quarter	shares of amazon fell percent
1	amazon fell nearly percent following results as the company said operating income would drop as much as percent in the second quarter	shares of amazon percent
1	amazon shares fell nearly percent following the results as the company said operating income would drop as much as percent in the quarter	shares of amazon fell percent
1	amazon fell nearly following the results as company said operating income would as much as percent in second quarter	shares amazon fell percent
1	amazon shares fell nearly following the as the company said operating income would drop as much as percent in the second quarter	shares of amazon fell percent
1	amazon shares nearly percent following the results as the company said operating income would drop as much as percent in the second quarter	shares fell
1	amazon shares fell percent following results as the company operating would drop as much as percent in the quarter	shares of amazon fell percent
1	amazon shares fell nearly percent following the results as the company said operating income would drop as much as percent in the second quarter	shares of amazon fell percent
1	amazon shares fell nearly percent following the results as the company said operating income would drop as much as percent in the second quarter	shares of amazon fell percent
1	amazon shares fell nearly percent following the results as the company said operating income would drop as much as percent in the second quarter	shares of amazon fell percent
1	amazon shares fell nearly percent following the results as the company said operating income would drop as much as percent in the second quarter	shares of amazon fell percent
1	amazon shares fell nearly percent following the results as the company said operating income would drop as much as percent in the second quarter	shares of amazon fell percent
1	amazon shares fell nearly percent following the results as the company said operating income would drop as much as percent in the second quarter	shares of amazon fell percent
1	amazon shares fell nearly percent following the results as the company said operating income would drop as much as percent in the second quarter	shares of amazon fell percent
1	amazon shares fell nearly percent following the results as the company said operating income would drop as much as percent in the second quarter	shares of amazon fell percent
1	amazon shares fell nearly percent following the results as the company said operating income would drop as much as percent in the second quarter	shares of amazon fell percent
1	amazon shares fell nearly percent following the results as the company said operating income would drop as much as percent in the second quarter	shares of amazon fell percent
1	amazon shares fell nearly percent following the results as the company said operating income would drop as much as percent in the second quarter	shares of amazon fell percent
1	amazon shares fell nearly percent following the results as the company said operating income would drop as much as percent in the second quarter	shares of amazon fell percent
1	amazon shares fell nearly percent following the results as the company said operating income would drop as much as percent in the second quarter	shares of amazon fell percent
1	amazon shares fell nearly percent following the results as the company said operating income would drop as much as percent in the second quarter	shares of amazon fell percent
1	amazon shares fell nearly percent following the results as the company said operating income would drop as much as percent in the second quarter	shares of amazon fell percent
1	amazon shares fell nearly percent following the results as the company said operating income would drop as much as percent in the second quarter	shares of amazon fell percent
1	amazon shares fell nearly percent following the results as the company said operating income would drop as much as percent in the second quarter	shares of amazon fell percent
1	amazon shares fell nearly percent following the results as the company said operating income would drop as much as percent in the second quarter	shares of amazon fell percent
1	amazon shares fell nearly percent following the results as the company said operating income would drop as much as percent in the second quarter	shares of amazon fell percent
1	amazon shares fell nearly percent following the results as the company said operating income would drop as much as percent in the second quarter	shares of amazon fell percent
1	amazon shares fell nearly percent following the results as the company said operating income would drop as much as percent in the second quarter	shares of amazon fell percent
1	amazon shares fell nearly percent following the results as the company said operating income would drop as much as percent in the second quarter	shares of amazon fell percent
1	amazon shares fell nearly percent following the results as the company said operating income would drop as much as percent in the second quarter	shares of amazon fell percent
1	Hodler claimed there were also irregularities in the campaigns organized by Atlanta for the 1996 Summer Games, Sydney for the Summer Olympics in 2000 and Salt Lake City for the 2002 Winter Games.	Before Salt Lake City, Winter Olympic Games took place in Nagano.
1	there were also irregularities in the campaigns organized by atlanta for the summer games sydney for the summer olympics in and lake city for the winter games	before salt lake city winter games took place
1	hodler claimed there were also irregularities in the campaigns organized atlanta for the summer games sydney for the summer olympics in and salt lake city for the winter games	before salt lake city winter olympic took place in nagano
1	hodler claimed there were also in the campaigns organized by atlanta for summer games sydney for summer olympics and salt lake city for winter	before salt lake city winter olympic games took in nagano
1	hodler claimed there were also irregularities in the campaigns organized atlanta for the summer sydney for the summer olympics in and salt lake city for the winter games	salt lake city winter olympic games took place in nagano
1	hodler there were also in the campaigns organized by atlanta for the summer games the summer olympics in city the winter games	salt lake city winter games took place in nagano
1	hodler claimed there also irregularities the campaigns organized by for the summer games sydney for the summer olympics in and salt city for the winter games	before salt lake city winter olympic games took place in nagano
1	hodler claimed were also irregularities in the campaigns organized by atlanta for summer games for the summer olympics in salt lake city for winter games	salt lake city winter olympic games place in nagano
1	hodler there were also in the campaigns organized by atlanta for games sydney for the summer olympics in and salt city the	before salt lake city winter olympic games took place in nagano
1	hodler claimed there were also irregularities the campaigns organized by atlanta for the summer for the summer olympics in and salt lake for the winter games	before salt lake city winter olympic in nagano
1	hodler claimed there were also irregularities in the campaigns organized by atlanta for the summer games sydney for the summer olympics in and salt lake city for the winter games	before salt lake city winter olympic games took place in nagano
1	hodler claimed there were also irregularities in the campaigns organized by atlanta for the summer games sydney for the summer olympics in and salt lake city for the winter games	before salt lake city winter olympic games took place in nagano
1	hodler claimed there were also irregularities in the campaigns organized by atlanta for the summer games sydney for the summer olympics in and salt lake city for the winter games	before salt lake city winter olympic games took place in nagano
1	hodler claimed there were also irregularities in the campaigns organized by atlanta for the summer games sydney for the summer olympics in and salt lake city for the winter games	before salt lake city winter olympic games took place in nagano
1	hodler claimed there were also irregularities in the campaigns organized by atlanta for the summer games sydney for the summer olympics in and salt lake city for the winter games	before salt lake city winter olympic games took place in nagano
1	hodler claimed there were also irregularities in the campaigns organized by atlanta for the summer games sydney for the summer olympics in and salt lake city for the winter games	before salt lake city winter olympic games took place in nagano
1	hodler claimed there were also irregularities in the campaigns organized by atlanta for the summer games sydney for the summer olympics in and salt lake city for the winter games	before salt lake city winter olympic games took place in nagano
1	hodler claimed there were also irregularities in the campaigns organized by atlanta for the summer games sydney for the summer olympics in and salt lake city for the winter games	before salt lake city winter olympic games took place in nagano
1	hodler claimed there were also irregularities in the campaigns organized by atlanta for the summer games sydney for the summer olympics in and salt lake city for the winter games	before salt lake city winter olympic games took place in nagano
1	hodler claimed there were also irregularities in the campaigns organized by atlanta for the summer games sydney for the summer olympics in and salt lake city for the winter games	before salt lake city winter olympic games took place in nagano
1	hodler claimed there were also irregularities in the campaigns organized by atlanta for the summer games sydney for the summer olympics in and salt lake city for the winter games	before salt lake city winter olympic games took place in nagano
1	hodler claimed there were also irregularities in the campaigns organized by atlanta for the summer games sydney for the summer olympics in and salt lake city for the winter games	before salt lake city winter olympic games took place in nagano
1	hodler claimed there were also irregularities in the campaigns organized by atlanta for the summer games sydney for the summer olympics in and salt lake city for the winter games	before salt lake city winter olympic games took place in nagano
1	hodler claimed there were also irregularities in the campaigns organized by atlanta for the summer games sydney for the summer olympics in and salt lake city for the winter games	before salt lake city winter olympic games took place in nagano
1	hodler claimed there were also irregularities in the campaigns organized by atlanta for the summer games sydney for the summer olympics in and salt lake city for the winter games	before salt lake city winter olympic games took place in nagano
1	hodler claimed there were also irregularities in the campaigns organized by atlanta for the summer games sydney for the summer olympics in and salt lake city for the winter games	before salt lake city winter olympic games took place in nagano
1	hodler claimed there were also irregularities in the campaigns organized by atlanta for the summer games sydney for the summer olympics in and salt lake city for the winter games	before salt lake city winter olympic games took place in nagano
1	hodler claimed there were also irregularities in the campaigns organized by atlanta for the summer games sydney for the summer olympics in and salt lake city for the winter games	before salt lake city winter olympic games took place in nagano
1	hodler claimed there were also irregularities in the campaigns organized by atlanta for the summer games sydney for the summer olympics in and salt lake city for the winter games	before salt lake city winter olympic games took place in nagano
1	hodler claimed there were also irregularities in the campaigns organized by atlanta for the summer games sydney for the summer olympics in and salt lake city for the winter games	before salt lake city winter olympic games took place in nagano
1	hodler claimed there were also irregularities in the campaigns organized by atlanta for the summer games sydney for the summer olympics in and salt lake city for the winter games	before salt lake city winter olympic games took place in nagano
1	hodler claimed there were also irregularities in the campaigns organized by atlanta for the summer games sydney for the summer olympics in and salt lake city for the winter games	before salt lake city winter olympic games took place in nagano
1	hodler claimed there were also irregularities in the campaigns organized by atlanta for the summer games sydney for the summer olympics in and salt lake city for the winter games	before salt lake city winter olympic games took place in nagano
0	A compound in breast milk has been found to destroy many skin warts, raising hopes it also might prove effective against cervical cancer and other lethal diseases caused by the same virus.	Breast milk may help fight cervical cancer.
0	a compound in breast milk has been found to destroy many skin warts raising hopes it also might prove effective against cervical cancer and other lethal diseases caused by the same virus	breast milk may help fight cervical cancer
0	compound in breast milk been found to destroy many skin warts raising hopes also might prove effective against cervical and other lethal diseases caused by the same virus	breast milk may help fight cervical cancer
0	a compound in breast has been found to destroy many skin warts raising hopes it also might prove effective against cervical cancer and other lethal caused by the same virus	breast milk may help fight cervical cancer
0	a compound in breast milk has been found to destroy many skin warts raising hopes it also might prove effective against cancer and other lethal diseases caused by the same virus	breast milk may help fight cervical cancer
0	a compound in breast milk has been found to destroy skin warts raising hopes it also might prove against cervical cancer and other lethal by same virus	breast milk may help fight cervical cancer
0	a compound in breast milk has been found to destroy many skin warts raising it might prove against cervical cancer and other lethal diseases caused by the same virus	milk may fight cervical
0	a compound in breast milk has been to destroy many skin warts raising hopes it also might prove effective against cervical and other lethal caused by same virus	breast milk may help fight cervical
0	a compound in breast milk has been destroy many skin warts raising hopes it also might prove effective against cervical cancer and other lethal diseases caused by the same virus	breast milk may help fight cervical cancer
0	a compound in breast milk has been found destroy many skin warts raising it also might prove effective against cancer and other diseases caused by the same virus	breast milk may help fight cancer
0	a compound in breast milk has been found to destroy many skin warts raising hopes it also might prove effective against cervical cancer and other lethal diseases caused by the same virus	breast milk may help fight cervical cancer
0	a compound in breast milk has been found to destroy many skin warts raising hopes it also might prove effective against cervical cancer and other lethal diseases caused by the same virus	breast milk may help fight cervical cancer
0	a compound in breast milk has been found to destroy many skin warts raising hopes it also might prove effective against cervical cancer and other lethal diseases caused by the same virus	breast milk may help fight cervical cancer
0	a compound in breast milk has been found to destroy many skin warts raising hopes it also might prove effective against cervical cancer and other lethal diseases caused by the same virus	breast milk may help fight cervical cancer
0	a compound in breast milk has been found to destroy many skin warts raising hopes it also might prove effective against cervical cancer and other lethal diseases caused by the same virus	breast milk may help fight cervical cancer
0	a compound in breast milk has been found to destroy many skin warts raising hopes it also might prove effective against cervical cancer and other lethal diseases caused by the same virus	breast milk may help fight cervical cancer
0	a compound in breast milk has been found to destroy many skin warts raising hopes it also might prove effective against cervical cancer and other lethal diseases caused by the same virus	breast milk may help fight cervical cancer
0	a compound in breast milk has been found to destroy many skin warts raising hopes it also might prove effective against cervical cancer and other lethal diseases caused by the same virus	breast milk may help fight cervical cancer
0	a compound in breast milk has been found to destroy many skin warts raising hopes it also might prove effective against cervical cancer and other lethal diseases caused by the same virus	breast milk may help fight cervical cancer
0	a compound in breast milk has been found to destroy many skin warts raising hopes it also might prove effective against cervical cancer and other lethal diseases caused by the same virus	breast milk may help fight cervical cancer
0	a compound in breast milk has been found to destroy many skin warts raising hopes it also might prove effective against cervical cancer and other lethal diseases caused by the same virus	breast milk may help fight cervical cancer
0	a compound in breast milk has been found to destroy many skin warts raising hopes it also might prove effective against cervical cancer and other lethal diseases caused by the same virus	breast milk may help fight cervical cancer
0	a compound in breast milk has been found to destroy many skin warts raising hopes it also might prove effective against cervical cancer and other lethal diseases caused by the same virus	breast milk may help fight cervical cancer
0	a compound in breast milk has been found to destroy many skin warts raising hopes it also might prove effective against cervical cancer and other lethal diseases caused by the same virus	breast milk may help fight cervical cancer
0	a compound in breast milk has been found to destroy many skin warts raising hopes it also might prove effective against cervical cancer and other lethal diseases caused by the same virus	breast milk may help fight cervical cancer
0	a compound in breast milk has been found to destroy many skin warts raising hopes it also might prove effective against cervical cancer and other lethal diseases caused by the same virus	breast milk may help fight cervical cancer
0	a compound in breast milk has been found to destroy many skin warts raising hopes it also might prove effective against cervical cancer and other lethal diseases caused by the same virus	breast milk may help fight cervical cancer
0	a compound in breast milk has been found to destroy many skin warts raising hopes it also might prove effective against cervical cancer and other lethal diseases caused by the same virus	breast milk may help fight cervical cancer
0	a compound in breast milk has been found to destroy many skin warts raising hopes it also might prove effective against cervical cancer and other lethal diseases caused by the same virus	breast milk may help fight cervical cancer
0	a compound in breast milk has been found to destroy many skin warts raising hopes it also might prove effective against cervical cancer and other lethal diseases caused by the same virus	breast milk may help fight cervical cancer
0	a compound in breast milk has been found to destroy many skin warts raising hopes it also might prove effective against cervical cancer and other lethal diseases caused by the same virus	breast milk may help fight cervical cancer
0	a compound in breast milk has been found to destroy many skin warts raising hopes it also might prove effective against cervical cancer and other lethal diseases caused by the same virus	breast milk may help fight cervical cancer
0	a compound in breast milk has been found to destroy many skin warts raising hopes it also might prove effective against cervical cancer and other lethal diseases caused by the same virus	breast milk may help fight cervical cancer
1	The plan was released by Mr Dean on behalf of the Secretary of Health and Human Services, Tommy Thompson, still recovering from a recent accident, at a Secretarial Summit on Health Information Technology that was attended by many of the nation's leaders in electronic health records.	Mr Dean is the Secretary of Health and Human Services.
1	the plan was released by mr on behalf of the secretary of health and human services tommy thompson still recovering from a accident at a secretarial summit on health information technology that was attended by many of the nations leaders in electronic health records	mr dean is the secretary of health and human services
1	the plan was released by mr dean on behalf of the secretary of and human services tommy thompson still recovering from a recent accident at a secretarial summit on health information that was attended by many of the nations leaders in electronic health records	mr dean is the secretary of health and human services
1	the plan was released by mr dean behalf of the of health human services tommy thompson recovering from a recent accident at a secretarial summit on health that attended by many of the nations leaders in electronic records	mr dean is the secretary of health and human services
1	the plan was released mr dean on behalf of the secretary of health and human services tommy thompson still recovering from a accident at a secretarial summit on health information technology that was attended by many of the nations leaders in electronic health records	mr dean is the secretary of health and human services
1	the plan released by mr dean on behalf of the secretary health and human services tommy thompson still from a recent accident a secretarial summit on health information technology that was by many the nations leaders in electronic health records	dean is the secretary of health and human
1	the plan released by mr dean on behalf secretary of health and human services tommy thompson still recovering from a recent accident at a summit health information technology that was attended by many the nations in electronic health records	dean is secretary of health and human services
1	the was released by mr dean on behalf of the secretary of health and human services tommy thompson recovering from a recent accident at a summit on health information technology that was attended by many of the nations leaders in electronic health records	mr dean is the secretary of health and human services
1	the plan was released by mr dean on behalf of the secretary of health and human tommy thompson from a secretarial summit on health information technology was attended by many of the nations leaders in electronic records	mr dean is the secretary of health and human services
1	the plan released by mr dean on behalf of the secretary of health and human services tommy thompson still recovering a recent accident at a secretarial summit on health information technology that was attended many of the nations leaders in electronic health records	mr dean is the secretary of health and human services
1	the plan was released by mr dean on behalf of the secretary of health and human services tommy thompson still recovering from a recent accident at a secretarial summit on health information technology that was attended by many of the nations leaders in electronic health records	mr dean is the secretary of health and human services
1	the plan was released by mr dean on behalf of the secretary of health and human services tommy thompson still recovering from a recent accident at a secretarial summit on health information technology that was attended by many of the nations leaders in electronic health records	mr dean is the secretary of health and human services
1	the plan was released by mr dean on behalf of the secretary of health and human services tommy thompson still recovering from a recent accident at a secretarial summit on health information technology that was attended by many of the nations leaders in electronic health records	mr dean is the secretary of health and human services
1	the plan was released by mr dean on behalf of the secretary of health and human services tommy thompson still recovering from a recent accident at a secretarial summit on health information technology that was attended by many of the nations leaders in electronic health records	mr dean is the secretary of health and human services
1	the plan was released by mr dean on behalf of the secretary of health and human services tommy thompson still recovering from a recent accident at a secretarial summit on health information technology that was attended by many of the nations leaders in electronic health records	mr dean is the secretary of health and human services
1	the plan was released by mr dean on behalf of the secretary of health and human services tommy thompson still recovering from a recent accident at a secretarial summit on health information technology that was attended by many of the nations leaders in electronic health records	mr dean is the secretary of health and human services
1	the plan was released by mr dean on behalf of the secretary of health and human services tommy thompson still recovering from a recent accident at a secretarial summit on health information technology that was attended by many of the nations leaders in electronic health records	mr dean is the secretary of health and human services
1	the plan was released by mr dean on behalf of the secretary of health and human services tommy thompson still recovering from a recent accident at a secretarial summit on health information technology that was attended by many of the nations leaders in electronic health records	mr dean is the secretary of health and human services
1	the plan was released by mr dean on behalf of the secretary of health and human services tommy thompson still recovering from a recent accident at a secretarial summit on health information technology that was attended by many of the nations leaders in electronic health records	mr dean is the secretary of health and human services
1	the plan was released by mr dean on behalf of the secretary of health and human services tommy thompson still recovering from a recent accident at a secretarial summit on health information technology that was attended by many of the nations leaders in electronic health records	mr dean is the secretary of health and human services
1	the plan was released by mr dean on behalf of the secretary of health and human services tommy thompson still recovering from a recent accident at a secretarial summit on health information technology that was attended by many of the nations leaders in electronic health records	mr dean is the secretary of health and human services
1	the plan was released by mr dean on behalf of the secretary of health and human services tommy thompson still recovering from a recent accident at a secretarial summit on health information technology that was attended by many of the nations leaders in electronic health records	mr dean is the secretary of health and human services
1	the plan was released by mr dean on behalf of the secretary of health and human services tommy thompson still recovering from a recent accident at a secretarial summit on health information technology that was attended by many of the nations leaders in electronic health records	mr dean is the secretary of health and human services
1	the plan was released by mr dean on behalf of the secretary of health and human services tommy thompson still recovering from a recent accident at a secretarial summit on health information technology that was attended by many of the nations leaders in electronic health records	mr dean is the secretary of health and human services
1	the plan was released by mr dean on behalf of the secretary of health and human services tommy thompson still recovering from a recent accident at a secretarial summit on health information technology that was attended by many of the nations leaders in electronic health records	mr dean is the secretary of health and human services
1	the plan was released by mr dean on behalf of the secretary of health and human services tommy thompson still recovering from a recent accident at a secretarial summit on health information technology that was attended by many of the nations leaders in electronic health records	mr dean is the secretary of health and human services
1	the plan was released by mr dean on behalf of the secretary of health and human services tommy thompson still recovering from a recent accident at a secretarial summit on health information technology that was attended by many of the nations leaders in electronic health records	mr dean is the secretary of health and human services
1	the plan was released by mr dean on behalf of the secretary of health and human services tommy thompson still recovering from a recent accident at a secretarial summit on health information technology that was attended by many of the nations leaders in electronic health records	mr dean is the secretary of health and human services
1	the plan was released by mr dean on behalf of the secretary of health and human services tommy thompson still recovering from a recent accident at a secretarial summit on health information technology that was attended by many of the nations leaders in electronic health records	mr dean is the secretary of health and human services
1	the plan was released by mr dean on behalf of the secretary of health and human services tommy thompson still recovering from a recent accident at a secretarial summit on health information technology that was attended by many of the nations leaders in electronic health records	mr dean is the secretary of health and human services
1	the plan was released by mr dean on behalf of the secretary of health and human services tommy thompson still recovering from a recent accident at a secretarial summit on health information technology that was attended by many of the nations leaders in electronic health records	mr dean is the secretary of health and human services
1	the plan was released by mr dean on behalf of the secretary of health and human services tommy thompson still recovering from a recent accident at a secretarial summit on health information technology that was attended by many of the nations leaders in electronic health records	mr dean is the secretary of health and human services
1	the plan was released by mr dean on behalf of the secretary of health and human services tommy thompson still recovering from a recent accident at a secretarial summit on health information technology that was attended by many of the nations leaders in electronic health records	mr dean is the secretary of health and human services
0	Alice Cooper, a founder of the shock rock genre, and infamous for his gory stage shows, is setting up a Christian center for at-risk youths in Phoenix. Cooper, who has been a born again Christian for over 20 years, has already raised US$2 million for the center via his charity, the Solid Rock Foundation, founded by Cooper in 1995. "The Rock", as the center will be called, is expected to cost $7.3…	Alice Cooper is a Christian.
0	alice cooper a founder of the shock rock genre and infamous for his stage shows is setting up a christian for at risk youths in phoenix cooper who has been born christian for over years already raised us million for the center via his charity the solid rock foundation founded cooper in the rock as the center will be called expected to cost million and cooper hopes that construction work will on t…	alice cooper is a christian
0	alice cooper founder of the shock rock genre and infamous for his gory stage shows is setting up a christian center for at youths in phoenix cooper who has been a born christian for over years has already raised us million for the center via the rock foundation founded by the rock as the center will be called expected to cost million and cooper hopes that construction work will begin on the site …	alice cooper is a christian
0	alice cooper a founder of the rock genre and infamous for his gory stage shows is a christian center for at risk youths in phoenix cooper who been a born again for over years has already raised us million the center via his charity the solid rock foundation founded by cooper in the rock as center be called is expected to cost million and cooper hopes that construction work will begin on the site …	alice cooper is a christian
0	alice cooper a founder of the shock rock genre and infamous for gory stage shows is up a christian center for risk youths in phoenix cooper who has been a born again christian for over already raised us million for the via his charity the solid rock foundation founded by cooper in the rock as the center will be called is expected to cost million and cooper that construction work will begin the si…	alice cooper is a christian
0	alice cooper a founder of the shock rock genre and infamous for his stage shows is setting up a christian center for at risk youths in phoenix cooper who been a born again christian for over years has already raised us for the via his charity the rock foundation founded by cooper in the rock as the center will be called is expected to cost million and cooper hopes that construction work will begi…	alice cooper is a christian
0	alice cooper a founder of the shock genre and infamous his gory stage shows is up a christian center for at risk youths phoenix cooper who has been a born again christian for over years has already raised us million for the center his charity the solid rock foundation founded by cooper in the rock as the center will called is expected to million and cooper hopes construction work will begin on th…	alice is a christian
0	alice a founder of the rock and infamous for his gory stage shows setting a christian center for at risk youths in phoenix cooper who has been born christian for over years has raised us million for the center via his the solid rock foundation by cooper in the rock as the center will be called is to cost million and cooper that construction work will on the site currently a grassy area near the g…	alice cooper is a christian
0	alice cooper a founder of the shock rock genre and infamous for his gory stage shows is setting up a christian center for at risk youths in phoenix cooper who has been a born again for over years has already us million for the center via his charity solid rock foundation founded by cooper in the rock the center will called is expected to cost million and cooper hopes construction will begin on th…	alice cooper is a christian
0	alice cooper founder of the shock rock genre and infamous for his gory is setting a christian center risk youths in phoenix cooper who has been a born again christian for years has already raised us for the center via his charity the solid rock foundation founded by cooper in the rock as the center will be called is expected to cost million and cooper hopes that construction work will begin on th…	alice cooper is a christian
0	alice cooper a founder of the shock rock genre and infamous for his gory stage shows is setting up a christian center for at risk youths in phoenix cooper who has been a born again christian for over years has already raised us million for the center via his charity the solid rock foundation founded by cooper in the rock as the center will be called is expected to cost million and cooper hopes th…	alice cooper is a christian
0	alice cooper a founder of the shock rock genre and infamous for his gory stage shows is setting up a christian center for at risk youths in phoenix cooper who has been a born again christian for over years has already raised us million for the center via his charity the solid rock foundation founded by cooper in the rock as the center will be called is expected to cost million and cooper hopes th…	alice cooper is a christian
0	alice cooper a founder of the shock rock genre and infamous for his gory stage shows is setting up a christian center for at risk youths in phoenix cooper who has been a born again christian for over years has already raised us million for the center via his charity the solid rock foundation founded by cooper in the rock as the center will be called is expected to cost million and cooper hopes th…	alice cooper is a christian
0	alice cooper a founder of the shock rock genre and infamous for his gory stage shows is setting up a christian center for at risk youths in phoenix cooper who has been a born again christian for over years has already raised us million for the center via his charity the solid rock foundation founded by cooper in the rock as the center will be called is expected to cost million and cooper hopes th…	alice cooper is a christian
0	alice cooper a founder of the shock rock genre and infamous for his gory stage shows is setting up a christian center for at risk youths in phoenix cooper who has been a born again christian for over years has already raised us million for the center via his charity the solid rock foundation founded by cooper in the rock as the center will be called is expected to cost million and cooper hopes th…	alice cooper is a christian
0	alice cooper a founder of the shock rock genre and infamous for his gory stage shows is setting up a christian center for at risk youths in phoenix cooper who has been a born again christian for over years has already raised us million for the center via his charity the solid rock foundation founded by cooper in the rock as the center will be called is expected to cost million and cooper hopes th…	alice cooper is a christian
0	alice cooper a founder of the shock rock genre and infamous for his gory stage shows is setting up a christian center for at risk youths in phoenix cooper who has been a born again christian for over years has already raised us million for the center via his charity the solid rock foundation founded by cooper in the rock as the center will be called is expected to cost million and cooper hopes th…	alice cooper is a christian
0	alice cooper a founder of the shock rock genre and infamous for his gory stage shows is setting up a christian center for at risk youths in phoenix cooper who has been a born again christian for over years has already raised us million for the center via his charity the solid rock foundation founded by cooper in the rock as the center will be called is expected to cost million and cooper hopes th…	alice cooper is a christian
0	alice cooper a founder of the shock rock genre and infamous for his gory stage shows is setting up a christian center for at risk youths in phoenix cooper who has been a born again christian for over years has already raised us million for the center via his charity the solid rock foundation founded by cooper in the rock as the center will be called is expected to cost million and cooper hopes th…	alice cooper is a christian
0	alice cooper a founder of the shock rock genre and infamous for his gory stage shows is setting up a christian center for at risk youths in phoenix cooper who has been a born again christian for over years has already raised us million for the center via his charity the solid rock foundation founded by cooper in the rock as the center will be called is expected to cost million and cooper hopes th…	alice cooper is a christian
0	alice cooper a founder of the shock rock genre and infamous for his gory stage shows is setting up a christian center for at risk youths in phoenix cooper who has been a born again christian for over years has already raised us million for the center via his charity the solid rock foundation founded by cooper in the rock as the center will be called is expected to cost million and cooper hopes th…	alice cooper is a christian
0	alice cooper a founder of the shock rock genre and infamous for his gory stage shows is setting up a christian center for at risk youths in phoenix cooper who has been a born again christian for over years has already raised us million for the center via his charity the solid rock foundation founded by cooper in the rock as the center will be called is expected to cost million and cooper hopes th…	alice cooper is a christian
0	alice cooper a founder of the shock rock genre and infamous for his gory stage shows is setting up a christian center for at risk youths in phoenix cooper who has been a born again christian for over years has already raised us million for the center via his charity the solid rock foundation founded by cooper in the rock as the center will be called is expected to cost million and cooper hopes th…	alice cooper is a christian
0	alice cooper a founder of the shock rock genre and infamous for his gory stage shows is setting up a christian center for at risk youths in phoenix cooper who has been a born again christian for over years has already raised us million for the center via his charity the solid rock foundation founded by cooper in the rock as the center will be called is expected to cost million and cooper hopes th…	alice cooper is a christian
0	alice cooper a founder of the shock rock genre and infamous for his gory stage shows is setting up a christian center for at risk youths in phoenix cooper who has been a born again christian for over years has already raised us million for the center via his charity the solid rock foundation founded by cooper in the rock as the center will be called is expected to cost million and cooper hopes th…	alice cooper is a christian
0	alice cooper a founder of the shock rock genre and infamous for his gory stage shows is setting up a christian center for at risk youths in phoenix cooper who has been a born again christian for over years has already raised us million for the center via his charity the solid rock foundation founded by cooper in the rock as the center will be called is expected to cost million and cooper hopes th…	alice cooper is a christian
0	alice cooper a founder of the shock rock genre and infamous for his gory stage shows is setting up a christian center for at risk youths in phoenix cooper who has been a born again christian for over years has already raised us million for the center via his charity the solid rock foundation founded by cooper in the rock as the center will be called is expected to cost million and cooper hopes th…	alice cooper is a christian
[truncated: 7,728 more rows]
