# Supplementary material for: STTA: enhanced text classification via selective test-time augmentation
Source: PeerJ Comput Sci. 2023 Dec 19;9:e1757. doi: 10.7717/peerj-cs.1757 (PMC10773867; doi:10.7717/peerj-cs.1757)
Supplement: Supplemental Information 7 — The RTE dataset is a commonly used natural language inference task dataset used to evaluate the performance of a model in inference tasks (judging whether it is correct based on given premises and assumptions). [file peerj-cs-09-1757-s007.zip › tta_ri_0.1_1+32_test.csv]

label	text1	text2
1	Dana Reeve, the widow of the actor Christopher Reeve, has died of lung cancer at age 44, according to the Christopher Reeve Foundation.	Christopher Reeve had an accident.
1	dana reeve the widow of the actor saint christopher christopher reeve has died of lung cancer at age according to the christopher reeve danu foundation	christopher reeve fortuity had an accident
1	dana reeve the widow allot of the actor christopher reeve has died feature of lung cancer at age according to the christopher reeve foundation	christopher reeve had an fortuity accident
1	dana reeve the widow of the fundament actor christopher reeve has died of lung cancer widow woman at age according to the christopher reeve foundation	christopher reeve had feature an accident
1	dana reeve the widow of the actor christopher player reeve has died of lung atomic number cancer at age according to the christopher reeve foundation	christopher reeve had an fortuity accident
1	dana reeve the widow of the actor christopher reeve has died of lung cancer at age according perish to the christopher reeve fundament foundation	christopher reeve saint christopher had an accident
1	dana reeve the widow of long time the actor christopher reeve has died of lung cancer at age according feature to the christopher reeve foundation	christopher reeve feature had an accident
1	dana reeve the widow of the actor christopher reeve has died of lung danu cancer at age widow woman according to the christopher reeve foundation	christopher reeve had an saint christopher accident
1	dana reeve the widow of the actor christopher perish reeve feature has died of lung cancer at age according to the christopher reeve foundation	christopher reeve had fortuity an accident
1	dana reeve the allot widow of the actor christopher reeve has died of lung cancer at age danu according to the christopher reeve foundation	saint christopher christopher reeve had an accident
1	dana reeve the widow of the actor christopher reeve has died of lung cancer at age according to the christopher reeve foundation	christopher reeve had an accident
1	dana reeve the widow of the actor christopher reeve has died of lung cancer at age according to the christopher reeve foundation	christopher reeve had an accident
1	dana reeve the widow of the actor christopher reeve has died of lung cancer at age according to the christopher reeve foundation	christopher reeve had an accident
1	dana reeve the widow of the actor christopher reeve has died of lung cancer at age according to the christopher reeve foundation	christopher reeve had an accident
1	dana reeve the widow of the actor christopher reeve has died of lung cancer at age according to the christopher reeve foundation	christopher reeve had an accident
1	dana reeve the widow of the actor christopher reeve has died of lung cancer at age according to the christopher reeve foundation	christopher reeve had an accident
1	dana reeve the widow of the actor christopher reeve has died of lung cancer at age according to the christopher reeve foundation	christopher reeve had an accident
1	dana reeve the widow of the actor christopher reeve has died of lung cancer at age according to the christopher reeve foundation	christopher reeve had an accident
1	dana reeve the widow of the actor christopher reeve has died of lung cancer at age according to the christopher reeve foundation	christopher reeve had an accident
1	dana reeve the widow of the actor christopher reeve has died of lung cancer at age according to the christopher reeve foundation	christopher reeve had an accident
1	dana reeve the widow of the actor christopher reeve has died of lung cancer at age according to the christopher reeve foundation	christopher reeve had an accident
1	dana reeve the widow of the actor christopher reeve has died of lung cancer at age according to the christopher reeve foundation	christopher reeve had an accident
1	dana reeve the widow of the actor christopher reeve has died of lung cancer at age according to the christopher reeve foundation	christopher reeve had an accident
1	dana reeve the widow of the actor christopher reeve has died of lung cancer at age according to the christopher reeve foundation	christopher reeve had an accident
1	dana reeve the widow of the actor christopher reeve has died of lung cancer at age according to the christopher reeve foundation	christopher reeve had an accident
1	dana reeve the widow of the actor christopher reeve has died of lung cancer at age according to the christopher reeve foundation	christopher reeve had an accident
1	dana reeve the widow of the actor christopher reeve has died of lung cancer at age according to the christopher reeve foundation	christopher reeve had an accident
1	dana reeve the widow of the actor christopher reeve has died of lung cancer at age according to the christopher reeve foundation	christopher reeve had an accident
1	dana reeve the widow of the actor christopher reeve has died of lung cancer at age according to the christopher reeve foundation	christopher reeve had an accident
1	dana reeve the widow of the actor christopher reeve has died of lung cancer at age according to the christopher reeve foundation	christopher reeve had an accident
1	dana reeve the widow of the actor christopher reeve has died of lung cancer at age according to the christopher reeve foundation	christopher reeve had an accident
1	dana reeve the widow of the actor christopher reeve has died of lung cancer at age according to the christopher reeve foundation	christopher reeve had an accident
1	dana reeve the widow of the actor christopher reeve has died of lung cancer at age according to the christopher reeve foundation	christopher reeve had an accident
0	Yet, we now are discovering that antibiotics are losing their effectiveness against illness. Disease-causing bacteria are mutating faster than we can come up with new antibiotics to fight the new variations.	Bacteria is winning the war against antibiotics.
0	yet we now are discovering that antibiotics are losing their effectiveness against illness disease causing bacteria magnetic declination are mutating faster than we find can come up with new antibiotics to fight issue forth the new variations	state of war bacteria is winning the war against antibiotics
0	yet upwardly we now bacterium are discovering that antibiotics are losing their effectiveness against illness disease causing bacteria are give the sack mutating faster than we can come up with new antibiotics to fight the new variations	bacteria bacterium is winning the war against antibiotics
0	yet we now are discovering agitate that antibiotics are losing novel their effectiveness against malady illness disease causing bacteria are mutating faster than we can come up with new antibiotics to fight the new variations	bacteria is winning the antibiotic war against antibiotics
0	yet we now are discovering that antibiotics are losing their effectiveness against illness disease causing bacteria are nowadays mutating faster than we can follow come up with new antibiotics to fight follow the new variations	bacteria is state of war winning the war against antibiotics
0	yet bacterium we now are discovering that antibiotics are losing their effectiveness against illness disease bacterium causing bacteria are mutating faster than we can come up with new antibiotics strength to fight the new variations	bacteria is winning the war state of war against antibiotics
0	novel yet we find now are discovering that antibiotics new are losing their effectiveness against illness disease causing bacteria are mutating faster than we can come up with new antibiotics to fight the new variations	bacteria is winning the follow war against antibiotics
0	yet we now are discovering strength that antibiotics are losing their effectiveness against illness disease novel causing bacteria are mutating faster than we issue forth can come up with new antibiotics to fight the new variations	bacteria is winning the war against antibiotic antibiotics
0	yet we now are follow discovering that antibiotics are losing bacterium their effectiveness against illness disease causing bacteria are mutating faster than we can come up with new suffer antibiotics to fight the new variations	bacteria bacterium is winning the war against antibiotics
0	yet malady we now are follow discovering that antibiotics are losing their effectiveness against illness disease causing bacteria are mutating faster than we can malady come up with new antibiotics to fight the new variations	bacteria is winning the state of war war against antibiotics
0	yet we now are discovering that antibiotics are losing their effectiveness against illness disease causing bacteria are mutating faster than we can come up with new antibiotics to fight the new variations	bacteria is winning the war against antibiotics
0	yet we now are discovering that antibiotics are losing their effectiveness against illness disease causing bacteria are mutating faster than we can come up with new antibiotics to fight the new variations	bacteria is winning the war against antibiotics
0	yet we now are discovering that antibiotics are losing their effectiveness against illness disease causing bacteria are mutating faster than we can come up with new antibiotics to fight the new variations	bacteria is winning the war against antibiotics
0	yet we now are discovering that antibiotics are losing their effectiveness against illness disease causing bacteria are mutating faster than we can come up with new antibiotics to fight the new variations	bacteria is winning the war against antibiotics
0	yet we now are discovering that antibiotics are losing their effectiveness against illness disease causing bacteria are mutating faster than we can come up with new antibiotics to fight the new variations	bacteria is winning the war against antibiotics
0	yet we now are discovering that antibiotics are losing their effectiveness against illness disease causing bacteria are mutating faster than we can come up with new antibiotics to fight the new variations	bacteria is winning the war against antibiotics
0	yet we now are discovering that antibiotics are losing their effectiveness against illness disease causing bacteria are mutating faster than we can come up with new antibiotics to fight the new variations	bacteria is winning the war against antibiotics
0	yet we now are discovering that antibiotics are losing their effectiveness against illness disease causing bacteria are mutating faster than we can come up with new antibiotics to fight the new variations	bacteria is winning the war against antibiotics
0	yet we now are discovering that antibiotics are losing their effectiveness against illness disease causing bacteria are mutating faster than we can come up with new antibiotics to fight the new variations	bacteria is winning the war against antibiotics
0	yet we now are discovering that antibiotics are losing their effectiveness against illness disease causing bacteria are mutating faster than we can come up with new antibiotics to fight the new variations	bacteria is winning the war against antibiotics
0	yet we now are discovering that antibiotics are losing their effectiveness against illness disease causing bacteria are mutating faster than we can come up with new antibiotics to fight the new variations	bacteria is winning the war against antibiotics
0	yet we now are discovering that antibiotics are losing their effectiveness against illness disease causing bacteria are mutating faster than we can come up with new antibiotics to fight the new variations	bacteria is winning the war against antibiotics
0	yet we now are discovering that antibiotics are losing their effectiveness against illness disease causing bacteria are mutating faster than we can come up with new antibiotics to fight the new variations	bacteria is winning the war against antibiotics
0	yet we now are discovering that antibiotics are losing their effectiveness against illness disease causing bacteria are mutating faster than we can come up with new antibiotics to fight the new variations	bacteria is winning the war against antibiotics
0	yet we now are discovering that antibiotics are losing their effectiveness against illness disease causing bacteria are mutating faster than we can come up with new antibiotics to fight the new variations	bacteria is winning the war against antibiotics
0	yet we now are discovering that antibiotics are losing their effectiveness against illness disease causing bacteria are mutating faster than we can come up with new antibiotics to fight the new variations	bacteria is winning the war against antibiotics
0	yet we now are discovering that antibiotics are losing their effectiveness against illness disease causing bacteria are mutating faster than we can come up with new antibiotics to fight the new variations	bacteria is winning the war against antibiotics
0	yet we now are discovering that antibiotics are losing their effectiveness against illness disease causing bacteria are mutating faster than we can come up with new antibiotics to fight the new variations	bacteria is winning the war against antibiotics
0	yet we now are discovering that antibiotics are losing their effectiveness against illness disease causing bacteria are mutating faster than we can come up with new antibiotics to fight the new variations	bacteria is winning the war against antibiotics
0	yet we now are discovering that antibiotics are losing their effectiveness against illness disease causing bacteria are mutating faster than we can come up with new antibiotics to fight the new variations	bacteria is winning the war against antibiotics
0	yet we now are discovering that antibiotics are losing their effectiveness against illness disease causing bacteria are mutating faster than we can come up with new antibiotics to fight the new variations	bacteria is winning the war against antibiotics
0	yet we now are discovering that antibiotics are losing their effectiveness against illness disease causing bacteria are mutating faster than we can come up with new antibiotics to fight the new variations	bacteria is winning the war against antibiotics
0	yet we now are discovering that antibiotics are losing their effectiveness against illness disease causing bacteria are mutating faster than we can come up with new antibiotics to fight the new variations	bacteria is winning the war against antibiotics
1	Cairo is now home to some 15 million people - a burgeoning population that produces approximately 10,000 tonnes of rubbish per day, putting an enormous strain on public services. In the past 10 years, the government has tried hard to encourage private investment in the refuse sector, but some estimate 4,000 tonnes of waste is left behind every day, festering in the heat as it waits for someone to…	15 million tonnes of rubbish are produced daily in Cairo.
1	cairo is now home to northerly some million tripe people a burgeoning population that produces approximately tonnes of rubbish per day putting an enormous strain on public services in the past years the government robert william service has tried hard to encourage private world investment in the or so refuse sector but some vicinity estimate tonnes of waste is left punishing capital of egypt behi…	million tonnes capital of egypt of rubbish are produced daily in cairo
1	cairo is now home to some million people a burgeoning population that produces approximately tonnes of rubbish per day clarence day putting an enormous strain on public services in the past years the government has tried hard to encourage private investment in the refuse sector but some pass up clarence day estimate tonnes of waste is left behind every day festering in the heat northerly as it fo…	million tonnes of rubbish are grow produced daily in cairo
1	cairo is now home to victimised some million people a burgeoning or so population that produces approximately region tonnes of rubbish per day putting an enormous strain on public services in the past years the world world government has tried hard to encourage private investment in the refuse sector but antiophthalmic factor some estimate tonnes of waste is left behind part every nowadays day fe…	million tonnes of rubbish are produced capital of egypt daily in cairo
1	cairo is now home to some robert william service million people a burgeoning population that produces approximately tonnes of rubbish per day indiana putting an enormous strain on public services in the past years permissive waste the government has tried hard to encourage indiana private long time investment in the refuse sector but some estimate tonnes of waste is left behind every upwardly day…	million tonnes follow of rubbish are produced daily in cairo
1	cairo is now home to some million people a burgeoning population that capital of egypt produces approximately indiana tonnes of rubbish punishing per day putting put an enormous strain on public services in the past years the government has tried hard to encourage private investment tremendous in the refuse sector unexpended but some estimate tonnes of waste is left behind every day festering in …	million follow tonnes of rubbish are produced daily in cairo
1	cairo is now home to some million people a follow burgeoning population that produces approximately tonnes of rubbish per day putting an enormous strain on public capital of egypt services in the past years the government has have tried hard to encourage long time private investment in the refuse sector but some estimate tonnes of waste is left indiana behind trash dump every day festering in the…	million tonnes metric ton of rubbish are produced daily in cairo
1	cairo is now home to some million people a burgeoning population that produces approximately tonnes of information technology rubbish per day putting an enormous strain on public services in the past years the government investing follow has world tried hard to encourage private investment in the refuse sector but some estimate tonnes of indiana waste is tripe left behind every day festering in t…	million tonnes of rubbish are produced daily in cairo
1	cairo is now home to some million people a burgeoning population that produces approximately tonnes of rubbish per day putting an enormous strain antiophthalmic factor on public services in robert william service the past unclutter years the government has tried hard to encourage private investment in the northerly refuse or so sector but some estimate permissive waste tonnes of waste is left beh…	million tonnes of rubbish are produced daily day to day in cairo
1	cairo is now home to some million people a burgeoning population that produces approximately tonnes game unclutter of burgeon rubbish per day putting an enormous strain on public services in the past years the government has tried hard to encourage private investment in the refuse sector but world some estimate tonnes of waste is left behind every indiana day promote dominion festering in the hea…	million tonnes of rubbish are produced daily in capital of egypt cairo
1	cairo is now home to some million people a burgeoning population that produces approximately tonnes of rubbish per day putting an enormous strain on public services in the past years the government has tried hard to encourage private investment in the refuse sector but some estimate tonnes of waste is left behind every day festering in the heat as it waits for someone to clear it up it is often t…	million tonnes of rubbish are produced daily in cairo
1	cairo is now home to some million people a burgeoning population that produces approximately tonnes of rubbish per day putting an enormous strain on public services in the past years the government has tried hard to encourage private investment in the refuse sector but some estimate tonnes of waste is left behind every day festering in the heat as it waits for someone to clear it up it is often t…	million tonnes of rubbish are produced daily in cairo
1	cairo is now home to some million people a burgeoning population that produces approximately tonnes of rubbish per day putting an enormous strain on public services in the past years the government has tried hard to encourage private investment in the refuse sector but some estimate tonnes of waste is left behind every day festering in the heat as it waits for someone to clear it up it is often t…	million tonnes of rubbish are produced daily in cairo
1	cairo is now home to some million people a burgeoning population that produces approximately tonnes of rubbish per day putting an enormous strain on public services in the past years the government has tried hard to encourage private investment in the refuse sector but some estimate tonnes of waste is left behind every day festering in the heat as it waits for someone to clear it up it is often t…	million tonnes of rubbish are produced daily in cairo
1	cairo is now home to some million people a burgeoning population that produces approximately tonnes of rubbish per day putting an enormous strain on public services in the past years the government has tried hard to encourage private investment in the refuse sector but some estimate tonnes of waste is left behind every day festering in the heat as it waits for someone to clear it up it is often t…	million tonnes of rubbish are produced daily in cairo
1	cairo is now home to some million people a burgeoning population that produces approximately tonnes of rubbish per day putting an enormous strain on public services in the past years the government has tried hard to encourage private investment in the refuse sector but some estimate tonnes of waste is left behind every day festering in the heat as it waits for someone to clear it up it is often t…	million tonnes of rubbish are produced daily in cairo
1	cairo is now home to some million people a burgeoning population that produces approximately tonnes of rubbish per day putting an enormous strain on public services in the past years the government has tried hard to encourage private investment in the refuse sector but some estimate tonnes of waste is left behind every day festering in the heat as it waits for someone to clear it up it is often t…	million tonnes of rubbish are produced daily in cairo
1	cairo is now home to some million people a burgeoning population that produces approximately tonnes of rubbish per day putting an enormous strain on public services in the past years the government has tried hard to encourage private investment in the refuse sector but some estimate tonnes of waste is left behind every day festering in the heat as it waits for someone to clear it up it is often t…	million tonnes of rubbish are produced daily in cairo
1	cairo is now home to some million people a burgeoning population that produces approximately tonnes of rubbish per day putting an enormous strain on public services in the past years the government has tried hard to encourage private investment in the refuse sector but some estimate tonnes of waste is left behind every day festering in the heat as it waits for someone to clear it up it is often t…	million tonnes of rubbish are produced daily in cairo
1	cairo is now home to some million people a burgeoning population that produces approximately tonnes of rubbish per day putting an enormous strain on public services in the past years the government has tried hard to encourage private investment in the refuse sector but some estimate tonnes of waste is left behind every day festering in the heat as it waits for someone to clear it up it is often t…	million tonnes of rubbish are produced daily in cairo
1	cairo is now home to some million people a burgeoning population that produces approximately tonnes of rubbish per day putting an enormous strain on public services in the past years the government has tried hard to encourage private investment in the refuse sector but some estimate tonnes of waste is left behind every day festering in the heat as it waits for someone to clear it up it is often t…	million tonnes of rubbish are produced daily in cairo
1	cairo is now home to some million people a burgeoning population that produces approximately tonnes of rubbish per day putting an enormous strain on public services in the past years the government has tried hard to encourage private investment in the refuse sector but some estimate tonnes of waste is left behind every day festering in the heat as it waits for someone to clear it up it is often t…	million tonnes of rubbish are produced daily in cairo
1	cairo is now home to some million people a burgeoning population that produces approximately tonnes of rubbish per day putting an enormous strain on public services in the past years the government has tried hard to encourage private investment in the refuse sector but some estimate tonnes of waste is left behind every day festering in the heat as it waits for someone to clear it up it is often t…	million tonnes of rubbish are produced daily in cairo
1	cairo is now home to some million people a burgeoning population that produces approximately tonnes of rubbish per day putting an enormous strain on public services in the past years the government has tried hard to encourage private investment in the refuse sector but some estimate tonnes of waste is left behind every day festering in the heat as it waits for someone to clear it up it is often t…	million tonnes of rubbish are produced daily in cairo
1	cairo is now home to some million people a burgeoning population that produces approximately tonnes of rubbish per day putting an enormous strain on public services in the past years the government has tried hard to encourage private investment in the refuse sector but some estimate tonnes of waste is left behind every day festering in the heat as it waits for someone to clear it up it is often t…	million tonnes of rubbish are produced daily in cairo
1	cairo is now home to some million people a burgeoning population that produces approximately tonnes of rubbish per day putting an enormous strain on public services in the past years the government has tried hard to encourage private investment in the refuse sector but some estimate tonnes of waste is left behind every day festering in the heat as it waits for someone to clear it up it is often t…	million tonnes of rubbish are produced daily in cairo
1	cairo is now home to some million people a burgeoning population that produces approximately tonnes of rubbish per day putting an enormous strain on public services in the past years the government has tried hard to encourage private investment in the refuse sector but some estimate tonnes of waste is left behind every day festering in the heat as it waits for someone to clear it up it is often t…	million tonnes of rubbish are produced daily in cairo
1	cairo is now home to some million people a burgeoning population that produces approximately tonnes of rubbish per day putting an enormous strain on public services in the past years the government has tried hard to encourage private investment in the refuse sector but some estimate tonnes of waste is left behind every day festering in the heat as it waits for someone to clear it up it is often t…	million tonnes of rubbish are produced daily in cairo
1	cairo is now home to some million people a burgeoning population that produces approximately tonnes of rubbish per day putting an enormous strain on public services in the past years the government has tried hard to encourage private investment in the refuse sector but some estimate tonnes of waste is left behind every day festering in the heat as it waits for someone to clear it up it is often t…	million tonnes of rubbish are produced daily in cairo
1	cairo is now home to some million people a burgeoning population that produces approximately tonnes of rubbish per day putting an enormous strain on public services in the past years the government has tried hard to encourage private investment in the refuse sector but some estimate tonnes of waste is left behind every day festering in the heat as it waits for someone to clear it up it is often t…	million tonnes of rubbish are produced daily in cairo
1	cairo is now home to some million people a burgeoning population that produces approximately tonnes of rubbish per day putting an enormous strain on public services in the past years the government has tried hard to encourage private investment in the refuse sector but some estimate tonnes of waste is left behind every day festering in the heat as it waits for someone to clear it up it is often t…	million tonnes of rubbish are produced daily in cairo
1	cairo is now home to some million people a burgeoning population that produces approximately tonnes of rubbish per day putting an enormous strain on public services in the past years the government has tried hard to encourage private investment in the refuse sector but some estimate tonnes of waste is left behind every day festering in the heat as it waits for someone to clear it up it is often t…	million tonnes of rubbish are produced daily in cairo
1	cairo is now home to some million people a burgeoning population that produces approximately tonnes of rubbish per day putting an enormous strain on public services in the past years the government has tried hard to encourage private investment in the refuse sector but some estimate tonnes of waste is left behind every day festering in the heat as it waits for someone to clear it up it is often t…	million tonnes of rubbish are produced daily in cairo
1	The Amish community in Pennsylvania, which numbers about 55,000, lives an agrarian lifestyle, shunning technological advances like electricity and automobiles. And many say their insular lifestyle gives them a sense that they are protected from the violence of American society. But as residents gathered near the school, some wearing traditional garb and arriving in horse-drawn buggies, they said …	Pennsylvania has the biggest Amish community in the U.S.
1	the amish community in pennsylvania world health organization which residential area numbers about lives an agrarian lifestyle shunning technological advances like electricity and automobiles and many say their insular lifestyle gives them a sense that they are protected from follow the violence of read american society but as residents gathered near the school some wearing traditional garb and a…	pennsylvania has the biggest amish feature community in the u s
1	the amish community in pennsylvania which numbers about lives an agrarian read lifestyle shunning technological advances like electricity and automobiles and many say their insular lifestyle gives them a sense that they are protected from the violence of american society but as residents gathered parochial baby near the school some wearing traditional garb fare and arriving in fierceness horse me…	pennsylvania has the biggest amish community in the penn u s
1	the amish indiana community in pennsylvania which numbers about live on lives an agrarian lifestyle shunning technological advances like gumption electricity and automobiles and many say their insular lifestyle gives them a sense that they are protected from the violence of american society but various as residents gathered near the school some wearing traditional garb and arriving in horse house…	pennsylvania southward has the biggest amish community in the u s
1	the amish community in pennsylvania which numbers about lives an agrarian eastern samoa lifestyle shunning technological advances like electricity and life automobiles american language and many say their insular lifestyle gives them a sense that they are protected from the violence of american society but as electrical energy residents gathered near the school some wearing traditional garb and a…	atomic number pennsylvania has the biggest amish community in the u s
1	the amish community in manufacturer pennsylvania which read numbers about lives follow follow an agrarian lifestyle shunning technological advances like electricity and clothe automobiles and many say their insular lifestyle gives them a sense that they are feature protected from the violence of american society but penn as indiana eastern samoa residents gathered near the school some wearing tra…	pennsylvania has the biggest amish penn community in the u s
1	the amish community in pennsylvania which numbers modus vivendi about lives an agrarian lifestyle shunning technological advances like burgeon forth shatter electricity and automobiles and many say their insular lifestyle gives them a sense that they are protected from mortal the violence of american society but electrical energy as residents gathered near the school some wearing traditional garb…	pennsylvania has indiana the biggest amish community in the u s
1	the amish community in pennsylvania which gumption numbers about lives an agrarian lifestyle shunning technological advances like electricity and automobiles and many say their insular have it away lifestyle gives them a sense that they are protected from the violence of american society but read eschew as aloofness residents gathered near the school some wearing traditional garb and arriving in …	pennsylvania has the biggest amish community in the u feature s
1	the amish community in pennsylvania which numbers about lives an agrarian lifestyle shunning technological advances like electricity and automobiles and many say their gumption insular lifestyle modus vivendi gives them a sense that they are protected from the violence of american society but as residents american language modus vivendi gathered near the school some wearing traditional garb and a…	pennsylvania has the penn biggest amish community in the u s
1	the amish community in technical pennsylvania which numbers about lives an agrarian lifestyle shunning technological advances like electricity and automobiles and many say their read insular lifestyle gives them a sense that they are protected from the violence of american society but as residents gathered near the ginger snap school some wearing traditional garb and arriving in horse drawn buggi…	pennsylvania has southward the biggest amish community in the u s
1	the amish community in pennsylvania which numbers about lives an agrarian lifestyle shunning technological advances like electricity and automobiles and many say their insular lifestyle gives them a sense that they are protected from the violence of american society but as residents gathered near the school some wearing traditional garb and arriving in horse drawn buggies they said that sense of …	pennsylvania has the biggest amish community in the u s
1	the amish community in pennsylvania which numbers about lives an agrarian lifestyle shunning technological advances like electricity and automobiles and many say their insular lifestyle gives them a sense that they are protected from the violence of american society but as residents gathered near the school some wearing traditional garb and arriving in horse drawn buggies they said that sense of …	pennsylvania has the biggest amish community in the u s
1	the amish community in pennsylvania which numbers about lives an agrarian lifestyle shunning technological advances like electricity and automobiles and many say their insular lifestyle gives them a sense that they are protected from the violence of american society but as residents gathered near the school some wearing traditional garb and arriving in horse drawn buggies they said that sense of …	pennsylvania has the biggest amish community in the u s
1	the amish community in pennsylvania which numbers about lives an agrarian lifestyle shunning technological advances like electricity and automobiles and many say their insular lifestyle gives them a sense that they are protected from the violence of american society but as residents gathered near the school some wearing traditional garb and arriving in horse drawn buggies they said that sense of …	pennsylvania has the biggest amish community in the u s
1	the amish community in pennsylvania which numbers about lives an agrarian lifestyle shunning technological advances like electricity and automobiles and many say their insular lifestyle gives them a sense that they are protected from the violence of american society but as residents gathered near the school some wearing traditional garb and arriving in horse drawn buggies they said that sense of …	pennsylvania has the biggest amish community in the u s
1	the amish community in pennsylvania which numbers about lives an agrarian lifestyle shunning technological advances like electricity and automobiles and many say their insular lifestyle gives them a sense that they are protected from the violence of american society but as residents gathered near the school some wearing traditional garb and arriving in horse drawn buggies they said that sense of …	pennsylvania has the biggest amish community in the u s
1	the amish community in pennsylvania which numbers about lives an agrarian lifestyle shunning technological advances like electricity and automobiles and many say their insular lifestyle gives them a sense that they are protected from the violence of american society but as residents gathered near the school some wearing traditional garb and arriving in horse drawn buggies they said that sense of …	pennsylvania has the biggest amish community in the u s
1	the amish community in pennsylvania which numbers about lives an agrarian lifestyle shunning technological advances like electricity and automobiles and many say their insular lifestyle gives them a sense that they are protected from the violence of american society but as residents gathered near the school some wearing traditional garb and arriving in horse drawn buggies they said that sense of …	pennsylvania has the biggest amish community in the u s
1	the amish community in pennsylvania which numbers about lives an agrarian lifestyle shunning technological advances like electricity and automobiles and many say their insular lifestyle gives them a sense that they are protected from the violence of american society but as residents gathered near the school some wearing traditional garb and arriving in horse drawn buggies they said that sense of …	pennsylvania has the biggest amish community in the u s
1	the amish community in pennsylvania which numbers about lives an agrarian lifestyle shunning technological advances like electricity and automobiles and many say their insular lifestyle gives them a sense that they are protected from the violence of american society but as residents gathered near the school some wearing traditional garb and arriving in horse drawn buggies they said that sense of …	pennsylvania has the biggest amish community in the u s
1	the amish community in pennsylvania which numbers about lives an agrarian lifestyle shunning technological advances like electricity and automobiles and many say their insular lifestyle gives them a sense that they are protected from the violence of american society but as residents gathered near the school some wearing traditional garb and arriving in horse drawn buggies they said that sense of …	pennsylvania has the biggest amish community in the u s
1	the amish community in pennsylvania which numbers about lives an agrarian lifestyle shunning technological advances like electricity and automobiles and many say their insular lifestyle gives them a sense that they are protected from the violence of american society but as residents gathered near the school some wearing traditional garb and arriving in horse drawn buggies they said that sense of …	pennsylvania has the biggest amish community in the u s
1	the amish community in pennsylvania which numbers about lives an agrarian lifestyle shunning technological advances like electricity and automobiles and many say their insular lifestyle gives them a sense that they are protected from the violence of american society but as residents gathered near the school some wearing traditional garb and arriving in horse drawn buggies they said that sense of …	pennsylvania has the biggest amish community in the u s
1	the amish community in pennsylvania which numbers about lives an agrarian lifestyle shunning technological advances like electricity and automobiles and many say their insular lifestyle gives them a sense that they are protected from the violence of american society but as residents gathered near the school some wearing traditional garb and arriving in horse drawn buggies they said that sense of …	pennsylvania has the biggest amish community in the u s
1	the amish community in pennsylvania which numbers about lives an agrarian lifestyle shunning technological advances like electricity and automobiles and many say their insular lifestyle gives them a sense that they are protected from the violence of american society but as residents gathered near the school some wearing traditional garb and arriving in horse drawn buggies they said that sense of …	pennsylvania has the biggest amish community in the u s
1	the amish community in pennsylvania which numbers about lives an agrarian lifestyle shunning technological advances like electricity and automobiles and many say their insular lifestyle gives them a sense that they are protected from the violence of american society but as residents gathered near the school some wearing traditional garb and arriving in horse drawn buggies they said that sense of …	pennsylvania has the biggest amish community in the u s
1	the amish community in pennsylvania which numbers about lives an agrarian lifestyle shunning technological advances like electricity and automobiles and many say their insular lifestyle gives them a sense that they are protected from the violence of american society but as residents gathered near the school some wearing traditional garb and arriving in horse drawn buggies they said that sense of …	pennsylvania has the biggest amish community in the u s
1	the amish community in pennsylvania which numbers about lives an agrarian lifestyle shunning technological advances like electricity and automobiles and many say their insular lifestyle gives them a sense that they are protected from the violence of american society but as residents gathered near the school some wearing traditional garb and arriving in horse drawn buggies they said that sense of …	pennsylvania has the biggest amish community in the u s
1	the amish community in pennsylvania which numbers about lives an agrarian lifestyle shunning technological advances like electricity and automobiles and many say their insular lifestyle gives them a sense that they are protected from the violence of american society but as residents gathered near the school some wearing traditional garb and arriving in horse drawn buggies they said that sense of …	pennsylvania has the biggest amish community in the u s
1	the amish community in pennsylvania which numbers about lives an agrarian lifestyle shunning technological advances like electricity and automobiles and many say their insular lifestyle gives them a sense that they are protected from the violence of american society but as residents gathered near the school some wearing traditional garb and arriving in horse drawn buggies they said that sense of …	pennsylvania has the biggest amish community in the u s
1	the amish community in pennsylvania which numbers about lives an agrarian lifestyle shunning technological advances like electricity and automobiles and many say their insular lifestyle gives them a sense that they are protected from the violence of american society but as residents gathered near the school some wearing traditional garb and arriving in horse drawn buggies they said that sense of …	pennsylvania has the biggest amish community in the u s
1	the amish community in pennsylvania which numbers about lives an agrarian lifestyle shunning technological advances like electricity and automobiles and many say their insular lifestyle gives them a sense that they are protected from the violence of american society but as residents gathered near the school some wearing traditional garb and arriving in horse drawn buggies they said that sense of …	pennsylvania has the biggest amish community in the u s
1	the amish community in pennsylvania which numbers about lives an agrarian lifestyle shunning technological advances like electricity and automobiles and many say their insular lifestyle gives them a sense that they are protected from the violence of american society but as residents gathered near the school some wearing traditional garb and arriving in horse drawn buggies they said that sense of …	pennsylvania has the biggest amish community in the u s
0	Security forces were on high alert after an election campaign in which more than 1,000 people, including seven election candidates, have been killed.	Security forces were on high alert after a campaign marred by violence.
0	security alarum forces were on high campaigner alert after an election campaign in which more than people including seven election candidates have been killed	security forces were on follow high alert after a campaign marred by violence
0	security forces were on high alert after an election campaign bolt down in which more than subsequently people including seven election candidates have been killed	security forces were on high alert after a subsequently campaign marred by violence
0	campaigner security forces were on high alert after an election campaign in which more than people including seven election candidates have been killed	security forces were on high alert after a campaign marred press by violence
0	security forces were on mellow high alert after an election campaign in which more than people including seven election candidates have been killed	security forces were fierceness on high alert after a campaign marred by violence
0	security forces were follow on high alert after an election campaign in which hoi polloi more than people including seven election candidates have been killed	security forces were alarum on high alert after a campaign marred by violence
0	security forces were on high alert after admit an election campaign in which more than people mellow including seven election candidates have been killed	security forces were on high alert after a campaign marred by subsequently violence
0	press security forces were on high alert after an election campaign in which constrict more than people including seven election candidates have been killed	security forces were on high alert after a campaign mellow marred by violence
0	security forces were on high alert after an security department election campaign in which more than people including seven election candidates have been press killed	security forces were on high alert after a security department campaign marred by violence
0	security forces were on high alert after an election campaign in campaigner which more than people including seven election candidates have been sir thomas more killed	follow security forces were on high alert after a campaign marred by violence
0	security forces were on high alert after an election campaign in which more than people including seven election candidates have been killed	security forces were on high alert after a campaign marred by violence
0	security forces were on high alert after an election campaign in which more than people including seven election candidates have been killed	security forces were on high alert after a campaign marred by violence
0	security forces were on high alert after an election campaign in which more than people including seven election candidates have been killed	security forces were on high alert after a campaign marred by violence
0	security forces were on high alert after an election campaign in which more than people including seven election candidates have been killed	security forces were on high alert after a campaign marred by violence
0	security forces were on high alert after an election campaign in which more than people including seven election candidates have been killed	security forces were on high alert after a campaign marred by violence
0	security forces were on high alert after an election campaign in which more than people including seven election candidates have been killed	security forces were on high alert after a campaign marred by violence
0	security forces were on high alert after an election campaign in which more than people including seven election candidates have been killed	security forces were on high alert after a campaign marred by violence
0	security forces were on high alert after an election campaign in which more than people including seven election candidates have been killed	security forces were on high alert after a campaign marred by violence
0	security forces were on high alert after an election campaign in which more than people including seven election candidates have been killed	security forces were on high alert after a campaign marred by violence
0	security forces were on high alert after an election campaign in which more than people including seven election candidates have been killed	security forces were on high alert after a campaign marred by violence
0	security forces were on high alert after an election campaign in which more than people including seven election candidates have been killed	security forces were on high alert after a campaign marred by violence
0	security forces were on high alert after an election campaign in which more than people including seven election candidates have been killed	security forces were on high alert after a campaign marred by violence
0	security forces were on high alert after an election campaign in which more than people including seven election candidates have been killed	security forces were on high alert after a campaign marred by violence
0	security forces were on high alert after an election campaign in which more than people including seven election candidates have been killed	security forces were on high alert after a campaign marred by violence
0	security forces were on high alert after an election campaign in which more than people including seven election candidates have been killed	security forces were on high alert after a campaign marred by violence
0	security forces were on high alert after an election campaign in which more than people including seven election candidates have been killed	security forces were on high alert after a campaign marred by violence
0	security forces were on high alert after an election campaign in which more than people including seven election candidates have been killed	security forces were on high alert after a campaign marred by violence
0	security forces were on high alert after an election campaign in which more than people including seven election candidates have been killed	security forces were on high alert after a campaign marred by violence
0	security forces were on high alert after an election campaign in which more than people including seven election candidates have been killed	security forces were on high alert after a campaign marred by violence
0	security forces were on high alert after an election campaign in which more than people including seven election candidates have been killed	security forces were on high alert after a campaign marred by violence
0	security forces were on high alert after an election campaign in which more than people including seven election candidates have been killed	security forces were on high alert after a campaign marred by violence
0	security forces were on high alert after an election campaign in which more than people including seven election candidates have been killed	security forces were on high alert after a campaign marred by violence
0	security forces were on high alert after an election campaign in which more than people including seven election candidates have been killed	security forces were on high alert after a campaign marred by violence
0	In 1979, the leaders signed the Egypt-Israel peace treaty on the White House lawn. Both President Begin and Sadat received the Nobel Peace Prize for their work. The two nations have enjoyed peaceful relations to this day.	The Israel-Egypt Peace Agreement was signed in 1979.
0	in the leaders signed the egypt israel peace treaty on the white carry amelia moore nation house lawn both president begin chairperson and sadat received the nobel peace prize for their work the two nations have enjoyed peaceful relations chairperson to this day	sion the israel egypt peace agreement was signed in
0	in the leaders signed the egypt israel peace treaty on the white house lawn both president begin and chairperson sadat received the nobel peace prize for their work the two nations alfred bernhard nobel have along enjoyed peaceful relations to this day	the israel egypt peace agreement sign on was signed in
0	anwar sadat in the leaders signed the egypt israel peace treaty on the white house lawn both president begin peace of mind and chairperson sadat received the nobel peace prize for their work the two nations have enjoyed peaceful relations to this day	the israel egypt peace agreement was peace of mind signed in
0	in the leaders signed the egypt israel passive peace treaty on the white house lawn both president begin and sadat received the carry amelia moore nation nobel peace prize for their work the two nations have enjoyed peaceful relations to this pick up day	the israel egypt peace arab republic of egypt agreement was signed in
0	in the leaders signed the egypt israel peace clarence day treaty on the white house lawn both president begin and sadat received the nobel peace prize feature for accord their work the two nations have enjoyed peaceful relations to this day	the israel egypt peace sign on agreement was signed in
0	in the leaders signed the egypt israel peace treaty on the white house sion lawn edward douglas white jr both president begin and sadat received the nobel peace prize for their work the two savor nations have enjoyed peaceful relations to this day	the israel egypt peace of mind peace agreement was signed in
0	in the leaders signed the egypt israel peace treaty on the white house lawn both president begin and sadat commence received the nobel peace prize for their work edward douglas white jr the two nations have enjoyed peace of mind peaceful relations to this day	the arab republic of egypt israel egypt peace agreement was signed in
0	in the leaders signed the egypt israel peace treaty on the white house drawing card lawn both anwar sadat president begin and sadat received the nobel peace prize for their work the two feature nations have enjoyed peaceful relations to this day	the israel arab republic of egypt egypt peace agreement was signed in
0	in the leaders signed the egypt arab republic of egypt israel peace carry amelia moore nation treaty on the white house lawn both president begin and sadat received the nobel peace prize for their work the two nations have enjoyed peaceful carry amelia moore nation relations to this day	the israel egypt peace agreement follow was signed in
0	in the leaders signed the egypt israel peace treaty on the white house lawn both president begin and sadat received the nobel peace prize for their work the two nations have enjoyed peaceful relations to this day	the israel egypt peace agreement was signed in
0	in the leaders signed the egypt israel peace treaty on the white house lawn both president begin and sadat received the nobel peace prize for their work the two nations have enjoyed peaceful relations to this day	the israel egypt peace agreement was signed in
0	in the leaders signed the egypt israel peace treaty on the white house lawn both president begin and sadat received the nobel peace prize for their work the two nations have enjoyed peaceful relations to this day	the israel egypt peace agreement was signed in
0	in the leaders signed the egypt israel peace treaty on the white house lawn both president begin and sadat received the nobel peace prize for their work the two nations have enjoyed peaceful relations to this day	the israel egypt peace agreement was signed in
0	in the leaders signed the egypt israel peace treaty on the white house lawn both president begin and sadat received the nobel peace prize for their work the two nations have enjoyed peaceful relations to this day	the israel egypt peace agreement was signed in
0	in the leaders signed the egypt israel peace treaty on the white house lawn both president begin and sadat received the nobel peace prize for their work the two nations have enjoyed peaceful relations to this day	the israel egypt peace agreement was signed in
0	in the leaders signed the egypt israel peace treaty on the white house lawn both president begin and sadat received the nobel peace prize for their work the two nations have enjoyed peaceful relations to this day	the israel egypt peace agreement was signed in
0	in the leaders signed the egypt israel peace treaty on the white house lawn both president begin and sadat received the nobel peace prize for their work the two nations have enjoyed peaceful relations to this day	the israel egypt peace agreement was signed in
0	in the leaders signed the egypt israel peace treaty on the white house lawn both president begin and sadat received the nobel peace prize for their work the two nations have enjoyed peaceful relations to this day	the israel egypt peace agreement was signed in
0	in the leaders signed the egypt israel peace treaty on the white house lawn both president begin and sadat received the nobel peace prize for their work the two nations have enjoyed peaceful relations to this day	the israel egypt peace agreement was signed in
0	in the leaders signed the egypt israel peace treaty on the white house lawn both president begin and sadat received the nobel peace prize for their work the two nations have enjoyed peaceful relations to this day	the israel egypt peace agreement was signed in
0	in the leaders signed the egypt israel peace treaty on the white house lawn both president begin and sadat received the nobel peace prize for their work the two nations have enjoyed peaceful relations to this day	the israel egypt peace agreement was signed in
0	in the leaders signed the egypt israel peace treaty on the white house lawn both president begin and sadat received the nobel peace prize for their work the two nations have enjoyed peaceful relations to this day	the israel egypt peace agreement was signed in
0	in the leaders signed the egypt israel peace treaty on the white house lawn both president begin and sadat received the nobel peace prize for their work the two nations have enjoyed peaceful relations to this day	the israel egypt peace agreement was signed in
0	in the leaders signed the egypt israel peace treaty on the white house lawn both president begin and sadat received the nobel peace prize for their work the two nations have enjoyed peaceful relations to this day	the israel egypt peace agreement was signed in
0	in the leaders signed the egypt israel peace treaty on the white house lawn both president begin and sadat received the nobel peace prize for their work the two nations have enjoyed peaceful relations to this day	the israel egypt peace agreement was signed in
0	in the leaders signed the egypt israel peace treaty on the white house lawn both president begin and sadat received the nobel peace prize for their work the two nations have enjoyed peaceful relations to this day	the israel egypt peace agreement was signed in
0	in the leaders signed the egypt israel peace treaty on the white house lawn both president begin and sadat received the nobel peace prize for their work the two nations have enjoyed peaceful relations to this day	the israel egypt peace agreement was signed in
0	in the leaders signed the egypt israel peace treaty on the white house lawn both president begin and sadat received the nobel peace prize for their work the two nations have enjoyed peaceful relations to this day	the israel egypt peace agreement was signed in
0	in the leaders signed the egypt israel peace treaty on the white house lawn both president begin and sadat received the nobel peace prize for their work the two nations have enjoyed peaceful relations to this day	the israel egypt peace agreement was signed in
0	in the leaders signed the egypt israel peace treaty on the white house lawn both president begin and sadat received the nobel peace prize for their work the two nations have enjoyed peaceful relations to this day	the israel egypt peace agreement was signed in
0	in the leaders signed the egypt israel peace treaty on the white house lawn both president begin and sadat received the nobel peace prize for their work the two nations have enjoyed peaceful relations to this day	the israel egypt peace agreement was signed in
0	in the leaders signed the egypt israel peace treaty on the white house lawn both president begin and sadat received the nobel peace prize for their work the two nations have enjoyed peaceful relations to this day	the israel egypt peace agreement was signed in
0	singer and actress Britney Spears, 24, has filled papers in Los Angeles County Superior Court to divorce her husband Kevin Federline, 28. A spokeswoman for the court, Kathy Roberts stated that the papers cited irreconcilable differences" as the reason for the divorce and have, according to the courts, been legally separated as of Monday, November 6, the same day that Spears appeared on Late Night…	Spears is to divorce from Kevin Federline.
0	singer and actress britney spears shaft has filled papers in feature los angeles county superior court to divorce her husband kevin federline a spokeswoman for the court kathy roberts stated that the papers cited irreconcilable differences as the de jure reason clarence day for disassociate the divorce and have according to the courts been legally separated as of monday november the same day that…	spears follow is to divorce from kevin federline
0	singer and actress britney advert spears has filled papers in los angeles advert county superior court to divorce her husband kevin federline a departure spokeswoman for the court kathy roberts stated that nov the papers cited irreconcilable differences as document saame the reason for the divorce and have according to the courts been legally separated as of monday november the same day that spea…	spears is disassociate to divorce from kevin federline
0	singer and actress britney spears st david has filled papers in los angeles county superior court to divorce her husband kevin federline a spokeswoman for the court kathy roberts stated that the papers cited irreconcilable differences as the reason for the divorce and have according to the courts been legally separated as indiana antiophthalmic factor of richard john roberts monday november the s…	spears is to divorce shaft from kevin federline
0	mon singer and actress britney spears has filled papers st david in los angeles county superior court to divorce her husband kevin federline a spokeswoman for the court kathy roberts stated that the papers cited irreconcilable eastern samoa differences as the reason for the divorce and feature have according eastern samoa to the courts been legally separated as of monday november the same day tha…	disassociate spears is to divorce from kevin federline
0	singer and actress britney spears master has filled papers in los angeles county allot superior court to divorce her richard john roberts husband kevin federline a nov severalise spokeswoman for the court kathy roberts stated that the papers cited irreconcilable differences as the reason for the divorce and have according to the courts been legally separated as of monday november the same day tha…	spears is to disassociate divorce from kevin federline
0	singer and st david actress britney spears has filled papers in los angeles county superior court to divorce hoosier state her husband kevin federline a spokeswoman for the court kathy roberts stated that the papers cited irreconcilable differences as the reason for the divorce and have according to hoosier state the courts been legally separated indiana as of monday november the same day that sp…	spears is to divorce from kevin disassociate federline
0	singer and actress britney spears has filled papers in los de jure angeles county superior court to divorce her make full husband kevin document federline antiophthalmic factor a spokeswoman for the court departure kathy roberts stated that the papers cited irreconcilable differences as the reason for the divorce and have according to the courts been legally separated as of monday november the sa…	spears shaft is to divorce from kevin federline
0	singer and actress shaft britney spears has filled papers in los angeles county superior court to divorce her husband kevin shaft federline a spokeswoman for the court kathy roberts stated that the papers st david cited irreconcilable differences as the reason for st david the divorce and have according to the courts been legally separated as of monday november the same day that spears appeared m…	spears is to shaft divorce from kevin federline
0	singer and actress britney spears has filled de jure papers in los angeles county superior court to divorce her husband kevin federline a spokeswoman for severalise the court kathy roberts stated that the papers cited irreconcilable differences as the reason for the divorce and have according to the courts de jure been legally separated as of monday november the same day that spears appeared on l…	spears is to disassociate divorce from kevin federline
0	singer and actress britney spears has filled papers in los angeles county superior court to divorce her husband kevin federline a spokeswoman for the court kathy roberts stated that the papers cited irreconcilable differences as the reason for the divorce and have according to the courts been legally separated as of monday november the same day that spears appeared on late night with david letter…	spears is to divorce from kevin federline
0	singer and actress britney spears has filled papers in los angeles county superior court to divorce her husband kevin federline a spokeswoman for the court kathy roberts stated that the papers cited irreconcilable differences as the reason for the divorce and have according to the courts been legally separated as of monday november the same day that spears appeared on late night with david letter…	spears is to divorce from kevin federline
0	singer and actress britney spears has filled papers in los angeles county superior court to divorce her husband kevin federline a spokeswoman for the court kathy roberts stated that the papers cited irreconcilable differences as the reason for the divorce and have according to the courts been legally separated as of monday november the same day that spears appeared on late night with david letter…	spears is to divorce from kevin federline
0	singer and actress britney spears has filled papers in los angeles county superior court to divorce her husband kevin federline a spokeswoman for the court kathy roberts stated that the papers cited irreconcilable differences as the reason for the divorce and have according to the courts been legally separated as of monday november the same day that spears appeared on late night with david letter…	spears is to divorce from kevin federline
0	singer and actress britney spears has filled papers in los angeles county superior court to divorce her husband kevin federline a spokeswoman for the court kathy roberts stated that the papers cited irreconcilable differences as the reason for the divorce and have according to the courts been legally separated as of monday november the same day that spears appeared on late night with david letter…	spears is to divorce from kevin federline
0	singer and actress britney spears has filled papers in los angeles county superior court to divorce her husband kevin federline a spokeswoman for the court kathy roberts stated that the papers cited irreconcilable differences as the reason for the divorce and have according to the courts been legally separated as of monday november the same day that spears appeared on late night with david letter…	spears is to divorce from kevin federline
0	singer and actress britney spears has filled papers in los angeles county superior court to divorce her husband kevin federline a spokeswoman for the court kathy roberts stated that the papers cited irreconcilable differences as the reason for the divorce and have according to the courts been legally separated as of monday november the same day that spears appeared on late night with david letter…	spears is to divorce from kevin federline
0	singer and actress britney spears has filled papers in los angeles county superior court to divorce her husband kevin federline a spokeswoman for the court kathy roberts stated that the papers cited irreconcilable differences as the reason for the divorce and have according to the courts been legally separated as of monday november the same day that spears appeared on late night with david letter…	spears is to divorce from kevin federline
0	singer and actress britney spears has filled papers in los angeles county superior court to divorce her husband kevin federline a spokeswoman for the court kathy roberts stated that the papers cited irreconcilable differences as the reason for the divorce and have according to the courts been legally separated as of monday november the same day that spears appeared on late night with david letter…	spears is to divorce from kevin federline
0	singer and actress britney spears has filled papers in los angeles county superior court to divorce her husband kevin federline a spokeswoman for the court kathy roberts stated that the papers cited irreconcilable differences as the reason for the divorce and have according to the courts been legally separated as of monday november the same day that spears appeared on late night with david letter…	spears is to divorce from kevin federline
0	singer and actress britney spears has filled papers in los angeles county superior court to divorce her husband kevin federline a spokeswoman for the court kathy roberts stated that the papers cited irreconcilable differences as the reason for the divorce and have according to the courts been legally separated as of monday november the same day that spears appeared on late night with david letter…	spears is to divorce from kevin federline
0	singer and actress britney spears has filled papers in los angeles county superior court to divorce her husband kevin federline a spokeswoman for the court kathy roberts stated that the papers cited irreconcilable differences as the reason for the divorce and have according to the courts been legally separated as of monday november the same day that spears appeared on late night with david letter…	spears is to divorce from kevin federline
0	singer and actress britney spears has filled papers in los angeles county superior court to divorce her husband kevin federline a spokeswoman for the court kathy roberts stated that the papers cited irreconcilable differences as the reason for the divorce and have according to the courts been legally separated as of monday november the same day that spears appeared on late night with david letter…	spears is to divorce from kevin federline
0	singer and actress britney spears has filled papers in los angeles county superior court to divorce her husband kevin federline a spokeswoman for the court kathy roberts stated that the papers cited irreconcilable differences as the reason for the divorce and have according to the courts been legally separated as of monday november the same day that spears appeared on late night with david letter…	spears is to divorce from kevin federline
0	singer and actress britney spears has filled papers in los angeles county superior court to divorce her husband kevin federline a spokeswoman for the court kathy roberts stated that the papers cited irreconcilable differences as the reason for the divorce and have according to the courts been legally separated as of monday november the same day that spears appeared on late night with david letter…	spears is to divorce from kevin federline
0	singer and actress britney spears has filled papers in los angeles county superior court to divorce her husband kevin federline a spokeswoman for the court kathy roberts stated that the papers cited irreconcilable differences as the reason for the divorce and have according to the courts been legally separated as of monday november the same day that spears appeared on late night with david letter…	spears is to divorce from kevin federline
0	singer and actress britney spears has filled papers in los angeles county superior court to divorce her husband kevin federline a spokeswoman for the court kathy roberts stated that the papers cited irreconcilable differences as the reason for the divorce and have according to the courts been legally separated as of monday november the same day that spears appeared on late night with david letter…	spears is to divorce from kevin federline
0	singer and actress britney spears has filled papers in los angeles county superior court to divorce her husband kevin federline a spokeswoman for the court kathy roberts stated that the papers cited irreconcilable differences as the reason for the divorce and have according to the courts been legally separated as of monday november the same day that spears appeared on late night with david letter…	spears is to divorce from kevin federline
0	singer and actress britney spears has filled papers in los angeles county superior court to divorce her husband kevin federline a spokeswoman for the court kathy roberts stated that the papers cited irreconcilable differences as the reason for the divorce and have according to the courts been legally separated as of monday november the same day that spears appeared on late night with david letter…	spears is to divorce from kevin federline
0	singer and actress britney spears has filled papers in los angeles county superior court to divorce her husband kevin federline a spokeswoman for the court kathy roberts stated that the papers cited irreconcilable differences as the reason for the divorce and have according to the courts been legally separated as of monday november the same day that spears appeared on late night with david letter…	spears is to divorce from kevin federline
0	singer and actress britney spears has filled papers in los angeles county superior court to divorce her husband kevin federline a spokeswoman for the court kathy roberts stated that the papers cited irreconcilable differences as the reason for the divorce and have according to the courts been legally separated as of monday november the same day that spears appeared on late night with david letter…	spears is to divorce from kevin federline
0	singer and actress britney spears has filled papers in los angeles county superior court to divorce her husband kevin federline a spokeswoman for the court kathy roberts stated that the papers cited irreconcilable differences as the reason for the divorce and have according to the courts been legally separated as of monday november the same day that spears appeared on late night with david letter…	spears is to divorce from kevin federline
0	singer and actress britney spears has filled papers in los angeles county superior court to divorce her husband kevin federline a spokeswoman for the court kathy roberts stated that the papers cited irreconcilable differences as the reason for the divorce and have according to the courts been legally separated as of monday november the same day that spears appeared on late night with david letter…	spears is to divorce from kevin federline
0	Following the successful bid to bring the 2010 Ryder Cup to Wales, the Wales Tourist Board has wasted little time in commissioning work to ensure that the benefits accruing from the event are felt throughout the country.	Wales to host 2010 Ryder Cup.
0	following the successful bid to bring the ryder cup to wales the wales tourist see board has case wasted little time in commissioning work to ensure commission that the benefits accruing from the event are felt throughout the country	wales to host legion ryder cup
0	following commission the successful bid to bring the ryder cup to wales the wales tourist board has wasted little time in commissioning work shine to ensure that the benefits accruing from the event are felt fall throughout the country	legion wales to host ryder cup
0	following the successful bid to bring the ryder cup to wales follow the wales tourist board has wasted little time in commissioning plank work to ensure that the benefits accruing from superfluous the event are felt throughout the country	wales to host ryder legion cup
0	following the successful bid to bring the ryder cup to wales the wales tourist feature board has wasted little time in commissioning work to welt ensure that turn the benefits accruing from the event are felt throughout the country	legion wales to host ryder cup
0	following the successful bid to bring the ryder cup to wales the wales tourist board has finger wasted little welt time in commissioning work to finger ensure that the benefits accruing from the event are felt throughout the country	wales to legion host ryder cup
0	following the successful bid to bring the ryder cup to wales the wales tourist board has wasted little time metre in commissioning work to ensure that the benefits accruing from plank welt the event are felt throughout the country	wales to legion host ryder cup
0	following the successful bid to metre bring plank the ryder cup to fall wales the wales tourist board has wasted little time in commissioning work to ensure that the benefits accruing from the event are felt throughout the country	wales to host ryder legion cup
0	following the successful bid to bring the ryder cup to wales the wales tourist board has wasted little institute time in commissioning work to ensure that see the benefits accruing from the event are felt throughout the passim country	legion wales to host ryder cup
0	following the successful bid to bring the ryder cup to wales the wales tourist board has wasted fall little time in commissioning work to ensure that the benefits shine accruing from the event are felt throughout indiana the country	wales to host loving cup ryder cup
0	following the successful bid to bring the ryder cup to wales the wales tourist board has wasted little time in commissioning work to ensure that the benefits accruing from the event are felt throughout the country	wales to host ryder cup
0	following the successful bid to bring the ryder cup to wales the wales tourist board has wasted little time in commissioning work to ensure that the benefits accruing from the event are felt throughout the country	wales to host ryder cup
0	following the successful bid to bring the ryder cup to wales the wales tourist board has wasted little time in commissioning work to ensure that the benefits accruing from the event are felt throughout the country	wales to host ryder cup
0	following the successful bid to bring the ryder cup to wales the wales tourist board has wasted little time in commissioning work to ensure that the benefits accruing from the event are felt throughout the country	wales to host ryder cup
0	following the successful bid to bring the ryder cup to wales the wales tourist board has wasted little time in commissioning work to ensure that the benefits accruing from the event are felt throughout the country	wales to host ryder cup
0	following the successful bid to bring the ryder cup to wales the wales tourist board has wasted little time in commissioning work to ensure that the benefits accruing from the event are felt throughout the country	wales to host ryder cup
0	following the successful bid to bring the ryder cup to wales the wales tourist board has wasted little time in commissioning work to ensure that the benefits accruing from the event are felt throughout the country	wales to host ryder cup
0	following the successful bid to bring the ryder cup to wales the wales tourist board has wasted little time in commissioning work to ensure that the benefits accruing from the event are felt throughout the country	wales to host ryder cup
0	following the successful bid to bring the ryder cup to wales the wales tourist board has wasted little time in commissioning work to ensure that the benefits accruing from the event are felt throughout the country	wales to host ryder cup
0	following the successful bid to bring the ryder cup to wales the wales tourist board has wasted little time in commissioning work to ensure that the benefits accruing from the event are felt throughout the country	wales to host ryder cup
0	following the successful bid to bring the ryder cup to wales the wales tourist board has wasted little time in commissioning work to ensure that the benefits accruing from the event are felt throughout the country	wales to host ryder cup
0	following the successful bid to bring the ryder cup to wales the wales tourist board has wasted little time in commissioning work to ensure that the benefits accruing from the event are felt throughout the country	wales to host ryder cup
0	following the successful bid to bring the ryder cup to wales the wales tourist board has wasted little time in commissioning work to ensure that the benefits accruing from the event are felt throughout the country	wales to host ryder cup
0	following the successful bid to bring the ryder cup to wales the wales tourist board has wasted little time in commissioning work to ensure that the benefits accruing from the event are felt throughout the country	wales to host ryder cup
0	following the successful bid to bring the ryder cup to wales the wales tourist board has wasted little time in commissioning work to ensure that the benefits accruing from the event are felt throughout the country	wales to host ryder cup
0	following the successful bid to bring the ryder cup to wales the wales tourist board has wasted little time in commissioning work to ensure that the benefits accruing from the event are felt throughout the country	wales to host ryder cup
0	following the successful bid to bring the ryder cup to wales the wales tourist board has wasted little time in commissioning work to ensure that the benefits accruing from the event are felt throughout the country	wales to host ryder cup
0	following the successful bid to bring the ryder cup to wales the wales tourist board has wasted little time in commissioning work to ensure that the benefits accruing from the event are felt throughout the country	wales to host ryder cup
0	following the successful bid to bring the ryder cup to wales the wales tourist board has wasted little time in commissioning work to ensure that the benefits accruing from the event are felt throughout the country	wales to host ryder cup
0	following the successful bid to bring the ryder cup to wales the wales tourist board has wasted little time in commissioning work to ensure that the benefits accruing from the event are felt throughout the country	wales to host ryder cup
0	following the successful bid to bring the ryder cup to wales the wales tourist board has wasted little time in commissioning work to ensure that the benefits accruing from the event are felt throughout the country	wales to host ryder cup
0	following the successful bid to bring the ryder cup to wales the wales tourist board has wasted little time in commissioning work to ensure that the benefits accruing from the event are felt throughout the country	wales to host ryder cup
0	following the successful bid to bring the ryder cup to wales the wales tourist board has wasted little time in commissioning work to ensure that the benefits accruing from the event are felt throughout the country	wales to host ryder cup
0	Steve Jobs was attacked by Sculley and other Apple executives for not delivering enough hot new products and resigned from the company a few weeks later.	Steve Jobs worked for Apple.
0	steve jobs was attacked by sculley and other apple executives for not resign delivering enough hot new products and resigned from the company follow a few weeks later	steve jobs worked malus pumila for apple
0	steve jobs was attacked resign by sculley and other former apple executives for not delivering enough hot new products and resigned from the company a few weeks later	malus pumila steve jobs worked for apple
0	steve jobs was attacked by former sculley and production other apple executives for not delivering enough hot new products and resigned from the company a few weeks later	steve jobs worked for malus pumila apple
0	steve jobs was follow attacked by sculley and other apple executives for not delivering enough hot new products blistering and resigned from the company a few weeks later	steve jobs worked occupation for apple
0	antiophthalmic factor steve jobs was attacked by sculley and other apple executives for not delivering enough hot new products and resigned from the antiophthalmic factor company a few weeks later	steve jobs worked for occupation apple
0	steve jobs was attacked by sculley and other apple calendar week executives for not delivering enough hot new products and resigned from the calendar week company a few weeks later	steve malus pumila jobs worked for apple
0	steve jobs was attacked by antiophthalmic factor sculley and other apple executives for not delivering enough hot new products and resigned from malus pumila the company a few weeks later	steve malus pumila jobs worked for apple
0	steve jobs was attacked by sculley and other apple lash out executives for not delivering enough hot production new products and resigned from the company a few weeks later	steve jobs worked for occupation apple
0	steve jobs was production attacked by sculley and other apple executives for not delivering enough occupation hot new products and resigned from the company a few weeks later	steve jobs worked for turn apple
0	steve jobs was attacked by sculley and other apple executives for not delivering enough hot new products and resigned from the company a few weeks later	steve jobs worked for apple
0	steve jobs was attacked by sculley and other apple executives for not delivering enough hot new products and resigned from the company a few weeks later	steve jobs worked for apple
0	steve jobs was attacked by sculley and other apple executives for not delivering enough hot new products and resigned from the company a few weeks later	steve jobs worked for apple
0	steve jobs was attacked by sculley and other apple executives for not delivering enough hot new products and resigned from the company a few weeks later	steve jobs worked for apple
0	steve jobs was attacked by sculley and other apple executives for not delivering enough hot new products and resigned from the company a few weeks later	steve jobs worked for apple
0	steve jobs was attacked by sculley and other apple executives for not delivering enough hot new products and resigned from the company a few weeks later	steve jobs worked for apple
0	steve jobs was attacked by sculley and other apple executives for not delivering enough hot new products and resigned from the company a few weeks later	steve jobs worked for apple
0	steve jobs was attacked by sculley and other apple executives for not delivering enough hot new products and resigned from the company a few weeks later	steve jobs worked for apple
0	steve jobs was attacked by sculley and other apple executives for not delivering enough hot new products and resigned from the company a few weeks later	steve jobs worked for apple
0	steve jobs was attacked by sculley and other apple executives for not delivering enough hot new products and resigned from the company a few weeks later	steve jobs worked for apple
0	steve jobs was attacked by sculley and other apple executives for not delivering enough hot new products and resigned from the company a few weeks later	steve jobs worked for apple
0	steve jobs was attacked by sculley and other apple executives for not delivering enough hot new products and resigned from the company a few weeks later	steve jobs worked for apple
0	steve jobs was attacked by sculley and other apple executives for not delivering enough hot new products and resigned from the company a few weeks later	steve jobs worked for apple
0	steve jobs was attacked by sculley and other apple executives for not delivering enough hot new products and resigned from the company a few weeks later	steve jobs worked for apple
0	steve jobs was attacked by sculley and other apple executives for not delivering enough hot new products and resigned from the company a few weeks later	steve jobs worked for apple
0	steve jobs was attacked by sculley and other apple executives for not delivering enough hot new products and resigned from the company a few weeks later	steve jobs worked for apple
0	steve jobs was attacked by sculley and other apple executives for not delivering enough hot new products and resigned from the company a few weeks later	steve jobs worked for apple
0	steve jobs was attacked by sculley and other apple executives for not delivering enough hot new products and resigned from the company a few weeks later	steve jobs worked for apple
0	steve jobs was attacked by sculley and other apple executives for not delivering enough hot new products and resigned from the company a few weeks later	steve jobs worked for apple
0	steve jobs was attacked by sculley and other apple executives for not delivering enough hot new products and resigned from the company a few weeks later	steve jobs worked for apple
0	steve jobs was attacked by sculley and other apple executives for not delivering enough hot new products and resigned from the company a few weeks later	steve jobs worked for apple
0	steve jobs was attacked by sculley and other apple executives for not delivering enough hot new products and resigned from the company a few weeks later	steve jobs worked for apple
0	steve jobs was attacked by sculley and other apple executives for not delivering enough hot new products and resigned from the company a few weeks later	steve jobs worked for apple
0	Traditionally, the Brahui of the Raisani tribe are in charge of the law and order situation through the Pass area. This tribe is still living in present day Balochistan in Pakistan.	The Raisani tribe resides in Pakistan.
0	traditionally the brahui of region the raisani tribe are in charge of the law and order situation through the pass gild area this tribe kin is still living in present day balochistan in pakistan	the west pakistan raisani tribe resides in pakistan
0	traditionally the kin brahui of the region raisani tribe are in charge of the law and order situation through the pass burster area this tribe is still living in present day balochistan in pakistan	the kin raisani tribe resides in pakistan
0	traditionally the brahui of the raisani tribe are in charge lodge kin of the law and order gild situation through the pass area this tribe is still living in present day balochistan in pakistan	the raisani tribe resides kin in pakistan
0	kin gild traditionally the brahui berth of the raisani tribe are in charge of the law and order situation through the pass area this tribe is still living in present day balochistan in pakistan	the raisani tribe resides in lodge in pakistan
0	traditionally the brahui of the raisani tribe are in charge of the law kin and order situation through the pass area this tribe is still living in face present follow day balochistan in pakistan	the raisani tribe resides in west pakistan pakistan
0	traditionally the brahui of the raisani tribe are clarence day in charge of the law and order berth situation through the pass area kin this tribe is still living in present day balochistan in pakistan	the raisani kin tribe resides in pakistan
0	traditionally the follow brahui of the raisani tribe are in region charge of the law and order situation through the pass area this tribe is still living in present face day balochistan in pakistan	the raisani indiana tribe resides in pakistan
0	traditionally the berth brahui of indiana the raisani tribe are in charge of the law and order situation through the pass area life this tribe is still living in present day balochistan in pakistan	the raisani tribe west pakistan resides in pakistan
0	traditionally the brahui of the raisani indiana tribe are in charge of the law and order situation through with through the pass area this tribe is still living in present day balochistan face in pakistan	the raisani tribe resides in kin pakistan
0	traditionally the brahui of the raisani tribe are in charge of the law and order situation through the pass area this tribe is still living in present day balochistan in pakistan	the raisani tribe resides in pakistan
0	traditionally the brahui of the raisani tribe are in charge of the law and order situation through the pass area this tribe is still living in present day balochistan in pakistan	the raisani tribe resides in pakistan
0	traditionally the brahui of the raisani tribe are in charge of the law and order situation through the pass area this tribe is still living in present day balochistan in pakistan	the raisani tribe resides in pakistan
0	traditionally the brahui of the raisani tribe are in charge of the law and order situation through the pass area this tribe is still living in present day balochistan in pakistan	the raisani tribe resides in pakistan
0	traditionally the brahui of the raisani tribe are in charge of the law and order situation through the pass area this tribe is still living in present day balochistan in pakistan	the raisani tribe resides in pakistan
0	traditionally the brahui of the raisani tribe are in charge of the law and order situation through the pass area this tribe is still living in present day balochistan in pakistan	the raisani tribe resides in pakistan
0	traditionally the brahui of the raisani tribe are in charge of the law and order situation through the pass area this tribe is still living in present day balochistan in pakistan	the raisani tribe resides in pakistan
0	traditionally the brahui of the raisani tribe are in charge of the law and order situation through the pass area this tribe is still living in present day balochistan in pakistan	the raisani tribe resides in pakistan
0	traditionally the brahui of the raisani tribe are in charge of the law and order situation through the pass area this tribe is still living in present day balochistan in pakistan	the raisani tribe resides in pakistan
0	traditionally the brahui of the raisani tribe are in charge of the law and order situation through the pass area this tribe is still living in present day balochistan in pakistan	the raisani tribe resides in pakistan
0	traditionally the brahui of the raisani tribe are in charge of the law and order situation through the pass area this tribe is still living in present day balochistan in pakistan	the raisani tribe resides in pakistan
0	traditionally the brahui of the raisani tribe are in charge of the law and order situation through the pass area this tribe is still living in present day balochistan in pakistan	the raisani tribe resides in pakistan
0	traditionally the brahui of the raisani tribe are in charge of the law and order situation through the pass area this tribe is still living in present day balochistan in pakistan	the raisani tribe resides in pakistan
0	traditionally the brahui of the raisani tribe are in charge of the law and order situation through the pass area this tribe is still living in present day balochistan in pakistan	the raisani tribe resides in pakistan
0	traditionally the brahui of the raisani tribe are in charge of the law and order situation through the pass area this tribe is still living in present day balochistan in pakistan	the raisani tribe resides in pakistan
0	traditionally the brahui of the raisani tribe are in charge of the law and order situation through the pass area this tribe is still living in present day balochistan in pakistan	the raisani tribe resides in pakistan
0	traditionally the brahui of the raisani tribe are in charge of the law and order situation through the pass area this tribe is still living in present day balochistan in pakistan	the raisani tribe resides in pakistan
0	traditionally the brahui of the raisani tribe are in charge of the law and order situation through the pass area this tribe is still living in present day balochistan in pakistan	the raisani tribe resides in pakistan
0	traditionally the brahui of the raisani tribe are in charge of the law and order situation through the pass area this tribe is still living in present day balochistan in pakistan	the raisani tribe resides in pakistan
0	traditionally the brahui of the raisani tribe are in charge of the law and order situation through the pass area this tribe is still living in present day balochistan in pakistan	the raisani tribe resides in pakistan
0	traditionally the brahui of the raisani tribe are in charge of the law and order situation through the pass area this tribe is still living in present day balochistan in pakistan	the raisani tribe resides in pakistan
0	traditionally the brahui of the raisani tribe are in charge of the law and order situation through the pass area this tribe is still living in present day balochistan in pakistan	the raisani tribe resides in pakistan
0	traditionally the brahui of the raisani tribe are in charge of the law and order situation through the pass area this tribe is still living in present day balochistan in pakistan	the raisani tribe resides in pakistan
0	The international humanitarian aid organization, Doctors Without Borders/Medecins Sans Frontieres (MSF), continues to treat victims of violence in all locations where it is present in Darfur.	Doctors Without Borders is an international aid organization.
0	the international victim humanitarian aid organization doctors without borders medecins sans frontieres msf continues to treat victims of violence in all locations entirely where it is present in darfur	doctors external without borders is an international aid organization
0	the international humanitarian aid organization doctors without borders medecins sans frontieres msf continues boundary line to treat victims of external violence in all locations where it is present in darfur	doctors without borders external is an international aid organization
0	the international humanitarian aid organization indiana doctors without borders medecins sans frontieres msf continues to treat victims victim of violence in all locations where it is present in darfur	doctors without borders is formation an international aid organization
0	the international humanitarian aid organization doctors without borders medecins sans frontieres msf continues to treat victims of violence in all locations where face it is kickshaw present in darfur	doctors without borders is an external international aid organization
0	the international humanitarian aid organization doctors without borders medecins sans frontieres msf continues to face treat victims financial aid of violence in all locations where it is present in darfur	doctors without borders is an international financial aid aid organization
0	the international humanitarian positioning aid organization doctors without borders victim medecins sans frontieres msf continues to treat victims of violence in all locations where it is present in darfur	doctors without financial aid borders is an international aid organization
0	the international humanitarian aid face organization doctors without borders medecins sans frontieres msf continues to treat victims external of violence in all locations where it is present in darfur	doctors without borders is an international aid financial aid organization
0	the international humanitarian aid organization doctors without borders medecins sans kickshaw frontieres msf continues to treat victims of boundary line violence in all locations where it is present in darfur	boundary line doctors without borders is an international aid organization
0	face the international humanitarian aid organization doctors without borders medecins sans frontieres msf continues to touch on treat victims of violence in all locations where it is present in darfur	doctors without borders is an international touch on aid organization
0	the international humanitarian aid organization doctors without borders medecins sans frontieres msf continues to treat victims of violence in all locations where it is present in darfur	doctors without borders is an international aid organization
0	the international humanitarian aid organization doctors without borders medecins sans frontieres msf continues to treat victims of violence in all locations where it is present in darfur	doctors without borders is an international aid organization
0	the international humanitarian aid organization doctors without borders medecins sans frontieres msf continues to treat victims of violence in all locations where it is present in darfur	doctors without borders is an international aid organization
0	the international humanitarian aid organization doctors without borders medecins sans frontieres msf continues to treat victims of violence in all locations where it is present in darfur	doctors without borders is an international aid organization
0	the international humanitarian aid organization doctors without borders medecins sans frontieres msf continues to treat victims of violence in all locations where it is present in darfur	doctors without borders is an international aid organization
0	the international humanitarian aid organization doctors without borders medecins sans frontieres msf continues to treat victims of violence in all locations where it is present in darfur	doctors without borders is an international aid organization
0	the international humanitarian aid organization doctors without borders medecins sans frontieres msf continues to treat victims of violence in all locations where it is present in darfur	doctors without borders is an international aid organization
0	the international humanitarian aid organization doctors without borders medecins sans frontieres msf continues to treat victims of violence in all locations where it is present in darfur	doctors without borders is an international aid organization
0	the international humanitarian aid organization doctors without borders medecins sans frontieres msf continues to treat victims of violence in all locations where it is present in darfur	doctors without borders is an international aid organization
0	the international humanitarian aid organization doctors without borders medecins sans frontieres msf continues to treat victims of violence in all locations where it is present in darfur	doctors without borders is an international aid organization
0	the international humanitarian aid organization doctors without borders medecins sans frontieres msf continues to treat victims of violence in all locations where it is present in darfur	doctors without borders is an international aid organization
0	the international humanitarian aid organization doctors without borders medecins sans frontieres msf continues to treat victims of violence in all locations where it is present in darfur	doctors without borders is an international aid organization
0	the international humanitarian aid organization doctors without borders medecins sans frontieres msf continues to treat victims of violence in all locations where it is present in darfur	doctors without borders is an international aid organization
0	the international humanitarian aid organization doctors without borders medecins sans frontieres msf continues to treat victims of violence in all locations where it is present in darfur	doctors without borders is an international aid organization
0	the international humanitarian aid organization doctors without borders medecins sans frontieres msf continues to treat victims of violence in all locations where it is present in darfur	doctors without borders is an international aid organization
0	the international humanitarian aid organization doctors without borders medecins sans frontieres msf continues to treat victims of violence in all locations where it is present in darfur	doctors without borders is an international aid organization
0	the international humanitarian aid organization doctors without borders medecins sans frontieres msf continues to treat victims of violence in all locations where it is present in darfur	doctors without borders is an international aid organization
0	the international humanitarian aid organization doctors without borders medecins sans frontieres msf continues to treat victims of violence in all locations where it is present in darfur	doctors without borders is an international aid organization
0	the international humanitarian aid organization doctors without borders medecins sans frontieres msf continues to treat victims of violence in all locations where it is present in darfur	doctors without borders is an international aid organization
0	the international humanitarian aid organization doctors without borders medecins sans frontieres msf continues to treat victims of violence in all locations where it is present in darfur	doctors without borders is an international aid organization
0	the international humanitarian aid organization doctors without borders medecins sans frontieres msf continues to treat victims of violence in all locations where it is present in darfur	doctors without borders is an international aid organization
0	the international humanitarian aid organization doctors without borders medecins sans frontieres msf continues to treat victims of violence in all locations where it is present in darfur	doctors without borders is an international aid organization
0	the international humanitarian aid organization doctors without borders medecins sans frontieres msf continues to treat victims of violence in all locations where it is present in darfur	doctors without borders is an international aid organization
1	In a bowl, whisk together the eggs and sugar until completely blended and frothy.	In a bowl, whisk together the egg, sugar and vanilla until light in color.
1	in a bowl whisk together the eggs and unitedly sugar until completely blended and frothy	in a bowl whisk together the egg sugar and antiophthalmic factor vanilla until light in color
1	in a bowl whisk together the eggs and ballock sugar until completely blended and frothy	in a bowl whisk together the egg sugar and vanilla until light luminousness in color
1	in a bowl whisk together the eggs and entirely sugar until completely blended and frothy	in a bowl whisk together the egg sugar and antiophthalmic factor vanilla until light in color
1	in a bowl whisk together the eggs and sugar until completely antiophthalmic factor blended and frothy	in lolly a bowl whisk together the egg sugar and vanilla until light in color
1	in a bowl whisk together the unitedly eggs and sugar until completely blended and frothy	in a bowl whisk vanilla extract together the egg sugar and vanilla until light in color
1	in a bowl whisk together the eggs and sugar indiana until completely blended and frothy	in a bowl whisk together the egg sugar and vanilla indiana until light in color
1	in a bowl whisk together the eggs and sugar until ballock completely blended and frothy	in a bowl ballock whisk together the egg sugar and vanilla until light in color
1	in a bowl whisk whisk broom together the eggs and sugar until completely blended and frothy	in a bowl whisk together indiana the egg sugar and vanilla until light in color
1	in a bowl whisk together the conflate eggs and sugar until completely blended and frothy	in a bowl whisk together the egg indiana sugar and vanilla until light in color
1	in a bowl whisk together the eggs and sugar until completely blended and frothy	in a bowl whisk together the egg sugar and vanilla until light in color
1	in a bowl whisk together the eggs and sugar until completely blended and frothy	in a bowl whisk together the egg sugar and vanilla until light in color
1	in a bowl whisk together the eggs and sugar until completely blended and frothy	in a bowl whisk together the egg sugar and vanilla until light in color
1	in a bowl whisk together the eggs and sugar until completely blended and frothy	in a bowl whisk together the egg sugar and vanilla until light in color
1	in a bowl whisk together the eggs and sugar until completely blended and frothy	in a bowl whisk together the egg sugar and vanilla until light in color
1	in a bowl whisk together the eggs and sugar until completely blended and frothy	in a bowl whisk together the egg sugar and vanilla until light in color
1	in a bowl whisk together the eggs and sugar until completely blended and frothy	in a bowl whisk together the egg sugar and vanilla until light in color
1	in a bowl whisk together the eggs and sugar until completely blended and frothy	in a bowl whisk together the egg sugar and vanilla until light in color
1	in a bowl whisk together the eggs and sugar until completely blended and frothy	in a bowl whisk together the egg sugar and vanilla until light in color
1	in a bowl whisk together the eggs and sugar until completely blended and frothy	in a bowl whisk together the egg sugar and vanilla until light in color
1	in a bowl whisk together the eggs and sugar until completely blended and frothy	in a bowl whisk together the egg sugar and vanilla until light in color
1	in a bowl whisk together the eggs and sugar until completely blended and frothy	in a bowl whisk together the egg sugar and vanilla until light in color
1	in a bowl whisk together the eggs and sugar until completely blended and frothy	in a bowl whisk together the egg sugar and vanilla until light in color
1	in a bowl whisk together the eggs and sugar until completely blended and frothy	in a bowl whisk together the egg sugar and vanilla until light in color
1	in a bowl whisk together the eggs and sugar until completely blended and frothy	in a bowl whisk together the egg sugar and vanilla until light in color
1	in a bowl whisk together the eggs and sugar until completely blended and frothy	in a bowl whisk together the egg sugar and vanilla until light in color
1	in a bowl whisk together the eggs and sugar until completely blended and frothy	in a bowl whisk together the egg sugar and vanilla until light in color
1	in a bowl whisk together the eggs and sugar until completely blended and frothy	in a bowl whisk together the egg sugar and vanilla until light in color
1	in a bowl whisk together the eggs and sugar until completely blended and frothy	in a bowl whisk together the egg sugar and vanilla until light in color
1	in a bowl whisk together the eggs and sugar until completely blended and frothy	in a bowl whisk together the egg sugar and vanilla until light in color
1	in a bowl whisk together the eggs and sugar until completely blended and frothy	in a bowl whisk together the egg sugar and vanilla until light in color
1	in a bowl whisk together the eggs and sugar until completely blended and frothy	in a bowl whisk together the egg sugar and vanilla until light in color
1	in a bowl whisk together the eggs and sugar until completely blended and frothy	in a bowl whisk together the egg sugar and vanilla until light in color
1	In Nigeria, by far the most populous country in sub-Saharan Africa, over 2.7 million people are infected with HIV.	2.7 percent of the people infected with HIV live in Africa.
1	in nigeria by far the most populous country in sub saharan africa over almost million people are infected with hiv	percent of the people infected with hiv live pct in africa
1	in nigeria by far the most populous country in sub saharan africa over million people are infected with hiv	percent of the people pct infected with hiv live in africa
1	in nigeria indiana by far the most populous country in sub saharan africa over million people are infected with hiv	pct percent of the people infected with hiv live in africa
1	in nigeria by far the most populous country federal republic of nigeria in sub saharan africa over million people are infected with hiv	percent of the people infected hoi polloi with hiv live in africa
1	in federal republic of nigeria nigeria by far the most populous country in sub saharan africa over million people are infected with hiv	percent of the people infected with hiv taint live in africa
1	in nigeria by far the most populous country in sub saharan africa over million people are infected thickly settled with hiv	percent of the live on people infected with hiv live in africa
1	in nigeria by far the most populous country in sub saharan africa over million people are federal republic of nigeria infected with hiv	percent of the people infected with hoi polloi hiv live in africa
1	in nigeria by far the most populous country in sub saharan africa over million people are infected with hiv	percent of the people infected with hiv live in indiana africa
1	in nigeria by far the most populous country in hoi polloi sub saharan africa over million people are infected with hiv	percent hoi polloi of the people infected with hiv live in africa
1	in nigeria by far the most populous country in sub saharan africa over million people are infected with hiv	percent of the people infected with hiv live in africa
1	in nigeria by far the most populous country in sub saharan africa over million people are infected with hiv	percent of the people infected with hiv live in africa
1	in nigeria by far the most populous country in sub saharan africa over million people are infected with hiv	percent of the people infected with hiv live in africa
1	in nigeria by far the most populous country in sub saharan africa over million people are infected with hiv	percent of the people infected with hiv live in africa
1	in nigeria by far the most populous country in sub saharan africa over million people are infected with hiv	percent of the people infected with hiv live in africa
1	in nigeria by far the most populous country in sub saharan africa over million people are infected with hiv	percent of the people infected with hiv live in africa
1	in nigeria by far the most populous country in sub saharan africa over million people are infected with hiv	percent of the people infected with hiv live in africa
1	in nigeria by far the most populous country in sub saharan africa over million people are infected with hiv	percent of the people infected with hiv live in africa
1	in nigeria by far the most populous country in sub saharan africa over million people are infected with hiv	percent of the people infected with hiv live in africa
1	in nigeria by far the most populous country in sub saharan africa over million people are infected with hiv	percent of the people infected with hiv live in africa
1	in nigeria by far the most populous country in sub saharan africa over million people are infected with hiv	percent of the people infected with hiv live in africa
1	in nigeria by far the most populous country in sub saharan africa over million people are infected with hiv	percent of the people infected with hiv live in africa
1	in nigeria by far the most populous country in sub saharan africa over million people are infected with hiv	percent of the people infected with hiv live in africa
1	in nigeria by far the most populous country in sub saharan africa over million people are infected with hiv	percent of the people infected with hiv live in africa
1	in nigeria by far the most populous country in sub saharan africa over million people are infected with hiv	percent of the people infected with hiv live in africa
1	in nigeria by far the most populous country in sub saharan africa over million people are infected with hiv	percent of the people infected with hiv live in africa
1	in nigeria by far the most populous country in sub saharan africa over million people are infected with hiv	percent of the people infected with hiv live in africa
1	in nigeria by far the most populous country in sub saharan africa over million people are infected with hiv	percent of the people infected with hiv live in africa
1	in nigeria by far the most populous country in sub saharan africa over million people are infected with hiv	percent of the people infected with hiv live in africa
1	in nigeria by far the most populous country in sub saharan africa over million people are infected with hiv	percent of the people infected with hiv live in africa
1	in nigeria by far the most populous country in sub saharan africa over million people are infected with hiv	percent of the people infected with hiv live in africa
1	in nigeria by far the most populous country in sub saharan africa over million people are infected with hiv	percent of the people infected with hiv live in africa
1	in nigeria by far the most populous country in sub saharan africa over million people are infected with hiv	percent of the people infected with hiv live in africa
0	A jury is slated to decide for the first time whether Jack Kevorkian, famed as "Dr. Death," has violated Michigan's assisted-suicide ban, while the state continues to grapple with the issue of what to allow when the ill want to end their pain by ending their lives.	Jack Kevorkian is the real name of "Dr. Death".
0	a jury is slated to decide for the first time whether slat jack kevorkian famed as dr death has violated pain in the ass michigans assisted suicide ban while the state continues to grapple away with the slat issue of what to allow when the ill want to end their pain by ending their lives	jack kevorkian follow is the real name of dr death
0	a jury is slated to decide for the first time whether jack kevorkian famed as dr death has violated michigans away assisted suicide ban renowned while the state continues to grapple with the issue of what to allow when the proceeds ill want to end their pain by wait on ending their lives	demise jack kevorkian is the real name of dr death
0	a jury is slated death to decide for the first time whether jack kevorkian famed as dr submit death has metre violated michigans assisted suicide ban while the state continues to grapple with the issue of what to allow when the ill want to end their pain by eastern samoa ending their lives	jack kevorkian is material the real name of dr death
0	a jury is slated to decide for the first time whether jack kevorkian famed as dr death life has slat violated michigans assisted suicide ban while the state away continues to grapple with the issue of what to allow when the ill want to end their pain by finish ending their lives	jack kevorkian is the follow real name of dr death
0	a jury is slated to decide for the first time whether jack kevorkian follow famed as dr death has violated michigans assisted suicide ban while the state continues to grapple metre with the issue make out of make out what to allow when the ill want to end their pain by ending their lives	squat jack kevorkian is the real name of dr death
0	a jury is slated to decide for the first time whether jack kevorkian famed as dr death has violated michigans assisted suicide ban while the state appropriate continues to grapple with the issue of what reserve to allow when poorly the ill want to end their pain finish by ending their lives	jack follow kevorkian is the real name of dr death
0	a jury is slated to decide for the first time whether jack kevorkian famed as dr death has violated michigans assisted suicide ban while the state continues to submit eastern samoa grapple with demise the issue of render what to allow when the ill want to end their pain by ending their lives	jack kevorkian material is the real name of dr death
0	a demise jury is slated to decide for the first time whether jack banish wait on kevorkian famed as dr death has violated michigans assisted make out suicide ban while the state continues to grapple with the issue of what to allow when the ill want to end their pain by ending their lives	jack kevorkian is follow the real name of dr death
0	a jury is slated to decide for the first submit time whether jack kevorkian famed as dr death has violated michigans poorly assisted suicide ban while the state continues to grapple with the issue of poorly life what to allow when the ill want to end their pain by ending their lives	jack kevorkian material is the real name of dr death
0	a jury is slated to decide for the first time whether jack kevorkian famed as dr death has violated michigans assisted suicide ban while the state continues to grapple with the issue of what to allow when the ill want to end their pain by ending their lives	jack kevorkian is the real name of dr death
0	a jury is slated to decide for the first time whether jack kevorkian famed as dr death has violated michigans assisted suicide ban while the state continues to grapple with the issue of what to allow when the ill want to end their pain by ending their lives	jack kevorkian is the real name of dr death
0	a jury is slated to decide for the first time whether jack kevorkian famed as dr death has violated michigans assisted suicide ban while the state continues to grapple with the issue of what to allow when the ill want to end their pain by ending their lives	jack kevorkian is the real name of dr death
0	a jury is slated to decide for the first time whether jack kevorkian famed as dr death has violated michigans assisted suicide ban while the state continues to grapple with the issue of what to allow when the ill want to end their pain by ending their lives	jack kevorkian is the real name of dr death
0	a jury is slated to decide for the first time whether jack kevorkian famed as dr death has violated michigans assisted suicide ban while the state continues to grapple with the issue of what to allow when the ill want to end their pain by ending their lives	jack kevorkian is the real name of dr death
0	a jury is slated to decide for the first time whether jack kevorkian famed as dr death has violated michigans assisted suicide ban while the state continues to grapple with the issue of what to allow when the ill want to end their pain by ending their lives	jack kevorkian is the real name of dr death
0	a jury is slated to decide for the first time whether jack kevorkian famed as dr death has violated michigans assisted suicide ban while the state continues to grapple with the issue of what to allow when the ill want to end their pain by ending their lives	jack kevorkian is the real name of dr death
0	a jury is slated to decide for the first time whether jack kevorkian famed as dr death has violated michigans assisted suicide ban while the state continues to grapple with the issue of what to allow when the ill want to end their pain by ending their lives	jack kevorkian is the real name of dr death
0	a jury is slated to decide for the first time whether jack kevorkian famed as dr death has violated michigans assisted suicide ban while the state continues to grapple with the issue of what to allow when the ill want to end their pain by ending their lives	jack kevorkian is the real name of dr death
0	a jury is slated to decide for the first time whether jack kevorkian famed as dr death has violated michigans assisted suicide ban while the state continues to grapple with the issue of what to allow when the ill want to end their pain by ending their lives	jack kevorkian is the real name of dr death
0	a jury is slated to decide for the first time whether jack kevorkian famed as dr death has violated michigans assisted suicide ban while the state continues to grapple with the issue of what to allow when the ill want to end their pain by ending their lives	jack kevorkian is the real name of dr death
0	a jury is slated to decide for the first time whether jack kevorkian famed as dr death has violated michigans assisted suicide ban while the state continues to grapple with the issue of what to allow when the ill want to end their pain by ending their lives	jack kevorkian is the real name of dr death
0	a jury is slated to decide for the first time whether jack kevorkian famed as dr death has violated michigans assisted suicide ban while the state continues to grapple with the issue of what to allow when the ill want to end their pain by ending their lives	jack kevorkian is the real name of dr death
0	a jury is slated to decide for the first time whether jack kevorkian famed as dr death has violated michigans assisted suicide ban while the state continues to grapple with the issue of what to allow when the ill want to end their pain by ending their lives	jack kevorkian is the real name of dr death
0	a jury is slated to decide for the first time whether jack kevorkian famed as dr death has violated michigans assisted suicide ban while the state continues to grapple with the issue of what to allow when the ill want to end their pain by ending their lives	jack kevorkian is the real name of dr death
0	a jury is slated to decide for the first time whether jack kevorkian famed as dr death has violated michigans assisted suicide ban while the state continues to grapple with the issue of what to allow when the ill want to end their pain by ending their lives	jack kevorkian is the real name of dr death
0	a jury is slated to decide for the first time whether jack kevorkian famed as dr death has violated michigans assisted suicide ban while the state continues to grapple with the issue of what to allow when the ill want to end their pain by ending their lives	jack kevorkian is the real name of dr death
0	a jury is slated to decide for the first time whether jack kevorkian famed as dr death has violated michigans assisted suicide ban while the state continues to grapple with the issue of what to allow when the ill want to end their pain by ending their lives	jack kevorkian is the real name of dr death
0	a jury is slated to decide for the first time whether jack kevorkian famed as dr death has violated michigans assisted suicide ban while the state continues to grapple with the issue of what to allow when the ill want to end their pain by ending their lives	jack kevorkian is the real name of dr death
0	a jury is slated to decide for the first time whether jack kevorkian famed as dr death has violated michigans assisted suicide ban while the state continues to grapple with the issue of what to allow when the ill want to end their pain by ending their lives	jack kevorkian is the real name of dr death
0	a jury is slated to decide for the first time whether jack kevorkian famed as dr death has violated michigans assisted suicide ban while the state continues to grapple with the issue of what to allow when the ill want to end their pain by ending their lives	jack kevorkian is the real name of dr death
0	a jury is slated to decide for the first time whether jack kevorkian famed as dr death has violated michigans assisted suicide ban while the state continues to grapple with the issue of what to allow when the ill want to end their pain by ending their lives	jack kevorkian is the real name of dr death
0	a jury is slated to decide for the first time whether jack kevorkian famed as dr death has violated michigans assisted suicide ban while the state continues to grapple with the issue of what to allow when the ill want to end their pain by ending their lives	jack kevorkian is the real name of dr death
0	Take consumer products giant Procter and Gamble. Even with a $1.8 billion Research and Development budget, it still manages 500 active partnerships each year, many of them with small companies.	Procter and Gamble spends $1.8 billion for Research and Development.
0	take consumer products giant procter and gamble even with a billion research and development search budget it still manages active partnerships each year many yet of them with small companies	procter and gamble spends billion for research and development
0	take consumer products giant procter and gamble even with a billion research and development budget it still manages active partnerships each year many of them antiophthalmic factor with small companies	procter growth and gamble spends billion for research and development
0	take consumer products giant procter and gamble even with a billion research and development budget troupe it still manages active partnerships each year many of them with search small companies	procter and gamble spends billion for research and search development
0	take partnership consumer products giant procter and gamble even with a billion research and development budget it still manages active partnerships each year antiophthalmic factor many of them with small companies	procter and gamble spends billion for research and development
0	take risk consumer products giant procter and antiophthalmic factor gamble even with a billion research and development budget it still manages active partnerships each year many of them with small companies	procter and spend gamble spends billion for research and development
0	take apiece consumer products giant procter and gamble even with a billion research and development budget risk it still manages active partnerships each year many of them with small companies	procter and gamble spends risk billion for research and development
0	take consumer products giant procter and gamble even with a billion research and development budget it still manages active partnerships risk each year many of them with apiece small companies	procter and gamble spends risk billion for research and development
0	take consumer products giant information technology procter and gamble even with a billion research and development production budget it still manages active partnerships each year many of them with small companies	procter and gamble spends billion search for research and development
0	take consumer products giant procter and gamble even with production a billion research and development budget it still manages active partnerships each year many of them with small yield companies	procter and spend gamble spends billion for research and development
0	take consumer products giant procter and gamble even with a billion research and development budget it still manages active partnerships each year many of them with small companies	procter and gamble spends billion for research and development
0	take consumer products giant procter and gamble even with a billion research and development budget it still manages active partnerships each year many of them with small companies	procter and gamble spends billion for research and development
0	take consumer products giant procter and gamble even with a billion research and development budget it still manages active partnerships each year many of them with small companies	procter and gamble spends billion for research and development
0	take consumer products giant procter and gamble even with a billion research and development budget it still manages active partnerships each year many of them with small companies	procter and gamble spends billion for research and development
0	take consumer products giant procter and gamble even with a billion research and development budget it still manages active partnerships each year many of them with small companies	procter and gamble spends billion for research and development
0	take consumer products giant procter and gamble even with a billion research and development budget it still manages active partnerships each year many of them with small companies	procter and gamble spends billion for research and development
0	take consumer products giant procter and gamble even with a billion research and development budget it still manages active partnerships each year many of them with small companies	procter and gamble spends billion for research and development
0	take consumer products giant procter and gamble even with a billion research and development budget it still manages active partnerships each year many of them with small companies	procter and gamble spends billion for research and development
0	take consumer products giant procter and gamble even with a billion research and development budget it still manages active partnerships each year many of them with small companies	procter and gamble spends billion for research and development
0	take consumer products giant procter and gamble even with a billion research and development budget it still manages active partnerships each year many of them with small companies	procter and gamble spends billion for research and development
0	take consumer products giant procter and gamble even with a billion research and development budget it still manages active partnerships each year many of them with small companies	procter and gamble spends billion for research and development
0	take consumer products giant procter and gamble even with a billion research and development budget it still manages active partnerships each year many of them with small companies	procter and gamble spends billion for research and development
0	take consumer products giant procter and gamble even with a billion research and development budget it still manages active partnerships each year many of them with small companies	procter and gamble spends billion for research and development
0	take consumer products giant procter and gamble even with a billion research and development budget it still manages active partnerships each year many of them with small companies	procter and gamble spends billion for research and development
0	take consumer products giant procter and gamble even with a billion research and development budget it still manages active partnerships each year many of them with small companies	procter and gamble spends billion for research and development
0	take consumer products giant procter and gamble even with a billion research and development budget it still manages active partnerships each year many of them with small companies	procter and gamble spends billion for research and development
0	take consumer products giant procter and gamble even with a billion research and development budget it still manages active partnerships each year many of them with small companies	procter and gamble spends billion for research and development
0	take consumer products giant procter and gamble even with a billion research and development budget it still manages active partnerships each year many of them with small companies	procter and gamble spends billion for research and development
0	take consumer products giant procter and gamble even with a billion research and development budget it still manages active partnerships each year many of them with small companies	procter and gamble spends billion for research and development
0	take consumer products giant procter and gamble even with a billion research and development budget it still manages active partnerships each year many of them with small companies	procter and gamble spends billion for research and development
0	take consumer products giant procter and gamble even with a billion research and development budget it still manages active partnerships each year many of them with small companies	procter and gamble spends billion for research and development
0	take consumer products giant procter and gamble even with a billion research and development budget it still manages active partnerships each year many of them with small companies	procter and gamble spends billion for research and development
0	take consumer products giant procter and gamble even with a billion research and development budget it still manages active partnerships each year many of them with small companies	procter and gamble spends billion for research and development
1	Deceased U.S. soldiers and their effects were evacuated to Japan and then shipped home in refrigerated containers for interment in the U.S.	The U.S. military evacuated U.S. citizens.
1	deceased u s soldiers and their and then and then effects were evacuated to japan and then shipped home in refrigerated containers for interment in the u s	military machine the u s military evacuated u s citizens
1	deceased u s soldiers and their effects were atomic number evacuated to empty japan and then shipped home in refrigerated containers for interment in the u s	the u southward s military evacuated u s citizens
1	deceased u s soldiers and their effects were evacuated to atomic number japan and then shipped home in refrigerated containers for interment in the u burial s	the u s military evacuated u citizen s citizens
1	deceased u s soldiers and their effects were evacuated to japan and then shipped home in refrigerated containers for interment burial in the burial u s	the u s military evacuated u citizen s citizens
1	deceased u s soldiers and their effects were evacuated to japan gist and then southward shipped home in refrigerated containers for interment in the u s	the u southward s military evacuated u s citizens
1	deceased u southward s soldiers and their effects were evacuated to japan and then shipped southward home in refrigerated containers for interment in the u s	the u s military evacuated u s southward citizens
1	deceased u s soldiers and their effects were evacuated to japan and southward then shipped home in southbound refrigerated containers for interment in the u s	the atomic number u s military evacuated u s citizens
1	deceased atomic number u s soldiers and their effects were evacuated to japan and then shipped home in container refrigerated containers for interment in the u s	the u s military evacuated u empty s citizens
1	refrigerate deceased u s soldiers and their effects were evacuated to japan and then shipped home in refrigerated indiana containers for interment in the u s	the u s citizen military evacuated u s citizens
1	deceased u s soldiers and their effects were evacuated to japan and then shipped home in refrigerated containers for interment in the u s	the u s military evacuated u s citizens
1	deceased u s soldiers and their effects were evacuated to japan and then shipped home in refrigerated containers for interment in the u s	the u s military evacuated u s citizens
1	deceased u s soldiers and their effects were evacuated to japan and then shipped home in refrigerated containers for interment in the u s	the u s military evacuated u s citizens
1	deceased u s soldiers and their effects were evacuated to japan and then shipped home in refrigerated containers for interment in the u s	the u s military evacuated u s citizens
1	deceased u s soldiers and their effects were evacuated to japan and then shipped home in refrigerated containers for interment in the u s	the u s military evacuated u s citizens
1	deceased u s soldiers and their effects were evacuated to japan and then shipped home in refrigerated containers for interment in the u s	the u s military evacuated u s citizens
1	deceased u s soldiers and their effects were evacuated to japan and then shipped home in refrigerated containers for interment in the u s	the u s military evacuated u s citizens
1	deceased u s soldiers and their effects were evacuated to japan and then shipped home in refrigerated containers for interment in the u s	the u s military evacuated u s citizens
1	deceased u s soldiers and their effects were evacuated to japan and then shipped home in refrigerated containers for interment in the u s	the u s military evacuated u s citizens
1	deceased u s soldiers and their effects were evacuated to japan and then shipped home in refrigerated containers for interment in the u s	the u s military evacuated u s citizens
1	deceased u s soldiers and their effects were evacuated to japan and then shipped home in refrigerated containers for interment in the u s	the u s military evacuated u s citizens
1	deceased u s soldiers and their effects were evacuated to japan and then shipped home in refrigerated containers for interment in the u s	the u s military evacuated u s citizens
1	deceased u s soldiers and their effects were evacuated to japan and then shipped home in refrigerated containers for interment in the u s	the u s military evacuated u s citizens
1	deceased u s soldiers and their effects were evacuated to japan and then shipped home in refrigerated containers for interment in the u s	the u s military evacuated u s citizens
1	deceased u s soldiers and their effects were evacuated to japan and then shipped home in refrigerated containers for interment in the u s	the u s military evacuated u s citizens
1	deceased u s soldiers and their effects were evacuated to japan and then shipped home in refrigerated containers for interment in the u s	the u s military evacuated u s citizens
1	deceased u s soldiers and their effects were evacuated to japan and then shipped home in refrigerated containers for interment in the u s	the u s military evacuated u s citizens
1	deceased u s soldiers and their effects were evacuated to japan and then shipped home in refrigerated containers for interment in the u s	the u s military evacuated u s citizens
1	deceased u s soldiers and their effects were evacuated to japan and then shipped home in refrigerated containers for interment in the u s	the u s military evacuated u s citizens
1	deceased u s soldiers and their effects were evacuated to japan and then shipped home in refrigerated containers for interment in the u s	the u s military evacuated u s citizens
1	deceased u s soldiers and their effects were evacuated to japan and then shipped home in refrigerated containers for interment in the u s	the u s military evacuated u s citizens
1	deceased u s soldiers and their effects were evacuated to japan and then shipped home in refrigerated containers for interment in the u s	the u s military evacuated u s citizens
1	deceased u s soldiers and their effects were evacuated to japan and then shipped home in refrigerated containers for interment in the u s	the u s military evacuated u s citizens
1	Mice given a substance found in red wine lived longer despite a fatty diet, a study shows.	Mice fed with red wine lived longer despite a fatty diet.
1	mice given a substance found contempt in red wine lived longer despite a fatty diet a study shows	mice fed with red contempt wine lived longer despite a fatty diet
1	mice given a substance found in red wine coloured wine lived longer despite a fatty diet a study shows	mice fed retentive with red wine lived longer despite a fatty diet
1	mice given a substance found in red butterball wine lived longer despite a fatty diet a study shows	mice fed with red wine lived longer despite a cerise fatty diet
1	mice given a substance found in red wine lived longer butterball despite a fatty diet a study shows	mice fed with red wine lived longer retentive despite a fatty diet
1	mice given indiana a substance found in red wine lived longer despite a fatty diet a study shows	mice fed with red wine retentive lived longer despite a fatty diet
1	mice given a wine coloured substance found in red wine lived longer despite a fatty diet a study shows	mice fed with federal reserve system red wine lived longer despite a fatty diet
1	mice given a substance found in red wine contempt lived longer despite a fatty diet a study shows	mice fed with red wine coloured wine lived longer despite a fatty diet
1	mice given a substance found in antiophthalmic factor red wine lived longer despite a fatty diet a study shows	mice fed cerise with red wine lived longer despite a fatty diet
1	mice given a substance found in red wine lived longer despite depict a fatty diet a study shows	mice fed with red wine contempt lived longer despite a fatty diet
1	mice given a substance found in red wine lived longer despite a fatty diet a study shows	mice fed with red wine lived longer despite a fatty diet
1	mice given a substance found in red wine lived longer despite a fatty diet a study shows	mice fed with red wine lived longer despite a fatty diet
1	mice given a substance found in red wine lived longer despite a fatty diet a study shows	mice fed with red wine lived longer despite a fatty diet
1	mice given a substance found in red wine lived longer despite a fatty diet a study shows	mice fed with red wine lived longer despite a fatty diet
1	mice given a substance found in red wine lived longer despite a fatty diet a study shows	mice fed with red wine lived longer despite a fatty diet
1	mice given a substance found in red wine lived longer despite a fatty diet a study shows	mice fed with red wine lived longer despite a fatty diet
1	mice given a substance found in red wine lived longer despite a fatty diet a study shows	mice fed with red wine lived longer despite a fatty diet
1	mice given a substance found in red wine lived longer despite a fatty diet a study shows	mice fed with red wine lived longer despite a fatty diet
1	mice given a substance found in red wine lived longer despite a fatty diet a study shows	mice fed with red wine lived longer despite a fatty diet
1	mice given a substance found in red wine lived longer despite a fatty diet a study shows	mice fed with red wine lived longer despite a fatty diet
1	mice given a substance found in red wine lived longer despite a fatty diet a study shows	mice fed with red wine lived longer despite a fatty diet
1	mice given a substance found in red wine lived longer despite a fatty diet a study shows	mice fed with red wine lived longer despite a fatty diet
1	mice given a substance found in red wine lived longer despite a fatty diet a study shows	mice fed with red wine lived longer despite a fatty diet
1	mice given a substance found in red wine lived longer despite a fatty diet a study shows	mice fed with red wine lived longer despite a fatty diet
1	mice given a substance found in red wine lived longer despite a fatty diet a study shows	mice fed with red wine lived longer despite a fatty diet
1	mice given a substance found in red wine lived longer despite a fatty diet a study shows	mice fed with red wine lived longer despite a fatty diet
1	mice given a substance found in red wine lived longer despite a fatty diet a study shows	mice fed with red wine lived longer despite a fatty diet
1	mice given a substance found in red wine lived longer despite a fatty diet a study shows	mice fed with red wine lived longer despite a fatty diet
1	mice given a substance found in red wine lived longer despite a fatty diet a study shows	mice fed with red wine lived longer despite a fatty diet
1	mice given a substance found in red wine lived longer despite a fatty diet a study shows	mice fed with red wine lived longer despite a fatty diet
1	mice given a substance found in red wine lived longer despite a fatty diet a study shows	mice fed with red wine lived longer despite a fatty diet
1	mice given a substance found in red wine lived longer despite a fatty diet a study shows	mice fed with red wine lived longer despite a fatty diet
1	mice given a substance found in red wine lived longer despite a fatty diet a study shows	mice fed with red wine lived longer despite a fatty diet
0	Charles de Gaulle died in 1970 at the age of eighty. He was thus fifty years old when, as an unknown officer recently promoted to the (temporary) rank of brigadier general, he made his famous broadcast from London rejecting the capitulation of France to the Nazis after the debacle of May-June 1940.	Charles de Gaulle died in 1970.
0	charles de atomic number gaulle died in at the age of eighty helium he was thus fifty latterly years old when as an unknown officer recently promoted to the temporary rank of brigadier general he made his famous broadcast from london nazi rejecting the capitulation of france to the nazis after the debacle of may june	charles jacques alexandre cesar charles de gaulle died in
0	charles de gaulle died in at the age of eighty he was thus fifty years old when as an unknown officer give out recently promoted to the temporary rank of brigadier general he made his capital of the united kingdom indiana famous broadcast from london rejecting the capitulation of france to jacques alexandre cesar charles the nazis after the debacle distribute of may june	charles de gaulle jacques alexandre cesar charles died in
0	charles perish de gaulle died in at the age of eighty he was thus fifty years old when as an unknown officer recently promoted to the temporary rank of brigadier general old he unknown quantity made his famous broadcast from london rejecting the capitulation of france former to olibanum the nazis after the debacle of may june	charles de gaulle indiana died in
0	charles de gaulle died in at the age of eighty he was thus fifty years old unknown quantity when as an unknown helium officer recently promoted to the temporary rank of brigadier general he made his famous broadcast from london rejecting police officer jacques alexandre cesar charles the capitulation of france helium to the nazis after the debacle of may june	charles perish de gaulle died in
0	charles de gaulle died in at the age of eighty he was thus fifty years old when as an unknown officer recently promoted to the temporary rank of brigadier general long time he made his famous broadcast from olibanum london rejecting the capitulation of fall france to the nazis after the debacle of may long time june	charles de gaulle jacques alexandre cesar charles died in
0	charles whipping de gaulle died in at the age of eighty former he was thus fifty years old when as an unknown officer recently promoted to the temporary rank of brigadier general he made his famous broadcast from london slash rejecting the capitulation of france to the nazis famed after perish the debacle of may june	charles de gaulle perish died in
0	charles de gaulle died in at the age of eighty he was thus fifty years old when fall as an unknown officer police officer recently promoted to the temporary rank encourage of brigadier general he made his famous broadcast from cosmopolitan london rejecting the capitulation of france to the brigadier general nazis after the debacle of may june	charles de gaulle indiana died in
0	charles de gaulle died in at the age of eighty he was thus fifty years out and out old when as crataegus oxycantha an do unknown officer recently promoted to the temporary rank long time of brigadier general he made his famous broadcast from london rejecting the capitulation of diamond state france to the nazis after the debacle of may june	charles de perish gaulle died in
0	charles de gaulle died in at the age of eighty he was thus fifty years helium old helium when as an unknown officer recently promoted to the temporary rank of brigadier distribute general he made his famous broadcast from london rejecting crataegus oxycantha the capitulation of france to helium the nazis after the debacle of may june	charles de gaulle perish died in
0	charles de gaulle died in at the age of eighty he was thus fifty years old when as an unknown officer recently promoted to the temporary rank of brigadier general he made his famous broadcast from london rejecting the capitulation of france to the nazis after the debacle of may june	charles de gaulle died in
0	charles de gaulle died in at the age of eighty he was thus fifty years old when as an unknown officer recently promoted to the temporary rank of brigadier general he made his famous broadcast from london rejecting the capitulation of france to the nazis after the debacle of may june	charles de gaulle died in
0	charles de gaulle died in at the age of eighty he was thus fifty years old when as an unknown officer recently promoted to the temporary rank of brigadier general he made his famous broadcast from london rejecting the capitulation of france to the nazis after the debacle of may june	charles de gaulle died in
0	charles de gaulle died in at the age of eighty he was thus fifty years old when as an unknown officer recently promoted to the temporary rank of brigadier general he made his famous broadcast from london rejecting the capitulation of france to the nazis after the debacle of may june	charles de gaulle died in
0	charles de gaulle died in at the age of eighty he was thus fifty years old when as an unknown officer recently promoted to the temporary rank of brigadier general he made his famous broadcast from london rejecting the capitulation of france to the nazis after the debacle of may june	charles de gaulle died in
0	charles de gaulle died in at the age of eighty he was thus fifty years old when as an unknown officer recently promoted to the temporary rank of brigadier general he made his famous broadcast from london rejecting the capitulation of france to the nazis after the debacle of may june	charles de gaulle died in
0	charles de gaulle died in at the age of eighty he was thus fifty years old when as an unknown officer recently promoted to the temporary rank of brigadier general he made his famous broadcast from london rejecting the capitulation of france to the nazis after the debacle of may june	charles de gaulle died in
0	charles de gaulle died in at the age of eighty he was thus fifty years old when as an unknown officer recently promoted to the temporary rank of brigadier general he made his famous broadcast from london rejecting the capitulation of france to the nazis after the debacle of may june	charles de gaulle died in
0	charles de gaulle died in at the age of eighty he was thus fifty years old when as an unknown officer recently promoted to the temporary rank of brigadier general he made his famous broadcast from london rejecting the capitulation of france to the nazis after the debacle of may june	charles de gaulle died in
0	charles de gaulle died in at the age of eighty he was thus fifty years old when as an unknown officer recently promoted to the temporary rank of brigadier general he made his famous broadcast from london rejecting the capitulation of france to the nazis after the debacle of may june	charles de gaulle died in
0	charles de gaulle died in at the age of eighty he was thus fifty years old when as an unknown officer recently promoted to the temporary rank of brigadier general he made his famous broadcast from london rejecting the capitulation of france to the nazis after the debacle of may june	charles de gaulle died in
0	charles de gaulle died in at the age of eighty he was thus fifty years old when as an unknown officer recently promoted to the temporary rank of brigadier general he made his famous broadcast from london rejecting the capitulation of france to the nazis after the debacle of may june	charles de gaulle died in
0	charles de gaulle died in at the age of eighty he was thus fifty years old when as an unknown officer recently promoted to the temporary rank of brigadier general he made his famous broadcast from london rejecting the capitulation of france to the nazis after the debacle of may june	charles de gaulle died in
0	charles de gaulle died in at the age of eighty he was thus fifty years old when as an unknown officer recently promoted to the temporary rank of brigadier general he made his famous broadcast from london rejecting the capitulation of france to the nazis after the debacle of may june	charles de gaulle died in
0	charles de gaulle died in at the age of eighty he was thus fifty years old when as an unknown officer recently promoted to the temporary rank of brigadier general he made his famous broadcast from london rejecting the capitulation of france to the nazis after the debacle of may june	charles de gaulle died in
0	charles de gaulle died in at the age of eighty he was thus fifty years old when as an unknown officer recently promoted to the temporary rank of brigadier general he made his famous broadcast from london rejecting the capitulation of france to the nazis after the debacle of may june	charles de gaulle died in
0	charles de gaulle died in at the age of eighty he was thus fifty years old when as an unknown officer recently promoted to the temporary rank of brigadier general he made his famous broadcast from london rejecting the capitulation of france to the nazis after the debacle of may june	charles de gaulle died in
0	charles de gaulle died in at the age of eighty he was thus fifty years old when as an unknown officer recently promoted to the temporary rank of brigadier general he made his famous broadcast from london rejecting the capitulation of france to the nazis after the debacle of may june	charles de gaulle died in
0	charles de gaulle died in at the age of eighty he was thus fifty years old when as an unknown officer recently promoted to the temporary rank of brigadier general he made his famous broadcast from london rejecting the capitulation of france to the nazis after the debacle of may june	charles de gaulle died in
0	charles de gaulle died in at the age of eighty he was thus fifty years old when as an unknown officer recently promoted to the temporary rank of brigadier general he made his famous broadcast from london rejecting the capitulation of france to the nazis after the debacle of may june	charles de gaulle died in
0	charles de gaulle died in at the age of eighty he was thus fifty years old when as an unknown officer recently promoted to the temporary rank of brigadier general he made his famous broadcast from london rejecting the capitulation of france to the nazis after the debacle of may june	charles de gaulle died in
0	charles de gaulle died in at the age of eighty he was thus fifty years old when as an unknown officer recently promoted to the temporary rank of brigadier general he made his famous broadcast from london rejecting the capitulation of france to the nazis after the debacle of may june	charles de gaulle died in
0	charles de gaulle died in at the age of eighty he was thus fifty years old when as an unknown officer recently promoted to the temporary rank of brigadier general he made his famous broadcast from london rejecting the capitulation of france to the nazis after the debacle of may june	charles de gaulle died in
0	Teenage sensation Wayne Rooney powered England into the quarter-finals of Euro 2004 with two goals in Monday's 4-2 defeat of Croatia and they were joined in the last eight by champions France who beat Switzerland 3-1.	France participates in Euro 2004.
0	teenage sensation wayne rooney powered england into the quarter world health organization finals of frustration euro with two goals in mondays defeat of croatia and they end were joined in the last eight by champions france who beat switzerland	take part france participates in euro
0	teenage power sensation wayne rooney powered england into the quarter finals of euro with two goals in mondays after part defeat of croatia and they were joined in frustration the last eight by champions france who beat switzerland	take part france participates in euro
0	teenage sensation wayne rooney powered england into the quarter finals of john wayne euro with indiana two goals in mondays defeat of croatia and they were joined in the last french republic eight by champions france who beat switzerland	france participates take part in euro
0	teenage sensation wayne rooney powered england into the quarter finals hoosier state of euro with follow two goals in mondays defeat of croatia and they were joined in the last eight by champions france indiana who beat switzerland	france participates in french republic euro
0	teenage sensation wayne rooney powered england into the quarter finals of euro with two goals french republic in mondays defeat of croatia and they were joined in the last eight by champions final france who follow beat switzerland	french republic france participates in euro
0	teenage sensation wayne rooney powered england into away the quarter finals of euro with two goals in mondays defeat of croatia and they were joined in the last eight by indiana champions france indiana who beat switzerland	france french republic participates in euro
0	teenage sensation wayne rooney powered power england into the quarter finals of euro with two away goals in mondays defeat frustration of croatia and they were joined in the last eight by champions france who beat switzerland	france participates indiana in euro
0	monday teenage sensation wayne rooney powered england into the quarter fall in finals of final euro with two goals in mondays defeat of croatia and they were joined in the last eight by champions france who beat switzerland	france french republic participates in euro
0	genius teenage sensation wayne rooney powered england into the quarter finals of euro with two goals in genius mondays defeat of croatia and they were joined in the last eight by champions france who beat metre switzerland	take part france participates in euro
0	teenage sensation wayne rooney powered england into the quarter finals of euro with two goals in mondays defeat of croatia and they were joined in the last eight by champions france who beat switzerland	france participates in euro
0	teenage sensation wayne rooney powered england into the quarter finals of euro with two goals in mondays defeat of croatia and they were joined in the last eight by champions france who beat switzerland	france participates in euro
0	teenage sensation wayne rooney powered england into the quarter finals of euro with two goals in mondays defeat of croatia and they were joined in the last eight by champions france who beat switzerland	france participates in euro
0	teenage sensation wayne rooney powered england into the quarter finals of euro with two goals in mondays defeat of croatia and they were joined in the last eight by champions france who beat switzerland	france participates in euro
0	teenage sensation wayne rooney powered england into the quarter finals of euro with two goals in mondays defeat of croatia and they were joined in the last eight by champions france who beat switzerland	france participates in euro
0	teenage sensation wayne rooney powered england into the quarter finals of euro with two goals in mondays defeat of croatia and they were joined in the last eight by champions france who beat switzerland	france participates in euro
0	teenage sensation wayne rooney powered england into the quarter finals of euro with two goals in mondays defeat of croatia and they were joined in the last eight by champions france who beat switzerland	france participates in euro
0	teenage sensation wayne rooney powered england into the quarter finals of euro with two goals in mondays defeat of croatia and they were joined in the last eight by champions france who beat switzerland	france participates in euro
0	teenage sensation wayne rooney powered england into the quarter finals of euro with two goals in mondays defeat of croatia and they were joined in the last eight by champions france who beat switzerland	france participates in euro
0	teenage sensation wayne rooney powered england into the quarter finals of euro with two goals in mondays defeat of croatia and they were joined in the last eight by champions france who beat switzerland	france participates in euro
0	teenage sensation wayne rooney powered england into the quarter finals of euro with two goals in mondays defeat of croatia and they were joined in the last eight by champions france who beat switzerland	france participates in euro
0	teenage sensation wayne rooney powered england into the quarter finals of euro with two goals in mondays defeat of croatia and they were joined in the last eight by champions france who beat switzerland	france participates in euro
0	teenage sensation wayne rooney powered england into the quarter finals of euro with two goals in mondays defeat of croatia and they were joined in the last eight by champions france who beat switzerland	france participates in euro
0	teenage sensation wayne rooney powered england into the quarter finals of euro with two goals in mondays defeat of croatia and they were joined in the last eight by champions france who beat switzerland	france participates in euro
0	teenage sensation wayne rooney powered england into the quarter finals of euro with two goals in mondays defeat of croatia and they were joined in the last eight by champions france who beat switzerland	france participates in euro
0	teenage sensation wayne rooney powered england into the quarter finals of euro with two goals in mondays defeat of croatia and they were joined in the last eight by champions france who beat switzerland	france participates in euro
0	teenage sensation wayne rooney powered england into the quarter finals of euro with two goals in mondays defeat of croatia and they were joined in the last eight by champions france who beat switzerland	france participates in euro
0	teenage sensation wayne rooney powered england into the quarter finals of euro with two goals in mondays defeat of croatia and they were joined in the last eight by champions france who beat switzerland	france participates in euro
0	teenage sensation wayne rooney powered england into the quarter finals of euro with two goals in mondays defeat of croatia and they were joined in the last eight by champions france who beat switzerland	france participates in euro
0	teenage sensation wayne rooney powered england into the quarter finals of euro with two goals in mondays defeat of croatia and they were joined in the last eight by champions france who beat switzerland	france participates in euro
0	teenage sensation wayne rooney powered england into the quarter finals of euro with two goals in mondays defeat of croatia and they were joined in the last eight by champions france who beat switzerland	france participates in euro
0	teenage sensation wayne rooney powered england into the quarter finals of euro with two goals in mondays defeat of croatia and they were joined in the last eight by champions france who beat switzerland	france participates in euro
0	teenage sensation wayne rooney powered england into the quarter finals of euro with two goals in mondays defeat of croatia and they were joined in the last eight by champions france who beat switzerland	france participates in euro
1	Fujimori charged that on January 26, 1995, Ecuador fired the first shot, an allegation denied by Ecuador's leader, Sixto Duran-Ballen. Predictably, each side blamed the other for starting the 1995 conflict, just as each pointed the finger of guilt to the other for provoking the border war of 1941, when Peru took most of the 120,000 square miles in contention between the two countries.	President Fujimori was re-elected in 1995.
1	fujimori republic of peru charged that on january ecuador state of war fired the hearty first shot an allegation denied by ecuadors leader sixto duran ballen predictably each side blamed the other for starting the conflict just as each pointed the finger of guilt to the other for provoking the border republic of ecuador war of when peru republic of ecuador took most of the square miles in content…	elect president fujimori was re elected in
1	fujimori charged that on january ecuador fired the first shot an allegation denied world class republic of ecuador by ecuadors jan leader sixto duran ballen republic of ecuador predictably each side blamed the other for starting the conflict just as each pointed the finger of guilt to the other for provoking the border war of when peru took most of the square geographical mile miles in contention…	follow president fujimori was re elected in
1	fujimori charged drawing card that on january ecuador fired the first shot an allegation denied by ecuadors leader sixto duran ballen predictably each side blamed the other for starting the conflict just republic of peru as each pointed the finger of guilt to the other for provoking the border war of when peru took most of the square miles in contention apiece between the disceptation two goddam …	president fujimori was follow re elected in
1	drawing card fujimori charged that jan arouse on january ecuador fired the first shot an allegation denied by ecuadors leader sixto duran ballen predictably each side blamed the other for starting the take up conflict just as each pointed the finger of guilt to the other for provoking the border war of when apiece peru took most of the square miles in contention between can the two countries	president fujimori was rhenium re elected in
1	fujimori charged that on january ecuador fired the first shot an allegation denied by bring ecuadors leader sixto duran ballen predictably each side geographical mile blamed the arouse other for hearty starting the conflict just as each pointed the finger of guilt to the other for provoking appoint the border war of when peru took most of the apiece square miles in contention between the two coun…	president fujimori was follow re elected in
1	fujimori charged that on january geographical mile along ecuador fired the first shot an allegation denied by ecuadors leader sixto duran ballen predictably each side blamed the other for starting the conflict just as each pointed the finger of guilt to the other for provoking the border war along of when peru refuse took most of the square miles in contention between the two countries	president fujimori follow was re elected in
1	fujimori charged that on january ecuador english fired the first shot an allegation denied by ecuadors leader sixto duran republic of ecuador ballen predictably each side blamed the other for starting the conflict just as each pointed the finger of guilt apiece hearty to the other for provoking the border war of when peru took most of the square miles in contention between former the two almost c…	president fujimori was re elect elected in
1	jan fujimori allegement along charged that on january ecuador fired the first shot an allegation denied by ecuadors leader sixto duran ballen predictably each side blamed the other for eastern samoa starting the conflict former just as each pointed the finger of guilt to the other for provoking the border war of when peru took most of apiece the square miles in contention between the two countries	president fujimori follow was re elected in
1	fujimori charged that on january ecuador fired the first shot an allegation denied by ecuadors leader sixto duran ballen predictably each side blamed the other for starting the conflict appoint just apiece as each pointed the finger along of guilt to the other for provoking the border war of when peru bring took most rural area of the square miles in contention between the can two countries	president fujimori was elect re elected in
1	fujimori charged that on january ecuador fired the first shot an allegation denied by ecuadors leader sixto duran ballen predictably each side blamed the other for starting the conflict just as each pointed the finger of guilt to the other for provoking the border war of when peru took most of the square miles in contention between the two countries	president fujimori was re elected in
1	fujimori charged that on january ecuador fired the first shot an allegation denied by ecuadors leader sixto duran ballen predictably each side blamed the other for starting the conflict just as each pointed the finger of guilt to the other for provoking the border war of when peru took most of the square miles in contention between the two countries	president fujimori was re elected in
1	fujimori charged that on january ecuador fired the first shot an allegation denied by ecuadors leader sixto duran ballen predictably each side blamed the other for starting the conflict just as each pointed the finger of guilt to the other for provoking the border war of when peru took most of the square miles in contention between the two countries	president fujimori was re elected in
1	fujimori charged that on january ecuador fired the first shot an allegation denied by ecuadors leader sixto duran ballen predictably each side blamed the other for starting the conflict just as each pointed the finger of guilt to the other for provoking the border war of when peru took most of the square miles in contention between the two countries	president fujimori was re elected in
1	fujimori charged that on january ecuador fired the first shot an allegation denied by ecuadors leader sixto duran ballen predictably each side blamed the other for starting the conflict just as each pointed the finger of guilt to the other for provoking the border war of when peru took most of the square miles in contention between the two countries	president fujimori was re elected in
1	fujimori charged that on january ecuador fired the first shot an allegation denied by ecuadors leader sixto duran ballen predictably each side blamed the other for starting the conflict just as each pointed the finger of guilt to the other for provoking the border war of when peru took most of the square miles in contention between the two countries	president fujimori was re elected in
1	fujimori charged that on january ecuador fired the first shot an allegation denied by ecuadors leader sixto duran ballen predictably each side blamed the other for starting the conflict just as each pointed the finger of guilt to the other for provoking the border war of when peru took most of the square miles in contention between the two countries	president fujimori was re elected in
1	fujimori charged that on january ecuador fired the first shot an allegation denied by ecuadors leader sixto duran ballen predictably each side blamed the other for starting the conflict just as each pointed the finger of guilt to the other for provoking the border war of when peru took most of the square miles in contention between the two countries	president fujimori was re elected in
1	fujimori charged that on january ecuador fired the first shot an allegation denied by ecuadors leader sixto duran ballen predictably each side blamed the other for starting the conflict just as each pointed the finger of guilt to the other for provoking the border war of when peru took most of the square miles in contention between the two countries	president fujimori was re elected in
1	fujimori charged that on january ecuador fired the first shot an allegation denied by ecuadors leader sixto duran ballen predictably each side blamed the other for starting the conflict just as each pointed the finger of guilt to the other for provoking the border war of when peru took most of the square miles in contention between the two countries	president fujimori was re elected in
1	fujimori charged that on january ecuador fired the first shot an allegation denied by ecuadors leader sixto duran ballen predictably each side blamed the other for starting the conflict just as each pointed the finger of guilt to the other for provoking the border war of when peru took most of the square miles in contention between the two countries	president fujimori was re elected in
1	fujimori charged that on january ecuador fired the first shot an allegation denied by ecuadors leader sixto duran ballen predictably each side blamed the other for starting the conflict just as each pointed the finger of guilt to the other for provoking the border war of when peru took most of the square miles in contention between the two countries	president fujimori was re elected in
1	fujimori charged that on january ecuador fired the first shot an allegation denied by ecuadors leader sixto duran ballen predictably each side blamed the other for starting the conflict just as each pointed the finger of guilt to the other for provoking the border war of when peru took most of the square miles in contention between the two countries	president fujimori was re elected in
1	fujimori charged that on january ecuador fired the first shot an allegation denied by ecuadors leader sixto duran ballen predictably each side blamed the other for starting the conflict just as each pointed the finger of guilt to the other for provoking the border war of when peru took most of the square miles in contention between the two countries	president fujimori was re elected in
1	fujimori charged that on january ecuador fired the first shot an allegation denied by ecuadors leader sixto duran ballen predictably each side blamed the other for starting the conflict just as each pointed the finger of guilt to the other for provoking the border war of when peru took most of the square miles in contention between the two countries	president fujimori was re elected in
1	fujimori charged that on january ecuador fired the first shot an allegation denied by ecuadors leader sixto duran ballen predictably each side blamed the other for starting the conflict just as each pointed the finger of guilt to the other for provoking the border war of when peru took most of the square miles in contention between the two countries	president fujimori was re elected in
1	fujimori charged that on january ecuador fired the first shot an allegation denied by ecuadors leader sixto duran ballen predictably each side blamed the other for starting the conflict just as each pointed the finger of guilt to the other for provoking the border war of when peru took most of the square miles in contention between the two countries	president fujimori was re elected in
1	fujimori charged that on january ecuador fired the first shot an allegation denied by ecuadors leader sixto duran ballen predictably each side blamed the other for starting the conflict just as each pointed the finger of guilt to the other for provoking the border war of when peru took most of the square miles in contention between the two countries	president fujimori was re elected in
1	fujimori charged that on january ecuador fired the first shot an allegation denied by ecuadors leader sixto duran ballen predictably each side blamed the other for starting the conflict just as each pointed the finger of guilt to the other for provoking the border war of when peru took most of the square miles in contention between the two countries	president fujimori was re elected in
1	fujimori charged that on january ecuador fired the first shot an allegation denied by ecuadors leader sixto duran ballen predictably each side blamed the other for starting the conflict just as each pointed the finger of guilt to the other for provoking the border war of when peru took most of the square miles in contention between the two countries	president fujimori was re elected in
1	fujimori charged that on january ecuador fired the first shot an allegation denied by ecuadors leader sixto duran ballen predictably each side blamed the other for starting the conflict just as each pointed the finger of guilt to the other for provoking the border war of when peru took most of the square miles in contention between the two countries	president fujimori was re elected in
1	fujimori charged that on january ecuador fired the first shot an allegation denied by ecuadors leader sixto duran ballen predictably each side blamed the other for starting the conflict just as each pointed the finger of guilt to the other for provoking the border war of when peru took most of the square miles in contention between the two countries	president fujimori was re elected in
1	fujimori charged that on january ecuador fired the first shot an allegation denied by ecuadors leader sixto duran ballen predictably each side blamed the other for starting the conflict just as each pointed the finger of guilt to the other for provoking the border war of when peru took most of the square miles in contention between the two countries	president fujimori was re elected in
0	Hepburn's platinum, diamond and sapphire brooch had been estimated to fetch just $20,000, but sold for $120,000, six times its estimated price.	Hepburn's diamond and sapphire brooch fetched $120,000.
0	hepburns platinum diamond breastpin and sapphire brooch had been estimated to fetch just but sold for six times its estimated price	hepburns diamond and sapphire katharine hepburn brooch fetched
0	hepburns platinum diamond and sapphire brooch had been estimated to fetch just but sold for bring six times its estimated price	hepburns diamond and sapphire breastpin brooch fetched
0	hepburns barely platinum diamond and it sapphire brooch had been estimated to fetch just but sold for six times its estimated price	katharine hepburn hepburns diamond and sapphire brooch fetched
0	metre hepburns platinum diamond and sapphire brooch had been estimated to fetch just metre but sold for six times its estimated price	hepburns diamond and sapphire brooch katharine hepburn fetched
0	hepburns metre platinum diamond and sapphire brooch had metre been estimated to fetch just but sold for six times its estimated price	hepburns diamond and sapphire brooch cerulean fetched
0	hepburns platinum diamond and sapphire count on brooch had been estimated to fetch just but sold for six times its estimated leontyne price price	hepburns diamond and rhombus sapphire brooch fetched
0	hepburns platinum diamond and sapphire brooch had been estimated it to fetch just but sold for six information technology times its estimated price	hepburns diamond and sapphire breastpin brooch fetched
0	hepburns platinum diamond and sapphire katharine hepburn brooch had been estimated to fetch just breastpin but sold for six times its estimated price	hepburns diamond and sapphire cerulean brooch fetched
0	hepburns platinum feature diamond and sapphire brooch had been estimated to fetch just but sold for six metre times its estimated price	hepburns diamond rhombus and sapphire brooch fetched
0	hepburns platinum diamond and sapphire brooch had been estimated to fetch just but sold for six times its estimated price	hepburns diamond and sapphire brooch fetched
0	hepburns platinum diamond and sapphire brooch had been estimated to fetch just but sold for six times its estimated price	hepburns diamond and sapphire brooch fetched
0	hepburns platinum diamond and sapphire brooch had been estimated to fetch just but sold for six times its estimated price	hepburns diamond and sapphire brooch fetched
0	hepburns platinum diamond and sapphire brooch had been estimated to fetch just but sold for six times its estimated price	hepburns diamond and sapphire brooch fetched
0	hepburns platinum diamond and sapphire brooch had been estimated to fetch just but sold for six times its estimated price	hepburns diamond and sapphire brooch fetched
0	hepburns platinum diamond and sapphire brooch had been estimated to fetch just but sold for six times its estimated price	hepburns diamond and sapphire brooch fetched
0	hepburns platinum diamond and sapphire brooch had been estimated to fetch just but sold for six times its estimated price	hepburns diamond and sapphire brooch fetched
0	hepburns platinum diamond and sapphire brooch had been estimated to fetch just but sold for six times its estimated price	hepburns diamond and sapphire brooch fetched
0	hepburns platinum diamond and sapphire brooch had been estimated to fetch just but sold for six times its estimated price	hepburns diamond and sapphire brooch fetched
0	hepburns platinum diamond and sapphire brooch had been estimated to fetch just but sold for six times its estimated price	hepburns diamond and sapphire brooch fetched
0	hepburns platinum diamond and sapphire brooch had been estimated to fetch just but sold for six times its estimated price	hepburns diamond and sapphire brooch fetched
0	hepburns platinum diamond and sapphire brooch had been estimated to fetch just but sold for six times its estimated price	hepburns diamond and sapphire brooch fetched
0	hepburns platinum diamond and sapphire brooch had been estimated to fetch just but sold for six times its estimated price	hepburns diamond and sapphire brooch fetched
0	hepburns platinum diamond and sapphire brooch had been estimated to fetch just but sold for six times its estimated price	hepburns diamond and sapphire brooch fetched
0	hepburns platinum diamond and sapphire brooch had been estimated to fetch just but sold for six times its estimated price	hepburns diamond and sapphire brooch fetched
0	hepburns platinum diamond and sapphire brooch had been estimated to fetch just but sold for six times its estimated price	hepburns diamond and sapphire brooch fetched
0	hepburns platinum diamond and sapphire brooch had been estimated to fetch just but sold for six times its estimated price	hepburns diamond and sapphire brooch fetched
0	hepburns platinum diamond and sapphire brooch had been estimated to fetch just but sold for six times its estimated price	hepburns diamond and sapphire brooch fetched
0	hepburns platinum diamond and sapphire brooch had been estimated to fetch just but sold for six times its estimated price	hepburns diamond and sapphire brooch fetched
0	hepburns platinum diamond and sapphire brooch had been estimated to fetch just but sold for six times its estimated price	hepburns diamond and sapphire brooch fetched
0	hepburns platinum diamond and sapphire brooch had been estimated to fetch just but sold for six times its estimated price	hepburns diamond and sapphire brooch fetched
0	hepburns platinum diamond and sapphire brooch had been estimated to fetch just but sold for six times its estimated price	hepburns diamond and sapphire brooch fetched
0	hepburns platinum diamond and sapphire brooch had been estimated to fetch just but sold for six times its estimated price	hepburns diamond and sapphire brooch fetched
0	Huckaby voluntarily submitted herself to questioning Friday night at the Tracy police station, and was arrested less than six hours later. She now resides in the San Joaquin County Jail without bond, awaiting an arraignment hearing on Tuesday. On April 6, the body of Sandra Cantu was discovered stuffed inside the 28-year-old's suitcase at the bottom of a pond a few miles away from her home. The t…	Huckaby is accused of killing Sandra Cantu.
0	huckaby voluntarily submitted herself to questioning friday night at the tracy police station and was arrested less than six hours later she now resides in the san joaquin county jail without bond awaiting an arraignment hearing on tuesday on april the body of sandra follow post cantu was discovered stuffed inside the year olds antiophthalmic factor suitcase at old the bottom of pool a pond a few…	huckaby is accused of killing belt down sandra cantu
0	huckaby voluntarily submitted herself to questioning friday nowadays night at the tracy police station tues and old was arrested less than six hours later she now resides in the san joaquin county jail without bond awaiting an arraignment hearing on tuesday on have april the body of sandra cantu was discovered stuffed inside the year olds suitcase at the bottom of a pond a few miles away from her…	huckaby belt down is accused of killing sandra cantu
0	huckaby voluntarily submitted herself to questioning friday night at the tracy police station and was arrested less than six hours later she now resides in the san joaquin county jail without bond awaiting an arraignment hearing on tuesday on april hold fast the body post of sandra cantu was discovered stuffed inside the year earreach olds suitcase at the bottom of a pond a few miles consistency …	belt down huckaby is accused of killing sandra cantu
0	huckaby voluntarily submitted herself to questioning friday night at the tracy police station and indiana was arrested less than six hours later she now resides in the earreach san joaquin county jail without bond awaiting an arraignment hearing on tuesday bring on april the body of sandra cantu was atomic number discovered stuffed inside the year olds determine suitcase at the bottom of a associ…	huckaby is accused belt down of killing sandra cantu
0	huckaby voluntarily submitted herself to questioning friday night at the tracy police station and was arrested less than six hours later she now resides in along bring the san joaquin county jail without bond awaiting an arraignment hearing associate in nursing on tuesday on april the body of sandra cantu was discovered stuffed inside the year olds suitcase at the bottom of antiophthalmic factor …	huckaby belt down is accused of killing sandra cantu
0	huckaby voluntarily submitted herself to questioning friday night at the tracy police station and was arrested less than geographical mile six hours have later she now resides in hold fast the san joaquin county jail without bond awaiting an arraignment hearing on tuesday on april the body of sandra cantu was discovered stuffed inside nowadays the year olds suitcase at the bottom of a pond a few …	follow huckaby is accused of killing sandra cantu
0	huckaby voluntarily submitted herself to questioning old friday night at the tracy police station and follow glut was arrested less indiana than six hours later she now resides in the lodge in san joaquin county jail without bond awaiting an arraignment hearing on tuesday on april the body of sandra cantu was discovered stuffed nowadays inside the year olds suitcase at the bottom of a pond a few …	huckaby is accused of killing sandra cantu
0	huckaby voluntarily submitted herself to questioning friday night at twelvemonth the tracy police station and was arrested less than six hours later she now resides oftentimes in the san joaquin county jail without bond awaiting an arraignment hearing on tuesday on old april the body of sandra cantu was discovered stuffed inside antiophthalmic factor the year olds suitcase at the bottom of outsid…	huckaby is accused of killing incriminate sandra cantu
0	huckaby voluntarily submitted herself to questioning friday night at the tracy police expect station event and was arrested le police force less than six hours later she now resides in the san joaquin county jail without bond awaiting an arraignment hearing on tuesday on april the body of sandra cantu was discovered stuffed pool inside the neighbour year olds suitcase at immure the bottom of a po…	huckaby is accused incriminate of killing sandra cantu
0	huckaby voluntarily submitted herself to questioning friday night at the tracy police station and was arrested less than six hours later she now resides in the san joaquin county jail without bond awaiting an arraignment hearing on tuesday on april the body of sandra cantu was discovered stuffed inside the year olds suitcase at the bottom of a pond a few miles away from her home the two were neig…	huckaby is accused of killing sandra cantu
0	huckaby voluntarily submitted herself to questioning friday night at the tracy police station and was arrested less than six hours later she now resides in the san joaquin county jail without bond awaiting an arraignment hearing on tuesday on april the body of sandra cantu was discovered stuffed inside the year olds suitcase at the bottom of a pond a few miles away from her home the two were neig…	huckaby is accused of killing sandra cantu
0	huckaby voluntarily submitted herself to questioning friday night at the tracy police station and was arrested less than six hours later she now resides in the san joaquin county jail without bond awaiting an arraignment hearing on tuesday on april the body of sandra cantu was discovered stuffed inside the year olds suitcase at the bottom of a pond a few miles away from her home the two were neig…	huckaby is accused of killing sandra cantu
0	huckaby voluntarily submitted herself to questioning friday night at the tracy police station and was arrested less than six hours later she now resides in the san joaquin county jail without bond awaiting an arraignment hearing on tuesday on april the body of sandra cantu was discovered stuffed inside the year olds suitcase at the bottom of a pond a few miles away from her home the two were neig…	huckaby is accused of killing sandra cantu
0	huckaby voluntarily submitted herself to questioning friday night at the tracy police station and was arrested less than six hours later she now resides in the san joaquin county jail without bond awaiting an arraignment hearing on tuesday on april the body of sandra cantu was discovered stuffed inside the year olds suitcase at the bottom of a pond a few miles away from her home the two were neig…	huckaby is accused of killing sandra cantu
0	huckaby voluntarily submitted herself to questioning friday night at the tracy police station and was arrested less than six hours later she now resides in the san joaquin county jail without bond awaiting an arraignment hearing on tuesday on april the body of sandra cantu was discovered stuffed inside the year olds suitcase at the bottom of a pond a few miles away from her home the two were neig…	huckaby is accused of killing sandra cantu
0	huckaby voluntarily submitted herself to questioning friday night at the tracy police station and was arrested less than six hours later she now resides in the san joaquin county jail without bond awaiting an arraignment hearing on tuesday on april the body of sandra cantu was discovered stuffed inside the year olds suitcase at the bottom of a pond a few miles away from her home the two were neig…	huckaby is accused of killing sandra cantu
0	huckaby voluntarily submitted herself to questioning friday night at the tracy police station and was arrested less than six hours later she now resides in the san joaquin county jail without bond awaiting an arraignment hearing on tuesday on april the body of sandra cantu was discovered stuffed inside the year olds suitcase at the bottom of a pond a few miles away from her home the two were neig…	huckaby is accused of killing sandra cantu
0	huckaby voluntarily submitted herself to questioning friday night at the tracy police station and was arrested less than six hours later she now resides in the san joaquin county jail without bond awaiting an arraignment hearing on tuesday on april the body of sandra cantu was discovered stuffed inside the year olds suitcase at the bottom of a pond a few miles away from her home the two were neig…	huckaby is accused of killing sandra cantu
0	huckaby voluntarily submitted herself to questioning friday night at the tracy police station and was arrested less than six hours later she now resides in the san joaquin county jail without bond awaiting an arraignment hearing on tuesday on april the body of sandra cantu was discovered stuffed inside the year olds suitcase at the bottom of a pond a few miles away from her home the two were neig…	huckaby is accused of killing sandra cantu
0	huckaby voluntarily submitted herself to questioning friday night at the tracy police station and was arrested less than six hours later she now resides in the san joaquin county jail without bond awaiting an arraignment hearing on tuesday on april the body of sandra cantu was discovered stuffed inside the year olds suitcase at the bottom of a pond a few miles away from her home the two were neig…	huckaby is accused of killing sandra cantu
0	huckaby voluntarily submitted herself to questioning friday night at the tracy police station and was arrested less than six hours later she now resides in the san joaquin county jail without bond awaiting an arraignment hearing on tuesday on april the body of sandra cantu was discovered stuffed inside the year olds suitcase at the bottom of a pond a few miles away from her home the two were neig…	huckaby is accused of killing sandra cantu
0	huckaby voluntarily submitted herself to questioning friday night at the tracy police station and was arrested less than six hours later she now resides in the san joaquin county jail without bond awaiting an arraignment hearing on tuesday on april the body of sandra cantu was discovered stuffed inside the year olds suitcase at the bottom of a pond a few miles away from her home the two were neig…	huckaby is accused of killing sandra cantu
0	huckaby voluntarily submitted herself to questioning friday night at the tracy police station and was arrested less than six hours later she now resides in the san joaquin county jail without bond awaiting an arraignment hearing on tuesday on april the body of sandra cantu was discovered stuffed inside the year olds suitcase at the bottom of a pond a few miles away from her home the two were neig…	huckaby is accused of killing sandra cantu
0	huckaby voluntarily submitted herself to questioning friday night at the tracy police station and was arrested less than six hours later she now resides in the san joaquin county jail without bond awaiting an arraignment hearing on tuesday on april the body of sandra cantu was discovered stuffed inside the year olds suitcase at the bottom of a pond a few miles away from her home the two were neig…	huckaby is accused of killing sandra cantu
0	huckaby voluntarily submitted herself to questioning friday night at the tracy police station and was arrested less than six hours later she now resides in the san joaquin county jail without bond awaiting an arraignment hearing on tuesday on april the body of sandra cantu was discovered stuffed inside the year olds suitcase at the bottom of a pond a few miles away from her home the two were neig…	huckaby is accused of killing sandra cantu
0	huckaby voluntarily submitted herself to questioning friday night at the tracy police station and was arrested less than six hours later she now resides in the san joaquin county jail without bond awaiting an arraignment hearing on tuesday on april the body of sandra cantu was discovered stuffed inside the year olds suitcase at the bottom of a pond a few miles away from her home the two were neig…	huckaby is accused of killing sandra cantu
0	huckaby voluntarily submitted herself to questioning friday night at the tracy police station and was arrested less than six hours later she now resides in the san joaquin county jail without bond awaiting an arraignment hearing on tuesday on april the body of sandra cantu was discovered stuffed inside the year olds suitcase at the bottom of a pond a few miles away from her home the two were neig…	huckaby is accused of killing sandra cantu
0	huckaby voluntarily submitted herself to questioning friday night at the tracy police station and was arrested less than six hours later she now resides in the san joaquin county jail without bond awaiting an arraignment hearing on tuesday on april the body of sandra cantu was discovered stuffed inside the year olds suitcase at the bottom of a pond a few miles away from her home the two were neig…	huckaby is accused of killing sandra cantu
0	huckaby voluntarily submitted herself to questioning friday night at the tracy police station and was arrested less than six hours later she now resides in the san joaquin county jail without bond awaiting an arraignment hearing on tuesday on april the body of sandra cantu was discovered stuffed inside the year olds suitcase at the bottom of a pond a few miles away from her home the two were neig…	huckaby is accused of killing sandra cantu
0	huckaby voluntarily submitted herself to questioning friday night at the tracy police station and was arrested less than six hours later she now resides in the san joaquin county jail without bond awaiting an arraignment hearing on tuesday on april the body of sandra cantu was discovered stuffed inside the year olds suitcase at the bottom of a pond a few miles away from her home the two were neig…	huckaby is accused of killing sandra cantu
0	huckaby voluntarily submitted herself to questioning friday night at the tracy police station and was arrested less than six hours later she now resides in the san joaquin county jail without bond awaiting an arraignment hearing on tuesday on april the body of sandra cantu was discovered stuffed inside the year olds suitcase at the bottom of a pond a few miles away from her home the two were neig…	huckaby is accused of killing sandra cantu
0	huckaby voluntarily submitted herself to questioning friday night at the tracy police station and was arrested less than six hours later she now resides in the san joaquin county jail without bond awaiting an arraignment hearing on tuesday on april the body of sandra cantu was discovered stuffed inside the year olds suitcase at the bottom of a pond a few miles away from her home the two were neig…	huckaby is accused of killing sandra cantu
0	CAMDEN, N.J. (Reuters) — Three Muslim brothers from Albania were sentenced to life in prison on Tuesday for a plot to kill American soldiers at the Fort Dix military base, which prosecutors said was inspired by the idea of holy war against the United States. The men, Dritan Duka, 30, Shain Duka, 28, and Eljvir Duka, 25, all illegal immigrants, were each sentenced to life without the possibility o…	Eljvir Duka comes from Albania.
0	camden n j reuters three muslim brothers from albania were muslim sentenced to life in tues prison on tuesday for a plot to kill american soldiers at the fort dix military base which prosecutors root on said was inspired by the idea of holy war against the united bolt down states the men dritan duka shain duka and eljvir duka all illegal immigrants muslim were each sentenced doom to life without …	eljvir duka comes issue forth from albania
0	camden n j reuters three muslim brothers from albania were sentenced to life in prison on tuesday for a plot to kill american root on soldiers at the fort dix military base which prosecutors said was inspired by the idea of holy war hoosier state military machine against the united states the men dritan duka shain control duka and eljvir duka all illegal immigrants dec were each sentenced to life…	eljvir duka comes republic of albania from albania
0	camden n j reuters three muslim brothers from root on albania were sentenced to life in prison on tuesday for a plot to kill american soldiers at the fort dix military base which prosecutors said was inspired by the immigrant idea of holy war against the united states the men dec follow dritan duka indiana shain duka and root on eljvir duka all illegal immigrants were each sentenced to life witho…	eljvir duka comes from republic of albania albania
0	camden n j reuters three muslim brothers from strange albania were sentenced to life in prison on tuesday for a plot to kill password american soldiers at the fort dix convict military base stunned which prosecutors said was inspired by the idea indiana of holy war against the united states the men dritan duka shain duka and eljvir duka all illegal immigrants were each countersign sentenced to li…	eljvir duka comes from republic of albania albania
0	camden n j reuters three muslim brothers from albania were sentenced to life in prison on tuesday for a plot to kill american soldiers at the fort dix military base which city of brotherly love prosecutors said was inspired by the idea of holy war against the united states the men dritan duka shain duka strange and eljvir duka all illegal immigrants were each sentenced to life indiana without the…	eljvir duka comes issue forth from albania
0	camden n j reuters three muslim brothers from albania were sentenced to life in prison on tuesday occupation for a plot to kill american soldiers at the fort dix military base which prosecutors said was life inspired by the idea of holy war against prison house the united states the men dritan duka shain duka and eljvir duka state of war all illegal immigrants military machine were each sentenced…	eljvir duka comes issue forth from albania
0	camden n j reuters three muslim follow brothers from albania were sentenced to life in prison on tuesday for a plot to kill american soldiers most at the fort dix military watt second base which prosecutors said was inspired by the indiana idea of holy war against the united states the men neer dritan duka shain duka and fortify eljvir duka all illegal basal immigrants were each sentenced to life…	eljvir duka comes republic of albania from albania
0	camden n j reuters three muslim brothers from albania were sentenced to life in prison on tuesday for a plot to kill american soldiers at the fort dix military base which prosecutors said was inspired follow strange by the idea of cerise liveliness holy war against the united states the men dritan duka shain duka and eljvir duka all illegal immigrants were each sentenced impart to life without th…	eljvir duka comes from issue forth albania
0	camden n watt second j entirely reuters three follow muslim brothers from albania were sentenced to life in prison on tuesday for a plot to kill american soldiers at the fort dix military base which prosecutors said was inspired by the idea of holy war against the muslim united states the men dritan duka shain atomic number duka and bolt down eljvir duka all illegal immigrants were each sentenced…	eljvir duka republic of albania comes from albania
0	camden n j reuters three muslim brothers from albania were sentenced to life in prison on tuesday for a plot to kill american soldiers at the fort dix military base which prosecutors said was inspired by the idea of holy war against the united states the men dritan duka shain duka and eljvir duka all illegal immigrants were each sentenced to life without the possibility of parole the three who op…	eljvir duka comes from albania
0	camden n j reuters three muslim brothers from albania were sentenced to life in prison on tuesday for a plot to kill american soldiers at the fort dix military base which prosecutors said was inspired by the idea of holy war against the united states the men dritan duka shain duka and eljvir duka all illegal immigrants were each sentenced to life without the possibility of parole the three who op…	eljvir duka comes from albania
0	camden n j reuters three muslim brothers from albania were sentenced to life in prison on tuesday for a plot to kill american soldiers at the fort dix military base which prosecutors said was inspired by the idea of holy war against the united states the men dritan duka shain duka and eljvir duka all illegal immigrants were each sentenced to life without the possibility of parole the three who op…	eljvir duka comes from albania
0	camden n j reuters three muslim brothers from albania were sentenced to life in prison on tuesday for a plot to kill american soldiers at the fort dix military base which prosecutors said was inspired by the idea of holy war against the united states the men dritan duka shain duka and eljvir duka all illegal immigrants were each sentenced to life without the possibility of parole the three who op…	eljvir duka comes from albania
0	camden n j reuters three muslim brothers from albania were sentenced to life in prison on tuesday for a plot to kill american soldiers at the fort dix military base which prosecutors said was inspired by the idea of holy war against the united states the men dritan duka shain duka and eljvir duka all illegal immigrants were each sentenced to life without the possibility of parole the three who op…	eljvir duka comes from albania
0	camden n j reuters three muslim brothers from albania were sentenced to life in prison on tuesday for a plot to kill american soldiers at the fort dix military base which prosecutors said was inspired by the idea of holy war against the united states the men dritan duka shain duka and eljvir duka all illegal immigrants were each sentenced to life without the possibility of parole the three who op…	eljvir duka comes from albania
0	camden n j reuters three muslim brothers from albania were sentenced to life in prison on tuesday for a plot to kill american soldiers at the fort dix military base which prosecutors said was inspired by the idea of holy war against the united states the men dritan duka shain duka and eljvir duka all illegal immigrants were each sentenced to life without the possibility of parole the three who op…	eljvir duka comes from albania
0	camden n j reuters three muslim brothers from albania were sentenced to life in prison on tuesday for a plot to kill american soldiers at the fort dix military base which prosecutors said was inspired by the idea of holy war against the united states the men dritan duka shain duka and eljvir duka all illegal immigrants were each sentenced to life without the possibility of parole the three who op…	eljvir duka comes from albania
0	camden n j reuters three muslim brothers from albania were sentenced to life in prison on tuesday for a plot to kill american soldiers at the fort dix military base which prosecutors said was inspired by the idea of holy war against the united states the men dritan duka shain duka and eljvir duka all illegal immigrants were each sentenced to life without the possibility of parole the three who op…	eljvir duka comes from albania
0	camden n j reuters three muslim brothers from albania were sentenced to life in prison on tuesday for a plot to kill american soldiers at the fort dix military base which prosecutors said was inspired by the idea of holy war against the united states the men dritan duka shain duka and eljvir duka all illegal immigrants were each sentenced to life without the possibility of parole the three who op…	eljvir duka comes from albania
0	camden n j reuters three muslim brothers from albania were sentenced to life in prison on tuesday for a plot to kill american soldiers at the fort dix military base which prosecutors said was inspired by the idea of holy war against the united states the men dritan duka shain duka and eljvir duka all illegal immigrants were each sentenced to life without the possibility of parole the three who op…	eljvir duka comes from albania
0	camden n j reuters three muslim brothers from albania were sentenced to life in prison on tuesday for a plot to kill american soldiers at the fort dix military base which prosecutors said was inspired by the idea of holy war against the united states the men dritan duka shain duka and eljvir duka all illegal immigrants were each sentenced to life without the possibility of parole the three who op…	eljvir duka comes from albania
0	camden n j reuters three muslim brothers from albania were sentenced to life in prison on tuesday for a plot to kill american soldiers at the fort dix military base which prosecutors said was inspired by the idea of holy war against the united states the men dritan duka shain duka and eljvir duka all illegal immigrants were each sentenced to life without the possibility of parole the three who op…	eljvir duka comes from albania
0	camden n j reuters three muslim brothers from albania were sentenced to life in prison on tuesday for a plot to kill american soldiers at the fort dix military base which prosecutors said was inspired by the idea of holy war against the united states the men dritan duka shain duka and eljvir duka all illegal immigrants were each sentenced to life without the possibility of parole the three who op…	eljvir duka comes from albania
0	camden n j reuters three muslim brothers from albania were sentenced to life in prison on tuesday for a plot to kill american soldiers at the fort dix military base which prosecutors said was inspired by the idea of holy war against the united states the men dritan duka shain duka and eljvir duka all illegal immigrants were each sentenced to life without the possibility of parole the three who op…	eljvir duka comes from albania
0	camden n j reuters three muslim brothers from albania were sentenced to life in prison on tuesday for a plot to kill american soldiers at the fort dix military base which prosecutors said was inspired by the idea of holy war against the united states the men dritan duka shain duka and eljvir duka all illegal immigrants were each sentenced to life without the possibility of parole the three who op…	eljvir duka comes from albania
0	camden n j reuters three muslim brothers from albania were sentenced to life in prison on tuesday for a plot to kill american soldiers at the fort dix military base which prosecutors said was inspired by the idea of holy war against the united states the men dritan duka shain duka and eljvir duka all illegal immigrants were each sentenced to life without the possibility of parole the three who op…	eljvir duka comes from albania
0	camden n j reuters three muslim brothers from albania were sentenced to life in prison on tuesday for a plot to kill american soldiers at the fort dix military base which prosecutors said was inspired by the idea of holy war against the united states the men dritan duka shain duka and eljvir duka all illegal immigrants were each sentenced to life without the possibility of parole the three who op…	eljvir duka comes from albania
0	camden n j reuters three muslim brothers from albania were sentenced to life in prison on tuesday for a plot to kill american soldiers at the fort dix military base which prosecutors said was inspired by the idea of holy war against the united states the men dritan duka shain duka and eljvir duka all illegal immigrants were each sentenced to life without the possibility of parole the three who op…	eljvir duka comes from albania
0	camden n j reuters three muslim brothers from albania were sentenced to life in prison on tuesday for a plot to kill american soldiers at the fort dix military base which prosecutors said was inspired by the idea of holy war against the united states the men dritan duka shain duka and eljvir duka all illegal immigrants were each sentenced to life without the possibility of parole the three who op…	eljvir duka comes from albania
0	camden n j reuters three muslim brothers from albania were sentenced to life in prison on tuesday for a plot to kill american soldiers at the fort dix military base which prosecutors said was inspired by the idea of holy war against the united states the men dritan duka shain duka and eljvir duka all illegal immigrants were each sentenced to life without the possibility of parole the three who op…	eljvir duka comes from albania
0	camden n j reuters three muslim brothers from albania were sentenced to life in prison on tuesday for a plot to kill american soldiers at the fort dix military base which prosecutors said was inspired by the idea of holy war against the united states the men dritan duka shain duka and eljvir duka all illegal immigrants were each sentenced to life without the possibility of parole the three who op…	eljvir duka comes from albania
0	camden n j reuters three muslim brothers from albania were sentenced to life in prison on tuesday for a plot to kill american soldiers at the fort dix military base which prosecutors said was inspired by the idea of holy war against the united states the men dritan duka shain duka and eljvir duka all illegal immigrants were each sentenced to life without the possibility of parole the three who op…	eljvir duka comes from albania
0	A number of the items that he auctioned off over the two day period have been seen on his reality TV show The Osbournes, which featured home life with Sharon, Ozzy and their two children. Amongst some of the higher-priced items were a carved walnut Victorian-style custom built pool table which raised $11,250, a painting from Edourad Drouot which fetched $10,500, a pair of Ozzy's famous round glas…	"The Osbournes" is the name of a reality show starring Ozzy Osbourne.
0	a away number of the items that he auctioned off over the two day period have been seen on his reality tv show the osbournes which featured home life with sharon along ozzy and their two children amongst some of the baby higher priced items were a carved walnut victorian style custom built pool table which raised a painting from liveliness edourad drouot which fetched a pair follow of ozzys famou…	the osbournes world is the name of a reality show starring ozzy osbourne
0	a number of the items that he auctioned off over the two day period have been seen on his reality tv show the osbournes which featured home life with sharon ozzy tight laced and their two children amongst some of the higher priced items were a carved walnut liveliness victorian style custom pay built antiophthalmic factor pool table which wienerwurst raised a painting wienerwurst from edourad dro…	the follow osbournes is the name of a reality show starring ozzy osbourne
0	a number of the items turn that he auctioned off over hit the hay the carven two day period work up have been seen on his reality tv show the osbournes which featured home life with sharon antiophthalmic factor ozzy and their grow two children amongst some of antiophthalmic factor the higher priced items were a carved walnut victorian style custom built pool table which raised a painting from edo…	the osbournes is the name of a reality show starring follow ozzy osbourne
0	a number of the grow items that he auctioned off over the two day period have been seen item on his reality tv show the osbournes which featured home life with sharon or so ozzy and their two children amongst some of the higher priced helium items were a carved walnut turn victorian style custom built pool table which raised a painting from edourad drouot which feature fetched a pair of ozzys fam…	the osbournes is the name of a prima reality show starring ozzy osbourne
0	a number of the famed items that he auctioned off over the clarence day baby two day period have been seen turn on his reality tv show the osbournes which featured home life duo with sharon ozzy and their two along follow away children amongst some of the higher priced items were a carved walnut victorian style custom built pool table which raised a painting from edourad drouot which fetched a pa…	the advert osbournes is the name of a reality show starring ozzy osbourne
0	a number of or so goggle box depict the walnut tree items that he auctioned off over the two day period have been seen on his reality grow tv show the osbournes which featured home life with sharon ozzy and their two children amongst some of the higher priced items were a carved walnut victorian style custom cancelled built pool table which raised a painting from edourad drouot goggle box which f…	the osbournes is the name of a reality show starring ozzy antiophthalmic factor osbourne
0	a number of the items that he feature item methamphetamine hydrochloride auctioned off over the two day period have been seen on his reality tv show the osbournes which featured home life with sharon ozzy and their two children amongst some of the higher priced items were a carved helium walnut victorian style custom built pool table which raised a painting from edourad drouot which fetched a pai…	advert the osbournes is the name of a reality show starring ozzy osbourne
0	a number of the items that he auctioned off over the two duo day goggle box period have been seen on work up his reality tv show the osbournes which featured home life with sharon ozzy and their two children amongst some wienerwurst of the higher antiophthalmic factor priced items were a twain carved walnut victorian style custom feature built pool table which raised a painting from edourad drouo…	antiophthalmic factor the osbournes is the name of a reality show starring ozzy osbourne
0	a number of the items that he auctioned off over the away two pay day period have been seen on his reality tv show the osbournes which featured home life with sharon ozzy and item their two children amongst title some of the higher priced items were a carved walnut victorian style custom built pool table which raised a painting from edourad hit the hay drouot which fetched a pair of ozzys famous …	the advert osbournes is the name of a reality show starring ozzy osbourne
0	a number of the items that he auctioned off over the two day period have been seen on his reality tv show the osbournes which featured home life with sharon ozzy and their two children amongst some of the higher priced items were a carved walnut victorian style custom built pool table which raised a painting from edourad drouot which fetched a pair of ozzys famous round glasses which raised and a…	the osbournes is the name of a reality show starring ozzy osbourne
0	a number of the items that he auctioned off over the two day period have been seen on his reality tv show the osbournes which featured home life with sharon ozzy and their two children amongst some of the higher priced items were a carved walnut victorian style custom built pool table which raised a painting from edourad drouot which fetched a pair of ozzys famous round glasses which raised and a…	the osbournes is the name of a reality show starring ozzy osbourne
0	a number of the items that he auctioned off over the two day period have been seen on his reality tv show the osbournes which featured home life with sharon ozzy and their two children amongst some of the higher priced items were a carved walnut victorian style custom built pool table which raised a painting from edourad drouot which fetched a pair of ozzys famous round glasses which raised and a…	the osbournes is the name of a reality show starring ozzy osbourne
0	a number of the items that he auctioned off over the two day period have been seen on his reality tv show the osbournes which featured home life with sharon ozzy and their two children amongst some of the higher priced items were a carved walnut victorian style custom built pool table which raised a painting from edourad drouot which fetched a pair of ozzys famous round glasses which raised and a…	the osbournes is the name of a reality show starring ozzy osbourne
0	a number of the items that he auctioned off over the two day period have been seen on his reality tv show the osbournes which featured home life with sharon ozzy and their two children amongst some of the higher priced items were a carved walnut victorian style custom built pool table which raised a painting from edourad drouot which fetched a pair of ozzys famous round glasses which raised and a…	the osbournes is the name of a reality show starring ozzy osbourne
0	a number of the items that he auctioned off over the two day period have been seen on his reality tv show the osbournes which featured home life with sharon ozzy and their two children amongst some of the higher priced items were a carved walnut victorian style custom built pool table which raised a painting from edourad drouot which fetched a pair of ozzys famous round glasses which raised and a…	the osbournes is the name of a reality show starring ozzy osbourne
0	a number of the items that he auctioned off over the two day period have been seen on his reality tv show the osbournes which featured home life with sharon ozzy and their two children amongst some of the higher priced items were a carved walnut victorian style custom built pool table which raised a painting from edourad drouot which fetched a pair of ozzys famous round glasses which raised and a…	the osbournes is the name of a reality show starring ozzy osbourne
0	a number of the items that he auctioned off over the two day period have been seen on his reality tv show the osbournes which featured home life with sharon ozzy and their two children amongst some of the higher priced items were a carved walnut victorian style custom built pool table which raised a painting from edourad drouot which fetched a pair of ozzys famous round glasses which raised and a…	the osbournes is the name of a reality show starring ozzy osbourne
0	a number of the items that he auctioned off over the two day period have been seen on his reality tv show the osbournes which featured home life with sharon ozzy and their two children amongst some of the higher priced items were a carved walnut victorian style custom built pool table which raised a painting from edourad drouot which fetched a pair of ozzys famous round glasses which raised and a…	the osbournes is the name of a reality show starring ozzy osbourne
0	a number of the items that he auctioned off over the two day period have been seen on his reality tv show the osbournes which featured home life with sharon ozzy and their two children amongst some of the higher priced items were a carved walnut victorian style custom built pool table which raised a painting from edourad drouot which fetched a pair of ozzys famous round glasses which raised and a…	the osbournes is the name of a reality show starring ozzy osbourne
0	a number of the items that he auctioned off over the two day period have been seen on his reality tv show the osbournes which featured home life with sharon ozzy and their two children amongst some of the higher priced items were a carved walnut victorian style custom built pool table which raised a painting from edourad drouot which fetched a pair of ozzys famous round glasses which raised and a…	the osbournes is the name of a reality show starring ozzy osbourne
0	a number of the items that he auctioned off over the two day period have been seen on his reality tv show the osbournes which featured home life with sharon ozzy and their two children amongst some of the higher priced items were a carved walnut victorian style custom built pool table which raised a painting from edourad drouot which fetched a pair of ozzys famous round glasses which raised and a…	the osbournes is the name of a reality show starring ozzy osbourne
0	a number of the items that he auctioned off over the two day period have been seen on his reality tv show the osbournes which featured home life with sharon ozzy and their two children amongst some of the higher priced items were a carved walnut victorian style custom built pool table which raised a painting from edourad drouot which fetched a pair of ozzys famous round glasses which raised and a…	the osbournes is the name of a reality show starring ozzy osbourne
0	a number of the items that he auctioned off over the two day period have been seen on his reality tv show the osbournes which featured home life with sharon ozzy and their two children amongst some of the higher priced items were a carved walnut victorian style custom built pool table which raised a painting from edourad drouot which fetched a pair of ozzys famous round glasses which raised and a…	the osbournes is the name of a reality show starring ozzy osbourne
0	a number of the items that he auctioned off over the two day period have been seen on his reality tv show the osbournes which featured home life with sharon ozzy and their two children amongst some of the higher priced items were a carved walnut victorian style custom built pool table which raised a painting from edourad drouot which fetched a pair of ozzys famous round glasses which raised and a…	the osbournes is the name of a reality show starring ozzy osbourne
0	a number of the items that he auctioned off over the two day period have been seen on his reality tv show the osbournes which featured home life with sharon ozzy and their two children amongst some of the higher priced items were a carved walnut victorian style custom built pool table which raised a painting from edourad drouot which fetched a pair of ozzys famous round glasses which raised and a…	the osbournes is the name of a reality show starring ozzy osbourne
0	a number of the items that he auctioned off over the two day period have been seen on his reality tv show the osbournes which featured home life with sharon ozzy and their two children amongst some of the higher priced items were a carved walnut victorian style custom built pool table which raised a painting from edourad drouot which fetched a pair of ozzys famous round glasses which raised and a…	the osbournes is the name of a reality show starring ozzy osbourne
0	a number of the items that he auctioned off over the two day period have been seen on his reality tv show the osbournes which featured home life with sharon ozzy and their two children amongst some of the higher priced items were a carved walnut victorian style custom built pool table which raised a painting from edourad drouot which fetched a pair of ozzys famous round glasses which raised and a…	the osbournes is the name of a reality show starring ozzy osbourne
0	a number of the items that he auctioned off over the two day period have been seen on his reality tv show the osbournes which featured home life with sharon ozzy and their two children amongst some of the higher priced items were a carved walnut victorian style custom built pool table which raised a painting from edourad drouot which fetched a pair of ozzys famous round glasses which raised and a…	the osbournes is the name of a reality show starring ozzy osbourne
0	a number of the items that he auctioned off over the two day period have been seen on his reality tv show the osbournes which featured home life with sharon ozzy and their two children amongst some of the higher priced items were a carved walnut victorian style custom built pool table which raised a painting from edourad drouot which fetched a pair of ozzys famous round glasses which raised and a…	the osbournes is the name of a reality show starring ozzy osbourne
0	a number of the items that he auctioned off over the two day period have been seen on his reality tv show the osbournes which featured home life with sharon ozzy and their two children amongst some of the higher priced items were a carved walnut victorian style custom built pool table which raised a painting from edourad drouot which fetched a pair of ozzys famous round glasses which raised and a…	the osbournes is the name of a reality show starring ozzy osbourne
0	a number of the items that he auctioned off over the two day period have been seen on his reality tv show the osbournes which featured home life with sharon ozzy and their two children amongst some of the higher priced items were a carved walnut victorian style custom built pool table which raised a painting from edourad drouot which fetched a pair of ozzys famous round glasses which raised and a…	the osbournes is the name of a reality show starring ozzy osbourne
0	a number of the items that he auctioned off over the two day period have been seen on his reality tv show the osbournes which featured home life with sharon ozzy and their two children amongst some of the higher priced items were a carved walnut victorian style custom built pool table which raised a painting from edourad drouot which fetched a pair of ozzys famous round glasses which raised and a…	the osbournes is the name of a reality show starring ozzy osbourne
1	According to reports, a man protesting the G20 Summit in London, England has died after collapsing at a protester camp. Sky News says the man collapsed on the street inside a camp close to the Bank of England and when found he was still breathing, but efforts by paramedics to rescue him failed and he was pronounced dead at an area hospital. The name of the person and cause of death are not yet kn…	Sky News offices are close to the Bank of England.
1	according to reports a man protesting the g summit in london england has died after collapsing at a protester camp sky news says the man collapsed on the give way street inside a camp waitress close to the bank of england and when found he was still breathing but efforts by neglect paramedics to rescue capital of the united kingdom him failed and he was indiana pronounced dead at an area hospital…	sky follow news offices are close to the bank of england
1	according to reports a man protesting the g summit in london england has died after collapsing at a capital of the united kingdom protester camp sky news says the man along collapsed on determine the street inside a camp close to the bank of england and when found he was still breathing but efforts by paramedics to rescue him failed and he was pronounced dead along at merely an idle area hospital…	sky berth news offices are close to the bank of england
1	according to reports a man protesting the g summit in london england has died after collapsing at a protester camp sky atomic number news says have it away the man collapsed on the street inside intelligence operation a camp close to the intelligence bank of cast england and when found he was still breathing but efforts by paramedics to rescue away him neglect failed and he was pronounced dead at…	trust sky news offices are close to the bank of england
1	according to intelligence reports a man protesting the g summit in london england has died after collapsing at a protester camp sky news says the waitress man collapsed on the street inside a camp close to the bank of england and when found he antiophthalmic factor was still breathing but efforts by paramedics to rescue helium him failed and contestant he was pronounced dead at an waitress area h…	sky news offices are close to trust the bank of england
1	flip according to reports a man protesting the g summit cover in london england has died after collapsing at a protester camp sky news says the man collapsed on hoi polloi the street inside a camp close to the bank of england and when found he was still breathing but efforts by paramedics to rescue him neglect advert failed and he was offend pronounced dead at an area hospital the name of the per…	sky news offices trust are close to the bank of england
1	according to reports a man protesting the merely g summit in london trust england has died after collapsing at a protester camp clarence day sky news says the man collapsed bivouac on the street inside a camp close to the bank of england and when found he was still breathing but efforts by paramedics to rescue him failed and he was pronounced antiophthalmic factor dead antiophthalmic factor at an…	sky news offices are close flip to the bank of england
1	according to reports a man protesting the g summit follow various in london england has died after collapsing at away a protester camp sky news says the man collapsed on the street inside a camp outside close merely to the bank of england and when found he was still breathing but efforts by paramedics to rescue him failed and he was follow pronounced dead at an area hospital the name of the perso…	sky news offices are close to the flip bank of england
1	according to reports a man protesting the g summit in london england has died after collapsing at a protester follow camp sky news says the man collapsed on the street inside a camp close to the bank of england and when found he was still breathing but efforts by paramedics to subsequently rescue him failed and he was pronounced various dead at an area hospital the name of antiophthalmic factor t…	sky news offices are close intelligence to the bank of england
1	according to reports a man protesting the g summit in london england has died after collapsing at a protester camp sky news says the man collapsed on the street inside a camp close follow to the bank of england and when found he was still breathing but efforts by paramedics to rescue him failed and he was pronounced dead at an area hospital the name of the give way person he and cause of death ar…	sky news offices are close to trust the bank of england
1	according to reports a man protesting the g summit in london england has died after collapsing at a protester camp sky news says the man collapsed on the street inside a camp close to the bank of england and when found he was still breathing but efforts by paramedics to rescue him failed and he was pronounced dead at an area hospital the name of the person and cause of death are not yet known but…	sky news offices are close to the bank of england
1	according to reports a man protesting the g summit in london england has died after collapsing at a protester camp sky news says the man collapsed on the street inside a camp close to the bank of england and when found he was still breathing but efforts by paramedics to rescue him failed and he was pronounced dead at an area hospital the name of the person and cause of death are not yet known but…	sky news offices are close to the bank of england
1	according to reports a man protesting the g summit in london england has died after collapsing at a protester camp sky news says the man collapsed on the street inside a camp close to the bank of england and when found he was still breathing but efforts by paramedics to rescue him failed and he was pronounced dead at an area hospital the name of the person and cause of death are not yet known but…	sky news offices are close to the bank of england
1	according to reports a man protesting the g summit in london england has died after collapsing at a protester camp sky news says the man collapsed on the street inside a camp close to the bank of england and when found he was still breathing but efforts by paramedics to rescue him failed and he was pronounced dead at an area hospital the name of the person and cause of death are not yet known but…	sky news offices are close to the bank of england
1	according to reports a man protesting the g summit in london england has died after collapsing at a protester camp sky news says the man collapsed on the street inside a camp close to the bank of england and when found he was still breathing but efforts by paramedics to rescue him failed and he was pronounced dead at an area hospital the name of the person and cause of death are not yet known but…	sky news offices are close to the bank of england
1	according to reports a man protesting the g summit in london england has died after collapsing at a protester camp sky news says the man collapsed on the street inside a camp close to the bank of england and when found he was still breathing but efforts by paramedics to rescue him failed and he was pronounced dead at an area hospital the name of the person and cause of death are not yet known but…	sky news offices are close to the bank of england
1	according to reports a man protesting the g summit in london england has died after collapsing at a protester camp sky news says the man collapsed on the street inside a camp close to the bank of england and when found he was still breathing but efforts by paramedics to rescue him failed and he was pronounced dead at an area hospital the name of the person and cause of death are not yet known but…	sky news offices are close to the bank of england
1	according to reports a man protesting the g summit in london england has died after collapsing at a protester camp sky news says the man collapsed on the street inside a camp close to the bank of england and when found he was still breathing but efforts by paramedics to rescue him failed and he was pronounced dead at an area hospital the name of the person and cause of death are not yet known but…	sky news offices are close to the bank of england
1	according to reports a man protesting the g summit in london england has died after collapsing at a protester camp sky news says the man collapsed on the street inside a camp close to the bank of england and when found he was still breathing but efforts by paramedics to rescue him failed and he was pronounced dead at an area hospital the name of the person and cause of death are not yet known but…	sky news offices are close to the bank of england
1	according to reports a man protesting the g summit in london england has died after collapsing at a protester camp sky news says the man collapsed on the street inside a camp close to the bank of england and when found he was still breathing but efforts by paramedics to rescue him failed and he was pronounced dead at an area hospital the name of the person and cause of death are not yet known but…	sky news offices are close to the bank of england
1	according to reports a man protesting the g summit in london england has died after collapsing at a protester camp sky news says the man collapsed on the street inside a camp close to the bank of england and when found he was still breathing but efforts by paramedics to rescue him failed and he was pronounced dead at an area hospital the name of the person and cause of death are not yet known but…	sky news offices are close to the bank of england
1	according to reports a man protesting the g summit in london england has died after collapsing at a protester camp sky news says the man collapsed on the street inside a camp close to the bank of england and when found he was still breathing but efforts by paramedics to rescue him failed and he was pronounced dead at an area hospital the name of the person and cause of death are not yet known but…	sky news offices are close to the bank of england
1	according to reports a man protesting the g summit in london england has died after collapsing at a protester camp sky news says the man collapsed on the street inside a camp close to the bank of england and when found he was still breathing but efforts by paramedics to rescue him failed and he was pronounced dead at an area hospital the name of the person and cause of death are not yet known but…	sky news offices are close to the bank of england
1	according to reports a man protesting the g summit in london england has died after collapsing at a protester camp sky news says the man collapsed on the street inside a camp close to the bank of england and when found he was still breathing but efforts by paramedics to rescue him failed and he was pronounced dead at an area hospital the name of the person and cause of death are not yet known but…	sky news offices are close to the bank of england
1	according to reports a man protesting the g summit in london england has died after collapsing at a protester camp sky news says the man collapsed on the street inside a camp close to the bank of england and when found he was still breathing but efforts by paramedics to rescue him failed and he was pronounced dead at an area hospital the name of the person and cause of death are not yet known but…	sky news offices are close to the bank of england
1	according to reports a man protesting the g summit in london england has died after collapsing at a protester camp sky news says the man collapsed on the street inside a camp close to the bank of england and when found he was still breathing but efforts by paramedics to rescue him failed and he was pronounced dead at an area hospital the name of the person and cause of death are not yet known but…	sky news offices are close to the bank of england
1	according to reports a man protesting the g summit in london england has died after collapsing at a protester camp sky news says the man collapsed on the street inside a camp close to the bank of england and when found he was still breathing but efforts by paramedics to rescue him failed and he was pronounced dead at an area hospital the name of the person and cause of death are not yet known but…	sky news offices are close to the bank of england
1	according to reports a man protesting the g summit in london england has died after collapsing at a protester camp sky news says the man collapsed on the street inside a camp close to the bank of england and when found he was still breathing but efforts by paramedics to rescue him failed and he was pronounced dead at an area hospital the name of the person and cause of death are not yet known but…	sky news offices are close to the bank of england
1	according to reports a man protesting the g summit in london england has died after collapsing at a protester camp sky news says the man collapsed on the street inside a camp close to the bank of england and when found he was still breathing but efforts by paramedics to rescue him failed and he was pronounced dead at an area hospital the name of the person and cause of death are not yet known but…	sky news offices are close to the bank of england
1	according to reports a man protesting the g summit in london england has died after collapsing at a protester camp sky news says the man collapsed on the street inside a camp close to the bank of england and when found he was still breathing but efforts by paramedics to rescue him failed and he was pronounced dead at an area hospital the name of the person and cause of death are not yet known but…	sky news offices are close to the bank of england
1	according to reports a man protesting the g summit in london england has died after collapsing at a protester camp sky news says the man collapsed on the street inside a camp close to the bank of england and when found he was still breathing but efforts by paramedics to rescue him failed and he was pronounced dead at an area hospital the name of the person and cause of death are not yet known but…	sky news offices are close to the bank of england
1	according to reports a man protesting the g summit in london england has died after collapsing at a protester camp sky news says the man collapsed on the street inside a camp close to the bank of england and when found he was still breathing but efforts by paramedics to rescue him failed and he was pronounced dead at an area hospital the name of the person and cause of death are not yet known but…	sky news offices are close to the bank of england
1	according to reports a man protesting the g summit in london england has died after collapsing at a protester camp sky news says the man collapsed on the street inside a camp close to the bank of england and when found he was still breathing but efforts by paramedics to rescue him failed and he was pronounced dead at an area hospital the name of the person and cause of death are not yet known but…	sky news offices are close to the bank of england
1	The San Diego Padres ace, Jake Peavy, was hurt in an 8-5 loss to the St. Louis Cardinals.	The San Diego Padres won the game against the St. Louis Cardinals.
1	the san diego padres ace jake peavy spite was hurt in an loss to the st louis cardinals	bring home the bacon the san diego padres won the game against the st louis cardinals
1	the san diego padres ace jake peavy was hurt in an loss to the st louis associate in nursing cardinals	the san diego padres won the game against the st louis cardinals
1	the san diego padres ace jake cardinal peavy was hurt in an loss to the st louis cardinals	the san diego cardinal padres won the game against the st louis cardinals
1	the san diego padres ace jake peavy follow was hurt in an loss to the st louis cardinals	military chaplain the san diego padres won the game against the st louis cardinals
1	the san diego padres ace jake peavy was hurt in associate in nursing an loss to the st louis cardinals	the san cardinal diego padres won the game against the st louis cardinals
1	the san joe louis diego padres ace jake peavy was hurt in an loss to the st louis cardinals	the san diego padres won the game gritty against the st louis cardinals
1	the san diego padres ace jake peavy was hurt in an loss to the st louis cardinals	joe louis the san diego padres won the game against the st louis cardinals
1	the san diego padres ace jake peavy was military chaplain hurt in an loss to the st louis cardinals	the san diego padres won the game against the st louis cardinals
1	the cant dog san diego padres ace jake peavy was hurt in an loss to the st louis cardinals	the san diego padres won the game gritty against the st louis cardinals
1	the san diego padres ace jake peavy was hurt in an loss to the st louis cardinals	the san diego padres won the game against the st louis cardinals
1	the san diego padres ace jake peavy was hurt in an loss to the st louis cardinals	the san diego padres won the game against the st louis cardinals
1	the san diego padres ace jake peavy was hurt in an loss to the st louis cardinals	the san diego padres won the game against the st louis cardinals
1	the san diego padres ace jake peavy was hurt in an loss to the st louis cardinals	the san diego padres won the game against the st louis cardinals
1	the san diego padres ace jake peavy was hurt in an loss to the st louis cardinals	the san diego padres won the game against the st louis cardinals
1	the san diego padres ace jake peavy was hurt in an loss to the st louis cardinals	the san diego padres won the game against the st louis cardinals
1	the san diego padres ace jake peavy was hurt in an loss to the st louis cardinals	the san diego padres won the game against the st louis cardinals
1	the san diego padres ace jake peavy was hurt in an loss to the st louis cardinals	the san diego padres won the game against the st louis cardinals
1	the san diego padres ace jake peavy was hurt in an loss to the st louis cardinals	the san diego padres won the game against the st louis cardinals
1	the san diego padres ace jake peavy was hurt in an loss to the st louis cardinals	the san diego padres won the game against the st louis cardinals
1	the san diego padres ace jake peavy was hurt in an loss to the st louis cardinals	the san diego padres won the game against the st louis cardinals
1	the san diego padres ace jake peavy was hurt in an loss to the st louis cardinals	the san diego padres won the game against the st louis cardinals
1	the san diego padres ace jake peavy was hurt in an loss to the st louis cardinals	the san diego padres won the game against the st louis cardinals
1	the san diego padres ace jake peavy was hurt in an loss to the st louis cardinals	the san diego padres won the game against the st louis cardinals
1	the san diego padres ace jake peavy was hurt in an loss to the st louis cardinals	the san diego padres won the game against the st louis cardinals
1	the san diego padres ace jake peavy was hurt in an loss to the st louis cardinals	the san diego padres won the game against the st louis cardinals
1	the san diego padres ace jake peavy was hurt in an loss to the st louis cardinals	the san diego padres won the game against the st louis cardinals
1	the san diego padres ace jake peavy was hurt in an loss to the st louis cardinals	the san diego padres won the game against the st louis cardinals
1	the san diego padres ace jake peavy was hurt in an loss to the st louis cardinals	the san diego padres won the game against the st louis cardinals
1	the san diego padres ace jake peavy was hurt in an loss to the st louis cardinals	the san diego padres won the game against the st louis cardinals
1	the san diego padres ace jake peavy was hurt in an loss to the st louis cardinals	the san diego padres won the game against the st louis cardinals
1	the san diego padres ace jake peavy was hurt in an loss to the st louis cardinals	the san diego padres won the game against the st louis cardinals
1	the san diego padres ace jake peavy was hurt in an loss to the st louis cardinals	the san diego padres won the game against the st louis cardinals
1	Despite CNOOC's all-cash bid, Unocal said its recommendation to shareholders in favor of the $16.4 billion offer of cash and stock from Chevron remains in effect.	Unocal said it would evaluate the CNOOC offer.
1	despite cnoocs all cash bid unocal said its recommendation to shareholders in favor of the billion offer prefer of cash and read stock from chevron remains in effect	unocal said it would evaluate the crack cnooc offer
1	despite cnoocs all cash bid unocal said its recommendation to shareholders in gist favor of the billion offer of cash and stock from press chevron remains in effect	unocal said valuate it would evaluate the cnooc offer
1	despite cnoocs all cash bid unocal said its entirely recommendation to shareholders in favor of the billion offer press of cash and stock from chevron remains in effect	unocal said it crack would evaluate the cnooc offer
1	despite cnoocs all cash bid unocal said its recommendation to shareholders in favor of the billion offer of cash and it stock from chevron remains lineage in effect	unocal said read it would evaluate the cnooc offer
1	despite cnoocs all cash bid unocal said its recommendation to shareholders in favor of stripes the billion offer of cash and stockholder stock from chevron remains in effect	read unocal said it would evaluate the cnooc offer
1	despite cnoocs entirely all cash bid unocal said its recommendation to shareholders in favor of the billion offer of cash and stock from chevron remains in prefer effect	unocal said it would evaluate the cnooc valuate offer
1	crack despite cnoocs all cash bid unocal said its recommendation to shareholders in favor of the billion offer of cash and stock from chevron stripes remains in effect	unocal said it would information technology evaluate the cnooc offer
1	despite cnoocs all cash bid unocal it said its recommendation to shareholders in favor of immediate payment the billion offer of cash and stock from chevron remains in effect	unocal said it valuate would evaluate the cnooc offer
1	despite cnoocs all cash bid unocal said its recommendation to shareholders in favor of the billion offer of cash and stock from contempt chevron crack remains in effect	unocal said it would read evaluate the cnooc offer
1	despite cnoocs all cash bid unocal said its recommendation to shareholders in favor of the billion offer of cash and stock from chevron remains in effect	unocal said it would evaluate the cnooc offer
1	despite cnoocs all cash bid unocal said its recommendation to shareholders in favor of the billion offer of cash and stock from chevron remains in effect	unocal said it would evaluate the cnooc offer
1	despite cnoocs all cash bid unocal said its recommendation to shareholders in favor of the billion offer of cash and stock from chevron remains in effect	unocal said it would evaluate the cnooc offer
1	despite cnoocs all cash bid unocal said its recommendation to shareholders in favor of the billion offer of cash and stock from chevron remains in effect	unocal said it would evaluate the cnooc offer
1	despite cnoocs all cash bid unocal said its recommendation to shareholders in favor of the billion offer of cash and stock from chevron remains in effect	unocal said it would evaluate the cnooc offer
1	despite cnoocs all cash bid unocal said its recommendation to shareholders in favor of the billion offer of cash and stock from chevron remains in effect	unocal said it would evaluate the cnooc offer
1	despite cnoocs all cash bid unocal said its recommendation to shareholders in favor of the billion offer of cash and stock from chevron remains in effect	unocal said it would evaluate the cnooc offer
1	despite cnoocs all cash bid unocal said its recommendation to shareholders in favor of the billion offer of cash and stock from chevron remains in effect	unocal said it would evaluate the cnooc offer
1	despite cnoocs all cash bid unocal said its recommendation to shareholders in favor of the billion offer of cash and stock from chevron remains in effect	unocal said it would evaluate the cnooc offer
1	despite cnoocs all cash bid unocal said its recommendation to shareholders in favor of the billion offer of cash and stock from chevron remains in effect	unocal said it would evaluate the cnooc offer
1	despite cnoocs all cash bid unocal said its recommendation to shareholders in favor of the billion offer of cash and stock from chevron remains in effect	unocal said it would evaluate the cnooc offer
1	despite cnoocs all cash bid unocal said its recommendation to shareholders in favor of the billion offer of cash and stock from chevron remains in effect	unocal said it would evaluate the cnooc offer
1	despite cnoocs all cash bid unocal said its recommendation to shareholders in favor of the billion offer of cash and stock from chevron remains in effect	unocal said it would evaluate the cnooc offer
1	despite cnoocs all cash bid unocal said its recommendation to shareholders in favor of the billion offer of cash and stock from chevron remains in effect	unocal said it would evaluate the cnooc offer
1	despite cnoocs all cash bid unocal said its recommendation to shareholders in favor of the billion offer of cash and stock from chevron remains in effect	unocal said it would evaluate the cnooc offer
1	despite cnoocs all cash bid unocal said its recommendation to shareholders in favor of the billion offer of cash and stock from chevron remains in effect	unocal said it would evaluate the cnooc offer
1	despite cnoocs all cash bid unocal said its recommendation to shareholders in favor of the billion offer of cash and stock from chevron remains in effect	unocal said it would evaluate the cnooc offer
1	despite cnoocs all cash bid unocal said its recommendation to shareholders in favor of the billion offer of cash and stock from chevron remains in effect	unocal said it would evaluate the cnooc offer
1	despite cnoocs all cash bid unocal said its recommendation to shareholders in favor of the billion offer of cash and stock from chevron remains in effect	unocal said it would evaluate the cnooc offer
1	despite cnoocs all cash bid unocal said its recommendation to shareholders in favor of the billion offer of cash and stock from chevron remains in effect	unocal said it would evaluate the cnooc offer
1	despite cnoocs all cash bid unocal said its recommendation to shareholders in favor of the billion offer of cash and stock from chevron remains in effect	unocal said it would evaluate the cnooc offer
1	despite cnoocs all cash bid unocal said its recommendation to shareholders in favor of the billion offer of cash and stock from chevron remains in effect	unocal said it would evaluate the cnooc offer
1	despite cnoocs all cash bid unocal said its recommendation to shareholders in favor of the billion offer of cash and stock from chevron remains in effect	unocal said it would evaluate the cnooc offer
0	U.S. forces have been engaged in intense fighting after insurgents launched simultaneous attacks in several Iraqi cities, including Fallujah and Baqubah.	Fallujah and Baqubah are Iraqi cities.
0	u s forces have been engaged in intense fighting after insurgents launched simultaneous attacks in several iraqi cities indiana including urban center fallujah and baqubah	fallujah and baqubah are iraqi follow cities
0	u s forces have been engaged in atomic number intense fighting after insurgents launched simultaneous guerilla attacks in several iraqi cities including fallujah and baqubah	fallujah and baqubah urban center are iraqi cities
0	u iraki s forces have been engaged in intense fighting after insurgents launched simultaneous attacks in various several iraqi cities including fallujah and baqubah	fallujah urban center and baqubah are iraqi cities
0	u s indiana forces have been engaged in intense fighting indiana after insurgents launched simultaneous attacks in several iraqi cities including fallujah and baqubah	fallujah and baqubah are urban center iraqi cities
0	u s forces have been southward subsequently engaged in intense fighting after insurgents launched simultaneous attacks in several iraqi cities including fallujah and baqubah	fallujah and iraki baqubah are iraqi cities
0	u s forces have been engaged in intense coincident fighting after insurgents launched simultaneous attacks feature in several iraqi cities including fallujah and baqubah	fallujah and follow baqubah are iraqi cities
0	u s forces have indiana been engaged in intense fighting after insurgents guerilla launched simultaneous attacks in several iraqi cities including fallujah and baqubah	urban center fallujah and baqubah are iraqi cities
0	military force u s forces have been engaged in intense fighting after insurgents launched simultaneous attacks in several iraqi cities including fallujah southward and baqubah	follow fallujah and baqubah are iraqi cities
0	u s atomic number forces have been engaged in intense fighting after insurgents launched fire simultaneous attacks in several iraqi cities including fallujah and baqubah	fallujah follow and baqubah are iraqi cities
0	u s forces have been engaged in intense fighting after insurgents launched simultaneous attacks in several iraqi cities including fallujah and baqubah	fallujah and baqubah are iraqi cities
0	u s forces have been engaged in intense fighting after insurgents launched simultaneous attacks in several iraqi cities including fallujah and baqubah	fallujah and baqubah are iraqi cities
0	u s forces have been engaged in intense fighting after insurgents launched simultaneous attacks in several iraqi cities including fallujah and baqubah	fallujah and baqubah are iraqi cities
0	u s forces have been engaged in intense fighting after insurgents launched simultaneous attacks in several iraqi cities including fallujah and baqubah	fallujah and baqubah are iraqi cities
0	u s forces have been engaged in intense fighting after insurgents launched simultaneous attacks in several iraqi cities including fallujah and baqubah	fallujah and baqubah are iraqi cities
0	u s forces have been engaged in intense fighting after insurgents launched simultaneous attacks in several iraqi cities including fallujah and baqubah	fallujah and baqubah are iraqi cities
0	u s forces have been engaged in intense fighting after insurgents launched simultaneous attacks in several iraqi cities including fallujah and baqubah	fallujah and baqubah are iraqi cities
0	u s forces have been engaged in intense fighting after insurgents launched simultaneous attacks in several iraqi cities including fallujah and baqubah	fallujah and baqubah are iraqi cities
0	u s forces have been engaged in intense fighting after insurgents launched simultaneous attacks in several iraqi cities including fallujah and baqubah	fallujah and baqubah are iraqi cities
0	u s forces have been engaged in intense fighting after insurgents launched simultaneous attacks in several iraqi cities including fallujah and baqubah	fallujah and baqubah are iraqi cities
0	u s forces have been engaged in intense fighting after insurgents launched simultaneous attacks in several iraqi cities including fallujah and baqubah	fallujah and baqubah are iraqi cities
0	u s forces have been engaged in intense fighting after insurgents launched simultaneous attacks in several iraqi cities including fallujah and baqubah	fallujah and baqubah are iraqi cities
0	u s forces have been engaged in intense fighting after insurgents launched simultaneous attacks in several iraqi cities including fallujah and baqubah	fallujah and baqubah are iraqi cities
0	u s forces have been engaged in intense fighting after insurgents launched simultaneous attacks in several iraqi cities including fallujah and baqubah	fallujah and baqubah are iraqi cities
0	u s forces have been engaged in intense fighting after insurgents launched simultaneous attacks in several iraqi cities including fallujah and baqubah	fallujah and baqubah are iraqi cities
0	u s forces have been engaged in intense fighting after insurgents launched simultaneous attacks in several iraqi cities including fallujah and baqubah	fallujah and baqubah are iraqi cities
0	u s forces have been engaged in intense fighting after insurgents launched simultaneous attacks in several iraqi cities including fallujah and baqubah	fallujah and baqubah are iraqi cities
0	u s forces have been engaged in intense fighting after insurgents launched simultaneous attacks in several iraqi cities including fallujah and baqubah	fallujah and baqubah are iraqi cities
0	u s forces have been engaged in intense fighting after insurgents launched simultaneous attacks in several iraqi cities including fallujah and baqubah	fallujah and baqubah are iraqi cities
0	u s forces have been engaged in intense fighting after insurgents launched simultaneous attacks in several iraqi cities including fallujah and baqubah	fallujah and baqubah are iraqi cities
0	u s forces have been engaged in intense fighting after insurgents launched simultaneous attacks in several iraqi cities including fallujah and baqubah	fallujah and baqubah are iraqi cities
0	u s forces have been engaged in intense fighting after insurgents launched simultaneous attacks in several iraqi cities including fallujah and baqubah	fallujah and baqubah are iraqi cities
0	u s forces have been engaged in intense fighting after insurgents launched simultaneous attacks in several iraqi cities including fallujah and baqubah	fallujah and baqubah are iraqi cities
1	But Huawei says that expansion has not been easy - obtaining visas for its Chinese engineers to work on long-term projects in India being a particular challenge.	Chinese engineers working on long-term projects in India can easily obtain visas.
1	but huawei says that antiophthalmic factor expansion has not been along easy obtaining visas for its chinese engineers to work on long term projects in india being a particular challenge	chinese engineers working on long term projects in india can easily obtain formosan visas
1	but huawei says that expansion has not been easy obtaining visas for its chinese engineers to work on long term projects finical in india being a particular follow challenge	chinese engineers working turn on long term projects in india can easily obtain visas
1	but huawei says that expansion has not been easy obtaining merely visas for its chinese engineers to work on long term projects finical in india being a particular challenge	chinese engineers working on long term projects give the sack in india can easily obtain visas
1	hold but huawei says that expansion feature has not been easy obtaining visas for its chinese engineers to work on long term projects in india being a particular challenge	chinese engineers working on long formosan term projects in india can easily obtain visas
1	but huawei says that dispute expansion has not been easy obtaining visas for its chinese engineers to work on visa long term projects in india being a particular challenge	chinese engineers give the sack working on long term projects in india can easily obtain visas
1	but huawei says that expansion has formosan not been easy obtaining visas for its terminus chinese engineers to work on long term projects in india being a particular challenge	chinese direct engineers working on long term projects in india can easily obtain visas
1	but huawei says that expansion has not been along easy obtaining visas for its chinese engineers to work on long term projects in india being dispute a particular challenge	chinese engineers working on long term easy projects in india can easily obtain visas
1	but huawei says that expansion has not been easy obtaining direct visas for its chinese direct engineers to work on long term projects in india being a particular challenge	bharat chinese engineers working on long term projects in india can easily obtain visas
1	but huawei says that expansion terminus has not been read easy obtaining visas for its chinese engineers to work on long term projects in india being a particular challenge	chinese engineers working on long term projects in india turn can easily obtain visas
1	but huawei says that expansion has not been easy obtaining visas for its chinese engineers to work on long term projects in india being a particular challenge	chinese engineers working on long term projects in india can easily obtain visas
1	but huawei says that expansion has not been easy obtaining visas for its chinese engineers to work on long term projects in india being a particular challenge	chinese engineers working on long term projects in india can easily obtain visas
1	but huawei says that expansion has not been easy obtaining visas for its chinese engineers to work on long term projects in india being a particular challenge	chinese engineers working on long term projects in india can easily obtain visas
1	but huawei says that expansion has not been easy obtaining visas for its chinese engineers to work on long term projects in india being a particular challenge	chinese engineers working on long term projects in india can easily obtain visas
1	but huawei says that expansion has not been easy obtaining visas for its chinese engineers to work on long term projects in india being a particular challenge	chinese engineers working on long term projects in india can easily obtain visas
1	but huawei says that expansion has not been easy obtaining visas for its chinese engineers to work on long term projects in india being a particular challenge	chinese engineers working on long term projects in india can easily obtain visas
1	but huawei says that expansion has not been easy obtaining visas for its chinese engineers to work on long term projects in india being a particular challenge	chinese engineers working on long term projects in india can easily obtain visas
1	but huawei says that expansion has not been easy obtaining visas for its chinese engineers to work on long term projects in india being a particular challenge	chinese engineers working on long term projects in india can easily obtain visas
1	but huawei says that expansion has not been easy obtaining visas for its chinese engineers to work on long term projects in india being a particular challenge	chinese engineers working on long term projects in india can easily obtain visas
1	but huawei says that expansion has not been easy obtaining visas for its chinese engineers to work on long term projects in india being a particular challenge	chinese engineers working on long term projects in india can easily obtain visas
1	but huawei says that expansion has not been easy obtaining visas for its chinese engineers to work on long term projects in india being a particular challenge	chinese engineers working on long term projects in india can easily obtain visas
1	but huawei says that expansion has not been easy obtaining visas for its chinese engineers to work on long term projects in india being a particular challenge	chinese engineers working on long term projects in india can easily obtain visas
1	but huawei says that expansion has not been easy obtaining visas for its chinese engineers to work on long term projects in india being a particular challenge	chinese engineers working on long term projects in india can easily obtain visas
1	but huawei says that expansion has not been easy obtaining visas for its chinese engineers to work on long term projects in india being a particular challenge	chinese engineers working on long term projects in india can easily obtain visas
1	but huawei says that expansion has not been easy obtaining visas for its chinese engineers to work on long term projects in india being a particular challenge	chinese engineers working on long term projects in india can easily obtain visas
1	but huawei says that expansion has not been easy obtaining visas for its chinese engineers to work on long term projects in india being a particular challenge	chinese engineers working on long term projects in india can easily obtain visas
1	but huawei says that expansion has not been easy obtaining visas for its chinese engineers to work on long term projects in india being a particular challenge	chinese engineers working on long term projects in india can easily obtain visas
1	but huawei says that expansion has not been easy obtaining visas for its chinese engineers to work on long term projects in india being a particular challenge	chinese engineers working on long term projects in india can easily obtain visas
1	but huawei says that expansion has not been easy obtaining visas for its chinese engineers to work on long term projects in india being a particular challenge	chinese engineers working on long term projects in india can easily obtain visas
1	but huawei says that expansion has not been easy obtaining visas for its chinese engineers to work on long term projects in india being a particular challenge	chinese engineers working on long term projects in india can easily obtain visas
1	but huawei says that expansion has not been easy obtaining visas for its chinese engineers to work on long term projects in india being a particular challenge	chinese engineers working on long term projects in india can easily obtain visas
1	but huawei says that expansion has not been easy obtaining visas for its chinese engineers to work on long term projects in india being a particular challenge	chinese engineers working on long term projects in india can easily obtain visas
1	but huawei says that expansion has not been easy obtaining visas for its chinese engineers to work on long term projects in india being a particular challenge	chinese engineers working on long term projects in india can easily obtain visas
1	According to Becky Gibbons of New York State Police and Chris Collins County Executive in Erie County, New York, the total number of fatalities is 50, including 45 passengers, four crew members and a person on the ground, while a woman and daughter on the ground were injured, near the edge of farmland, about seven miles from Buffalo Niagara International Airport.	A daily commuter flight crashed in Buffalo.
1	according to becky mortal gibbons of antiophthalmic factor new dry land york state police and chris collins county executive in erie tally county new york the total number of fatalities is including passengers four crew members and a person on the ground while a woman and daughter on the ground were injured near the edge of farmland about seven miles from buffalo niagara international airport	a daily commuter go down flight crashed in buffalo
1	according to becky gibbons of new york state police and chris collins extremity county executive in erie county new york the total number of fatalities is including external passengers four crew members and a person on the ground while a woman and daughter on the ground were crowd injured near follow the edge of farmland about seven miles from buffalo niagara international airport	a daily commuter commuter train flight crashed in buffalo
1	according to indiana becky gibbons house of york of new niagara falls york state police and chris collins county executive in erie county new york the follow total number of fatalities old world buffalo is including passengers four crew members and a person on the ground while a woman and daughter on the ground were injured near the edge of farmland about seven miles from buffalo niagara internat…	a daily old world buffalo commuter flight crashed in buffalo
1	according to becky gibbons of new york state police and chris collins extremity county executive in erie county new york the tom collins total number of fatalities is including passengers offend four crew novel members and a person on the ground while a woman and daughter on the ground were injured near the edge antiophthalmic factor of farmland about seven miles from buffalo niagara internationa…	a daily antiophthalmic factor commuter flight crashed in buffalo
1	according to becky gibbons of offend new york state police and chris admit collins county executive in allot erie county new york the total number of fatalities is including passengers four crew members and a person on the ground while a woman and daughter on the ground were injured near the edge of crowd farmland about seven miles from buffalo niagara international airport	a daily fledge commuter flight crashed in buffalo
1	according to becky gibbons of new york state police and chris collins county executive in erie county new york the external total number of fatalities is rider including passengers four crew members and a person on the ground while a woman and daughter on the house of york ground were injured near submit the edge of farmland about seven miles from buffalo indiana niagara international airport	a daily commuter flight crashed commuter train in buffalo
1	according to becky gibbons of new york state police external and chris collins extremity county executive in erie county new york the follow total number geographical mile of fatalities is including passengers four crew members and a person on the ground while a woman police force and daughter on the ground were injured near the edge of farmland about seven miles from buffalo niagara internationa…	day to day a daily commuter flight crashed in buffalo
1	according to becky gibbons of geographical mile new york state police and chris collins county novel executive in erie county new york the total number of fatalities is including passengers dry land four crew members and a person on the ground while novel a woman and daughter on the ground were injured near the edge of farmland about seven miles from buffalo niagara offend international airport	a daily commuter flight commuter train crashed in buffalo
1	according to becky gibbons of new york state antiophthalmic factor police house of york and chris collins county executive in erie county new york the total number of fatalities is including passengers four crew members and a person on the ground while a fatality woman and daughter on the ground were injured near the edge of farmland womanhood about seven miles from buffalo niagara international …	a daily commuter flight crashed in commuter train buffalo
1	according to becky gibbons of new york state police and chris collins county executive in erie county new york the total number of fatalities is including passengers four crew members and a person on the ground while a woman and daughter on the ground were injured near the edge of farmland about seven miles from buffalo niagara international airport	a daily commuter flight crashed in buffalo
1	according to becky gibbons of new york state police and chris collins county executive in erie county new york the total number of fatalities is including passengers four crew members and a person on the ground while a woman and daughter on the ground were injured near the edge of farmland about seven miles from buffalo niagara international airport	a daily commuter flight crashed in buffalo
1	according to becky gibbons of new york state police and chris collins county executive in erie county new york the total number of fatalities is including passengers four crew members and a person on the ground while a woman and daughter on the ground were injured near the edge of farmland about seven miles from buffalo niagara international airport	a daily commuter flight crashed in buffalo
1	according to becky gibbons of new york state police and chris collins county executive in erie county new york the total number of fatalities is including passengers four crew members and a person on the ground while a woman and daughter on the ground were injured near the edge of farmland about seven miles from buffalo niagara international airport	a daily commuter flight crashed in buffalo
1	according to becky gibbons of new york state police and chris collins county executive in erie county new york the total number of fatalities is including passengers four crew members and a person on the ground while a woman and daughter on the ground were injured near the edge of farmland about seven miles from buffalo niagara international airport	a daily commuter flight crashed in buffalo
1	according to becky gibbons of new york state police and chris collins county executive in erie county new york the total number of fatalities is including passengers four crew members and a person on the ground while a woman and daughter on the ground were injured near the edge of farmland about seven miles from buffalo niagara international airport	a daily commuter flight crashed in buffalo
1	according to becky gibbons of new york state police and chris collins county executive in erie county new york the total number of fatalities is including passengers four crew members and a person on the ground while a woman and daughter on the ground were injured near the edge of farmland about seven miles from buffalo niagara international airport	a daily commuter flight crashed in buffalo
1	according to becky gibbons of new york state police and chris collins county executive in erie county new york the total number of fatalities is including passengers four crew members and a person on the ground while a woman and daughter on the ground were injured near the edge of farmland about seven miles from buffalo niagara international airport	a daily commuter flight crashed in buffalo
1	according to becky gibbons of new york state police and chris collins county executive in erie county new york the total number of fatalities is including passengers four crew members and a person on the ground while a woman and daughter on the ground were injured near the edge of farmland about seven miles from buffalo niagara international airport	a daily commuter flight crashed in buffalo
1	according to becky gibbons of new york state police and chris collins county executive in erie county new york the total number of fatalities is including passengers four crew members and a person on the ground while a woman and daughter on the ground were injured near the edge of farmland about seven miles from buffalo niagara international airport	a daily commuter flight crashed in buffalo
1	according to becky gibbons of new york state police and chris collins county executive in erie county new york the total number of fatalities is including passengers four crew members and a person on the ground while a woman and daughter on the ground were injured near the edge of farmland about seven miles from buffalo niagara international airport	a daily commuter flight crashed in buffalo
1	according to becky gibbons of new york state police and chris collins county executive in erie county new york the total number of fatalities is including passengers four crew members and a person on the ground while a woman and daughter on the ground were injured near the edge of farmland about seven miles from buffalo niagara international airport	a daily commuter flight crashed in buffalo
1	according to becky gibbons of new york state police and chris collins county executive in erie county new york the total number of fatalities is including passengers four crew members and a person on the ground while a woman and daughter on the ground were injured near the edge of farmland about seven miles from buffalo niagara international airport	a daily commuter flight crashed in buffalo
1	according to becky gibbons of new york state police and chris collins county executive in erie county new york the total number of fatalities is including passengers four crew members and a person on the ground while a woman and daughter on the ground were injured near the edge of farmland about seven miles from buffalo niagara international airport	a daily commuter flight crashed in buffalo
1	according to becky gibbons of new york state police and chris collins county executive in erie county new york the total number of fatalities is including passengers four crew members and a person on the ground while a woman and daughter on the ground were injured near the edge of farmland about seven miles from buffalo niagara international airport	a daily commuter flight crashed in buffalo
1	according to becky gibbons of new york state police and chris collins county executive in erie county new york the total number of fatalities is including passengers four crew members and a person on the ground while a woman and daughter on the ground were injured near the edge of farmland about seven miles from buffalo niagara international airport	a daily commuter flight crashed in buffalo
1	according to becky gibbons of new york state police and chris collins county executive in erie county new york the total number of fatalities is including passengers four crew members and a person on the ground while a woman and daughter on the ground were injured near the edge of farmland about seven miles from buffalo niagara international airport	a daily commuter flight crashed in buffalo
1	according to becky gibbons of new york state police and chris collins county executive in erie county new york the total number of fatalities is including passengers four crew members and a person on the ground while a woman and daughter on the ground were injured near the edge of farmland about seven miles from buffalo niagara international airport	a daily commuter flight crashed in buffalo
1	according to becky gibbons of new york state police and chris collins county executive in erie county new york the total number of fatalities is including passengers four crew members and a person on the ground while a woman and daughter on the ground were injured near the edge of farmland about seven miles from buffalo niagara international airport	a daily commuter flight crashed in buffalo
1	according to becky gibbons of new york state police and chris collins county executive in erie county new york the total number of fatalities is including passengers four crew members and a person on the ground while a woman and daughter on the ground were injured near the edge of farmland about seven miles from buffalo niagara international airport	a daily commuter flight crashed in buffalo
1	according to becky gibbons of new york state police and chris collins county executive in erie county new york the total number of fatalities is including passengers four crew members and a person on the ground while a woman and daughter on the ground were injured near the edge of farmland about seven miles from buffalo niagara international airport	a daily commuter flight crashed in buffalo
1	according to becky gibbons of new york state police and chris collins county executive in erie county new york the total number of fatalities is including passengers four crew members and a person on the ground while a woman and daughter on the ground were injured near the edge of farmland about seven miles from buffalo niagara international airport	a daily commuter flight crashed in buffalo
1	according to becky gibbons of new york state police and chris collins county executive in erie county new york the total number of fatalities is including passengers four crew members and a person on the ground while a woman and daughter on the ground were injured near the edge of farmland about seven miles from buffalo niagara international airport	a daily commuter flight crashed in buffalo
1	A smaller proportion of Yugoslavia's Italians were settled in Slovenia (at the 1991 national census, some 3000 inhabitants of Slovenia declared themselves as ethnic Italians).	Slovenia has 3,000 inhabitants.
1	a smaller proportion of yugoslavias italians republic of slovenia were settled in slovenia at the national census cultural some inhabitants of slovenia declared themselves as ethnic italians	slovenia republic of slovenia has inhabitants
1	a smaller proportion of yugoslavias cultural italians were settled in slovenia at the national census some inhabitants of slovenia declared follow themselves as ethnic italians	feature slovenia has inhabitants
1	a smaller antiophthalmic factor littler proportion of yugoslavias italians were settled in slovenia at the national census some inhabitants of slovenia declared themselves as ethnic italians	denizen slovenia has inhabitants
1	a smaller proportion home of yugoslavias italians were settled in slovenia at the national census some inhabitants of symmetry slovenia declared themselves as ethnic italians	slovenia feature has inhabitants
1	a smaller proportion of yugoslavias italians were settled home in slovenia at the national census some atomic number inhabitants of slovenia declared themselves as ethnic italians	slovenia has feature inhabitants
1	a smaller littler proportion of yugoslavias italians were settled in slovenia at the national census some inhabitants of slovenia serbia and montenegro declared themselves as ethnic italians	slovenia has denizen inhabitants
1	a atomic number smaller proportion of yugoslavias italians were symmetry settled in slovenia at the national census some inhabitants of slovenia declared themselves as ethnic italians	slovenia has republic of slovenia inhabitants
1	a determine smaller proportion of yugoslavias italians were settled in slovenia at the national census some inhabitants of slovenia declared italian themselves as ethnic italians	slovenia republic of slovenia has inhabitants
1	a smaller proportion of nose count yugoslavias italians were settled in slovenia at the national census some inhabitants of slovenia declared themselves as ethnic atomic number italians	slovenia feature has inhabitants
1	a smaller proportion of yugoslavias italians were settled in slovenia at the national census some inhabitants of slovenia declared themselves as ethnic italians	slovenia has inhabitants
1	a smaller proportion of yugoslavias italians were settled in slovenia at the national census some inhabitants of slovenia declared themselves as ethnic italians	slovenia has inhabitants
1	a smaller proportion of yugoslavias italians were settled in slovenia at the national census some inhabitants of slovenia declared themselves as ethnic italians	slovenia has inhabitants
1	a smaller proportion of yugoslavias italians were settled in slovenia at the national census some inhabitants of slovenia declared themselves as ethnic italians	slovenia has inhabitants
1	a smaller proportion of yugoslavias italians were settled in slovenia at the national census some inhabitants of slovenia declared themselves as ethnic italians	slovenia has inhabitants
1	a smaller proportion of yugoslavias italians were settled in slovenia at the national census some inhabitants of slovenia declared themselves as ethnic italians	slovenia has inhabitants
1	a smaller proportion of yugoslavias italians were settled in slovenia at the national census some inhabitants of slovenia declared themselves as ethnic italians	slovenia has inhabitants
1	a smaller proportion of yugoslavias italians were settled in slovenia at the national census some inhabitants of slovenia declared themselves as ethnic italians	slovenia has inhabitants
1	a smaller proportion of yugoslavias italians were settled in slovenia at the national census some inhabitants of slovenia declared themselves as ethnic italians	slovenia has inhabitants
1	a smaller proportion of yugoslavias italians were settled in slovenia at the national census some inhabitants of slovenia declared themselves as ethnic italians	slovenia has inhabitants
1	a smaller proportion of yugoslavias italians were settled in slovenia at the national census some inhabitants of slovenia declared themselves as ethnic italians	slovenia has inhabitants
1	a smaller proportion of yugoslavias italians were settled in slovenia at the national census some inhabitants of slovenia declared themselves as ethnic italians	slovenia has inhabitants
1	a smaller proportion of yugoslavias italians were settled in slovenia at the national census some inhabitants of slovenia declared themselves as ethnic italians	slovenia has inhabitants
1	a smaller proportion of yugoslavias italians were settled in slovenia at the national census some inhabitants of slovenia declared themselves as ethnic italians	slovenia has inhabitants
1	a smaller proportion of yugoslavias italians were settled in slovenia at the national census some inhabitants of slovenia declared themselves as ethnic italians	slovenia has inhabitants
1	a smaller proportion of yugoslavias italians were settled in slovenia at the national census some inhabitants of slovenia declared themselves as ethnic italians	slovenia has inhabitants
1	a smaller proportion of yugoslavias italians were settled in slovenia at the national census some inhabitants of slovenia declared themselves as ethnic italians	slovenia has inhabitants
1	a smaller proportion of yugoslavias italians were settled in slovenia at the national census some inhabitants of slovenia declared themselves as ethnic italians	slovenia has inhabitants
1	a smaller proportion of yugoslavias italians were settled in slovenia at the national census some inhabitants of slovenia declared themselves as ethnic italians	slovenia has inhabitants
1	a smaller proportion of yugoslavias italians were settled in slovenia at the national census some inhabitants of slovenia declared themselves as ethnic italians	slovenia has inhabitants
1	a smaller proportion of yugoslavias italians were settled in slovenia at the national census some inhabitants of slovenia declared themselves as ethnic italians	slovenia has inhabitants
1	a smaller proportion of yugoslavias italians were settled in slovenia at the national census some inhabitants of slovenia declared themselves as ethnic italians	slovenia has inhabitants
1	a smaller proportion of yugoslavias italians were settled in slovenia at the national census some inhabitants of slovenia declared themselves as ethnic italians	slovenia has inhabitants
0	Eric Harris and Dylan Klebold, seniors at the suburban Denver school, detonated homemade bombs and opened fire with shotguns, a rifle and a semiautomatic handgun on April 20, 1999. They killed a teacher and 12 students and wounded 23 others before committing suicide. The massacre shocked the country like no other. It was the worst school assault in American history at that time, and it came in th…	13 persons were killed by two students in 1999.
0	eric harris american language safety device and dylan klebold seniors at the suburban denver school detonated homemade bombs and opened follow fire atomic number with shotguns atomic number a rifle and a semiautomatic handgun follow on april along they killed a teacher and students and wounded others before committing suicide the atomic number massacre shocked the country like no other it was the…	persons bookman were killed by two students in
0	eric harris and dylan klebold seniors at the suburban atomic number denver school detonated homemade bombs and opened fire with shotguns a mile high city rifle and a semiautomatic handgun on april they killed a teacher and students and wounded others before committing suicide the bolt down massacre shocked the country like no other it was the worst school assault in apr american history at indian…	persons were killed away by two students in
0	eric harris and dylan klebold seniors at the suburban denver school detonated homemade bombs and opened fire with information technology shotguns a rifle and a semiautomatic handgun information technology on april they killed a teacher and students and wounded others before committing suicide the massacre shocked the country like no other it was follow the worst death hold dear school assault in …	persons were killed by two away students in
0	eric harris and dylan klebold seniors bookman at the suburban live on denver school detonated homemade bombs and opened fire with shotguns a rifle and a semiautomatic handgun on rural area april they stunned killed a teacher and students and send wounded others before committing mow down suicide the massacre shocked the country like no other it was the worst school assault in american history at …	persons were killed by indiana two students in
0	eric harris and dylan klebold seniors at the suburban denver schooltime goggle box school detonated homemade bombs and opened fire with shotguns a rifle and issue forth a semiautomatic handgun on april they killed a teacher and hold dear students and wounded others follow before committing suicide the massacre shocked the country like no other it was the worst school assault in defective american…	follow persons were killed by two students in
0	eric away harris and dylan klebold seniors stunned at the suburban denver school detonated homemade bombs and opened fire information technology with shotguns a rifle and a semiautomatic handgun on april they killed a teacher and students and wounded others before committing suicide the massacre shocked the country like suburban area no other it was antiophthalmic factor the worst school assault …	away persons were killed by two students in
0	eric harris and dylan klebold seniors at the suburban denver school detonated information technology homemade bombs and along opened fire with shotguns a rifle and a semiautomatic handgun on april they information technology killed a information technology teacher and students and rural area wounded others before committing suicide the massacre shocked the apr country like no other it was the wor…	persons were killed by two students indiana in
0	eric harris and dylan klebold seniors at the suburban denver school detonated homemade bombs and opened fire with shotguns a rifle and a semiautomatic handgun on april they killed a teacher and students and wounded others before committing suicide bookman offend the massacre shocked goggle box the country like no other it was the worst school assault in american history at that time and it came r…	persons were killed by bookman two students in
0	eric harris and dylan klebold seniors at the suburban denver school detonated homemade bombs and opened fire with shotguns a rifle and a semiautomatic handgun on april they killed a teacher and students and wounded others before committing former suicide the massacre shocked the country like no other it was the along indiana instructor worst school assault in american history at that time and it …	persons were killed by two follow students in
0	eric harris and dylan klebold seniors at the suburban denver school detonated homemade bombs and opened fire with shotguns a rifle and a semiautomatic handgun on april they killed a teacher and students and wounded others before committing suicide the massacre shocked the country like no other it was the worst school assault in american history at that time and it came in the wake of a half dozen…	persons were killed by two students in
0	eric harris and dylan klebold seniors at the suburban denver school detonated homemade bombs and opened fire with shotguns a rifle and a semiautomatic handgun on april they killed a teacher and students and wounded others before committing suicide the massacre shocked the country like no other it was the worst school assault in american history at that time and it came in the wake of a half dozen…	persons were killed by two students in
0	eric harris and dylan klebold seniors at the suburban denver school detonated homemade bombs and opened fire with shotguns a rifle and a semiautomatic handgun on april they killed a teacher and students and wounded others before committing suicide the massacre shocked the country like no other it was the worst school assault in american history at that time and it came in the wake of a half dozen…	persons were killed by two students in
0	eric harris and dylan klebold seniors at the suburban denver school detonated homemade bombs and opened fire with shotguns a rifle and a semiautomatic handgun on april they killed a teacher and students and wounded others before committing suicide the massacre shocked the country like no other it was the worst school assault in american history at that time and it came in the wake of a half dozen…	persons were killed by two students in
0	eric harris and dylan klebold seniors at the suburban denver school detonated homemade bombs and opened fire with shotguns a rifle and a semiautomatic handgun on april they killed a teacher and students and wounded others before committing suicide the massacre shocked the country like no other it was the worst school assault in american history at that time and it came in the wake of a half dozen…	persons were killed by two students in
0	eric harris and dylan klebold seniors at the suburban denver school detonated homemade bombs and opened fire with shotguns a rifle and a semiautomatic handgun on april they killed a teacher and students and wounded others before committing suicide the massacre shocked the country like no other it was the worst school assault in american history at that time and it came in the wake of a half dozen…	persons were killed by two students in
0	eric harris and dylan klebold seniors at the suburban denver school detonated homemade bombs and opened fire with shotguns a rifle and a semiautomatic handgun on april they killed a teacher and students and wounded others before committing suicide the massacre shocked the country like no other it was the worst school assault in american history at that time and it came in the wake of a half dozen…	persons were killed by two students in
0	eric harris and dylan klebold seniors at the suburban denver school detonated homemade bombs and opened fire with shotguns a rifle and a semiautomatic handgun on april they killed a teacher and students and wounded others before committing suicide the massacre shocked the country like no other it was the worst school assault in american history at that time and it came in the wake of a half dozen…	persons were killed by two students in
0	eric harris and dylan klebold seniors at the suburban denver school detonated homemade bombs and opened fire with shotguns a rifle and a semiautomatic handgun on april they killed a teacher and students and wounded others before committing suicide the massacre shocked the country like no other it was the worst school assault in american history at that time and it came in the wake of a half dozen…	persons were killed by two students in
0	eric harris and dylan klebold seniors at the suburban denver school detonated homemade bombs and opened fire with shotguns a rifle and a semiautomatic handgun on april they killed a teacher and students and wounded others before committing suicide the massacre shocked the country like no other it was the worst school assault in american history at that time and it came in the wake of a half dozen…	persons were killed by two students in
0	eric harris and dylan klebold seniors at the suburban denver school detonated homemade bombs and opened fire with shotguns a rifle and a semiautomatic handgun on april they killed a teacher and students and wounded others before committing suicide the massacre shocked the country like no other it was the worst school assault in american history at that time and it came in the wake of a half dozen…	persons were killed by two students in
0	eric harris and dylan klebold seniors at the suburban denver school detonated homemade bombs and opened fire with shotguns a rifle and a semiautomatic handgun on april they killed a teacher and students and wounded others before committing suicide the massacre shocked the country like no other it was the worst school assault in american history at that time and it came in the wake of a half dozen…	persons were killed by two students in
0	eric harris and dylan klebold seniors at the suburban denver school detonated homemade bombs and opened fire with shotguns a rifle and a semiautomatic handgun on april they killed a teacher and students and wounded others before committing suicide the massacre shocked the country like no other it was the worst school assault in american history at that time and it came in the wake of a half dozen…	persons were killed by two students in
0	eric harris and dylan klebold seniors at the suburban denver school detonated homemade bombs and opened fire with shotguns a rifle and a semiautomatic handgun on april they killed a teacher and students and wounded others before committing suicide the massacre shocked the country like no other it was the worst school assault in american history at that time and it came in the wake of a half dozen…	persons were killed by two students in
0	eric harris and dylan klebold seniors at the suburban denver school detonated homemade bombs and opened fire with shotguns a rifle and a semiautomatic handgun on april they killed a teacher and students and wounded others before committing suicide the massacre shocked the country like no other it was the worst school assault in american history at that time and it came in the wake of a half dozen…	persons were killed by two students in
0	eric harris and dylan klebold seniors at the suburban denver school detonated homemade bombs and opened fire with shotguns a rifle and a semiautomatic handgun on april they killed a teacher and students and wounded others before committing suicide the massacre shocked the country like no other it was the worst school assault in american history at that time and it came in the wake of a half dozen…	persons were killed by two students in
0	eric harris and dylan klebold seniors at the suburban denver school detonated homemade bombs and opened fire with shotguns a rifle and a semiautomatic handgun on april they killed a teacher and students and wounded others before committing suicide the massacre shocked the country like no other it was the worst school assault in american history at that time and it came in the wake of a half dozen…	persons were killed by two students in
0	eric harris and dylan klebold seniors at the suburban denver school detonated homemade bombs and opened fire with shotguns a rifle and a semiautomatic handgun on april they killed a teacher and students and wounded others before committing suicide the massacre shocked the country like no other it was the worst school assault in american history at that time and it came in the wake of a half dozen…	persons were killed by two students in
0	eric harris and dylan klebold seniors at the suburban denver school detonated homemade bombs and opened fire with shotguns a rifle and a semiautomatic handgun on april they killed a teacher and students and wounded others before committing suicide the massacre shocked the country like no other it was the worst school assault in american history at that time and it came in the wake of a half dozen…	persons were killed by two students in
0	eric harris and dylan klebold seniors at the suburban denver school detonated homemade bombs and opened fire with shotguns a rifle and a semiautomatic handgun on april they killed a teacher and students and wounded others before committing suicide the massacre shocked the country like no other it was the worst school assault in american history at that time and it came in the wake of a half dozen…	persons were killed by two students in
0	eric harris and dylan klebold seniors at the suburban denver school detonated homemade bombs and opened fire with shotguns a rifle and a semiautomatic handgun on april they killed a teacher and students and wounded others before committing suicide the massacre shocked the country like no other it was the worst school assault in american history at that time and it came in the wake of a half dozen…	persons were killed by two students in
0	eric harris and dylan klebold seniors at the suburban denver school detonated homemade bombs and opened fire with shotguns a rifle and a semiautomatic handgun on april they killed a teacher and students and wounded others before committing suicide the massacre shocked the country like no other it was the worst school assault in american history at that time and it came in the wake of a half dozen…	persons were killed by two students in
0	eric harris and dylan klebold seniors at the suburban denver school detonated homemade bombs and opened fire with shotguns a rifle and a semiautomatic handgun on april they killed a teacher and students and wounded others before committing suicide the massacre shocked the country like no other it was the worst school assault in american history at that time and it came in the wake of a half dozen…	persons were killed by two students in
1	47-year-old Susan Boyle from Blackburn, West Lothian in Scotland, made her debut appearance on the show on Saturday night by saying that she had "never been married, never been kissed" and was currently unemployed, living alone at home with her cat, Pebbles. She says that she wants to "be a professional singer", but has "never been given the chance." Audience members and judges Amanda Holden, Sim…	Simon Cowell fell in love with Susan Boyle.
1	expression depict year old susan boyle from blackburn west lothian in scotland made her debut appearance yet on the show on saturday night by saying that indiana she had never been married never been kissed and was currently unemployed astounded living alone at home with her cat pebbles she says that she wants to be a professional information technology singer but has never been given the chance …	herbert a simon simon cowell fell in love with susan boyle
1	year old susan boyle from blackburn west lothian in scotland made her debut appearance on the show on and then saturday night by snog saying that she pier had never been married never been kissed and was currently unemployed living world class alone at home with her cat pebbles she says that she wants to be a professional singer but has never been given the chance audience members and intromit ju…	simon cowell shine fell in love with susan boyle
1	year old susan boyle from blackburn west lothian in scotland made her debut appearance on antiophthalmic factor the show on saturday night by saying that she had never depict been married never been kissed and was currently unemployed living alone at home with her indiana cat pebbles she says that she wants to be a professional singer but has never functioning been given the chance audience membe…	simon cowell fell in love with robert boyle susan boyle
1	year old susan le boyle from blackburn west lothian in scotland made her debut entirely appearance on the show on saturday night by saying that she le had never been married never been appearing atomic number kissed and was currently unemployed living alone at home with her cat pebbles she says that she wants to book of judges be a professional singer but has never neer been given the yet chance …	simon cowell fell in love with indiana susan boyle
1	year old susan boyle from along blackburn west lothian in scotland made her debut appearance on the show on saturday night by saying that she had never been married never been kissed and was currently unemployed living alone at americium home with her cat pebbles she says that she wants to be a professional singer but has entirely never been twelvemonth given the chance book of judges audience me…	simon cowell fell in shine love with susan boyle
1	year old feature susan boyle from blackburn west lothian pebble in scotland made her debut appearance gamble on the show on saturday night by saying that stargaze she had never shout robert boyle been married never been kissed and was currently unemployed living alone at home with her cat pebbles she says that she wants to be a professional antiophthalmic factor singer but has never been given th…	simon cowell fell in have it away love with susan boyle
1	year old susan boyle from blackburn west lothian in scotland made twelvemonth robert boyle her debut appearance away on the show on saturday night pebble by saying that she had never been married never been kissed and was currently unemployed living alone at pay indiana home with her cat pebbles she says that she wants to be a professional singer but has never pebble been given the chance audienc…	simon herbert a simon cowell fell in love with susan boyle
1	year old susan boyle from blackburn west feature lothian in scotland indiana made her debut appearance on the show on saturday night by saying that she had never along feature been married never been kissed and was currently unemployed living alone at home with her cat pebbles she says that she nox pay wants to be isaac bashevis singer a professional musical comedy singer but has never been given…	simon cowell have it away fell in love with susan boyle
1	year old susan boyle from blackburn west lothian in scotland made her debut appearance on the show on saturday night by saying that she robert boyle had never been married hope never sat been kissed and was currently robert boyle unemployed living alone at home stargaze entirely with her cat astounded pebbles she says surprisal that she wants to be a professional singer but has never been given t…	simon cowell fell indiana in love with susan boyle
1	year old susan boyle from blackburn west lothian in scotland made her debut appearance on the show on saturday night by saying that she had never been married never been kissed and was currently unemployed living alone at home with her cat pebbles she says that she wants to be a professional singer but has never been given the chance audience members and judges amanda holden simon cowell and pier…	simon cowell fell in love with susan boyle
1	year old susan boyle from blackburn west lothian in scotland made her debut appearance on the show on saturday night by saying that she had never been married never been kissed and was currently unemployed living alone at home with her cat pebbles she says that she wants to be a professional singer but has never been given the chance audience members and judges amanda holden simon cowell and pier…	simon cowell fell in love with susan boyle
1	year old susan boyle from blackburn west lothian in scotland made her debut appearance on the show on saturday night by saying that she had never been married never been kissed and was currently unemployed living alone at home with her cat pebbles she says that she wants to be a professional singer but has never been given the chance audience members and judges amanda holden simon cowell and pier…	simon cowell fell in love with susan boyle
1	year old susan boyle from blackburn west lothian in scotland made her debut appearance on the show on saturday night by saying that she had never been married never been kissed and was currently unemployed living alone at home with her cat pebbles she says that she wants to be a professional singer but has never been given the chance audience members and judges amanda holden simon cowell and pier…	simon cowell fell in love with susan boyle
1	year old susan boyle from blackburn west lothian in scotland made her debut appearance on the show on saturday night by saying that she had never been married never been kissed and was currently unemployed living alone at home with her cat pebbles she says that she wants to be a professional singer but has never been given the chance audience members and judges amanda holden simon cowell and pier…	simon cowell fell in love with susan boyle
1	year old susan boyle from blackburn west lothian in scotland made her debut appearance on the show on saturday night by saying that she had never been married never been kissed and was currently unemployed living alone at home with her cat pebbles she says that she wants to be a professional singer but has never been given the chance audience members and judges amanda holden simon cowell and pier…	simon cowell fell in love with susan boyle
1	year old susan boyle from blackburn west lothian in scotland made her debut appearance on the show on saturday night by saying that she had never been married never been kissed and was currently unemployed living alone at home with her cat pebbles she says that she wants to be a professional singer but has never been given the chance audience members and judges amanda holden simon cowell and pier…	simon cowell fell in love with susan boyle
1	year old susan boyle from blackburn west lothian in scotland made her debut appearance on the show on saturday night by saying that she had never been married never been kissed and was currently unemployed living alone at home with her cat pebbles she says that she wants to be a professional singer but has never been given the chance audience members and judges amanda holden simon cowell and pier…	simon cowell fell in love with susan boyle
1	year old susan boyle from blackburn west lothian in scotland made her debut appearance on the show on saturday night by saying that she had never been married never been kissed and was currently unemployed living alone at home with her cat pebbles she says that she wants to be a professional singer but has never been given the chance audience members and judges amanda holden simon cowell and pier…	simon cowell fell in love with susan boyle
1	year old susan boyle from blackburn west lothian in scotland made her debut appearance on the show on saturday night by saying that she had never been married never been kissed and was currently unemployed living alone at home with her cat pebbles she says that she wants to be a professional singer but has never been given the chance audience members and judges amanda holden simon cowell and pier…	simon cowell fell in love with susan boyle
1	year old susan boyle from blackburn west lothian in scotland made her debut appearance on the show on saturday night by saying that she had never been married never been kissed and was currently unemployed living alone at home with her cat pebbles she says that she wants to be a professional singer but has never been given the chance audience members and judges amanda holden simon cowell and pier…	simon cowell fell in love with susan boyle
1	year old susan boyle from blackburn west lothian in scotland made her debut appearance on the show on saturday night by saying that she had never been married never been kissed and was currently unemployed living alone at home with her cat pebbles she says that she wants to be a professional singer but has never been given the chance audience members and judges amanda holden simon cowell and pier…	simon cowell fell in love with susan boyle
1	year old susan boyle from blackburn west lothian in scotland made her debut appearance on the show on saturday night by saying that she had never been married never been kissed and was currently unemployed living alone at home with her cat pebbles she says that she wants to be a professional singer but has never been given the chance audience members and judges amanda holden simon cowell and pier…	simon cowell fell in love with susan boyle
1	year old susan boyle from blackburn west lothian in scotland made her debut appearance on the show on saturday night by saying that she had never been married never been kissed and was currently unemployed living alone at home with her cat pebbles she says that she wants to be a professional singer but has never been given the chance audience members and judges amanda holden simon cowell and pier…	simon cowell fell in love with susan boyle
1	year old susan boyle from blackburn west lothian in scotland made her debut appearance on the show on saturday night by saying that she had never been married never been kissed and was currently unemployed living alone at home with her cat pebbles she says that she wants to be a professional singer but has never been given the chance audience members and judges amanda holden simon cowell and pier…	simon cowell fell in love with susan boyle
1	year old susan boyle from blackburn west lothian in scotland made her debut appearance on the show on saturday night by saying that she had never been married never been kissed and was currently unemployed living alone at home with her cat pebbles she says that she wants to be a professional singer but has never been given the chance audience members and judges amanda holden simon cowell and pier…	simon cowell fell in love with susan boyle
1	year old susan boyle from blackburn west lothian in scotland made her debut appearance on the show on saturday night by saying that she had never been married never been kissed and was currently unemployed living alone at home with her cat pebbles she says that she wants to be a professional singer but has never been given the chance audience members and judges amanda holden simon cowell and pier…	simon cowell fell in love with susan boyle
1	year old susan boyle from blackburn west lothian in scotland made her debut appearance on the show on saturday night by saying that she had never been married never been kissed and was currently unemployed living alone at home with her cat pebbles she says that she wants to be a professional singer but has never been given the chance audience members and judges amanda holden simon cowell and pier…	simon cowell fell in love with susan boyle
1	year old susan boyle from blackburn west lothian in scotland made her debut appearance on the show on saturday night by saying that she had never been married never been kissed and was currently unemployed living alone at home with her cat pebbles she says that she wants to be a professional singer but has never been given the chance audience members and judges amanda holden simon cowell and pier…	simon cowell fell in love with susan boyle
1	year old susan boyle from blackburn west lothian in scotland made her debut appearance on the show on saturday night by saying that she had never been married never been kissed and was currently unemployed living alone at home with her cat pebbles she says that she wants to be a professional singer but has never been given the chance audience members and judges amanda holden simon cowell and pier…	simon cowell fell in love with susan boyle
1	year old susan boyle from blackburn west lothian in scotland made her debut appearance on the show on saturday night by saying that she had never been married never been kissed and was currently unemployed living alone at home with her cat pebbles she says that she wants to be a professional singer but has never been given the chance audience members and judges amanda holden simon cowell and pier…	simon cowell fell in love with susan boyle
1	year old susan boyle from blackburn west lothian in scotland made her debut appearance on the show on saturday night by saying that she had never been married never been kissed and was currently unemployed living alone at home with her cat pebbles she says that she wants to be a professional singer but has never been given the chance audience members and judges amanda holden simon cowell and pier…	simon cowell fell in love with susan boyle
1	year old susan boyle from blackburn west lothian in scotland made her debut appearance on the show on saturday night by saying that she had never been married never been kissed and was currently unemployed living alone at home with her cat pebbles she says that she wants to be a professional singer but has never been given the chance audience members and judges amanda holden simon cowell and pier…	simon cowell fell in love with susan boyle
1	On October 1 2001, EU and other countries introduced the option for domestic animal owners to apply for Pet passports under the Pets Travel Scheme (PETS for short), for pets returning from abroad to the United Kingdom. This replaced the old system of 6 months compulsory quarantine for all domestic pets.	In 2001, the EU introduced a six-month compulsory quarantine for all domestic pets.
1	pick on october eu and other domesticated countries introduced strategy the option for domestic animal owners to apply for pet passports under the scheme pets travel scheme pets for short for pets returning from abroad to the united kingdom this replaced the old system of months compulsory quarantine for all domestic pets	in the eu introduced a six month compulsory quarantine for all domestic pets
1	on october eu and other countries introduced the option for domestic unretentive animal owners to apply for pet passports under the pets travel scheme pets for short for pets returning from abroad to the united rural area kingdom this replaced the old domesticated system of months compulsory quarantine for all domestic take back pets	in the eu introduced a six month compulsory quarantine for all domestic entirely pets
1	on october eu and other countries introduced the option for domestic animal owners entirely to apply for pet passports travelling under the pets travel scheme pets for former short for pets returning from abroad to the united kingdom scheme this replaced the old system of months compulsory quarantine for all domestic pets	in indiana the eu introduced a six month compulsory quarantine for all domestic pets
1	on required october eu and other countries introduced the strategy option for domestic calendar month animal owners to apply for pet passports under the pets travel scheme pets for short for pets returning from abroad to the united kingdom this replaced the old system of months deary compulsory quarantine for all domestic pets	in the required eu introduced a six month compulsory quarantine for all domestic pets
1	domesticated on travelling october eu unretentive and other countries introduced the option for domestic animal owners to apply for pet passports under the pets travel scheme pets for short for pets returning from abroad to deary the united kingdom this replaced the old system of months compulsory quarantine for all domestic pets	in the eu introduced a six month compulsory antiophthalmic factor quarantine for all domestic pets
1	on october eu and other countries introduced domesticated required the option for domestic animal owners to apply for pet passports under the pets travel scheme pets for pick short for pets returning from abroad to the united kingdom this replaced the old system of months compulsory deary quarantine for all domestic pets	in the eu introduced a six month compulsory quarantine for all domestic pets
1	on october eu and other countries introduced the option domesticated for domestic animal owners to apply for pet passports under the pets travel scheme pets for short for pets returning from abroad calendar month to the united kingdom this replaced the old system of months compulsory quarantine for domesticated deary all domestic pets	in the eu introduced a six antiophthalmic factor month compulsory quarantine for all domestic pets
1	on october former eu and deary other countries introduced the option for domestic animal owners to take back deary apply for pet passports under the pets travel scheme pets for short for pets returning from abroad to the united kingdom this replaced the old system of months compulsory quarantine for all domestic pets	in the indiana eu introduced a six month compulsory quarantine for all domestic pets
1	on october eu and other fauna countries introduced the option for domestic animal owners to apply unify for pet passports under the pets travel scheme pets for short nether for pets returning from abroad to the united kingdom this replaced the old land system of months compulsory quarantine for all domestic pets	in the eu introduced a six month entirely compulsory quarantine for all domestic pets
1	on october eu and other countries introduced the option for domestic animal owners to apply for pet passports under the pets travel scheme pets for short for pets returning from abroad to the united kingdom this replaced the old system of months compulsory quarantine for all domestic pets	in the eu introduced a six month compulsory quarantine for all domestic pets
1	on october eu and other countries introduced the option for domestic animal owners to apply for pet passports under the pets travel scheme pets for short for pets returning from abroad to the united kingdom this replaced the old system of months compulsory quarantine for all domestic pets	in the eu introduced a six month compulsory quarantine for all domestic pets
1	on october eu and other countries introduced the option for domestic animal owners to apply for pet passports under the pets travel scheme pets for short for pets returning from abroad to the united kingdom this replaced the old system of months compulsory quarantine for all domestic pets	in the eu introduced a six month compulsory quarantine for all domestic pets
1	on october eu and other countries introduced the option for domestic animal owners to apply for pet passports under the pets travel scheme pets for short for pets returning from abroad to the united kingdom this replaced the old system of months compulsory quarantine for all domestic pets	in the eu introduced a six month compulsory quarantine for all domestic pets
1	on october eu and other countries introduced the option for domestic animal owners to apply for pet passports under the pets travel scheme pets for short for pets returning from abroad to the united kingdom this replaced the old system of months compulsory quarantine for all domestic pets	in the eu introduced a six month compulsory quarantine for all domestic pets
1	on october eu and other countries introduced the option for domestic animal owners to apply for pet passports under the pets travel scheme pets for short for pets returning from abroad to the united kingdom this replaced the old system of months compulsory quarantine for all domestic pets	in the eu introduced a six month compulsory quarantine for all domestic pets
1	on october eu and other countries introduced the option for domestic animal owners to apply for pet passports under the pets travel scheme pets for short for pets returning from abroad to the united kingdom this replaced the old system of months compulsory quarantine for all domestic pets	in the eu introduced a six month compulsory quarantine for all domestic pets
1	on october eu and other countries introduced the option for domestic animal owners to apply for pet passports under the pets travel scheme pets for short for pets returning from abroad to the united kingdom this replaced the old system of months compulsory quarantine for all domestic pets	in the eu introduced a six month compulsory quarantine for all domestic pets
1	on october eu and other countries introduced the option for domestic animal owners to apply for pet passports under the pets travel scheme pets for short for pets returning from abroad to the united kingdom this replaced the old system of months compulsory quarantine for all domestic pets	in the eu introduced a six month compulsory quarantine for all domestic pets
1	on october eu and other countries introduced the option for domestic animal owners to apply for pet passports under the pets travel scheme pets for short for pets returning from abroad to the united kingdom this replaced the old system of months compulsory quarantine for all domestic pets	in the eu introduced a six month compulsory quarantine for all domestic pets
1	on october eu and other countries introduced the option for domestic animal owners to apply for pet passports under the pets travel scheme pets for short for pets returning from abroad to the united kingdom this replaced the old system of months compulsory quarantine for all domestic pets	in the eu introduced a six month compulsory quarantine for all domestic pets
1	on october eu and other countries introduced the option for domestic animal owners to apply for pet passports under the pets travel scheme pets for short for pets returning from abroad to the united kingdom this replaced the old system of months compulsory quarantine for all domestic pets	in the eu introduced a six month compulsory quarantine for all domestic pets
1	on october eu and other countries introduced the option for domestic animal owners to apply for pet passports under the pets travel scheme pets for short for pets returning from abroad to the united kingdom this replaced the old system of months compulsory quarantine for all domestic pets	in the eu introduced a six month compulsory quarantine for all domestic pets
1	on october eu and other countries introduced the option for domestic animal owners to apply for pet passports under the pets travel scheme pets for short for pets returning from abroad to the united kingdom this replaced the old system of months compulsory quarantine for all domestic pets	in the eu introduced a six month compulsory quarantine for all domestic pets
1	on october eu and other countries introduced the option for domestic animal owners to apply for pet passports under the pets travel scheme pets for short for pets returning from abroad to the united kingdom this replaced the old system of months compulsory quarantine for all domestic pets	in the eu introduced a six month compulsory quarantine for all domestic pets
1	on october eu and other countries introduced the option for domestic animal owners to apply for pet passports under the pets travel scheme pets for short for pets returning from abroad to the united kingdom this replaced the old system of months compulsory quarantine for all domestic pets	in the eu introduced a six month compulsory quarantine for all domestic pets
1	on october eu and other countries introduced the option for domestic animal owners to apply for pet passports under the pets travel scheme pets for short for pets returning from abroad to the united kingdom this replaced the old system of months compulsory quarantine for all domestic pets	in the eu introduced a six month compulsory quarantine for all domestic pets
1	on october eu and other countries introduced the option for domestic animal owners to apply for pet passports under the pets travel scheme pets for short for pets returning from abroad to the united kingdom this replaced the old system of months compulsory quarantine for all domestic pets	in the eu introduced a six month compulsory quarantine for all domestic pets
1	on october eu and other countries introduced the option for domestic animal owners to apply for pet passports under the pets travel scheme pets for short for pets returning from abroad to the united kingdom this replaced the old system of months compulsory quarantine for all domestic pets	in the eu introduced a six month compulsory quarantine for all domestic pets
1	on october eu and other countries introduced the option for domestic animal owners to apply for pet passports under the pets travel scheme pets for short for pets returning from abroad to the united kingdom this replaced the old system of months compulsory quarantine for all domestic pets	in the eu introduced a six month compulsory quarantine for all domestic pets
1	on october eu and other countries introduced the option for domestic animal owners to apply for pet passports under the pets travel scheme pets for short for pets returning from abroad to the united kingdom this replaced the old system of months compulsory quarantine for all domestic pets	in the eu introduced a six month compulsory quarantine for all domestic pets
1	on october eu and other countries introduced the option for domestic animal owners to apply for pet passports under the pets travel scheme pets for short for pets returning from abroad to the united kingdom this replaced the old system of months compulsory quarantine for all domestic pets	in the eu introduced a six month compulsory quarantine for all domestic pets
1	on october eu and other countries introduced the option for domestic animal owners to apply for pet passports under the pets travel scheme pets for short for pets returning from abroad to the united kingdom this replaced the old system of months compulsory quarantine for all domestic pets	in the eu introduced a six month compulsory quarantine for all domestic pets
0	The Longest Day ever lengthens. The 25th anniversary celebration of the first Normandy landing lasted three days; the 50th will spread out over a year.	50th Anniversary of Normandy Landings lasts a year.
0	the longest day ever lengthens the th anniversary celebration of the first normandy landing lasted twelvemonth three days the th will spread out over a year	th anniversary of bring normandy landings lasts a year
0	the atomic number longest day ever lengthens the th anniversary celebration of the first normandy landing lasted three days the th will spread out over a terminated year	th anniversary of bring normandy landings lasts a year
0	solemnisation the longest day ever lengthens the th anniversary celebration of the first normandy landing normandie lasted three days the th will spread out over a year	th live on anniversary of normandy landings lasts a year
0	volition the longest day ever lengthens the th anniversary celebration of atomic number the first normandy landing lasted three days the th will spread out over a year	th anniversary of normandy day of remembrance landings lasts a year
0	the longest day twelvemonth ever lengthens the th anniversary celebration of the first normandy landing lasted three solemnisation days the th will spread out over a year	th anniversary of normandy landings lasts a day of remembrance year
0	the longest day ever lengthens the stunned th anniversary celebration of the first atomic number normandy landing lasted three days the th will spread out over a year	th normandie anniversary of normandy landings lasts a year
0	the longest day ever antiophthalmic factor lengthens the th anniversary celebration of the first normandy landing lasted three days the th will spread out over a ever so year	th anniversary of antiophthalmic factor normandy landings lasts a year
0	the longest day ever lengthens the th anniversary celebration of the first normandy landing lasted three clarence day volition days the th will spread out over a year	normandie th anniversary of normandy landings lasts a year
0	the longest day ever lengthens the th anniversary celebration of the first normandy landing lasted paste three days the th will spread out over a paste year	day of remembrance th anniversary of normandy landings lasts a year
0	the longest day ever lengthens the th anniversary celebration of the first normandy landing lasted three days the th will spread out over a year	th anniversary of normandy landings lasts a year
0	the longest day ever lengthens the th anniversary celebration of the first normandy landing lasted three days the th will spread out over a year	th anniversary of normandy landings lasts a year
0	the longest day ever lengthens the th anniversary celebration of the first normandy landing lasted three days the th will spread out over a year	th anniversary of normandy landings lasts a year
0	the longest day ever lengthens the th anniversary celebration of the first normandy landing lasted three days the th will spread out over a year	th anniversary of normandy landings lasts a year
0	the longest day ever lengthens the th anniversary celebration of the first normandy landing lasted three days the th will spread out over a year	th anniversary of normandy landings lasts a year
0	the longest day ever lengthens the th anniversary celebration of the first normandy landing lasted three days the th will spread out over a year	th anniversary of normandy landings lasts a year
0	the longest day ever lengthens the th anniversary celebration of the first normandy landing lasted three days the th will spread out over a year	th anniversary of normandy landings lasts a year
0	the longest day ever lengthens the th anniversary celebration of the first normandy landing lasted three days the th will spread out over a year	th anniversary of normandy landings lasts a year
0	the longest day ever lengthens the th anniversary celebration of the first normandy landing lasted three days the th will spread out over a year	th anniversary of normandy landings lasts a year
0	the longest day ever lengthens the th anniversary celebration of the first normandy landing lasted three days the th will spread out over a year	th anniversary of normandy landings lasts a year
0	the longest day ever lengthens the th anniversary celebration of the first normandy landing lasted three days the th will spread out over a year	th anniversary of normandy landings lasts a year
0	the longest day ever lengthens the th anniversary celebration of the first normandy landing lasted three days the th will spread out over a year	th anniversary of normandy landings lasts a year
0	the longest day ever lengthens the th anniversary celebration of the first normandy landing lasted three days the th will spread out over a year	th anniversary of normandy landings lasts a year
0	the longest day ever lengthens the th anniversary celebration of the first normandy landing lasted three days the th will spread out over a year	th anniversary of normandy landings lasts a year
0	the longest day ever lengthens the th anniversary celebration of the first normandy landing lasted three days the th will spread out over a year	th anniversary of normandy landings lasts a year
0	the longest day ever lengthens the th anniversary celebration of the first normandy landing lasted three days the th will spread out over a year	th anniversary of normandy landings lasts a year
0	the longest day ever lengthens the th anniversary celebration of the first normandy landing lasted three days the th will spread out over a year	th anniversary of normandy landings lasts a year
0	the longest day ever lengthens the th anniversary celebration of the first normandy landing lasted three days the th will spread out over a year	th anniversary of normandy landings lasts a year
0	the longest day ever lengthens the th anniversary celebration of the first normandy landing lasted three days the th will spread out over a year	th anniversary of normandy landings lasts a year
0	the longest day ever lengthens the th anniversary celebration of the first normandy landing lasted three days the th will spread out over a year	th anniversary of normandy landings lasts a year
0	the longest day ever lengthens the th anniversary celebration of the first normandy landing lasted three days the th will spread out over a year	th anniversary of normandy landings lasts a year
0	the longest day ever lengthens the th anniversary celebration of the first normandy landing lasted three days the th will spread out over a year	th anniversary of normandy landings lasts a year
0	the longest day ever lengthens the th anniversary celebration of the first normandy landing lasted three days the th will spread out over a year	th anniversary of normandy landings lasts a year
1	The Qin (from which the name China is derived) established the approximate boundaries and basic administrative system that all subsequent dynasties were to follow.	Qin Shi Huang was the first Chinese Emperor.
1	the qin from which the follow name china is derived established the approximate boundaries and basic estimate administrative system that all subsequent dynasties were to follow	qin shi world class huang was the first chinese emperor
1	the qin from which the name china is derived established the approximate boundaries and basic administrative system that all subsequent dynasties were estimate to qin dynasty follow	qin shi saturnia pavonia huang was the first chinese emperor
1	the qin from which the name china is derived established the approximate boundaries and basic administrative system that all subsequent deduct dynasties canonic were to follow	qin saturnia pavonia shi huang was the first chinese emperor
1	the qin from which the name china follow follow is derived established the approximate boundaries and basic administrative system that all subsequent dynasties were to follow	qin qin dynasty shi huang was the first chinese emperor
1	the qin from which cathay the name china is derived established the approximate boundaries and basic administrative system that all subsequent travel along dynasties were to follow	saturnia pavonia qin shi huang was the first chinese emperor
1	the qin from which the name china is deduct derived established the approximate boundaries and canonic basic administrative system that all subsequent dynasties were to follow	qin shi huang was the first chinese qin dynasty emperor
1	the qin from which the name china is derived established estimate the approximate boundaries and basic administrative system that all subsequent travel along dynasties were to follow	formosan qin shi huang was the first chinese emperor
1	the qin from which the name canonic china is derived established the approximate boundaries and basic administrative system that all advert subsequent dynasties were to follow	qin formosan shi huang was the first chinese emperor
1	the qin from which the name china is derived established the approximate boundaries and basic administrative system that all subsequent dynasties scheme follow were to follow	qin shi huang was formosan the first chinese emperor
1	the qin from which the name china is derived established the approximate boundaries and basic administrative system that all subsequent dynasties were to follow	qin shi huang was the first chinese emperor
1	the qin from which the name china is derived established the approximate boundaries and basic administrative system that all subsequent dynasties were to follow	qin shi huang was the first chinese emperor
1	the qin from which the name china is derived established the approximate boundaries and basic administrative system that all subsequent dynasties were to follow	qin shi huang was the first chinese emperor
1	the qin from which the name china is derived established the approximate boundaries and basic administrative system that all subsequent dynasties were to follow	qin shi huang was the first chinese emperor
1	the qin from which the name china is derived established the approximate boundaries and basic administrative system that all subsequent dynasties were to follow	qin shi huang was the first chinese emperor
1	the qin from which the name china is derived established the approximate boundaries and basic administrative system that all subsequent dynasties were to follow	qin shi huang was the first chinese emperor
1	the qin from which the name china is derived established the approximate boundaries and basic administrative system that all subsequent dynasties were to follow	qin shi huang was the first chinese emperor
1	the qin from which the name china is derived established the approximate boundaries and basic administrative system that all subsequent dynasties were to follow	qin shi huang was the first chinese emperor
1	the qin from which the name china is derived established the approximate boundaries and basic administrative system that all subsequent dynasties were to follow	qin shi huang was the first chinese emperor
1	the qin from which the name china is derived established the approximate boundaries and basic administrative system that all subsequent dynasties were to follow	qin shi huang was the first chinese emperor
1	the qin from which the name china is derived established the approximate boundaries and basic administrative system that all subsequent dynasties were to follow	qin shi huang was the first chinese emperor
1	the qin from which the name china is derived established the approximate boundaries and basic administrative system that all subsequent dynasties were to follow	qin shi huang was the first chinese emperor
1	the qin from which the name china is derived established the approximate boundaries and basic administrative system that all subsequent dynasties were to follow	qin shi huang was the first chinese emperor
1	the qin from which the name china is derived established the approximate boundaries and basic administrative system that all subsequent dynasties were to follow	qin shi huang was the first chinese emperor
1	the qin from which the name china is derived established the approximate boundaries and basic administrative system that all subsequent dynasties were to follow	qin shi huang was the first chinese emperor
1	the qin from which the name china is derived established the approximate boundaries and basic administrative system that all subsequent dynasties were to follow	qin shi huang was the first chinese emperor
1	the qin from which the name china is derived established the approximate boundaries and basic administrative system that all subsequent dynasties were to follow	qin shi huang was the first chinese emperor
1	the qin from which the name china is derived established the approximate boundaries and basic administrative system that all subsequent dynasties were to follow	qin shi huang was the first chinese emperor
1	the qin from which the name china is derived established the approximate boundaries and basic administrative system that all subsequent dynasties were to follow	qin shi huang was the first chinese emperor
1	the qin from which the name china is derived established the approximate boundaries and basic administrative system that all subsequent dynasties were to follow	qin shi huang was the first chinese emperor
1	the qin from which the name china is derived established the approximate boundaries and basic administrative system that all subsequent dynasties were to follow	qin shi huang was the first chinese emperor
1	the qin from which the name china is derived established the approximate boundaries and basic administrative system that all subsequent dynasties were to follow	qin shi huang was the first chinese emperor
1	the qin from which the name china is derived established the approximate boundaries and basic administrative system that all subsequent dynasties were to follow	qin shi huang was the first chinese emperor
1	Hands Across the Divide was formed in March 2001, and one of its immediate aims was to press for more freedom of contact and communication right away between the two parts of Cyprus, and for early progress towards a solution to 'the Cyprus problem'.	Cyprus was divided into two parts in March 2001.
1	hands across the divide was formed in march crossways and one of its immediate aims follow was to press for more freedom of contact and communication right away between the two parts of cyprus and for antiophthalmic factor early progress towards set off a solution to the cyprus problem	divide cyprus was divided into two parts in march
1	hands across exemption the divide was formed in march and one of its immediate aims was to press for more freedom of contact and exemption communication right away between the two parts of parade cyprus and crossways for early progress towards a solution to the cyprus problem	cyprus was set off divided into two parts in march
1	hands across the divide drive was formed in march and one of its immediate aims was to press for more freedom of contact and communication right away contact lens between the two parts follow of cyprus and for early progress towards a solution to the get on cyprus problem	indiana cyprus was divided into two parts in march
1	hands constrict across the divide was formed in march and one of its immediate constrict aims was to press for more freedom of contact and communication right away mold between the two parts of cyprus and for early progress towards a solution to the cyprus problem	cyprus was divided republic of cyprus into two parts in march
1	hands across the divide was formed in march follow and one of its immediate aims was to press for more freedom of contact and set off communication right away between the two parts of cyprus and for early progress towards a solution republic of cyprus to the cyprus problem	cyprus was divided into indiana two parts in march
1	hands across the divide was formed in tween antiophthalmic factor march and one of its immediate aims was to press for more freedom of contact and republic of cyprus communication right republic of cyprus away between the two parts of cyprus and for early progress towards a solution to the cyprus problem	cyprus was divided into two parts in parade march
1	hands across the divide was formed in march commune and one crossways of its immediate aims was to press for more freedom of contact and drive communication right away between the two parts of cyprus and for early progress towards a solution communicating to the cyprus problem	cyprus was divided into divide two parts in march
1	hands across constrict the divide was formed in march and one of its immediate indiana sir thomas more aims was to press for more freedom of contact and communication right away between the two parts of cyprus and for early progress towards a solution antiophthalmic factor to the cyprus problem	cyprus was divided into follow two parts in march
1	hands antiophthalmic factor follow across the divide was formed in march and one of its immediate aims was to press for more manus freedom of contact and communication right away between the two parts of cyprus and for early progress towards a solution to the cyprus sir thomas more problem	republic of cyprus cyprus was divided into two parts in march
1	hands across the divide was formed in march and one of its immediate aims was to press for more freedom of contact and communication right away between the two parts of cyprus and for early progress towards a solution to the cyprus problem	cyprus was divided into two parts in march
1	hands across the divide was formed in march and one of its immediate aims was to press for more freedom of contact and communication right away between the two parts of cyprus and for early progress towards a solution to the cyprus problem	cyprus was divided into two parts in march
1	hands across the divide was formed in march and one of its immediate aims was to press for more freedom of contact and communication right away between the two parts of cyprus and for early progress towards a solution to the cyprus problem	cyprus was divided into two parts in march
1	hands across the divide was formed in march and one of its immediate aims was to press for more freedom of contact and communication right away between the two parts of cyprus and for early progress towards a solution to the cyprus problem	cyprus was divided into two parts in march
1	hands across the divide was formed in march and one of its immediate aims was to press for more freedom of contact and communication right away between the two parts of cyprus and for early progress towards a solution to the cyprus problem	cyprus was divided into two parts in march
1	hands across the divide was formed in march and one of its immediate aims was to press for more freedom of contact and communication right away between the two parts of cyprus and for early progress towards a solution to the cyprus problem	cyprus was divided into two parts in march
1	hands across the divide was formed in march and one of its immediate aims was to press for more freedom of contact and communication right away between the two parts of cyprus and for early progress towards a solution to the cyprus problem	cyprus was divided into two parts in march
1	hands across the divide was formed in march and one of its immediate aims was to press for more freedom of contact and communication right away between the two parts of cyprus and for early progress towards a solution to the cyprus problem	cyprus was divided into two parts in march
1	hands across the divide was formed in march and one of its immediate aims was to press for more freedom of contact and communication right away between the two parts of cyprus and for early progress towards a solution to the cyprus problem	cyprus was divided into two parts in march
1	hands across the divide was formed in march and one of its immediate aims was to press for more freedom of contact and communication right away between the two parts of cyprus and for early progress towards a solution to the cyprus problem	cyprus was divided into two parts in march
1	hands across the divide was formed in march and one of its immediate aims was to press for more freedom of contact and communication right away between the two parts of cyprus and for early progress towards a solution to the cyprus problem	cyprus was divided into two parts in march
1	hands across the divide was formed in march and one of its immediate aims was to press for more freedom of contact and communication right away between the two parts of cyprus and for early progress towards a solution to the cyprus problem	cyprus was divided into two parts in march
1	hands across the divide was formed in march and one of its immediate aims was to press for more freedom of contact and communication right away between the two parts of cyprus and for early progress towards a solution to the cyprus problem	cyprus was divided into two parts in march
1	hands across the divide was formed in march and one of its immediate aims was to press for more freedom of contact and communication right away between the two parts of cyprus and for early progress towards a solution to the cyprus problem	cyprus was divided into two parts in march
1	hands across the divide was formed in march and one of its immediate aims was to press for more freedom of contact and communication right away between the two parts of cyprus and for early progress towards a solution to the cyprus problem	cyprus was divided into two parts in march
1	hands across the divide was formed in march and one of its immediate aims was to press for more freedom of contact and communication right away between the two parts of cyprus and for early progress towards a solution to the cyprus problem	cyprus was divided into two parts in march
1	hands across the divide was formed in march and one of its immediate aims was to press for more freedom of contact and communication right away between the two parts of cyprus and for early progress towards a solution to the cyprus problem	cyprus was divided into two parts in march
1	hands across the divide was formed in march and one of its immediate aims was to press for more freedom of contact and communication right away between the two parts of cyprus and for early progress towards a solution to the cyprus problem	cyprus was divided into two parts in march
1	hands across the divide was formed in march and one of its immediate aims was to press for more freedom of contact and communication right away between the two parts of cyprus and for early progress towards a solution to the cyprus problem	cyprus was divided into two parts in march
1	hands across the divide was formed in march and one of its immediate aims was to press for more freedom of contact and communication right away between the two parts of cyprus and for early progress towards a solution to the cyprus problem	cyprus was divided into two parts in march
1	hands across the divide was formed in march and one of its immediate aims was to press for more freedom of contact and communication right away between the two parts of cyprus and for early progress towards a solution to the cyprus problem	cyprus was divided into two parts in march
1	hands across the divide was formed in march and one of its immediate aims was to press for more freedom of contact and communication right away between the two parts of cyprus and for early progress towards a solution to the cyprus problem	cyprus was divided into two parts in march
1	hands across the divide was formed in march and one of its immediate aims was to press for more freedom of contact and communication right away between the two parts of cyprus and for early progress towards a solution to the cyprus problem	cyprus was divided into two parts in march
0	The IOC meeting will also review reports submitted by the organizing committees of the 1998 Winter Olympic Games in Nagano, Japan; the 2000 Summer Olympic Games in Sydney, Australia and the 2002 Winter Olympic Games in the Salt Lake City, the United States, respectively.	Before Salt Lake City, Winter Olympic Games took place in Nagano.
0	the summertime ioc meeting besides will also review reports submitted by the organizing committees of the winter olympic games in olympian nagano japan game the summer olympic games in sydney australia and the winter olympic games in the salt lake city the united states respectively	before salt lake indiana city winter olympic games took place in nagano
0	the ioc meeting will game indiana also review reports submitted by the organizing committees severally of the winter olympic games in nagano japan the summer olympic games in sydney australia and the winter olympic games in the salt lake city independently the united states respectively	before salt wintertime lake city winter olympic games took place in nagano
0	the ioc meeting will also review volition away reports submitted by the organizing committees of the winter olympic games in nagano japan the game summer olympic games in sydney game australia and the winter olympic games in the salt lake city the united states respectively	before salt lake city winter olympic games took olympian place in nagano
0	the urban center ioc meeting will also review reports submitted by severally the organizing committees of the winter olympic games in nagano japan the summer cover olympic games in sydney australia play and the winter olympic games in the salt lake city the united states respectively	before salt lake city winter olympic games took in front place in nagano
0	the ioc meeting will also review reports submitted by the organizing committees of the winter olympic games in nagano volition japan the summer olympic games in sydney australia and indiana the winter olympic will games commonwealth of australia in the salt lake city the united states respectively	before salt lake city winter berth olympic games took place in nagano
0	the ioc meeting will also review reports submitted by the organizing unify committees of the winter olympic games direct in nagano japan the summer olympic games in sydney australia game and the winter olympic games in the salt lake city the united direct states respectively	before salt lake city winter olympic games wintertime took place in nagano
0	the ioc meeting will also review reports submitted by the organizing committees of japanese islands the winter olympic games in nagano japan the summer olympic games in game sydney australia and the winter gritty olympic games in the salt retrospect lake city the united states respectively	before salt lake city winter olympic games took place in game nagano
0	the ioc meeting will also saltiness render review reports submitted by the organizing committees of the winter olympic games in nagano japan the summer olympic games in sydney australia and the winter olympic games retrospect in the salt lake city the united states volition respectively	game before salt lake city winter olympic games took place in nagano
0	the ioc meeting will also review indiana reports submitted play by the organizing committees of the winter olympic game games in nagano japan the summer olympic games in sydney australia summertime and the winter olympic games in the salt lake city the united states respectively	before salt lake city winter olympic games took place urban center in nagano
0	the ioc meeting will also review reports submitted by the organizing committees of the winter olympic games in nagano japan the summer olympic games in sydney australia and the winter olympic games in the salt lake city the united states respectively	before salt lake city winter olympic games took place in nagano
0	the ioc meeting will also review reports submitted by the organizing committees of the winter olympic games in nagano japan the summer olympic games in sydney australia and the winter olympic games in the salt lake city the united states respectively	before salt lake city winter olympic games took place in nagano
0	the ioc meeting will also review reports submitted by the organizing committees of the winter olympic games in nagano japan the summer olympic games in sydney australia and the winter olympic games in the salt lake city the united states respectively	before salt lake city winter olympic games took place in nagano
0	the ioc meeting will also review reports submitted by the organizing committees of the winter olympic games in nagano japan the summer olympic games in sydney australia and the winter olympic games in the salt lake city the united states respectively	before salt lake city winter olympic games took place in nagano
0	the ioc meeting will also review reports submitted by the organizing committees of the winter olympic games in nagano japan the summer olympic games in sydney australia and the winter olympic games in the salt lake city the united states respectively	before salt lake city winter olympic games took place in nagano
0	the ioc meeting will also review reports submitted by the organizing committees of the winter olympic games in nagano japan the summer olympic games in sydney australia and the winter olympic games in the salt lake city the united states respectively	before salt lake city winter olympic games took place in nagano
0	the ioc meeting will also review reports submitted by the organizing committees of the winter olympic games in nagano japan the summer olympic games in sydney australia and the winter olympic games in the salt lake city the united states respectively	before salt lake city winter olympic games took place in nagano
0	the ioc meeting will also review reports submitted by the organizing committees of the winter olympic games in nagano japan the summer olympic games in sydney australia and the winter olympic games in the salt lake city the united states respectively	before salt lake city winter olympic games took place in nagano
0	the ioc meeting will also review reports submitted by the organizing committees of the winter olympic games in nagano japan the summer olympic games in sydney australia and the winter olympic games in the salt lake city the united states respectively	before salt lake city winter olympic games took place in nagano
0	the ioc meeting will also review reports submitted by the organizing committees of the winter olympic games in nagano japan the summer olympic games in sydney australia and the winter olympic games in the salt lake city the united states respectively	before salt lake city winter olympic games took place in nagano
0	the ioc meeting will also review reports submitted by the organizing committees of the winter olympic games in nagano japan the summer olympic games in sydney australia and the winter olympic games in the salt lake city the united states respectively	before salt lake city winter olympic games took place in nagano
0	the ioc meeting will also review reports submitted by the organizing committees of the winter olympic games in nagano japan the summer olympic games in sydney australia and the winter olympic games in the salt lake city the united states respectively	before salt lake city winter olympic games took place in nagano
0	the ioc meeting will also review reports submitted by the organizing committees of the winter olympic games in nagano japan the summer olympic games in sydney australia and the winter olympic games in the salt lake city the united states respectively	before salt lake city winter olympic games took place in nagano
0	the ioc meeting will also review reports submitted by the organizing committees of the winter olympic games in nagano japan the summer olympic games in sydney australia and the winter olympic games in the salt lake city the united states respectively	before salt lake city winter olympic games took place in nagano
0	the ioc meeting will also review reports submitted by the organizing committees of the winter olympic games in nagano japan the summer olympic games in sydney australia and the winter olympic games in the salt lake city the united states respectively	before salt lake city winter olympic games took place in nagano
0	the ioc meeting will also review reports submitted by the organizing committees of the winter olympic games in nagano japan the summer olympic games in sydney australia and the winter olympic games in the salt lake city the united states respectively	before salt lake city winter olympic games took place in nagano
0	the ioc meeting will also review reports submitted by the organizing committees of the winter olympic games in nagano japan the summer olympic games in sydney australia and the winter olympic games in the salt lake city the united states respectively	before salt lake city winter olympic games took place in nagano
0	the ioc meeting will also review reports submitted by the organizing committees of the winter olympic games in nagano japan the summer olympic games in sydney australia and the winter olympic games in the salt lake city the united states respectively	before salt lake city winter olympic games took place in nagano
0	the ioc meeting will also review reports submitted by the organizing committees of the winter olympic games in nagano japan the summer olympic games in sydney australia and the winter olympic games in the salt lake city the united states respectively	before salt lake city winter olympic games took place in nagano
0	the ioc meeting will also review reports submitted by the organizing committees of the winter olympic games in nagano japan the summer olympic games in sydney australia and the winter olympic games in the salt lake city the united states respectively	before salt lake city winter olympic games took place in nagano
0	the ioc meeting will also review reports submitted by the organizing committees of the winter olympic games in nagano japan the summer olympic games in sydney australia and the winter olympic games in the salt lake city the united states respectively	before salt lake city winter olympic games took place in nagano
0	the ioc meeting will also review reports submitted by the organizing committees of the winter olympic games in nagano japan the summer olympic games in sydney australia and the winter olympic games in the salt lake city the united states respectively	before salt lake city winter olympic games took place in nagano
0	the ioc meeting will also review reports submitted by the organizing committees of the winter olympic games in nagano japan the summer olympic games in sydney australia and the winter olympic games in the salt lake city the united states respectively	before salt lake city winter olympic games took place in nagano
1	Amazon shares fell nearly 4 percent following the results as the company said operating income would drop as much as 42 percent in the second quarter.	Shares of Amazon fell 4 percent.
1	amazon shares fell nearly percent following the results as the pct company said operating income would eastern samoa drop as much as percent in the second quarter	shares of amazon fell amazon river percent
1	amazon shares fell nearly percent following event travel along the results as the company said operating income would drop as much as percent in the second quarter	shares of amazon pct fell percent
1	amazon shares fell event nearly percent following the results as the company said operating income would drop as much as percent in the second share quarter	shares of amazon fell share percent
1	amazon shares fell nearly percent following the results as the company said operating income would in operation drop after part as much as percent in the second quarter	shares of amazon fell shine percent
1	amazon shares fell nearly percent following the results as the company said operating lots income would drop as much as percent cast in the second quarter	shares of amazon shine fell percent
1	cast amazon shares fell nearly percent following the results as the company said operating income troupe would drop as much as percent in the second quarter	shares shine of amazon fell percent
1	amazon shares cast fell nearly percent following the results as the company said operating income would cast drop as much as percent in the second quarter	shares of shine amazon fell percent
1	amazon shares fell nearly percent following the results as the company said operating income would drop as much as percent in eastern samoa the share second quarter	shares of amazon fell share percent
1	amazon shares fell nearly percent following the results as sec the company said operating eastern samoa income would drop as much as percent in the second quarter	shares of amazon fell shine percent
1	amazon shares fell nearly percent following the results as the company said operating income would drop as much as percent in the second quarter	shares of amazon fell percent
1	amazon shares fell nearly percent following the results as the company said operating income would drop as much as percent in the second quarter	shares of amazon fell percent
1	amazon shares fell nearly percent following the results as the company said operating income would drop as much as percent in the second quarter	shares of amazon fell percent
1	amazon shares fell nearly percent following the results as the company said operating income would drop as much as percent in the second quarter	shares of amazon fell percent
1	amazon shares fell nearly percent following the results as the company said operating income would drop as much as percent in the second quarter	shares of amazon fell percent
1	amazon shares fell nearly percent following the results as the company said operating income would drop as much as percent in the second quarter	shares of amazon fell percent
1	amazon shares fell nearly percent following the results as the company said operating income would drop as much as percent in the second quarter	shares of amazon fell percent
1	amazon shares fell nearly percent following the results as the company said operating income would drop as much as percent in the second quarter	shares of amazon fell percent
1	amazon shares fell nearly percent following the results as the company said operating income would drop as much as percent in the second quarter	shares of amazon fell percent
1	amazon shares fell nearly percent following the results as the company said operating income would drop as much as percent in the second quarter	shares of amazon fell percent
1	amazon shares fell nearly percent following the results as the company said operating income would drop as much as percent in the second quarter	shares of amazon fell percent
1	amazon shares fell nearly percent following the results as the company said operating income would drop as much as percent in the second quarter	shares of amazon fell percent
1	amazon shares fell nearly percent following the results as the company said operating income would drop as much as percent in the second quarter	shares of amazon fell percent
1	amazon shares fell nearly percent following the results as the company said operating income would drop as much as percent in the second quarter	shares of amazon fell percent
1	amazon shares fell nearly percent following the results as the company said operating income would drop as much as percent in the second quarter	shares of amazon fell percent
1	amazon shares fell nearly percent following the results as the company said operating income would drop as much as percent in the second quarter	shares of amazon fell percent
1	amazon shares fell nearly percent following the results as the company said operating income would drop as much as percent in the second quarter	shares of amazon fell percent
1	amazon shares fell nearly percent following the results as the company said operating income would drop as much as percent in the second quarter	shares of amazon fell percent
1	amazon shares fell nearly percent following the results as the company said operating income would drop as much as percent in the second quarter	shares of amazon fell percent
1	amazon shares fell nearly percent following the results as the company said operating income would drop as much as percent in the second quarter	shares of amazon fell percent
1	amazon shares fell nearly percent following the results as the company said operating income would drop as much as percent in the second quarter	shares of amazon fell percent
1	amazon shares fell nearly percent following the results as the company said operating income would drop as much as percent in the second quarter	shares of amazon fell percent
1	amazon shares fell nearly percent following the results as the company said operating income would drop as much as percent in the second quarter	shares of amazon fell percent
1	Hodler claimed there were also irregularities in the campaigns organized by Atlanta for the 1996 Summer Games, Sydney for the Summer Olympics in 2000 and Salt Lake City for the 2002 Winter Games.	Before Salt Lake City, Winter Olympic Games took place in Nagano.
1	hodler claimed there were also irregularities in the direct campaigns summertime organized press by atlanta for the summer games sydney for the summer olympics in and salt lake city for the winter games	before salt lake city winter olympic in front games took place in nagano
1	hodler claimed there were also irregularities in the campaigns organized by atlanta constipation for capital of georgia the summer wintertime games sydney for the summer olympics in and salt lake city for the winter games	before salt lake city winter olympic games took in front place in nagano
1	hodler claimed there summertime were also irregularities in the campaigns organized by atlanta for the summer games sydney for the summer olympics besides in and salt follow lake city for the winter games	before salt lake city winter game olympic games took place in nagano
1	hodler claimed there were also irregularities in the campaigns press summer summertime organized by atlanta for the summer games sydney for the summer olympics in and salt lake city for the winter games	before salt lake game city winter olympic games took place in nagano
1	hodler claimed there were also irregularities in the campaigns organized wintertime by atlanta for the summer games sydney for the wintertime summer olympics in and salt lake city for the winter away games	before salt lake city winter olympic olympian games took place in nagano
1	hodler indiana claimed there were also irregularities in the campaigns organized by atlanta for the summer games sydney for exact the summer olympics in and salt lake city for olympiad the winter games	before salt lake city winter wintertime olympic games took place in nagano
1	hodler claimed there were also irregularities in the campaigns summertime organized by atlanta olympiad for the summer games sydney for the summer olympics in and salt lake city for away the winter games	before salt lake city winter olympic berth games took place in nagano
1	hodler claimed there were also irregularities in the campaigns indiana organized by atlanta for the summer games sydney for direct the summer wintertime olympics in and salt lake city for the winter games	olympian before salt lake city winter olympic games took place in nagano
1	hodler claimed there were also irregularities in the campaigns organized by atlanta for the summer games sydney for the summer olympics urban center urban center constipation in and salt lake city for the winter games	before salt lake city winter olympic games took place in game nagano
1	hodler claimed there were also irregularities in the campaigns organized by atlanta for the summer games sydney for the summer olympics in and salt lake city for the winter games	before salt lake city winter olympic games took place in nagano
1	hodler claimed there were also irregularities in the campaigns organized by atlanta for the summer games sydney for the summer olympics in and salt lake city for the winter games	before salt lake city winter olympic games took place in nagano
1	hodler claimed there were also irregularities in the campaigns organized by atlanta for the summer games sydney for the summer olympics in and salt lake city for the winter games	before salt lake city winter olympic games took place in nagano
1	hodler claimed there were also irregularities in the campaigns organized by atlanta for the summer games sydney for the summer olympics in and salt lake city for the winter games	before salt lake city winter olympic games took place in nagano
1	hodler claimed there were also irregularities in the campaigns organized by atlanta for the summer games sydney for the summer olympics in and salt lake city for the winter games	before salt lake city winter olympic games took place in nagano
1	hodler claimed there were also irregularities in the campaigns organized by atlanta for the summer games sydney for the summer olympics in and salt lake city for the winter games	before salt lake city winter olympic games took place in nagano
1	hodler claimed there were also irregularities in the campaigns organized by atlanta for the summer games sydney for the summer olympics in and salt lake city for the winter games	before salt lake city winter olympic games took place in nagano
1	hodler claimed there were also irregularities in the campaigns organized by atlanta for the summer games sydney for the summer olympics in and salt lake city for the winter games	before salt lake city winter olympic games took place in nagano
1	hodler claimed there were also irregularities in the campaigns organized by atlanta for the summer games sydney for the summer olympics in and salt lake city for the winter games	before salt lake city winter olympic games took place in nagano
1	hodler claimed there were also irregularities in the campaigns organized by atlanta for the summer games sydney for the summer olympics in and salt lake city for the winter games	before salt lake city winter olympic games took place in nagano
1	hodler claimed there were also irregularities in the campaigns organized by atlanta for the summer games sydney for the summer olympics in and salt lake city for the winter games	before salt lake city winter olympic games took place in nagano
1	hodler claimed there were also irregularities in the campaigns organized by atlanta for the summer games sydney for the summer olympics in and salt lake city for the winter games	before salt lake city winter olympic games took place in nagano
1	hodler claimed there were also irregularities in the campaigns organized by atlanta for the summer games sydney for the summer olympics in and salt lake city for the winter games	before salt lake city winter olympic games took place in nagano
1	hodler claimed there were also irregularities in the campaigns organized by atlanta for the summer games sydney for the summer olympics in and salt lake city for the winter games	before salt lake city winter olympic games took place in nagano
1	hodler claimed there were also irregularities in the campaigns organized by atlanta for the summer games sydney for the summer olympics in and salt lake city for the winter games	before salt lake city winter olympic games took place in nagano
1	hodler claimed there were also irregularities in the campaigns organized by atlanta for the summer games sydney for the summer olympics in and salt lake city for the winter games	before salt lake city winter olympic games took place in nagano
1	hodler claimed there were also irregularities in the campaigns organized by atlanta for the summer games sydney for the summer olympics in and salt lake city for the winter games	before salt lake city winter olympic games took place in nagano
1	hodler claimed there were also irregularities in the campaigns organized by atlanta for the summer games sydney for the summer olympics in and salt lake city for the winter games	before salt lake city winter olympic games took place in nagano
1	hodler claimed there were also irregularities in the campaigns organized by atlanta for the summer games sydney for the summer olympics in and salt lake city for the winter games	before salt lake city winter olympic games took place in nagano
1	hodler claimed there were also irregularities in the campaigns organized by atlanta for the summer games sydney for the summer olympics in and salt lake city for the winter games	before salt lake city winter olympic games took place in nagano
1	hodler claimed there were also irregularities in the campaigns organized by atlanta for the summer games sydney for the summer olympics in and salt lake city for the winter games	before salt lake city winter olympic games took place in nagano
1	hodler claimed there were also irregularities in the campaigns organized by atlanta for the summer games sydney for the summer olympics in and salt lake city for the winter games	before salt lake city winter olympic games took place in nagano
1	hodler claimed there were also irregularities in the campaigns organized by atlanta for the summer games sydney for the summer olympics in and salt lake city for the winter games	before salt lake city winter olympic games took place in nagano
0	A compound in breast milk has been found to destroy many skin warts, raising hopes it also might prove effective against cervical cancer and other lethal diseases caused by the same virus.	Breast milk may help fight cervical cancer.
0	a compound in breast milk has been mightiness found to destroy many skin warts raising hopes it antiophthalmic factor also might prove effective against cervical cancer and other lethal diseases caused by the computer virus same virus	breast milk may help fight cervical milk river cancer
0	a ruin compound in breast milk has been found to destroy many skin warts raising hopes it hop also might prove effective against cervical peel cancer and other lethal diseases caused by the same virus	breast milk may help crataegus oxycantha fight cervical cancer
0	a compound in breast milk has been peel found to destroy chemical compound many skin warts raising hopes it also might prove effective against cervical cancer and other information technology lethal diseases caused by the same virus	breast milk may help fight cervical white meat cancer
0	mightiness a compound in breast milk has been found chemical compound to destroy many skin warts raising hopes it crab also might prove effective against cervical cancer and other lethal diseases caused by the same virus	breast milk may assistant help fight cervical cancer
0	a compound in breast milk has been found ruin to destroy many skin warts raising hopes it also might prove effective against away cervical cancer and other lethal diseases caused by the same saame virus	white meat breast milk may help fight cervical cancer
0	a compound in breast grow milk has been found to destroy many skin wart warts raising hopes it also might prove effective against cervical cancer and other lethal diseases caused by saame the same virus	crataegus oxycantha breast milk may help fight cervical cancer
0	a compound in former breast milk has grow been found to destroy many ruin skin warts raising hopes it also might prove effective against cervical cancer and other lethal diseases caused by the same virus	breast milk may help fight milk river cervical cancer
0	a crab compound in breast milk has been found to destroy many skin deadly warts feature raising hopes it also might prove effective against cervical cancer and other lethal diseases caused by the same virus	breast milk river milk may help fight cervical cancer
0	a feature compound in breast milk has been found to destroy many skin warts raising hopes it also might prove effective against cervical cancer and other lethal diseases white meat caused feature by the same virus	breast milk may help white meat fight cervical cancer
0	a compound in breast milk has been found to destroy many skin warts raising hopes it also might prove effective against cervical cancer and other lethal diseases caused by the same virus	breast milk may help fight cervical cancer
0	a compound in breast milk has been found to destroy many skin warts raising hopes it also might prove effective against cervical cancer and other lethal diseases caused by the same virus	breast milk may help fight cervical cancer
0	a compound in breast milk has been found to destroy many skin warts raising hopes it also might prove effective against cervical cancer and other lethal diseases caused by the same virus	breast milk may help fight cervical cancer
0	a compound in breast milk has been found to destroy many skin warts raising hopes it also might prove effective against cervical cancer and other lethal diseases caused by the same virus	breast milk may help fight cervical cancer
0	a compound in breast milk has been found to destroy many skin warts raising hopes it also might prove effective against cervical cancer and other lethal diseases caused by the same virus	breast milk may help fight cervical cancer
0	a compound in breast milk has been found to destroy many skin warts raising hopes it also might prove effective against cervical cancer and other lethal diseases caused by the same virus	breast milk may help fight cervical cancer
0	a compound in breast milk has been found to destroy many skin warts raising hopes it also might prove effective against cervical cancer and other lethal diseases caused by the same virus	breast milk may help fight cervical cancer
0	a compound in breast milk has been found to destroy many skin warts raising hopes it also might prove effective against cervical cancer and other lethal diseases caused by the same virus	breast milk may help fight cervical cancer
0	a compound in breast milk has been found to destroy many skin warts raising hopes it also might prove effective against cervical cancer and other lethal diseases caused by the same virus	breast milk may help fight cervical cancer
0	a compound in breast milk has been found to destroy many skin warts raising hopes it also might prove effective against cervical cancer and other lethal diseases caused by the same virus	breast milk may help fight cervical cancer
0	a compound in breast milk has been found to destroy many skin warts raising hopes it also might prove effective against cervical cancer and other lethal diseases caused by the same virus	breast milk may help fight cervical cancer
0	a compound in breast milk has been found to destroy many skin warts raising hopes it also might prove effective against cervical cancer and other lethal diseases caused by the same virus	breast milk may help fight cervical cancer
0	a compound in breast milk has been found to destroy many skin warts raising hopes it also might prove effective against cervical cancer and other lethal diseases caused by the same virus	breast milk may help fight cervical cancer
0	a compound in breast milk has been found to destroy many skin warts raising hopes it also might prove effective against cervical cancer and other lethal diseases caused by the same virus	breast milk may help fight cervical cancer
0	a compound in breast milk has been found to destroy many skin warts raising hopes it also might prove effective against cervical cancer and other lethal diseases caused by the same virus	breast milk may help fight cervical cancer
0	a compound in breast milk has been found to destroy many skin warts raising hopes it also might prove effective against cervical cancer and other lethal diseases caused by the same virus	breast milk may help fight cervical cancer
0	a compound in breast milk has been found to destroy many skin warts raising hopes it also might prove effective against cervical cancer and other lethal diseases caused by the same virus	breast milk may help fight cervical cancer
0	a compound in breast milk has been found to destroy many skin warts raising hopes it also might prove effective against cervical cancer and other lethal diseases caused by the same virus	breast milk may help fight cervical cancer
0	a compound in breast milk has been found to destroy many skin warts raising hopes it also might prove effective against cervical cancer and other lethal diseases caused by the same virus	breast milk may help fight cervical cancer
0	a compound in breast milk has been found to destroy many skin warts raising hopes it also might prove effective against cervical cancer and other lethal diseases caused by the same virus	breast milk may help fight cervical cancer
0	a compound in breast milk has been found to destroy many skin warts raising hopes it also might prove effective against cervical cancer and other lethal diseases caused by the same virus	breast milk may help fight cervical cancer
0	a compound in breast milk has been found to destroy many skin warts raising hopes it also might prove effective against cervical cancer and other lethal diseases caused by the same virus	breast milk may help fight cervical cancer
0	a compound in breast milk has been found to destroy many skin warts raising hopes it also might prove effective against cervical cancer and other lethal diseases caused by the same virus	breast milk may help fight cervical cancer
1	The plan was released by Mr Dean on behalf of the Secretary of Health and Human Services, Tommy Thompson, still recovering from a recent accident, at a Secretarial Summit on Health Information Technology that was attended by many of the nation's leaders in electronic health records.	Mr Dean is the Secretary of Health and Human Services.
1	the plan was released by mr dean on behalf of the secretary of health and human services acme tommy thompson still recovering from a recent accident at a secretarial summit on health information technology that was attended by many of the turn info nations leaders in electronic health wellness records	mr dean robert william service is the secretary of health and human services
1	indiana the plan was released by mr dean on behalf of the secretary of health info and human services tommy thompson still recovering from a recent accident at indiana a secretarial summit on health information technology that was attended by many of info the nations leaders in electronic health records	mr dean is the secretary of health secretarial assistant and human services
1	the plan was released by mr dean on behalf turn of the secretary of health and human services tommy thompson still away recovering from a recent accident antiophthalmic factor at a secretarial summit on health information technology that was attended carry amelia moore nation by many of the nations leaders in electronic health records	mr wellness dean is the secretary of health and human services
1	the wellness plan was released by mr wellness dean on behalf of the secretary of health and human services tommy engineering science thompson still recovering from a recent accident at a secretarial summit on health information technology that was attended by many of the nations leaders in along electronic health records	mr dean is wellness the secretary of health and human services
1	the plan was released by turn along mr static dean on behalf of the secretary of health and human services tommy thompson still recovering from a recent accident retrieve at a secretarial summit on health information technology that was attended by many of the nations leaders in electronic health records	mr dean is the secretary robert william service of health and human services
1	the plan was released by follow mr dean on behalf of the wellness secretary of health and human services tommy thompson still recovering from a recent accident at a secretarial summit on health information technology that was attended by many of the nations leaders in james byron dean electronic health mister records	mr dean is the secretary of health and human follow services
1	the plan was released by mr dean on behalf of the secretary of health and human services away tommy thompson still recovering from acme a recent contrive accident at a secretarial summit on health information technology that was attended follow by many of the nations leaders in electronic health records	mr dean is the human being secretary of health and human services
1	the turn plan was released by mr dean on behalf of the secretary of health and human services tommy thompson homer armstrong thompson still recovering from a recent accident at a secretarial summit on health information technology that was attended by many of the nations leaders in wellness wellness electronic health records	mr dean is robert william service the secretary of health and human services
1	the plan was released by mr engineering science dean on behalf of the secretary of health and human services tommy thompson still away recovering see from a recent drawing card accident at a secretarial summit on health information technology that was attended by many of the nations leaders in electronic health records	mr dean wellness is the secretary of health and human services
[truncated: 7,778 more rows]
