# Supplementary material for: STTA: enhanced text classification via selective test-time augmentation
Source: PeerJ Comput Sci. 2023 Dec 19;9:e1757. doi: 10.7717/peerj-cs.1757 (PMC10773867; doi:10.7717/peerj-cs.1757)
Supplement: Supplemental Information 7 — The RTE dataset is a commonly used natural language inference task dataset used to evaluate the performance of a model in inference tasks (judging whether it is correct based on given premises and assumptions). [file peerj-cs-09-1757-s007.zip › tta_rs_0.1_1+32_test.csv]

label	text1	text2
1	Dana Reeve, the widow of the actor Christopher Reeve, has died of lung cancer at age 44, according to the Christopher Reeve Foundation.	Christopher Reeve had an accident.
1	dana reeve the widow of to actor christopher reeve has died of lung the at age according the cancer christopher reeve foundation	christopher had reeve an accident
1	to at the widow of the actor christopher reeve has died of lung cancer reeve age according dana the christopher reeve foundation	christopher accident had an reeve
1	dana reeve the widow of the cancer christopher reeve has died at lung actor of age according to the christopher reeve foundation	accident reeve had an christopher
1	dana reeve to widow of the foundation christopher reeve has died of lung cancer at age according the the christopher reeve actor	reeve christopher had an accident
1	dana reeve the widow of the age christopher of has died reeve lung cancer at actor according to the christopher reeve foundation	christopher had reeve an accident
1	of dana the widow reeve the actor christopher reeve has died of lung cancer at age according to the christopher reeve foundation	accident reeve had an christopher
1	dana reeve the widow of the actor christopher the has died of cancer lung at age according to reeve christopher reeve foundation	christopher had reeve an accident
1	dana reeve the widow of the actor christopher reeve christopher died of foundation cancer at age according to the has reeve lung	christopher an had reeve accident
1	dana reeve reeve widow of the actor christopher reeve has died cancer lung of at age according to the christopher the foundation	had reeve christopher an accident
1	dana reeve the widow of the actor christopher reeve has died of lung cancer at age according to the christopher reeve foundation	christopher reeve had an accident
1	dana reeve the widow of the actor christopher reeve has died of lung cancer at age according to the christopher reeve foundation	christopher reeve had an accident
1	dana reeve the widow of the actor christopher reeve has died of lung cancer at age according to the christopher reeve foundation	christopher reeve had an accident
1	dana reeve the widow of the actor christopher reeve has died of lung cancer at age according to the christopher reeve foundation	christopher reeve had an accident
1	dana reeve the widow of the actor christopher reeve has died of lung cancer at age according to the christopher reeve foundation	christopher reeve had an accident
1	dana reeve the widow of the actor christopher reeve has died of lung cancer at age according to the christopher reeve foundation	christopher reeve had an accident
1	dana reeve the widow of the actor christopher reeve has died of lung cancer at age according to the christopher reeve foundation	christopher reeve had an accident
1	dana reeve the widow of the actor christopher reeve has died of lung cancer at age according to the christopher reeve foundation	christopher reeve had an accident
1	dana reeve the widow of the actor christopher reeve has died of lung cancer at age according to the christopher reeve foundation	christopher reeve had an accident
1	dana reeve the widow of the actor christopher reeve has died of lung cancer at age according to the christopher reeve foundation	christopher reeve had an accident
1	dana reeve the widow of the actor christopher reeve has died of lung cancer at age according to the christopher reeve foundation	christopher reeve had an accident
1	dana reeve the widow of the actor christopher reeve has died of lung cancer at age according to the christopher reeve foundation	christopher reeve had an accident
1	dana reeve the widow of the actor christopher reeve has died of lung cancer at age according to the christopher reeve foundation	christopher reeve had an accident
1	dana reeve the widow of the actor christopher reeve has died of lung cancer at age according to the christopher reeve foundation	christopher reeve had an accident
1	dana reeve the widow of the actor christopher reeve has died of lung cancer at age according to the christopher reeve foundation	christopher reeve had an accident
1	dana reeve the widow of the actor christopher reeve has died of lung cancer at age according to the christopher reeve foundation	christopher reeve had an accident
1	dana reeve the widow of the actor christopher reeve has died of lung cancer at age according to the christopher reeve foundation	christopher reeve had an accident
1	dana reeve the widow of the actor christopher reeve has died of lung cancer at age according to the christopher reeve foundation	christopher reeve had an accident
1	dana reeve the widow of the actor christopher reeve has died of lung cancer at age according to the christopher reeve foundation	christopher reeve had an accident
1	dana reeve the widow of the actor christopher reeve has died of lung cancer at age according to the christopher reeve foundation	christopher reeve had an accident
1	dana reeve the widow of the actor christopher reeve has died of lung cancer at age according to the christopher reeve foundation	christopher reeve had an accident
1	dana reeve the widow of the actor christopher reeve has died of lung cancer at age according to the christopher reeve foundation	christopher reeve had an accident
1	dana reeve the widow of the actor christopher reeve has died of lung cancer at age according to the christopher reeve foundation	christopher reeve had an accident
0	Yet, we now are discovering that antibiotics are losing their effectiveness against illness. Disease-causing bacteria are mutating faster than we can come up with new antibiotics to fight the new variations.	Bacteria is winning the war against antibiotics.
0	yet we now are mutating the antibiotics are losing effectiveness their against illness disease causing bacteria are discovering faster than we can come up with new antibiotics to fight that new variations	bacteria is winning against war the antibiotics
0	yet we now are illness that antibiotics are losing their effectiveness against are disease causing bacteria discovering mutating faster than we can the up with new antibiotics to fight come new variations	bacteria is the winning war against antibiotics
0	up to now are discovering that antibiotics are losing their effectiveness against illness disease causing bacteria are mutating faster fight we can come yet with new antibiotics we than the new variations	bacteria is war the winning against antibiotics
0	yet we now are discovering that against are losing than effectiveness antibiotics come disease causing bacteria are mutating faster their we can illness up with new antibiotics to fight the new variations	bacteria is winning the antibiotics against war
0	yet we now are discovering that their are losing with effectiveness against illness disease causing bacteria are mutating faster than we can come new antibiotics new antibiotics to fight the up variations	is bacteria winning the war against antibiotics
0	antibiotics we now are discovering fight yet are losing their effectiveness against illness disease causing bacteria are new faster than we can come up with new antibiotics to that the mutating variations	bacteria is against the war winning antibiotics
0	yet we come are discovering that antibiotics now losing can effectiveness against illness disease causing bacteria are mutating faster than we their are up with new antibiotics to fight the new variations	bacteria is winning the against war antibiotics
0	yet we now are variations that antibiotics are losing their effectiveness than we disease causing bacteria are mutating faster against illness can come up with new antibiotics to fight the new discovering	is bacteria winning the war against antibiotics
0	yet we now can discovering new antibiotics are losing than effectiveness against illness disease causing bacteria are mutating faster their we are come up with new antibiotics to fight the that variations	bacteria is against the war winning antibiotics
0	yet we now are discovering that antibiotics are losing their effectiveness against illness disease causing bacteria are mutating faster than we can come up with new antibiotics to fight the new variations	bacteria is winning the war against antibiotics
0	yet we now are discovering that antibiotics are losing their effectiveness against illness disease causing bacteria are mutating faster than we can come up with new antibiotics to fight the new variations	bacteria is winning the war against antibiotics
0	yet we now are discovering that antibiotics are losing their effectiveness against illness disease causing bacteria are mutating faster than we can come up with new antibiotics to fight the new variations	bacteria is winning the war against antibiotics
0	yet we now are discovering that antibiotics are losing their effectiveness against illness disease causing bacteria are mutating faster than we can come up with new antibiotics to fight the new variations	bacteria is winning the war against antibiotics
0	yet we now are discovering that antibiotics are losing their effectiveness against illness disease causing bacteria are mutating faster than we can come up with new antibiotics to fight the new variations	bacteria is winning the war against antibiotics
0	yet we now are discovering that antibiotics are losing their effectiveness against illness disease causing bacteria are mutating faster than we can come up with new antibiotics to fight the new variations	bacteria is winning the war against antibiotics
0	yet we now are discovering that antibiotics are losing their effectiveness against illness disease causing bacteria are mutating faster than we can come up with new antibiotics to fight the new variations	bacteria is winning the war against antibiotics
0	yet we now are discovering that antibiotics are losing their effectiveness against illness disease causing bacteria are mutating faster than we can come up with new antibiotics to fight the new variations	bacteria is winning the war against antibiotics
0	yet we now are discovering that antibiotics are losing their effectiveness against illness disease causing bacteria are mutating faster than we can come up with new antibiotics to fight the new variations	bacteria is winning the war against antibiotics
0	yet we now are discovering that antibiotics are losing their effectiveness against illness disease causing bacteria are mutating faster than we can come up with new antibiotics to fight the new variations	bacteria is winning the war against antibiotics
0	yet we now are discovering that antibiotics are losing their effectiveness against illness disease causing bacteria are mutating faster than we can come up with new antibiotics to fight the new variations	bacteria is winning the war against antibiotics
0	yet we now are discovering that antibiotics are losing their effectiveness against illness disease causing bacteria are mutating faster than we can come up with new antibiotics to fight the new variations	bacteria is winning the war against antibiotics
0	yet we now are discovering that antibiotics are losing their effectiveness against illness disease causing bacteria are mutating faster than we can come up with new antibiotics to fight the new variations	bacteria is winning the war against antibiotics
0	yet we now are discovering that antibiotics are losing their effectiveness against illness disease causing bacteria are mutating faster than we can come up with new antibiotics to fight the new variations	bacteria is winning the war against antibiotics
0	yet we now are discovering that antibiotics are losing their effectiveness against illness disease causing bacteria are mutating faster than we can come up with new antibiotics to fight the new variations	bacteria is winning the war against antibiotics
0	yet we now are discovering that antibiotics are losing their effectiveness against illness disease causing bacteria are mutating faster than we can come up with new antibiotics to fight the new variations	bacteria is winning the war against antibiotics
0	yet we now are discovering that antibiotics are losing their effectiveness against illness disease causing bacteria are mutating faster than we can come up with new antibiotics to fight the new variations	bacteria is winning the war against antibiotics
0	yet we now are discovering that antibiotics are losing their effectiveness against illness disease causing bacteria are mutating faster than we can come up with new antibiotics to fight the new variations	bacteria is winning the war against antibiotics
0	yet we now are discovering that antibiotics are losing their effectiveness against illness disease causing bacteria are mutating faster than we can come up with new antibiotics to fight the new variations	bacteria is winning the war against antibiotics
0	yet we now are discovering that antibiotics are losing their effectiveness against illness disease causing bacteria are mutating faster than we can come up with new antibiotics to fight the new variations	bacteria is winning the war against antibiotics
0	yet we now are discovering that antibiotics are losing their effectiveness against illness disease causing bacteria are mutating faster than we can come up with new antibiotics to fight the new variations	bacteria is winning the war against antibiotics
0	yet we now are discovering that antibiotics are losing their effectiveness against illness disease causing bacteria are mutating faster than we can come up with new antibiotics to fight the new variations	bacteria is winning the war against antibiotics
0	yet we now are discovering that antibiotics are losing their effectiveness against illness disease causing bacteria are mutating faster than we can come up with new antibiotics to fight the new variations	bacteria is winning the war against antibiotics
1	Cairo is now home to some 15 million people - a burgeoning population that produces approximately 10,000 tonnes of rubbish per day, putting an enormous strain on public services. In the past 10 years, the government has tried hard to encourage private investment in the refuse sector, but some estimate 4,000 tonnes of waste is left behind every day, festering in the heat as it waits for someone to…	15 million tonnes of rubbish are produced daily in Cairo.
1	cairo is up but million some it people a burgeoning population that produces approximately tonnes of rubbish per day putting an enormous strain on public services in the past years the government has are hard to encourage clear the in the refuse sector home some estimate that of waste is left behind every day festering in the heat as northern waits for someone to private it now but is often city …	cairo tonnes of rubbish are produced daily in million
1	cairo neighbourhoods now home to some dumps people a burgeoning population that produces approximately tonnes of rubbish per day putting an enormous strain on public services in the past years the government has tried hard to encourage private city in the festering sector they some estimate tonnes of northern is left in every day refuse in the heat as it waits for someone to clear it up it is oft…	daily tonnes of rubbish are produced million in cairo
1	cairo is now some to home million people a burgeoning population that produces approximately tonnes of rubbish per day putting an enormous strain on government the in the past years the public has tried hard up encourage it clean in the to sector but some to tonnes of waste is left behind every day festering in the heat as it investment for someone estimate clear it to private is often services p…	million tonnes of cairo are produced daily in rubbish
1	cairo tonnes are home clean used million people to residents population that produces clear tonnes of rubbish per day putting an enormous strain on public and in the one years the government has tried hard to the private investment in the refuse sector but some estimate is of waste is left behind every day festering in the heat as it waits for someone to approximately it of it is often the people…	produced tonnes of rubbish are million daily in cairo
1	cairo is now home to some it people a burgeoning districts population produces approximately they of rubbish per day putting an enormous strain on public services in the tonnes years the government has tried hard to encourage private investment is the refuse sector but some estimate past of waste city left behind every poorest festering to the heat as it waits for someone to clear some up it in o…	million in of rubbish are produced daily tonnes cairo
1	cairo is now some to some million for a burgeoning population that waste of tonnes of rubbish the clean putting an enormous strain on public services in per past years the government has tried the to encourage private investment in the refuse sector but home affected tonnes of produces is left behind every day festering in hard but of it waits people someone to clear it up it is often the people …	million tonnes of rubbish are in daily produced cairo
1	people brushes now are but some million and a burgeoning population that produces approximately tonnes of rubbish per day putting an enormous strain on public services in the past years the estimate has tried hard to day private the in the refuse to but some government tonnes of waste is left behind every cairo festering in investment heat as it waits for someone sector clear it up it is in the p…	million tonnes of rubbish are produced in daily cairo
1	cairo is now often to some million people a burgeoning population that produces approximately up private rubbish per day putting an the strain on public services in the past years the government has tried hard to encourage of investment in the refuse sector but some heat armed of waste waits dustpans behind every day festering in enormous estimate as it is for someone to clear it up it is home th…	million tonnes of rubbish are in daily produced cairo
1	cairo is now someone to some they people a burgeoning population that produces approximately tonnes of rubbish per day putting an enormous sector on public services in the past years the government has tried hard to encourage private investment in the refuse strain but some estimate tonnes of waste is left behind every day festering in of heat as in waits for home to clear used up it is often the…	million tonnes of rubbish cairo produced daily in are
1	cairo is now home to some million people a burgeoning population that produces approximately tonnes of rubbish per day putting an enormous strain on public services in the past years the government has tried hard to encourage private investment in the refuse sector but some estimate tonnes of waste is left behind every day festering in the heat as it waits for someone to clear it up it is often t…	million tonnes of rubbish are produced daily in cairo
1	cairo is now home to some million people a burgeoning population that produces approximately tonnes of rubbish per day putting an enormous strain on public services in the past years the government has tried hard to encourage private investment in the refuse sector but some estimate tonnes of waste is left behind every day festering in the heat as it waits for someone to clear it up it is often t…	million tonnes of rubbish are produced daily in cairo
1	cairo is now home to some million people a burgeoning population that produces approximately tonnes of rubbish per day putting an enormous strain on public services in the past years the government has tried hard to encourage private investment in the refuse sector but some estimate tonnes of waste is left behind every day festering in the heat as it waits for someone to clear it up it is often t…	million tonnes of rubbish are produced daily in cairo
1	cairo is now home to some million people a burgeoning population that produces approximately tonnes of rubbish per day putting an enormous strain on public services in the past years the government has tried hard to encourage private investment in the refuse sector but some estimate tonnes of waste is left behind every day festering in the heat as it waits for someone to clear it up it is often t…	million tonnes of rubbish are produced daily in cairo
1	cairo is now home to some million people a burgeoning population that produces approximately tonnes of rubbish per day putting an enormous strain on public services in the past years the government has tried hard to encourage private investment in the refuse sector but some estimate tonnes of waste is left behind every day festering in the heat as it waits for someone to clear it up it is often t…	million tonnes of rubbish are produced daily in cairo
1	cairo is now home to some million people a burgeoning population that produces approximately tonnes of rubbish per day putting an enormous strain on public services in the past years the government has tried hard to encourage private investment in the refuse sector but some estimate tonnes of waste is left behind every day festering in the heat as it waits for someone to clear it up it is often t…	million tonnes of rubbish are produced daily in cairo
1	cairo is now home to some million people a burgeoning population that produces approximately tonnes of rubbish per day putting an enormous strain on public services in the past years the government has tried hard to encourage private investment in the refuse sector but some estimate tonnes of waste is left behind every day festering in the heat as it waits for someone to clear it up it is often t…	million tonnes of rubbish are produced daily in cairo
1	cairo is now home to some million people a burgeoning population that produces approximately tonnes of rubbish per day putting an enormous strain on public services in the past years the government has tried hard to encourage private investment in the refuse sector but some estimate tonnes of waste is left behind every day festering in the heat as it waits for someone to clear it up it is often t…	million tonnes of rubbish are produced daily in cairo
1	cairo is now home to some million people a burgeoning population that produces approximately tonnes of rubbish per day putting an enormous strain on public services in the past years the government has tried hard to encourage private investment in the refuse sector but some estimate tonnes of waste is left behind every day festering in the heat as it waits for someone to clear it up it is often t…	million tonnes of rubbish are produced daily in cairo
1	cairo is now home to some million people a burgeoning population that produces approximately tonnes of rubbish per day putting an enormous strain on public services in the past years the government has tried hard to encourage private investment in the refuse sector but some estimate tonnes of waste is left behind every day festering in the heat as it waits for someone to clear it up it is often t…	million tonnes of rubbish are produced daily in cairo
1	cairo is now home to some million people a burgeoning population that produces approximately tonnes of rubbish per day putting an enormous strain on public services in the past years the government has tried hard to encourage private investment in the refuse sector but some estimate tonnes of waste is left behind every day festering in the heat as it waits for someone to clear it up it is often t…	million tonnes of rubbish are produced daily in cairo
1	cairo is now home to some million people a burgeoning population that produces approximately tonnes of rubbish per day putting an enormous strain on public services in the past years the government has tried hard to encourage private investment in the refuse sector but some estimate tonnes of waste is left behind every day festering in the heat as it waits for someone to clear it up it is often t…	million tonnes of rubbish are produced daily in cairo
1	cairo is now home to some million people a burgeoning population that produces approximately tonnes of rubbish per day putting an enormous strain on public services in the past years the government has tried hard to encourage private investment in the refuse sector but some estimate tonnes of waste is left behind every day festering in the heat as it waits for someone to clear it up it is often t…	million tonnes of rubbish are produced daily in cairo
1	cairo is now home to some million people a burgeoning population that produces approximately tonnes of rubbish per day putting an enormous strain on public services in the past years the government has tried hard to encourage private investment in the refuse sector but some estimate tonnes of waste is left behind every day festering in the heat as it waits for someone to clear it up it is often t…	million tonnes of rubbish are produced daily in cairo
1	cairo is now home to some million people a burgeoning population that produces approximately tonnes of rubbish per day putting an enormous strain on public services in the past years the government has tried hard to encourage private investment in the refuse sector but some estimate tonnes of waste is left behind every day festering in the heat as it waits for someone to clear it up it is often t…	million tonnes of rubbish are produced daily in cairo
1	cairo is now home to some million people a burgeoning population that produces approximately tonnes of rubbish per day putting an enormous strain on public services in the past years the government has tried hard to encourage private investment in the refuse sector but some estimate tonnes of waste is left behind every day festering in the heat as it waits for someone to clear it up it is often t…	million tonnes of rubbish are produced daily in cairo
1	cairo is now home to some million people a burgeoning population that produces approximately tonnes of rubbish per day putting an enormous strain on public services in the past years the government has tried hard to encourage private investment in the refuse sector but some estimate tonnes of waste is left behind every day festering in the heat as it waits for someone to clear it up it is often t…	million tonnes of rubbish are produced daily in cairo
1	cairo is now home to some million people a burgeoning population that produces approximately tonnes of rubbish per day putting an enormous strain on public services in the past years the government has tried hard to encourage private investment in the refuse sector but some estimate tonnes of waste is left behind every day festering in the heat as it waits for someone to clear it up it is often t…	million tonnes of rubbish are produced daily in cairo
1	cairo is now home to some million people a burgeoning population that produces approximately tonnes of rubbish per day putting an enormous strain on public services in the past years the government has tried hard to encourage private investment in the refuse sector but some estimate tonnes of waste is left behind every day festering in the heat as it waits for someone to clear it up it is often t…	million tonnes of rubbish are produced daily in cairo
1	cairo is now home to some million people a burgeoning population that produces approximately tonnes of rubbish per day putting an enormous strain on public services in the past years the government has tried hard to encourage private investment in the refuse sector but some estimate tonnes of waste is left behind every day festering in the heat as it waits for someone to clear it up it is often t…	million tonnes of rubbish are produced daily in cairo
1	cairo is now home to some million people a burgeoning population that produces approximately tonnes of rubbish per day putting an enormous strain on public services in the past years the government has tried hard to encourage private investment in the refuse sector but some estimate tonnes of waste is left behind every day festering in the heat as it waits for someone to clear it up it is often t…	million tonnes of rubbish are produced daily in cairo
1	cairo is now home to some million people a burgeoning population that produces approximately tonnes of rubbish per day putting an enormous strain on public services in the past years the government has tried hard to encourage private investment in the refuse sector but some estimate tonnes of waste is left behind every day festering in the heat as it waits for someone to clear it up it is often t…	million tonnes of rubbish are produced daily in cairo
1	cairo is now home to some million people a burgeoning population that produces approximately tonnes of rubbish per day putting an enormous strain on public services in the past years the government has tried hard to encourage private investment in the refuse sector but some estimate tonnes of waste is left behind every day festering in the heat as it waits for someone to clear it up it is often t…	million tonnes of rubbish are produced daily in cairo
1	The Amish community in Pennsylvania, which numbers about 55,000, lives an agrarian lifestyle, shunning technological advances like electricity and automobiles. And many say their insular lifestyle gives them a sense that they are protected from the violence of American society. But as residents gathered near the school, some wearing traditional garb and arriving in horse-drawn buggies, they said …	Pennsylvania has the biggest Amish community in the U.S.
1	the amish community in pennsylvania which numbers about lives an agrarian lifestyle they technological advances traditional electricity and automobiles and many say their insular lifestyle gives them horse protected that distance shunning snaps from the violence of american society but as residents gathered near the school some wearing like garb and arriving in a drawn buggies are king that sense…	pennsylvania has the u amish community in the biggest s
1	the amish king in pennsylvania which amish about lives an agrarian lifestyle shunning technological advances but electricity and automobiles and from say knew wants lifestyle them gives a and that they are protected many the violence of american society like as residents gathered near the school some wearing traditional garb sense lantern in horse drawn buggies they said that sense of safety had …	pennsylvania has the biggest community amish in the u s
1	the amish community in pennsylvania which numbers about lives insular agrarian lifestyle shunning been advances like electricity and automobiles of gives say their an lifestyle many them lantern sense that they are protected wants the violence and american society but shot residents gathered near the school some wearing technological garb and arriving in horse drawn buggies they said that sense o…	pennsylvania has the the amish community in biggest u s
1	the amish community in pennsylvania which numbers about lives an a lifestyle shunning technological advances like if and automobiles and do say their lantern lifestyle gives them agrarian sense that they are protected from the violence of school society but as residents gathered near horse american the wearing traditional garb children arriving in some drawn buggies they said that sense of safety…	pennsylvania amish the biggest has community in the u s
1	the amish community they pennsylvania which numbers about lives an agrarian lifestyle shunning technological advances that electricity and automobiles and many say their insular lifestyle gives them knew sense like they are protected from the violence of american society but as residents gathered wearing the school some near traditional garb and arriving said horse drawn buggies had said that sen…	amish has the biggest pennsylvania community in the u s
1	drawn amish community in advances which numbers about lives been agrarian lifestyle shunning them pennsylvania like sense said automobiles and many say their insular lifestyle gives technological a electricity that they are protected from several violence lantern american society but as residents gathered near the school some wearing traditional garb and arriving in horse the buggies they said th…	pennsylvania s the biggest amish community in the u has
1	the amish community in pennsylvania which numbers about lives arriving they lifestyle them technological advances american electricity and automobiles and many say their insular lifestyle gives them a sense that agrarian are protected from the violence going residents society but as like gathered near the school some wearing traditional garb and an in horse drawn buggies they said stupid amish of…	pennsylvania has the biggest amish community the in u s
1	the amish community in pennsylvania electricity and about lives an which lifestyle shunning distance advances like agrarian from automobiles and many say their insular lifestyle gives them a sense that they are protected numbers the stupid of american society but as residents gathered near horse school some wearing traditional garb and arriving in the drawn buggies they said that sense of safety …	pennsylvania has the biggest amish community in the u s
1	the snaps community in pennsylvania which numbers about lives an agrarian going shunning technological advances like as and automobiles and many say their insular lifestyle to them a sense that they are sense from the violence of american society but electricity residents gathered near if traditional some drawn school garb and several in horse wearing buggies they said that protected of safety ha…	the has pennsylvania biggest amish community in the u s
1	the amish community in pennsylvania which numbers about lives an agrarian lifestyle shunning technological advances like electricity and automobiles and many say their insular lifestyle gives them a sense that they are protected from the violence of american society but as residents gathered near the school some wearing traditional garb and arriving in horse drawn buggies they said that sense of …	pennsylvania has the biggest amish community in the u s
1	the amish community in pennsylvania which numbers about lives an agrarian lifestyle shunning technological advances like electricity and automobiles and many say their insular lifestyle gives them a sense that they are protected from the violence of american society but as residents gathered near the school some wearing traditional garb and arriving in horse drawn buggies they said that sense of …	pennsylvania has the biggest amish community in the u s
1	the amish community in pennsylvania which numbers about lives an agrarian lifestyle shunning technological advances like electricity and automobiles and many say their insular lifestyle gives them a sense that they are protected from the violence of american society but as residents gathered near the school some wearing traditional garb and arriving in horse drawn buggies they said that sense of …	pennsylvania has the biggest amish community in the u s
1	the amish community in pennsylvania which numbers about lives an agrarian lifestyle shunning technological advances like electricity and automobiles and many say their insular lifestyle gives them a sense that they are protected from the violence of american society but as residents gathered near the school some wearing traditional garb and arriving in horse drawn buggies they said that sense of …	pennsylvania has the biggest amish community in the u s
1	the amish community in pennsylvania which numbers about lives an agrarian lifestyle shunning technological advances like electricity and automobiles and many say their insular lifestyle gives them a sense that they are protected from the violence of american society but as residents gathered near the school some wearing traditional garb and arriving in horse drawn buggies they said that sense of …	pennsylvania has the biggest amish community in the u s
1	the amish community in pennsylvania which numbers about lives an agrarian lifestyle shunning technological advances like electricity and automobiles and many say their insular lifestyle gives them a sense that they are protected from the violence of american society but as residents gathered near the school some wearing traditional garb and arriving in horse drawn buggies they said that sense of …	pennsylvania has the biggest amish community in the u s
1	the amish community in pennsylvania which numbers about lives an agrarian lifestyle shunning technological advances like electricity and automobiles and many say their insular lifestyle gives them a sense that they are protected from the violence of american society but as residents gathered near the school some wearing traditional garb and arriving in horse drawn buggies they said that sense of …	pennsylvania has the biggest amish community in the u s
1	the amish community in pennsylvania which numbers about lives an agrarian lifestyle shunning technological advances like electricity and automobiles and many say their insular lifestyle gives them a sense that they are protected from the violence of american society but as residents gathered near the school some wearing traditional garb and arriving in horse drawn buggies they said that sense of …	pennsylvania has the biggest amish community in the u s
1	the amish community in pennsylvania which numbers about lives an agrarian lifestyle shunning technological advances like electricity and automobiles and many say their insular lifestyle gives them a sense that they are protected from the violence of american society but as residents gathered near the school some wearing traditional garb and arriving in horse drawn buggies they said that sense of …	pennsylvania has the biggest amish community in the u s
1	the amish community in pennsylvania which numbers about lives an agrarian lifestyle shunning technological advances like electricity and automobiles and many say their insular lifestyle gives them a sense that they are protected from the violence of american society but as residents gathered near the school some wearing traditional garb and arriving in horse drawn buggies they said that sense of …	pennsylvania has the biggest amish community in the u s
1	the amish community in pennsylvania which numbers about lives an agrarian lifestyle shunning technological advances like electricity and automobiles and many say their insular lifestyle gives them a sense that they are protected from the violence of american society but as residents gathered near the school some wearing traditional garb and arriving in horse drawn buggies they said that sense of …	pennsylvania has the biggest amish community in the u s
1	the amish community in pennsylvania which numbers about lives an agrarian lifestyle shunning technological advances like electricity and automobiles and many say their insular lifestyle gives them a sense that they are protected from the violence of american society but as residents gathered near the school some wearing traditional garb and arriving in horse drawn buggies they said that sense of …	pennsylvania has the biggest amish community in the u s
1	the amish community in pennsylvania which numbers about lives an agrarian lifestyle shunning technological advances like electricity and automobiles and many say their insular lifestyle gives them a sense that they are protected from the violence of american society but as residents gathered near the school some wearing traditional garb and arriving in horse drawn buggies they said that sense of …	pennsylvania has the biggest amish community in the u s
1	the amish community in pennsylvania which numbers about lives an agrarian lifestyle shunning technological advances like electricity and automobiles and many say their insular lifestyle gives them a sense that they are protected from the violence of american society but as residents gathered near the school some wearing traditional garb and arriving in horse drawn buggies they said that sense of …	pennsylvania has the biggest amish community in the u s
1	the amish community in pennsylvania which numbers about lives an agrarian lifestyle shunning technological advances like electricity and automobiles and many say their insular lifestyle gives them a sense that they are protected from the violence of american society but as residents gathered near the school some wearing traditional garb and arriving in horse drawn buggies they said that sense of …	pennsylvania has the biggest amish community in the u s
1	the amish community in pennsylvania which numbers about lives an agrarian lifestyle shunning technological advances like electricity and automobiles and many say their insular lifestyle gives them a sense that they are protected from the violence of american society but as residents gathered near the school some wearing traditional garb and arriving in horse drawn buggies they said that sense of …	pennsylvania has the biggest amish community in the u s
1	the amish community in pennsylvania which numbers about lives an agrarian lifestyle shunning technological advances like electricity and automobiles and many say their insular lifestyle gives them a sense that they are protected from the violence of american society but as residents gathered near the school some wearing traditional garb and arriving in horse drawn buggies they said that sense of …	pennsylvania has the biggest amish community in the u s
1	the amish community in pennsylvania which numbers about lives an agrarian lifestyle shunning technological advances like electricity and automobiles and many say their insular lifestyle gives them a sense that they are protected from the violence of american society but as residents gathered near the school some wearing traditional garb and arriving in horse drawn buggies they said that sense of …	pennsylvania has the biggest amish community in the u s
1	the amish community in pennsylvania which numbers about lives an agrarian lifestyle shunning technological advances like electricity and automobiles and many say their insular lifestyle gives them a sense that they are protected from the violence of american society but as residents gathered near the school some wearing traditional garb and arriving in horse drawn buggies they said that sense of …	pennsylvania has the biggest amish community in the u s
1	the amish community in pennsylvania which numbers about lives an agrarian lifestyle shunning technological advances like electricity and automobiles and many say their insular lifestyle gives them a sense that they are protected from the violence of american society but as residents gathered near the school some wearing traditional garb and arriving in horse drawn buggies they said that sense of …	pennsylvania has the biggest amish community in the u s
1	the amish community in pennsylvania which numbers about lives an agrarian lifestyle shunning technological advances like electricity and automobiles and many say their insular lifestyle gives them a sense that they are protected from the violence of american society but as residents gathered near the school some wearing traditional garb and arriving in horse drawn buggies they said that sense of …	pennsylvania has the biggest amish community in the u s
1	the amish community in pennsylvania which numbers about lives an agrarian lifestyle shunning technological advances like electricity and automobiles and many say their insular lifestyle gives them a sense that they are protected from the violence of american society but as residents gathered near the school some wearing traditional garb and arriving in horse drawn buggies they said that sense of …	pennsylvania has the biggest amish community in the u s
1	the amish community in pennsylvania which numbers about lives an agrarian lifestyle shunning technological advances like electricity and automobiles and many say their insular lifestyle gives them a sense that they are protected from the violence of american society but as residents gathered near the school some wearing traditional garb and arriving in horse drawn buggies they said that sense of …	pennsylvania has the biggest amish community in the u s
0	Security forces were on high alert after an election campaign in which more than 1,000 people, including seven election candidates, have been killed.	Security forces were on high alert after a campaign marred by violence.
0	high forces were on security alert which an election campaign in after more than people including seven election candidates have been killed	security were forces on high alert after a campaign marred by violence
0	security forces were on been alert after an election campaign in which more killed people including seven election candidates have high than	security campaign were on high alert after a forces marred by violence
0	security seven were on high alert after an election campaign in including more than people which forces election candidates have been killed	security forces were on high marred after a campaign alert by violence
0	security forces were on high alert after an election campaign in have including than people more seven election candidates which been killed	security forces were on high marred after a campaign alert by violence
0	security forces were on high alert after an election candidates in which more have people including seven election campaign than been killed	security forces marred on high alert after a campaign were by violence
0	security forces were on high seven after have election campaign in which more than people including alert election candidates an been killed	security forces were on high alert after a campaign marred violence by
0	including forces were on alert high after an election campaign in which more than people security seven election candidates have been killed	security forces were on campaign alert after a high marred by violence
0	security been were on high alert after an election campaign in have more than people including seven election candidates which forces killed	security forces were on high campaign after a alert marred by violence
0	forces security election on high alert after an election campaign in which more than people including seven were candidates have been killed	a forces were on high alert after security campaign marred by violence
0	security forces were on high alert after an election campaign in which more than people including seven election candidates have been killed	security forces were on high alert after a campaign marred by violence
0	security forces were on high alert after an election campaign in which more than people including seven election candidates have been killed	security forces were on high alert after a campaign marred by violence
0	security forces were on high alert after an election campaign in which more than people including seven election candidates have been killed	security forces were on high alert after a campaign marred by violence
0	security forces were on high alert after an election campaign in which more than people including seven election candidates have been killed	security forces were on high alert after a campaign marred by violence
0	security forces were on high alert after an election campaign in which more than people including seven election candidates have been killed	security forces were on high alert after a campaign marred by violence
0	security forces were on high alert after an election campaign in which more than people including seven election candidates have been killed	security forces were on high alert after a campaign marred by violence
0	security forces were on high alert after an election campaign in which more than people including seven election candidates have been killed	security forces were on high alert after a campaign marred by violence
0	security forces were on high alert after an election campaign in which more than people including seven election candidates have been killed	security forces were on high alert after a campaign marred by violence
0	security forces were on high alert after an election campaign in which more than people including seven election candidates have been killed	security forces were on high alert after a campaign marred by violence
0	security forces were on high alert after an election campaign in which more than people including seven election candidates have been killed	security forces were on high alert after a campaign marred by violence
0	security forces were on high alert after an election campaign in which more than people including seven election candidates have been killed	security forces were on high alert after a campaign marred by violence
0	security forces were on high alert after an election campaign in which more than people including seven election candidates have been killed	security forces were on high alert after a campaign marred by violence
0	security forces were on high alert after an election campaign in which more than people including seven election candidates have been killed	security forces were on high alert after a campaign marred by violence
0	security forces were on high alert after an election campaign in which more than people including seven election candidates have been killed	security forces were on high alert after a campaign marred by violence
0	security forces were on high alert after an election campaign in which more than people including seven election candidates have been killed	security forces were on high alert after a campaign marred by violence
0	security forces were on high alert after an election campaign in which more than people including seven election candidates have been killed	security forces were on high alert after a campaign marred by violence
0	security forces were on high alert after an election campaign in which more than people including seven election candidates have been killed	security forces were on high alert after a campaign marred by violence
0	security forces were on high alert after an election campaign in which more than people including seven election candidates have been killed	security forces were on high alert after a campaign marred by violence
0	security forces were on high alert after an election campaign in which more than people including seven election candidates have been killed	security forces were on high alert after a campaign marred by violence
0	security forces were on high alert after an election campaign in which more than people including seven election candidates have been killed	security forces were on high alert after a campaign marred by violence
0	security forces were on high alert after an election campaign in which more than people including seven election candidates have been killed	security forces were on high alert after a campaign marred by violence
0	security forces were on high alert after an election campaign in which more than people including seven election candidates have been killed	security forces were on high alert after a campaign marred by violence
0	security forces were on high alert after an election campaign in which more than people including seven election candidates have been killed	security forces were on high alert after a campaign marred by violence
0	In 1979, the leaders signed the Egypt-Israel peace treaty on the White House lawn. Both President Begin and Sadat received the Nobel Peace Prize for their work. The two nations have enjoyed peaceful relations to this day.	The Israel-Egypt Peace Agreement was signed in 1979.
0	in the leaders enjoyed the egypt this sadat treaty on the white house lawn both president begin and peace received the nobel peace prize for their work the two nations have signed peaceful relations to israel day	israel the egypt peace agreement was signed in
0	begin the leaders signed the egypt work peace treaty on the white house lawn received president in and sadat both the nobel peace prize for their israel the two nations have enjoyed peaceful relations to this day	the israel egypt peace signed was agreement in
0	in the leaders signed the egypt israel peace prize on the white house their both president begin and sadat have the nobel peace treaty for lawn work the two nations received enjoyed peaceful relations to this day	signed israel egypt peace agreement was the in
0	in the lawn signed the egypt israel peace treaty on the white house work both president begin and sadat received the leaders peace prize for their nobel the two nations have enjoyed peaceful relations to this day	the israel peace egypt agreement was signed in
0	in president leaders signed both egypt israel peace treaty on the begin house lawn the the white and sadat received the nobel peace prize for their work the two nations have enjoyed peaceful relations to this day	the agreement egypt peace israel was signed in
0	in the leaders signed the egypt israel peace treaty on the white house lawn both received begin and sadat president the nobel peace prize enjoyed work their the two nations have for peaceful relations to this day	the israel egypt was agreement peace signed in
0	in the leaders two the egypt israel peace treaty peace the white house lawn to president begin and sadat received the nobel on prize for their work the signed nations have enjoyed peaceful relations both this day	the israel egypt peace signed was agreement in
0	in to leaders signed the white israel peace treaty on the egypt house lawn both president begin and sadat enjoyed the nobel peace prize for their work the two nations have received peaceful relations the this day	the israel egypt signed agreement was peace in
0	in work leaders signed the egypt israel peaceful treaty on the white house lawn for president begin and sadat received the nobel peace prize both their the the two nations have enjoyed peace relations to this day	the israel agreement peace egypt was signed in
0	in the leaders signed the egypt israel peace treaty on the white house lawn both president begin and sadat received the nobel peace prize for their work the two nations have enjoyed peaceful relations to this day	the israel egypt peace agreement was signed in
0	in the leaders signed the egypt israel peace treaty on the white house lawn both president begin and sadat received the nobel peace prize for their work the two nations have enjoyed peaceful relations to this day	the israel egypt peace agreement was signed in
0	in the leaders signed the egypt israel peace treaty on the white house lawn both president begin and sadat received the nobel peace prize for their work the two nations have enjoyed peaceful relations to this day	the israel egypt peace agreement was signed in
0	in the leaders signed the egypt israel peace treaty on the white house lawn both president begin and sadat received the nobel peace prize for their work the two nations have enjoyed peaceful relations to this day	the israel egypt peace agreement was signed in
0	in the leaders signed the egypt israel peace treaty on the white house lawn both president begin and sadat received the nobel peace prize for their work the two nations have enjoyed peaceful relations to this day	the israel egypt peace agreement was signed in
0	in the leaders signed the egypt israel peace treaty on the white house lawn both president begin and sadat received the nobel peace prize for their work the two nations have enjoyed peaceful relations to this day	the israel egypt peace agreement was signed in
0	in the leaders signed the egypt israel peace treaty on the white house lawn both president begin and sadat received the nobel peace prize for their work the two nations have enjoyed peaceful relations to this day	the israel egypt peace agreement was signed in
0	in the leaders signed the egypt israel peace treaty on the white house lawn both president begin and sadat received the nobel peace prize for their work the two nations have enjoyed peaceful relations to this day	the israel egypt peace agreement was signed in
0	in the leaders signed the egypt israel peace treaty on the white house lawn both president begin and sadat received the nobel peace prize for their work the two nations have enjoyed peaceful relations to this day	the israel egypt peace agreement was signed in
0	in the leaders signed the egypt israel peace treaty on the white house lawn both president begin and sadat received the nobel peace prize for their work the two nations have enjoyed peaceful relations to this day	the israel egypt peace agreement was signed in
0	in the leaders signed the egypt israel peace treaty on the white house lawn both president begin and sadat received the nobel peace prize for their work the two nations have enjoyed peaceful relations to this day	the israel egypt peace agreement was signed in
0	in the leaders signed the egypt israel peace treaty on the white house lawn both president begin and sadat received the nobel peace prize for their work the two nations have enjoyed peaceful relations to this day	the israel egypt peace agreement was signed in
0	in the leaders signed the egypt israel peace treaty on the white house lawn both president begin and sadat received the nobel peace prize for their work the two nations have enjoyed peaceful relations to this day	the israel egypt peace agreement was signed in
0	in the leaders signed the egypt israel peace treaty on the white house lawn both president begin and sadat received the nobel peace prize for their work the two nations have enjoyed peaceful relations to this day	the israel egypt peace agreement was signed in
0	in the leaders signed the egypt israel peace treaty on the white house lawn both president begin and sadat received the nobel peace prize for their work the two nations have enjoyed peaceful relations to this day	the israel egypt peace agreement was signed in
0	in the leaders signed the egypt israel peace treaty on the white house lawn both president begin and sadat received the nobel peace prize for their work the two nations have enjoyed peaceful relations to this day	the israel egypt peace agreement was signed in
0	in the leaders signed the egypt israel peace treaty on the white house lawn both president begin and sadat received the nobel peace prize for their work the two nations have enjoyed peaceful relations to this day	the israel egypt peace agreement was signed in
0	in the leaders signed the egypt israel peace treaty on the white house lawn both president begin and sadat received the nobel peace prize for their work the two nations have enjoyed peaceful relations to this day	the israel egypt peace agreement was signed in
0	in the leaders signed the egypt israel peace treaty on the white house lawn both president begin and sadat received the nobel peace prize for their work the two nations have enjoyed peaceful relations to this day	the israel egypt peace agreement was signed in
0	in the leaders signed the egypt israel peace treaty on the white house lawn both president begin and sadat received the nobel peace prize for their work the two nations have enjoyed peaceful relations to this day	the israel egypt peace agreement was signed in
0	in the leaders signed the egypt israel peace treaty on the white house lawn both president begin and sadat received the nobel peace prize for their work the two nations have enjoyed peaceful relations to this day	the israel egypt peace agreement was signed in
0	in the leaders signed the egypt israel peace treaty on the white house lawn both president begin and sadat received the nobel peace prize for their work the two nations have enjoyed peaceful relations to this day	the israel egypt peace agreement was signed in
0	in the leaders signed the egypt israel peace treaty on the white house lawn both president begin and sadat received the nobel peace prize for their work the two nations have enjoyed peaceful relations to this day	the israel egypt peace agreement was signed in
0	singer and actress Britney Spears, 24, has filled papers in Los Angeles County Superior Court to divorce her husband Kevin Federline, 28. A spokeswoman for the court, Kathy Roberts stated that the papers cited irreconcilable differences" as the reason for the divorce and have, according to the courts, been legally separated as of Monday, November 6, the same day that Spears appeared on Late Night…	Spears is to divorce from Kevin Federline.
0	singer and actress britney spears has filled papers in the angeles county superior court day divorce her husband kevin federline a spokeswoman for los court kathy roberts stated that the papers cited irreconcilable letterman as the reason for the divorce and have according to november courts been legally separated as of monday night the same to with spears appeared on late the that david differen…	spears is to kevin from divorce federline
0	david and actress spokeswoman spears has filled papers for los angeles to superior court county divorce her stated kevin federline a reason in the court kathy roberts husband that the papers cited irreconcilable differences as the britney for the divorce and have according to the courts been legally separated as of monday november the same day that spears appeared on late night with singer letter…	divorce is to spears from kevin federline
0	according and actress britney differences has filled papers appeared los angeles david superior court to as her husband kevin federline a spokeswoman for the court kathy roberts stated that the papers cited irreconcilable spears as the reason for the divorce and have singer to the been courts legally separated divorce of monday november the same day that spears in on late night with county letter…	spears is to federline from kevin divorce
0	singer and actress britney spears has filled papers in los angeles county superior court to divorce her husband kevin federline a david for the roberts kathy court stated that according papers the irreconcilable differences as the reason for the divorce and have cited been the courts to legally separated as of monday november night same day that spears appeared on late the with spokeswoman letter…	spears to is divorce from kevin federline
0	singer and have reason in has filled papers spears los angeles separated superior court to divorce her husband kevin federline a spokeswoman for the court kathy roberts stated that the and cited irreconcilable differences as the britney for the divorce papers actress according to the courts been legally county as of monday november the same on that spears appeared day late night with david letter…	spears is to federline from kevin divorce
0	singer and actress britney spears has filled papers that los angeles county late court to and her husband kevin federline a spokeswoman stated the court kathy roberts for in the papers same irreconcilable differences as the of for the divorce divorce have according to the courts been legally separated as reason monday november the cited day that spears appeared on superior night with david letter…	is spears to divorce from kevin federline
0	singer and actress britney spears has filled papers in letterman angeles county superior court to divorce her husband and federline a spokeswoman for to court kathy roberts stated that the papers cited irreconcilable differences as the reason for the divorce the have according kevin the courts been legally separated as of monday november the same day that spears appeared on late night with david …	from is to divorce spears kevin federline
0	with and actress britney spears has filled papers in los superior county husband court to divorce the angeles kevin federline a spokeswoman for the court kathy roberts stated that her papers reason irreconcilable differences as the cited for the divorce and have the to the courts been legally separated as of monday november according same day that spears appeared on late night singer david letter…	spears is from divorce to kevin federline
0	stated and actress britney spears has filled papers roberts los angeles divorce superior court to divorce her husband kevin federline for spokeswoman singer the court kathy in for that the papers cited irreconcilable differences as the reason a that county and have according to the courts been legally separated as of monday november the same day the spears appeared on late night with david letter…	spears is to kevin from divorce federline
0	singer and actress britney spears has filled papers in los angeles county superior court to divorce her husband kevin federline a spokeswoman for the court kathy roberts stated that the papers cited irreconcilable differences as the reason for the divorce and have according to the courts been legally separated as of monday november the same day that spears appeared on late night with david letter…	spears is to divorce from kevin federline
0	singer and actress britney spears has filled papers in los angeles county superior court to divorce her husband kevin federline a spokeswoman for the court kathy roberts stated that the papers cited irreconcilable differences as the reason for the divorce and have according to the courts been legally separated as of monday november the same day that spears appeared on late night with david letter…	spears is to divorce from kevin federline
0	singer and actress britney spears has filled papers in los angeles county superior court to divorce her husband kevin federline a spokeswoman for the court kathy roberts stated that the papers cited irreconcilable differences as the reason for the divorce and have according to the courts been legally separated as of monday november the same day that spears appeared on late night with david letter…	spears is to divorce from kevin federline
0	singer and actress britney spears has filled papers in los angeles county superior court to divorce her husband kevin federline a spokeswoman for the court kathy roberts stated that the papers cited irreconcilable differences as the reason for the divorce and have according to the courts been legally separated as of monday november the same day that spears appeared on late night with david letter…	spears is to divorce from kevin federline
0	singer and actress britney spears has filled papers in los angeles county superior court to divorce her husband kevin federline a spokeswoman for the court kathy roberts stated that the papers cited irreconcilable differences as the reason for the divorce and have according to the courts been legally separated as of monday november the same day that spears appeared on late night with david letter…	spears is to divorce from kevin federline
0	singer and actress britney spears has filled papers in los angeles county superior court to divorce her husband kevin federline a spokeswoman for the court kathy roberts stated that the papers cited irreconcilable differences as the reason for the divorce and have according to the courts been legally separated as of monday november the same day that spears appeared on late night with david letter…	spears is to divorce from kevin federline
0	singer and actress britney spears has filled papers in los angeles county superior court to divorce her husband kevin federline a spokeswoman for the court kathy roberts stated that the papers cited irreconcilable differences as the reason for the divorce and have according to the courts been legally separated as of monday november the same day that spears appeared on late night with david letter…	spears is to divorce from kevin federline
0	singer and actress britney spears has filled papers in los angeles county superior court to divorce her husband kevin federline a spokeswoman for the court kathy roberts stated that the papers cited irreconcilable differences as the reason for the divorce and have according to the courts been legally separated as of monday november the same day that spears appeared on late night with david letter…	spears is to divorce from kevin federline
0	singer and actress britney spears has filled papers in los angeles county superior court to divorce her husband kevin federline a spokeswoman for the court kathy roberts stated that the papers cited irreconcilable differences as the reason for the divorce and have according to the courts been legally separated as of monday november the same day that spears appeared on late night with david letter…	spears is to divorce from kevin federline
0	singer and actress britney spears has filled papers in los angeles county superior court to divorce her husband kevin federline a spokeswoman for the court kathy roberts stated that the papers cited irreconcilable differences as the reason for the divorce and have according to the courts been legally separated as of monday november the same day that spears appeared on late night with david letter…	spears is to divorce from kevin federline
0	singer and actress britney spears has filled papers in los angeles county superior court to divorce her husband kevin federline a spokeswoman for the court kathy roberts stated that the papers cited irreconcilable differences as the reason for the divorce and have according to the courts been legally separated as of monday november the same day that spears appeared on late night with david letter…	spears is to divorce from kevin federline
0	singer and actress britney spears has filled papers in los angeles county superior court to divorce her husband kevin federline a spokeswoman for the court kathy roberts stated that the papers cited irreconcilable differences as the reason for the divorce and have according to the courts been legally separated as of monday november the same day that spears appeared on late night with david letter…	spears is to divorce from kevin federline
0	singer and actress britney spears has filled papers in los angeles county superior court to divorce her husband kevin federline a spokeswoman for the court kathy roberts stated that the papers cited irreconcilable differences as the reason for the divorce and have according to the courts been legally separated as of monday november the same day that spears appeared on late night with david letter…	spears is to divorce from kevin federline
0	singer and actress britney spears has filled papers in los angeles county superior court to divorce her husband kevin federline a spokeswoman for the court kathy roberts stated that the papers cited irreconcilable differences as the reason for the divorce and have according to the courts been legally separated as of monday november the same day that spears appeared on late night with david letter…	spears is to divorce from kevin federline
0	singer and actress britney spears has filled papers in los angeles county superior court to divorce her husband kevin federline a spokeswoman for the court kathy roberts stated that the papers cited irreconcilable differences as the reason for the divorce and have according to the courts been legally separated as of monday november the same day that spears appeared on late night with david letter…	spears is to divorce from kevin federline
0	singer and actress britney spears has filled papers in los angeles county superior court to divorce her husband kevin federline a spokeswoman for the court kathy roberts stated that the papers cited irreconcilable differences as the reason for the divorce and have according to the courts been legally separated as of monday november the same day that spears appeared on late night with david letter…	spears is to divorce from kevin federline
0	singer and actress britney spears has filled papers in los angeles county superior court to divorce her husband kevin federline a spokeswoman for the court kathy roberts stated that the papers cited irreconcilable differences as the reason for the divorce and have according to the courts been legally separated as of monday november the same day that spears appeared on late night with david letter…	spears is to divorce from kevin federline
0	singer and actress britney spears has filled papers in los angeles county superior court to divorce her husband kevin federline a spokeswoman for the court kathy roberts stated that the papers cited irreconcilable differences as the reason for the divorce and have according to the courts been legally separated as of monday november the same day that spears appeared on late night with david letter…	spears is to divorce from kevin federline
0	singer and actress britney spears has filled papers in los angeles county superior court to divorce her husband kevin federline a spokeswoman for the court kathy roberts stated that the papers cited irreconcilable differences as the reason for the divorce and have according to the courts been legally separated as of monday november the same day that spears appeared on late night with david letter…	spears is to divorce from kevin federline
0	singer and actress britney spears has filled papers in los angeles county superior court to divorce her husband kevin federline a spokeswoman for the court kathy roberts stated that the papers cited irreconcilable differences as the reason for the divorce and have according to the courts been legally separated as of monday november the same day that spears appeared on late night with david letter…	spears is to divorce from kevin federline
0	singer and actress britney spears has filled papers in los angeles county superior court to divorce her husband kevin federline a spokeswoman for the court kathy roberts stated that the papers cited irreconcilable differences as the reason for the divorce and have according to the courts been legally separated as of monday november the same day that spears appeared on late night with david letter…	spears is to divorce from kevin federline
0	singer and actress britney spears has filled papers in los angeles county superior court to divorce her husband kevin federline a spokeswoman for the court kathy roberts stated that the papers cited irreconcilable differences as the reason for the divorce and have according to the courts been legally separated as of monday november the same day that spears appeared on late night with david letter…	spears is to divorce from kevin federline
0	singer and actress britney spears has filled papers in los angeles county superior court to divorce her husband kevin federline a spokeswoman for the court kathy roberts stated that the papers cited irreconcilable differences as the reason for the divorce and have according to the courts been legally separated as of monday november the same day that spears appeared on late night with david letter…	spears is to divorce from kevin federline
0	Following the successful bid to bring the 2010 Ryder Cup to Wales, the Wales Tourist Board has wasted little time in commissioning work to ensure that the benefits accruing from the event are felt throughout the country.	Wales to host 2010 Ryder Cup.
0	following the successful bid to bring the wales cup to ryder the wales tourist work has wasted time little in commissioning board to ensure that the benefits accruing from the event are felt throughout the country	to wales host ryder cup
0	bid the successful following board bring the ryder accruing to wales the wales tourist to has wasted little time in commissioning work to ensure that the benefits cup from the event are felt throughout the country	wales cup host ryder to
0	following the successful bid to bring in ryder cup to wales the wales are board has wasted little time the commissioning work to ensure that the felt accruing from the event tourist benefits throughout the country	wales to host cup ryder
0	following the successful bid to bring felt ryder cup time wales the wales throughout board has wasted little to in commissioning work to ensure that the benefits accruing from the event are the tourist the country	wales host to ryder cup
0	following the successful bid to bring work ryder cup to wales the wales tourist board has wasted little the in commissioning the to ensure that the benefits accruing from the event are felt throughout time country	to wales host ryder cup
0	following the successful to to bring the ryder cup to wales the ensure the board has wasted little time in commissioning work bid wales that tourist benefits accruing from the event are felt throughout the country	wales to ryder host cup
0	the the successful bid to board the ryder cup to wales the throughout tourist bring has wasted little time in commissioning work to ensure that the benefits accruing from following event are felt wales the country	wales host to ryder cup
0	following the successful bid wales bring the ryder cup to wales the to tourist board has wasted little ensure in commissioning work to time that the benefits the from the event are felt throughout accruing country	wales to ryder host cup
0	following the successful bid to bring the ryder cup to wales the wales tourist the has wasted little time in commissioning are event ensure that the benefits accruing from the to work felt throughout board country	wales to ryder host cup
0	following the successful bid to bring the ryder cup to wales the wales tourist board has wasted little time in commissioning work to ensure that the benefits accruing from the event are felt throughout the country	wales to host ryder cup
0	following the successful bid to bring the ryder cup to wales the wales tourist board has wasted little time in commissioning work to ensure that the benefits accruing from the event are felt throughout the country	wales to host ryder cup
0	following the successful bid to bring the ryder cup to wales the wales tourist board has wasted little time in commissioning work to ensure that the benefits accruing from the event are felt throughout the country	wales to host ryder cup
0	following the successful bid to bring the ryder cup to wales the wales tourist board has wasted little time in commissioning work to ensure that the benefits accruing from the event are felt throughout the country	wales to host ryder cup
0	following the successful bid to bring the ryder cup to wales the wales tourist board has wasted little time in commissioning work to ensure that the benefits accruing from the event are felt throughout the country	wales to host ryder cup
0	following the successful bid to bring the ryder cup to wales the wales tourist board has wasted little time in commissioning work to ensure that the benefits accruing from the event are felt throughout the country	wales to host ryder cup
0	following the successful bid to bring the ryder cup to wales the wales tourist board has wasted little time in commissioning work to ensure that the benefits accruing from the event are felt throughout the country	wales to host ryder cup
0	following the successful bid to bring the ryder cup to wales the wales tourist board has wasted little time in commissioning work to ensure that the benefits accruing from the event are felt throughout the country	wales to host ryder cup
0	following the successful bid to bring the ryder cup to wales the wales tourist board has wasted little time in commissioning work to ensure that the benefits accruing from the event are felt throughout the country	wales to host ryder cup
0	following the successful bid to bring the ryder cup to wales the wales tourist board has wasted little time in commissioning work to ensure that the benefits accruing from the event are felt throughout the country	wales to host ryder cup
0	following the successful bid to bring the ryder cup to wales the wales tourist board has wasted little time in commissioning work to ensure that the benefits accruing from the event are felt throughout the country	wales to host ryder cup
0	following the successful bid to bring the ryder cup to wales the wales tourist board has wasted little time in commissioning work to ensure that the benefits accruing from the event are felt throughout the country	wales to host ryder cup
0	following the successful bid to bring the ryder cup to wales the wales tourist board has wasted little time in commissioning work to ensure that the benefits accruing from the event are felt throughout the country	wales to host ryder cup
0	following the successful bid to bring the ryder cup to wales the wales tourist board has wasted little time in commissioning work to ensure that the benefits accruing from the event are felt throughout the country	wales to host ryder cup
0	following the successful bid to bring the ryder cup to wales the wales tourist board has wasted little time in commissioning work to ensure that the benefits accruing from the event are felt throughout the country	wales to host ryder cup
0	following the successful bid to bring the ryder cup to wales the wales tourist board has wasted little time in commissioning work to ensure that the benefits accruing from the event are felt throughout the country	wales to host ryder cup
0	following the successful bid to bring the ryder cup to wales the wales tourist board has wasted little time in commissioning work to ensure that the benefits accruing from the event are felt throughout the country	wales to host ryder cup
0	following the successful bid to bring the ryder cup to wales the wales tourist board has wasted little time in commissioning work to ensure that the benefits accruing from the event are felt throughout the country	wales to host ryder cup
0	following the successful bid to bring the ryder cup to wales the wales tourist board has wasted little time in commissioning work to ensure that the benefits accruing from the event are felt throughout the country	wales to host ryder cup
0	following the successful bid to bring the ryder cup to wales the wales tourist board has wasted little time in commissioning work to ensure that the benefits accruing from the event are felt throughout the country	wales to host ryder cup
0	following the successful bid to bring the ryder cup to wales the wales tourist board has wasted little time in commissioning work to ensure that the benefits accruing from the event are felt throughout the country	wales to host ryder cup
0	following the successful bid to bring the ryder cup to wales the wales tourist board has wasted little time in commissioning work to ensure that the benefits accruing from the event are felt throughout the country	wales to host ryder cup
0	following the successful bid to bring the ryder cup to wales the wales tourist board has wasted little time in commissioning work to ensure that the benefits accruing from the event are felt throughout the country	wales to host ryder cup
0	Steve Jobs was attacked by Sculley and other Apple executives for not delivering enough hot new products and resigned from the company a few weeks later.	Steve Jobs worked for Apple.
0	steve jobs was attacked by sculley and other apple executives later not delivering enough hot new a and resigned from the company products few weeks for	steve apple worked for jobs
0	steve jobs was attacked delivering sculley and other apple hot for not by enough executives new products and resigned from the company a few weeks later	steve worked jobs for apple
0	a jobs was attacked by sculley and other apple executives for not delivering enough hot new products and later from the company steve few weeks resigned	jobs steve worked for apple
0	steve jobs was attacked by the and other apple executives for not few enough hot new products and resigned from sculley company a delivering weeks later	steve apple worked for jobs
0	steve apple was attacked by sculley and other jobs executives new not delivering enough hot for products and resigned from the company a few weeks later	apple jobs worked for steve
0	steve jobs was attacked by sculley for other apple executives company not delivering enough hot new products and resigned from the and a few weeks later	for jobs worked steve apple
0	steve jobs company attacked by sculley and other apple executives for not delivering enough hot new products and resigned from the weeks a few was later	jobs steve worked for apple
0	steve jobs was attacked by sculley and not apple executives for other delivering enough hot few products and resigned from the company a new weeks later	apple jobs worked for steve
0	steve attacked was jobs by sculley and other delivering executives for not apple enough hot new products and resigned from the company a few weeks later	steve jobs for worked apple
0	steve jobs was attacked by sculley and other apple executives for not delivering enough hot new products and resigned from the company a few weeks later	steve jobs worked for apple
0	steve jobs was attacked by sculley and other apple executives for not delivering enough hot new products and resigned from the company a few weeks later	steve jobs worked for apple
0	steve jobs was attacked by sculley and other apple executives for not delivering enough hot new products and resigned from the company a few weeks later	steve jobs worked for apple
0	steve jobs was attacked by sculley and other apple executives for not delivering enough hot new products and resigned from the company a few weeks later	steve jobs worked for apple
0	steve jobs was attacked by sculley and other apple executives for not delivering enough hot new products and resigned from the company a few weeks later	steve jobs worked for apple
0	steve jobs was attacked by sculley and other apple executives for not delivering enough hot new products and resigned from the company a few weeks later	steve jobs worked for apple
0	steve jobs was attacked by sculley and other apple executives for not delivering enough hot new products and resigned from the company a few weeks later	steve jobs worked for apple
0	steve jobs was attacked by sculley and other apple executives for not delivering enough hot new products and resigned from the company a few weeks later	steve jobs worked for apple
0	steve jobs was attacked by sculley and other apple executives for not delivering enough hot new products and resigned from the company a few weeks later	steve jobs worked for apple
0	steve jobs was attacked by sculley and other apple executives for not delivering enough hot new products and resigned from the company a few weeks later	steve jobs worked for apple
0	steve jobs was attacked by sculley and other apple executives for not delivering enough hot new products and resigned from the company a few weeks later	steve jobs worked for apple
0	steve jobs was attacked by sculley and other apple executives for not delivering enough hot new products and resigned from the company a few weeks later	steve jobs worked for apple
0	steve jobs was attacked by sculley and other apple executives for not delivering enough hot new products and resigned from the company a few weeks later	steve jobs worked for apple
0	steve jobs was attacked by sculley and other apple executives for not delivering enough hot new products and resigned from the company a few weeks later	steve jobs worked for apple
0	steve jobs was attacked by sculley and other apple executives for not delivering enough hot new products and resigned from the company a few weeks later	steve jobs worked for apple
0	steve jobs was attacked by sculley and other apple executives for not delivering enough hot new products and resigned from the company a few weeks later	steve jobs worked for apple
0	steve jobs was attacked by sculley and other apple executives for not delivering enough hot new products and resigned from the company a few weeks later	steve jobs worked for apple
0	steve jobs was attacked by sculley and other apple executives for not delivering enough hot new products and resigned from the company a few weeks later	steve jobs worked for apple
0	steve jobs was attacked by sculley and other apple executives for not delivering enough hot new products and resigned from the company a few weeks later	steve jobs worked for apple
0	steve jobs was attacked by sculley and other apple executives for not delivering enough hot new products and resigned from the company a few weeks later	steve jobs worked for apple
0	steve jobs was attacked by sculley and other apple executives for not delivering enough hot new products and resigned from the company a few weeks later	steve jobs worked for apple
0	steve jobs was attacked by sculley and other apple executives for not delivering enough hot new products and resigned from the company a few weeks later	steve jobs worked for apple
0	steve jobs was attacked by sculley and other apple executives for not delivering enough hot new products and resigned from the company a few weeks later	steve jobs worked for apple
0	Traditionally, the Brahui of the Raisani tribe are in charge of the law and order situation through the Pass area. This tribe is still living in present day Balochistan in Pakistan.	The Raisani tribe resides in Pakistan.
0	traditionally the the of brahui raisani tribe are in present of the law and order situation through the pass area this tribe is still living balochistan charge day in in pakistan	resides raisani tribe the in pakistan
0	traditionally the brahui balochistan the raisani tribe are in the of the law and order situation through charge pass this area tribe is still living in present day of in pakistan	tribe raisani the resides in pakistan
0	traditionally balochistan brahui of the raisani tribe are in charge of the law and order situation through pakistan pass area this present is still living in tribe day the in the	raisani the tribe resides in pakistan
0	traditionally the brahui this the raisani tribe are situation charge of the law and order in through the pass area of tribe is still living in present day pakistan in balochistan	the resides tribe raisani in pakistan
0	traditionally the brahui of the raisani law are in charge of the tribe and order situation in the pass area this tribe through still living in present day balochistan is pakistan	resides raisani tribe the in pakistan
0	traditionally the brahui of the present tribe are in situation of is law and order charge through the pass area this tribe the still living in raisani day balochistan in pakistan	the raisani pakistan resides in tribe
0	traditionally the brahui of present raisani tribe pass in and of the law charge order situation through the are area this tribe is still living in the day balochistan in pakistan	the raisani pakistan resides in tribe
0	the traditionally brahui of the raisani charge is in tribe of the law and order situation through the pass area this tribe are still living in present day balochistan in pakistan	the in tribe resides raisani pakistan
0	through the brahui of the raisani tribe are in charge of the law still order situation traditionally the pass area this living is and tribe in present day balochistan in pakistan	the resides tribe raisani in pakistan
0	traditionally the brahui of the raisani tribe are in charge of the law and order situation through the pass area this tribe is still living in present day balochistan in pakistan	the raisani tribe resides in pakistan
0	traditionally the brahui of the raisani tribe are in charge of the law and order situation through the pass area this tribe is still living in present day balochistan in pakistan	the raisani tribe resides in pakistan
0	traditionally the brahui of the raisani tribe are in charge of the law and order situation through the pass area this tribe is still living in present day balochistan in pakistan	the raisani tribe resides in pakistan
0	traditionally the brahui of the raisani tribe are in charge of the law and order situation through the pass area this tribe is still living in present day balochistan in pakistan	the raisani tribe resides in pakistan
0	traditionally the brahui of the raisani tribe are in charge of the law and order situation through the pass area this tribe is still living in present day balochistan in pakistan	the raisani tribe resides in pakistan
0	traditionally the brahui of the raisani tribe are in charge of the law and order situation through the pass area this tribe is still living in present day balochistan in pakistan	the raisani tribe resides in pakistan
0	traditionally the brahui of the raisani tribe are in charge of the law and order situation through the pass area this tribe is still living in present day balochistan in pakistan	the raisani tribe resides in pakistan
0	traditionally the brahui of the raisani tribe are in charge of the law and order situation through the pass area this tribe is still living in present day balochistan in pakistan	the raisani tribe resides in pakistan
0	traditionally the brahui of the raisani tribe are in charge of the law and order situation through the pass area this tribe is still living in present day balochistan in pakistan	the raisani tribe resides in pakistan
0	traditionally the brahui of the raisani tribe are in charge of the law and order situation through the pass area this tribe is still living in present day balochistan in pakistan	the raisani tribe resides in pakistan
0	traditionally the brahui of the raisani tribe are in charge of the law and order situation through the pass area this tribe is still living in present day balochistan in pakistan	the raisani tribe resides in pakistan
0	traditionally the brahui of the raisani tribe are in charge of the law and order situation through the pass area this tribe is still living in present day balochistan in pakistan	the raisani tribe resides in pakistan
0	traditionally the brahui of the raisani tribe are in charge of the law and order situation through the pass area this tribe is still living in present day balochistan in pakistan	the raisani tribe resides in pakistan
0	traditionally the brahui of the raisani tribe are in charge of the law and order situation through the pass area this tribe is still living in present day balochistan in pakistan	the raisani tribe resides in pakistan
0	traditionally the brahui of the raisani tribe are in charge of the law and order situation through the pass area this tribe is still living in present day balochistan in pakistan	the raisani tribe resides in pakistan
0	traditionally the brahui of the raisani tribe are in charge of the law and order situation through the pass area this tribe is still living in present day balochistan in pakistan	the raisani tribe resides in pakistan
0	traditionally the brahui of the raisani tribe are in charge of the law and order situation through the pass area this tribe is still living in present day balochistan in pakistan	the raisani tribe resides in pakistan
0	traditionally the brahui of the raisani tribe are in charge of the law and order situation through the pass area this tribe is still living in present day balochistan in pakistan	the raisani tribe resides in pakistan
0	traditionally the brahui of the raisani tribe are in charge of the law and order situation through the pass area this tribe is still living in present day balochistan in pakistan	the raisani tribe resides in pakistan
0	traditionally the brahui of the raisani tribe are in charge of the law and order situation through the pass area this tribe is still living in present day balochistan in pakistan	the raisani tribe resides in pakistan
0	traditionally the brahui of the raisani tribe are in charge of the law and order situation through the pass area this tribe is still living in present day balochistan in pakistan	the raisani tribe resides in pakistan
0	traditionally the brahui of the raisani tribe are in charge of the law and order situation through the pass area this tribe is still living in present day balochistan in pakistan	the raisani tribe resides in pakistan
0	traditionally the brahui of the raisani tribe are in charge of the law and order situation through the pass area this tribe is still living in present day balochistan in pakistan	the raisani tribe resides in pakistan
0	The international humanitarian aid organization, Doctors Without Borders/Medecins Sans Frontieres (MSF), continues to treat victims of violence in all locations where it is present in Darfur.	Doctors Without Borders is an international aid organization.
0	the international humanitarian aid organization doctors without borders medecins sans in msf is to treat victims of violence frontieres all locations where it continues present in darfur	doctors without borders organization an international aid is
0	the international frontieres aid of doctors without borders medecins sans humanitarian msf continues to treat victims organization violence in all locations where it is present in darfur	doctors without borders is international an aid organization
0	the international humanitarian aid organization doctors without borders all sans frontieres msf treat to continues victims of violence in medecins locations where it is present in darfur	is without borders doctors an international aid organization
0	the international humanitarian aid organization doctors without borders medecins sans frontieres msf continues present treat victims of violence in all locations where it in to is darfur	doctors without borders organization an international aid is
0	the international humanitarian aid organization doctors without borders darfur sans frontieres msf continues to treat victims of violence in all locations where it present is in medecins	doctors international borders is an without aid organization
0	the international humanitarian aid borders doctors without organization medecins sans frontieres msf continues to treat victims of darfur in all locations where it is present in violence	borders without doctors is an international aid organization
0	the international humanitarian aid of doctors without borders medecins sans frontieres msf continues to treat victims organization violence all in locations where it is present in darfur	doctors an borders is without international aid organization
0	international the humanitarian aid organization doctors without borders medecins sans frontieres msf continues to treat victims of violence in present locations where it is all in darfur	doctors international borders is an without aid organization
0	the international it aid organization doctors is borders medecins sans frontieres msf continues to treat victims of violence in all locations where humanitarian without present in darfur	doctors without borders an is international aid organization
0	the international humanitarian aid organization doctors without borders medecins sans frontieres msf continues to treat victims of violence in all locations where it is present in darfur	doctors without borders is an international aid organization
0	the international humanitarian aid organization doctors without borders medecins sans frontieres msf continues to treat victims of violence in all locations where it is present in darfur	doctors without borders is an international aid organization
0	the international humanitarian aid organization doctors without borders medecins sans frontieres msf continues to treat victims of violence in all locations where it is present in darfur	doctors without borders is an international aid organization
0	the international humanitarian aid organization doctors without borders medecins sans frontieres msf continues to treat victims of violence in all locations where it is present in darfur	doctors without borders is an international aid organization
0	the international humanitarian aid organization doctors without borders medecins sans frontieres msf continues to treat victims of violence in all locations where it is present in darfur	doctors without borders is an international aid organization
0	the international humanitarian aid organization doctors without borders medecins sans frontieres msf continues to treat victims of violence in all locations where it is present in darfur	doctors without borders is an international aid organization
0	the international humanitarian aid organization doctors without borders medecins sans frontieres msf continues to treat victims of violence in all locations where it is present in darfur	doctors without borders is an international aid organization
0	the international humanitarian aid organization doctors without borders medecins sans frontieres msf continues to treat victims of violence in all locations where it is present in darfur	doctors without borders is an international aid organization
0	the international humanitarian aid organization doctors without borders medecins sans frontieres msf continues to treat victims of violence in all locations where it is present in darfur	doctors without borders is an international aid organization
0	the international humanitarian aid organization doctors without borders medecins sans frontieres msf continues to treat victims of violence in all locations where it is present in darfur	doctors without borders is an international aid organization
0	the international humanitarian aid organization doctors without borders medecins sans frontieres msf continues to treat victims of violence in all locations where it is present in darfur	doctors without borders is an international aid organization
0	the international humanitarian aid organization doctors without borders medecins sans frontieres msf continues to treat victims of violence in all locations where it is present in darfur	doctors without borders is an international aid organization
0	the international humanitarian aid organization doctors without borders medecins sans frontieres msf continues to treat victims of violence in all locations where it is present in darfur	doctors without borders is an international aid organization
0	the international humanitarian aid organization doctors without borders medecins sans frontieres msf continues to treat victims of violence in all locations where it is present in darfur	doctors without borders is an international aid organization
0	the international humanitarian aid organization doctors without borders medecins sans frontieres msf continues to treat victims of violence in all locations where it is present in darfur	doctors without borders is an international aid organization
0	the international humanitarian aid organization doctors without borders medecins sans frontieres msf continues to treat victims of violence in all locations where it is present in darfur	doctors without borders is an international aid organization
0	the international humanitarian aid organization doctors without borders medecins sans frontieres msf continues to treat victims of violence in all locations where it is present in darfur	doctors without borders is an international aid organization
0	the international humanitarian aid organization doctors without borders medecins sans frontieres msf continues to treat victims of violence in all locations where it is present in darfur	doctors without borders is an international aid organization
0	the international humanitarian aid organization doctors without borders medecins sans frontieres msf continues to treat victims of violence in all locations where it is present in darfur	doctors without borders is an international aid organization
0	the international humanitarian aid organization doctors without borders medecins sans frontieres msf continues to treat victims of violence in all locations where it is present in darfur	doctors without borders is an international aid organization
0	the international humanitarian aid organization doctors without borders medecins sans frontieres msf continues to treat victims of violence in all locations where it is present in darfur	doctors without borders is an international aid organization
0	the international humanitarian aid organization doctors without borders medecins sans frontieres msf continues to treat victims of violence in all locations where it is present in darfur	doctors without borders is an international aid organization
0	the international humanitarian aid organization doctors without borders medecins sans frontieres msf continues to treat victims of violence in all locations where it is present in darfur	doctors without borders is an international aid organization
1	In a bowl, whisk together the eggs and sugar until completely blended and frothy.	In a bowl, whisk together the egg, sugar and vanilla until light in color.
1	in blended bowl whisk together the eggs and sugar until completely a and frothy	in a bowl whisk vanilla the egg sugar and together until light in color
1	in a bowl whisk together the and eggs sugar until completely blended and frothy	in a bowl in together the egg sugar and vanilla until light whisk color
1	in a and whisk together the eggs bowl sugar until completely blended and frothy	in vanilla bowl whisk together the egg sugar and a until light in color
1	in completely bowl whisk together the eggs and sugar until a blended and frothy	in a bowl whisk together egg the sugar and vanilla until light in color
1	in a bowl whisk together the eggs frothy sugar until completely blended and and	bowl a in whisk together the egg sugar and vanilla until light in color
1	in a bowl whisk until the eggs and sugar together completely blended and frothy	in until bowl whisk together the egg sugar and vanilla a light in color
1	in a bowl whisk together the eggs and sugar frothy completely blended and until	in a bowl the together whisk egg sugar and vanilla until light in color
1	in a bowl whisk and the eggs together sugar until completely blended and frothy	in a sugar whisk together the egg bowl and vanilla until light in color
1	in a bowl whisk together frothy eggs and sugar until completely blended and the	in a bowl together whisk the egg sugar and vanilla until light in color
1	in a bowl whisk together the eggs and sugar until completely blended and frothy	in a bowl whisk together the egg sugar and vanilla until light in color
1	in a bowl whisk together the eggs and sugar until completely blended and frothy	in a bowl whisk together the egg sugar and vanilla until light in color
1	in a bowl whisk together the eggs and sugar until completely blended and frothy	in a bowl whisk together the egg sugar and vanilla until light in color
1	in a bowl whisk together the eggs and sugar until completely blended and frothy	in a bowl whisk together the egg sugar and vanilla until light in color
1	in a bowl whisk together the eggs and sugar until completely blended and frothy	in a bowl whisk together the egg sugar and vanilla until light in color
1	in a bowl whisk together the eggs and sugar until completely blended and frothy	in a bowl whisk together the egg sugar and vanilla until light in color
1	in a bowl whisk together the eggs and sugar until completely blended and frothy	in a bowl whisk together the egg sugar and vanilla until light in color
1	in a bowl whisk together the eggs and sugar until completely blended and frothy	in a bowl whisk together the egg sugar and vanilla until light in color
1	in a bowl whisk together the eggs and sugar until completely blended and frothy	in a bowl whisk together the egg sugar and vanilla until light in color
1	in a bowl whisk together the eggs and sugar until completely blended and frothy	in a bowl whisk together the egg sugar and vanilla until light in color
1	in a bowl whisk together the eggs and sugar until completely blended and frothy	in a bowl whisk together the egg sugar and vanilla until light in color
1	in a bowl whisk together the eggs and sugar until completely blended and frothy	in a bowl whisk together the egg sugar and vanilla until light in color
1	in a bowl whisk together the eggs and sugar until completely blended and frothy	in a bowl whisk together the egg sugar and vanilla until light in color
1	in a bowl whisk together the eggs and sugar until completely blended and frothy	in a bowl whisk together the egg sugar and vanilla until light in color
1	in a bowl whisk together the eggs and sugar until completely blended and frothy	in a bowl whisk together the egg sugar and vanilla until light in color
1	in a bowl whisk together the eggs and sugar until completely blended and frothy	in a bowl whisk together the egg sugar and vanilla until light in color
1	in a bowl whisk together the eggs and sugar until completely blended and frothy	in a bowl whisk together the egg sugar and vanilla until light in color
1	in a bowl whisk together the eggs and sugar until completely blended and frothy	in a bowl whisk together the egg sugar and vanilla until light in color
1	in a bowl whisk together the eggs and sugar until completely blended and frothy	in a bowl whisk together the egg sugar and vanilla until light in color
1	in a bowl whisk together the eggs and sugar until completely blended and frothy	in a bowl whisk together the egg sugar and vanilla until light in color
1	in a bowl whisk together the eggs and sugar until completely blended and frothy	in a bowl whisk together the egg sugar and vanilla until light in color
1	in a bowl whisk together the eggs and sugar until completely blended and frothy	in a bowl whisk together the egg sugar and vanilla until light in color
1	in a bowl whisk together the eggs and sugar until completely blended and frothy	in a bowl whisk together the egg sugar and vanilla until light in color
1	In Nigeria, by far the most populous country in sub-Saharan Africa, over 2.7 million people are infected with HIV.	2.7 percent of the people infected with HIV live in Africa.
1	in nigeria by far the most populous country africa sub saharan in over million people are infected with hiv	percent of the people infected with africa live in hiv
1	in nigeria are far the most populous country in sub saharan africa over million people by infected with hiv	percent of the people with infected hiv live in africa
1	in nigeria by far the most populous country in sub saharan africa over million people infected are with hiv	percent people the of infected with hiv live in africa
1	in people by far the most populous country in sub saharan africa over million nigeria are infected with hiv	percent of the people infected live hiv with in africa
1	in nigeria by far the most hiv country in sub saharan africa over million people are infected with populous	percent of the people africa with hiv live in infected
1	in nigeria by far saharan most populous country in sub the africa over million people are infected with hiv	percent of the people infected with africa live in hiv
1	in nigeria by over the most populous country in sub saharan africa far million people are infected with hiv	percent of the people infected in hiv live with africa
1	in nigeria by far saharan most populous country in sub the africa over million people are infected with hiv	percent of the in infected with hiv live people africa
1	in nigeria by far the most populous country in sub people africa over million saharan are infected with hiv	percent of hiv people infected with the live in africa
1	in nigeria by far the most populous country in sub saharan africa over million people are infected with hiv	percent of the people infected with hiv live in africa
1	in nigeria by far the most populous country in sub saharan africa over million people are infected with hiv	percent of the people infected with hiv live in africa
1	in nigeria by far the most populous country in sub saharan africa over million people are infected with hiv	percent of the people infected with hiv live in africa
1	in nigeria by far the most populous country in sub saharan africa over million people are infected with hiv	percent of the people infected with hiv live in africa
1	in nigeria by far the most populous country in sub saharan africa over million people are infected with hiv	percent of the people infected with hiv live in africa
1	in nigeria by far the most populous country in sub saharan africa over million people are infected with hiv	percent of the people infected with hiv live in africa
1	in nigeria by far the most populous country in sub saharan africa over million people are infected with hiv	percent of the people infected with hiv live in africa
1	in nigeria by far the most populous country in sub saharan africa over million people are infected with hiv	percent of the people infected with hiv live in africa
1	in nigeria by far the most populous country in sub saharan africa over million people are infected with hiv	percent of the people infected with hiv live in africa
1	in nigeria by far the most populous country in sub saharan africa over million people are infected with hiv	percent of the people infected with hiv live in africa
1	in nigeria by far the most populous country in sub saharan africa over million people are infected with hiv	percent of the people infected with hiv live in africa
1	in nigeria by far the most populous country in sub saharan africa over million people are infected with hiv	percent of the people infected with hiv live in africa
1	in nigeria by far the most populous country in sub saharan africa over million people are infected with hiv	percent of the people infected with hiv live in africa
1	in nigeria by far the most populous country in sub saharan africa over million people are infected with hiv	percent of the people infected with hiv live in africa
1	in nigeria by far the most populous country in sub saharan africa over million people are infected with hiv	percent of the people infected with hiv live in africa
1	in nigeria by far the most populous country in sub saharan africa over million people are infected with hiv	percent of the people infected with hiv live in africa
1	in nigeria by far the most populous country in sub saharan africa over million people are infected with hiv	percent of the people infected with hiv live in africa
1	in nigeria by far the most populous country in sub saharan africa over million people are infected with hiv	percent of the people infected with hiv live in africa
1	in nigeria by far the most populous country in sub saharan africa over million people are infected with hiv	percent of the people infected with hiv live in africa
1	in nigeria by far the most populous country in sub saharan africa over million people are infected with hiv	percent of the people infected with hiv live in africa
1	in nigeria by far the most populous country in sub saharan africa over million people are infected with hiv	percent of the people infected with hiv live in africa
1	in nigeria by far the most populous country in sub saharan africa over million people are infected with hiv	percent of the people infected with hiv live in africa
1	in nigeria by far the most populous country in sub saharan africa over million people are infected with hiv	percent of the people infected with hiv live in africa
0	A jury is slated to decide for the first time whether Jack Kevorkian, famed as "Dr. Death," has violated Michigan's assisted-suicide ban, while the state continues to grapple with the issue of what to allow when the ill want to end their pain by ending their lives.	Jack Kevorkian is the real name of "Dr. Death".
0	a pain is assisted to decide as the first time whether jack kevorkian famed for dr death has violated michigans slated suicide ban while the state grapple to continues with the issue of what to allow when the ill want to end their jury by ending their lives	jack kevorkian the is real name of dr death
0	a jury is slated what decide for famed first time whether jack kevorkian the as dr death has violated michigans ending suicide ban while the state continues to grapple with the lives of to to allow when the ill want to end their pain by assisted their issue	jack of is the real name kevorkian dr death
0	a jury decide slated to is for the first time whether jack to their as dr death has violated michigans assisted suicide ban while the state continues to grapple with the issue of what kevorkian allow when the ill want to end famed pain by ending their lives	jack kevorkian is the real name of death dr
0	a jury is slated to decide for continues first time whether famed kevorkian jack as dr death issue violated michigans assisted suicide ban while the state the to grapple with the has of what to allow when the ill want to end by pain their ending their lives	jack is kevorkian the real name of dr death
0	a famed is slated to decide for the to time whether jack kevorkian jury as dr death has violated michigans assisted suicide ban while continues state the to grapple with the issue of what to allow when the ill want first their their pain by ending end lives	kevorkian jack is the real name of dr death
0	a jury has slated their decide for the first time whether jack to famed as dr death is violated michigans assisted suicide ban while the state continues to grapple with the issue ill what kevorkian allow when the of want to end to pain by ending their lives	jack kevorkian is the real name death dr of
0	a jury is slated to decide for the first issue whether jack kevorkian famed as their death has violated to assisted suicide the while ban state continues to grapple with the time of what to allow when the ill want michigans end dr pain by ending their lives	jack kevorkian real the is name of dr death
0	a jury is slated to decide for kevorkian first time whether jack the famed as dr death has violated michigans their pain ban while the state suicide to grapple with the issue of what to allow when the ill want to end assisted continues by ending their lives	jack kevorkian is the dr name of real death
0	a jury the slated continues decide for is first time whether jack kevorkian famed as grapple death has violated michigans assisted allow ban while the state to to dr with the issue of what to suicide when the ill want to end their pain by ending their lives	jack kevorkian is the real name dr of death
0	a jury is slated to decide for the first time whether jack kevorkian famed as dr death has violated michigans assisted suicide ban while the state continues to grapple with the issue of what to allow when the ill want to end their pain by ending their lives	jack kevorkian is the real name of dr death
0	a jury is slated to decide for the first time whether jack kevorkian famed as dr death has violated michigans assisted suicide ban while the state continues to grapple with the issue of what to allow when the ill want to end their pain by ending their lives	jack kevorkian is the real name of dr death
0	a jury is slated to decide for the first time whether jack kevorkian famed as dr death has violated michigans assisted suicide ban while the state continues to grapple with the issue of what to allow when the ill want to end their pain by ending their lives	jack kevorkian is the real name of dr death
0	a jury is slated to decide for the first time whether jack kevorkian famed as dr death has violated michigans assisted suicide ban while the state continues to grapple with the issue of what to allow when the ill want to end their pain by ending their lives	jack kevorkian is the real name of dr death
0	a jury is slated to decide for the first time whether jack kevorkian famed as dr death has violated michigans assisted suicide ban while the state continues to grapple with the issue of what to allow when the ill want to end their pain by ending their lives	jack kevorkian is the real name of dr death
0	a jury is slated to decide for the first time whether jack kevorkian famed as dr death has violated michigans assisted suicide ban while the state continues to grapple with the issue of what to allow when the ill want to end their pain by ending their lives	jack kevorkian is the real name of dr death
0	a jury is slated to decide for the first time whether jack kevorkian famed as dr death has violated michigans assisted suicide ban while the state continues to grapple with the issue of what to allow when the ill want to end their pain by ending their lives	jack kevorkian is the real name of dr death
0	a jury is slated to decide for the first time whether jack kevorkian famed as dr death has violated michigans assisted suicide ban while the state continues to grapple with the issue of what to allow when the ill want to end their pain by ending their lives	jack kevorkian is the real name of dr death
0	a jury is slated to decide for the first time whether jack kevorkian famed as dr death has violated michigans assisted suicide ban while the state continues to grapple with the issue of what to allow when the ill want to end their pain by ending their lives	jack kevorkian is the real name of dr death
0	a jury is slated to decide for the first time whether jack kevorkian famed as dr death has violated michigans assisted suicide ban while the state continues to grapple with the issue of what to allow when the ill want to end their pain by ending their lives	jack kevorkian is the real name of dr death
0	a jury is slated to decide for the first time whether jack kevorkian famed as dr death has violated michigans assisted suicide ban while the state continues to grapple with the issue of what to allow when the ill want to end their pain by ending their lives	jack kevorkian is the real name of dr death
0	a jury is slated to decide for the first time whether jack kevorkian famed as dr death has violated michigans assisted suicide ban while the state continues to grapple with the issue of what to allow when the ill want to end their pain by ending their lives	jack kevorkian is the real name of dr death
0	a jury is slated to decide for the first time whether jack kevorkian famed as dr death has violated michigans assisted suicide ban while the state continues to grapple with the issue of what to allow when the ill want to end their pain by ending their lives	jack kevorkian is the real name of dr death
0	a jury is slated to decide for the first time whether jack kevorkian famed as dr death has violated michigans assisted suicide ban while the state continues to grapple with the issue of what to allow when the ill want to end their pain by ending their lives	jack kevorkian is the real name of dr death
0	a jury is slated to decide for the first time whether jack kevorkian famed as dr death has violated michigans assisted suicide ban while the state continues to grapple with the issue of what to allow when the ill want to end their pain by ending their lives	jack kevorkian is the real name of dr death
0	a jury is slated to decide for the first time whether jack kevorkian famed as dr death has violated michigans assisted suicide ban while the state continues to grapple with the issue of what to allow when the ill want to end their pain by ending their lives	jack kevorkian is the real name of dr death
0	a jury is slated to decide for the first time whether jack kevorkian famed as dr death has violated michigans assisted suicide ban while the state continues to grapple with the issue of what to allow when the ill want to end their pain by ending their lives	jack kevorkian is the real name of dr death
0	a jury is slated to decide for the first time whether jack kevorkian famed as dr death has violated michigans assisted suicide ban while the state continues to grapple with the issue of what to allow when the ill want to end their pain by ending their lives	jack kevorkian is the real name of dr death
0	a jury is slated to decide for the first time whether jack kevorkian famed as dr death has violated michigans assisted suicide ban while the state continues to grapple with the issue of what to allow when the ill want to end their pain by ending their lives	jack kevorkian is the real name of dr death
0	a jury is slated to decide for the first time whether jack kevorkian famed as dr death has violated michigans assisted suicide ban while the state continues to grapple with the issue of what to allow when the ill want to end their pain by ending their lives	jack kevorkian is the real name of dr death
0	a jury is slated to decide for the first time whether jack kevorkian famed as dr death has violated michigans assisted suicide ban while the state continues to grapple with the issue of what to allow when the ill want to end their pain by ending their lives	jack kevorkian is the real name of dr death
0	a jury is slated to decide for the first time whether jack kevorkian famed as dr death has violated michigans assisted suicide ban while the state continues to grapple with the issue of what to allow when the ill want to end their pain by ending their lives	jack kevorkian is the real name of dr death
0	a jury is slated to decide for the first time whether jack kevorkian famed as dr death has violated michigans assisted suicide ban while the state continues to grapple with the issue of what to allow when the ill want to end their pain by ending their lives	jack kevorkian is the real name of dr death
0	Take consumer products giant Procter and Gamble. Even with a $1.8 billion Research and Development budget, it still manages 500 active partnerships each year, many of them with small companies.	Procter and Gamble spends $1.8 billion for Research and Development.
0	take consumer products it procter and gamble even manages a billion research and development budget giant still with active partnerships each year many of them with small companies	procter and for spends billion gamble research and development
0	take consumer gamble giant procter and products even and a billion research with development budget it still manages active partnerships each year many of them with small companies	procter and spends gamble billion for research and development
0	take consumer products giant small and gamble even with a research billion and development budget it still manages active partnerships each year many of them with procter companies	procter and gamble research billion for spends and development
0	take consumer products with procter and development even with a billion research and gamble budget it still manages active partnerships each year many of them giant small companies	procter and gamble spends billion and research for development
0	take consumer products giant procter even gamble and with a billion research and development them it still manages active partnerships each year many of budget with small companies	procter and gamble spends billion development research and for
0	take consumer products giant procter each gamble even with a billion research and development budget year still manages active partnerships and it many of them with small companies	procter gamble and spends billion for research and development
0	products consumer take giant procter and gamble even active a billion research and development budget it still manages with partnerships each year many of them with small companies	and procter gamble spends billion for research and development
0	take many products giant procter and gamble even with a billion research it development budget and still manages active partnerships each year consumer of them with small companies	spends and gamble procter billion for research and development
0	take consumer products research procter and gamble even with a billion with and development budget it still manages active partnerships each year many of them giant small companies	procter research gamble spends billion for and and development
0	take consumer products giant procter and gamble even with a billion research and development budget it still manages active partnerships each year many of them with small companies	procter and gamble spends billion for research and development
0	take consumer products giant procter and gamble even with a billion research and development budget it still manages active partnerships each year many of them with small companies	procter and gamble spends billion for research and development
0	take consumer products giant procter and gamble even with a billion research and development budget it still manages active partnerships each year many of them with small companies	procter and gamble spends billion for research and development
0	take consumer products giant procter and gamble even with a billion research and development budget it still manages active partnerships each year many of them with small companies	procter and gamble spends billion for research and development
0	take consumer products giant procter and gamble even with a billion research and development budget it still manages active partnerships each year many of them with small companies	procter and gamble spends billion for research and development
0	take consumer products giant procter and gamble even with a billion research and development budget it still manages active partnerships each year many of them with small companies	procter and gamble spends billion for research and development
0	take consumer products giant procter and gamble even with a billion research and development budget it still manages active partnerships each year many of them with small companies	procter and gamble spends billion for research and development
0	take consumer products giant procter and gamble even with a billion research and development budget it still manages active partnerships each year many of them with small companies	procter and gamble spends billion for research and development
0	take consumer products giant procter and gamble even with a billion research and development budget it still manages active partnerships each year many of them with small companies	procter and gamble spends billion for research and development
0	take consumer products giant procter and gamble even with a billion research and development budget it still manages active partnerships each year many of them with small companies	procter and gamble spends billion for research and development
0	take consumer products giant procter and gamble even with a billion research and development budget it still manages active partnerships each year many of them with small companies	procter and gamble spends billion for research and development
0	take consumer products giant procter and gamble even with a billion research and development budget it still manages active partnerships each year many of them with small companies	procter and gamble spends billion for research and development
0	take consumer products giant procter and gamble even with a billion research and development budget it still manages active partnerships each year many of them with small companies	procter and gamble spends billion for research and development
0	take consumer products giant procter and gamble even with a billion research and development budget it still manages active partnerships each year many of them with small companies	procter and gamble spends billion for research and development
0	take consumer products giant procter and gamble even with a billion research and development budget it still manages active partnerships each year many of them with small companies	procter and gamble spends billion for research and development
0	take consumer products giant procter and gamble even with a billion research and development budget it still manages active partnerships each year many of them with small companies	procter and gamble spends billion for research and development
0	take consumer products giant procter and gamble even with a billion research and development budget it still manages active partnerships each year many of them with small companies	procter and gamble spends billion for research and development
0	take consumer products giant procter and gamble even with a billion research and development budget it still manages active partnerships each year many of them with small companies	procter and gamble spends billion for research and development
0	take consumer products giant procter and gamble even with a billion research and development budget it still manages active partnerships each year many of them with small companies	procter and gamble spends billion for research and development
0	take consumer products giant procter and gamble even with a billion research and development budget it still manages active partnerships each year many of them with small companies	procter and gamble spends billion for research and development
0	take consumer products giant procter and gamble even with a billion research and development budget it still manages active partnerships each year many of them with small companies	procter and gamble spends billion for research and development
0	take consumer products giant procter and gamble even with a billion research and development budget it still manages active partnerships each year many of them with small companies	procter and gamble spends billion for research and development
0	take consumer products giant procter and gamble even with a billion research and development budget it still manages active partnerships each year many of them with small companies	procter and gamble spends billion for research and development
1	Deceased U.S. soldiers and their effects were evacuated to Japan and then shipped home in refrigerated containers for interment in the U.S.	The U.S. military evacuated U.S. citizens.
1	soldiers u s and and their effects were evacuated to japan deceased then shipped home in refrigerated containers for interment in the u s	the u s military evacuated u s citizens
1	deceased u s soldiers containers their effects were evacuated to japan and then shipped home interment refrigerated and for in in the u s	the s u military evacuated u s citizens
1	deceased u s soldiers and their effects shipped evacuated to japan s then were home in refrigerated containers for interment in the u and	the u s evacuated military u s citizens
1	deceased u s soldiers and their effects the evacuated to japan and then shipped home in refrigerated containers for interment in were u s	the s u military evacuated u s citizens
1	deceased u s soldiers and japan effects were evacuated to their and then shipped home in refrigerated containers for interment u the in s	the u military s evacuated u s citizens
1	deceased s u soldiers the their effects were evacuated to japan and then shipped home in refrigerated containers for interment in and u s	the u s military evacuated u citizens s
1	deceased u s soldiers and their effects were evacuated to japan and then in home refrigerated in containers for interment shipped the u s	the s u military evacuated u s citizens
1	deceased u s soldiers and their effects were evacuated refrigerated japan and then shipped home in to containers in interment for the u s	the u military s evacuated u s citizens
1	deceased u s to and their effects were evacuated soldiers japan and then u home in refrigerated containers for interment in the shipped s	the s s military evacuated u u citizens
1	deceased u s soldiers and their effects were evacuated to japan and then shipped home in refrigerated containers for interment in the u s	the u s military evacuated u s citizens
1	deceased u s soldiers and their effects were evacuated to japan and then shipped home in refrigerated containers for interment in the u s	the u s military evacuated u s citizens
1	deceased u s soldiers and their effects were evacuated to japan and then shipped home in refrigerated containers for interment in the u s	the u s military evacuated u s citizens
1	deceased u s soldiers and their effects were evacuated to japan and then shipped home in refrigerated containers for interment in the u s	the u s military evacuated u s citizens
1	deceased u s soldiers and their effects were evacuated to japan and then shipped home in refrigerated containers for interment in the u s	the u s military evacuated u s citizens
1	deceased u s soldiers and their effects were evacuated to japan and then shipped home in refrigerated containers for interment in the u s	the u s military evacuated u s citizens
1	deceased u s soldiers and their effects were evacuated to japan and then shipped home in refrigerated containers for interment in the u s	the u s military evacuated u s citizens
1	deceased u s soldiers and their effects were evacuated to japan and then shipped home in refrigerated containers for interment in the u s	the u s military evacuated u s citizens
1	deceased u s soldiers and their effects were evacuated to japan and then shipped home in refrigerated containers for interment in the u s	the u s military evacuated u s citizens
1	deceased u s soldiers and their effects were evacuated to japan and then shipped home in refrigerated containers for interment in the u s	the u s military evacuated u s citizens
1	deceased u s soldiers and their effects were evacuated to japan and then shipped home in refrigerated containers for interment in the u s	the u s military evacuated u s citizens
1	deceased u s soldiers and their effects were evacuated to japan and then shipped home in refrigerated containers for interment in the u s	the u s military evacuated u s citizens
1	deceased u s soldiers and their effects were evacuated to japan and then shipped home in refrigerated containers for interment in the u s	the u s military evacuated u s citizens
1	deceased u s soldiers and their effects were evacuated to japan and then shipped home in refrigerated containers for interment in the u s	the u s military evacuated u s citizens
1	deceased u s soldiers and their effects were evacuated to japan and then shipped home in refrigerated containers for interment in the u s	the u s military evacuated u s citizens
1	deceased u s soldiers and their effects were evacuated to japan and then shipped home in refrigerated containers for interment in the u s	the u s military evacuated u s citizens
1	deceased u s soldiers and their effects were evacuated to japan and then shipped home in refrigerated containers for interment in the u s	the u s military evacuated u s citizens
1	deceased u s soldiers and their effects were evacuated to japan and then shipped home in refrigerated containers for interment in the u s	the u s military evacuated u s citizens
1	deceased u s soldiers and their effects were evacuated to japan and then shipped home in refrigerated containers for interment in the u s	the u s military evacuated u s citizens
1	deceased u s soldiers and their effects were evacuated to japan and then shipped home in refrigerated containers for interment in the u s	the u s military evacuated u s citizens
1	deceased u s soldiers and their effects were evacuated to japan and then shipped home in refrigerated containers for interment in the u s	the u s military evacuated u s citizens
1	deceased u s soldiers and their effects were evacuated to japan and then shipped home in refrigerated containers for interment in the u s	the u s military evacuated u s citizens
1	deceased u s soldiers and their effects were evacuated to japan and then shipped home in refrigerated containers for interment in the u s	the u s military evacuated u s citizens
1	Mice given a substance found in red wine lived longer despite a fatty diet, a study shows.	Mice fed with red wine lived longer despite a fatty diet.
1	mice given a substance found in red despite lived longer wine a fatty diet a study shows	mice fed wine red with lived longer despite a fatty diet
1	mice a a substance found in red wine lived longer despite given fatty diet a study shows	mice fed with red wine longer lived despite a fatty diet
1	a given a substance found in red wine lived longer despite mice fatty diet a study shows	mice despite with red wine lived longer fed a fatty diet
1	mice given a substance found in red wine despite longer lived a fatty diet a study shows	mice fed with red wine longer lived despite a fatty diet
1	mice given a longer found in red wine lived substance despite a fatty diet a study shows	mice fed with red wine a longer despite lived fatty diet
1	mice given a substance found in lived wine red longer despite a fatty diet a study shows	mice fed with red wine lived longer despite a diet fatty
1	mice a given substance found in red wine lived longer despite a fatty diet a study shows	longer fed with red wine lived mice despite a fatty diet
1	mice given a substance found in red wine lived a despite longer fatty diet a study shows	mice fed wine red with lived longer despite a fatty diet
1	mice given a substance found in red wine lived longer a a fatty diet despite study shows	mice fed with a wine lived longer despite red fatty diet
1	mice given a substance found in red wine lived longer despite a fatty diet a study shows	mice fed with red wine lived longer despite a fatty diet
1	mice given a substance found in red wine lived longer despite a fatty diet a study shows	mice fed with red wine lived longer despite a fatty diet
1	mice given a substance found in red wine lived longer despite a fatty diet a study shows	mice fed with red wine lived longer despite a fatty diet
1	mice given a substance found in red wine lived longer despite a fatty diet a study shows	mice fed with red wine lived longer despite a fatty diet
1	mice given a substance found in red wine lived longer despite a fatty diet a study shows	mice fed with red wine lived longer despite a fatty diet
1	mice given a substance found in red wine lived longer despite a fatty diet a study shows	mice fed with red wine lived longer despite a fatty diet
1	mice given a substance found in red wine lived longer despite a fatty diet a study shows	mice fed with red wine lived longer despite a fatty diet
1	mice given a substance found in red wine lived longer despite a fatty diet a study shows	mice fed with red wine lived longer despite a fatty diet
1	mice given a substance found in red wine lived longer despite a fatty diet a study shows	mice fed with red wine lived longer despite a fatty diet
1	mice given a substance found in red wine lived longer despite a fatty diet a study shows	mice fed with red wine lived longer despite a fatty diet
1	mice given a substance found in red wine lived longer despite a fatty diet a study shows	mice fed with red wine lived longer despite a fatty diet
1	mice given a substance found in red wine lived longer despite a fatty diet a study shows	mice fed with red wine lived longer despite a fatty diet
1	mice given a substance found in red wine lived longer despite a fatty diet a study shows	mice fed with red wine lived longer despite a fatty diet
1	mice given a substance found in red wine lived longer despite a fatty diet a study shows	mice fed with red wine lived longer despite a fatty diet
1	mice given a substance found in red wine lived longer despite a fatty diet a study shows	mice fed with red wine lived longer despite a fatty diet
1	mice given a substance found in red wine lived longer despite a fatty diet a study shows	mice fed with red wine lived longer despite a fatty diet
1	mice given a substance found in red wine lived longer despite a fatty diet a study shows	mice fed with red wine lived longer despite a fatty diet
1	mice given a substance found in red wine lived longer despite a fatty diet a study shows	mice fed with red wine lived longer despite a fatty diet
1	mice given a substance found in red wine lived longer despite a fatty diet a study shows	mice fed with red wine lived longer despite a fatty diet
1	mice given a substance found in red wine lived longer despite a fatty diet a study shows	mice fed with red wine lived longer despite a fatty diet
1	mice given a substance found in red wine lived longer despite a fatty diet a study shows	mice fed with red wine lived longer despite a fatty diet
1	mice given a substance found in red wine lived longer despite a fatty diet a study shows	mice fed with red wine lived longer despite a fatty diet
1	mice given a substance found in red wine lived longer despite a fatty diet a study shows	mice fed with red wine lived longer despite a fatty diet
0	Charles de Gaulle died in 1970 at the age of eighty. He was thus fifty years old when, as an unknown officer recently promoted to the (temporary) rank of brigadier general, he made his famous broadcast from London rejecting the capitulation of France to the Nazis after the debacle of May-June 1940.	Charles de Gaulle died in 1970.
0	officer de gaulle died capitulation at the age of eighty he the thus fifty years old when as an unknown charles recently promoted to the temporary rank of brigadier general he made his famous broadcast of london rejecting was in from france to the the after nazis debacle of may june	charles gaulle de died in
0	charles his gaulle died in at the age of eighty de was general fifty years famous when as an unknown officer recently promoted to the temporary rank of brigadier thus he made he old broadcast the london rejecting from capitulation of france to the nazis after the debacle of may june	died de gaulle charles in
0	charles de capitulation died an at the age of eighty he was thus fifty years old when as in unknown france recently promoted to the temporary rank of brigadier of he made his famous broadcast from london rejecting the gaulle debacle officer to the nazis after the general of may june	in de gaulle died charles
0	charles de famous died in at after age the eighty he was thus fifty years old when as of unknown gaulle recently promoted to the temporary rank an brigadier general he made his officer broadcast from london rejecting the capitulation of france to the nazis of the debacle of may june	died de gaulle charles in
0	charles de gaulle died in at the age of eighty of was thus fifty years old when as after the officer recently promoted to the temporary france he brigadier general from made his famous broadcast he london rejecting the capitulation of rank to unknown nazis an the debacle of may june	charles gaulle de died in
0	charles de gaulle the in at the age of eighty after died thus fifty years old when as an unknown officer recently promoted to the temporary rank of brigadier general he made his famous broadcast from london rejecting was capitulation of france debacle the nazis he the to of may june	in de gaulle died charles
0	charles de the died may at as age of thus he was eighty fifty years old when famous an unknown officer recently promoted to the temporary rank of brigadier general he made his the broadcast from london rejecting the capitulation of france to the nazis after gaulle debacle of in june	in de gaulle died charles
0	charles the gaulle died in nazis the age of de he was thus the years old when as an unknown officer recently promoted to fifty temporary rank of brigadier general he made his famous broadcast from london of eighty capitulation of france to the at after the debacle rejecting may june	gaulle de charles died in
0	charles de france died in brigadier the rank of eighty he was thus fifty years old when as an unknown officer recently promoted to the temporary broadcast of debacle general he made his famous age from london rejecting the capitulation of gaulle to the nazis after the at of may june	gaulle de charles died in
0	charles de gaulle died in at the age of eighty he was thus fifty years old when as an unknown officer recently promoted to the temporary rank of brigadier general he made his famous broadcast from london rejecting the capitulation of france to the nazis after the debacle of may june	charles de gaulle died in
0	charles de gaulle died in at the age of eighty he was thus fifty years old when as an unknown officer recently promoted to the temporary rank of brigadier general he made his famous broadcast from london rejecting the capitulation of france to the nazis after the debacle of may june	charles de gaulle died in
0	charles de gaulle died in at the age of eighty he was thus fifty years old when as an unknown officer recently promoted to the temporary rank of brigadier general he made his famous broadcast from london rejecting the capitulation of france to the nazis after the debacle of may june	charles de gaulle died in
0	charles de gaulle died in at the age of eighty he was thus fifty years old when as an unknown officer recently promoted to the temporary rank of brigadier general he made his famous broadcast from london rejecting the capitulation of france to the nazis after the debacle of may june	charles de gaulle died in
0	charles de gaulle died in at the age of eighty he was thus fifty years old when as an unknown officer recently promoted to the temporary rank of brigadier general he made his famous broadcast from london rejecting the capitulation of france to the nazis after the debacle of may june	charles de gaulle died in
0	charles de gaulle died in at the age of eighty he was thus fifty years old when as an unknown officer recently promoted to the temporary rank of brigadier general he made his famous broadcast from london rejecting the capitulation of france to the nazis after the debacle of may june	charles de gaulle died in
0	charles de gaulle died in at the age of eighty he was thus fifty years old when as an unknown officer recently promoted to the temporary rank of brigadier general he made his famous broadcast from london rejecting the capitulation of france to the nazis after the debacle of may june	charles de gaulle died in
0	charles de gaulle died in at the age of eighty he was thus fifty years old when as an unknown officer recently promoted to the temporary rank of brigadier general he made his famous broadcast from london rejecting the capitulation of france to the nazis after the debacle of may june	charles de gaulle died in
0	charles de gaulle died in at the age of eighty he was thus fifty years old when as an unknown officer recently promoted to the temporary rank of brigadier general he made his famous broadcast from london rejecting the capitulation of france to the nazis after the debacle of may june	charles de gaulle died in
0	charles de gaulle died in at the age of eighty he was thus fifty years old when as an unknown officer recently promoted to the temporary rank of brigadier general he made his famous broadcast from london rejecting the capitulation of france to the nazis after the debacle of may june	charles de gaulle died in
0	charles de gaulle died in at the age of eighty he was thus fifty years old when as an unknown officer recently promoted to the temporary rank of brigadier general he made his famous broadcast from london rejecting the capitulation of france to the nazis after the debacle of may june	charles de gaulle died in
0	charles de gaulle died in at the age of eighty he was thus fifty years old when as an unknown officer recently promoted to the temporary rank of brigadier general he made his famous broadcast from london rejecting the capitulation of france to the nazis after the debacle of may june	charles de gaulle died in
0	charles de gaulle died in at the age of eighty he was thus fifty years old when as an unknown officer recently promoted to the temporary rank of brigadier general he made his famous broadcast from london rejecting the capitulation of france to the nazis after the debacle of may june	charles de gaulle died in
0	charles de gaulle died in at the age of eighty he was thus fifty years old when as an unknown officer recently promoted to the temporary rank of brigadier general he made his famous broadcast from london rejecting the capitulation of france to the nazis after the debacle of may june	charles de gaulle died in
0	charles de gaulle died in at the age of eighty he was thus fifty years old when as an unknown officer recently promoted to the temporary rank of brigadier general he made his famous broadcast from london rejecting the capitulation of france to the nazis after the debacle of may june	charles de gaulle died in
0	charles de gaulle died in at the age of eighty he was thus fifty years old when as an unknown officer recently promoted to the temporary rank of brigadier general he made his famous broadcast from london rejecting the capitulation of france to the nazis after the debacle of may june	charles de gaulle died in
0	charles de gaulle died in at the age of eighty he was thus fifty years old when as an unknown officer recently promoted to the temporary rank of brigadier general he made his famous broadcast from london rejecting the capitulation of france to the nazis after the debacle of may june	charles de gaulle died in
0	charles de gaulle died in at the age of eighty he was thus fifty years old when as an unknown officer recently promoted to the temporary rank of brigadier general he made his famous broadcast from london rejecting the capitulation of france to the nazis after the debacle of may june	charles de gaulle died in
0	charles de gaulle died in at the age of eighty he was thus fifty years old when as an unknown officer recently promoted to the temporary rank of brigadier general he made his famous broadcast from london rejecting the capitulation of france to the nazis after the debacle of may june	charles de gaulle died in
0	charles de gaulle died in at the age of eighty he was thus fifty years old when as an unknown officer recently promoted to the temporary rank of brigadier general he made his famous broadcast from london rejecting the capitulation of france to the nazis after the debacle of may june	charles de gaulle died in
0	charles de gaulle died in at the age of eighty he was thus fifty years old when as an unknown officer recently promoted to the temporary rank of brigadier general he made his famous broadcast from london rejecting the capitulation of france to the nazis after the debacle of may june	charles de gaulle died in
0	charles de gaulle died in at the age of eighty he was thus fifty years old when as an unknown officer recently promoted to the temporary rank of brigadier general he made his famous broadcast from london rejecting the capitulation of france to the nazis after the debacle of may june	charles de gaulle died in
0	charles de gaulle died in at the age of eighty he was thus fifty years old when as an unknown officer recently promoted to the temporary rank of brigadier general he made his famous broadcast from london rejecting the capitulation of france to the nazis after the debacle of may june	charles de gaulle died in
0	Teenage sensation Wayne Rooney powered England into the quarter-finals of Euro 2004 with two goals in Monday's 4-2 defeat of Croatia and they were joined in the last eight by champions France who beat Switzerland 3-1.	France participates in Euro 2004.
0	teenage sensation wayne goals powered england into the quarter finals of euro with two rooney in mondays defeat by croatia and were they joined in the last eight of champions france who beat switzerland	participates france in euro
0	teenage sensation wayne rooney powered england into the quarter finals of euro with two goals in mondays defeat of croatia and the were joined in by last eight they champions france who beat switzerland	france euro in participates
0	teenage into wayne rooney powered france sensation the quarter finals of euro with two goals in mondays defeat of croatia and they were last in the joined eight by champions england who beat switzerland	france in participates euro
0	teenage sensation wayne rooney powered england into the quarter joined of euro with two who goals mondays defeat of croatia and they were finals in the last eight by champions france in beat switzerland	euro participates in france
0	teenage sensation wayne rooney powered england into the quarter finals of euro with two goals croatia mondays defeat of in switzerland they were joined in the last eight by champions and who beat france	euro participates in france
0	teenage sensation wayne rooney powered england into the by the of euro with two goals they mondays defeat of croatia and in were joined in finals last eight quarter champions france who beat switzerland	participates france in euro
0	teenage sensation wayne rooney the england into the quarter finals joined euro with two goals in mondays defeat of croatia and they powered of in were last eight by champions france who beat switzerland	france euro in participates
0	teenage sensation wayne rooney powered goals into the quarter finals of euro with two england who mondays defeat of croatia and they were joined in the last eight by champions france in beat switzerland	france in participates euro
0	teenage sensation wayne rooney powered england into the quarter finals of euro with two goals in mondays defeat of france and they were croatia in the last eight beat champions joined who by switzerland	in participates france euro
0	teenage sensation wayne rooney powered england into the quarter finals of euro with two goals in mondays defeat of croatia and they were joined in the last eight by champions france who beat switzerland	france participates in euro
0	teenage sensation wayne rooney powered england into the quarter finals of euro with two goals in mondays defeat of croatia and they were joined in the last eight by champions france who beat switzerland	france participates in euro
0	teenage sensation wayne rooney powered england into the quarter finals of euro with two goals in mondays defeat of croatia and they were joined in the last eight by champions france who beat switzerland	france participates in euro
0	teenage sensation wayne rooney powered england into the quarter finals of euro with two goals in mondays defeat of croatia and they were joined in the last eight by champions france who beat switzerland	france participates in euro
0	teenage sensation wayne rooney powered england into the quarter finals of euro with two goals in mondays defeat of croatia and they were joined in the last eight by champions france who beat switzerland	france participates in euro
0	teenage sensation wayne rooney powered england into the quarter finals of euro with two goals in mondays defeat of croatia and they were joined in the last eight by champions france who beat switzerland	france participates in euro
0	teenage sensation wayne rooney powered england into the quarter finals of euro with two goals in mondays defeat of croatia and they were joined in the last eight by champions france who beat switzerland	france participates in euro
0	teenage sensation wayne rooney powered england into the quarter finals of euro with two goals in mondays defeat of croatia and they were joined in the last eight by champions france who beat switzerland	france participates in euro
0	teenage sensation wayne rooney powered england into the quarter finals of euro with two goals in mondays defeat of croatia and they were joined in the last eight by champions france who beat switzerland	france participates in euro
0	teenage sensation wayne rooney powered england into the quarter finals of euro with two goals in mondays defeat of croatia and they were joined in the last eight by champions france who beat switzerland	france participates in euro
0	teenage sensation wayne rooney powered england into the quarter finals of euro with two goals in mondays defeat of croatia and they were joined in the last eight by champions france who beat switzerland	france participates in euro
0	teenage sensation wayne rooney powered england into the quarter finals of euro with two goals in mondays defeat of croatia and they were joined in the last eight by champions france who beat switzerland	france participates in euro
0	teenage sensation wayne rooney powered england into the quarter finals of euro with two goals in mondays defeat of croatia and they were joined in the last eight by champions france who beat switzerland	france participates in euro
0	teenage sensation wayne rooney powered england into the quarter finals of euro with two goals in mondays defeat of croatia and they were joined in the last eight by champions france who beat switzerland	france participates in euro
0	teenage sensation wayne rooney powered england into the quarter finals of euro with two goals in mondays defeat of croatia and they were joined in the last eight by champions france who beat switzerland	france participates in euro
0	teenage sensation wayne rooney powered england into the quarter finals of euro with two goals in mondays defeat of croatia and they were joined in the last eight by champions france who beat switzerland	france participates in euro
0	teenage sensation wayne rooney powered england into the quarter finals of euro with two goals in mondays defeat of croatia and they were joined in the last eight by champions france who beat switzerland	france participates in euro
0	teenage sensation wayne rooney powered england into the quarter finals of euro with two goals in mondays defeat of croatia and they were joined in the last eight by champions france who beat switzerland	france participates in euro
0	teenage sensation wayne rooney powered england into the quarter finals of euro with two goals in mondays defeat of croatia and they were joined in the last eight by champions france who beat switzerland	france participates in euro
0	teenage sensation wayne rooney powered england into the quarter finals of euro with two goals in mondays defeat of croatia and they were joined in the last eight by champions france who beat switzerland	france participates in euro
0	teenage sensation wayne rooney powered england into the quarter finals of euro with two goals in mondays defeat of croatia and they were joined in the last eight by champions france who beat switzerland	france participates in euro
0	teenage sensation wayne rooney powered england into the quarter finals of euro with two goals in mondays defeat of croatia and they were joined in the last eight by champions france who beat switzerland	france participates in euro
0	teenage sensation wayne rooney powered england into the quarter finals of euro with two goals in mondays defeat of croatia and they were joined in the last eight by champions france who beat switzerland	france participates in euro
1	Fujimori charged that on January 26, 1995, Ecuador fired the first shot, an allegation denied by Ecuador's leader, Sixto Duran-Ballen. Predictably, each side blamed the other for starting the 1995 conflict, just as each pointed the finger of guilt to the other for provoking the border war of 1941, when Peru took most of the 120,000 square miles in contention between the two countries.	President Fujimori was re-elected in 1995.
1	fujimori charged that on january ecuador by the first finger an allegation denied fired ballen leader sixto duran ecuadors predictably each provoking blamed the other for starting the conflict just as each of the shot border guilt to the other for side the pointed war of when peru took most of the square miles in contention between the two countries	president in was re elected fujimori
1	contention charged that on january ecuador war the first shot an allegation denied by ecuadors leader sixto duran ballen predictably each side blamed the other for fujimori the conflict just as each pointed the finger of guilt to the other peru provoking the border miles of when for took fired of the square most in starting between the two countries	president fujimori elected re was in
1	fujimori charged that to january ecuador the fired sixto shot an allegation denied of ecuadors leader first duran ballen predictably each side blamed the when for starting the conflict just as each pointed the finger of the on the other for provoking the border war of other peru took most by the square miles in contention between guilt two countries	president fujimori was in elected re
1	fujimori charged by shot january ecuador fired between first on an allegation denied that ecuadors leader sixto duran ballen starting for side blamed the other each predictably the conflict just as each pointed the finger of guilt to the other for provoking the border war in when peru took most of the square miles of contention the the two countries	president fujimori was re in elected
1	fujimori each that on charged ecuador fired the first shot an allegation denied by sixto leader ecuadors duran ballen january of side peru the other for starting the conflict just as predictably pointed the finger each guilt to the other for provoking the border war of when blamed took most of the square miles in contention between the two countries	in fujimori was re elected president
1	fujimori charged that on january ecuador fired the first shot an allegation denied by ecuadors leader sixto duran ballen predictably each side blamed the other for starting the countries just as each pointed two the of guilt to finger other for provoking the the war of peru when took most of the square miles in contention between border the conflict	elected fujimori was re president in
1	first charged that on january ecuador fired pointed fujimori shot an allegation denied by ecuadors leader sixto predictably ballen starting each side blamed the other the duran the conflict just as each the for finger of guilt to the other for provoking the border war of when peru took contention of the square miles in most between the two countries	president re was fujimori elected in
1	fujimori charged that on january ecuador fired the finger shot an each denied by ecuadors leader sixto between ballen predictably border side blamed the other for starting the conflict just as each pointed the first for guilt to the other of provoking allegation the war of when peru took most of the square miles in contention duran the two countries	in fujimori was re elected president
1	fujimori charged that on january ecuador fired the first in an allegation denied by ecuadors leader sixto duran ballen predictably each side blamed the other for starting contention conflict just between pointed each the finger of guilt to the other for provoking the border the the when peru took most of of square miles shot the as war two countries	president fujimori was in elected re
1	fujimori charged that on january ecuador fired the first shot an allegation denied by ecuadors leader sixto duran ballen predictably each side blamed the other for starting the conflict just as each pointed the finger of guilt to the other for provoking the border war of when peru took most of the square miles in contention between the two countries	president fujimori was re elected in
1	fujimori charged that on january ecuador fired the first shot an allegation denied by ecuadors leader sixto duran ballen predictably each side blamed the other for starting the conflict just as each pointed the finger of guilt to the other for provoking the border war of when peru took most of the square miles in contention between the two countries	president fujimori was re elected in
1	fujimori charged that on january ecuador fired the first shot an allegation denied by ecuadors leader sixto duran ballen predictably each side blamed the other for starting the conflict just as each pointed the finger of guilt to the other for provoking the border war of when peru took most of the square miles in contention between the two countries	president fujimori was re elected in
1	fujimori charged that on january ecuador fired the first shot an allegation denied by ecuadors leader sixto duran ballen predictably each side blamed the other for starting the conflict just as each pointed the finger of guilt to the other for provoking the border war of when peru took most of the square miles in contention between the two countries	president fujimori was re elected in
1	fujimori charged that on january ecuador fired the first shot an allegation denied by ecuadors leader sixto duran ballen predictably each side blamed the other for starting the conflict just as each pointed the finger of guilt to the other for provoking the border war of when peru took most of the square miles in contention between the two countries	president fujimori was re elected in
1	fujimori charged that on january ecuador fired the first shot an allegation denied by ecuadors leader sixto duran ballen predictably each side blamed the other for starting the conflict just as each pointed the finger of guilt to the other for provoking the border war of when peru took most of the square miles in contention between the two countries	president fujimori was re elected in
1	fujimori charged that on january ecuador fired the first shot an allegation denied by ecuadors leader sixto duran ballen predictably each side blamed the other for starting the conflict just as each pointed the finger of guilt to the other for provoking the border war of when peru took most of the square miles in contention between the two countries	president fujimori was re elected in
1	fujimori charged that on january ecuador fired the first shot an allegation denied by ecuadors leader sixto duran ballen predictably each side blamed the other for starting the conflict just as each pointed the finger of guilt to the other for provoking the border war of when peru took most of the square miles in contention between the two countries	president fujimori was re elected in
1	fujimori charged that on january ecuador fired the first shot an allegation denied by ecuadors leader sixto duran ballen predictably each side blamed the other for starting the conflict just as each pointed the finger of guilt to the other for provoking the border war of when peru took most of the square miles in contention between the two countries	president fujimori was re elected in
1	fujimori charged that on january ecuador fired the first shot an allegation denied by ecuadors leader sixto duran ballen predictably each side blamed the other for starting the conflict just as each pointed the finger of guilt to the other for provoking the border war of when peru took most of the square miles in contention between the two countries	president fujimori was re elected in
1	fujimori charged that on january ecuador fired the first shot an allegation denied by ecuadors leader sixto duran ballen predictably each side blamed the other for starting the conflict just as each pointed the finger of guilt to the other for provoking the border war of when peru took most of the square miles in contention between the two countries	president fujimori was re elected in
1	fujimori charged that on january ecuador fired the first shot an allegation denied by ecuadors leader sixto duran ballen predictably each side blamed the other for starting the conflict just as each pointed the finger of guilt to the other for provoking the border war of when peru took most of the square miles in contention between the two countries	president fujimori was re elected in
1	fujimori charged that on january ecuador fired the first shot an allegation denied by ecuadors leader sixto duran ballen predictably each side blamed the other for starting the conflict just as each pointed the finger of guilt to the other for provoking the border war of when peru took most of the square miles in contention between the two countries	president fujimori was re elected in
1	fujimori charged that on january ecuador fired the first shot an allegation denied by ecuadors leader sixto duran ballen predictably each side blamed the other for starting the conflict just as each pointed the finger of guilt to the other for provoking the border war of when peru took most of the square miles in contention between the two countries	president fujimori was re elected in
1	fujimori charged that on january ecuador fired the first shot an allegation denied by ecuadors leader sixto duran ballen predictably each side blamed the other for starting the conflict just as each pointed the finger of guilt to the other for provoking the border war of when peru took most of the square miles in contention between the two countries	president fujimori was re elected in
1	fujimori charged that on january ecuador fired the first shot an allegation denied by ecuadors leader sixto duran ballen predictably each side blamed the other for starting the conflict just as each pointed the finger of guilt to the other for provoking the border war of when peru took most of the square miles in contention between the two countries	president fujimori was re elected in
1	fujimori charged that on january ecuador fired the first shot an allegation denied by ecuadors leader sixto duran ballen predictably each side blamed the other for starting the conflict just as each pointed the finger of guilt to the other for provoking the border war of when peru took most of the square miles in contention between the two countries	president fujimori was re elected in
1	fujimori charged that on january ecuador fired the first shot an allegation denied by ecuadors leader sixto duran ballen predictably each side blamed the other for starting the conflict just as each pointed the finger of guilt to the other for provoking the border war of when peru took most of the square miles in contention between the two countries	president fujimori was re elected in
1	fujimori charged that on january ecuador fired the first shot an allegation denied by ecuadors leader sixto duran ballen predictably each side blamed the other for starting the conflict just as each pointed the finger of guilt to the other for provoking the border war of when peru took most of the square miles in contention between the two countries	president fujimori was re elected in
1	fujimori charged that on january ecuador fired the first shot an allegation denied by ecuadors leader sixto duran ballen predictably each side blamed the other for starting the conflict just as each pointed the finger of guilt to the other for provoking the border war of when peru took most of the square miles in contention between the two countries	president fujimori was re elected in
1	fujimori charged that on january ecuador fired the first shot an allegation denied by ecuadors leader sixto duran ballen predictably each side blamed the other for starting the conflict just as each pointed the finger of guilt to the other for provoking the border war of when peru took most of the square miles in contention between the two countries	president fujimori was re elected in
1	fujimori charged that on january ecuador fired the first shot an allegation denied by ecuadors leader sixto duran ballen predictably each side blamed the other for starting the conflict just as each pointed the finger of guilt to the other for provoking the border war of when peru took most of the square miles in contention between the two countries	president fujimori was re elected in
1	fujimori charged that on january ecuador fired the first shot an allegation denied by ecuadors leader sixto duran ballen predictably each side blamed the other for starting the conflict just as each pointed the finger of guilt to the other for provoking the border war of when peru took most of the square miles in contention between the two countries	president fujimori was re elected in
0	Hepburn's platinum, diamond and sapphire brooch had been estimated to fetch just $20,000, but sold for $120,000, six times its estimated price.	Hepburn's diamond and sapphire brooch fetched $120,000.
0	hepburns platinum diamond sapphire and brooch had been estimated just fetch to but sold for six times its estimated price	brooch diamond and sapphire hepburns fetched
0	hepburns platinum diamond sold sapphire brooch had been to estimated fetch just but and for six times its estimated price	hepburns diamond and fetched brooch sapphire
0	hepburns estimated but and sapphire brooch had been estimated to fetch just diamond sold for six times its platinum price	hepburns diamond and sapphire fetched brooch
0	hepburns platinum diamond brooch sapphire and had been estimated to fetch just but sold for estimated times its six price	sapphire diamond and hepburns brooch fetched
0	hepburns platinum diamond and brooch sapphire had been estimated to fetch just but sold for price times its estimated six	hepburns fetched and sapphire brooch diamond
0	hepburns platinum diamond and sold brooch had been estimated to fetch just but estimated for six times its sapphire price	brooch diamond and sapphire hepburns fetched
0	hepburns platinum diamond and sapphire fetch had been estimated just brooch to but sold for six times its estimated price	sapphire diamond and hepburns brooch fetched
0	hepburns platinum diamond and sapphire times brooch been estimated to fetch just but sold for six had its estimated price	hepburns diamond brooch sapphire and fetched
0	hepburns platinum diamond had sapphire brooch and been estimated to fetch just but sold times six for its estimated price	hepburns fetched and sapphire brooch diamond
0	hepburns platinum diamond and sapphire brooch had been estimated to fetch just but sold for six times its estimated price	hepburns diamond and sapphire brooch fetched
0	hepburns platinum diamond and sapphire brooch had been estimated to fetch just but sold for six times its estimated price	hepburns diamond and sapphire brooch fetched
0	hepburns platinum diamond and sapphire brooch had been estimated to fetch just but sold for six times its estimated price	hepburns diamond and sapphire brooch fetched
0	hepburns platinum diamond and sapphire brooch had been estimated to fetch just but sold for six times its estimated price	hepburns diamond and sapphire brooch fetched
0	hepburns platinum diamond and sapphire brooch had been estimated to fetch just but sold for six times its estimated price	hepburns diamond and sapphire brooch fetched
0	hepburns platinum diamond and sapphire brooch had been estimated to fetch just but sold for six times its estimated price	hepburns diamond and sapphire brooch fetched
0	hepburns platinum diamond and sapphire brooch had been estimated to fetch just but sold for six times its estimated price	hepburns diamond and sapphire brooch fetched
0	hepburns platinum diamond and sapphire brooch had been estimated to fetch just but sold for six times its estimated price	hepburns diamond and sapphire brooch fetched
0	hepburns platinum diamond and sapphire brooch had been estimated to fetch just but sold for six times its estimated price	hepburns diamond and sapphire brooch fetched
0	hepburns platinum diamond and sapphire brooch had been estimated to fetch just but sold for six times its estimated price	hepburns diamond and sapphire brooch fetched
0	hepburns platinum diamond and sapphire brooch had been estimated to fetch just but sold for six times its estimated price	hepburns diamond and sapphire brooch fetched
0	hepburns platinum diamond and sapphire brooch had been estimated to fetch just but sold for six times its estimated price	hepburns diamond and sapphire brooch fetched
0	hepburns platinum diamond and sapphire brooch had been estimated to fetch just but sold for six times its estimated price	hepburns diamond and sapphire brooch fetched
0	hepburns platinum diamond and sapphire brooch had been estimated to fetch just but sold for six times its estimated price	hepburns diamond and sapphire brooch fetched
0	hepburns platinum diamond and sapphire brooch had been estimated to fetch just but sold for six times its estimated price	hepburns diamond and sapphire brooch fetched
0	hepburns platinum diamond and sapphire brooch had been estimated to fetch just but sold for six times its estimated price	hepburns diamond and sapphire brooch fetched
0	hepburns platinum diamond and sapphire brooch had been estimated to fetch just but sold for six times its estimated price	hepburns diamond and sapphire brooch fetched
0	hepburns platinum diamond and sapphire brooch had been estimated to fetch just but sold for six times its estimated price	hepburns diamond and sapphire brooch fetched
0	hepburns platinum diamond and sapphire brooch had been estimated to fetch just but sold for six times its estimated price	hepburns diamond and sapphire brooch fetched
0	hepburns platinum diamond and sapphire brooch had been estimated to fetch just but sold for six times its estimated price	hepburns diamond and sapphire brooch fetched
0	hepburns platinum diamond and sapphire brooch had been estimated to fetch just but sold for six times its estimated price	hepburns diamond and sapphire brooch fetched
0	hepburns platinum diamond and sapphire brooch had been estimated to fetch just but sold for six times its estimated price	hepburns diamond and sapphire brooch fetched
0	hepburns platinum diamond and sapphire brooch had been estimated to fetch just but sold for six times its estimated price	hepburns diamond and sapphire brooch fetched
0	Huckaby voluntarily submitted herself to questioning Friday night at the Tracy police station, and was arrested less than six hours later. She now resides in the San Joaquin County Jail without bond, awaiting an arraignment hearing on Tuesday. On April 6, the body of Sandra Cantu was discovered stuffed inside the 28-year-old's suitcase at the bottom of a pond a few miles away from her home. The t…	Huckaby is accused of killing Sandra Cantu.
0	huckaby voluntarily submitted herself to questioning friday an at the tracy police station and was arrested less often six hours later she arraignment resides cantu the san joaquin county jail without bond awaiting night on hearing on tuesday now april the body of sandra in was discovered stuffed year the year pond suitcase at the bottom of a olds a few miles away from her home the two were neigh…	huckaby is killing of accused sandra cantu
0	huckaby pond submitted herself to questioning friday night at the tracy police station resides was arrested less than six hours later she now and in the san joaquin park jail without bond awaiting an her hearing on own in april the body of sandra cantu was discovered stuffed inside the year of suitcase at the bottom olds a voluntarily mobile few miles away from arraignment home the two were neigh…	huckaby is killing of accused sandra cantu
0	huckaby voluntarily submitted herself to questioning friday night at the tracy police station and was arrested sandra than are hours later she a resides in the san in on jail with bond daughter an arraignment hearing on tuesday county april the body of less cantu was discovered stuffed were the year olds suitcase at the bottom of now pond a cantu miles away from her home the two inside neighbors …	accused is huckaby of killing sandra cantu
0	bottom voluntarily submitted herself to questioning friday tracy at the night police station and six arrested less than was hours later she now resides in the were joaquin pending jail without an awaiting her arraignment hearing on tuesday on april the body of sandra cantu was discovered stuffed inside the year olds suitcase a the huckaby of at pond a few results away from bond home the two san n…	huckaby is accused killing of sandra cantu
0	huckaby voluntarily submitted herself to questioning friday night at the tracy police station and was arrested body than still hours later she now resides in the old joaquin county jail without bond awaiting an arraignment hearing on tuesday own april the less of sandra cantu was discovered stuffed inside the year olds suitcase at the bottom of a two a few miles away with her home the pond were n…	is huckaby accused of killing sandra cantu
0	huckaby voluntarily submitted herself to questioning friday night at often tracy police station and year arrested pending in six bottom tuesday was daughter resides in the san joaquin county jail without bond awaiting an arraignment hearing on she on april the body of sandra cantu was discovered stuffed inside the later olds suitcase at the hours of a pond a few miles away from her home the two w…	huckaby is of accused killing sandra cantu
0	huckaby voluntarily own was to questioning friday night at the tracy police station and was arrested and than six the later she now resides in hours san joaquin county jail without bond awaiting an arraignment on on tuesday daughter april the body of sandra cantu pond discovered stuffed inside the year olds suitcase at the bottom of a in a few miles away from her home the two were neighbors herse…	huckaby accused is of killing sandra cantu
0	huckaby voluntarily submitted herself to daughter friday night at the tracy police station and was arrested less than six hours in she now resides the the discovered joaquin county jail without bond body an arraignment hearing on tuesday on park the awaiting of sandra cantu was san stuffed inside the year olds suitcase and in bottom of a pond a few miles away from her home the two were questionin…	huckaby is accused of killing cantu sandra
0	huckaby voluntarily submitted herself to questioning friday night at the tracy police station and was arrested year than played own later she now results in the san joaquin county jail without bond awaiting two arraignment less on tuesday on mobile the body of six cantu was discovered stuffed inside the year olds suitcase at the bottom of a pond a few miles away from her home the an were neighbor…	cantu is accused of killing sandra huckaby
0	huckaby voluntarily submitted herself to questioning friday night at the tracy police station and was arrested less than six hours later she now resides in the san joaquin county jail without bond awaiting an arraignment hearing on tuesday on april the body of sandra cantu was discovered stuffed inside the year olds suitcase at the bottom of a pond a few miles away from her home the two were neig…	huckaby is accused of killing sandra cantu
0	huckaby voluntarily submitted herself to questioning friday night at the tracy police station and was arrested less than six hours later she now resides in the san joaquin county jail without bond awaiting an arraignment hearing on tuesday on april the body of sandra cantu was discovered stuffed inside the year olds suitcase at the bottom of a pond a few miles away from her home the two were neig…	huckaby is accused of killing sandra cantu
0	huckaby voluntarily submitted herself to questioning friday night at the tracy police station and was arrested less than six hours later she now resides in the san joaquin county jail without bond awaiting an arraignment hearing on tuesday on april the body of sandra cantu was discovered stuffed inside the year olds suitcase at the bottom of a pond a few miles away from her home the two were neig…	huckaby is accused of killing sandra cantu
0	huckaby voluntarily submitted herself to questioning friday night at the tracy police station and was arrested less than six hours later she now resides in the san joaquin county jail without bond awaiting an arraignment hearing on tuesday on april the body of sandra cantu was discovered stuffed inside the year olds suitcase at the bottom of a pond a few miles away from her home the two were neig…	huckaby is accused of killing sandra cantu
0	huckaby voluntarily submitted herself to questioning friday night at the tracy police station and was arrested less than six hours later she now resides in the san joaquin county jail without bond awaiting an arraignment hearing on tuesday on april the body of sandra cantu was discovered stuffed inside the year olds suitcase at the bottom of a pond a few miles away from her home the two were neig…	huckaby is accused of killing sandra cantu
0	huckaby voluntarily submitted herself to questioning friday night at the tracy police station and was arrested less than six hours later she now resides in the san joaquin county jail without bond awaiting an arraignment hearing on tuesday on april the body of sandra cantu was discovered stuffed inside the year olds suitcase at the bottom of a pond a few miles away from her home the two were neig…	huckaby is accused of killing sandra cantu
0	huckaby voluntarily submitted herself to questioning friday night at the tracy police station and was arrested less than six hours later she now resides in the san joaquin county jail without bond awaiting an arraignment hearing on tuesday on april the body of sandra cantu was discovered stuffed inside the year olds suitcase at the bottom of a pond a few miles away from her home the two were neig…	huckaby is accused of killing sandra cantu
0	huckaby voluntarily submitted herself to questioning friday night at the tracy police station and was arrested less than six hours later she now resides in the san joaquin county jail without bond awaiting an arraignment hearing on tuesday on april the body of sandra cantu was discovered stuffed inside the year olds suitcase at the bottom of a pond a few miles away from her home the two were neig…	huckaby is accused of killing sandra cantu
0	huckaby voluntarily submitted herself to questioning friday night at the tracy police station and was arrested less than six hours later she now resides in the san joaquin county jail without bond awaiting an arraignment hearing on tuesday on april the body of sandra cantu was discovered stuffed inside the year olds suitcase at the bottom of a pond a few miles away from her home the two were neig…	huckaby is accused of killing sandra cantu
0	huckaby voluntarily submitted herself to questioning friday night at the tracy police station and was arrested less than six hours later she now resides in the san joaquin county jail without bond awaiting an arraignment hearing on tuesday on april the body of sandra cantu was discovered stuffed inside the year olds suitcase at the bottom of a pond a few miles away from her home the two were neig…	huckaby is accused of killing sandra cantu
0	huckaby voluntarily submitted herself to questioning friday night at the tracy police station and was arrested less than six hours later she now resides in the san joaquin county jail without bond awaiting an arraignment hearing on tuesday on april the body of sandra cantu was discovered stuffed inside the year olds suitcase at the bottom of a pond a few miles away from her home the two were neig…	huckaby is accused of killing sandra cantu
0	huckaby voluntarily submitted herself to questioning friday night at the tracy police station and was arrested less than six hours later she now resides in the san joaquin county jail without bond awaiting an arraignment hearing on tuesday on april the body of sandra cantu was discovered stuffed inside the year olds suitcase at the bottom of a pond a few miles away from her home the two were neig…	huckaby is accused of killing sandra cantu
0	huckaby voluntarily submitted herself to questioning friday night at the tracy police station and was arrested less than six hours later she now resides in the san joaquin county jail without bond awaiting an arraignment hearing on tuesday on april the body of sandra cantu was discovered stuffed inside the year olds suitcase at the bottom of a pond a few miles away from her home the two were neig…	huckaby is accused of killing sandra cantu
0	huckaby voluntarily submitted herself to questioning friday night at the tracy police station and was arrested less than six hours later she now resides in the san joaquin county jail without bond awaiting an arraignment hearing on tuesday on april the body of sandra cantu was discovered stuffed inside the year olds suitcase at the bottom of a pond a few miles away from her home the two were neig…	huckaby is accused of killing sandra cantu
0	huckaby voluntarily submitted herself to questioning friday night at the tracy police station and was arrested less than six hours later she now resides in the san joaquin county jail without bond awaiting an arraignment hearing on tuesday on april the body of sandra cantu was discovered stuffed inside the year olds suitcase at the bottom of a pond a few miles away from her home the two were neig…	huckaby is accused of killing sandra cantu
0	huckaby voluntarily submitted herself to questioning friday night at the tracy police station and was arrested less than six hours later she now resides in the san joaquin county jail without bond awaiting an arraignment hearing on tuesday on april the body of sandra cantu was discovered stuffed inside the year olds suitcase at the bottom of a pond a few miles away from her home the two were neig…	huckaby is accused of killing sandra cantu
0	huckaby voluntarily submitted herself to questioning friday night at the tracy police station and was arrested less than six hours later she now resides in the san joaquin county jail without bond awaiting an arraignment hearing on tuesday on april the body of sandra cantu was discovered stuffed inside the year olds suitcase at the bottom of a pond a few miles away from her home the two were neig…	huckaby is accused of killing sandra cantu
0	huckaby voluntarily submitted herself to questioning friday night at the tracy police station and was arrested less than six hours later she now resides in the san joaquin county jail without bond awaiting an arraignment hearing on tuesday on april the body of sandra cantu was discovered stuffed inside the year olds suitcase at the bottom of a pond a few miles away from her home the two were neig…	huckaby is accused of killing sandra cantu
0	huckaby voluntarily submitted herself to questioning friday night at the tracy police station and was arrested less than six hours later she now resides in the san joaquin county jail without bond awaiting an arraignment hearing on tuesday on april the body of sandra cantu was discovered stuffed inside the year olds suitcase at the bottom of a pond a few miles away from her home the two were neig…	huckaby is accused of killing sandra cantu
0	huckaby voluntarily submitted herself to questioning friday night at the tracy police station and was arrested less than six hours later she now resides in the san joaquin county jail without bond awaiting an arraignment hearing on tuesday on april the body of sandra cantu was discovered stuffed inside the year olds suitcase at the bottom of a pond a few miles away from her home the two were neig…	huckaby is accused of killing sandra cantu
0	huckaby voluntarily submitted herself to questioning friday night at the tracy police station and was arrested less than six hours later she now resides in the san joaquin county jail without bond awaiting an arraignment hearing on tuesday on april the body of sandra cantu was discovered stuffed inside the year olds suitcase at the bottom of a pond a few miles away from her home the two were neig…	huckaby is accused of killing sandra cantu
0	huckaby voluntarily submitted herself to questioning friday night at the tracy police station and was arrested less than six hours later she now resides in the san joaquin county jail without bond awaiting an arraignment hearing on tuesday on april the body of sandra cantu was discovered stuffed inside the year olds suitcase at the bottom of a pond a few miles away from her home the two were neig…	huckaby is accused of killing sandra cantu
0	huckaby voluntarily submitted herself to questioning friday night at the tracy police station and was arrested less than six hours later she now resides in the san joaquin county jail without bond awaiting an arraignment hearing on tuesday on april the body of sandra cantu was discovered stuffed inside the year olds suitcase at the bottom of a pond a few miles away from her home the two were neig…	huckaby is accused of killing sandra cantu
0	CAMDEN, N.J. (Reuters) — Three Muslim brothers from Albania were sentenced to life in prison on Tuesday for a plot to kill American soldiers at the Fort Dix military base, which prosecutors said was inspired by the idea of holy war against the United States. The men, Dritan Duka, 30, Shain Duka, 28, and Eljvir Duka, 25, all illegal immigrants, were each sentenced to life without the possibility o…	Eljvir Duka comes from Albania.
0	camden eljvir j reuters three muslim brothers from albania were sentenced to life in states on n for a inspired to kill american soldiers at the were dix east base which prosecutors said was plot by the idea of possibility war against the united prison the men dritan duka shain duka and n convicted parole illegal immigrants were each sentenced to life without the holy of all the three who operate…	eljvir duka comes albania from
0	camden dritan each reuters three muslim brothers from albania against sentenced to life in prison on fort for a plot to kill american soldiers at the life dix military base which prosecutors said was inspired by the idea of holy december were the united states the men of duka were duka and eljvir duka all illegal immigrants shain j sentenced to n without the possibility n parole the three were op…	eljvir duka comes albania from
0	camden n j were three muslim brothers from albania were sentenced to life in prison on tuesday for a plot military kill american soldiers inspired the fort idea reuters base miles prosecutors said was at by the of of holy war against the united states the men dritan duka shain duka and eljvir duka all illegal immigrants to each sentenced to life operated the december of parole the three who witho…	eljvir albania comes from duka
0	camden n j reuters three muslim brothers duka albania were sentenced to life in prison on tuesday the a plot to kill american soldiers at the fort dix military to which life said was inspired by for idea of holy war against the dritan east the men united duka shain duka and eljvir base all illegal immigrants were each sentenced from prosecutors without the possibility of parole the three who oper…	eljvir duka comes albania from
0	camden n j reuters three muslim brothers from albania were sentenced to life in prison on tuesday for a plot to kill american soldiers at the the the military base which prosecutors east was base by fort idea of holy war against the united states sentenced at dritan duka never duka and eljvir duka all illegal immigrants were each the to life without the possibility of parole hill three who operat…	from duka comes eljvir albania
0	camden n j reuters of muslim brothers from albania were sentenced to life in and on tuesday for a plot to kill cherry soldiers at the fort dix military base which prosecutors an was possibility by the idea three of war against the united states the men dritan attack shain duka prison eljvir duka all illegal immigrants were each sentenced to life without the inspired holy parole operated three who…	eljvir duka albania from comes
0	camden n j carried at muslim brothers from albania were at to life in operated on tuesday for a plot to kill american soldiers of the fort dix military base which among said was inspired prison the idea sentenced all war against the united states the men dritan duka shain duka and eljvir duka holy illegal immigrants were each sentenced to of without the possibility of parole the three who by a ro…	from duka comes eljvir albania
0	camden n j reuters three muslim brothers from albania and eljvir to life in prison on tuesday for a five to kill attack soldiers at the fort to military base which prosecutors said was inspired by the idea of dix war against holy united states the men dritan duka shain duka were sentenced duka all illegal immigrants were each sentenced were at without the possibility of parole the three who opera…	eljvir albania comes from duka
0	camden n j reuters three muslim brothers from albania were sentenced to life business prison on tuesday for a plot to kill american soldiers at the fort dix military base which prosecutors said was inspired by n of of the foreign duka holy united states the men of at shain duka and eljvir against all illegal immigrants were each sentenced to life without the possibility of parole the three who op…	eljvir duka from comes albania
0	camden n j reuters three muslim brothers from albania were sentenced to life in prison on tuesday for a plot to kill american soldiers at the fort dix military base which prosecutors said was inspired by the idea of holy war against the united states the men dritan duka shain duka and eljvir duka all illegal immigrants were each sentenced to life without the possibility of parole the three who op…	eljvir duka comes from albania
0	camden n j reuters three muslim brothers from albania were sentenced to life in prison on tuesday for a plot to kill american soldiers at the fort dix military base which prosecutors said was inspired by the idea of holy war against the united states the men dritan duka shain duka and eljvir duka all illegal immigrants were each sentenced to life without the possibility of parole the three who op…	eljvir duka comes from albania
0	camden n j reuters three muslim brothers from albania were sentenced to life in prison on tuesday for a plot to kill american soldiers at the fort dix military base which prosecutors said was inspired by the idea of holy war against the united states the men dritan duka shain duka and eljvir duka all illegal immigrants were each sentenced to life without the possibility of parole the three who op…	eljvir duka comes from albania
0	camden n j reuters three muslim brothers from albania were sentenced to life in prison on tuesday for a plot to kill american soldiers at the fort dix military base which prosecutors said was inspired by the idea of holy war against the united states the men dritan duka shain duka and eljvir duka all illegal immigrants were each sentenced to life without the possibility of parole the three who op…	eljvir duka comes from albania
0	camden n j reuters three muslim brothers from albania were sentenced to life in prison on tuesday for a plot to kill american soldiers at the fort dix military base which prosecutors said was inspired by the idea of holy war against the united states the men dritan duka shain duka and eljvir duka all illegal immigrants were each sentenced to life without the possibility of parole the three who op…	eljvir duka comes from albania
0	camden n j reuters three muslim brothers from albania were sentenced to life in prison on tuesday for a plot to kill american soldiers at the fort dix military base which prosecutors said was inspired by the idea of holy war against the united states the men dritan duka shain duka and eljvir duka all illegal immigrants were each sentenced to life without the possibility of parole the three who op…	eljvir duka comes from albania
0	camden n j reuters three muslim brothers from albania were sentenced to life in prison on tuesday for a plot to kill american soldiers at the fort dix military base which prosecutors said was inspired by the idea of holy war against the united states the men dritan duka shain duka and eljvir duka all illegal immigrants were each sentenced to life without the possibility of parole the three who op…	eljvir duka comes from albania
0	camden n j reuters three muslim brothers from albania were sentenced to life in prison on tuesday for a plot to kill american soldiers at the fort dix military base which prosecutors said was inspired by the idea of holy war against the united states the men dritan duka shain duka and eljvir duka all illegal immigrants were each sentenced to life without the possibility of parole the three who op…	eljvir duka comes from albania
0	camden n j reuters three muslim brothers from albania were sentenced to life in prison on tuesday for a plot to kill american soldiers at the fort dix military base which prosecutors said was inspired by the idea of holy war against the united states the men dritan duka shain duka and eljvir duka all illegal immigrants were each sentenced to life without the possibility of parole the three who op…	eljvir duka comes from albania
0	camden n j reuters three muslim brothers from albania were sentenced to life in prison on tuesday for a plot to kill american soldiers at the fort dix military base which prosecutors said was inspired by the idea of holy war against the united states the men dritan duka shain duka and eljvir duka all illegal immigrants were each sentenced to life without the possibility of parole the three who op…	eljvir duka comes from albania
0	camden n j reuters three muslim brothers from albania were sentenced to life in prison on tuesday for a plot to kill american soldiers at the fort dix military base which prosecutors said was inspired by the idea of holy war against the united states the men dritan duka shain duka and eljvir duka all illegal immigrants were each sentenced to life without the possibility of parole the three who op…	eljvir duka comes from albania
0	camden n j reuters three muslim brothers from albania were sentenced to life in prison on tuesday for a plot to kill american soldiers at the fort dix military base which prosecutors said was inspired by the idea of holy war against the united states the men dritan duka shain duka and eljvir duka all illegal immigrants were each sentenced to life without the possibility of parole the three who op…	eljvir duka comes from albania
0	camden n j reuters three muslim brothers from albania were sentenced to life in prison on tuesday for a plot to kill american soldiers at the fort dix military base which prosecutors said was inspired by the idea of holy war against the united states the men dritan duka shain duka and eljvir duka all illegal immigrants were each sentenced to life without the possibility of parole the three who op…	eljvir duka comes from albania
0	camden n j reuters three muslim brothers from albania were sentenced to life in prison on tuesday for a plot to kill american soldiers at the fort dix military base which prosecutors said was inspired by the idea of holy war against the united states the men dritan duka shain duka and eljvir duka all illegal immigrants were each sentenced to life without the possibility of parole the three who op…	eljvir duka comes from albania
0	camden n j reuters three muslim brothers from albania were sentenced to life in prison on tuesday for a plot to kill american soldiers at the fort dix military base which prosecutors said was inspired by the idea of holy war against the united states the men dritan duka shain duka and eljvir duka all illegal immigrants were each sentenced to life without the possibility of parole the three who op…	eljvir duka comes from albania
0	camden n j reuters three muslim brothers from albania were sentenced to life in prison on tuesday for a plot to kill american soldiers at the fort dix military base which prosecutors said was inspired by the idea of holy war against the united states the men dritan duka shain duka and eljvir duka all illegal immigrants were each sentenced to life without the possibility of parole the three who op…	eljvir duka comes from albania
0	camden n j reuters three muslim brothers from albania were sentenced to life in prison on tuesday for a plot to kill american soldiers at the fort dix military base which prosecutors said was inspired by the idea of holy war against the united states the men dritan duka shain duka and eljvir duka all illegal immigrants were each sentenced to life without the possibility of parole the three who op…	eljvir duka comes from albania
0	camden n j reuters three muslim brothers from albania were sentenced to life in prison on tuesday for a plot to kill american soldiers at the fort dix military base which prosecutors said was inspired by the idea of holy war against the united states the men dritan duka shain duka and eljvir duka all illegal immigrants were each sentenced to life without the possibility of parole the three who op…	eljvir duka comes from albania
0	camden n j reuters three muslim brothers from albania were sentenced to life in prison on tuesday for a plot to kill american soldiers at the fort dix military base which prosecutors said was inspired by the idea of holy war against the united states the men dritan duka shain duka and eljvir duka all illegal immigrants were each sentenced to life without the possibility of parole the three who op…	eljvir duka comes from albania
0	camden n j reuters three muslim brothers from albania were sentenced to life in prison on tuesday for a plot to kill american soldiers at the fort dix military base which prosecutors said was inspired by the idea of holy war against the united states the men dritan duka shain duka and eljvir duka all illegal immigrants were each sentenced to life without the possibility of parole the three who op…	eljvir duka comes from albania
0	camden n j reuters three muslim brothers from albania were sentenced to life in prison on tuesday for a plot to kill american soldiers at the fort dix military base which prosecutors said was inspired by the idea of holy war against the united states the men dritan duka shain duka and eljvir duka all illegal immigrants were each sentenced to life without the possibility of parole the three who op…	eljvir duka comes from albania
0	camden n j reuters three muslim brothers from albania were sentenced to life in prison on tuesday for a plot to kill american soldiers at the fort dix military base which prosecutors said was inspired by the idea of holy war against the united states the men dritan duka shain duka and eljvir duka all illegal immigrants were each sentenced to life without the possibility of parole the three who op…	eljvir duka comes from albania
0	camden n j reuters three muslim brothers from albania were sentenced to life in prison on tuesday for a plot to kill american soldiers at the fort dix military base which prosecutors said was inspired by the idea of holy war against the united states the men dritan duka shain duka and eljvir duka all illegal immigrants were each sentenced to life without the possibility of parole the three who op…	eljvir duka comes from albania
0	A number of the items that he auctioned off over the two day period have been seen on his reality TV show The Osbournes, which featured home life with Sharon, Ozzy and their two children. Amongst some of the higher-priced items were a carved walnut Victorian-style custom built pool table which raised $11,250, a painting from Edourad Drouot which fetched $10,500, a pair of Ozzy's famous round glas…	"The Osbournes" is the name of a reality show starring Ozzy Osbourne.
0	a number auctioned custom home that he of raised over the two day period have been seen on his the tv show the osbournes which featured items life with sharon ozzy and two their children amongst some of pool higher priced items were a carved walnut victorian style reality built the table which raised a painting from edourad drouot which fetched a pair of ozzys famous round glasses which off and a…	the osbournes is the name of ozzy reality show starring a osbourne
0	a number ozzys the items that he auctioned off over the two day period drouot been seen on his reality pool show the osbournes which featured home life with sharon ozzy and of two children amongst some of the which priced items were a carved to victorian a custom built tv table which their a painting from edourad have higher fetched style pair raised of famous round glasses which raised and a dog…	the osbournes is the name of a reality show starring ozzy osbourne
0	dog number of the items that he osbournes home over with two day period have been seen on his reality tv show the auctioned which walnut off life the higher ozzy and their two children sharon some of the sharon priced items a a carved featured victorian style custom built pool table which raised a painting from edourad drouot which fetched a pair of ozzys famous round glasses which raised and wer…	the osbournes is the name of a ozzy show starring reality osbourne
0	a number john two auctioned that he items off over the the day period have been seen on his reality tv custom the osbournes which featured home life with sharon ozzy and their two children amongst some of the walnut edourad carved were a items higher of style show built pool table which raised a painting from priced drouot which fetched a pair victorian ozzys famous round glasses which raised and…	the osbournes is the name of a osbourne show starring ozzy reality
0	a number of children items that he auctioned off pool victorian two which period have been seen on his reality tv show the osbournes which featured edourad life with sharon ozzy and their two the amongst some dog the higher priced items were a carved walnut bed style custom built over table which raised a painting from home drouot day fetched a pair of ozzys famous round glasses which raised and …	the osbournes is the name ozzy a reality show starring of osbourne
0	a number of the items that he auctioned off over the two pool period tv been some on his were have show the osbournes which featured home life with for ozzy and their two children amongst seen of the higher priced items reality carved a walnut victorian elton custom built day table which raised a painting from edourad drouot which fetched a pair of ozzys famous round glasses and raised which a do…	show osbournes is the name of a reality the starring ozzy osbourne
0	a number of the items that he auctioned off over the two day period have been custom on his reality which show the osbournes which featured home life with sharon ozzy painting their two children amongst some of the higher priced glasses were a carved walnut victorian seen style dog pool table which raised a by from edourad drouot tv fetched a pair of raised famous round items which ozzys and a bu…	the osbournes is the name of a osbourne show starring ozzy reality
0	a number painting the items that he auctioned off over the two day period been have seen on a ozzys tv show the bed which featured home life with sharon ozzy and their two children amongst some of the higher priced pool were a drouot walnut victorian style custom built items table which raised a of from edourad carved which fetched dog pair of reality famous round glasses which raised and a his o…	the a is the name of osbournes reality show starring ozzy osbourne
0	round number of which items that elton auctioned off over pool two day the have been seen on raised reality tv show the osbournes which featured home their with sharon ozzy and life two children amongst some table the higher priced items were a carved walnut victorian style custom built period of which raised a painting from edourad drouot the fetched a pair of ozzys famous a glasses which his an…	the osbournes is show name of a reality the starring ozzy osbourne
0	a number of the items that he auctioned off over the two day period have been seen on his reality tv show the osbournes which featured home life with sharon ozzy and their two children amongst some of the higher priced items were a carved walnut victorian style custom built pool table which raised a painting from edourad drouot which fetched a pair of ozzys famous round glasses which raised and a…	the osbournes is the name of a reality show starring ozzy osbourne
0	a number of the items that he auctioned off over the two day period have been seen on his reality tv show the osbournes which featured home life with sharon ozzy and their two children amongst some of the higher priced items were a carved walnut victorian style custom built pool table which raised a painting from edourad drouot which fetched a pair of ozzys famous round glasses which raised and a…	the osbournes is the name of a reality show starring ozzy osbourne
0	a number of the items that he auctioned off over the two day period have been seen on his reality tv show the osbournes which featured home life with sharon ozzy and their two children amongst some of the higher priced items were a carved walnut victorian style custom built pool table which raised a painting from edourad drouot which fetched a pair of ozzys famous round glasses which raised and a…	the osbournes is the name of a reality show starring ozzy osbourne
0	a number of the items that he auctioned off over the two day period have been seen on his reality tv show the osbournes which featured home life with sharon ozzy and their two children amongst some of the higher priced items were a carved walnut victorian style custom built pool table which raised a painting from edourad drouot which fetched a pair of ozzys famous round glasses which raised and a…	the osbournes is the name of a reality show starring ozzy osbourne
0	a number of the items that he auctioned off over the two day period have been seen on his reality tv show the osbournes which featured home life with sharon ozzy and their two children amongst some of the higher priced items were a carved walnut victorian style custom built pool table which raised a painting from edourad drouot which fetched a pair of ozzys famous round glasses which raised and a…	the osbournes is the name of a reality show starring ozzy osbourne
0	a number of the items that he auctioned off over the two day period have been seen on his reality tv show the osbournes which featured home life with sharon ozzy and their two children amongst some of the higher priced items were a carved walnut victorian style custom built pool table which raised a painting from edourad drouot which fetched a pair of ozzys famous round glasses which raised and a…	the osbournes is the name of a reality show starring ozzy osbourne
0	a number of the items that he auctioned off over the two day period have been seen on his reality tv show the osbournes which featured home life with sharon ozzy and their two children amongst some of the higher priced items were a carved walnut victorian style custom built pool table which raised a painting from edourad drouot which fetched a pair of ozzys famous round glasses which raised and a…	the osbournes is the name of a reality show starring ozzy osbourne
0	a number of the items that he auctioned off over the two day period have been seen on his reality tv show the osbournes which featured home life with sharon ozzy and their two children amongst some of the higher priced items were a carved walnut victorian style custom built pool table which raised a painting from edourad drouot which fetched a pair of ozzys famous round glasses which raised and a…	the osbournes is the name of a reality show starring ozzy osbourne
0	a number of the items that he auctioned off over the two day period have been seen on his reality tv show the osbournes which featured home life with sharon ozzy and their two children amongst some of the higher priced items were a carved walnut victorian style custom built pool table which raised a painting from edourad drouot which fetched a pair of ozzys famous round glasses which raised and a…	the osbournes is the name of a reality show starring ozzy osbourne
0	a number of the items that he auctioned off over the two day period have been seen on his reality tv show the osbournes which featured home life with sharon ozzy and their two children amongst some of the higher priced items were a carved walnut victorian style custom built pool table which raised a painting from edourad drouot which fetched a pair of ozzys famous round glasses which raised and a…	the osbournes is the name of a reality show starring ozzy osbourne
0	a number of the items that he auctioned off over the two day period have been seen on his reality tv show the osbournes which featured home life with sharon ozzy and their two children amongst some of the higher priced items were a carved walnut victorian style custom built pool table which raised a painting from edourad drouot which fetched a pair of ozzys famous round glasses which raised and a…	the osbournes is the name of a reality show starring ozzy osbourne
0	a number of the items that he auctioned off over the two day period have been seen on his reality tv show the osbournes which featured home life with sharon ozzy and their two children amongst some of the higher priced items were a carved walnut victorian style custom built pool table which raised a painting from edourad drouot which fetched a pair of ozzys famous round glasses which raised and a…	the osbournes is the name of a reality show starring ozzy osbourne
0	a number of the items that he auctioned off over the two day period have been seen on his reality tv show the osbournes which featured home life with sharon ozzy and their two children amongst some of the higher priced items were a carved walnut victorian style custom built pool table which raised a painting from edourad drouot which fetched a pair of ozzys famous round glasses which raised and a…	the osbournes is the name of a reality show starring ozzy osbourne
0	a number of the items that he auctioned off over the two day period have been seen on his reality tv show the osbournes which featured home life with sharon ozzy and their two children amongst some of the higher priced items were a carved walnut victorian style custom built pool table which raised a painting from edourad drouot which fetched a pair of ozzys famous round glasses which raised and a…	the osbournes is the name of a reality show starring ozzy osbourne
0	a number of the items that he auctioned off over the two day period have been seen on his reality tv show the osbournes which featured home life with sharon ozzy and their two children amongst some of the higher priced items were a carved walnut victorian style custom built pool table which raised a painting from edourad drouot which fetched a pair of ozzys famous round glasses which raised and a…	the osbournes is the name of a reality show starring ozzy osbourne
0	a number of the items that he auctioned off over the two day period have been seen on his reality tv show the osbournes which featured home life with sharon ozzy and their two children amongst some of the higher priced items were a carved walnut victorian style custom built pool table which raised a painting from edourad drouot which fetched a pair of ozzys famous round glasses which raised and a…	the osbournes is the name of a reality show starring ozzy osbourne
0	a number of the items that he auctioned off over the two day period have been seen on his reality tv show the osbournes which featured home life with sharon ozzy and their two children amongst some of the higher priced items were a carved walnut victorian style custom built pool table which raised a painting from edourad drouot which fetched a pair of ozzys famous round glasses which raised and a…	the osbournes is the name of a reality show starring ozzy osbourne
0	a number of the items that he auctioned off over the two day period have been seen on his reality tv show the osbournes which featured home life with sharon ozzy and their two children amongst some of the higher priced items were a carved walnut victorian style custom built pool table which raised a painting from edourad drouot which fetched a pair of ozzys famous round glasses which raised and a…	the osbournes is the name of a reality show starring ozzy osbourne
0	a number of the items that he auctioned off over the two day period have been seen on his reality tv show the osbournes which featured home life with sharon ozzy and their two children amongst some of the higher priced items were a carved walnut victorian style custom built pool table which raised a painting from edourad drouot which fetched a pair of ozzys famous round glasses which raised and a…	the osbournes is the name of a reality show starring ozzy osbourne
0	a number of the items that he auctioned off over the two day period have been seen on his reality tv show the osbournes which featured home life with sharon ozzy and their two children amongst some of the higher priced items were a carved walnut victorian style custom built pool table which raised a painting from edourad drouot which fetched a pair of ozzys famous round glasses which raised and a…	the osbournes is the name of a reality show starring ozzy osbourne
0	a number of the items that he auctioned off over the two day period have been seen on his reality tv show the osbournes which featured home life with sharon ozzy and their two children amongst some of the higher priced items were a carved walnut victorian style custom built pool table which raised a painting from edourad drouot which fetched a pair of ozzys famous round glasses which raised and a…	the osbournes is the name of a reality show starring ozzy osbourne
0	a number of the items that he auctioned off over the two day period have been seen on his reality tv show the osbournes which featured home life with sharon ozzy and their two children amongst some of the higher priced items were a carved walnut victorian style custom built pool table which raised a painting from edourad drouot which fetched a pair of ozzys famous round glasses which raised and a…	the osbournes is the name of a reality show starring ozzy osbourne
0	a number of the items that he auctioned off over the two day period have been seen on his reality tv show the osbournes which featured home life with sharon ozzy and their two children amongst some of the higher priced items were a carved walnut victorian style custom built pool table which raised a painting from edourad drouot which fetched a pair of ozzys famous round glasses which raised and a…	the osbournes is the name of a reality show starring ozzy osbourne
1	According to reports, a man protesting the G20 Summit in London, England has died after collapsing at a protester camp. Sky News says the man collapsed on the street inside a camp close to the Bank of England and when found he was still breathing, but efforts by paramedics to rescue him failed and he was pronounced dead at an area hospital. The name of the person and cause of death are not yet kn…	Sky News offices are close to the Bank of England.
1	according name reports a man protesting the g summit in london he has died after collapsing at a protester camp sky news breathing the man collapsed on the street area a camp is to the bank of england and when found he was a says but efforts by paramedics to rescue him failed and england was pronounced dead at cause waiting hospital the to of the person and an of death are not yet known but sever…	sky news offices are close england the bank of to
1	according to of a man protesting the g summit in london england has died after collapsing at a protester camp sky news the the bottles collapsed on the street inside a camp close to the bank reports england and when found he was still breathing but efforts by paramedics to rescue were by is he was pronounced dead at several and hospital and name of the person the cause of him are not yet known bu…	sky are offices news close to the bank of england
1	according to reports a man protesting the g summit in london england has died after collapsing at a protester camp sky news says the sky collapsed on death street inside a paramedics close to waiting the of england and when found he was in breathing but efforts by camp to rescue him failed and he hospital pronounced dead at an area to the name of bank person and cause of the are not yet known but…	sky news offices england close to the bank of are
1	a to reports close man protesting the g people in london england has the after collapsing at a protester camp sky news says the man collapsed on the street inside a camp a sky the bank of england and to found he was still breathing but efforts by paramedics to rescue him failed and he was at dead at an area hospital the name of the person and cause of death are not yet known but several summit we…	the news offices are close to sky bank of england
1	according to a a man protesting the g summit in name england has died after rescue at reports protester camp sky by says the man collapsed on the street inside a camp close to the bank of england and when news he was still several but ambulance found paramedics to collapsing at failed and earlier was pronounced dead at an area hospital the london of the person and cause of death are not yet known…	news sky offices are close to the bank of england
1	according to reports a man protesting the g summit in london england has died after collapsing at was protester camp sky in says news man collapsed on the street dead a camp close to the bank of england and when found he a still people but efforts by paramedics death rescue him failed and injured was pronounced inside at an area hospital the name of the person authorities cause of to are not yet …	news sky offices are close to the bank of england
1	according to reports a man protesting news g summit in london england on died after collapsing at a protester camp sky news says the close collapsed in the street inside rescue camp man to the bank of england and when found he breathing still was but efforts by paramedics to a him failed and he was pronounced dead at an area hospital to name by the person and cause of death are not yet known but …	sky offices news are close to the bank of england
1	ambulance to the a man protesting the g summit in london england has the after collapsing reports a protester camp sky news says the man collapsed on when street that a camp close to the bank of england and when found he was still breathing but efforts by paramedics to rescue him failed and he was pronounced dead at sky area hospital died name of the person and people of death are not yet reporte…	sky news offices are close to of bank the england
1	when to reports a man protesting the g street in london england has an after people of a protester camp sky news says the man collapsed rescue the summit inside a camp close to the bank of england and when found pronounced was still breathing but efforts by paramedics to on him failed the he was he dead at died area hospital and name of the person and cause at death are not yet known but several …	sky news close are offices to the bank of england
1	according to reports a man protesting the g summit in london england has died after collapsing at a protester camp sky news says the man collapsed on the street inside a camp close to the bank of england and when found he was still breathing but efforts by paramedics to rescue him failed and he was pronounced dead at an area hospital the name of the person and cause of death are not yet known but…	sky news offices are close to the bank of england
1	according to reports a man protesting the g summit in london england has died after collapsing at a protester camp sky news says the man collapsed on the street inside a camp close to the bank of england and when found he was still breathing but efforts by paramedics to rescue him failed and he was pronounced dead at an area hospital the name of the person and cause of death are not yet known but…	sky news offices are close to the bank of england
1	according to reports a man protesting the g summit in london england has died after collapsing at a protester camp sky news says the man collapsed on the street inside a camp close to the bank of england and when found he was still breathing but efforts by paramedics to rescue him failed and he was pronounced dead at an area hospital the name of the person and cause of death are not yet known but…	sky news offices are close to the bank of england
1	according to reports a man protesting the g summit in london england has died after collapsing at a protester camp sky news says the man collapsed on the street inside a camp close to the bank of england and when found he was still breathing but efforts by paramedics to rescue him failed and he was pronounced dead at an area hospital the name of the person and cause of death are not yet known but…	sky news offices are close to the bank of england
1	according to reports a man protesting the g summit in london england has died after collapsing at a protester camp sky news says the man collapsed on the street inside a camp close to the bank of england and when found he was still breathing but efforts by paramedics to rescue him failed and he was pronounced dead at an area hospital the name of the person and cause of death are not yet known but…	sky news offices are close to the bank of england
1	according to reports a man protesting the g summit in london england has died after collapsing at a protester camp sky news says the man collapsed on the street inside a camp close to the bank of england and when found he was still breathing but efforts by paramedics to rescue him failed and he was pronounced dead at an area hospital the name of the person and cause of death are not yet known but…	sky news offices are close to the bank of england
1	according to reports a man protesting the g summit in london england has died after collapsing at a protester camp sky news says the man collapsed on the street inside a camp close to the bank of england and when found he was still breathing but efforts by paramedics to rescue him failed and he was pronounced dead at an area hospital the name of the person and cause of death are not yet known but…	sky news offices are close to the bank of england
1	according to reports a man protesting the g summit in london england has died after collapsing at a protester camp sky news says the man collapsed on the street inside a camp close to the bank of england and when found he was still breathing but efforts by paramedics to rescue him failed and he was pronounced dead at an area hospital the name of the person and cause of death are not yet known but…	sky news offices are close to the bank of england
1	according to reports a man protesting the g summit in london england has died after collapsing at a protester camp sky news says the man collapsed on the street inside a camp close to the bank of england and when found he was still breathing but efforts by paramedics to rescue him failed and he was pronounced dead at an area hospital the name of the person and cause of death are not yet known but…	sky news offices are close to the bank of england
1	according to reports a man protesting the g summit in london england has died after collapsing at a protester camp sky news says the man collapsed on the street inside a camp close to the bank of england and when found he was still breathing but efforts by paramedics to rescue him failed and he was pronounced dead at an area hospital the name of the person and cause of death are not yet known but…	sky news offices are close to the bank of england
1	according to reports a man protesting the g summit in london england has died after collapsing at a protester camp sky news says the man collapsed on the street inside a camp close to the bank of england and when found he was still breathing but efforts by paramedics to rescue him failed and he was pronounced dead at an area hospital the name of the person and cause of death are not yet known but…	sky news offices are close to the bank of england
1	according to reports a man protesting the g summit in london england has died after collapsing at a protester camp sky news says the man collapsed on the street inside a camp close to the bank of england and when found he was still breathing but efforts by paramedics to rescue him failed and he was pronounced dead at an area hospital the name of the person and cause of death are not yet known but…	sky news offices are close to the bank of england
1	according to reports a man protesting the g summit in london england has died after collapsing at a protester camp sky news says the man collapsed on the street inside a camp close to the bank of england and when found he was still breathing but efforts by paramedics to rescue him failed and he was pronounced dead at an area hospital the name of the person and cause of death are not yet known but…	sky news offices are close to the bank of england
1	according to reports a man protesting the g summit in london england has died after collapsing at a protester camp sky news says the man collapsed on the street inside a camp close to the bank of england and when found he was still breathing but efforts by paramedics to rescue him failed and he was pronounced dead at an area hospital the name of the person and cause of death are not yet known but…	sky news offices are close to the bank of england
1	according to reports a man protesting the g summit in london england has died after collapsing at a protester camp sky news says the man collapsed on the street inside a camp close to the bank of england and when found he was still breathing but efforts by paramedics to rescue him failed and he was pronounced dead at an area hospital the name of the person and cause of death are not yet known but…	sky news offices are close to the bank of england
1	according to reports a man protesting the g summit in london england has died after collapsing at a protester camp sky news says the man collapsed on the street inside a camp close to the bank of england and when found he was still breathing but efforts by paramedics to rescue him failed and he was pronounced dead at an area hospital the name of the person and cause of death are not yet known but…	sky news offices are close to the bank of england
1	according to reports a man protesting the g summit in london england has died after collapsing at a protester camp sky news says the man collapsed on the street inside a camp close to the bank of england and when found he was still breathing but efforts by paramedics to rescue him failed and he was pronounced dead at an area hospital the name of the person and cause of death are not yet known but…	sky news offices are close to the bank of england
1	according to reports a man protesting the g summit in london england has died after collapsing at a protester camp sky news says the man collapsed on the street inside a camp close to the bank of england and when found he was still breathing but efforts by paramedics to rescue him failed and he was pronounced dead at an area hospital the name of the person and cause of death are not yet known but…	sky news offices are close to the bank of england
1	according to reports a man protesting the g summit in london england has died after collapsing at a protester camp sky news says the man collapsed on the street inside a camp close to the bank of england and when found he was still breathing but efforts by paramedics to rescue him failed and he was pronounced dead at an area hospital the name of the person and cause of death are not yet known but…	sky news offices are close to the bank of england
1	according to reports a man protesting the g summit in london england has died after collapsing at a protester camp sky news says the man collapsed on the street inside a camp close to the bank of england and when found he was still breathing but efforts by paramedics to rescue him failed and he was pronounced dead at an area hospital the name of the person and cause of death are not yet known but…	sky news offices are close to the bank of england
1	according to reports a man protesting the g summit in london england has died after collapsing at a protester camp sky news says the man collapsed on the street inside a camp close to the bank of england and when found he was still breathing but efforts by paramedics to rescue him failed and he was pronounced dead at an area hospital the name of the person and cause of death are not yet known but…	sky news offices are close to the bank of england
1	according to reports a man protesting the g summit in london england has died after collapsing at a protester camp sky news says the man collapsed on the street inside a camp close to the bank of england and when found he was still breathing but efforts by paramedics to rescue him failed and he was pronounced dead at an area hospital the name of the person and cause of death are not yet known but…	sky news offices are close to the bank of england
1	according to reports a man protesting the g summit in london england has died after collapsing at a protester camp sky news says the man collapsed on the street inside a camp close to the bank of england and when found he was still breathing but efforts by paramedics to rescue him failed and he was pronounced dead at an area hospital the name of the person and cause of death are not yet known but…	sky news offices are close to the bank of england
1	The San Diego Padres ace, Jake Peavy, was hurt in an 8-5 loss to the St. Louis Cardinals.	The San Diego Padres won the game against the St. Louis Cardinals.
1	the san diego was ace jake peavy padres hurt in an loss to the st louis cardinals	the san diego padres won the game against the louis st cardinals
1	the st diego padres ace jake peavy was hurt in an loss to the san louis cardinals	the san diego padres the won game against the st louis cardinals
1	the san diego padres ace jake peavy was hurt in an loss to the cardinals louis st	the san diego padres won st game against the the louis cardinals
1	the san diego padres ace cardinals peavy was hurt in an loss to the st louis jake	the san diego padres the the game against won st louis cardinals
1	the cardinals diego padres ace jake peavy was hurt in an loss to the st louis san	the san the padres won the game against diego st louis cardinals
1	the san diego padres ace jake peavy was hurt in an loss louis the st to cardinals	the diego san padres won the game against the st louis cardinals
1	the was diego padres ace jake peavy san hurt in an loss to the st louis cardinals	the against diego padres won the game san the st louis cardinals
1	the san diego padres ace jake peavy was hurt in an loss to cardinals st louis the	the san diego padres won cardinals game against the st louis the
1	the san diego loss ace jake peavy was hurt in an padres to the st louis cardinals	the san diego padres won game the against the st louis cardinals
1	the san diego padres ace jake peavy was hurt in an loss to the st louis cardinals	the san diego padres won the game against the st louis cardinals
1	the san diego padres ace jake peavy was hurt in an loss to the st louis cardinals	the san diego padres won the game against the st louis cardinals
1	the san diego padres ace jake peavy was hurt in an loss to the st louis cardinals	the san diego padres won the game against the st louis cardinals
1	the san diego padres ace jake peavy was hurt in an loss to the st louis cardinals	the san diego padres won the game against the st louis cardinals
1	the san diego padres ace jake peavy was hurt in an loss to the st louis cardinals	the san diego padres won the game against the st louis cardinals
1	the san diego padres ace jake peavy was hurt in an loss to the st louis cardinals	the san diego padres won the game against the st louis cardinals
1	the san diego padres ace jake peavy was hurt in an loss to the st louis cardinals	the san diego padres won the game against the st louis cardinals
1	the san diego padres ace jake peavy was hurt in an loss to the st louis cardinals	the san diego padres won the game against the st louis cardinals
1	the san diego padres ace jake peavy was hurt in an loss to the st louis cardinals	the san diego padres won the game against the st louis cardinals
1	the san diego padres ace jake peavy was hurt in an loss to the st louis cardinals	the san diego padres won the game against the st louis cardinals
1	the san diego padres ace jake peavy was hurt in an loss to the st louis cardinals	the san diego padres won the game against the st louis cardinals
1	the san diego padres ace jake peavy was hurt in an loss to the st louis cardinals	the san diego padres won the game against the st louis cardinals
1	the san diego padres ace jake peavy was hurt in an loss to the st louis cardinals	the san diego padres won the game against the st louis cardinals
1	the san diego padres ace jake peavy was hurt in an loss to the st louis cardinals	the san diego padres won the game against the st louis cardinals
1	the san diego padres ace jake peavy was hurt in an loss to the st louis cardinals	the san diego padres won the game against the st louis cardinals
1	the san diego padres ace jake peavy was hurt in an loss to the st louis cardinals	the san diego padres won the game against the st louis cardinals
1	the san diego padres ace jake peavy was hurt in an loss to the st louis cardinals	the san diego padres won the game against the st louis cardinals
1	the san diego padres ace jake peavy was hurt in an loss to the st louis cardinals	the san diego padres won the game against the st louis cardinals
1	the san diego padres ace jake peavy was hurt in an loss to the st louis cardinals	the san diego padres won the game against the st louis cardinals
1	the san diego padres ace jake peavy was hurt in an loss to the st louis cardinals	the san diego padres won the game against the st louis cardinals
1	the san diego padres ace jake peavy was hurt in an loss to the st louis cardinals	the san diego padres won the game against the st louis cardinals
1	the san diego padres ace jake peavy was hurt in an loss to the st louis cardinals	the san diego padres won the game against the st louis cardinals
1	the san diego padres ace jake peavy was hurt in an loss to the st louis cardinals	the san diego padres won the game against the st louis cardinals
1	Despite CNOOC's all-cash bid, Unocal said its recommendation to shareholders in favor of the $16.4 billion offer of cash and stock from Chevron remains in effect.	Unocal said it would evaluate the CNOOC offer.
1	despite cnoocs all cash bid unocal said its recommendation of of in favor shareholders the billion offer to cash and stock from chevron remains in effect	offer said it would evaluate the cnooc unocal
1	despite cnoocs effect cash bid cash said its recommendation to shareholders in favor of the billion offer of unocal and stock from chevron remains in all	unocal said it cnooc evaluate the would offer
1	despite to all cash and unocal said its recommendation cnoocs shareholders in favor of the billion offer of cash bid stock from chevron remains in effect	unocal said offer would evaluate the cnooc it
1	despite cnoocs all cash bid unocal said its recommendation to shareholders in chevron of the billion offer of cash and stock from effect remains in favor	unocal cnooc it would evaluate the said offer
1	despite bid all cash of unocal said its recommendation to shareholders in favor cnoocs the billion offer of cash and stock from chevron remains in effect	unocal said it would cnooc the evaluate offer
1	despite cnoocs all cash remains unocal said its recommendation and shareholders in favor of the billion offer of cash to stock from chevron bid in effect	would said it unocal evaluate the cnooc offer
1	despite cnoocs all the bid unocal said its recommendation to shareholders in favor in cash billion offer of cash and stock from chevron remains of effect	unocal said the would evaluate it cnooc offer
1	despite said cnoocs cash bid unocal all its recommendation to shareholders in favor of the billion offer of cash and stock from chevron remains in effect	unocal said it the evaluate would cnooc offer
1	stock cnoocs all despite bid unocal said its recommendation to shareholders in favor of the billion offer of cash and cash from chevron remains in effect	unocal said the would evaluate it cnooc offer
1	despite cnoocs all cash bid unocal said its recommendation to shareholders in favor of the billion offer of cash and stock from chevron remains in effect	unocal said it would evaluate the cnooc offer
1	despite cnoocs all cash bid unocal said its recommendation to shareholders in favor of the billion offer of cash and stock from chevron remains in effect	unocal said it would evaluate the cnooc offer
1	despite cnoocs all cash bid unocal said its recommendation to shareholders in favor of the billion offer of cash and stock from chevron remains in effect	unocal said it would evaluate the cnooc offer
1	despite cnoocs all cash bid unocal said its recommendation to shareholders in favor of the billion offer of cash and stock from chevron remains in effect	unocal said it would evaluate the cnooc offer
1	despite cnoocs all cash bid unocal said its recommendation to shareholders in favor of the billion offer of cash and stock from chevron remains in effect	unocal said it would evaluate the cnooc offer
1	despite cnoocs all cash bid unocal said its recommendation to shareholders in favor of the billion offer of cash and stock from chevron remains in effect	unocal said it would evaluate the cnooc offer
1	despite cnoocs all cash bid unocal said its recommendation to shareholders in favor of the billion offer of cash and stock from chevron remains in effect	unocal said it would evaluate the cnooc offer
1	despite cnoocs all cash bid unocal said its recommendation to shareholders in favor of the billion offer of cash and stock from chevron remains in effect	unocal said it would evaluate the cnooc offer
1	despite cnoocs all cash bid unocal said its recommendation to shareholders in favor of the billion offer of cash and stock from chevron remains in effect	unocal said it would evaluate the cnooc offer
1	despite cnoocs all cash bid unocal said its recommendation to shareholders in favor of the billion offer of cash and stock from chevron remains in effect	unocal said it would evaluate the cnooc offer
1	despite cnoocs all cash bid unocal said its recommendation to shareholders in favor of the billion offer of cash and stock from chevron remains in effect	unocal said it would evaluate the cnooc offer
1	despite cnoocs all cash bid unocal said its recommendation to shareholders in favor of the billion offer of cash and stock from chevron remains in effect	unocal said it would evaluate the cnooc offer
1	despite cnoocs all cash bid unocal said its recommendation to shareholders in favor of the billion offer of cash and stock from chevron remains in effect	unocal said it would evaluate the cnooc offer
1	despite cnoocs all cash bid unocal said its recommendation to shareholders in favor of the billion offer of cash and stock from chevron remains in effect	unocal said it would evaluate the cnooc offer
1	despite cnoocs all cash bid unocal said its recommendation to shareholders in favor of the billion offer of cash and stock from chevron remains in effect	unocal said it would evaluate the cnooc offer
1	despite cnoocs all cash bid unocal said its recommendation to shareholders in favor of the billion offer of cash and stock from chevron remains in effect	unocal said it would evaluate the cnooc offer
1	despite cnoocs all cash bid unocal said its recommendation to shareholders in favor of the billion offer of cash and stock from chevron remains in effect	unocal said it would evaluate the cnooc offer
1	despite cnoocs all cash bid unocal said its recommendation to shareholders in favor of the billion offer of cash and stock from chevron remains in effect	unocal said it would evaluate the cnooc offer
1	despite cnoocs all cash bid unocal said its recommendation to shareholders in favor of the billion offer of cash and stock from chevron remains in effect	unocal said it would evaluate the cnooc offer
1	despite cnoocs all cash bid unocal said its recommendation to shareholders in favor of the billion offer of cash and stock from chevron remains in effect	unocal said it would evaluate the cnooc offer
1	despite cnoocs all cash bid unocal said its recommendation to shareholders in favor of the billion offer of cash and stock from chevron remains in effect	unocal said it would evaluate the cnooc offer
1	despite cnoocs all cash bid unocal said its recommendation to shareholders in favor of the billion offer of cash and stock from chevron remains in effect	unocal said it would evaluate the cnooc offer
1	despite cnoocs all cash bid unocal said its recommendation to shareholders in favor of the billion offer of cash and stock from chevron remains in effect	unocal said it would evaluate the cnooc offer
0	U.S. forces have been engaged in intense fighting after insurgents launched simultaneous attacks in several Iraqi cities, including Fallujah and Baqubah.	Fallujah and Baqubah are Iraqi cities.
0	u s forces have been engaged in intense launched after fallujah fighting simultaneous attacks in several iraqi cities including insurgents and baqubah	baqubah and fallujah are iraqi cities
0	u s cities have been engaged in intense fighting baqubah insurgents launched simultaneous attacks in several iraqi forces including fallujah and after	fallujah are baqubah and iraqi cities
0	u s forces have been iraqi in intense fighting after insurgents launched simultaneous attacks in several including cities engaged fallujah and baqubah	iraqi and baqubah are fallujah cities
0	after s insurgents have been engaged in intense fighting u forces launched simultaneous attacks in several iraqi cities including fallujah and baqubah	fallujah and baqubah are cities iraqi
0	u s and have been engaged in intense fighting after insurgents launched simultaneous attacks in several iraqi cities baqubah fallujah forces including	iraqi and baqubah are fallujah cities
0	u s forces have and engaged in intense fighting after insurgents launched simultaneous in attacks several iraqi cities including fallujah been baqubah	fallujah iraqi baqubah are and cities
0	several s forces have been engaged in intense attacks after insurgents launched simultaneous fighting in u iraqi cities including fallujah and baqubah	fallujah and iraqi are baqubah cities
0	u s forces have been engaged in fighting intense after insurgents launched simultaneous baqubah in several iraqi cities including fallujah and attacks	and fallujah baqubah are iraqi cities
0	u s forces have launched engaged in intense simultaneous after insurgents been fighting attacks in several iraqi cities including fallujah and baqubah	baqubah and fallujah are iraqi cities
0	u s forces have been engaged in intense fighting after insurgents launched simultaneous attacks in several iraqi cities including fallujah and baqubah	fallujah and baqubah are iraqi cities
0	u s forces have been engaged in intense fighting after insurgents launched simultaneous attacks in several iraqi cities including fallujah and baqubah	fallujah and baqubah are iraqi cities
0	u s forces have been engaged in intense fighting after insurgents launched simultaneous attacks in several iraqi cities including fallujah and baqubah	fallujah and baqubah are iraqi cities
0	u s forces have been engaged in intense fighting after insurgents launched simultaneous attacks in several iraqi cities including fallujah and baqubah	fallujah and baqubah are iraqi cities
0	u s forces have been engaged in intense fighting after insurgents launched simultaneous attacks in several iraqi cities including fallujah and baqubah	fallujah and baqubah are iraqi cities
0	u s forces have been engaged in intense fighting after insurgents launched simultaneous attacks in several iraqi cities including fallujah and baqubah	fallujah and baqubah are iraqi cities
0	u s forces have been engaged in intense fighting after insurgents launched simultaneous attacks in several iraqi cities including fallujah and baqubah	fallujah and baqubah are iraqi cities
0	u s forces have been engaged in intense fighting after insurgents launched simultaneous attacks in several iraqi cities including fallujah and baqubah	fallujah and baqubah are iraqi cities
0	u s forces have been engaged in intense fighting after insurgents launched simultaneous attacks in several iraqi cities including fallujah and baqubah	fallujah and baqubah are iraqi cities
0	u s forces have been engaged in intense fighting after insurgents launched simultaneous attacks in several iraqi cities including fallujah and baqubah	fallujah and baqubah are iraqi cities
0	u s forces have been engaged in intense fighting after insurgents launched simultaneous attacks in several iraqi cities including fallujah and baqubah	fallujah and baqubah are iraqi cities
0	u s forces have been engaged in intense fighting after insurgents launched simultaneous attacks in several iraqi cities including fallujah and baqubah	fallujah and baqubah are iraqi cities
0	u s forces have been engaged in intense fighting after insurgents launched simultaneous attacks in several iraqi cities including fallujah and baqubah	fallujah and baqubah are iraqi cities
0	u s forces have been engaged in intense fighting after insurgents launched simultaneous attacks in several iraqi cities including fallujah and baqubah	fallujah and baqubah are iraqi cities
0	u s forces have been engaged in intense fighting after insurgents launched simultaneous attacks in several iraqi cities including fallujah and baqubah	fallujah and baqubah are iraqi cities
0	u s forces have been engaged in intense fighting after insurgents launched simultaneous attacks in several iraqi cities including fallujah and baqubah	fallujah and baqubah are iraqi cities
0	u s forces have been engaged in intense fighting after insurgents launched simultaneous attacks in several iraqi cities including fallujah and baqubah	fallujah and baqubah are iraqi cities
0	u s forces have been engaged in intense fighting after insurgents launched simultaneous attacks in several iraqi cities including fallujah and baqubah	fallujah and baqubah are iraqi cities
0	u s forces have been engaged in intense fighting after insurgents launched simultaneous attacks in several iraqi cities including fallujah and baqubah	fallujah and baqubah are iraqi cities
0	u s forces have been engaged in intense fighting after insurgents launched simultaneous attacks in several iraqi cities including fallujah and baqubah	fallujah and baqubah are iraqi cities
0	u s forces have been engaged in intense fighting after insurgents launched simultaneous attacks in several iraqi cities including fallujah and baqubah	fallujah and baqubah are iraqi cities
0	u s forces have been engaged in intense fighting after insurgents launched simultaneous attacks in several iraqi cities including fallujah and baqubah	fallujah and baqubah are iraqi cities
0	u s forces have been engaged in intense fighting after insurgents launched simultaneous attacks in several iraqi cities including fallujah and baqubah	fallujah and baqubah are iraqi cities
1	But Huawei says that expansion has not been easy - obtaining visas for its Chinese engineers to work on long-term projects in India being a particular challenge.	Chinese engineers working on long-term projects in India can easily obtain visas.
1	but huawei says term expansion has not been easy obtaining visas for its chinese engineers to work on that long projects in india being a particular challenge	chinese easily working on long term projects in india can engineers obtain visas
1	but huawei says that expansion has not been easy obtaining visas for its chinese long to work on term engineers projects in india being a particular challenge	chinese engineers working on long term projects in india visas easily obtain can
1	but huawei being that expansion says not been easy obtaining visas for its chinese engineers to work on long term projects in india has a particular challenge	chinese engineers working on long obtain projects in india can easily term visas
1	but huawei says that expansion has for been easy obtaining visas not its in engineers to work on long term projects chinese india being a particular challenge	chinese engineers working on long projects term in india can easily obtain visas
1	but huawei says that india has expansion been easy obtaining visas for its chinese engineers to work on long term projects in not being a particular challenge	chinese engineers working on long term projects in india can visas obtain easily
1	easy huawei says that expansion has not been but obtaining visas for its chinese engineers to work on long a projects in india being term particular challenge	chinese easily working on long term projects in india can engineers obtain visas
1	but huawei says that expansion has not a easy obtaining visas been its chinese engineers to work on long term projects in india being for particular challenge	chinese engineers working projects long term on in india can easily obtain visas
1	but huawei says that expansion a not been easy obtaining visas for its chinese engineers to work on challenge term projects in india being has particular long	chinese engineers working on long term india in projects can easily obtain visas
1	but huawei says that expansion has not been easy obtaining challenge for its chinese engineers in work on long term projects to india being a particular visas	chinese engineers working on long easily projects in india can term obtain visas
1	but huawei says that expansion has not been easy obtaining visas for its chinese engineers to work on long term projects in india being a particular challenge	chinese engineers working on long term projects in india can easily obtain visas
1	but huawei says that expansion has not been easy obtaining visas for its chinese engineers to work on long term projects in india being a particular challenge	chinese engineers working on long term projects in india can easily obtain visas
1	but huawei says that expansion has not been easy obtaining visas for its chinese engineers to work on long term projects in india being a particular challenge	chinese engineers working on long term projects in india can easily obtain visas
1	but huawei says that expansion has not been easy obtaining visas for its chinese engineers to work on long term projects in india being a particular challenge	chinese engineers working on long term projects in india can easily obtain visas
1	but huawei says that expansion has not been easy obtaining visas for its chinese engineers to work on long term projects in india being a particular challenge	chinese engineers working on long term projects in india can easily obtain visas
1	but huawei says that expansion has not been easy obtaining visas for its chinese engineers to work on long term projects in india being a particular challenge	chinese engineers working on long term projects in india can easily obtain visas
1	but huawei says that expansion has not been easy obtaining visas for its chinese engineers to work on long term projects in india being a particular challenge	chinese engineers working on long term projects in india can easily obtain visas
1	but huawei says that expansion has not been easy obtaining visas for its chinese engineers to work on long term projects in india being a particular challenge	chinese engineers working on long term projects in india can easily obtain visas
1	but huawei says that expansion has not been easy obtaining visas for its chinese engineers to work on long term projects in india being a particular challenge	chinese engineers working on long term projects in india can easily obtain visas
1	but huawei says that expansion has not been easy obtaining visas for its chinese engineers to work on long term projects in india being a particular challenge	chinese engineers working on long term projects in india can easily obtain visas
1	but huawei says that expansion has not been easy obtaining visas for its chinese engineers to work on long term projects in india being a particular challenge	chinese engineers working on long term projects in india can easily obtain visas
1	but huawei says that expansion has not been easy obtaining visas for its chinese engineers to work on long term projects in india being a particular challenge	chinese engineers working on long term projects in india can easily obtain visas
1	but huawei says that expansion has not been easy obtaining visas for its chinese engineers to work on long term projects in india being a particular challenge	chinese engineers working on long term projects in india can easily obtain visas
1	but huawei says that expansion has not been easy obtaining visas for its chinese engineers to work on long term projects in india being a particular challenge	chinese engineers working on long term projects in india can easily obtain visas
1	but huawei says that expansion has not been easy obtaining visas for its chinese engineers to work on long term projects in india being a particular challenge	chinese engineers working on long term projects in india can easily obtain visas
1	but huawei says that expansion has not been easy obtaining visas for its chinese engineers to work on long term projects in india being a particular challenge	chinese engineers working on long term projects in india can easily obtain visas
1	but huawei says that expansion has not been easy obtaining visas for its chinese engineers to work on long term projects in india being a particular challenge	chinese engineers working on long term projects in india can easily obtain visas
1	but huawei says that expansion has not been easy obtaining visas for its chinese engineers to work on long term projects in india being a particular challenge	chinese engineers working on long term projects in india can easily obtain visas
1	but huawei says that expansion has not been easy obtaining visas for its chinese engineers to work on long term projects in india being a particular challenge	chinese engineers working on long term projects in india can easily obtain visas
1	but huawei says that expansion has not been easy obtaining visas for its chinese engineers to work on long term projects in india being a particular challenge	chinese engineers working on long term projects in india can easily obtain visas
1	but huawei says that expansion has not been easy obtaining visas for its chinese engineers to work on long term projects in india being a particular challenge	chinese engineers working on long term projects in india can easily obtain visas
1	but huawei says that expansion has not been easy obtaining visas for its chinese engineers to work on long term projects in india being a particular challenge	chinese engineers working on long term projects in india can easily obtain visas
1	but huawei says that expansion has not been easy obtaining visas for its chinese engineers to work on long term projects in india being a particular challenge	chinese engineers working on long term projects in india can easily obtain visas
1	According to Becky Gibbons of New York State Police and Chris Collins County Executive in Erie County, New York, the total number of fatalities is 50, including 45 passengers, four crew members and a person on the ground, while a woman and daughter on the ground were injured, near the edge of farmland, about seven miles from Buffalo Niagara International Airport.	A daily commuter flight crashed in Buffalo.
1	according to becky gibbons of new york state police and chris collins county executive in erie county new on seven total number of buffalo is including passengers four crew members and a person on the international while about woman and daughter york the ground were injured near the edge of farmland a the miles from fatalities niagara ground airport	a daily flight commuter crashed in buffalo
1	according to becky gibbons of new york state police and chris collins county executive in erie passengers new york the total number of fatalities is including farmland four crew members and buffalo person edge the ground while a woman and daughter on a ground were injured near the on of county about seven miles from the niagara international airport	a in commuter flight crashed daily buffalo
1	according police becky edge of new york state to niagara chris collins new executive in erie county county york the total number of fatalities is including passengers four crew members and a person on the ground while a and and daughter on the ground were injured near the gibbons of farmland about seven miles from buffalo woman international airport	a buffalo commuter flight crashed in daily
1	according to becky gibbons of and york state police and chris collins county executive in erie from is farmland the total number of fatalities new including passengers four crew members new a person on the ground while a edge and daughter on the ground were injured near the woman of york about seven miles county buffalo niagara international airport	a daily in flight crashed commuter buffalo
1	according to becky gibbons of new york state chris and police collins county executive in erie crew the york new total number of farmland is including passengers four county members and a person on the ground while a woman and daughter on the ground were injured near the edge of seven about fatalities miles from buffalo niagara international airport	a crashed commuter flight daily in buffalo
1	according niagara becky gibbons of new york state police and chris executive county collins in erie ground new on the total number of fatalities is including passengers four crew members and a person on the county while a woman and daughter york the ground were injured near the edge of farmland from seven miles about buffalo to international airport	a commuter daily flight crashed in buffalo
1	according to becky gibbons of new york state county the chris woman county executive in a police new york the total a of fatalities is including passengers four crew members and erie person on and ground while number collins and daughter on the ground were injured near the edge of farmland about seven miles from buffalo niagara international airport	a daily commuter buffalo crashed in flight
1	according to becky gibbons airport new york state police of chris collins county executive in erie county new york edge and number of fatalities is including farmland four crew members and a person on the ground while a woman and daughter on the ground were injured near the the of passengers about seven miles from buffalo niagara international total	flight daily commuter a crashed in buffalo
1	according to becky gibbons of new york total police and chris collins county executive in erie county new york the state number a fatalities is including passengers four crew members and a person on the ground while near woman and daughter on the ground edge injured of the were of farmland about seven miles from buffalo niagara international airport	a daily crashed flight commuter in buffalo
1	according to becky gibbons of new york state police and chris collins county executive in erie county new york the total number of fatalities is including passengers four crew members and a person on the ground while a woman and daughter on the ground were injured near the edge of farmland about seven miles from buffalo niagara international airport	a daily commuter flight crashed in buffalo
1	according to becky gibbons of new york state police and chris collins county executive in erie county new york the total number of fatalities is including passengers four crew members and a person on the ground while a woman and daughter on the ground were injured near the edge of farmland about seven miles from buffalo niagara international airport	a daily commuter flight crashed in buffalo
1	according to becky gibbons of new york state police and chris collins county executive in erie county new york the total number of fatalities is including passengers four crew members and a person on the ground while a woman and daughter on the ground were injured near the edge of farmland about seven miles from buffalo niagara international airport	a daily commuter flight crashed in buffalo
1	according to becky gibbons of new york state police and chris collins county executive in erie county new york the total number of fatalities is including passengers four crew members and a person on the ground while a woman and daughter on the ground were injured near the edge of farmland about seven miles from buffalo niagara international airport	a daily commuter flight crashed in buffalo
1	according to becky gibbons of new york state police and chris collins county executive in erie county new york the total number of fatalities is including passengers four crew members and a person on the ground while a woman and daughter on the ground were injured near the edge of farmland about seven miles from buffalo niagara international airport	a daily commuter flight crashed in buffalo
1	according to becky gibbons of new york state police and chris collins county executive in erie county new york the total number of fatalities is including passengers four crew members and a person on the ground while a woman and daughter on the ground were injured near the edge of farmland about seven miles from buffalo niagara international airport	a daily commuter flight crashed in buffalo
1	according to becky gibbons of new york state police and chris collins county executive in erie county new york the total number of fatalities is including passengers four crew members and a person on the ground while a woman and daughter on the ground were injured near the edge of farmland about seven miles from buffalo niagara international airport	a daily commuter flight crashed in buffalo
1	according to becky gibbons of new york state police and chris collins county executive in erie county new york the total number of fatalities is including passengers four crew members and a person on the ground while a woman and daughter on the ground were injured near the edge of farmland about seven miles from buffalo niagara international airport	a daily commuter flight crashed in buffalo
1	according to becky gibbons of new york state police and chris collins county executive in erie county new york the total number of fatalities is including passengers four crew members and a person on the ground while a woman and daughter on the ground were injured near the edge of farmland about seven miles from buffalo niagara international airport	a daily commuter flight crashed in buffalo
1	according to becky gibbons of new york state police and chris collins county executive in erie county new york the total number of fatalities is including passengers four crew members and a person on the ground while a woman and daughter on the ground were injured near the edge of farmland about seven miles from buffalo niagara international airport	a daily commuter flight crashed in buffalo
1	according to becky gibbons of new york state police and chris collins county executive in erie county new york the total number of fatalities is including passengers four crew members and a person on the ground while a woman and daughter on the ground were injured near the edge of farmland about seven miles from buffalo niagara international airport	a daily commuter flight crashed in buffalo
1	according to becky gibbons of new york state police and chris collins county executive in erie county new york the total number of fatalities is including passengers four crew members and a person on the ground while a woman and daughter on the ground were injured near the edge of farmland about seven miles from buffalo niagara international airport	a daily commuter flight crashed in buffalo
1	according to becky gibbons of new york state police and chris collins county executive in erie county new york the total number of fatalities is including passengers four crew members and a person on the ground while a woman and daughter on the ground were injured near the edge of farmland about seven miles from buffalo niagara international airport	a daily commuter flight crashed in buffalo
1	according to becky gibbons of new york state police and chris collins county executive in erie county new york the total number of fatalities is including passengers four crew members and a person on the ground while a woman and daughter on the ground were injured near the edge of farmland about seven miles from buffalo niagara international airport	a daily commuter flight crashed in buffalo
1	according to becky gibbons of new york state police and chris collins county executive in erie county new york the total number of fatalities is including passengers four crew members and a person on the ground while a woman and daughter on the ground were injured near the edge of farmland about seven miles from buffalo niagara international airport	a daily commuter flight crashed in buffalo
1	according to becky gibbons of new york state police and chris collins county executive in erie county new york the total number of fatalities is including passengers four crew members and a person on the ground while a woman and daughter on the ground were injured near the edge of farmland about seven miles from buffalo niagara international airport	a daily commuter flight crashed in buffalo
1	according to becky gibbons of new york state police and chris collins county executive in erie county new york the total number of fatalities is including passengers four crew members and a person on the ground while a woman and daughter on the ground were injured near the edge of farmland about seven miles from buffalo niagara international airport	a daily commuter flight crashed in buffalo
1	according to becky gibbons of new york state police and chris collins county executive in erie county new york the total number of fatalities is including passengers four crew members and a person on the ground while a woman and daughter on the ground were injured near the edge of farmland about seven miles from buffalo niagara international airport	a daily commuter flight crashed in buffalo
1	according to becky gibbons of new york state police and chris collins county executive in erie county new york the total number of fatalities is including passengers four crew members and a person on the ground while a woman and daughter on the ground were injured near the edge of farmland about seven miles from buffalo niagara international airport	a daily commuter flight crashed in buffalo
1	according to becky gibbons of new york state police and chris collins county executive in erie county new york the total number of fatalities is including passengers four crew members and a person on the ground while a woman and daughter on the ground were injured near the edge of farmland about seven miles from buffalo niagara international airport	a daily commuter flight crashed in buffalo
1	according to becky gibbons of new york state police and chris collins county executive in erie county new york the total number of fatalities is including passengers four crew members and a person on the ground while a woman and daughter on the ground were injured near the edge of farmland about seven miles from buffalo niagara international airport	a daily commuter flight crashed in buffalo
1	according to becky gibbons of new york state police and chris collins county executive in erie county new york the total number of fatalities is including passengers four crew members and a person on the ground while a woman and daughter on the ground were injured near the edge of farmland about seven miles from buffalo niagara international airport	a daily commuter flight crashed in buffalo
1	according to becky gibbons of new york state police and chris collins county executive in erie county new york the total number of fatalities is including passengers four crew members and a person on the ground while a woman and daughter on the ground were injured near the edge of farmland about seven miles from buffalo niagara international airport	a daily commuter flight crashed in buffalo
1	A smaller proportion of Yugoslavia's Italians were settled in Slovenia (at the 1991 national census, some 3000 inhabitants of Slovenia declared themselves as ethnic Italians).	Slovenia has 3,000 inhabitants.
1	a smaller proportion of yugoslavias italians were settled in slovenia at the declared census some inhabitants italians slovenia national themselves as ethnic of	inhabitants has slovenia
1	a smaller proportion settled yugoslavias italians were in of slovenia at the national census some inhabitants of slovenia declared themselves as ethnic italians	slovenia inhabitants has
1	a smaller proportion at yugoslavias italians were settled declared slovenia of the national census some inhabitants of slovenia in themselves as ethnic italians	has slovenia inhabitants
1	some smaller proportion of yugoslavias italians were settled in slovenia at the national census as inhabitants of slovenia declared themselves a ethnic italians	has slovenia inhabitants
1	a smaller ethnic of yugoslavias italians were settled in some at the national census slovenia inhabitants of slovenia declared themselves as proportion italians	has slovenia inhabitants
1	a smaller proportion of slovenia italians were settled in themselves at the national census some inhabitants of slovenia declared yugoslavias as ethnic italians	has slovenia inhabitants
1	a smaller proportion inhabitants yugoslavias italians were settled in as at the national census some of of slovenia declared themselves slovenia ethnic italians	inhabitants has slovenia
1	a smaller proportion of yugoslavias italians were settled census slovenia at the national in some inhabitants of slovenia as themselves declared ethnic italians	inhabitants has slovenia
1	a smaller proportion in yugoslavias italians were some of slovenia at the national census settled inhabitants of slovenia declared themselves as ethnic italians	inhabitants has slovenia
1	a smaller proportion of yugoslavias italians were settled in slovenia at the national census some inhabitants of slovenia declared themselves as ethnic italians	slovenia has inhabitants
1	a smaller proportion of yugoslavias italians were settled in slovenia at the national census some inhabitants of slovenia declared themselves as ethnic italians	slovenia has inhabitants
1	a smaller proportion of yugoslavias italians were settled in slovenia at the national census some inhabitants of slovenia declared themselves as ethnic italians	slovenia has inhabitants
1	a smaller proportion of yugoslavias italians were settled in slovenia at the national census some inhabitants of slovenia declared themselves as ethnic italians	slovenia has inhabitants
1	a smaller proportion of yugoslavias italians were settled in slovenia at the national census some inhabitants of slovenia declared themselves as ethnic italians	slovenia has inhabitants
1	a smaller proportion of yugoslavias italians were settled in slovenia at the national census some inhabitants of slovenia declared themselves as ethnic italians	slovenia has inhabitants
1	a smaller proportion of yugoslavias italians were settled in slovenia at the national census some inhabitants of slovenia declared themselves as ethnic italians	slovenia has inhabitants
1	a smaller proportion of yugoslavias italians were settled in slovenia at the national census some inhabitants of slovenia declared themselves as ethnic italians	slovenia has inhabitants
1	a smaller proportion of yugoslavias italians were settled in slovenia at the national census some inhabitants of slovenia declared themselves as ethnic italians	slovenia has inhabitants
1	a smaller proportion of yugoslavias italians were settled in slovenia at the national census some inhabitants of slovenia declared themselves as ethnic italians	slovenia has inhabitants
1	a smaller proportion of yugoslavias italians were settled in slovenia at the national census some inhabitants of slovenia declared themselves as ethnic italians	slovenia has inhabitants
1	a smaller proportion of yugoslavias italians were settled in slovenia at the national census some inhabitants of slovenia declared themselves as ethnic italians	slovenia has inhabitants
1	a smaller proportion of yugoslavias italians were settled in slovenia at the national census some inhabitants of slovenia declared themselves as ethnic italians	slovenia has inhabitants
1	a smaller proportion of yugoslavias italians were settled in slovenia at the national census some inhabitants of slovenia declared themselves as ethnic italians	slovenia has inhabitants
1	a smaller proportion of yugoslavias italians were settled in slovenia at the national census some inhabitants of slovenia declared themselves as ethnic italians	slovenia has inhabitants
1	a smaller proportion of yugoslavias italians were settled in slovenia at the national census some inhabitants of slovenia declared themselves as ethnic italians	slovenia has inhabitants
1	a smaller proportion of yugoslavias italians were settled in slovenia at the national census some inhabitants of slovenia declared themselves as ethnic italians	slovenia has inhabitants
1	a smaller proportion of yugoslavias italians were settled in slovenia at the national census some inhabitants of slovenia declared themselves as ethnic italians	slovenia has inhabitants
1	a smaller proportion of yugoslavias italians were settled in slovenia at the national census some inhabitants of slovenia declared themselves as ethnic italians	slovenia has inhabitants
1	a smaller proportion of yugoslavias italians were settled in slovenia at the national census some inhabitants of slovenia declared themselves as ethnic italians	slovenia has inhabitants
1	a smaller proportion of yugoslavias italians were settled in slovenia at the national census some inhabitants of slovenia declared themselves as ethnic italians	slovenia has inhabitants
1	a smaller proportion of yugoslavias italians were settled in slovenia at the national census some inhabitants of slovenia declared themselves as ethnic italians	slovenia has inhabitants
1	a smaller proportion of yugoslavias italians were settled in slovenia at the national census some inhabitants of slovenia declared themselves as ethnic italians	slovenia has inhabitants
0	Eric Harris and Dylan Klebold, seniors at the suburban Denver school, detonated homemade bombs and opened fire with shotguns, a rifle and a semiautomatic handgun on April 20, 1999. They killed a teacher and 12 students and wounded 23 others before committing suicide. The massacre shocked the country like no other. It was the worst school assault in American history at that time, and it came in th…	13 persons were killed by two students in 1999.
0	eric harris and dylan klebold television dozen a suburban denver school detonated wounded bombs and opened fire at shotguns a rifle and the semiautomatic handgun on april they killed a the and students and homemade others before others suicide the wake shocked the country like no other the was the worst school assault in american history at that time and it came in the massacre of a half with com…	persons were two by killed students in
0	eric harris and dylan klebold seniors and the suburban denver school detonated homemade bombs and opened fire with committing assault rifle and a semiautomatic handgun on april they killed schools teacher and students and wounded others before shotguns suicide no massacre shocked the country like the other it was the violent school a in american history at that at and it the in half wake of a cam…	students were killed by two persons in
0	eric it and dylan klebold seniors at the suburban denver school and cherished bombs and opened fire with that a rifle april a semiautomatic handgun on and they killed a detonated and students teacher wounded others before committing suicide the massacre shocked the country like no other it was the worst school assault in american history at that time and watched came in the wake of a half dozen o…	persons killed were by two students in
0	and harris and of the seniors at the suburban denver other detonated homemade bombs and opened fire with shotguns a rifle eric a semiautomatic handgun on april they killed a teacher and students and wounded others before committing suicide the massacre the shocked country like no school it was the worst school assault in american history of that time and it and in peace wake at a half dozen other…	persons in killed by two students were
0	eric harris and dylan and seniors at the suburban denver school detonated homemade it and the fire with shotguns a rifle klebold a of handgun on april they killed the teacher and students and wounded others before committing suicide the massacre others the country like no other it was worst the school assault in american history at that represented cherished it came in the wake of a half dozen sh…	persons killed were by two students in
0	eric live and dylan violent seniors at of suburban denver school detonated homemade bombs and opened fire with shotguns a rifle and a semiautomatic at on april they country a the and students and wounded others before committing suicide teacher massacre shocked the killed like no other it was the worst school assault in american history handgun that time out it came in the wake of a half dozen ot…	persons in killed by two students were
0	eric harris and dylan april seniors at the suburban a with detonated homemade bombs and opened fire school killed denver rifle and a television handgun on klebold they history half teacher and students and wounded others before committing suicide the massacre shocked the country like no other it destruction the worst school assault in were shotguns at that time and it came in the wake of a a doze…	persons in killed by two students were
0	eric bombs and dylan klebold seniors at the like denver school detonated homemade harris and opened before violent shotguns out rifle and a semiautomatic handgun on april they killed a teacher and committing and wounded played fire students suicide the massacre shocked the country suburban no other it was the worst school assault in american history at that time others it came in the countryside …	persons killed were by two students in
0	eric harris school dylan klebold seniors at killed suburban denver and detonated homemade bombs and opened fire with shotguns a rifle and a semiautomatic handgun suburbs april they the a on and students teacher dozen others before committing suicide the massacre shocked it country like no other it was the worst school assault in american history at that time and it came in the wake of a half woun…	persons were killed two by students in
0	eric harris and dylan klebold seniors at the suburban denver school detonated homemade bombs and opened fire with shotguns a rifle and a semiautomatic handgun on april they killed a teacher and students and wounded others before committing suicide the massacre shocked the country like no other it was the worst school assault in american history at that time and it came in the wake of a half dozen…	persons were killed by two students in
0	eric harris and dylan klebold seniors at the suburban denver school detonated homemade bombs and opened fire with shotguns a rifle and a semiautomatic handgun on april they killed a teacher and students and wounded others before committing suicide the massacre shocked the country like no other it was the worst school assault in american history at that time and it came in the wake of a half dozen…	persons were killed by two students in
0	eric harris and dylan klebold seniors at the suburban denver school detonated homemade bombs and opened fire with shotguns a rifle and a semiautomatic handgun on april they killed a teacher and students and wounded others before committing suicide the massacre shocked the country like no other it was the worst school assault in american history at that time and it came in the wake of a half dozen…	persons were killed by two students in
0	eric harris and dylan klebold seniors at the suburban denver school detonated homemade bombs and opened fire with shotguns a rifle and a semiautomatic handgun on april they killed a teacher and students and wounded others before committing suicide the massacre shocked the country like no other it was the worst school assault in american history at that time and it came in the wake of a half dozen…	persons were killed by two students in
0	eric harris and dylan klebold seniors at the suburban denver school detonated homemade bombs and opened fire with shotguns a rifle and a semiautomatic handgun on april they killed a teacher and students and wounded others before committing suicide the massacre shocked the country like no other it was the worst school assault in american history at that time and it came in the wake of a half dozen…	persons were killed by two students in
0	eric harris and dylan klebold seniors at the suburban denver school detonated homemade bombs and opened fire with shotguns a rifle and a semiautomatic handgun on april they killed a teacher and students and wounded others before committing suicide the massacre shocked the country like no other it was the worst school assault in american history at that time and it came in the wake of a half dozen…	persons were killed by two students in
0	eric harris and dylan klebold seniors at the suburban denver school detonated homemade bombs and opened fire with shotguns a rifle and a semiautomatic handgun on april they killed a teacher and students and wounded others before committing suicide the massacre shocked the country like no other it was the worst school assault in american history at that time and it came in the wake of a half dozen…	persons were killed by two students in
0	eric harris and dylan klebold seniors at the suburban denver school detonated homemade bombs and opened fire with shotguns a rifle and a semiautomatic handgun on april they killed a teacher and students and wounded others before committing suicide the massacre shocked the country like no other it was the worst school assault in american history at that time and it came in the wake of a half dozen…	persons were killed by two students in
0	eric harris and dylan klebold seniors at the suburban denver school detonated homemade bombs and opened fire with shotguns a rifle and a semiautomatic handgun on april they killed a teacher and students and wounded others before committing suicide the massacre shocked the country like no other it was the worst school assault in american history at that time and it came in the wake of a half dozen…	persons were killed by two students in
0	eric harris and dylan klebold seniors at the suburban denver school detonated homemade bombs and opened fire with shotguns a rifle and a semiautomatic handgun on april they killed a teacher and students and wounded others before committing suicide the massacre shocked the country like no other it was the worst school assault in american history at that time and it came in the wake of a half dozen…	persons were killed by two students in
0	eric harris and dylan klebold seniors at the suburban denver school detonated homemade bombs and opened fire with shotguns a rifle and a semiautomatic handgun on april they killed a teacher and students and wounded others before committing suicide the massacre shocked the country like no other it was the worst school assault in american history at that time and it came in the wake of a half dozen…	persons were killed by two students in
0	eric harris and dylan klebold seniors at the suburban denver school detonated homemade bombs and opened fire with shotguns a rifle and a semiautomatic handgun on april they killed a teacher and students and wounded others before committing suicide the massacre shocked the country like no other it was the worst school assault in american history at that time and it came in the wake of a half dozen…	persons were killed by two students in
0	eric harris and dylan klebold seniors at the suburban denver school detonated homemade bombs and opened fire with shotguns a rifle and a semiautomatic handgun on april they killed a teacher and students and wounded others before committing suicide the massacre shocked the country like no other it was the worst school assault in american history at that time and it came in the wake of a half dozen…	persons were killed by two students in
0	eric harris and dylan klebold seniors at the suburban denver school detonated homemade bombs and opened fire with shotguns a rifle and a semiautomatic handgun on april they killed a teacher and students and wounded others before committing suicide the massacre shocked the country like no other it was the worst school assault in american history at that time and it came in the wake of a half dozen…	persons were killed by two students in
0	eric harris and dylan klebold seniors at the suburban denver school detonated homemade bombs and opened fire with shotguns a rifle and a semiautomatic handgun on april they killed a teacher and students and wounded others before committing suicide the massacre shocked the country like no other it was the worst school assault in american history at that time and it came in the wake of a half dozen…	persons were killed by two students in
0	eric harris and dylan klebold seniors at the suburban denver school detonated homemade bombs and opened fire with shotguns a rifle and a semiautomatic handgun on april they killed a teacher and students and wounded others before committing suicide the massacre shocked the country like no other it was the worst school assault in american history at that time and it came in the wake of a half dozen…	persons were killed by two students in
0	eric harris and dylan klebold seniors at the suburban denver school detonated homemade bombs and opened fire with shotguns a rifle and a semiautomatic handgun on april they killed a teacher and students and wounded others before committing suicide the massacre shocked the country like no other it was the worst school assault in american history at that time and it came in the wake of a half dozen…	persons were killed by two students in
0	eric harris and dylan klebold seniors at the suburban denver school detonated homemade bombs and opened fire with shotguns a rifle and a semiautomatic handgun on april they killed a teacher and students and wounded others before committing suicide the massacre shocked the country like no other it was the worst school assault in american history at that time and it came in the wake of a half dozen…	persons were killed by two students in
0	eric harris and dylan klebold seniors at the suburban denver school detonated homemade bombs and opened fire with shotguns a rifle and a semiautomatic handgun on april they killed a teacher and students and wounded others before committing suicide the massacre shocked the country like no other it was the worst school assault in american history at that time and it came in the wake of a half dozen…	persons were killed by two students in
0	eric harris and dylan klebold seniors at the suburban denver school detonated homemade bombs and opened fire with shotguns a rifle and a semiautomatic handgun on april they killed a teacher and students and wounded others before committing suicide the massacre shocked the country like no other it was the worst school assault in american history at that time and it came in the wake of a half dozen…	persons were killed by two students in
0	eric harris and dylan klebold seniors at the suburban denver school detonated homemade bombs and opened fire with shotguns a rifle and a semiautomatic handgun on april they killed a teacher and students and wounded others before committing suicide the massacre shocked the country like no other it was the worst school assault in american history at that time and it came in the wake of a half dozen…	persons were killed by two students in
0	eric harris and dylan klebold seniors at the suburban denver school detonated homemade bombs and opened fire with shotguns a rifle and a semiautomatic handgun on april they killed a teacher and students and wounded others before committing suicide the massacre shocked the country like no other it was the worst school assault in american history at that time and it came in the wake of a half dozen…	persons were killed by two students in
0	eric harris and dylan klebold seniors at the suburban denver school detonated homemade bombs and opened fire with shotguns a rifle and a semiautomatic handgun on april they killed a teacher and students and wounded others before committing suicide the massacre shocked the country like no other it was the worst school assault in american history at that time and it came in the wake of a half dozen…	persons were killed by two students in
1	47-year-old Susan Boyle from Blackburn, West Lothian in Scotland, made her debut appearance on the show on Saturday night by saying that she had "never been married, never been kissed" and was currently unemployed, living alone at home with her cat, Pebbles. She says that she wants to "be a professional singer", but has "never been given the chance." Audience members and judges Amanda Holden, Sim…	Simon Cowell fell in love with Susan Boyle.
1	year old been married from blackburn west lothian a scotland made her debut appearance on the show on saturday biggest by saying that she had and been boyle never susan kissed and was currently unemployed living never at morgan with her cat pebbles she with that she wants to be in professional singer but has alone been given the chance audience members never judges amanda holden simon mis were pi…	simon cowell fell with love in susan boyle
1	boyle old susan year from blackburn west lothian in scotland made her debut appearance on the show on saturday night everyone saying that she had never been married never been kissed and judges currently unemployed living alone performance home with her cat pebbles she says that even wants to be a professional singer her has never been given the chance audience members and judges amanda and morga…	simon cowell fell susan love with in boyle
1	year never susan alone from blackburn west lothian boyle debut made her she appearance a the show on saturday night all saying that she had old been married never been kissed and was admitted unemployed living being at home with her cat pebbles she says that scotland wants to be a professional singer but dream never been given that chance audience three and judges amanda holden simon cowell and p…	simon cowell in fell love with susan boyle
1	year old susan boyle from her ovation lothian professional scotland made her west appearance on the show on saturday night by saying les she had never been mis never been kissed and was currently unemployed living alone at home with blackburn cat pebbles she says that biggest wants to singer a in be but has never been given of chance dream members and judges amanda holden simon cowell and piers m…	simon in fell cowell love with susan boyle
1	year old that boyle made blackburn west lothian had even from her debut appearance cat the show first saturday night by saying that she in never been married never been kissed wants was currently unemployed living alone morgan home with her on pebbles she says susan she and to be a professional singer but has never been given the chance audience members and judges amanda holden at cowell and pier…	simon cowell fell in with love susan boyle
1	year old susan boyle from blackburn west lothian in scotland made her debut appearance all the chance on saturday night by saying that she had never been married never had kissed and was currently called was home members alone with her cat pebbles she getting that she wants to be a professional singer but has never been given the show audience at and judges amanda a simon cowell and piers morgan …	simon cowell love in fell with susan boyle
1	year old susan boyle from blackburn les lothian in scotland made her debut appearance on the show on saturday night by saying that she surprise never been married never been winning and was currently unemployed living alone at home with her poked pebbles she says that she wants to be a professional singer but has never been given the chance audience members and judges amanda the simon cowell and …	simon cowell fell susan love with in boyle
1	year her against boyle from blackburn west pebbles in scotland made her debut appearance on the cat musical fun night by had that she had never been married never of kissed and was currently unemployed living alone at home with old show getting she says that she wants to be a her singer but has never been given the chance audience members and judges amanda holden simon cowell and piers morgan fir…	simon susan fell in love with cowell boyle
1	year old susan boyle from blackburn west wants in scotland made her debut appearance on the show on saturday night by saying singer she had never been married never been kissed and was currently unemployed living alone at home with her cat pebbles she says that she lothian to be les from the but has never been given the chance audience members boyle judges amanda holden simon cowell and piers mus…	simon cowell fell boyle love with susan in
1	year old susan boyle from blackburn west lothian in scotland made her debut appearance on the show on saturday night by saying that she had never been married never been kissed and was currently unemployed living alone at home with her cat pebbles she says that she wants to be a professional singer but has never been given the chance audience members and judges amanda holden simon cowell and pier…	simon cowell fell in love with susan boyle
1	year old susan boyle from blackburn west lothian in scotland made her debut appearance on the show on saturday night by saying that she had never been married never been kissed and was currently unemployed living alone at home with her cat pebbles she says that she wants to be a professional singer but has never been given the chance audience members and judges amanda holden simon cowell and pier…	simon cowell fell in love with susan boyle
1	year old susan boyle from blackburn west lothian in scotland made her debut appearance on the show on saturday night by saying that she had never been married never been kissed and was currently unemployed living alone at home with her cat pebbles she says that she wants to be a professional singer but has never been given the chance audience members and judges amanda holden simon cowell and pier…	simon cowell fell in love with susan boyle
1	year old susan boyle from blackburn west lothian in scotland made her debut appearance on the show on saturday night by saying that she had never been married never been kissed and was currently unemployed living alone at home with her cat pebbles she says that she wants to be a professional singer but has never been given the chance audience members and judges amanda holden simon cowell and pier…	simon cowell fell in love with susan boyle
1	year old susan boyle from blackburn west lothian in scotland made her debut appearance on the show on saturday night by saying that she had never been married never been kissed and was currently unemployed living alone at home with her cat pebbles she says that she wants to be a professional singer but has never been given the chance audience members and judges amanda holden simon cowell and pier…	simon cowell fell in love with susan boyle
1	year old susan boyle from blackburn west lothian in scotland made her debut appearance on the show on saturday night by saying that she had never been married never been kissed and was currently unemployed living alone at home with her cat pebbles she says that she wants to be a professional singer but has never been given the chance audience members and judges amanda holden simon cowell and pier…	simon cowell fell in love with susan boyle
1	year old susan boyle from blackburn west lothian in scotland made her debut appearance on the show on saturday night by saying that she had never been married never been kissed and was currently unemployed living alone at home with her cat pebbles she says that she wants to be a professional singer but has never been given the chance audience members and judges amanda holden simon cowell and pier…	simon cowell fell in love with susan boyle
1	year old susan boyle from blackburn west lothian in scotland made her debut appearance on the show on saturday night by saying that she had never been married never been kissed and was currently unemployed living alone at home with her cat pebbles she says that she wants to be a professional singer but has never been given the chance audience members and judges amanda holden simon cowell and pier…	simon cowell fell in love with susan boyle
1	year old susan boyle from blackburn west lothian in scotland made her debut appearance on the show on saturday night by saying that she had never been married never been kissed and was currently unemployed living alone at home with her cat pebbles she says that she wants to be a professional singer but has never been given the chance audience members and judges amanda holden simon cowell and pier…	simon cowell fell in love with susan boyle
1	year old susan boyle from blackburn west lothian in scotland made her debut appearance on the show on saturday night by saying that she had never been married never been kissed and was currently unemployed living alone at home with her cat pebbles she says that she wants to be a professional singer but has never been given the chance audience members and judges amanda holden simon cowell and pier…	simon cowell fell in love with susan boyle
1	year old susan boyle from blackburn west lothian in scotland made her debut appearance on the show on saturday night by saying that she had never been married never been kissed and was currently unemployed living alone at home with her cat pebbles she says that she wants to be a professional singer but has never been given the chance audience members and judges amanda holden simon cowell and pier…	simon cowell fell in love with susan boyle
1	year old susan boyle from blackburn west lothian in scotland made her debut appearance on the show on saturday night by saying that she had never been married never been kissed and was currently unemployed living alone at home with her cat pebbles she says that she wants to be a professional singer but has never been given the chance audience members and judges amanda holden simon cowell and pier…	simon cowell fell in love with susan boyle
1	year old susan boyle from blackburn west lothian in scotland made her debut appearance on the show on saturday night by saying that she had never been married never been kissed and was currently unemployed living alone at home with her cat pebbles she says that she wants to be a professional singer but has never been given the chance audience members and judges amanda holden simon cowell and pier…	simon cowell fell in love with susan boyle
1	year old susan boyle from blackburn west lothian in scotland made her debut appearance on the show on saturday night by saying that she had never been married never been kissed and was currently unemployed living alone at home with her cat pebbles she says that she wants to be a professional singer but has never been given the chance audience members and judges amanda holden simon cowell and pier…	simon cowell fell in love with susan boyle
1	year old susan boyle from blackburn west lothian in scotland made her debut appearance on the show on saturday night by saying that she had never been married never been kissed and was currently unemployed living alone at home with her cat pebbles she says that she wants to be a professional singer but has never been given the chance audience members and judges amanda holden simon cowell and pier…	simon cowell fell in love with susan boyle
1	year old susan boyle from blackburn west lothian in scotland made her debut appearance on the show on saturday night by saying that she had never been married never been kissed and was currently unemployed living alone at home with her cat pebbles she says that she wants to be a professional singer but has never been given the chance audience members and judges amanda holden simon cowell and pier…	simon cowell fell in love with susan boyle
1	year old susan boyle from blackburn west lothian in scotland made her debut appearance on the show on saturday night by saying that she had never been married never been kissed and was currently unemployed living alone at home with her cat pebbles she says that she wants to be a professional singer but has never been given the chance audience members and judges amanda holden simon cowell and pier…	simon cowell fell in love with susan boyle
1	year old susan boyle from blackburn west lothian in scotland made her debut appearance on the show on saturday night by saying that she had never been married never been kissed and was currently unemployed living alone at home with her cat pebbles she says that she wants to be a professional singer but has never been given the chance audience members and judges amanda holden simon cowell and pier…	simon cowell fell in love with susan boyle
1	year old susan boyle from blackburn west lothian in scotland made her debut appearance on the show on saturday night by saying that she had never been married never been kissed and was currently unemployed living alone at home with her cat pebbles she says that she wants to be a professional singer but has never been given the chance audience members and judges amanda holden simon cowell and pier…	simon cowell fell in love with susan boyle
1	year old susan boyle from blackburn west lothian in scotland made her debut appearance on the show on saturday night by saying that she had never been married never been kissed and was currently unemployed living alone at home with her cat pebbles she says that she wants to be a professional singer but has never been given the chance audience members and judges amanda holden simon cowell and pier…	simon cowell fell in love with susan boyle
1	year old susan boyle from blackburn west lothian in scotland made her debut appearance on the show on saturday night by saying that she had never been married never been kissed and was currently unemployed living alone at home with her cat pebbles she says that she wants to be a professional singer but has never been given the chance audience members and judges amanda holden simon cowell and pier…	simon cowell fell in love with susan boyle
1	year old susan boyle from blackburn west lothian in scotland made her debut appearance on the show on saturday night by saying that she had never been married never been kissed and was currently unemployed living alone at home with her cat pebbles she says that she wants to be a professional singer but has never been given the chance audience members and judges amanda holden simon cowell and pier…	simon cowell fell in love with susan boyle
1	year old susan boyle from blackburn west lothian in scotland made her debut appearance on the show on saturday night by saying that she had never been married never been kissed and was currently unemployed living alone at home with her cat pebbles she says that she wants to be a professional singer but has never been given the chance audience members and judges amanda holden simon cowell and pier…	simon cowell fell in love with susan boyle
1	On October 1 2001, EU and other countries introduced the option for domestic animal owners to apply for Pet passports under the Pets Travel Scheme (PETS for short), for pets returning from abroad to the United Kingdom. This replaced the old system of 6 months compulsory quarantine for all domestic pets.	In 2001, the EU introduced a six-month compulsory quarantine for all domestic pets.
1	on october to and other countries compulsory the option for domestic animal owners eu apply for pet for under the pets travel scheme pets from short for pets returning for abroad to the united kingdom this replaced the old system of months introduced quarantine passports all domestic pets	for the eu introduced a six month compulsory quarantine in all domestic pets
1	pets quarantine eu and other countries introduced the option scheme domestic animal owners to apply for pet passports under the pets travel for on for short for kingdom returning from abroad to the united pets this replaced the old system of months compulsory october for all domestic pets	in the eu introduced a six month quarantine compulsory for all domestic pets
1	on october eu and other short apply the option for domestic animal all to introduced for pet passports under the the travel scheme pets for countries for pets returning from abroad to the united kingdom this replaced pets old system of months compulsory quarantine for owners domestic pets	in eu the introduced a six month compulsory quarantine for all domestic pets
1	on october eu and other countries domestic the option for domestic animal owners to apply compulsory old passports under the pets travel scheme pets replaced short for pets returning from abroad to the united kingdom this for the pet system of months for quarantine for all introduced pets	in the eu month a six introduced compulsory quarantine for all domestic pets
1	on october united and other countries introduced the the for eu animal owners to apply for pet for under option pets travel scheme pets for short for pets returning from abroad to the domestic kingdom this replaced the old system of months compulsory quarantine passports all domestic pets	in the eu for a six month compulsory quarantine introduced all domestic pets
1	on eu october and other countries introduced the option for domestic animal owners to apply for pet pets under the pets travel scheme passports for short for pets domestic from abroad to the united kingdom this replaced the old quarantine of months compulsory system for all returning pets	in the eu introduced a six month compulsory quarantine for pets domestic all
1	on october eu and other countries introduced the option for domestic animal owners scheme apply for pet passports under the pets travel to pets for short for quarantine abroad returning from to the united kingdom this replaced the old system of months compulsory pets for all domestic pets	in the eu introduced a pets month compulsory quarantine for all domestic six
1	on october eu and other countries compulsory the option for domestic animal owners from months for pet passports under the pets travel scheme pets for short for pets returning to abroad to the united kingdom this replaced the old system of apply introduced quarantine for all domestic pets	in the all introduced a six month compulsory quarantine for eu domestic pets
1	eu october countries and other on introduced the option for domestic animal owners to apply for pet passports under the pets to scheme pets for short for pets the from abroad travel the united kingdom this replaced returning old system of months compulsory quarantine for all domestic pets	in the pets introduced a six month compulsory quarantine for all domestic eu
1	on october eu and other countries introduced the option for domestic animal owners to apply for pet passports under the pets travel scheme pets for short for pets returning from abroad to the united kingdom this replaced the old system of months compulsory quarantine for all domestic pets	in the eu introduced a six month compulsory quarantine for all domestic pets
1	on october eu and other countries introduced the option for domestic animal owners to apply for pet passports under the pets travel scheme pets for short for pets returning from abroad to the united kingdom this replaced the old system of months compulsory quarantine for all domestic pets	in the eu introduced a six month compulsory quarantine for all domestic pets
1	on october eu and other countries introduced the option for domestic animal owners to apply for pet passports under the pets travel scheme pets for short for pets returning from abroad to the united kingdom this replaced the old system of months compulsory quarantine for all domestic pets	in the eu introduced a six month compulsory quarantine for all domestic pets
1	on october eu and other countries introduced the option for domestic animal owners to apply for pet passports under the pets travel scheme pets for short for pets returning from abroad to the united kingdom this replaced the old system of months compulsory quarantine for all domestic pets	in the eu introduced a six month compulsory quarantine for all domestic pets
1	on october eu and other countries introduced the option for domestic animal owners to apply for pet passports under the pets travel scheme pets for short for pets returning from abroad to the united kingdom this replaced the old system of months compulsory quarantine for all domestic pets	in the eu introduced a six month compulsory quarantine for all domestic pets
1	on october eu and other countries introduced the option for domestic animal owners to apply for pet passports under the pets travel scheme pets for short for pets returning from abroad to the united kingdom this replaced the old system of months compulsory quarantine for all domestic pets	in the eu introduced a six month compulsory quarantine for all domestic pets
1	on october eu and other countries introduced the option for domestic animal owners to apply for pet passports under the pets travel scheme pets for short for pets returning from abroad to the united kingdom this replaced the old system of months compulsory quarantine for all domestic pets	in the eu introduced a six month compulsory quarantine for all domestic pets
1	on october eu and other countries introduced the option for domestic animal owners to apply for pet passports under the pets travel scheme pets for short for pets returning from abroad to the united kingdom this replaced the old system of months compulsory quarantine for all domestic pets	in the eu introduced a six month compulsory quarantine for all domestic pets
1	on october eu and other countries introduced the option for domestic animal owners to apply for pet passports under the pets travel scheme pets for short for pets returning from abroad to the united kingdom this replaced the old system of months compulsory quarantine for all domestic pets	in the eu introduced a six month compulsory quarantine for all domestic pets
1	on october eu and other countries introduced the option for domestic animal owners to apply for pet passports under the pets travel scheme pets for short for pets returning from abroad to the united kingdom this replaced the old system of months compulsory quarantine for all domestic pets	in the eu introduced a six month compulsory quarantine for all domestic pets
1	on october eu and other countries introduced the option for domestic animal owners to apply for pet passports under the pets travel scheme pets for short for pets returning from abroad to the united kingdom this replaced the old system of months compulsory quarantine for all domestic pets	in the eu introduced a six month compulsory quarantine for all domestic pets
1	on october eu and other countries introduced the option for domestic animal owners to apply for pet passports under the pets travel scheme pets for short for pets returning from abroad to the united kingdom this replaced the old system of months compulsory quarantine for all domestic pets	in the eu introduced a six month compulsory quarantine for all domestic pets
1	on october eu and other countries introduced the option for domestic animal owners to apply for pet passports under the pets travel scheme pets for short for pets returning from abroad to the united kingdom this replaced the old system of months compulsory quarantine for all domestic pets	in the eu introduced a six month compulsory quarantine for all domestic pets
1	on october eu and other countries introduced the option for domestic animal owners to apply for pet passports under the pets travel scheme pets for short for pets returning from abroad to the united kingdom this replaced the old system of months compulsory quarantine for all domestic pets	in the eu introduced a six month compulsory quarantine for all domestic pets
1	on october eu and other countries introduced the option for domestic animal owners to apply for pet passports under the pets travel scheme pets for short for pets returning from abroad to the united kingdom this replaced the old system of months compulsory quarantine for all domestic pets	in the eu introduced a six month compulsory quarantine for all domestic pets
1	on october eu and other countries introduced the option for domestic animal owners to apply for pet passports under the pets travel scheme pets for short for pets returning from abroad to the united kingdom this replaced the old system of months compulsory quarantine for all domestic pets	in the eu introduced a six month compulsory quarantine for all domestic pets
1	on october eu and other countries introduced the option for domestic animal owners to apply for pet passports under the pets travel scheme pets for short for pets returning from abroad to the united kingdom this replaced the old system of months compulsory quarantine for all domestic pets	in the eu introduced a six month compulsory quarantine for all domestic pets
1	on october eu and other countries introduced the option for domestic animal owners to apply for pet passports under the pets travel scheme pets for short for pets returning from abroad to the united kingdom this replaced the old system of months compulsory quarantine for all domestic pets	in the eu introduced a six month compulsory quarantine for all domestic pets
1	on october eu and other countries introduced the option for domestic animal owners to apply for pet passports under the pets travel scheme pets for short for pets returning from abroad to the united kingdom this replaced the old system of months compulsory quarantine for all domestic pets	in the eu introduced a six month compulsory quarantine for all domestic pets
1	on october eu and other countries introduced the option for domestic animal owners to apply for pet passports under the pets travel scheme pets for short for pets returning from abroad to the united kingdom this replaced the old system of months compulsory quarantine for all domestic pets	in the eu introduced a six month compulsory quarantine for all domestic pets
1	on october eu and other countries introduced the option for domestic animal owners to apply for pet passports under the pets travel scheme pets for short for pets returning from abroad to the united kingdom this replaced the old system of months compulsory quarantine for all domestic pets	in the eu introduced a six month compulsory quarantine for all domestic pets
1	on october eu and other countries introduced the option for domestic animal owners to apply for pet passports under the pets travel scheme pets for short for pets returning from abroad to the united kingdom this replaced the old system of months compulsory quarantine for all domestic pets	in the eu introduced a six month compulsory quarantine for all domestic pets
1	on october eu and other countries introduced the option for domestic animal owners to apply for pet passports under the pets travel scheme pets for short for pets returning from abroad to the united kingdom this replaced the old system of months compulsory quarantine for all domestic pets	in the eu introduced a six month compulsory quarantine for all domestic pets
0	The Longest Day ever lengthens. The 25th anniversary celebration of the first Normandy landing lasted three days; the 50th will spread out over a year.	50th Anniversary of Normandy Landings lasts a year.
0	the longest day ever lengthens the th spread celebration of the first normandy will lasted three days the th landing anniversary out over a year	th anniversary of normandy landings a lasts year
0	the longest day ever lengthens three th lasted celebration of the first normandy landing anniversary the days the th will spread out over a year	normandy anniversary of th landings lasts a year
0	the longest day ever lengthens the th anniversary celebration of the first out landing lasted three normandy the th will spread days over a year	normandy anniversary of th landings lasts a year
0	out longest day ever days the th anniversary celebration of the first normandy landing lasted three lengthens the th will spread the over a year	th anniversary year normandy landings lasts a of
0	the longest three ever lengthens the th anniversary celebration of the first normandy landing year day days the th will spread out over a lasted	th normandy of anniversary landings lasts a year
0	the anniversary day ever landing the th longest celebration of the first normandy lengthens lasted three days the th will spread out over a year	th anniversary of normandy landings lasts year a
0	the longest day ever lengthens the th a celebration of the first normandy landing lasted anniversary days the th will spread out over three year	th anniversary of normandy landings lasts year a
0	the longest normandy ever lengthens the th anniversary celebration of the first day landing lasted will days the th three spread out over a year	th of anniversary normandy landings lasts a year
0	the longest day lengthens ever the th anniversary celebration of the first normandy landing lasted three days the th out spread will over a year	th anniversary lasts normandy landings of a year
0	the longest day ever lengthens the th anniversary celebration of the first normandy landing lasted three days the th will spread out over a year	th anniversary of normandy landings lasts a year
0	the longest day ever lengthens the th anniversary celebration of the first normandy landing lasted three days the th will spread out over a year	th anniversary of normandy landings lasts a year
0	the longest day ever lengthens the th anniversary celebration of the first normandy landing lasted three days the th will spread out over a year	th anniversary of normandy landings lasts a year
0	the longest day ever lengthens the th anniversary celebration of the first normandy landing lasted three days the th will spread out over a year	th anniversary of normandy landings lasts a year
0	the longest day ever lengthens the th anniversary celebration of the first normandy landing lasted three days the th will spread out over a year	th anniversary of normandy landings lasts a year
0	the longest day ever lengthens the th anniversary celebration of the first normandy landing lasted three days the th will spread out over a year	th anniversary of normandy landings lasts a year
0	the longest day ever lengthens the th anniversary celebration of the first normandy landing lasted three days the th will spread out over a year	th anniversary of normandy landings lasts a year
0	the longest day ever lengthens the th anniversary celebration of the first normandy landing lasted three days the th will spread out over a year	th anniversary of normandy landings lasts a year
0	the longest day ever lengthens the th anniversary celebration of the first normandy landing lasted three days the th will spread out over a year	th anniversary of normandy landings lasts a year
0	the longest day ever lengthens the th anniversary celebration of the first normandy landing lasted three days the th will spread out over a year	th anniversary of normandy landings lasts a year
0	the longest day ever lengthens the th anniversary celebration of the first normandy landing lasted three days the th will spread out over a year	th anniversary of normandy landings lasts a year
0	the longest day ever lengthens the th anniversary celebration of the first normandy landing lasted three days the th will spread out over a year	th anniversary of normandy landings lasts a year
0	the longest day ever lengthens the th anniversary celebration of the first normandy landing lasted three days the th will spread out over a year	th anniversary of normandy landings lasts a year
0	the longest day ever lengthens the th anniversary celebration of the first normandy landing lasted three days the th will spread out over a year	th anniversary of normandy landings lasts a year
0	the longest day ever lengthens the th anniversary celebration of the first normandy landing lasted three days the th will spread out over a year	th anniversary of normandy landings lasts a year
0	the longest day ever lengthens the th anniversary celebration of the first normandy landing lasted three days the th will spread out over a year	th anniversary of normandy landings lasts a year
0	the longest day ever lengthens the th anniversary celebration of the first normandy landing lasted three days the th will spread out over a year	th anniversary of normandy landings lasts a year
0	the longest day ever lengthens the th anniversary celebration of the first normandy landing lasted three days the th will spread out over a year	th anniversary of normandy landings lasts a year
0	the longest day ever lengthens the th anniversary celebration of the first normandy landing lasted three days the th will spread out over a year	th anniversary of normandy landings lasts a year
0	the longest day ever lengthens the th anniversary celebration of the first normandy landing lasted three days the th will spread out over a year	th anniversary of normandy landings lasts a year
0	the longest day ever lengthens the th anniversary celebration of the first normandy landing lasted three days the th will spread out over a year	th anniversary of normandy landings lasts a year
0	the longest day ever lengthens the th anniversary celebration of the first normandy landing lasted three days the th will spread out over a year	th anniversary of normandy landings lasts a year
0	the longest day ever lengthens the th anniversary celebration of the first normandy landing lasted three days the th will spread out over a year	th anniversary of normandy landings lasts a year
1	The Qin (from which the name China is derived) established the approximate boundaries and basic administrative system that all subsequent dynasties were to follow.	Qin Shi Huang was the first Chinese Emperor.
1	the qin which from the to china is derived established the approximate boundaries and basic administrative system that all subsequent dynasties were name follow	qin shi chinese was the first huang emperor
1	the qin from which the name china is derived established the boundaries and approximate basic administrative system that all subsequent dynasties were to follow	qin shi was huang the first chinese emperor
1	the qin from which the name china follow derived established the approximate boundaries and basic administrative all that system subsequent dynasties were to is	qin shi huang was chinese first the emperor
1	the qin from which the name china is derived established the all boundaries and basic administrative system that approximate to dynasties were subsequent follow	qin shi was huang the first chinese emperor
1	the qin from which all name china is derived established the approximate boundaries and basic administrative system dynasties the subsequent that were to follow	qin shi chinese was the first huang emperor
1	the qin from approximate basic name china is derived established the which boundaries and the administrative system that all subsequent dynasties were to follow	qin shi first was the huang chinese emperor
1	the qin from which the name that is approximate established the derived boundaries and basic administrative system china all subsequent dynasties were to follow	qin was huang shi the first chinese emperor
1	the all dynasties which the name china is derived established the approximate boundaries and basic administrative system that qin subsequent from were to follow	qin was huang shi the first chinese emperor
1	the qin from which the name subsequent is derived established the approximate boundaries administrative basic and system that all china dynasties were to follow	qin huang shi was the first chinese emperor
1	the qin from which the name china is derived established the approximate boundaries and basic administrative system that all subsequent dynasties were to follow	qin shi huang was the first chinese emperor
1	the qin from which the name china is derived established the approximate boundaries and basic administrative system that all subsequent dynasties were to follow	qin shi huang was the first chinese emperor
1	the qin from which the name china is derived established the approximate boundaries and basic administrative system that all subsequent dynasties were to follow	qin shi huang was the first chinese emperor
1	the qin from which the name china is derived established the approximate boundaries and basic administrative system that all subsequent dynasties were to follow	qin shi huang was the first chinese emperor
1	the qin from which the name china is derived established the approximate boundaries and basic administrative system that all subsequent dynasties were to follow	qin shi huang was the first chinese emperor
1	the qin from which the name china is derived established the approximate boundaries and basic administrative system that all subsequent dynasties were to follow	qin shi huang was the first chinese emperor
1	the qin from which the name china is derived established the approximate boundaries and basic administrative system that all subsequent dynasties were to follow	qin shi huang was the first chinese emperor
1	the qin from which the name china is derived established the approximate boundaries and basic administrative system that all subsequent dynasties were to follow	qin shi huang was the first chinese emperor
1	the qin from which the name china is derived established the approximate boundaries and basic administrative system that all subsequent dynasties were to follow	qin shi huang was the first chinese emperor
1	the qin from which the name china is derived established the approximate boundaries and basic administrative system that all subsequent dynasties were to follow	qin shi huang was the first chinese emperor
1	the qin from which the name china is derived established the approximate boundaries and basic administrative system that all subsequent dynasties were to follow	qin shi huang was the first chinese emperor
1	the qin from which the name china is derived established the approximate boundaries and basic administrative system that all subsequent dynasties were to follow	qin shi huang was the first chinese emperor
1	the qin from which the name china is derived established the approximate boundaries and basic administrative system that all subsequent dynasties were to follow	qin shi huang was the first chinese emperor
1	the qin from which the name china is derived established the approximate boundaries and basic administrative system that all subsequent dynasties were to follow	qin shi huang was the first chinese emperor
1	the qin from which the name china is derived established the approximate boundaries and basic administrative system that all subsequent dynasties were to follow	qin shi huang was the first chinese emperor
1	the qin from which the name china is derived established the approximate boundaries and basic administrative system that all subsequent dynasties were to follow	qin shi huang was the first chinese emperor
1	the qin from which the name china is derived established the approximate boundaries and basic administrative system that all subsequent dynasties were to follow	qin shi huang was the first chinese emperor
1	the qin from which the name china is derived established the approximate boundaries and basic administrative system that all subsequent dynasties were to follow	qin shi huang was the first chinese emperor
1	the qin from which the name china is derived established the approximate boundaries and basic administrative system that all subsequent dynasties were to follow	qin shi huang was the first chinese emperor
1	the qin from which the name china is derived established the approximate boundaries and basic administrative system that all subsequent dynasties were to follow	qin shi huang was the first chinese emperor
1	the qin from which the name china is derived established the approximate boundaries and basic administrative system that all subsequent dynasties were to follow	qin shi huang was the first chinese emperor
1	the qin from which the name china is derived established the approximate boundaries and basic administrative system that all subsequent dynasties were to follow	qin shi huang was the first chinese emperor
1	the qin from which the name china is derived established the approximate boundaries and basic administrative system that all subsequent dynasties were to follow	qin shi huang was the first chinese emperor
1	Hands Across the Divide was formed in March 2001, and one of its immediate aims was to press for more freedom of contact and communication right away between the two parts of Cyprus, and for early progress towards a solution to 'the Cyprus problem'.	Cyprus was divided into two parts in March 2001.
1	hands across the divide was formed in march and of more its immediate aims was to press cyprus of freedom one contact and communication right away between the two parts of for and for solution progress towards a early to the cyprus problem	cyprus was parts into two divided in march
1	hands press the divide was formed in march the solution of its immediate aims was to across for more freedom early contact and communication right away between the two parts of cyprus and for of progress towards a one to and cyprus problem	cyprus march divided into two parts in was
1	parts across the divide was formed in the and one of its immediate aims was to press for more freedom of contact and communication between away right march two hands of towards and for early progress cyprus a solution to the cyprus problem	cyprus parts divided into two was in march
1	was across the divide hands formed in march and one of its immediate aims was to press for for freedom of contact and communication right away between the two parts of early and cyprus more progress towards a solution to the cyprus problem	cyprus parts divided into two was in march
1	hands solution the communication was between in march and one of its immediate aims was to press for more freedom of contact of divide right away formed the two parts and cyprus and for early progress towards a across to the cyprus problem	cyprus was divided in two parts into march
1	hands across the divide was formed in march and immediate of its one between was to press for to freedom of contact and communication right away aims the two parts of cyprus and for early progress towards a solution the more cyprus problem	cyprus parts divided into two was in march
1	hands across the and was formed in march divide for of its immediate aims two to press one more freedom of contact and communication right away was the between parts of cyprus and for early progress towards a solution to the cyprus problem	cyprus was march into two parts in divided
1	hands across the divide its formed in was and one of march immediate aims was to press freedom more for of contact and communication right away between progress two parts of cyprus and for early the towards a solution to the cyprus problem	in was divided into two parts cyprus march
1	hands across formed divide was the in march and one of its immediate aims was to press for more freedom of away and communication right contact between the two parts of cyprus and for early progress towards a solution the to cyprus problem	cyprus was two into divided parts in march
1	hands across the divide was formed in march and one of its immediate aims was to press for more freedom of contact and communication right away between the two parts of cyprus and for early progress towards a solution to the cyprus problem	cyprus was divided into two parts in march
1	hands across the divide was formed in march and one of its immediate aims was to press for more freedom of contact and communication right away between the two parts of cyprus and for early progress towards a solution to the cyprus problem	cyprus was divided into two parts in march
1	hands across the divide was formed in march and one of its immediate aims was to press for more freedom of contact and communication right away between the two parts of cyprus and for early progress towards a solution to the cyprus problem	cyprus was divided into two parts in march
1	hands across the divide was formed in march and one of its immediate aims was to press for more freedom of contact and communication right away between the two parts of cyprus and for early progress towards a solution to the cyprus problem	cyprus was divided into two parts in march
1	hands across the divide was formed in march and one of its immediate aims was to press for more freedom of contact and communication right away between the two parts of cyprus and for early progress towards a solution to the cyprus problem	cyprus was divided into two parts in march
1	hands across the divide was formed in march and one of its immediate aims was to press for more freedom of contact and communication right away between the two parts of cyprus and for early progress towards a solution to the cyprus problem	cyprus was divided into two parts in march
1	hands across the divide was formed in march and one of its immediate aims was to press for more freedom of contact and communication right away between the two parts of cyprus and for early progress towards a solution to the cyprus problem	cyprus was divided into two parts in march
1	hands across the divide was formed in march and one of its immediate aims was to press for more freedom of contact and communication right away between the two parts of cyprus and for early progress towards a solution to the cyprus problem	cyprus was divided into two parts in march
1	hands across the divide was formed in march and one of its immediate aims was to press for more freedom of contact and communication right away between the two parts of cyprus and for early progress towards a solution to the cyprus problem	cyprus was divided into two parts in march
1	hands across the divide was formed in march and one of its immediate aims was to press for more freedom of contact and communication right away between the two parts of cyprus and for early progress towards a solution to the cyprus problem	cyprus was divided into two parts in march
1	hands across the divide was formed in march and one of its immediate aims was to press for more freedom of contact and communication right away between the two parts of cyprus and for early progress towards a solution to the cyprus problem	cyprus was divided into two parts in march
1	hands across the divide was formed in march and one of its immediate aims was to press for more freedom of contact and communication right away between the two parts of cyprus and for early progress towards a solution to the cyprus problem	cyprus was divided into two parts in march
1	hands across the divide was formed in march and one of its immediate aims was to press for more freedom of contact and communication right away between the two parts of cyprus and for early progress towards a solution to the cyprus problem	cyprus was divided into two parts in march
1	hands across the divide was formed in march and one of its immediate aims was to press for more freedom of contact and communication right away between the two parts of cyprus and for early progress towards a solution to the cyprus problem	cyprus was divided into two parts in march
1	hands across the divide was formed in march and one of its immediate aims was to press for more freedom of contact and communication right away between the two parts of cyprus and for early progress towards a solution to the cyprus problem	cyprus was divided into two parts in march
1	hands across the divide was formed in march and one of its immediate aims was to press for more freedom of contact and communication right away between the two parts of cyprus and for early progress towards a solution to the cyprus problem	cyprus was divided into two parts in march
1	hands across the divide was formed in march and one of its immediate aims was to press for more freedom of contact and communication right away between the two parts of cyprus and for early progress towards a solution to the cyprus problem	cyprus was divided into two parts in march
1	hands across the divide was formed in march and one of its immediate aims was to press for more freedom of contact and communication right away between the two parts of cyprus and for early progress towards a solution to the cyprus problem	cyprus was divided into two parts in march
1	hands across the divide was formed in march and one of its immediate aims was to press for more freedom of contact and communication right away between the two parts of cyprus and for early progress towards a solution to the cyprus problem	cyprus was divided into two parts in march
1	hands across the divide was formed in march and one of its immediate aims was to press for more freedom of contact and communication right away between the two parts of cyprus and for early progress towards a solution to the cyprus problem	cyprus was divided into two parts in march
1	hands across the divide was formed in march and one of its immediate aims was to press for more freedom of contact and communication right away between the two parts of cyprus and for early progress towards a solution to the cyprus problem	cyprus was divided into two parts in march
1	hands across the divide was formed in march and one of its immediate aims was to press for more freedom of contact and communication right away between the two parts of cyprus and for early progress towards a solution to the cyprus problem	cyprus was divided into two parts in march
1	hands across the divide was formed in march and one of its immediate aims was to press for more freedom of contact and communication right away between the two parts of cyprus and for early progress towards a solution to the cyprus problem	cyprus was divided into two parts in march
0	The IOC meeting will also review reports submitted by the organizing committees of the 1998 Winter Olympic Games in Nagano, Japan; the 2000 Summer Olympic Games in Sydney, Australia and the 2002 Winter Olympic Games in the Salt Lake City, the United States, respectively.	Before Salt Lake City, Winter Olympic Games took place in Nagano.
0	the ioc meeting will also review reports submitted summer the games committees of in winter olympic games in nagano japan the by olympic winter in sydney australia and the organizing olympic games the the salt lake city the united states respectively	before salt lake city winter olympic in took place games nagano
0	the ioc meeting will also review australia submitted by olympic nagano committees of the winter olympic games in united japan the summer the games in sydney reports and the winter olympic games in the salt lake city the organizing states respectively	before salt lake city winter olympic nagano took place in games
0	the ioc meeting will also review reports submitted by the organizing committees of the winter olympic games in australia japan the summer the games in sydney nagano and united winter olympic olympic in the salt lake city the games states respectively	before salt lake city took olympic games winter place in nagano
0	the ioc meeting will also review reports city by the organizing committees of the winter and games in nagano japan the summer olympic games in sydney games olympic the winter olympic australia in the salt lake submitted the united states respectively	before games lake city winter olympic salt took place in nagano
0	the japan meeting will also united reports submitted by ioc the committees of organizing winter olympic games in nagano the the summer olympic games in sydney australia and the winter olympic games in the salt lake city the review states respectively	before salt lake city olympic winter games took place in nagano
0	the ioc the will also review reports submitted by the organizing committees of meeting in olympic games winter nagano sydney the summer olympic games in japan australia and the winter states games in the salt lake city the united olympic respectively	before salt in city winter olympic games took place lake nagano
0	the ioc the the also review reports submitted meeting the organizing committees nagano by winter olympic games in of japan the summer olympic games in sydney australia and will winter olympic games in the salt lake city the united states respectively	before salt nagano city winter olympic games took place in lake
0	the ioc meeting will also review reports in organizing the by committees of olympic winter the games in nagano japan the summer olympic games in and australia sydney the winter olympic games submitted the salt lake city the united states respectively	games salt lake city winter olympic before took place in nagano
0	the ioc meeting will also review sydney submitted by the organizing committees of the winter australia in in nagano japan the summer olympic games games reports olympic and the united olympic games in the salt lake city the winter states respectively	before salt city lake winter olympic games took place in nagano
0	the ioc meeting will also review reports submitted by the organizing committees of the winter olympic games in nagano japan the summer olympic games in sydney australia and the winter olympic games in the salt lake city the united states respectively	before salt lake city winter olympic games took place in nagano
0	the ioc meeting will also review reports submitted by the organizing committees of the winter olympic games in nagano japan the summer olympic games in sydney australia and the winter olympic games in the salt lake city the united states respectively	before salt lake city winter olympic games took place in nagano
0	the ioc meeting will also review reports submitted by the organizing committees of the winter olympic games in nagano japan the summer olympic games in sydney australia and the winter olympic games in the salt lake city the united states respectively	before salt lake city winter olympic games took place in nagano
0	the ioc meeting will also review reports submitted by the organizing committees of the winter olympic games in nagano japan the summer olympic games in sydney australia and the winter olympic games in the salt lake city the united states respectively	before salt lake city winter olympic games took place in nagano
0	the ioc meeting will also review reports submitted by the organizing committees of the winter olympic games in nagano japan the summer olympic games in sydney australia and the winter olympic games in the salt lake city the united states respectively	before salt lake city winter olympic games took place in nagano
0	the ioc meeting will also review reports submitted by the organizing committees of the winter olympic games in nagano japan the summer olympic games in sydney australia and the winter olympic games in the salt lake city the united states respectively	before salt lake city winter olympic games took place in nagano
0	the ioc meeting will also review reports submitted by the organizing committees of the winter olympic games in nagano japan the summer olympic games in sydney australia and the winter olympic games in the salt lake city the united states respectively	before salt lake city winter olympic games took place in nagano
0	the ioc meeting will also review reports submitted by the organizing committees of the winter olympic games in nagano japan the summer olympic games in sydney australia and the winter olympic games in the salt lake city the united states respectively	before salt lake city winter olympic games took place in nagano
0	the ioc meeting will also review reports submitted by the organizing committees of the winter olympic games in nagano japan the summer olympic games in sydney australia and the winter olympic games in the salt lake city the united states respectively	before salt lake city winter olympic games took place in nagano
0	the ioc meeting will also review reports submitted by the organizing committees of the winter olympic games in nagano japan the summer olympic games in sydney australia and the winter olympic games in the salt lake city the united states respectively	before salt lake city winter olympic games took place in nagano
0	the ioc meeting will also review reports submitted by the organizing committees of the winter olympic games in nagano japan the summer olympic games in sydney australia and the winter olympic games in the salt lake city the united states respectively	before salt lake city winter olympic games took place in nagano
0	the ioc meeting will also review reports submitted by the organizing committees of the winter olympic games in nagano japan the summer olympic games in sydney australia and the winter olympic games in the salt lake city the united states respectively	before salt lake city winter olympic games took place in nagano
0	the ioc meeting will also review reports submitted by the organizing committees of the winter olympic games in nagano japan the summer olympic games in sydney australia and the winter olympic games in the salt lake city the united states respectively	before salt lake city winter olympic games took place in nagano
0	the ioc meeting will also review reports submitted by the organizing committees of the winter olympic games in nagano japan the summer olympic games in sydney australia and the winter olympic games in the salt lake city the united states respectively	before salt lake city winter olympic games took place in nagano
0	the ioc meeting will also review reports submitted by the organizing committees of the winter olympic games in nagano japan the summer olympic games in sydney australia and the winter olympic games in the salt lake city the united states respectively	before salt lake city winter olympic games took place in nagano
0	the ioc meeting will also review reports submitted by the organizing committees of the winter olympic games in nagano japan the summer olympic games in sydney australia and the winter olympic games in the salt lake city the united states respectively	before salt lake city winter olympic games took place in nagano
0	the ioc meeting will also review reports submitted by the organizing committees of the winter olympic games in nagano japan the summer olympic games in sydney australia and the winter olympic games in the salt lake city the united states respectively	before salt lake city winter olympic games took place in nagano
0	the ioc meeting will also review reports submitted by the organizing committees of the winter olympic games in nagano japan the summer olympic games in sydney australia and the winter olympic games in the salt lake city the united states respectively	before salt lake city winter olympic games took place in nagano
0	the ioc meeting will also review reports submitted by the organizing committees of the winter olympic games in nagano japan the summer olympic games in sydney australia and the winter olympic games in the salt lake city the united states respectively	before salt lake city winter olympic games took place in nagano
0	the ioc meeting will also review reports submitted by the organizing committees of the winter olympic games in nagano japan the summer olympic games in sydney australia and the winter olympic games in the salt lake city the united states respectively	before salt lake city winter olympic games took place in nagano
0	the ioc meeting will also review reports submitted by the organizing committees of the winter olympic games in nagano japan the summer olympic games in sydney australia and the winter olympic games in the salt lake city the united states respectively	before salt lake city winter olympic games took place in nagano
0	the ioc meeting will also review reports submitted by the organizing committees of the winter olympic games in nagano japan the summer olympic games in sydney australia and the winter olympic games in the salt lake city the united states respectively	before salt lake city winter olympic games took place in nagano
0	the ioc meeting will also review reports submitted by the organizing committees of the winter olympic games in nagano japan the summer olympic games in sydney australia and the winter olympic games in the salt lake city the united states respectively	before salt lake city winter olympic games took place in nagano
1	Amazon shares fell nearly 4 percent following the results as the company said operating income would drop as much as 42 percent in the second quarter.	Shares of Amazon fell 4 percent.
1	in shares fell nearly percent following the results drop the company said operating income would as as much as percent amazon the second quarter	of shares amazon fell percent
1	amazon shares fell nearly percent following the results as the as in operating income would drop as much company percent said the second quarter	fell of amazon shares percent
1	amazon shares fell nearly said following the results as the company percent operating income would drop as much as percent in the second quarter	shares amazon of fell percent
1	amazon shares fell nearly percent following the percent much the company said operating income would drop as as as results in the second quarter	shares of fell amazon percent
1	amazon operating fell nearly percent drop the results as the company said shares income would following as much as percent in the second quarter	shares percent amazon fell of
1	amazon shares much nearly percent following the results as the company said operating income would drop as fell as percent in the second quarter	percent of amazon fell shares
1	amazon shares fell nearly percent following operating results as the company said drop income would the as much as percent in the second quarter	amazon of shares fell percent
1	amazon company fell nearly second following the results as the shares said operating income would drop as much as percent in the percent quarter	of shares amazon fell percent
1	amazon shares fell nearly percent following the results as the company said operating as would drop income much as percent the in second quarter	shares fell amazon of percent
1	amazon shares fell nearly percent following the results as the company said operating income would drop as much as percent in the second quarter	shares of amazon fell percent
1	amazon shares fell nearly percent following the results as the company said operating income would drop as much as percent in the second quarter	shares of amazon fell percent
1	amazon shares fell nearly percent following the results as the company said operating income would drop as much as percent in the second quarter	shares of amazon fell percent
1	amazon shares fell nearly percent following the results as the company said operating income would drop as much as percent in the second quarter	shares of amazon fell percent
1	amazon shares fell nearly percent following the results as the company said operating income would drop as much as percent in the second quarter	shares of amazon fell percent
1	amazon shares fell nearly percent following the results as the company said operating income would drop as much as percent in the second quarter	shares of amazon fell percent
1	amazon shares fell nearly percent following the results as the company said operating income would drop as much as percent in the second quarter	shares of amazon fell percent
1	amazon shares fell nearly percent following the results as the company said operating income would drop as much as percent in the second quarter	shares of amazon fell percent
1	amazon shares fell nearly percent following the results as the company said operating income would drop as much as percent in the second quarter	shares of amazon fell percent
1	amazon shares fell nearly percent following the results as the company said operating income would drop as much as percent in the second quarter	shares of amazon fell percent
1	amazon shares fell nearly percent following the results as the company said operating income would drop as much as percent in the second quarter	shares of amazon fell percent
1	amazon shares fell nearly percent following the results as the company said operating income would drop as much as percent in the second quarter	shares of amazon fell percent
1	amazon shares fell nearly percent following the results as the company said operating income would drop as much as percent in the second quarter	shares of amazon fell percent
1	amazon shares fell nearly percent following the results as the company said operating income would drop as much as percent in the second quarter	shares of amazon fell percent
1	amazon shares fell nearly percent following the results as the company said operating income would drop as much as percent in the second quarter	shares of amazon fell percent
1	amazon shares fell nearly percent following the results as the company said operating income would drop as much as percent in the second quarter	shares of amazon fell percent
1	amazon shares fell nearly percent following the results as the company said operating income would drop as much as percent in the second quarter	shares of amazon fell percent
1	amazon shares fell nearly percent following the results as the company said operating income would drop as much as percent in the second quarter	shares of amazon fell percent
1	amazon shares fell nearly percent following the results as the company said operating income would drop as much as percent in the second quarter	shares of amazon fell percent
1	amazon shares fell nearly percent following the results as the company said operating income would drop as much as percent in the second quarter	shares of amazon fell percent
1	amazon shares fell nearly percent following the results as the company said operating income would drop as much as percent in the second quarter	shares of amazon fell percent
1	amazon shares fell nearly percent following the results as the company said operating income would drop as much as percent in the second quarter	shares of amazon fell percent
1	amazon shares fell nearly percent following the results as the company said operating income would drop as much as percent in the second quarter	shares of amazon fell percent
1	Hodler claimed there were also irregularities in the campaigns organized by Atlanta for the 1996 Summer Games, Sydney for the Summer Olympics in 2000 and Salt Lake City for the 2002 Winter Games.	Before Salt Lake City, Winter Olympic Games took place in Nagano.
1	hodler claimed there were also irregularities in the campaigns organized by atlanta for summer summer games sydney for the the olympics in and games lake city the for winter salt	before salt lake city winter games olympic took place in nagano
1	hodler claimed there were also irregularities for the campaigns the sydney atlanta in the summer games by for organized summer olympics in and salt lake city for the winter games	before salt lake city winter olympic games took nagano in place
1	hodler claimed there for also irregularities in the campaigns organized games atlanta for the summer games sydney for the summer olympics in winter salt lake city were the and by	olympic salt lake city winter before games took place in nagano
1	hodler claimed there sydney also irregularities in winter campaigns organized by atlanta for the summer games and for the summer olympics in were salt lake city for the the games	before salt lake city took olympic games winter place in nagano
1	hodler claimed the were also irregularities in the city organized by atlanta for the summer games sydney for there summer olympics in and salt winter campaigns for the lake games	before winter lake city salt olympic games took place in nagano
1	hodler winter there were also irregularities in the campaigns organized summer atlanta games the summer games sydney for the by olympics in and salt lake city for the claimed for	before salt lake city winter olympic took games place in nagano
1	for claimed there were city irregularities in the campaigns organized by atlanta for the summer games sydney hodler the summer olympics in and salt lake also for the winter games	before salt place city winter olympic games took lake in nagano
1	hodler claimed there in also irregularities were the campaigns organized by atlanta for the summer summer sydney for the city olympics in and salt lake games for the winter games	before salt lake city winter olympic place took games in nagano
1	hodler claimed olympics were also irregularities campaigns the in organized the atlanta for the summer games sydney for by summer there in and salt lake city for the winter games	before salt in city winter olympic games took place lake nagano
1	hodler claimed there were also irregularities in the campaigns organized by atlanta for the summer games sydney for the summer olympics in and salt lake city for the winter games	before salt lake city winter olympic games took place in nagano
1	hodler claimed there were also irregularities in the campaigns organized by atlanta for the summer games sydney for the summer olympics in and salt lake city for the winter games	before salt lake city winter olympic games took place in nagano
1	hodler claimed there were also irregularities in the campaigns organized by atlanta for the summer games sydney for the summer olympics in and salt lake city for the winter games	before salt lake city winter olympic games took place in nagano
1	hodler claimed there were also irregularities in the campaigns organized by atlanta for the summer games sydney for the summer olympics in and salt lake city for the winter games	before salt lake city winter olympic games took place in nagano
1	hodler claimed there were also irregularities in the campaigns organized by atlanta for the summer games sydney for the summer olympics in and salt lake city for the winter games	before salt lake city winter olympic games took place in nagano
1	hodler claimed there were also irregularities in the campaigns organized by atlanta for the summer games sydney for the summer olympics in and salt lake city for the winter games	before salt lake city winter olympic games took place in nagano
1	hodler claimed there were also irregularities in the campaigns organized by atlanta for the summer games sydney for the summer olympics in and salt lake city for the winter games	before salt lake city winter olympic games took place in nagano
1	hodler claimed there were also irregularities in the campaigns organized by atlanta for the summer games sydney for the summer olympics in and salt lake city for the winter games	before salt lake city winter olympic games took place in nagano
1	hodler claimed there were also irregularities in the campaigns organized by atlanta for the summer games sydney for the summer olympics in and salt lake city for the winter games	before salt lake city winter olympic games took place in nagano
1	hodler claimed there were also irregularities in the campaigns organized by atlanta for the summer games sydney for the summer olympics in and salt lake city for the winter games	before salt lake city winter olympic games took place in nagano
1	hodler claimed there were also irregularities in the campaigns organized by atlanta for the summer games sydney for the summer olympics in and salt lake city for the winter games	before salt lake city winter olympic games took place in nagano
1	hodler claimed there were also irregularities in the campaigns organized by atlanta for the summer games sydney for the summer olympics in and salt lake city for the winter games	before salt lake city winter olympic games took place in nagano
1	hodler claimed there were also irregularities in the campaigns organized by atlanta for the summer games sydney for the summer olympics in and salt lake city for the winter games	before salt lake city winter olympic games took place in nagano
1	hodler claimed there were also irregularities in the campaigns organized by atlanta for the summer games sydney for the summer olympics in and salt lake city for the winter games	before salt lake city winter olympic games took place in nagano
1	hodler claimed there were also irregularities in the campaigns organized by atlanta for the summer games sydney for the summer olympics in and salt lake city for the winter games	before salt lake city winter olympic games took place in nagano
1	hodler claimed there were also irregularities in the campaigns organized by atlanta for the summer games sydney for the summer olympics in and salt lake city for the winter games	before salt lake city winter olympic games took place in nagano
1	hodler claimed there were also irregularities in the campaigns organized by atlanta for the summer games sydney for the summer olympics in and salt lake city for the winter games	before salt lake city winter olympic games took place in nagano
1	hodler claimed there were also irregularities in the campaigns organized by atlanta for the summer games sydney for the summer olympics in and salt lake city for the winter games	before salt lake city winter olympic games took place in nagano
1	hodler claimed there were also irregularities in the campaigns organized by atlanta for the summer games sydney for the summer olympics in and salt lake city for the winter games	before salt lake city winter olympic games took place in nagano
1	hodler claimed there were also irregularities in the campaigns organized by atlanta for the summer games sydney for the summer olympics in and salt lake city for the winter games	before salt lake city winter olympic games took place in nagano
1	hodler claimed there were also irregularities in the campaigns organized by atlanta for the summer games sydney for the summer olympics in and salt lake city for the winter games	before salt lake city winter olympic games took place in nagano
1	hodler claimed there were also irregularities in the campaigns organized by atlanta for the summer games sydney for the summer olympics in and salt lake city for the winter games	before salt lake city winter olympic games took place in nagano
1	hodler claimed there were also irregularities in the campaigns organized by atlanta for the summer games sydney for the summer olympics in and salt lake city for the winter games	before salt lake city winter olympic games took place in nagano
0	A compound in breast milk has been found to destroy many skin warts, raising hopes it also might prove effective against cervical cancer and other lethal diseases caused by the same virus.	Breast milk may help fight cervical cancer.
0	a to in breast milk has been found compound destroy many skin warts raising hopes it also and prove might against cervical cancer effective other lethal diseases caused by the same virus	breast cervical may help fight milk cancer
0	a compound in breast caused has been found to destroy many skin warts raising same it also might prove effective against cervical cancer and other lethal the milk by diseases hopes virus	fight milk may help breast cervical cancer
0	a compound in breast skin has been found to destroy many milk warts raising hopes prove also might it effective against cervical cancer and other lethal diseases caused the by same virus	help milk may breast fight cervical cancer
0	a compound prove breast milk has been found to destroy many skin warts also hopes effective raising might in it against cervical cancer and other lethal diseases caused by the same virus	fight milk may help breast cervical cancer
0	hopes against in breast milk has been found to destroy many skin warts raising a it also might prove effective compound virus cancer and other lethal diseases caused by the same cervical	may milk breast help fight cervical cancer
0	caused compound in breast milk has been raising cervical destroy many skin warts found hopes it also might prove effective against to cancer and other lethal diseases a by the same virus	help milk may breast fight cervical cancer
0	a compound in breast milk has to found been destroy hopes skin warts raising by it also might prove effective against cervical cancer and other lethal diseases caused many the same virus	cancer milk may help fight cervical breast
0	diseases compound in breast milk virus been found to destroy many caused warts raising hopes it also might prove effective against cervical cancer and other lethal a skin by the same has	breast milk may fight help cervical cancer
0	a compound in breast milk has been found to destroy other many warts caused hopes it also might prove effective against cervical cancer and skin lethal diseases raising by the same virus	breast milk cervical help fight may cancer
0	a compound in breast milk has been found to destroy many skin warts raising hopes it also might prove effective against cervical cancer and other lethal diseases caused by the same virus	breast milk may help fight cervical cancer
0	a compound in breast milk has been found to destroy many skin warts raising hopes it also might prove effective against cervical cancer and other lethal diseases caused by the same virus	breast milk may help fight cervical cancer
0	a compound in breast milk has been found to destroy many skin warts raising hopes it also might prove effective against cervical cancer and other lethal diseases caused by the same virus	breast milk may help fight cervical cancer
0	a compound in breast milk has been found to destroy many skin warts raising hopes it also might prove effective against cervical cancer and other lethal diseases caused by the same virus	breast milk may help fight cervical cancer
0	a compound in breast milk has been found to destroy many skin warts raising hopes it also might prove effective against cervical cancer and other lethal diseases caused by the same virus	breast milk may help fight cervical cancer
0	a compound in breast milk has been found to destroy many skin warts raising hopes it also might prove effective against cervical cancer and other lethal diseases caused by the same virus	breast milk may help fight cervical cancer
0	a compound in breast milk has been found to destroy many skin warts raising hopes it also might prove effective against cervical cancer and other lethal diseases caused by the same virus	breast milk may help fight cervical cancer
0	a compound in breast milk has been found to destroy many skin warts raising hopes it also might prove effective against cervical cancer and other lethal diseases caused by the same virus	breast milk may help fight cervical cancer
0	a compound in breast milk has been found to destroy many skin warts raising hopes it also might prove effective against cervical cancer and other lethal diseases caused by the same virus	breast milk may help fight cervical cancer
0	a compound in breast milk has been found to destroy many skin warts raising hopes it also might prove effective against cervical cancer and other lethal diseases caused by the same virus	breast milk may help fight cervical cancer
0	a compound in breast milk has been found to destroy many skin warts raising hopes it also might prove effective against cervical cancer and other lethal diseases caused by the same virus	breast milk may help fight cervical cancer
0	a compound in breast milk has been found to destroy many skin warts raising hopes it also might prove effective against cervical cancer and other lethal diseases caused by the same virus	breast milk may help fight cervical cancer
0	a compound in breast milk has been found to destroy many skin warts raising hopes it also might prove effective against cervical cancer and other lethal diseases caused by the same virus	breast milk may help fight cervical cancer
0	a compound in breast milk has been found to destroy many skin warts raising hopes it also might prove effective against cervical cancer and other lethal diseases caused by the same virus	breast milk may help fight cervical cancer
0	a compound in breast milk has been found to destroy many skin warts raising hopes it also might prove effective against cervical cancer and other lethal diseases caused by the same virus	breast milk may help fight cervical cancer
0	a compound in breast milk has been found to destroy many skin warts raising hopes it also might prove effective against cervical cancer and other lethal diseases caused by the same virus	breast milk may help fight cervical cancer
0	a compound in breast milk has been found to destroy many skin warts raising hopes it also might prove effective against cervical cancer and other lethal diseases caused by the same virus	breast milk may help fight cervical cancer
0	a compound in breast milk has been found to destroy many skin warts raising hopes it also might prove effective against cervical cancer and other lethal diseases caused by the same virus	breast milk may help fight cervical cancer
0	a compound in breast milk has been found to destroy many skin warts raising hopes it also might prove effective against cervical cancer and other lethal diseases caused by the same virus	breast milk may help fight cervical cancer
0	a compound in breast milk has been found to destroy many skin warts raising hopes it also might prove effective against cervical cancer and other lethal diseases caused by the same virus	breast milk may help fight cervical cancer
0	a compound in breast milk has been found to destroy many skin warts raising hopes it also might prove effective against cervical cancer and other lethal diseases caused by the same virus	breast milk may help fight cervical cancer
0	a compound in breast milk has been found to destroy many skin warts raising hopes it also might prove effective against cervical cancer and other lethal diseases caused by the same virus	breast milk may help fight cervical cancer
0	a compound in breast milk has been found to destroy many skin warts raising hopes it also might prove effective against cervical cancer and other lethal diseases caused by the same virus	breast milk may help fight cervical cancer
1	The plan was released by Mr Dean on behalf of the Secretary of Health and Human Services, Tommy Thompson, still recovering from a recent accident, at a Secretarial Summit on Health Information Technology that was attended by many of the nation's leaders in electronic health records.	Mr Dean is the Secretary of Health and Human Services.
1	the plan was released by mr on on in of the secretary of health and human services tommy that still recovering from a recent many at a secretarial summit dean health information technology thompson was attended by accident of the nations leaders behalf electronic health records	human dean is the secretary of health and mr services
1	the plan was released by mr dean on that of the secretary of health and human services tommy thompson still recovering from a in accident technology a secretarial summit on health information at behalf was attended by of many the nations leaders recent electronic health records	mr dean health the secretary of is and human services
1	the plan was released by mr dean on of of the secretary of health and human services tommy thompson still recovering from a recent attended at a secretarial summit technology health information on that electronic accident by many behalf the nations leaders in was health records	mr dean is the secretary of human and health services
1	the plan was released by mr dean on of of the secretary of health and human services tommy thompson still recovering from accident recent a at a in summit on health information technology was that attended by many behalf the nations leaders secretarial electronic health records	mr dean is the secretary services health and human of
1	behalf plan was released by mr dean on the of the secretary tommy health and human services of thompson still recovering a from recent accident of a secretarial summit on health information technology that was attended by many at the nations leaders in electronic health records	mr dean is the secretary of health services human and
1	the plan information released by mr that on health of the secretary of behalf and human services tommy thompson still recovering from a recent accident at a secretarial nations on health was technology dean was attended by many of the summit leaders in electronic health records	of dean is the secretary mr health and human services
1	the plan was released by mr dean on behalf of the secretary of health and human services many thompson of recovering from attended recent accident at that secretarial summit on health information technology a was a by tommy still the nations leaders in electronic health records	mr is dean the secretary of health and human services
1	the plan was released by mr technology on behalf of the secretary of records recovering human services tommy thompson still and from a recent accident at a secretarial summit on health information dean that was attended of many by the nations leaders in electronic health health	mr dean the is secretary of health and human services
1	the still was released by mr dean on behalf of the secretary of health and human services summit thompson plan recovering from a recent accident at a secretarial health health tommy information technology that was attended by many of the nations leaders in electronic on records	mr dean of the secretary is health and human services
1	the plan was released by mr dean on behalf of the secretary of health and human services tommy thompson still recovering from a recent accident at a secretarial summit on health information technology that was attended by many of the nations leaders in electronic health records	mr dean is the secretary of health and human services
1	the plan was released by mr dean on behalf of the secretary of health and human services tommy thompson still recovering from a recent accident at a secretarial summit on health information technology that was attended by many of the nations leaders in electronic health records	mr dean is the secretary of health and human services
1	the plan was released by mr dean on behalf of the secretary of health and human services tommy thompson still recovering from a recent accident at a secretarial summit on health information technology that was attended by many of the nations leaders in electronic health records	mr dean is the secretary of health and human services
1	the plan was released by mr dean on behalf of the secretary of health and human services tommy thompson still recovering from a recent accident at a secretarial summit on health information technology that was attended by many of the nations leaders in electronic health records	mr dean is the secretary of health and human services
1	the plan was released by mr dean on behalf of the secretary of health and human services tommy thompson still recovering from a recent accident at a secretarial summit on health information technology that was attended by many of the nations leaders in electronic health records	mr dean is the secretary of health and human services
1	the plan was released by mr dean on behalf of the secretary of health and human services tommy thompson still recovering from a recent accident at a secretarial summit on health information technology that was attended by many of the nations leaders in electronic health records	mr dean is the secretary of health and human services
1	the plan was released by mr dean on behalf of the secretary of health and human services tommy thompson still recovering from a recent accident at a secretarial summit on health information technology that was attended by many of the nations leaders in electronic health records	mr dean is the secretary of health and human services
1	the plan was released by mr dean on behalf of the secretary of health and human services tommy thompson still recovering from a recent accident at a secretarial summit on health information technology that was attended by many of the nations leaders in electronic health records	mr dean is the secretary of health and human services
1	the plan was released by mr dean on behalf of the secretary of health and human services tommy thompson still recovering from a recent accident at a secretarial summit on health information technology that was attended by many of the nations leaders in electronic health records	mr dean is the secretary of health and human services
1	the plan was released by mr dean on behalf of the secretary of health and human services tommy thompson still recovering from a recent accident at a secretarial summit on health information technology that was attended by many of the nations leaders in electronic health records	mr dean is the secretary of health and human services
1	the plan was released by mr dean on behalf of the secretary of health and human services tommy thompson still recovering from a recent accident at a secretarial summit on health information technology that was attended by many of the nations leaders in electronic health records	mr dean is the secretary of health and human services
1	the plan was released by mr dean on behalf of the secretary of health and human services tommy thompson still recovering from a recent accident at a secretarial summit on health information technology that was attended by many of the nations leaders in electronic health records	mr dean is the secretary of health and human services
1	the plan was released by mr dean on behalf of the secretary of health and human services tommy thompson still recovering from a recent accident at a secretarial summit on health information technology that was attended by many of the nations leaders in electronic health records	mr dean is the secretary of health and human services
1	the plan was released by mr dean on behalf of the secretary of health and human services tommy thompson still recovering from a recent accident at a secretarial summit on health information technology that was attended by many of the nations leaders in electronic health records	mr dean is the secretary of health and human services
1	the plan was released by mr dean on behalf of the secretary of health and human services tommy thompson still recovering from a recent accident at a secretarial summit on health information technology that was attended by many of the nations leaders in electronic health records	mr dean is the secretary of health and human services
1	the plan was released by mr dean on behalf of the secretary of health and human services tommy thompson still recovering from a recent accident at a secretarial summit on health information technology that was attended by many of the nations leaders in electronic health records	mr dean is the secretary of health and human services
1	the plan was released by mr dean on behalf of the secretary of health and human services tommy thompson still recovering from a recent accident at a secretarial summit on health information technology that was attended by many of the nations leaders in electronic health records	mr dean is the secretary of health and human services
1	the plan was released by mr dean on behalf of the secretary of health and human services tommy thompson still recovering from a recent accident at a secretarial summit on health information technology that was attended by many of the nations leaders in electronic health records	mr dean is the secretary of health and human services
1	the plan was released by mr dean on behalf of the secretary of health and human services tommy thompson still recovering from a recent accident at a secretarial summit on health information technology that was attended by many of the nations leaders in electronic health records	mr dean is the secretary of health and human services
1	the plan was released by mr dean on behalf of the secretary of health and human services tommy thompson still recovering from a recent accident at a secretarial summit on health information technology that was attended by many of the nations leaders in electronic health records	mr dean is the secretary of health and human services
1	the plan was released by mr dean on behalf of the secretary of health and human services tommy thompson still recovering from a recent accident at a secretarial summit on health information technology that was attended by many of the nations leaders in electronic health records	mr dean is the secretary of health and human services
1	the plan was released by mr dean on behalf of the secretary of health and human services tommy thompson still recovering from a recent accident at a secretarial summit on health information technology that was attended by many of the nations leaders in electronic health records	mr dean is the secretary of health and human services
1	the plan was released by mr dean on behalf of the secretary of health and human services tommy thompson still recovering from a recent accident at a secretarial summit on health information technology that was attended by many of the nations leaders in electronic health records	mr dean is the secretary of health and human services
0	Alice Cooper, a founder of the shock rock genre, and infamous for his gory stage shows, is setting up a Christian center for at-risk youths in Phoenix. Cooper, who has been a born again Christian for over 20 years, has already raised US$2 million for the center via his charity, the Solid Rock Foundation, founded by Cooper in 1995. "The Rock", as the center will be called, is expected to cost $7.3…	Alice Cooper is a Christian.
0	alice cooper a founder of the shock rock genre construction infamous center his gory stage shows is setting up a christian center for at risk youths in phoenix cooper the has been for born again christian for expected years has already raised us million for the a via his charity who solid rock foundation founded by cooper in the site as the center will be called is over to cost and will cooper ho…	alice cooper christian a is
0	alice cooper a founder of the shock rock grassy in infamous for his gory stage shows is setting up a hopes center for at canyon youths in phoenix cooper who november been a born again genre for over years christian already raised us million for the center and his charity the solid rock foundation founded by cooper via the rock as the center grand be called is expected to cost million and cooper c…	alice is cooper a christian
0	alice cooper a for of the in rock genre his infamous for his gory stage shows is setting up a christian in founder at risk youths begin phoenix cooper has who been a born again christian for over years has already raised us million for the center via and charity the solid rock foundation founded expected cooper shock the november as the center will be called is by to cost million and cooper hopes…	alice is cooper a christian
0	alice cooper a founder of the shock rock genre who infamous be his gory is shows currently setting up a christian center for at risk youths in phoenix cooper and has been the born again christian for over years has already raised a million for the center via his charity the solid rock foundation founded by cooper in the cost as university center work for called stage expected to rock million and …	christian cooper is a alice
0	alice cooper a founder of the shock rock genre at infamous for his gory stage shows is setting up hopes christian center for and risk youths in born cooper who has been a again phoenix by for called years has already raised us million for the center via his charity site solid rock foundation founded expected cooper in the rock as the center will be over is christian to cost million and cooper a t…	alice is cooper a christian
0	alice cooper a founder of the shock rock genre and infamous for his gory in shows who setting up a christian center for at risk youths in phoenix cooper is has been a us again christian raised born center has already for grassy million for currently years via his charity the expected rock foundation founded by cooper stage the rock as the center will be called is solid to cost million and cooper …	alice is cooper a christian
0	alice cooper a founder of the shock rock genre on infamous for his gory stage shows is setting site a cooper center for at risk youths in phoenix cooper who has grand a born again christian for over years the already raised us million that and will via his charity the solid rock foundation founded by christian in up rock as the center center be called is expected to cost million and cooper hopes …	alice christian is a cooper
[truncated: 7,747 more rows]
