# Supplementary material for: STTA: enhanced text classification via selective test-time augmentation
Source: PeerJ Comput Sci. 2023 Dec 19;9:e1757. doi: 10.7717/peerj-cs.1757 (PMC10773867; doi:10.7717/peerj-cs.1757)
Supplement: Supplemental Information 7 — The RTE dataset is a commonly used natural language inference task dataset used to evaluate the performance of a model in inference tasks (judging whether it is correct based on given premises and assumptions). [file peerj-cs-09-1757-s007.zip › tta_sr_0.1_1+32_test.csv]

label	text1	text2
1	Dana Reeve, the widow of the actor Christopher Reeve, has died of lung cancer at age 44, according to the Christopher Reeve Foundation.	Christopher Reeve had an accident.
1	dana reeve the widow of the actor christopher reeve has died of lung genus cancer at age grant to the christopher reeve foundation	saint christopher reeve had an accident
1	dana reeve the widow of the actor st christopher reeve has died of lung crab at age according to the st christopher reeve foundation	st christopher reeve had an accident
1	dana reeve the widow woman of the actor christopher reeve has died of lung cancer at age according to the christopher reeve understructure	st christopher reeve had an accident
1	dana reeve the widow of the player christopher reeve has died of lung cancer at age according to the christopher reeve initiation	christopher reeve had an fortuity
1	danu reeve the widow of the thespian christopher reeve has died of lung cancer at age according to the christopher reeve foundation	st christopher reeve had an accident
1	danu reeve the widow of the actor st christopher reeve has died of lung cancer at age according to the st christopher reeve foundation	christopher reeve had an chance event
1	dana reeve the widow woman of the actor christopher reeve has died of lung cancer at age according to the christopher reeve introduction	christopher reeve had an stroke
1	dana reeve the widow woman of the role player christopher reeve has died of lung cancer at age according to the christopher reeve foundation	christopher reeve had an stroke
1	dana reeve the widow of the actor st christopher reeve has died of lung cancer at age harmonize to the st christopher reeve foundation	st christopher reeve had an accident
1	dana reeve the widow of the actor christopher reeve has died of lung cancer at age according to the christopher reeve foundation	christopher reeve had an accident
1	dana reeve the widow of the actor christopher reeve has died of lung cancer at age according to the christopher reeve foundation	christopher reeve had an accident
1	dana reeve the widow of the actor christopher reeve has died of lung cancer at age according to the christopher reeve foundation	christopher reeve had an accident
1	dana reeve the widow of the actor christopher reeve has died of lung cancer at age according to the christopher reeve foundation	christopher reeve had an accident
1	dana reeve the widow of the actor christopher reeve has died of lung cancer at age according to the christopher reeve foundation	christopher reeve had an accident
1	dana reeve the widow of the actor christopher reeve has died of lung cancer at age according to the christopher reeve foundation	christopher reeve had an accident
1	dana reeve the widow of the actor christopher reeve has died of lung cancer at age according to the christopher reeve foundation	christopher reeve had an accident
1	dana reeve the widow of the actor christopher reeve has died of lung cancer at age according to the christopher reeve foundation	christopher reeve had an accident
1	dana reeve the widow of the actor christopher reeve has died of lung cancer at age according to the christopher reeve foundation	christopher reeve had an accident
1	dana reeve the widow of the actor christopher reeve has died of lung cancer at age according to the christopher reeve foundation	christopher reeve had an accident
1	dana reeve the widow of the actor christopher reeve has died of lung cancer at age according to the christopher reeve foundation	christopher reeve had an accident
1	dana reeve the widow of the actor christopher reeve has died of lung cancer at age according to the christopher reeve foundation	christopher reeve had an accident
1	dana reeve the widow of the actor christopher reeve has died of lung cancer at age according to the christopher reeve foundation	christopher reeve had an accident
1	dana reeve the widow of the actor christopher reeve has died of lung cancer at age according to the christopher reeve foundation	christopher reeve had an accident
1	dana reeve the widow of the actor christopher reeve has died of lung cancer at age according to the christopher reeve foundation	christopher reeve had an accident
1	dana reeve the widow of the actor christopher reeve has died of lung cancer at age according to the christopher reeve foundation	christopher reeve had an accident
1	dana reeve the widow of the actor christopher reeve has died of lung cancer at age according to the christopher reeve foundation	christopher reeve had an accident
1	dana reeve the widow of the actor christopher reeve has died of lung cancer at age according to the christopher reeve foundation	christopher reeve had an accident
1	dana reeve the widow of the actor christopher reeve has died of lung cancer at age according to the christopher reeve foundation	christopher reeve had an accident
1	dana reeve the widow of the actor christopher reeve has died of lung cancer at age according to the christopher reeve foundation	christopher reeve had an accident
1	dana reeve the widow of the actor christopher reeve has died of lung cancer at age according to the christopher reeve foundation	christopher reeve had an accident
1	dana reeve the widow of the actor christopher reeve has died of lung cancer at age according to the christopher reeve foundation	christopher reeve had an accident
1	dana reeve the widow of the actor christopher reeve has died of lung cancer at age according to the christopher reeve foundation	christopher reeve had an accident
0	Yet, we now are discovering that antibiotics are losing their effectiveness against illness. Disease-causing bacteria are mutating faster than we can come up with new antibiotics to fight the new variations.	Bacteria is winning the war against antibiotics.
0	as yet we now are discovering that antibiotic are losing their effectiveness against unwellness disease causing bacteria are mutating faster than we can come up with new antibiotic to fight the new variations	bacteria is winning the war against antibiotic drug
0	yet we now are discovering that antibiotics are mislay their effectiveness against illness disease causing bacteria are mutating libertine than we can follow up with new antibiotics to fight the new variations	bacteria is advance the war against antibiotics
0	in time we now are discovering that antibiotics are losing their effectiveness against malady disease causing bacteria are mutating faster than we can come up with new antibiotics to fight the new magnetic variation	bacteria is winning the warfare against antibiotics
0	yet we now are discovering that antibiotic are recede their effectiveness against malady disease causing bacteria are mutating faster than we can come up with new antibiotic to fight the new variations	bacteria is winning the war against antibiotic
0	yet we now are discovering that antibiotics are losing their effectiveness against unwellness disease make bacteria are mutating faster than we can come up with new antibiotics to fight the new variation	bacteria is victorious the war against antibiotics
0	yet we now are discovering that antibiotics are losing their effectiveness against illness disease causing bacteria are mutating dissolute than we can derive up with new antibiotics to battle the new variations	bacterium is winning the war against antibiotics
0	yet we now are discovering that antibiotics are losing their effectualness against illness disease causing bacteria are mutating immobile than we can come up with new antibiotics to push the new variations	bacterium is winning the war against antibiotics
0	yet we now are discovering that antibiotics are losing their effectualness against illness disease causing bacterium are mutating faster than we can come up with new antibiotics to fight down the new variations	bacteria is fetching the war against antibiotics
0	yet we now are discovering that antibiotics are losing their effectiveness against sickness disease causing bacteria are mutating faster than we can get along up with unexampled antibiotics to fight the unexampled variations	bacteria is winning the war against antibiotic
0	yet we now are discovering that antibiotics are losing their effectiveness against illness disease causing bacteria are mutating faster than we can come up with new antibiotics to fight the new variations	bacteria is winning the war against antibiotics
0	yet we now are discovering that antibiotics are losing their effectiveness against illness disease causing bacteria are mutating faster than we can come up with new antibiotics to fight the new variations	bacteria is winning the war against antibiotics
0	yet we now are discovering that antibiotics are losing their effectiveness against illness disease causing bacteria are mutating faster than we can come up with new antibiotics to fight the new variations	bacteria is winning the war against antibiotics
0	yet we now are discovering that antibiotics are losing their effectiveness against illness disease causing bacteria are mutating faster than we can come up with new antibiotics to fight the new variations	bacteria is winning the war against antibiotics
0	yet we now are discovering that antibiotics are losing their effectiveness against illness disease causing bacteria are mutating faster than we can come up with new antibiotics to fight the new variations	bacteria is winning the war against antibiotics
0	yet we now are discovering that antibiotics are losing their effectiveness against illness disease causing bacteria are mutating faster than we can come up with new antibiotics to fight the new variations	bacteria is winning the war against antibiotics
0	yet we now are discovering that antibiotics are losing their effectiveness against illness disease causing bacteria are mutating faster than we can come up with new antibiotics to fight the new variations	bacteria is winning the war against antibiotics
0	yet we now are discovering that antibiotics are losing their effectiveness against illness disease causing bacteria are mutating faster than we can come up with new antibiotics to fight the new variations	bacteria is winning the war against antibiotics
0	yet we now are discovering that antibiotics are losing their effectiveness against illness disease causing bacteria are mutating faster than we can come up with new antibiotics to fight the new variations	bacteria is winning the war against antibiotics
0	yet we now are discovering that antibiotics are losing their effectiveness against illness disease causing bacteria are mutating faster than we can come up with new antibiotics to fight the new variations	bacteria is winning the war against antibiotics
0	yet we now are discovering that antibiotics are losing their effectiveness against illness disease causing bacteria are mutating faster than we can come up with new antibiotics to fight the new variations	bacteria is winning the war against antibiotics
0	yet we now are discovering that antibiotics are losing their effectiveness against illness disease causing bacteria are mutating faster than we can come up with new antibiotics to fight the new variations	bacteria is winning the war against antibiotics
0	yet we now are discovering that antibiotics are losing their effectiveness against illness disease causing bacteria are mutating faster than we can come up with new antibiotics to fight the new variations	bacteria is winning the war against antibiotics
0	yet we now are discovering that antibiotics are losing their effectiveness against illness disease causing bacteria are mutating faster than we can come up with new antibiotics to fight the new variations	bacteria is winning the war against antibiotics
0	yet we now are discovering that antibiotics are losing their effectiveness against illness disease causing bacteria are mutating faster than we can come up with new antibiotics to fight the new variations	bacteria is winning the war against antibiotics
0	yet we now are discovering that antibiotics are losing their effectiveness against illness disease causing bacteria are mutating faster than we can come up with new antibiotics to fight the new variations	bacteria is winning the war against antibiotics
0	yet we now are discovering that antibiotics are losing their effectiveness against illness disease causing bacteria are mutating faster than we can come up with new antibiotics to fight the new variations	bacteria is winning the war against antibiotics
0	yet we now are discovering that antibiotics are losing their effectiveness against illness disease causing bacteria are mutating faster than we can come up with new antibiotics to fight the new variations	bacteria is winning the war against antibiotics
0	yet we now are discovering that antibiotics are losing their effectiveness against illness disease causing bacteria are mutating faster than we can come up with new antibiotics to fight the new variations	bacteria is winning the war against antibiotics
0	yet we now are discovering that antibiotics are losing their effectiveness against illness disease causing bacteria are mutating faster than we can come up with new antibiotics to fight the new variations	bacteria is winning the war against antibiotics
0	yet we now are discovering that antibiotics are losing their effectiveness against illness disease causing bacteria are mutating faster than we can come up with new antibiotics to fight the new variations	bacteria is winning the war against antibiotics
0	yet we now are discovering that antibiotics are losing their effectiveness against illness disease causing bacteria are mutating faster than we can come up with new antibiotics to fight the new variations	bacteria is winning the war against antibiotics
0	yet we now are discovering that antibiotics are losing their effectiveness against illness disease causing bacteria are mutating faster than we can come up with new antibiotics to fight the new variations	bacteria is winning the war against antibiotics
1	Cairo is now home to some 15 million people - a burgeoning population that produces approximately 10,000 tonnes of rubbish per day, putting an enormous strain on public services. In the past 10 years, the government has tried hard to encourage private investment in the refuse sector, but some estimate 4,000 tonnes of waste is left behind every day, festering in the heat as it waits for someone to…	15 million tonnes of rubbish are produced daily in Cairo.
1	cairo is now home to some million people a burgeoning population that produces approximately tonne of scrap per day putting an enormous strain on public services in the past old age the government has tried hard to encourage private investiture in the refuse sphere but some estimate tonne of waste is impart posterior every day festering in the heat as it waits for someone to top it up it is oftti…	tonnes of rubbish are produced daily in cairo
1	cairo is now home to some million people a burgeon population that produces approximately tonnes of rubbish per clarence day putting an enormous tense on public services in the past years the governing has prove hard to encourage private investing in the resist sector but some estimate tonnes of consume is left behind every clarence day ichor in the heat as it waits for someone to clear it up it …	million metric ton of rubbish are produced daily in cairo
1	cairo is now home to some million masses a burgeon population that produces approximately tonnes of rubbish per day putting an tremendous strain on public services in the past years the government has tried hard to advance private investment funds in the defy sector but some estimate tonnes of waste is left behind every day suppuration in the heat as it waits for someone to sack up it up it is of…	million tonnes of wish wash are produced daily in cairo
1	egyptian capital is now home to some the great unwashed a burgeoning universe that produces approximately tonnes of rubbish per day putting an enormous nervous strain on world services in the past years the government has well tried hard to encourage common soldier investment in the refuse sector but some estimate tonnes of waste is left behind every day festering in the heat as it waits for some…	million tonne of rubbish are produced daily in cairo
1	cairo is now home to some million people a burgeoning universe that produces approximately tonnes of rubbish per day putting an enormous strain on public services in the past years the government has tried hard to encourage secret investment in the turn down sector but some approximate tonnes of waste is left behind every day festering in the heat as it waits for someone to clear it up it is ofte…	jillion tonnes of rubbish are produced daily in cairo
1	cairo is now home to some million people a burgeoning universe that produces or so tonnes of rubbish per day putting an enormous strain on world servicing in the preceding years the government has try out hard to encourage buck private investment in the refuse sector but some estimate tonnes of waste is left behind every day fester in the heat as it waits for someone to clear it up it is ofttimes…	jillion tonnes of rubbish are produced daily in cairo
1	cairo is now home to some million multitude a burgeoning population that produces approximately tonnes of rubbish per day putting an enormous strain on public services in the past years the government has taste hard to boost private investment in the refuse sphere but some estimate tonnes of waste is left behind every day pus in the heat as it waiting for someone to clear it up it is often the mu…	million mt of rubbish are produced daily in cairo
1	cairo is now home to some million masses a burgeoning population that produces approximately tonnes of rubbish per day putting an enormous strain on public services in the retiring twelvemonth the government has tried hard to encourage individual investment in the pass up sector but some estimation tonnes of macerate is leave alone behind every day festering in the hot up as it waits for someone …	million tonnes of rubbish are bring about daily in cairo
1	cairo is now home to some million people a burgeoning population that give rise approximately tonnes of rubbish per day arrange an enormous strain on public services in the past class the political science has tried hard to encourage private investing in the refuse sector but some estimate tonnes of waste is left behind every day festering in the heat as it postponement for someone to clear it up…	million tonnes of rubbish are produced daily in capital of egypt
1	cairo is now home to some million people a burgeoning population that produces approximately tonnes of rubbish per day putting an enormous strain on public services in the past years the government has tried hard to encourage private investment in the refuse sector but some estimate tonnes of waste is left behind every day festering in the heat as it waits for someone to clear it up it is often t…	million tonnes of rubbish are produced daily in cairo
1	cairo is now home to some million people a burgeoning population that produces approximately tonnes of rubbish per day putting an enormous strain on public services in the past years the government has tried hard to encourage private investment in the refuse sector but some estimate tonnes of waste is left behind every day festering in the heat as it waits for someone to clear it up it is often t…	million tonnes of rubbish are produced daily in cairo
1	cairo is now home to some million people a burgeoning population that produces approximately tonnes of rubbish per day putting an enormous strain on public services in the past years the government has tried hard to encourage private investment in the refuse sector but some estimate tonnes of waste is left behind every day festering in the heat as it waits for someone to clear it up it is often t…	million tonnes of rubbish are produced daily in cairo
1	cairo is now home to some million people a burgeoning population that produces approximately tonnes of rubbish per day putting an enormous strain on public services in the past years the government has tried hard to encourage private investment in the refuse sector but some estimate tonnes of waste is left behind every day festering in the heat as it waits for someone to clear it up it is often t…	million tonnes of rubbish are produced daily in cairo
1	cairo is now home to some million people a burgeoning population that produces approximately tonnes of rubbish per day putting an enormous strain on public services in the past years the government has tried hard to encourage private investment in the refuse sector but some estimate tonnes of waste is left behind every day festering in the heat as it waits for someone to clear it up it is often t…	million tonnes of rubbish are produced daily in cairo
1	cairo is now home to some million people a burgeoning population that produces approximately tonnes of rubbish per day putting an enormous strain on public services in the past years the government has tried hard to encourage private investment in the refuse sector but some estimate tonnes of waste is left behind every day festering in the heat as it waits for someone to clear it up it is often t…	million tonnes of rubbish are produced daily in cairo
1	cairo is now home to some million people a burgeoning population that produces approximately tonnes of rubbish per day putting an enormous strain on public services in the past years the government has tried hard to encourage private investment in the refuse sector but some estimate tonnes of waste is left behind every day festering in the heat as it waits for someone to clear it up it is often t…	million tonnes of rubbish are produced daily in cairo
1	cairo is now home to some million people a burgeoning population that produces approximately tonnes of rubbish per day putting an enormous strain on public services in the past years the government has tried hard to encourage private investment in the refuse sector but some estimate tonnes of waste is left behind every day festering in the heat as it waits for someone to clear it up it is often t…	million tonnes of rubbish are produced daily in cairo
1	cairo is now home to some million people a burgeoning population that produces approximately tonnes of rubbish per day putting an enormous strain on public services in the past years the government has tried hard to encourage private investment in the refuse sector but some estimate tonnes of waste is left behind every day festering in the heat as it waits for someone to clear it up it is often t…	million tonnes of rubbish are produced daily in cairo
1	cairo is now home to some million people a burgeoning population that produces approximately tonnes of rubbish per day putting an enormous strain on public services in the past years the government has tried hard to encourage private investment in the refuse sector but some estimate tonnes of waste is left behind every day festering in the heat as it waits for someone to clear it up it is often t…	million tonnes of rubbish are produced daily in cairo
1	cairo is now home to some million people a burgeoning population that produces approximately tonnes of rubbish per day putting an enormous strain on public services in the past years the government has tried hard to encourage private investment in the refuse sector but some estimate tonnes of waste is left behind every day festering in the heat as it waits for someone to clear it up it is often t…	million tonnes of rubbish are produced daily in cairo
1	cairo is now home to some million people a burgeoning population that produces approximately tonnes of rubbish per day putting an enormous strain on public services in the past years the government has tried hard to encourage private investment in the refuse sector but some estimate tonnes of waste is left behind every day festering in the heat as it waits for someone to clear it up it is often t…	million tonnes of rubbish are produced daily in cairo
1	cairo is now home to some million people a burgeoning population that produces approximately tonnes of rubbish per day putting an enormous strain on public services in the past years the government has tried hard to encourage private investment in the refuse sector but some estimate tonnes of waste is left behind every day festering in the heat as it waits for someone to clear it up it is often t…	million tonnes of rubbish are produced daily in cairo
1	cairo is now home to some million people a burgeoning population that produces approximately tonnes of rubbish per day putting an enormous strain on public services in the past years the government has tried hard to encourage private investment in the refuse sector but some estimate tonnes of waste is left behind every day festering in the heat as it waits for someone to clear it up it is often t…	million tonnes of rubbish are produced daily in cairo
1	cairo is now home to some million people a burgeoning population that produces approximately tonnes of rubbish per day putting an enormous strain on public services in the past years the government has tried hard to encourage private investment in the refuse sector but some estimate tonnes of waste is left behind every day festering in the heat as it waits for someone to clear it up it is often t…	million tonnes of rubbish are produced daily in cairo
1	cairo is now home to some million people a burgeoning population that produces approximately tonnes of rubbish per day putting an enormous strain on public services in the past years the government has tried hard to encourage private investment in the refuse sector but some estimate tonnes of waste is left behind every day festering in the heat as it waits for someone to clear it up it is often t…	million tonnes of rubbish are produced daily in cairo
1	cairo is now home to some million people a burgeoning population that produces approximately tonnes of rubbish per day putting an enormous strain on public services in the past years the government has tried hard to encourage private investment in the refuse sector but some estimate tonnes of waste is left behind every day festering in the heat as it waits for someone to clear it up it is often t…	million tonnes of rubbish are produced daily in cairo
1	cairo is now home to some million people a burgeoning population that produces approximately tonnes of rubbish per day putting an enormous strain on public services in the past years the government has tried hard to encourage private investment in the refuse sector but some estimate tonnes of waste is left behind every day festering in the heat as it waits for someone to clear it up it is often t…	million tonnes of rubbish are produced daily in cairo
1	cairo is now home to some million people a burgeoning population that produces approximately tonnes of rubbish per day putting an enormous strain on public services in the past years the government has tried hard to encourage private investment in the refuse sector but some estimate tonnes of waste is left behind every day festering in the heat as it waits for someone to clear it up it is often t…	million tonnes of rubbish are produced daily in cairo
1	cairo is now home to some million people a burgeoning population that produces approximately tonnes of rubbish per day putting an enormous strain on public services in the past years the government has tried hard to encourage private investment in the refuse sector but some estimate tonnes of waste is left behind every day festering in the heat as it waits for someone to clear it up it is often t…	million tonnes of rubbish are produced daily in cairo
1	cairo is now home to some million people a burgeoning population that produces approximately tonnes of rubbish per day putting an enormous strain on public services in the past years the government has tried hard to encourage private investment in the refuse sector but some estimate tonnes of waste is left behind every day festering in the heat as it waits for someone to clear it up it is often t…	million tonnes of rubbish are produced daily in cairo
1	cairo is now home to some million people a burgeoning population that produces approximately tonnes of rubbish per day putting an enormous strain on public services in the past years the government has tried hard to encourage private investment in the refuse sector but some estimate tonnes of waste is left behind every day festering in the heat as it waits for someone to clear it up it is often t…	million tonnes of rubbish are produced daily in cairo
1	cairo is now home to some million people a burgeoning population that produces approximately tonnes of rubbish per day putting an enormous strain on public services in the past years the government has tried hard to encourage private investment in the refuse sector but some estimate tonnes of waste is left behind every day festering in the heat as it waits for someone to clear it up it is often t…	million tonnes of rubbish are produced daily in cairo
1	The Amish community in Pennsylvania, which numbers about 55,000, lives an agrarian lifestyle, shunning technological advances like electricity and automobiles. And many say their insular lifestyle gives them a sense that they are protected from the violence of American society. But as residents gathered near the school, some wearing traditional garb and arriving in horse-drawn buggies, they said …	Pennsylvania has the biggest Amish community in the U.S.
1	the amish community in pennsylvania which numbers about lives an agrarian modus vivendi shunning technological onward motion like electricity and automobiles and many say their insular modus vivendi establish them a common sense that they are protected from the violence of american society but as residents gathered near the school some wearing traditional garb and arriving in horse cavalry drawn …	university of pennsylvania has the biggest amish community in the u s
1	the amish community in keystone state which numbers about lives an agrarian lifestyle shunning technological advances like electrical energy and automobiles and many say their insular lifestyle gives them a sense that they are protected from the force of american society but as residents gathered near the school some wearing traditional garb and get in horse drawn buggies they aforementioned that…	pennsylvania has the biggest amish residential area in the u s
1	the amish community in university of pennsylvania which numbers about lives an agrarian lifestyle avoidance technological get on like electrical energy and automobiles and many say their insular lifestyle gives them a mother wit that they are protected from the violence of american language society but as residents gathered near the school some wearing traditional garb and arriving in horse drawn…	pennsylvania has the biggest amish community in the uranium s
1	the amish biotic community in keystone state which numbers about lives an agrarian lifestyle shunning technological advances like electricity and automobiles and many say their parochial lifestyle gives them a sense that they are protected from the force of american society but as resident gathered near the school some wearing traditional garb and arriving in horse drawn buggies they tell that se…	pennsylvania has the vainglorious amish community in the u s
1	the amish community in pa which numbers about lives an agrarian lifestyle shun technical advances like electricity and machine and many say their insular lifestyle present them a sense that they are protected from the violence of american society but as residents gathered near the school some wearing traditional clothe and arriving in horse drawn buggies they said that sense of safety had been sh…	penn has the biggest amish community in the u s
1	the amish community in pennsylvania which numbers pool about lives an agrarian lifestyle ban technical advances like electricity and automobiles and many say their insular lifestyle give way them a sense that they are protected from the violence of american society but as residents gathered near the school some wearing traditional garb and get in in horse drawn roadster they said that sense of sa…	pennsylvania has the biggest amish biotic community in the u s
1	the amish community of interests in pennsylvania which numbers about lives an agrarian lifestyle cast out technical advances like electricity and automobiles and many pronounce their insular lifestyle give way them a signified that they are saved from the violence of american society but as residents gathered near the school some wearing traditional garb and arriving in horse line buggies they sa…	pennsylvania has the braggart amish community in the u s
1	the amish community in pennsylvania which numbers about lives an agrarian lifestyle shunning technological elevate like electricity and auto and many articulate their parochial lifestyle gives them a sense that they are protected from the ferocity of american society but as residents gathered near the educate some wearing traditional garb and arriving in horse drawn buggies they enjoin that sense…	pennsylvania has the biggest amish biotic community in the u s
1	the amish community in pennsylvania which numbers about lives an agrarian lifestyle turning away technological improvement like electricity and automobiles and many say their insular lifestyle gives them a sense that they are protected from the violence of american society but as residents collected near the school some wearing traditional garb and come in cavalry drawn buggies they said that sen…	pennsylvania has the biggest amish community in the atomic number s
1	the amish community in pennsylvania which numbers about lives an agrarian lifestyle shunning technological advances like electricity and automobiles and many say their insular lifestyle gives them a sense that they are protected from the violence of american society but as residents gathered near the school some wearing traditional garb and arriving in horse drawn buggies they said that sense of …	pennsylvania has the biggest amish community in the u s
1	the amish community in pennsylvania which numbers about lives an agrarian lifestyle shunning technological advances like electricity and automobiles and many say their insular lifestyle gives them a sense that they are protected from the violence of american society but as residents gathered near the school some wearing traditional garb and arriving in horse drawn buggies they said that sense of …	pennsylvania has the biggest amish community in the u s
1	the amish community in pennsylvania which numbers about lives an agrarian lifestyle shunning technological advances like electricity and automobiles and many say their insular lifestyle gives them a sense that they are protected from the violence of american society but as residents gathered near the school some wearing traditional garb and arriving in horse drawn buggies they said that sense of …	pennsylvania has the biggest amish community in the u s
1	the amish community in pennsylvania which numbers about lives an agrarian lifestyle shunning technological advances like electricity and automobiles and many say their insular lifestyle gives them a sense that they are protected from the violence of american society but as residents gathered near the school some wearing traditional garb and arriving in horse drawn buggies they said that sense of …	pennsylvania has the biggest amish community in the u s
1	the amish community in pennsylvania which numbers about lives an agrarian lifestyle shunning technological advances like electricity and automobiles and many say their insular lifestyle gives them a sense that they are protected from the violence of american society but as residents gathered near the school some wearing traditional garb and arriving in horse drawn buggies they said that sense of …	pennsylvania has the biggest amish community in the u s
1	the amish community in pennsylvania which numbers about lives an agrarian lifestyle shunning technological advances like electricity and automobiles and many say their insular lifestyle gives them a sense that they are protected from the violence of american society but as residents gathered near the school some wearing traditional garb and arriving in horse drawn buggies they said that sense of …	pennsylvania has the biggest amish community in the u s
1	the amish community in pennsylvania which numbers about lives an agrarian lifestyle shunning technological advances like electricity and automobiles and many say their insular lifestyle gives them a sense that they are protected from the violence of american society but as residents gathered near the school some wearing traditional garb and arriving in horse drawn buggies they said that sense of …	pennsylvania has the biggest amish community in the u s
1	the amish community in pennsylvania which numbers about lives an agrarian lifestyle shunning technological advances like electricity and automobiles and many say their insular lifestyle gives them a sense that they are protected from the violence of american society but as residents gathered near the school some wearing traditional garb and arriving in horse drawn buggies they said that sense of …	pennsylvania has the biggest amish community in the u s
1	the amish community in pennsylvania which numbers about lives an agrarian lifestyle shunning technological advances like electricity and automobiles and many say their insular lifestyle gives them a sense that they are protected from the violence of american society but as residents gathered near the school some wearing traditional garb and arriving in horse drawn buggies they said that sense of …	pennsylvania has the biggest amish community in the u s
1	the amish community in pennsylvania which numbers about lives an agrarian lifestyle shunning technological advances like electricity and automobiles and many say their insular lifestyle gives them a sense that they are protected from the violence of american society but as residents gathered near the school some wearing traditional garb and arriving in horse drawn buggies they said that sense of …	pennsylvania has the biggest amish community in the u s
1	the amish community in pennsylvania which numbers about lives an agrarian lifestyle shunning technological advances like electricity and automobiles and many say their insular lifestyle gives them a sense that they are protected from the violence of american society but as residents gathered near the school some wearing traditional garb and arriving in horse drawn buggies they said that sense of …	pennsylvania has the biggest amish community in the u s
1	the amish community in pennsylvania which numbers about lives an agrarian lifestyle shunning technological advances like electricity and automobiles and many say their insular lifestyle gives them a sense that they are protected from the violence of american society but as residents gathered near the school some wearing traditional garb and arriving in horse drawn buggies they said that sense of …	pennsylvania has the biggest amish community in the u s
1	the amish community in pennsylvania which numbers about lives an agrarian lifestyle shunning technological advances like electricity and automobiles and many say their insular lifestyle gives them a sense that they are protected from the violence of american society but as residents gathered near the school some wearing traditional garb and arriving in horse drawn buggies they said that sense of …	pennsylvania has the biggest amish community in the u s
1	the amish community in pennsylvania which numbers about lives an agrarian lifestyle shunning technological advances like electricity and automobiles and many say their insular lifestyle gives them a sense that they are protected from the violence of american society but as residents gathered near the school some wearing traditional garb and arriving in horse drawn buggies they said that sense of …	pennsylvania has the biggest amish community in the u s
1	the amish community in pennsylvania which numbers about lives an agrarian lifestyle shunning technological advances like electricity and automobiles and many say their insular lifestyle gives them a sense that they are protected from the violence of american society but as residents gathered near the school some wearing traditional garb and arriving in horse drawn buggies they said that sense of …	pennsylvania has the biggest amish community in the u s
1	the amish community in pennsylvania which numbers about lives an agrarian lifestyle shunning technological advances like electricity and automobiles and many say their insular lifestyle gives them a sense that they are protected from the violence of american society but as residents gathered near the school some wearing traditional garb and arriving in horse drawn buggies they said that sense of …	pennsylvania has the biggest amish community in the u s
1	the amish community in pennsylvania which numbers about lives an agrarian lifestyle shunning technological advances like electricity and automobiles and many say their insular lifestyle gives them a sense that they are protected from the violence of american society but as residents gathered near the school some wearing traditional garb and arriving in horse drawn buggies they said that sense of …	pennsylvania has the biggest amish community in the u s
1	the amish community in pennsylvania which numbers about lives an agrarian lifestyle shunning technological advances like electricity and automobiles and many say their insular lifestyle gives them a sense that they are protected from the violence of american society but as residents gathered near the school some wearing traditional garb and arriving in horse drawn buggies they said that sense of …	pennsylvania has the biggest amish community in the u s
1	the amish community in pennsylvania which numbers about lives an agrarian lifestyle shunning technological advances like electricity and automobiles and many say their insular lifestyle gives them a sense that they are protected from the violence of american society but as residents gathered near the school some wearing traditional garb and arriving in horse drawn buggies they said that sense of …	pennsylvania has the biggest amish community in the u s
1	the amish community in pennsylvania which numbers about lives an agrarian lifestyle shunning technological advances like electricity and automobiles and many say their insular lifestyle gives them a sense that they are protected from the violence of american society but as residents gathered near the school some wearing traditional garb and arriving in horse drawn buggies they said that sense of …	pennsylvania has the biggest amish community in the u s
1	the amish community in pennsylvania which numbers about lives an agrarian lifestyle shunning technological advances like electricity and automobiles and many say their insular lifestyle gives them a sense that they are protected from the violence of american society but as residents gathered near the school some wearing traditional garb and arriving in horse drawn buggies they said that sense of …	pennsylvania has the biggest amish community in the u s
1	the amish community in pennsylvania which numbers about lives an agrarian lifestyle shunning technological advances like electricity and automobiles and many say their insular lifestyle gives them a sense that they are protected from the violence of american society but as residents gathered near the school some wearing traditional garb and arriving in horse drawn buggies they said that sense of …	pennsylvania has the biggest amish community in the u s
1	the amish community in pennsylvania which numbers about lives an agrarian lifestyle shunning technological advances like electricity and automobiles and many say their insular lifestyle gives them a sense that they are protected from the violence of american society but as residents gathered near the school some wearing traditional garb and arriving in horse drawn buggies they said that sense of …	pennsylvania has the biggest amish community in the u s
0	Security forces were on high alert after an election campaign in which more than 1,000 people, including seven election candidates, have been killed.	Security forces were on high alert after a campaign marred by violence.
0	security forces were on high alert after an election campaign in which more than people include seven election candidates have been belt down	security forces were on high alert after a fight marred by violence
0	security forces were on high watchful after an election campaign in which more than people including seven election nominee have been killed	security strength were on high alert after a campaign marred by violence
0	security forces were on high alert after an election campaign in which more than people let in septet election candidates have been killed	security forces were on high alert after a campaign impair by violence
0	security department forces were on high alert after an election campaign in which more than multitude including seven election candidates have been killed	security forces were on high school alert after a campaign marred by violence
0	security forces were on high alert after an election campaign in which more than masses including seven election candidates have been bolt down	security forces were on eminent alert after a campaign marred by violence
0	security forces were on high alert after an election campaign in which more than people including seven election nominee have been down	security system forces were on high alert after a campaign marred by violence
0	security forces were on high alert after an election campaign in which more than people admit sevener election candidates have been killed	security forces were on high alert after a campaign scarred by violence
0	security forces were on high alert after an election campaign in which more than multitude including seven election candidates have been bolt down	security forces were on high alert after a campaign impair by violence
0	security forces were on high gear alert after an election campaign in which more than people including heptad election candidates have been killed	security forces were on senior high school alert after a campaign marred by violence
0	security forces were on high alert after an election campaign in which more than people including seven election candidates have been killed	security forces were on high alert after a campaign marred by violence
0	security forces were on high alert after an election campaign in which more than people including seven election candidates have been killed	security forces were on high alert after a campaign marred by violence
0	security forces were on high alert after an election campaign in which more than people including seven election candidates have been killed	security forces were on high alert after a campaign marred by violence
0	security forces were on high alert after an election campaign in which more than people including seven election candidates have been killed	security forces were on high alert after a campaign marred by violence
0	security forces were on high alert after an election campaign in which more than people including seven election candidates have been killed	security forces were on high alert after a campaign marred by violence
0	security forces were on high alert after an election campaign in which more than people including seven election candidates have been killed	security forces were on high alert after a campaign marred by violence
0	security forces were on high alert after an election campaign in which more than people including seven election candidates have been killed	security forces were on high alert after a campaign marred by violence
0	security forces were on high alert after an election campaign in which more than people including seven election candidates have been killed	security forces were on high alert after a campaign marred by violence
0	security forces were on high alert after an election campaign in which more than people including seven election candidates have been killed	security forces were on high alert after a campaign marred by violence
0	security forces were on high alert after an election campaign in which more than people including seven election candidates have been killed	security forces were on high alert after a campaign marred by violence
0	security forces were on high alert after an election campaign in which more than people including seven election candidates have been killed	security forces were on high alert after a campaign marred by violence
0	security forces were on high alert after an election campaign in which more than people including seven election candidates have been killed	security forces were on high alert after a campaign marred by violence
0	security forces were on high alert after an election campaign in which more than people including seven election candidates have been killed	security forces were on high alert after a campaign marred by violence
0	security forces were on high alert after an election campaign in which more than people including seven election candidates have been killed	security forces were on high alert after a campaign marred by violence
0	security forces were on high alert after an election campaign in which more than people including seven election candidates have been killed	security forces were on high alert after a campaign marred by violence
0	security forces were on high alert after an election campaign in which more than people including seven election candidates have been killed	security forces were on high alert after a campaign marred by violence
0	security forces were on high alert after an election campaign in which more than people including seven election candidates have been killed	security forces were on high alert after a campaign marred by violence
0	security forces were on high alert after an election campaign in which more than people including seven election candidates have been killed	security forces were on high alert after a campaign marred by violence
0	security forces were on high alert after an election campaign in which more than people including seven election candidates have been killed	security forces were on high alert after a campaign marred by violence
0	security forces were on high alert after an election campaign in which more than people including seven election candidates have been killed	security forces were on high alert after a campaign marred by violence
0	security forces were on high alert after an election campaign in which more than people including seven election candidates have been killed	security forces were on high alert after a campaign marred by violence
0	security forces were on high alert after an election campaign in which more than people including seven election candidates have been killed	security forces were on high alert after a campaign marred by violence
0	security forces were on high alert after an election campaign in which more than people including seven election candidates have been killed	security forces were on high alert after a campaign marred by violence
0	In 1979, the leaders signed the Egypt-Israel peace treaty on the White House lawn. Both President Begin and Sadat received the Nobel Peace Prize for their work. The two nations have enjoyed peaceful relations to this day.	The Israel-Egypt Peace Agreement was signed in 1979.
0	in the leaders signed the arab republic of egypt israel peace treaty on the white house lawn both president begin and anwar sadat received the nobel peace prize for their work the ii nations have enjoyed peaceful relations to this day	the israel egypt peace agreement was sign in
0	in the leaders signed the united arab republic israel peace treaty on the white house lawn both president begin and sadat incur the nobel peace respect for their work the two nations have enjoyed peaceful relations to this day	the israel egypt heartsease agreement was signed in
0	in the leaders signed the arab republic of egypt israel peace treaty on the white house lawn both president begin and sadat received the nobel peace prize for their work the deuce nations have delight peaceful relations to this day	the israel egypt repose agreement was signed in
0	in the leaders signed the egypt israel peace pact on the white house lawn both chairwoman begin and sadat received the nobel peace prize for their work the two nations have delight peaceful relations to this day	the israel egypt peace agreement was subscribe in
0	in the leaders signed the egypt israel ataraxis treaty on the white house lawn both president begin and anwar el sadat received the nobel ataraxis prize for their work the two country have enjoyed peaceful relations to this day	the israel egypt peace accord was signed in
0	in the leaders signed the egypt israel peace treaty on the white house lawn both president begin and sadat received the nobel peace lever for their work the two carry amelia moore nation have enjoyed peaceable relations to this day	the israel egypt ataraxis agreement was signed in
0	in the leaders signed the egypt israel peace treaty treaty on the white house lawn both chairwoman begin and sadat obtain the nobel peace treaty prize for their work the two nations have enjoyed peaceful relations to this day	the israel egypt peace agreement was subscribe in
0	in the leaders signed the egypt israel peace accord on the white house lawn both president begin and anwar el sadat standard the nobel peace prize for their work the two nations have enjoyed peaceful relations to this day	the israel egypt serenity agreement was signed in
0	in the leaders signed the egypt israel repose accord on the white house lawn both president begin and sadat received the nobel repose jimmy for their work the two nations have enjoyed peaceful relations to this day	the israel egypt peace agreement was sign language in
0	in the leaders signed the egypt israel peace treaty on the white house lawn both president begin and sadat received the nobel peace prize for their work the two nations have enjoyed peaceful relations to this day	the israel egypt peace agreement was signed in
0	in the leaders signed the egypt israel peace treaty on the white house lawn both president begin and sadat received the nobel peace prize for their work the two nations have enjoyed peaceful relations to this day	the israel egypt peace agreement was signed in
0	in the leaders signed the egypt israel peace treaty on the white house lawn both president begin and sadat received the nobel peace prize for their work the two nations have enjoyed peaceful relations to this day	the israel egypt peace agreement was signed in
0	in the leaders signed the egypt israel peace treaty on the white house lawn both president begin and sadat received the nobel peace prize for their work the two nations have enjoyed peaceful relations to this day	the israel egypt peace agreement was signed in
0	in the leaders signed the egypt israel peace treaty on the white house lawn both president begin and sadat received the nobel peace prize for their work the two nations have enjoyed peaceful relations to this day	the israel egypt peace agreement was signed in
0	in the leaders signed the egypt israel peace treaty on the white house lawn both president begin and sadat received the nobel peace prize for their work the two nations have enjoyed peaceful relations to this day	the israel egypt peace agreement was signed in
0	in the leaders signed the egypt israel peace treaty on the white house lawn both president begin and sadat received the nobel peace prize for their work the two nations have enjoyed peaceful relations to this day	the israel egypt peace agreement was signed in
0	in the leaders signed the egypt israel peace treaty on the white house lawn both president begin and sadat received the nobel peace prize for their work the two nations have enjoyed peaceful relations to this day	the israel egypt peace agreement was signed in
0	in the leaders signed the egypt israel peace treaty on the white house lawn both president begin and sadat received the nobel peace prize for their work the two nations have enjoyed peaceful relations to this day	the israel egypt peace agreement was signed in
0	in the leaders signed the egypt israel peace treaty on the white house lawn both president begin and sadat received the nobel peace prize for their work the two nations have enjoyed peaceful relations to this day	the israel egypt peace agreement was signed in
0	in the leaders signed the egypt israel peace treaty on the white house lawn both president begin and sadat received the nobel peace prize for their work the two nations have enjoyed peaceful relations to this day	the israel egypt peace agreement was signed in
0	in the leaders signed the egypt israel peace treaty on the white house lawn both president begin and sadat received the nobel peace prize for their work the two nations have enjoyed peaceful relations to this day	the israel egypt peace agreement was signed in
0	in the leaders signed the egypt israel peace treaty on the white house lawn both president begin and sadat received the nobel peace prize for their work the two nations have enjoyed peaceful relations to this day	the israel egypt peace agreement was signed in
0	in the leaders signed the egypt israel peace treaty on the white house lawn both president begin and sadat received the nobel peace prize for their work the two nations have enjoyed peaceful relations to this day	the israel egypt peace agreement was signed in
0	in the leaders signed the egypt israel peace treaty on the white house lawn both president begin and sadat received the nobel peace prize for their work the two nations have enjoyed peaceful relations to this day	the israel egypt peace agreement was signed in
0	in the leaders signed the egypt israel peace treaty on the white house lawn both president begin and sadat received the nobel peace prize for their work the two nations have enjoyed peaceful relations to this day	the israel egypt peace agreement was signed in
0	in the leaders signed the egypt israel peace treaty on the white house lawn both president begin and sadat received the nobel peace prize for their work the two nations have enjoyed peaceful relations to this day	the israel egypt peace agreement was signed in
0	in the leaders signed the egypt israel peace treaty on the white house lawn both president begin and sadat received the nobel peace prize for their work the two nations have enjoyed peaceful relations to this day	the israel egypt peace agreement was signed in
0	in the leaders signed the egypt israel peace treaty on the white house lawn both president begin and sadat received the nobel peace prize for their work the two nations have enjoyed peaceful relations to this day	the israel egypt peace agreement was signed in
0	in the leaders signed the egypt israel peace treaty on the white house lawn both president begin and sadat received the nobel peace prize for their work the two nations have enjoyed peaceful relations to this day	the israel egypt peace agreement was signed in
0	in the leaders signed the egypt israel peace treaty on the white house lawn both president begin and sadat received the nobel peace prize for their work the two nations have enjoyed peaceful relations to this day	the israel egypt peace agreement was signed in
0	in the leaders signed the egypt israel peace treaty on the white house lawn both president begin and sadat received the nobel peace prize for their work the two nations have enjoyed peaceful relations to this day	the israel egypt peace agreement was signed in
0	in the leaders signed the egypt israel peace treaty on the white house lawn both president begin and sadat received the nobel peace prize for their work the two nations have enjoyed peaceful relations to this day	the israel egypt peace agreement was signed in
0	singer and actress Britney Spears, 24, has filled papers in Los Angeles County Superior Court to divorce her husband Kevin Federline, 28. A spokeswoman for the court, Kathy Roberts stated that the papers cited irreconcilable differences" as the reason for the divorce and have, according to the courts, been legally separated as of Monday, November 6, the same day that Spears appeared on Late Night…	Spears is to divorce from Kevin Federline.
0	singer and actress britney spear has filled papers in los angeles county victor court to divorce her husband kevin federline a spokeswoman for the court kathy roberts express that the papers cited unreconcilable differences as the reason for the divorce and have according to the courts been de jure separated as of monday november the same day that spear appeared on latterly night with david lette…	spears is to divorcement from kevin federline
0	singer and actress britney fishgig has filled papers in los angeles county superior court of law to disassociate her husband kevin federline a spokeswoman for the court of law kathy henry martyn robert stated that the papers cited irreconcilable differences as the conclude for the disassociate and have according to the courts been legally separated as of monday november the same day that fishgig …	shaft is to divorce from kevin federline
0	singer and actress britney spear has filled report in los angeles county superior tribunal to divorce her husband kevin federline a spokeswoman for the tribunal kathy roberts stated that the report cited unreconcilable differences as the reason for the divorce and have according to the romance been legally separated as of monday november the same day that spear come along on late night with david…	spears is to divorcement from kevin federline
0	singer and actress britney fishgig has filled papers in los angeles county superior court to divorcement her conserve kevin federline a spokeswoman for the court kathy roberts stated that the papers cited irreconcilable difference of opinion as the reason for the divorcement and have according to the courts been legally separated as of mon nov the same day that fishgig appeared on late night with…	spear is to divorce from kevin federline
0	singer and actress britney spears has filled papers in los angeles county superior motor hotel to divorce her husband kevin federline a spokeswoman for the motor hotel kathy roberts declared that the papers quote irreconcilable differences as the reason for the divorce and have according to the courts been legally secernate as of mon nov the same day that spears appeared on late night with david …	shaft is to divorce from kevin federline
0	singer and actress britney spears has satisfy papers in los angeles county superior court to divorce her husband kevin federline a spokeswoman for the court kathy robert stated that the papers cited unreconcilable differences as the reason for the divorce and have according to the courts been legally tell apart as of mon november the same day that spears appeared on late night with jacques louis …	gig is to divorce from kevin federline
0	singer and actress britney spears has fulfill papers in los angeles county superior court to disassociate her husband kevin federline a spokeswoman for the court kathy kenneth roberts stated that the papers cited unreconcilable differences as the reason for the disassociate and have agree to the courts been legally separated as of monday november the same day that spears appeared on late night wi…	fishgig is to divorce from kevin federline
0	singer and actress britney spears has filled paper in los angeles county superior solicit to divorce her married man kevin federline a spokeswoman for the solicit kathy roberts say that the paper cited irreconcilable differences as the intellect for the divorce and have according to the courts been legally separated as of monday november the same mean solar day that spears appeared on late night …	spears is to split up from kevin federline
0	vocaliser and actress britney spears has filled papers in los angeles county superior motor lodge to dissociate her husband kevin federline a spokeswoman for the motor lodge kathy roberts stated that the papers cited irreconcilable differences as the reason for the dissociate and have agree to the courts been de jure separated as of monday november the same day that spears appeared on late nox wi…	fishgig is to divorce from kevin federline
0	singer and actress britney spears has filled papers in los angeles county superior court to divorce her husband kevin federline a spokeswoman for the court kathy roberts stated that the papers cited irreconcilable differences as the reason for the divorce and have according to the courts been legally separated as of monday november the same day that spears appeared on late night with david letter…	spears is to divorce from kevin federline
0	singer and actress britney spears has filled papers in los angeles county superior court to divorce her husband kevin federline a spokeswoman for the court kathy roberts stated that the papers cited irreconcilable differences as the reason for the divorce and have according to the courts been legally separated as of monday november the same day that spears appeared on late night with david letter…	spears is to divorce from kevin federline
0	singer and actress britney spears has filled papers in los angeles county superior court to divorce her husband kevin federline a spokeswoman for the court kathy roberts stated that the papers cited irreconcilable differences as the reason for the divorce and have according to the courts been legally separated as of monday november the same day that spears appeared on late night with david letter…	spears is to divorce from kevin federline
0	singer and actress britney spears has filled papers in los angeles county superior court to divorce her husband kevin federline a spokeswoman for the court kathy roberts stated that the papers cited irreconcilable differences as the reason for the divorce and have according to the courts been legally separated as of monday november the same day that spears appeared on late night with david letter…	spears is to divorce from kevin federline
0	singer and actress britney spears has filled papers in los angeles county superior court to divorce her husband kevin federline a spokeswoman for the court kathy roberts stated that the papers cited irreconcilable differences as the reason for the divorce and have according to the courts been legally separated as of monday november the same day that spears appeared on late night with david letter…	spears is to divorce from kevin federline
0	singer and actress britney spears has filled papers in los angeles county superior court to divorce her husband kevin federline a spokeswoman for the court kathy roberts stated that the papers cited irreconcilable differences as the reason for the divorce and have according to the courts been legally separated as of monday november the same day that spears appeared on late night with david letter…	spears is to divorce from kevin federline
0	singer and actress britney spears has filled papers in los angeles county superior court to divorce her husband kevin federline a spokeswoman for the court kathy roberts stated that the papers cited irreconcilable differences as the reason for the divorce and have according to the courts been legally separated as of monday november the same day that spears appeared on late night with david letter…	spears is to divorce from kevin federline
0	singer and actress britney spears has filled papers in los angeles county superior court to divorce her husband kevin federline a spokeswoman for the court kathy roberts stated that the papers cited irreconcilable differences as the reason for the divorce and have according to the courts been legally separated as of monday november the same day that spears appeared on late night with david letter…	spears is to divorce from kevin federline
0	singer and actress britney spears has filled papers in los angeles county superior court to divorce her husband kevin federline a spokeswoman for the court kathy roberts stated that the papers cited irreconcilable differences as the reason for the divorce and have according to the courts been legally separated as of monday november the same day that spears appeared on late night with david letter…	spears is to divorce from kevin federline
0	singer and actress britney spears has filled papers in los angeles county superior court to divorce her husband kevin federline a spokeswoman for the court kathy roberts stated that the papers cited irreconcilable differences as the reason for the divorce and have according to the courts been legally separated as of monday november the same day that spears appeared on late night with david letter…	spears is to divorce from kevin federline
0	singer and actress britney spears has filled papers in los angeles county superior court to divorce her husband kevin federline a spokeswoman for the court kathy roberts stated that the papers cited irreconcilable differences as the reason for the divorce and have according to the courts been legally separated as of monday november the same day that spears appeared on late night with david letter…	spears is to divorce from kevin federline
0	singer and actress britney spears has filled papers in los angeles county superior court to divorce her husband kevin federline a spokeswoman for the court kathy roberts stated that the papers cited irreconcilable differences as the reason for the divorce and have according to the courts been legally separated as of monday november the same day that spears appeared on late night with david letter…	spears is to divorce from kevin federline
0	singer and actress britney spears has filled papers in los angeles county superior court to divorce her husband kevin federline a spokeswoman for the court kathy roberts stated that the papers cited irreconcilable differences as the reason for the divorce and have according to the courts been legally separated as of monday november the same day that spears appeared on late night with david letter…	spears is to divorce from kevin federline
0	singer and actress britney spears has filled papers in los angeles county superior court to divorce her husband kevin federline a spokeswoman for the court kathy roberts stated that the papers cited irreconcilable differences as the reason for the divorce and have according to the courts been legally separated as of monday november the same day that spears appeared on late night with david letter…	spears is to divorce from kevin federline
0	singer and actress britney spears has filled papers in los angeles county superior court to divorce her husband kevin federline a spokeswoman for the court kathy roberts stated that the papers cited irreconcilable differences as the reason for the divorce and have according to the courts been legally separated as of monday november the same day that spears appeared on late night with david letter…	spears is to divorce from kevin federline
0	singer and actress britney spears has filled papers in los angeles county superior court to divorce her husband kevin federline a spokeswoman for the court kathy roberts stated that the papers cited irreconcilable differences as the reason for the divorce and have according to the courts been legally separated as of monday november the same day that spears appeared on late night with david letter…	spears is to divorce from kevin federline
0	singer and actress britney spears has filled papers in los angeles county superior court to divorce her husband kevin federline a spokeswoman for the court kathy roberts stated that the papers cited irreconcilable differences as the reason for the divorce and have according to the courts been legally separated as of monday november the same day that spears appeared on late night with david letter…	spears is to divorce from kevin federline
0	singer and actress britney spears has filled papers in los angeles county superior court to divorce her husband kevin federline a spokeswoman for the court kathy roberts stated that the papers cited irreconcilable differences as the reason for the divorce and have according to the courts been legally separated as of monday november the same day that spears appeared on late night with david letter…	spears is to divorce from kevin federline
0	singer and actress britney spears has filled papers in los angeles county superior court to divorce her husband kevin federline a spokeswoman for the court kathy roberts stated that the papers cited irreconcilable differences as the reason for the divorce and have according to the courts been legally separated as of monday november the same day that spears appeared on late night with david letter…	spears is to divorce from kevin federline
0	singer and actress britney spears has filled papers in los angeles county superior court to divorce her husband kevin federline a spokeswoman for the court kathy roberts stated that the papers cited irreconcilable differences as the reason for the divorce and have according to the courts been legally separated as of monday november the same day that spears appeared on late night with david letter…	spears is to divorce from kevin federline
0	singer and actress britney spears has filled papers in los angeles county superior court to divorce her husband kevin federline a spokeswoman for the court kathy roberts stated that the papers cited irreconcilable differences as the reason for the divorce and have according to the courts been legally separated as of monday november the same day that spears appeared on late night with david letter…	spears is to divorce from kevin federline
0	singer and actress britney spears has filled papers in los angeles county superior court to divorce her husband kevin federline a spokeswoman for the court kathy roberts stated that the papers cited irreconcilable differences as the reason for the divorce and have according to the courts been legally separated as of monday november the same day that spears appeared on late night with david letter…	spears is to divorce from kevin federline
0	singer and actress britney spears has filled papers in los angeles county superior court to divorce her husband kevin federline a spokeswoman for the court kathy roberts stated that the papers cited irreconcilable differences as the reason for the divorce and have according to the courts been legally separated as of monday november the same day that spears appeared on late night with david letter…	spears is to divorce from kevin federline
0	Following the successful bid to bring the 2010 Ryder Cup to Wales, the Wales Tourist Board has wasted little time in commissioning work to ensure that the benefits accruing from the event are felt throughout the country.	Wales to host 2010 Ryder Cup.
0	stick to the successful bid to fetch the ryder cup to wales the wales tourist control panel has wasted little time in commissioning work to ensure that the benefits accruing from the event are felt throughout the country	wales to host ryder transfuse
0	following the successful bid to make for the ryder cup to wales the wales tourist board has wasted little time in commission work to check that the benefits accruing from the event are felt throughout the country	wale to host ryder cup
0	following the successful bid to bring the ryder transfuse to wales the wales tourist board has wasted little time in commissioning work to assure that the welfare accruing from the event are felt throughout the country	wales to innkeeper ryder cup
0	following the successful entreat to bring the ryder cup to cymru the cymru tourist board has wasted trivial time in commissioning work to ensure that the benefits accruing from the event are felt throughout the country	wales to horde ryder cup
0	following the successful bid to bring the ryder cup to wales the wales tourist board has squandered little time in commissioning work to ensure that the welfare accruing from the event are felt throughout the area	wheal to host ryder cup
0	following the successful bid to bring the ryder cup to wales the wales holidaymaker board has wasted piffling time in commission work to ensure that the benefits accruing from the event are felt throughout the country	wales to boniface ryder cup
0	following the successful bid to get the ryder cup to wales the wales tourist board has neutralise little time in commissioning work to ensure that the benefits accrue from the event are felt throughout the country	cambria to host ryder cup
0	accompany the successful bid to bring the ryder cup to wales the wales tourist board has wasted footling time in commissioning work to secure that the benefits accruing from the event are felt throughout the country	weal to host ryder cup
0	following the successful bid to bring the ryder cup to wales the wales tourist board has wasted little time in commission work to ensure that the profit accruing from the event are mat throughout the country	wales to host ryder transfuse
0	following the successful bid to bring the ryder cup to wales the wales tourist board has wasted little time in commissioning work to ensure that the benefits accruing from the event are felt throughout the country	wales to host ryder cup
0	following the successful bid to bring the ryder cup to wales the wales tourist board has wasted little time in commissioning work to ensure that the benefits accruing from the event are felt throughout the country	wales to host ryder cup
0	following the successful bid to bring the ryder cup to wales the wales tourist board has wasted little time in commissioning work to ensure that the benefits accruing from the event are felt throughout the country	wales to host ryder cup
0	following the successful bid to bring the ryder cup to wales the wales tourist board has wasted little time in commissioning work to ensure that the benefits accruing from the event are felt throughout the country	wales to host ryder cup
0	following the successful bid to bring the ryder cup to wales the wales tourist board has wasted little time in commissioning work to ensure that the benefits accruing from the event are felt throughout the country	wales to host ryder cup
0	following the successful bid to bring the ryder cup to wales the wales tourist board has wasted little time in commissioning work to ensure that the benefits accruing from the event are felt throughout the country	wales to host ryder cup
0	following the successful bid to bring the ryder cup to wales the wales tourist board has wasted little time in commissioning work to ensure that the benefits accruing from the event are felt throughout the country	wales to host ryder cup
0	following the successful bid to bring the ryder cup to wales the wales tourist board has wasted little time in commissioning work to ensure that the benefits accruing from the event are felt throughout the country	wales to host ryder cup
0	following the successful bid to bring the ryder cup to wales the wales tourist board has wasted little time in commissioning work to ensure that the benefits accruing from the event are felt throughout the country	wales to host ryder cup
0	following the successful bid to bring the ryder cup to wales the wales tourist board has wasted little time in commissioning work to ensure that the benefits accruing from the event are felt throughout the country	wales to host ryder cup
0	following the successful bid to bring the ryder cup to wales the wales tourist board has wasted little time in commissioning work to ensure that the benefits accruing from the event are felt throughout the country	wales to host ryder cup
0	following the successful bid to bring the ryder cup to wales the wales tourist board has wasted little time in commissioning work to ensure that the benefits accruing from the event are felt throughout the country	wales to host ryder cup
0	following the successful bid to bring the ryder cup to wales the wales tourist board has wasted little time in commissioning work to ensure that the benefits accruing from the event are felt throughout the country	wales to host ryder cup
0	following the successful bid to bring the ryder cup to wales the wales tourist board has wasted little time in commissioning work to ensure that the benefits accruing from the event are felt throughout the country	wales to host ryder cup
0	following the successful bid to bring the ryder cup to wales the wales tourist board has wasted little time in commissioning work to ensure that the benefits accruing from the event are felt throughout the country	wales to host ryder cup
0	following the successful bid to bring the ryder cup to wales the wales tourist board has wasted little time in commissioning work to ensure that the benefits accruing from the event are felt throughout the country	wales to host ryder cup
0	following the successful bid to bring the ryder cup to wales the wales tourist board has wasted little time in commissioning work to ensure that the benefits accruing from the event are felt throughout the country	wales to host ryder cup
0	following the successful bid to bring the ryder cup to wales the wales tourist board has wasted little time in commissioning work to ensure that the benefits accruing from the event are felt throughout the country	wales to host ryder cup
0	following the successful bid to bring the ryder cup to wales the wales tourist board has wasted little time in commissioning work to ensure that the benefits accruing from the event are felt throughout the country	wales to host ryder cup
0	following the successful bid to bring the ryder cup to wales the wales tourist board has wasted little time in commissioning work to ensure that the benefits accruing from the event are felt throughout the country	wales to host ryder cup
0	following the successful bid to bring the ryder cup to wales the wales tourist board has wasted little time in commissioning work to ensure that the benefits accruing from the event are felt throughout the country	wales to host ryder cup
0	following the successful bid to bring the ryder cup to wales the wales tourist board has wasted little time in commissioning work to ensure that the benefits accruing from the event are felt throughout the country	wales to host ryder cup
0	following the successful bid to bring the ryder cup to wales the wales tourist board has wasted little time in commissioning work to ensure that the benefits accruing from the event are felt throughout the country	wales to host ryder cup
0	Steve Jobs was attacked by Sculley and other Apple executives for not delivering enough hot new products and resigned from the company a few weeks later.	Steve Jobs worked for Apple.
0	steve jobs was attacked by sculley and other apple executives for not delivering enough red hot new products and resigned from the companion a few weeks later	steve jobs exploit for apple
0	steve jobs was attacked by sculley and other apple executives for not delivering enough hot new mathematical product and reconcile from the company a few weeks later	steve jobs worked for orchard apple tree
0	steve jobs was attacked by sculley and other apple executives for not delivering enough spicy new ware and resigned from the company a few weeks later	steve jobs put to work for apple
0	steve jobs was attacked by sculley and other orchard apple tree executives for not delivering enough hot modern products and resigned from the company a few weeks later	steve jobs mould for apple
0	steve jobs was attacked by sculley and other apple executives for not delivering sufficiency hot new products and resigned from the company a few calendar week later	steve jobs worked for orchard apple tree
0	steve jobs was set on by sculley and other apple executives for not delivering enough hot unexampled products and resigned from the company a few weeks later	steve jobs worked for malus pumila
0	steve jobs was attacked by sculley and other apple executives for not delivering enough hot new products and relinquish from the company a few week later	steve book of job worked for apple
0	steve jobs was attacked by sculley and other apple executives for not delivering enough raging new products and resigned from the ships company a few weeks later	steve jobs worked for malus pumila
0	steve subcontract was attacked by sculley and other apple executives for not delivering enough live new products and resigned from the company a few weeks later	steve speculate worked for apple
0	steve jobs was attacked by sculley and other apple executives for not delivering enough hot new products and resigned from the company a few weeks later	steve jobs worked for apple
0	steve jobs was attacked by sculley and other apple executives for not delivering enough hot new products and resigned from the company a few weeks later	steve jobs worked for apple
0	steve jobs was attacked by sculley and other apple executives for not delivering enough hot new products and resigned from the company a few weeks later	steve jobs worked for apple
0	steve jobs was attacked by sculley and other apple executives for not delivering enough hot new products and resigned from the company a few weeks later	steve jobs worked for apple
0	steve jobs was attacked by sculley and other apple executives for not delivering enough hot new products and resigned from the company a few weeks later	steve jobs worked for apple
0	steve jobs was attacked by sculley and other apple executives for not delivering enough hot new products and resigned from the company a few weeks later	steve jobs worked for apple
0	steve jobs was attacked by sculley and other apple executives for not delivering enough hot new products and resigned from the company a few weeks later	steve jobs worked for apple
0	steve jobs was attacked by sculley and other apple executives for not delivering enough hot new products and resigned from the company a few weeks later	steve jobs worked for apple
0	steve jobs was attacked by sculley and other apple executives for not delivering enough hot new products and resigned from the company a few weeks later	steve jobs worked for apple
0	steve jobs was attacked by sculley and other apple executives for not delivering enough hot new products and resigned from the company a few weeks later	steve jobs worked for apple
0	steve jobs was attacked by sculley and other apple executives for not delivering enough hot new products and resigned from the company a few weeks later	steve jobs worked for apple
0	steve jobs was attacked by sculley and other apple executives for not delivering enough hot new products and resigned from the company a few weeks later	steve jobs worked for apple
0	steve jobs was attacked by sculley and other apple executives for not delivering enough hot new products and resigned from the company a few weeks later	steve jobs worked for apple
0	steve jobs was attacked by sculley and other apple executives for not delivering enough hot new products and resigned from the company a few weeks later	steve jobs worked for apple
0	steve jobs was attacked by sculley and other apple executives for not delivering enough hot new products and resigned from the company a few weeks later	steve jobs worked for apple
0	steve jobs was attacked by sculley and other apple executives for not delivering enough hot new products and resigned from the company a few weeks later	steve jobs worked for apple
0	steve jobs was attacked by sculley and other apple executives for not delivering enough hot new products and resigned from the company a few weeks later	steve jobs worked for apple
0	steve jobs was attacked by sculley and other apple executives for not delivering enough hot new products and resigned from the company a few weeks later	steve jobs worked for apple
0	steve jobs was attacked by sculley and other apple executives for not delivering enough hot new products and resigned from the company a few weeks later	steve jobs worked for apple
0	steve jobs was attacked by sculley and other apple executives for not delivering enough hot new products and resigned from the company a few weeks later	steve jobs worked for apple
0	steve jobs was attacked by sculley and other apple executives for not delivering enough hot new products and resigned from the company a few weeks later	steve jobs worked for apple
0	steve jobs was attacked by sculley and other apple executives for not delivering enough hot new products and resigned from the company a few weeks later	steve jobs worked for apple
0	steve jobs was attacked by sculley and other apple executives for not delivering enough hot new products and resigned from the company a few weeks later	steve jobs worked for apple
0	Traditionally, the Brahui of the Raisani tribe are in charge of the law and order situation through the Pass area. This tribe is still living in present day Balochistan in Pakistan.	The Raisani tribe resides in Pakistan.
0	traditionally the brahui of the raisani tribe are in charge of the law and order billet through the pass area this tribe is calm exist in present day balochistan in pakistan	the raisani folk resides in pakistan
0	traditionally the brahui of the raisani tribe are in care of the law and order billet through the pass area this tribe is still live on in present day balochistan in pakistan	the raisani federation of tribes resides in pakistan
0	traditionally the brahui of the raisani tribe are in charge of the law and range situation through the pass country this tribe is still surviving in present day balochistan in pakistan	the raisani tribe lodge in in pakistan
0	traditionally the brahui of the raisani tribe are in bear down of the jurisprudence and order situation through the pass country this tribe is still living in present day balochistan in pakistan	the raisani tribe shack in pakistan
0	traditionally the brahui of the raisani tribe are in charge of the law and order situation through the go through area this tribe is still living in present solar day balochistan in islamic republic of pakistan	the raisani tribe rest in pakistan
0	traditionally the brahui of the raisani tribe are in point of the legal philosophy and order spot through the pass area this tribe is still living in present day balochistan in pakistan	the raisani tribe resides in west pakistan
0	traditionally the brahui of the raisani tribe are in charge of the law and order situation through the qualifying area this tribe is still living in demonstrate day balochistan in islamic republic of pakistan	the raisani tribe repose in pakistan
0	traditionally the brahui of the raisani tribe are in charge of the legal philosophy and order situation through the pass area this tribe is nevertheless living in present day balochistan in west pakistan	the raisani tribe resides in islamic republic of pakistan
0	traditionally the brahui of the raisani tribe are in charge of the police and order position through the pass area this tribe is still living in gift day balochistan in pakistan	the raisani tribe resides in west pakistan
0	traditionally the brahui of the raisani tribe are in charge of the law and order situation through the pass area this tribe is still living in present day balochistan in pakistan	the raisani tribe resides in pakistan
0	traditionally the brahui of the raisani tribe are in charge of the law and order situation through the pass area this tribe is still living in present day balochistan in pakistan	the raisani tribe resides in pakistan
0	traditionally the brahui of the raisani tribe are in charge of the law and order situation through the pass area this tribe is still living in present day balochistan in pakistan	the raisani tribe resides in pakistan
0	traditionally the brahui of the raisani tribe are in charge of the law and order situation through the pass area this tribe is still living in present day balochistan in pakistan	the raisani tribe resides in pakistan
0	traditionally the brahui of the raisani tribe are in charge of the law and order situation through the pass area this tribe is still living in present day balochistan in pakistan	the raisani tribe resides in pakistan
0	traditionally the brahui of the raisani tribe are in charge of the law and order situation through the pass area this tribe is still living in present day balochistan in pakistan	the raisani tribe resides in pakistan
0	traditionally the brahui of the raisani tribe are in charge of the law and order situation through the pass area this tribe is still living in present day balochistan in pakistan	the raisani tribe resides in pakistan
0	traditionally the brahui of the raisani tribe are in charge of the law and order situation through the pass area this tribe is still living in present day balochistan in pakistan	the raisani tribe resides in pakistan
0	traditionally the brahui of the raisani tribe are in charge of the law and order situation through the pass area this tribe is still living in present day balochistan in pakistan	the raisani tribe resides in pakistan
0	traditionally the brahui of the raisani tribe are in charge of the law and order situation through the pass area this tribe is still living in present day balochistan in pakistan	the raisani tribe resides in pakistan
0	traditionally the brahui of the raisani tribe are in charge of the law and order situation through the pass area this tribe is still living in present day balochistan in pakistan	the raisani tribe resides in pakistan
0	traditionally the brahui of the raisani tribe are in charge of the law and order situation through the pass area this tribe is still living in present day balochistan in pakistan	the raisani tribe resides in pakistan
0	traditionally the brahui of the raisani tribe are in charge of the law and order situation through the pass area this tribe is still living in present day balochistan in pakistan	the raisani tribe resides in pakistan
0	traditionally the brahui of the raisani tribe are in charge of the law and order situation through the pass area this tribe is still living in present day balochistan in pakistan	the raisani tribe resides in pakistan
0	traditionally the brahui of the raisani tribe are in charge of the law and order situation through the pass area this tribe is still living in present day balochistan in pakistan	the raisani tribe resides in pakistan
0	traditionally the brahui of the raisani tribe are in charge of the law and order situation through the pass area this tribe is still living in present day balochistan in pakistan	the raisani tribe resides in pakistan
0	traditionally the brahui of the raisani tribe are in charge of the law and order situation through the pass area this tribe is still living in present day balochistan in pakistan	the raisani tribe resides in pakistan
0	traditionally the brahui of the raisani tribe are in charge of the law and order situation through the pass area this tribe is still living in present day balochistan in pakistan	the raisani tribe resides in pakistan
0	traditionally the brahui of the raisani tribe are in charge of the law and order situation through the pass area this tribe is still living in present day balochistan in pakistan	the raisani tribe resides in pakistan
0	traditionally the brahui of the raisani tribe are in charge of the law and order situation through the pass area this tribe is still living in present day balochistan in pakistan	the raisani tribe resides in pakistan
0	traditionally the brahui of the raisani tribe are in charge of the law and order situation through the pass area this tribe is still living in present day balochistan in pakistan	the raisani tribe resides in pakistan
0	traditionally the brahui of the raisani tribe are in charge of the law and order situation through the pass area this tribe is still living in present day balochistan in pakistan	the raisani tribe resides in pakistan
0	traditionally the brahui of the raisani tribe are in charge of the law and order situation through the pass area this tribe is still living in present day balochistan in pakistan	the raisani tribe resides in pakistan
0	The international humanitarian aid organization, Doctors Without Borders/Medecins Sans Frontieres (MSF), continues to treat victims of violence in all locations where it is present in Darfur.	Doctors Without Borders is an international aid organization.
0	the international humanitarian aid organization repair without borders medecins sans frontieres msf stay on to treat victims of violence in all locations where it is present in darfur	doctors without borders is an international attention organization
0	the international humanitarian aid organization doctors without borders medecins sans frontieres msf continues to treat victims of furiousness in all fix where it is present in darfur	doctors without moulding is an international aid organization
0	the external humanitarian aid arrangement doctors without borders medecins sans frontieres msf continues to treat victims of violence in all locations where it is present in darfur	doctors without borders is an international care organization
0	the international humanitarian aid organization doctors without borders medecins sans frontieres msf stay on to process victims of violence in all locations where it is present in darfur	doctors without borders is an international aid brass
0	the outside humanitarian aid system doctors without borders medecins sans frontieres msf continues to treat victims of violence in all locations where it is present in darfur	doctors without borders is an international aid governing body
0	the international humanitarian aid organization doctors without borders medecins sans frontieres msf continues to cover victims of violence in all locations where it is deliver in darfur	doctors without borders is an international aid constitution
0	the international human centred aid organization doctors without borders medecins sans frontieres msf go on to treat victims of violence in all locations where it is present in darfur	doctors without borders is an international aid formation
0	the international humanitarian aid organization doctor up without borders medecins sans frontieres msf continues to treat dupe of violence in all locations where it is present in darfur	doctors without surround is an international aid organization
0	the international humanitarian aid organization doctors without frame in medecins sans frontieres msf continues to treat victims of violence in all locations where it is confront in darfur	doc without borders is an international aid organization
0	the international humanitarian aid organization doctors without borders medecins sans frontieres msf continues to treat victims of violence in all locations where it is present in darfur	doctors without borders is an international aid organization
0	the international humanitarian aid organization doctors without borders medecins sans frontieres msf continues to treat victims of violence in all locations where it is present in darfur	doctors without borders is an international aid organization
0	the international humanitarian aid organization doctors without borders medecins sans frontieres msf continues to treat victims of violence in all locations where it is present in darfur	doctors without borders is an international aid organization
0	the international humanitarian aid organization doctors without borders medecins sans frontieres msf continues to treat victims of violence in all locations where it is present in darfur	doctors without borders is an international aid organization
0	the international humanitarian aid organization doctors without borders medecins sans frontieres msf continues to treat victims of violence in all locations where it is present in darfur	doctors without borders is an international aid organization
0	the international humanitarian aid organization doctors without borders medecins sans frontieres msf continues to treat victims of violence in all locations where it is present in darfur	doctors without borders is an international aid organization
0	the international humanitarian aid organization doctors without borders medecins sans frontieres msf continues to treat victims of violence in all locations where it is present in darfur	doctors without borders is an international aid organization
0	the international humanitarian aid organization doctors without borders medecins sans frontieres msf continues to treat victims of violence in all locations where it is present in darfur	doctors without borders is an international aid organization
0	the international humanitarian aid organization doctors without borders medecins sans frontieres msf continues to treat victims of violence in all locations where it is present in darfur	doctors without borders is an international aid organization
0	the international humanitarian aid organization doctors without borders medecins sans frontieres msf continues to treat victims of violence in all locations where it is present in darfur	doctors without borders is an international aid organization
0	the international humanitarian aid organization doctors without borders medecins sans frontieres msf continues to treat victims of violence in all locations where it is present in darfur	doctors without borders is an international aid organization
0	the international humanitarian aid organization doctors without borders medecins sans frontieres msf continues to treat victims of violence in all locations where it is present in darfur	doctors without borders is an international aid organization
0	the international humanitarian aid organization doctors without borders medecins sans frontieres msf continues to treat victims of violence in all locations where it is present in darfur	doctors without borders is an international aid organization
0	the international humanitarian aid organization doctors without borders medecins sans frontieres msf continues to treat victims of violence in all locations where it is present in darfur	doctors without borders is an international aid organization
0	the international humanitarian aid organization doctors without borders medecins sans frontieres msf continues to treat victims of violence in all locations where it is present in darfur	doctors without borders is an international aid organization
0	the international humanitarian aid organization doctors without borders medecins sans frontieres msf continues to treat victims of violence in all locations where it is present in darfur	doctors without borders is an international aid organization
0	the international humanitarian aid organization doctors without borders medecins sans frontieres msf continues to treat victims of violence in all locations where it is present in darfur	doctors without borders is an international aid organization
0	the international humanitarian aid organization doctors without borders medecins sans frontieres msf continues to treat victims of violence in all locations where it is present in darfur	doctors without borders is an international aid organization
0	the international humanitarian aid organization doctors without borders medecins sans frontieres msf continues to treat victims of violence in all locations where it is present in darfur	doctors without borders is an international aid organization
0	the international humanitarian aid organization doctors without borders medecins sans frontieres msf continues to treat victims of violence in all locations where it is present in darfur	doctors without borders is an international aid organization
0	the international humanitarian aid organization doctors without borders medecins sans frontieres msf continues to treat victims of violence in all locations where it is present in darfur	doctors without borders is an international aid organization
0	the international humanitarian aid organization doctors without borders medecins sans frontieres msf continues to treat victims of violence in all locations where it is present in darfur	doctors without borders is an international aid organization
0	the international humanitarian aid organization doctors without borders medecins sans frontieres msf continues to treat victims of violence in all locations where it is present in darfur	doctors without borders is an international aid organization
1	In a bowl, whisk together the eggs and sugar until completely blended and frothy.	In a bowl, whisk together the egg, sugar and vanilla until light in color.
1	in a bowl whisk broom together the eggs and sugar until completely blended and frothy	in a bowl whisk together the egg sugar and vanilla until light in people of colour
1	in a bowl whisk in concert the eggs and sugar until completely blended and frothy	in a bowl whisk broom together the egg sugar and vanilla until light in color
1	in a bowl whisk broom together the eggs and sugar until completely blended and frothy	in a bowl whisk together the egg pelf and vanilla until light in color
1	in a bowl whisk together the eggs and sugar until completely blended and sparkly	in a bowl whisk in concert the egg sugar and vanilla until light in color
1	in a bowl whisk together the eggs and sugar until completely mix and frothy	in a bowl whisk off together the egg sugar and vanilla until light in color
1	in a bowl whisk together the eggs and sugar until completely blended and effervescing	in a bowl whisk together the egg saccharide and vanilla until light in color
1	in a bowl whisk together the eggs and wampum until completely blended and frothy	in a bowl whisk together the egg gelt and vanilla until light in color
1	in a trough whisk together the eggs and sugar until completely blended and frothy	in a bowl whisk together the ball sugar and vanilla until light in color
1	in a bowl whisk in concert the eggs and sugar until completely blended and frothy	in a bowl whisk together the egg boodle and vanilla until light in color
1	in a bowl whisk together the eggs and sugar until completely blended and frothy	in a bowl whisk together the egg sugar and vanilla until light in color
1	in a bowl whisk together the eggs and sugar until completely blended and frothy	in a bowl whisk together the egg sugar and vanilla until light in color
1	in a bowl whisk together the eggs and sugar until completely blended and frothy	in a bowl whisk together the egg sugar and vanilla until light in color
1	in a bowl whisk together the eggs and sugar until completely blended and frothy	in a bowl whisk together the egg sugar and vanilla until light in color
1	in a bowl whisk together the eggs and sugar until completely blended and frothy	in a bowl whisk together the egg sugar and vanilla until light in color
1	in a bowl whisk together the eggs and sugar until completely blended and frothy	in a bowl whisk together the egg sugar and vanilla until light in color
1	in a bowl whisk together the eggs and sugar until completely blended and frothy	in a bowl whisk together the egg sugar and vanilla until light in color
1	in a bowl whisk together the eggs and sugar until completely blended and frothy	in a bowl whisk together the egg sugar and vanilla until light in color
1	in a bowl whisk together the eggs and sugar until completely blended and frothy	in a bowl whisk together the egg sugar and vanilla until light in color
1	in a bowl whisk together the eggs and sugar until completely blended and frothy	in a bowl whisk together the egg sugar and vanilla until light in color
1	in a bowl whisk together the eggs and sugar until completely blended and frothy	in a bowl whisk together the egg sugar and vanilla until light in color
1	in a bowl whisk together the eggs and sugar until completely blended and frothy	in a bowl whisk together the egg sugar and vanilla until light in color
1	in a bowl whisk together the eggs and sugar until completely blended and frothy	in a bowl whisk together the egg sugar and vanilla until light in color
1	in a bowl whisk together the eggs and sugar until completely blended and frothy	in a bowl whisk together the egg sugar and vanilla until light in color
1	in a bowl whisk together the eggs and sugar until completely blended and frothy	in a bowl whisk together the egg sugar and vanilla until light in color
1	in a bowl whisk together the eggs and sugar until completely blended and frothy	in a bowl whisk together the egg sugar and vanilla until light in color
1	in a bowl whisk together the eggs and sugar until completely blended and frothy	in a bowl whisk together the egg sugar and vanilla until light in color
1	in a bowl whisk together the eggs and sugar until completely blended and frothy	in a bowl whisk together the egg sugar and vanilla until light in color
1	in a bowl whisk together the eggs and sugar until completely blended and frothy	in a bowl whisk together the egg sugar and vanilla until light in color
1	in a bowl whisk together the eggs and sugar until completely blended and frothy	in a bowl whisk together the egg sugar and vanilla until light in color
1	in a bowl whisk together the eggs and sugar until completely blended and frothy	in a bowl whisk together the egg sugar and vanilla until light in color
1	in a bowl whisk together the eggs and sugar until completely blended and frothy	in a bowl whisk together the egg sugar and vanilla until light in color
1	in a bowl whisk together the eggs and sugar until completely blended and frothy	in a bowl whisk together the egg sugar and vanilla until light in color
1	In Nigeria, by far the most populous country in sub-Saharan Africa, over 2.7 million people are infected with HIV.	2.7 percent of the people infected with HIV live in Africa.
1	in nigeria by far the most populous country in sub saharan africa over million people are infected with human immunodeficiency virus	percent of the people taint with hiv live in africa
1	in federal republic of nigeria by far the most populous country in sub saharan africa over million people are infected with hiv	percent of the people infected with hiv experience in africa
1	in nigeria by army for the liberation of rwanda the most populous country in sub saharan africa over million people are infected with hiv	percent of the people septic with hiv live in africa
1	in nigeria by interahamwe the most populous country in sub saharan africa over million people are infected with hiv	percent of the hoi polloi infected with hiv live in africa
1	in nigeria by far the most populous country in sub saharan africa over million people are septic with hiv	percent of the people infect with hiv live in africa
1	in nigeria by interahamwe the most populous country in sub saharan africa over million people are infected with hiv	percent of the people infected with human immunodeficiency virus live in africa
1	in nigeria by alir the most populous country in sub saharan africa over million people are infected with hiv	percent of the people infected with hiv experience in africa
1	in nigeria by far the most populous country in sub saharan africa over million the great unwashed are infected with hiv	percent of the multitude infected with hiv live in africa
1	in nigeria by far the most populous country in substitute saharan africa over million people are infected with hiv	percent of the people infect with hiv live in africa
1	in nigeria by far the most populous country in sub saharan africa over million people are infected with hiv	percent of the people infected with hiv live in africa
1	in nigeria by far the most populous country in sub saharan africa over million people are infected with hiv	percent of the people infected with hiv live in africa
1	in nigeria by far the most populous country in sub saharan africa over million people are infected with hiv	percent of the people infected with hiv live in africa
1	in nigeria by far the most populous country in sub saharan africa over million people are infected with hiv	percent of the people infected with hiv live in africa
1	in nigeria by far the most populous country in sub saharan africa over million people are infected with hiv	percent of the people infected with hiv live in africa
1	in nigeria by far the most populous country in sub saharan africa over million people are infected with hiv	percent of the people infected with hiv live in africa
1	in nigeria by far the most populous country in sub saharan africa over million people are infected with hiv	percent of the people infected with hiv live in africa
1	in nigeria by far the most populous country in sub saharan africa over million people are infected with hiv	percent of the people infected with hiv live in africa
1	in nigeria by far the most populous country in sub saharan africa over million people are infected with hiv	percent of the people infected with hiv live in africa
1	in nigeria by far the most populous country in sub saharan africa over million people are infected with hiv	percent of the people infected with hiv live in africa
1	in nigeria by far the most populous country in sub saharan africa over million people are infected with hiv	percent of the people infected with hiv live in africa
1	in nigeria by far the most populous country in sub saharan africa over million people are infected with hiv	percent of the people infected with hiv live in africa
1	in nigeria by far the most populous country in sub saharan africa over million people are infected with hiv	percent of the people infected with hiv live in africa
1	in nigeria by far the most populous country in sub saharan africa over million people are infected with hiv	percent of the people infected with hiv live in africa
1	in nigeria by far the most populous country in sub saharan africa over million people are infected with hiv	percent of the people infected with hiv live in africa
1	in nigeria by far the most populous country in sub saharan africa over million people are infected with hiv	percent of the people infected with hiv live in africa
1	in nigeria by far the most populous country in sub saharan africa over million people are infected with hiv	percent of the people infected with hiv live in africa
1	in nigeria by far the most populous country in sub saharan africa over million people are infected with hiv	percent of the people infected with hiv live in africa
1	in nigeria by far the most populous country in sub saharan africa over million people are infected with hiv	percent of the people infected with hiv live in africa
1	in nigeria by far the most populous country in sub saharan africa over million people are infected with hiv	percent of the people infected with hiv live in africa
1	in nigeria by far the most populous country in sub saharan africa over million people are infected with hiv	percent of the people infected with hiv live in africa
1	in nigeria by far the most populous country in sub saharan africa over million people are infected with hiv	percent of the people infected with hiv live in africa
1	in nigeria by far the most populous country in sub saharan africa over million people are infected with hiv	percent of the people infected with hiv live in africa
0	A jury is slated to decide for the first time whether Jack Kevorkian, famed as "Dr. Death," has violated Michigan's assisted-suicide ban, while the state continues to grapple with the issue of what to allow when the ill want to end their pain by ending their lives.	Jack Kevorkian is the real name of "Dr. Death".
0	a jury is slated to decide for the first time whether jack kevorkian famed as dr demise has violated michigans assisted felo de se ban while the state continues to contend with the issue of what to allow when the ill want to ending their pain by ending their lives	jack kevorkian is the very name of dr death
0	a panel is slated to decide for the first time whether jack kevorkian famed as dr death has violated michigans assisted suicide ban while the state keep to grapple with the issue of what to leave when the ill need to end their pain by ending their lives	sea dog kevorkian is the real name of dr death
0	a jury is slated to decide for the first time whether jack kevorkian famed as dr death has violated wolverine state wait on suicide ban while the express retain to grapple with the issue of what to allow when the ill want to end their pain by ending their lives	jack kevorkian is the rattling name of dr death
0	a jury is slat to decide for the first time whether jack kevorkian famed as dr end has despoil michigans assisted suicide ban while the state continues to grapple with the issue of what to allow when the ill want to end their pain by closing their lives	jack kevorkian is the tangible name of dr death
0	a jury is slated to decide for the first time whether jack kevorkian famed as dr death has go against michigans assisted suicide blackball while the state continues to grapple with the issue of what to allow when the ill lack to last their pain by ending their lives	jack kevorkian is the real number name of dr death
0	a jury is slated to decide for the first gear time whether diddly shit kevorkian famed as dr death has violated mi assisted suicide ban while the state continues to grapple with the topic of what to allow when the ill want to end their pain by ending their lives	jack kevorkian is the real name of dr dying
0	a jury is slated to decide for the first time whether jack kevorkian famed as dr death has violated michigans attend suicide cast out while the tell stay on to grapple with the issue of what to allow when the ill want to end their pain by ending their lives	jack kevorkian is the real name of dr decease
0	a panel is slated to decide for the first time whether jack kevorkian famed as dr death has violated michigans assisted self annihilation ban while the state continues to grapple with the cut of what to allow when the ill want to stop their pain by ending their lives	jack kevorkian is the substantial name of dr death
0	a jury is slated to decide for the first time whether jack kevorkian famed as dr death has outrage michigans assisted suicide ban while the state continues to grapple with the issue of what to let when the ill neediness to end their pain by ending their aliveness	jack kevorkian is the real name of dr destruction
0	a jury is slated to decide for the first time whether jack kevorkian famed as dr death has violated michigans assisted suicide ban while the state continues to grapple with the issue of what to allow when the ill want to end their pain by ending their lives	jack kevorkian is the real name of dr death
0	a jury is slated to decide for the first time whether jack kevorkian famed as dr death has violated michigans assisted suicide ban while the state continues to grapple with the issue of what to allow when the ill want to end their pain by ending their lives	jack kevorkian is the real name of dr death
0	a jury is slated to decide for the first time whether jack kevorkian famed as dr death has violated michigans assisted suicide ban while the state continues to grapple with the issue of what to allow when the ill want to end their pain by ending their lives	jack kevorkian is the real name of dr death
0	a jury is slated to decide for the first time whether jack kevorkian famed as dr death has violated michigans assisted suicide ban while the state continues to grapple with the issue of what to allow when the ill want to end their pain by ending their lives	jack kevorkian is the real name of dr death
0	a jury is slated to decide for the first time whether jack kevorkian famed as dr death has violated michigans assisted suicide ban while the state continues to grapple with the issue of what to allow when the ill want to end their pain by ending their lives	jack kevorkian is the real name of dr death
0	a jury is slated to decide for the first time whether jack kevorkian famed as dr death has violated michigans assisted suicide ban while the state continues to grapple with the issue of what to allow when the ill want to end their pain by ending their lives	jack kevorkian is the real name of dr death
0	a jury is slated to decide for the first time whether jack kevorkian famed as dr death has violated michigans assisted suicide ban while the state continues to grapple with the issue of what to allow when the ill want to end their pain by ending their lives	jack kevorkian is the real name of dr death
0	a jury is slated to decide for the first time whether jack kevorkian famed as dr death has violated michigans assisted suicide ban while the state continues to grapple with the issue of what to allow when the ill want to end their pain by ending their lives	jack kevorkian is the real name of dr death
0	a jury is slated to decide for the first time whether jack kevorkian famed as dr death has violated michigans assisted suicide ban while the state continues to grapple with the issue of what to allow when the ill want to end their pain by ending their lives	jack kevorkian is the real name of dr death
0	a jury is slated to decide for the first time whether jack kevorkian famed as dr death has violated michigans assisted suicide ban while the state continues to grapple with the issue of what to allow when the ill want to end their pain by ending their lives	jack kevorkian is the real name of dr death
0	a jury is slated to decide for the first time whether jack kevorkian famed as dr death has violated michigans assisted suicide ban while the state continues to grapple with the issue of what to allow when the ill want to end their pain by ending their lives	jack kevorkian is the real name of dr death
0	a jury is slated to decide for the first time whether jack kevorkian famed as dr death has violated michigans assisted suicide ban while the state continues to grapple with the issue of what to allow when the ill want to end their pain by ending their lives	jack kevorkian is the real name of dr death
0	a jury is slated to decide for the first time whether jack kevorkian famed as dr death has violated michigans assisted suicide ban while the state continues to grapple with the issue of what to allow when the ill want to end their pain by ending their lives	jack kevorkian is the real name of dr death
0	a jury is slated to decide for the first time whether jack kevorkian famed as dr death has violated michigans assisted suicide ban while the state continues to grapple with the issue of what to allow when the ill want to end their pain by ending their lives	jack kevorkian is the real name of dr death
0	a jury is slated to decide for the first time whether jack kevorkian famed as dr death has violated michigans assisted suicide ban while the state continues to grapple with the issue of what to allow when the ill want to end their pain by ending their lives	jack kevorkian is the real name of dr death
0	a jury is slated to decide for the first time whether jack kevorkian famed as dr death has violated michigans assisted suicide ban while the state continues to grapple with the issue of what to allow when the ill want to end their pain by ending their lives	jack kevorkian is the real name of dr death
0	a jury is slated to decide for the first time whether jack kevorkian famed as dr death has violated michigans assisted suicide ban while the state continues to grapple with the issue of what to allow when the ill want to end their pain by ending their lives	jack kevorkian is the real name of dr death
0	a jury is slated to decide for the first time whether jack kevorkian famed as dr death has violated michigans assisted suicide ban while the state continues to grapple with the issue of what to allow when the ill want to end their pain by ending their lives	jack kevorkian is the real name of dr death
0	a jury is slated to decide for the first time whether jack kevorkian famed as dr death has violated michigans assisted suicide ban while the state continues to grapple with the issue of what to allow when the ill want to end their pain by ending their lives	jack kevorkian is the real name of dr death
0	a jury is slated to decide for the first time whether jack kevorkian famed as dr death has violated michigans assisted suicide ban while the state continues to grapple with the issue of what to allow when the ill want to end their pain by ending their lives	jack kevorkian is the real name of dr death
0	a jury is slated to decide for the first time whether jack kevorkian famed as dr death has violated michigans assisted suicide ban while the state continues to grapple with the issue of what to allow when the ill want to end their pain by ending their lives	jack kevorkian is the real name of dr death
0	a jury is slated to decide for the first time whether jack kevorkian famed as dr death has violated michigans assisted suicide ban while the state continues to grapple with the issue of what to allow when the ill want to end their pain by ending their lives	jack kevorkian is the real name of dr death
0	a jury is slated to decide for the first time whether jack kevorkian famed as dr death has violated michigans assisted suicide ban while the state continues to grapple with the issue of what to allow when the ill want to end their pain by ending their lives	jack kevorkian is the real name of dr death
0	Take consumer products giant Procter and Gamble. Even with a $1.8 billion Research and Development budget, it still manages 500 active partnerships each year, many of them with small companies.	Procter and Gamble spends $1.8 billion for Research and Development.
0	take consumer products giant procter and adventure even with a billion research and development budget it still manages active partnerships each year many of them with small keep company	procter and chance spends billion for research and development
0	demand consumer products giant procter and gamble even with a billion research and development budget it still supervise active partnerships each year many of them with small companies	procter and gamble spends billion for search and development
0	consider consumer products giant procter and gamble even with a billion research and development budget it still manages active agent partnerships each year many of them with small companies	procter and gamble spends billion for search and development
0	take consumer products giant procter and gamble eve with a billion research and development budget it still manages active partnership each year many of them with small companies	procter and gamble spends million for research and development
0	take consumer products giant procter and gamble even out with a billion explore and development budget it still manages active partnerships each year many of them with small companies	procter and gamble spends trillion for research and development
0	hold consumer products giant procter and gamble even with a one thousand million research and development budget it still manages active partnerships each year many of them with small companies	procter and gamble pass billion for research and development
0	take consumer products giant procter and gamble even with a billion enquiry and development budget it silence manages active partnerships each year many of them with small companies	procter and risk spends billion for research and development
0	take consumer products giant procter and hazard even with a billion research and development budget it still manages active partnerships each year many of them with small society	procter and gamble spends billion for enquiry and development
0	take consumer products giant procter and gamble even with a billion enquiry and development budget it still negociate active partnerships each year many of them with small companies	procter and gamble pass billion for research and development
0	take consumer products giant procter and gamble even with a billion research and development budget it still manages active partnerships each year many of them with small companies	procter and gamble spends billion for research and development
0	take consumer products giant procter and gamble even with a billion research and development budget it still manages active partnerships each year many of them with small companies	procter and gamble spends billion for research and development
0	take consumer products giant procter and gamble even with a billion research and development budget it still manages active partnerships each year many of them with small companies	procter and gamble spends billion for research and development
0	take consumer products giant procter and gamble even with a billion research and development budget it still manages active partnerships each year many of them with small companies	procter and gamble spends billion for research and development
0	take consumer products giant procter and gamble even with a billion research and development budget it still manages active partnerships each year many of them with small companies	procter and gamble spends billion for research and development
0	take consumer products giant procter and gamble even with a billion research and development budget it still manages active partnerships each year many of them with small companies	procter and gamble spends billion for research and development
0	take consumer products giant procter and gamble even with a billion research and development budget it still manages active partnerships each year many of them with small companies	procter and gamble spends billion for research and development
0	take consumer products giant procter and gamble even with a billion research and development budget it still manages active partnerships each year many of them with small companies	procter and gamble spends billion for research and development
0	take consumer products giant procter and gamble even with a billion research and development budget it still manages active partnerships each year many of them with small companies	procter and gamble spends billion for research and development
0	take consumer products giant procter and gamble even with a billion research and development budget it still manages active partnerships each year many of them with small companies	procter and gamble spends billion for research and development
0	take consumer products giant procter and gamble even with a billion research and development budget it still manages active partnerships each year many of them with small companies	procter and gamble spends billion for research and development
0	take consumer products giant procter and gamble even with a billion research and development budget it still manages active partnerships each year many of them with small companies	procter and gamble spends billion for research and development
0	take consumer products giant procter and gamble even with a billion research and development budget it still manages active partnerships each year many of them with small companies	procter and gamble spends billion for research and development
0	take consumer products giant procter and gamble even with a billion research and development budget it still manages active partnerships each year many of them with small companies	procter and gamble spends billion for research and development
0	take consumer products giant procter and gamble even with a billion research and development budget it still manages active partnerships each year many of them with small companies	procter and gamble spends billion for research and development
0	take consumer products giant procter and gamble even with a billion research and development budget it still manages active partnerships each year many of them with small companies	procter and gamble spends billion for research and development
0	take consumer products giant procter and gamble even with a billion research and development budget it still manages active partnerships each year many of them with small companies	procter and gamble spends billion for research and development
0	take consumer products giant procter and gamble even with a billion research and development budget it still manages active partnerships each year many of them with small companies	procter and gamble spends billion for research and development
0	take consumer products giant procter and gamble even with a billion research and development budget it still manages active partnerships each year many of them with small companies	procter and gamble spends billion for research and development
0	take consumer products giant procter and gamble even with a billion research and development budget it still manages active partnerships each year many of them with small companies	procter and gamble spends billion for research and development
0	take consumer products giant procter and gamble even with a billion research and development budget it still manages active partnerships each year many of them with small companies	procter and gamble spends billion for research and development
0	take consumer products giant procter and gamble even with a billion research and development budget it still manages active partnerships each year many of them with small companies	procter and gamble spends billion for research and development
0	take consumer products giant procter and gamble even with a billion research and development budget it still manages active partnerships each year many of them with small companies	procter and gamble spends billion for research and development
1	Deceased U.S. soldiers and their effects were evacuated to Japan and then shipped home in refrigerated containers for interment in the U.S.	The U.S. military evacuated U.S. citizens.
1	deceased u s soldiers and their core were evacuated to japan and then shipped home in refrigerated container for interment in the u s	the u s military machine evacuated u s citizens
1	deceased u s soldiers and their effects were evacuated to japan and then shipped internal in refrigerated container for interment in the u s	the uracil s military evacuated uracil s citizens
1	deceased atomic number s soldiers and their effects were void to japan and then shipped home in refrigerated containers for interment in the atomic number s	the atomic number s military evacuated atomic number s citizens
1	deceased u s soldiers and their effects were evacuated to japanese islands and then shipped home in refrigerated container for interment in the u s	the u s military empty u s citizens
1	deceased u s soldiers and their effects were evacuated to japan and then shipped home in refrigerate containers for sepulture in the u s	the u s military empty u s citizens
1	deceased u s soldiers and their effects were evacuated to japan and then transport home in refrigerated container for interment in the u s	the uracil s military evacuated uracil s citizens
1	deceased u s soldiers and their force were evacuated to japan and then shipped nursing home in refrigerated containers for interment in the u s	the u s military evacuated u s citizen
1	deceased u s soldier and their effects were evacuated to japanese islands and then shipped home in refrigerated containers for interment in the u s	the u s military evacuate u s citizens
1	deceased u s soldiers and their effects were evacuated to japan and then send plate in refrigerated containers for interment in the u s	the u s military evacuated u s citizen
1	deceased u s soldiers and their effects were evacuated to japan and then shipped home in refrigerated containers for interment in the u s	the u s military evacuated u s citizens
1	deceased u s soldiers and their effects were evacuated to japan and then shipped home in refrigerated containers for interment in the u s	the u s military evacuated u s citizens
1	deceased u s soldiers and their effects were evacuated to japan and then shipped home in refrigerated containers for interment in the u s	the u s military evacuated u s citizens
1	deceased u s soldiers and their effects were evacuated to japan and then shipped home in refrigerated containers for interment in the u s	the u s military evacuated u s citizens
1	deceased u s soldiers and their effects were evacuated to japan and then shipped home in refrigerated containers for interment in the u s	the u s military evacuated u s citizens
1	deceased u s soldiers and their effects were evacuated to japan and then shipped home in refrigerated containers for interment in the u s	the u s military evacuated u s citizens
1	deceased u s soldiers and their effects were evacuated to japan and then shipped home in refrigerated containers for interment in the u s	the u s military evacuated u s citizens
1	deceased u s soldiers and their effects were evacuated to japan and then shipped home in refrigerated containers for interment in the u s	the u s military evacuated u s citizens
1	deceased u s soldiers and their effects were evacuated to japan and then shipped home in refrigerated containers for interment in the u s	the u s military evacuated u s citizens
1	deceased u s soldiers and their effects were evacuated to japan and then shipped home in refrigerated containers for interment in the u s	the u s military evacuated u s citizens
1	deceased u s soldiers and their effects were evacuated to japan and then shipped home in refrigerated containers for interment in the u s	the u s military evacuated u s citizens
1	deceased u s soldiers and their effects were evacuated to japan and then shipped home in refrigerated containers for interment in the u s	the u s military evacuated u s citizens
1	deceased u s soldiers and their effects were evacuated to japan and then shipped home in refrigerated containers for interment in the u s	the u s military evacuated u s citizens
1	deceased u s soldiers and their effects were evacuated to japan and then shipped home in refrigerated containers for interment in the u s	the u s military evacuated u s citizens
1	deceased u s soldiers and their effects were evacuated to japan and then shipped home in refrigerated containers for interment in the u s	the u s military evacuated u s citizens
1	deceased u s soldiers and their effects were evacuated to japan and then shipped home in refrigerated containers for interment in the u s	the u s military evacuated u s citizens
1	deceased u s soldiers and their effects were evacuated to japan and then shipped home in refrigerated containers for interment in the u s	the u s military evacuated u s citizens
1	deceased u s soldiers and their effects were evacuated to japan and then shipped home in refrigerated containers for interment in the u s	the u s military evacuated u s citizens
1	deceased u s soldiers and their effects were evacuated to japan and then shipped home in refrigerated containers for interment in the u s	the u s military evacuated u s citizens
1	deceased u s soldiers and their effects were evacuated to japan and then shipped home in refrigerated containers for interment in the u s	the u s military evacuated u s citizens
1	deceased u s soldiers and their effects were evacuated to japan and then shipped home in refrigerated containers for interment in the u s	the u s military evacuated u s citizens
1	deceased u s soldiers and their effects were evacuated to japan and then shipped home in refrigerated containers for interment in the u s	the u s military evacuated u s citizens
1	deceased u s soldiers and their effects were evacuated to japan and then shipped home in refrigerated containers for interment in the u s	the u s military evacuated u s citizens
1	Mice given a substance found in red wine lived longer despite a fatty diet, a study shows.	Mice fed with red wine lived longer despite a fatty diet.
1	mice given a substance found in marxist wine lived longer despite a fatty diet a study shows	mice fed with red wine lived farseeing despite a fatty diet
1	mice given a substance found in red wine lived longer despite a fatty dieting a study shows	mice fed with red wine lived longer despite a roly poly diet
1	mice given a substance found in red wine go longer despite a fatty diet a study shows	mice fed with red wine lived longer contempt a fatty diet
1	mice given a substance found in red wine lived longer despite a fatty dieting a study shows	mice fertilize with red wine lived longer despite a fatty diet
1	mice given a message found in red wine lived longer despite a fatty diet a study shows	mice fed with red wine lived longer scorn a fatty diet
1	mice given a substance found in red wine dwell longer despite a fatty diet a study shows	mice fed with red wine lived long despite a fatty diet
1	mice given a substance found in red wine lived longer despite a fatty diet a discipline shows	mouse fed with red wine lived longer despite a fatty diet
1	mice given a substance found in red wine lived longer despite a fatty diet a report shows	mice fed with red wine lived longer despite a fatty dieting
1	mice given a substance found in red wine lived longer despite a fatty diet a study picture	mice fed with red wine lived longer scorn a fatty diet
1	mice given a substance found in red wine lived longer despite a fatty diet a study shows	mice fed with red wine lived longer despite a fatty diet
1	mice given a substance found in red wine lived longer despite a fatty diet a study shows	mice fed with red wine lived longer despite a fatty diet
1	mice given a substance found in red wine lived longer despite a fatty diet a study shows	mice fed with red wine lived longer despite a fatty diet
1	mice given a substance found in red wine lived longer despite a fatty diet a study shows	mice fed with red wine lived longer despite a fatty diet
1	mice given a substance found in red wine lived longer despite a fatty diet a study shows	mice fed with red wine lived longer despite a fatty diet
1	mice given a substance found in red wine lived longer despite a fatty diet a study shows	mice fed with red wine lived longer despite a fatty diet
1	mice given a substance found in red wine lived longer despite a fatty diet a study shows	mice fed with red wine lived longer despite a fatty diet
1	mice given a substance found in red wine lived longer despite a fatty diet a study shows	mice fed with red wine lived longer despite a fatty diet
1	mice given a substance found in red wine lived longer despite a fatty diet a study shows	mice fed with red wine lived longer despite a fatty diet
1	mice given a substance found in red wine lived longer despite a fatty diet a study shows	mice fed with red wine lived longer despite a fatty diet
1	mice given a substance found in red wine lived longer despite a fatty diet a study shows	mice fed with red wine lived longer despite a fatty diet
1	mice given a substance found in red wine lived longer despite a fatty diet a study shows	mice fed with red wine lived longer despite a fatty diet
1	mice given a substance found in red wine lived longer despite a fatty diet a study shows	mice fed with red wine lived longer despite a fatty diet
1	mice given a substance found in red wine lived longer despite a fatty diet a study shows	mice fed with red wine lived longer despite a fatty diet
1	mice given a substance found in red wine lived longer despite a fatty diet a study shows	mice fed with red wine lived longer despite a fatty diet
1	mice given a substance found in red wine lived longer despite a fatty diet a study shows	mice fed with red wine lived longer despite a fatty diet
1	mice given a substance found in red wine lived longer despite a fatty diet a study shows	mice fed with red wine lived longer despite a fatty diet
1	mice given a substance found in red wine lived longer despite a fatty diet a study shows	mice fed with red wine lived longer despite a fatty diet
1	mice given a substance found in red wine lived longer despite a fatty diet a study shows	mice fed with red wine lived longer despite a fatty diet
1	mice given a substance found in red wine lived longer despite a fatty diet a study shows	mice fed with red wine lived longer despite a fatty diet
1	mice given a substance found in red wine lived longer despite a fatty diet a study shows	mice fed with red wine lived longer despite a fatty diet
1	mice given a substance found in red wine lived longer despite a fatty diet a study shows	mice fed with red wine lived longer despite a fatty diet
1	mice given a substance found in red wine lived longer despite a fatty diet a study shows	mice fed with red wine lived longer despite a fatty diet
0	Charles de Gaulle died in 1970 at the age of eighty. He was thus fifty years old when, as an unknown officer recently promoted to the (temporary) rank of brigadier general, he made his famous broadcast from London rejecting the capitulation of France to the Nazis after the debacle of May-June 1940.	Charles de Gaulle died in 1970.
0	charles de gaulle died in at the age of eighty he was so fifty years old when as an unknown officer recently promoted to the temporary rank of brigadier general general he lay down his notable broadcast from jack london rejecting the capitulation of france to the nazis after the debacle of may june	charles de gaulle go bad in
0	prince charles de gaulle go in at the age of eighty he was thus fifty years old when as an unidentified officer recently promoted to the temporary rank of brigadier general he made his famous propagate from london rejecting the capitulation of france to the nazis after the debacle of crataegus oxycantha june	charles de gaulle kick the bucket in
0	charles vii de gaulle died in at the maturate of eighty he was thus fifty years old when as an unknown officeholder recently promoted to the temporary rank of brigadier general he made his famous disperse from london rejecting the capitulation of france to the german nazi after the debacle of may june	charles de gaulle snuff it in
0	charles de gaulle died in at the age of he was thus fifty years sometime when as an nameless officer recently promoted to the temporary rank of brigadier world wide he made his famous broadcast from london rejecting the capitulation of french republic to the nazis after the debacle of may june	charles the great de gaulle died in
0	charles de gaulle died in at the age of eighty he was thus fifty old age old when as an unknown officer lately promoted to the temporary rank of brigadier general he made his famous broadcast from london rejecting the surrender of anatole france to the nazis after the debacle of english hawthorn june	charles de gaulle go bad in
0	charles de gaulle died in at the age of eighty he was thus l years old when as an unknown police officer recently raise to the temporary rank of brigadier general he made his famous broadcast from london rejecting the fall of french republic to the nazis after the debacle of may june	charles first state gaulle died in
0	charles de gaulle conk in at the age of eighty he was thus l years old when as an unknown officer recently promoted to the temp rank of brigadier general he made his far famed broadcast from london rejecting the capitulation of france to the nazis after the debacle of crataegus oxycantha june	charles de gaulle pall in
0	charles de gaulle died in at the age of he was thus l years old when as an unknown officer recently push to the temporary rank of brigadier general general he made his famous circularise from london rejecting the capitulation of france to the nazis after the debacle of may june	charles de gaulle snuff it in
0	charles de gaulle died in at the age of eighty he was thusly fifty years old when as an unsung military officer recently promoted to the temporary rank of brigadier oecumenical he made his famous pass around from london rejecting the capitulation of france to the nazis after the debacle of may june	charles first state gaulle died in
0	charles de gaulle died in at the age of eighty he was thus fifty years old when as an unknown officer recently promoted to the temporary rank of brigadier general he made his famous broadcast from london rejecting the capitulation of france to the nazis after the debacle of may june	charles de gaulle died in
0	charles de gaulle died in at the age of eighty he was thus fifty years old when as an unknown officer recently promoted to the temporary rank of brigadier general he made his famous broadcast from london rejecting the capitulation of france to the nazis after the debacle of may june	charles de gaulle died in
0	charles de gaulle died in at the age of eighty he was thus fifty years old when as an unknown officer recently promoted to the temporary rank of brigadier general he made his famous broadcast from london rejecting the capitulation of france to the nazis after the debacle of may june	charles de gaulle died in
0	charles de gaulle died in at the age of eighty he was thus fifty years old when as an unknown officer recently promoted to the temporary rank of brigadier general he made his famous broadcast from london rejecting the capitulation of france to the nazis after the debacle of may june	charles de gaulle died in
0	charles de gaulle died in at the age of eighty he was thus fifty years old when as an unknown officer recently promoted to the temporary rank of brigadier general he made his famous broadcast from london rejecting the capitulation of france to the nazis after the debacle of may june	charles de gaulle died in
0	charles de gaulle died in at the age of eighty he was thus fifty years old when as an unknown officer recently promoted to the temporary rank of brigadier general he made his famous broadcast from london rejecting the capitulation of france to the nazis after the debacle of may june	charles de gaulle died in
0	charles de gaulle died in at the age of eighty he was thus fifty years old when as an unknown officer recently promoted to the temporary rank of brigadier general he made his famous broadcast from london rejecting the capitulation of france to the nazis after the debacle of may june	charles de gaulle died in
0	charles de gaulle died in at the age of eighty he was thus fifty years old when as an unknown officer recently promoted to the temporary rank of brigadier general he made his famous broadcast from london rejecting the capitulation of france to the nazis after the debacle of may june	charles de gaulle died in
0	charles de gaulle died in at the age of eighty he was thus fifty years old when as an unknown officer recently promoted to the temporary rank of brigadier general he made his famous broadcast from london rejecting the capitulation of france to the nazis after the debacle of may june	charles de gaulle died in
0	charles de gaulle died in at the age of eighty he was thus fifty years old when as an unknown officer recently promoted to the temporary rank of brigadier general he made his famous broadcast from london rejecting the capitulation of france to the nazis after the debacle of may june	charles de gaulle died in
0	charles de gaulle died in at the age of eighty he was thus fifty years old when as an unknown officer recently promoted to the temporary rank of brigadier general he made his famous broadcast from london rejecting the capitulation of france to the nazis after the debacle of may june	charles de gaulle died in
0	charles de gaulle died in at the age of eighty he was thus fifty years old when as an unknown officer recently promoted to the temporary rank of brigadier general he made his famous broadcast from london rejecting the capitulation of france to the nazis after the debacle of may june	charles de gaulle died in
0	charles de gaulle died in at the age of eighty he was thus fifty years old when as an unknown officer recently promoted to the temporary rank of brigadier general he made his famous broadcast from london rejecting the capitulation of france to the nazis after the debacle of may june	charles de gaulle died in
0	charles de gaulle died in at the age of eighty he was thus fifty years old when as an unknown officer recently promoted to the temporary rank of brigadier general he made his famous broadcast from london rejecting the capitulation of france to the nazis after the debacle of may june	charles de gaulle died in
0	charles de gaulle died in at the age of eighty he was thus fifty years old when as an unknown officer recently promoted to the temporary rank of brigadier general he made his famous broadcast from london rejecting the capitulation of france to the nazis after the debacle of may june	charles de gaulle died in
0	charles de gaulle died in at the age of eighty he was thus fifty years old when as an unknown officer recently promoted to the temporary rank of brigadier general he made his famous broadcast from london rejecting the capitulation of france to the nazis after the debacle of may june	charles de gaulle died in
0	charles de gaulle died in at the age of eighty he was thus fifty years old when as an unknown officer recently promoted to the temporary rank of brigadier general he made his famous broadcast from london rejecting the capitulation of france to the nazis after the debacle of may june	charles de gaulle died in
0	charles de gaulle died in at the age of eighty he was thus fifty years old when as an unknown officer recently promoted to the temporary rank of brigadier general he made his famous broadcast from london rejecting the capitulation of france to the nazis after the debacle of may june	charles de gaulle died in
0	charles de gaulle died in at the age of eighty he was thus fifty years old when as an unknown officer recently promoted to the temporary rank of brigadier general he made his famous broadcast from london rejecting the capitulation of france to the nazis after the debacle of may june	charles de gaulle died in
0	charles de gaulle died in at the age of eighty he was thus fifty years old when as an unknown officer recently promoted to the temporary rank of brigadier general he made his famous broadcast from london rejecting the capitulation of france to the nazis after the debacle of may june	charles de gaulle died in
0	charles de gaulle died in at the age of eighty he was thus fifty years old when as an unknown officer recently promoted to the temporary rank of brigadier general he made his famous broadcast from london rejecting the capitulation of france to the nazis after the debacle of may june	charles de gaulle died in
0	charles de gaulle died in at the age of eighty he was thus fifty years old when as an unknown officer recently promoted to the temporary rank of brigadier general he made his famous broadcast from london rejecting the capitulation of france to the nazis after the debacle of may june	charles de gaulle died in
0	charles de gaulle died in at the age of eighty he was thus fifty years old when as an unknown officer recently promoted to the temporary rank of brigadier general he made his famous broadcast from london rejecting the capitulation of france to the nazis after the debacle of may june	charles de gaulle died in
0	Teenage sensation Wayne Rooney powered England into the quarter-finals of Euro 2004 with two goals in Monday's 4-2 defeat of Croatia and they were joined in the last eight by champions France who beat Switzerland 3-1.	France participates in Euro 2004.
0	teenage superstar wayne rooney powered england into the quarter finals of euro with two goals in mondays defeat of croatia and they were joined in the lowest eight by paladin france who beat switzerland	french republic participates in euro
0	teenage champion wayne rooney powered england into the quarter finals of euro with two goals in mon defeat of croatia and they were joined in the last eight by champions france who wash up switzerland	france enter in euro
0	teenage sensation wayne rooney power england into the tail finals of euro with two goals in mondays vote down of croatia and they were joined in the last eight by champions france who beat switzerland	france participate in euro
0	teenage sensation wayne rooney powered england into the quarter finals of euro with goals in mondays defeat of hrvatska and they were bring together in the last eight by champions france who beat switzerland	anatole france participates in euro
0	teenage sensation wayne rooney powered england into the quarter finals of euro with two goals in mondays defeat of croatia and they were joined in the live on eight by adept anatole france who beat switzerland	french republic participates in euro
0	teenage sensation wayne rooney powered england into the quarter finals of euro with two goals in mondays defeat of croatia and they were joined in the last eight by friend france who vanquish suisse	france take part in euro
0	adolescent sensation wayne rooney power england into the quarter finals of euro with two goals in mondays defeat of croatia and they were joined in the last eight by champions french republic who beat switzerland	jacques anatole francois thibault participates in euro
0	teenage sensation wayne rooney powered england into the quarter finals of euro with two goals in mon defeat of croatia and they were joined in the last octonary by champions anatole france who beat switzerland	france enter in euro
0	teenage sensation wayne rooney powered england into the quarter finals of euro with two goals in mondays defeat of croatia and they were joined in the finish eight by superstar france who beat suisse	anatole france participates in euro
0	teenage sensation wayne rooney powered england into the quarter finals of euro with two goals in mondays defeat of croatia and they were joined in the last eight by champions france who beat switzerland	france participates in euro
0	teenage sensation wayne rooney powered england into the quarter finals of euro with two goals in mondays defeat of croatia and they were joined in the last eight by champions france who beat switzerland	france participates in euro
0	teenage sensation wayne rooney powered england into the quarter finals of euro with two goals in mondays defeat of croatia and they were joined in the last eight by champions france who beat switzerland	france participates in euro
0	teenage sensation wayne rooney powered england into the quarter finals of euro with two goals in mondays defeat of croatia and they were joined in the last eight by champions france who beat switzerland	france participates in euro
0	teenage sensation wayne rooney powered england into the quarter finals of euro with two goals in mondays defeat of croatia and they were joined in the last eight by champions france who beat switzerland	france participates in euro
0	teenage sensation wayne rooney powered england into the quarter finals of euro with two goals in mondays defeat of croatia and they were joined in the last eight by champions france who beat switzerland	france participates in euro
0	teenage sensation wayne rooney powered england into the quarter finals of euro with two goals in mondays defeat of croatia and they were joined in the last eight by champions france who beat switzerland	france participates in euro
0	teenage sensation wayne rooney powered england into the quarter finals of euro with two goals in mondays defeat of croatia and they were joined in the last eight by champions france who beat switzerland	france participates in euro
0	teenage sensation wayne rooney powered england into the quarter finals of euro with two goals in mondays defeat of croatia and they were joined in the last eight by champions france who beat switzerland	france participates in euro
0	teenage sensation wayne rooney powered england into the quarter finals of euro with two goals in mondays defeat of croatia and they were joined in the last eight by champions france who beat switzerland	france participates in euro
0	teenage sensation wayne rooney powered england into the quarter finals of euro with two goals in mondays defeat of croatia and they were joined in the last eight by champions france who beat switzerland	france participates in euro
0	teenage sensation wayne rooney powered england into the quarter finals of euro with two goals in mondays defeat of croatia and they were joined in the last eight by champions france who beat switzerland	france participates in euro
0	teenage sensation wayne rooney powered england into the quarter finals of euro with two goals in mondays defeat of croatia and they were joined in the last eight by champions france who beat switzerland	france participates in euro
0	teenage sensation wayne rooney powered england into the quarter finals of euro with two goals in mondays defeat of croatia and they were joined in the last eight by champions france who beat switzerland	france participates in euro
0	teenage sensation wayne rooney powered england into the quarter finals of euro with two goals in mondays defeat of croatia and they were joined in the last eight by champions france who beat switzerland	france participates in euro
0	teenage sensation wayne rooney powered england into the quarter finals of euro with two goals in mondays defeat of croatia and they were joined in the last eight by champions france who beat switzerland	france participates in euro
0	teenage sensation wayne rooney powered england into the quarter finals of euro with two goals in mondays defeat of croatia and they were joined in the last eight by champions france who beat switzerland	france participates in euro
0	teenage sensation wayne rooney powered england into the quarter finals of euro with two goals in mondays defeat of croatia and they were joined in the last eight by champions france who beat switzerland	france participates in euro
0	teenage sensation wayne rooney powered england into the quarter finals of euro with two goals in mondays defeat of croatia and they were joined in the last eight by champions france who beat switzerland	france participates in euro
0	teenage sensation wayne rooney powered england into the quarter finals of euro with two goals in mondays defeat of croatia and they were joined in the last eight by champions france who beat switzerland	france participates in euro
0	teenage sensation wayne rooney powered england into the quarter finals of euro with two goals in mondays defeat of croatia and they were joined in the last eight by champions france who beat switzerland	france participates in euro
0	teenage sensation wayne rooney powered england into the quarter finals of euro with two goals in mondays defeat of croatia and they were joined in the last eight by champions france who beat switzerland	france participates in euro
0	teenage sensation wayne rooney powered england into the quarter finals of euro with two goals in mondays defeat of croatia and they were joined in the last eight by champions france who beat switzerland	france participates in euro
1	Fujimori charged that on January 26, 1995, Ecuador fired the first shot, an allegation denied by Ecuador's leader, Sixto Duran-Ballen. Predictably, each side blamed the other for starting the 1995 conflict, just as each pointed the finger of guilt to the other for provoking the border war of 1941, when Peru took most of the 120,000 square miles in contention between the two countries.	President Fujimori was re-elected in 1995.
1	fujimori excite that on jan ecuador fired the first shot an allegement traverse by ecuadors leader sixto duran ballen predictably each side blamed the other for starting the conflict just as each pointed the finger of guiltiness to the other for provoke the border war of when peru took most of the square miles in contention between the two countries	president fujimori was re elect in
1	fujimori load that on january ecuador fired the first shot an allegement traverse by ecuadors leader sixto duran ballen predictably each side damned the other for starting the conflict just as each pointed the feel of guilt to the other for provoking the border state of war of when peru took most of the square miles in contention between the two countries	chairwoman fujimori was re elected in
1	fujimori charged that on jan ecuador fired the first dash an allegation denied by ecuadors leader sixto duran ballen predictably each side infernal the other for starting the conflict just as each pointed the fingers breadth of guilt to the other for provoking the border war of when peru took most of the square miles in disputation between the two state	president fujimori was ra elected in
1	fujimori charged that on january ecuador fired the first shot an allegement denied by ecuadors leader sixto duran ballen predictably each side goddamn the other for get the difference of opinion just as each pointed the finger of guiltiness to the other for provoking the border war of when peru took most of the square miles in contention between the two state	president fujimori was re elect in
1	fujimori charged that on january ecuador fired the starting time shot an allegement denied by ecuadors loss leader sixto duran ballen predictably each side blamed the other for starting the conflict just as each signal the finger of guilt to the other for raise the border state of war of when peru took most of the square miles in contention between the two countries	president fujimori was re elect in
1	fujimori charged that on january ecuador fired the first shot an allegement denied by republic of ecuador drawing card sixto duran ballen predictably each side blessed the other for starting the conflict just as each pointed the finger of guilt trip to the other for provoking the border war of when peru took most of the square miles in arguing between the two countries	president fujimori was re elective in
1	fujimori bill that on january republic of ecuador fired the first hit an allegation denied by ecuadors leader sixto duran ballen predictably each side blamed the other for set about the conflict just as each pointed the finger of guilt to the other for provoking the border state of war of when peru took most of the solid miles in contention between the two countries	president fujimori was re elective in
1	fujimori charged that on january republic of ecuador fired the first shot an allegation denied by ecuadors drawing card sixto duran ballen predictably each side blamed the other for go the conflict just as each pointed the feel of guilt to the other for beset the border war of when peru took most of the substantial miles in contention between the two countries	chairwoman fujimori was re elected in
1	fujimori charged that on january republic of ecuador give the axe the first tear an allegation denied by ecuadors leader sixto duran ballen predictably each side blamed the other for starting the run afoul just as each pointed the finger of guilt to the other for provoking the border war of when peru contain most of the square miles in contention between the countries	united states president fujimori was re elected in
1	fujimori charged that on january ecuador fired the first shot an allegation denied by ecuadors leader sixto duran ballen predictably each side blamed the other for starting the conflict just as each pointed the finger of guilt to the other for provoking the border war of when peru took most of the square miles in contention between the two countries	president fujimori was re elected in
1	fujimori charged that on january ecuador fired the first shot an allegation denied by ecuadors leader sixto duran ballen predictably each side blamed the other for starting the conflict just as each pointed the finger of guilt to the other for provoking the border war of when peru took most of the square miles in contention between the two countries	president fujimori was re elected in
1	fujimori charged that on january ecuador fired the first shot an allegation denied by ecuadors leader sixto duran ballen predictably each side blamed the other for starting the conflict just as each pointed the finger of guilt to the other for provoking the border war of when peru took most of the square miles in contention between the two countries	president fujimori was re elected in
1	fujimori charged that on january ecuador fired the first shot an allegation denied by ecuadors leader sixto duran ballen predictably each side blamed the other for starting the conflict just as each pointed the finger of guilt to the other for provoking the border war of when peru took most of the square miles in contention between the two countries	president fujimori was re elected in
1	fujimori charged that on january ecuador fired the first shot an allegation denied by ecuadors leader sixto duran ballen predictably each side blamed the other for starting the conflict just as each pointed the finger of guilt to the other for provoking the border war of when peru took most of the square miles in contention between the two countries	president fujimori was re elected in
1	fujimori charged that on january ecuador fired the first shot an allegation denied by ecuadors leader sixto duran ballen predictably each side blamed the other for starting the conflict just as each pointed the finger of guilt to the other for provoking the border war of when peru took most of the square miles in contention between the two countries	president fujimori was re elected in
1	fujimori charged that on january ecuador fired the first shot an allegation denied by ecuadors leader sixto duran ballen predictably each side blamed the other for starting the conflict just as each pointed the finger of guilt to the other for provoking the border war of when peru took most of the square miles in contention between the two countries	president fujimori was re elected in
1	fujimori charged that on january ecuador fired the first shot an allegation denied by ecuadors leader sixto duran ballen predictably each side blamed the other for starting the conflict just as each pointed the finger of guilt to the other for provoking the border war of when peru took most of the square miles in contention between the two countries	president fujimori was re elected in
1	fujimori charged that on january ecuador fired the first shot an allegation denied by ecuadors leader sixto duran ballen predictably each side blamed the other for starting the conflict just as each pointed the finger of guilt to the other for provoking the border war of when peru took most of the square miles in contention between the two countries	president fujimori was re elected in
1	fujimori charged that on january ecuador fired the first shot an allegation denied by ecuadors leader sixto duran ballen predictably each side blamed the other for starting the conflict just as each pointed the finger of guilt to the other for provoking the border war of when peru took most of the square miles in contention between the two countries	president fujimori was re elected in
1	fujimori charged that on january ecuador fired the first shot an allegation denied by ecuadors leader sixto duran ballen predictably each side blamed the other for starting the conflict just as each pointed the finger of guilt to the other for provoking the border war of when peru took most of the square miles in contention between the two countries	president fujimori was re elected in
1	fujimori charged that on january ecuador fired the first shot an allegation denied by ecuadors leader sixto duran ballen predictably each side blamed the other for starting the conflict just as each pointed the finger of guilt to the other for provoking the border war of when peru took most of the square miles in contention between the two countries	president fujimori was re elected in
1	fujimori charged that on january ecuador fired the first shot an allegation denied by ecuadors leader sixto duran ballen predictably each side blamed the other for starting the conflict just as each pointed the finger of guilt to the other for provoking the border war of when peru took most of the square miles in contention between the two countries	president fujimori was re elected in
1	fujimori charged that on january ecuador fired the first shot an allegation denied by ecuadors leader sixto duran ballen predictably each side blamed the other for starting the conflict just as each pointed the finger of guilt to the other for provoking the border war of when peru took most of the square miles in contention between the two countries	president fujimori was re elected in
1	fujimori charged that on january ecuador fired the first shot an allegation denied by ecuadors leader sixto duran ballen predictably each side blamed the other for starting the conflict just as each pointed the finger of guilt to the other for provoking the border war of when peru took most of the square miles in contention between the two countries	president fujimori was re elected in
1	fujimori charged that on january ecuador fired the first shot an allegation denied by ecuadors leader sixto duran ballen predictably each side blamed the other for starting the conflict just as each pointed the finger of guilt to the other for provoking the border war of when peru took most of the square miles in contention between the two countries	president fujimori was re elected in
1	fujimori charged that on january ecuador fired the first shot an allegation denied by ecuadors leader sixto duran ballen predictably each side blamed the other for starting the conflict just as each pointed the finger of guilt to the other for provoking the border war of when peru took most of the square miles in contention between the two countries	president fujimori was re elected in
1	fujimori charged that on january ecuador fired the first shot an allegation denied by ecuadors leader sixto duran ballen predictably each side blamed the other for starting the conflict just as each pointed the finger of guilt to the other for provoking the border war of when peru took most of the square miles in contention between the two countries	president fujimori was re elected in
1	fujimori charged that on january ecuador fired the first shot an allegation denied by ecuadors leader sixto duran ballen predictably each side blamed the other for starting the conflict just as each pointed the finger of guilt to the other for provoking the border war of when peru took most of the square miles in contention between the two countries	president fujimori was re elected in
1	fujimori charged that on january ecuador fired the first shot an allegation denied by ecuadors leader sixto duran ballen predictably each side blamed the other for starting the conflict just as each pointed the finger of guilt to the other for provoking the border war of when peru took most of the square miles in contention between the two countries	president fujimori was re elected in
1	fujimori charged that on january ecuador fired the first shot an allegation denied by ecuadors leader sixto duran ballen predictably each side blamed the other for starting the conflict just as each pointed the finger of guilt to the other for provoking the border war of when peru took most of the square miles in contention between the two countries	president fujimori was re elected in
1	fujimori charged that on january ecuador fired the first shot an allegation denied by ecuadors leader sixto duran ballen predictably each side blamed the other for starting the conflict just as each pointed the finger of guilt to the other for provoking the border war of when peru took most of the square miles in contention between the two countries	president fujimori was re elected in
1	fujimori charged that on january ecuador fired the first shot an allegation denied by ecuadors leader sixto duran ballen predictably each side blamed the other for starting the conflict just as each pointed the finger of guilt to the other for provoking the border war of when peru took most of the square miles in contention between the two countries	president fujimori was re elected in
0	Hepburn's platinum, diamond and sapphire brooch had been estimated to fetch just $20,000, but sold for $120,000, six times its estimated price.	Hepburn's diamond and sapphire brooch fetched $120,000.
0	hepburns atomic number diamond and sapphire brooch had been estimated to fetch just but sold for six sentence its estimated price	katharine houghton hepburn diamond and sapphire brooch fetched
0	hepburns platinum adamant and sapphire brooch had been estimated to fetch just but sold for six multiplication its estimated price	katharine houghton hepburn diamond and sapphire brooch fetched
0	hepburns platinum adamant and sapphire brooch had been estimated to fetch just but sold for times its estimated price	hepburns ball field and sapphire brooch fetched
0	hepburns platinum diamond and sapphire brooch had been estimated to convey just but sold for sextuplet times its estimated price	hepburns ball field and sapphire brooch fetched
0	katharine hepburn platinum baseball diamond and sapphire brooch had been estimated to fetch just but sold for six times its estimated price	hepburns diamond and sapphire brooch bring
0	hepburns platinum diamond and sapphire brooch had been estimated to bring just but sell for six times its estimated price	katharine hepburn diamond and sapphire brooch fetched
0	hepburns pt rhombus and sapphire brooch had been estimated to fetch just but sold for six times its estimated price	hepburns diamond and sapphire brooch bring in
0	katharine houghton hepburn platinum diamond and sapphire brooch had been estimated to bring in just but sold for six times its estimated price	hepburns diamond and sapphire breastpin fetched
0	hepburns platinum diamond and cerulean brooch had been estimated to convey just but sold for six times its estimated price	hepburns diamond and azure brooch fetched
0	hepburns platinum diamond and sapphire brooch had been estimated to fetch just but sold for six times its estimated price	hepburns diamond and sapphire brooch fetched
0	hepburns platinum diamond and sapphire brooch had been estimated to fetch just but sold for six times its estimated price	hepburns diamond and sapphire brooch fetched
0	hepburns platinum diamond and sapphire brooch had been estimated to fetch just but sold for six times its estimated price	hepburns diamond and sapphire brooch fetched
0	hepburns platinum diamond and sapphire brooch had been estimated to fetch just but sold for six times its estimated price	hepburns diamond and sapphire brooch fetched
0	hepburns platinum diamond and sapphire brooch had been estimated to fetch just but sold for six times its estimated price	hepburns diamond and sapphire brooch fetched
0	hepburns platinum diamond and sapphire brooch had been estimated to fetch just but sold for six times its estimated price	hepburns diamond and sapphire brooch fetched
0	hepburns platinum diamond and sapphire brooch had been estimated to fetch just but sold for six times its estimated price	hepburns diamond and sapphire brooch fetched
0	hepburns platinum diamond and sapphire brooch had been estimated to fetch just but sold for six times its estimated price	hepburns diamond and sapphire brooch fetched
0	hepburns platinum diamond and sapphire brooch had been estimated to fetch just but sold for six times its estimated price	hepburns diamond and sapphire brooch fetched
0	hepburns platinum diamond and sapphire brooch had been estimated to fetch just but sold for six times its estimated price	hepburns diamond and sapphire brooch fetched
0	hepburns platinum diamond and sapphire brooch had been estimated to fetch just but sold for six times its estimated price	hepburns diamond and sapphire brooch fetched
0	hepburns platinum diamond and sapphire brooch had been estimated to fetch just but sold for six times its estimated price	hepburns diamond and sapphire brooch fetched
0	hepburns platinum diamond and sapphire brooch had been estimated to fetch just but sold for six times its estimated price	hepburns diamond and sapphire brooch fetched
0	hepburns platinum diamond and sapphire brooch had been estimated to fetch just but sold for six times its estimated price	hepburns diamond and sapphire brooch fetched
0	hepburns platinum diamond and sapphire brooch had been estimated to fetch just but sold for six times its estimated price	hepburns diamond and sapphire brooch fetched
0	hepburns platinum diamond and sapphire brooch had been estimated to fetch just but sold for six times its estimated price	hepburns diamond and sapphire brooch fetched
0	hepburns platinum diamond and sapphire brooch had been estimated to fetch just but sold for six times its estimated price	hepburns diamond and sapphire brooch fetched
0	hepburns platinum diamond and sapphire brooch had been estimated to fetch just but sold for six times its estimated price	hepburns diamond and sapphire brooch fetched
0	hepburns platinum diamond and sapphire brooch had been estimated to fetch just but sold for six times its estimated price	hepburns diamond and sapphire brooch fetched
0	hepburns platinum diamond and sapphire brooch had been estimated to fetch just but sold for six times its estimated price	hepburns diamond and sapphire brooch fetched
0	hepburns platinum diamond and sapphire brooch had been estimated to fetch just but sold for six times its estimated price	hepburns diamond and sapphire brooch fetched
0	hepburns platinum diamond and sapphire brooch had been estimated to fetch just but sold for six times its estimated price	hepburns diamond and sapphire brooch fetched
0	hepburns platinum diamond and sapphire brooch had been estimated to fetch just but sold for six times its estimated price	hepburns diamond and sapphire brooch fetched
0	Huckaby voluntarily submitted herself to questioning Friday night at the Tracy police station, and was arrested less than six hours later. She now resides in the San Joaquin County Jail without bond, awaiting an arraignment hearing on Tuesday. On April 6, the body of Sandra Cantu was discovered stuffed inside the 28-year-old's suitcase at the bottom of a pond a few miles away from her home. The t…	Huckaby is accused of killing Sandra Cantu.
0	huckaby voluntarily submitted herself to questioning friday night at the spencer tracy police station and was nail less than six hours later she now resides in the san joaquin county imprison without bond awaiting an arraignment hearing on tuesday on april the body of sandra cantu was discovered stuffed inside the year olds suitcase at the tooshie of a pool a few miles away from her abode the two…	huckaby is accused of pour down sandra cantu
0	huckaby voluntarily bow herself to questioning friday night at the tracy police station and was arrested to a lesser extent than half a dozen hours after she now resides in the san joaquin county gaol without bond awaiting an arraignment hearing on tuesday on april the body of sandra cantu was discovered stuffed within the year olds suitcase at the bottom of a pond a few miles by from her home th…	huckaby is accused of bolt down sandra cantu
0	huckaby voluntarily submitted herself to questioning friday night at the tracy law post and was arrested lupus erythematosus than six minutes later she now domicile in the san joaquin county jug without bond expect an arraignment hearing on tuesday on april the body of sandra cantu was discovered stuffed interior the year olds suitcase at the bottom of a pond a few miles away from her home the tw…	huckaby is accuse of killing sandra cantu
0	huckaby voluntarily submitted herself to speculative friday night at the tracy police station and was arrested less than six hours later she now resides in the san joaquin county jail without bond awaiting an arraignment hearing on tuesday on april the body of sandra cantu was come across stuffed inside the twelvemonth olds suitcase at the keister of a pond a few knot away from her home the were …	huckaby is accused of wipe out sandra cantu
0	huckaby voluntarily submitted herself to doubting friday night at the tracy police place and was arrested less than six hours later she now resides in the san joaquin county jail without alliance awaiting an arraignment hearing on tuesday on april the body of sandra cantu was discovered stuff inside the class olds suitcase at the bottom of a pond a few miles outside from her home the two were nei…	huckaby is impeach of killing sandra cantu
0	huckaby voluntarily submitted herself to questioning fri night at the tracy police station and was arrested less than six hours late she now resides in the san joaquin county jail without bond expect an arraignment hearing on tuesday on april the eubstance of sandra cantu was discovered stuffed inside the year old travelling bag at the bottom of a pond a few miles outside from her home the two we…	huckaby is criminate of killing sandra cantu
0	huckaby voluntarily submitted herself to questioning fri night at the spencer tracy police station and was arrested to a lesser extent than six hours afterwards she now resides in the san joaquin county jail without bond awaiting an arraignment hearing on tuesday on april the body of sandra cantu was discovered stuffed inside the year olds suitcase at the behind of a pool a few miles away from he…	huckaby is accuse of killing sandra cantu
0	huckaby voluntarily defer herself to questioning friday night at the tracy police station and was arrested le than six hours later she now resides in the san joaquin county jail without bond await an arraignment find out on tuesday on april the body of sandra cantu was discovered shove inside the year olds bag at the arse of a pond a few miles away from her home the two were neighbors in the orch…	huckaby is accuse of killing sandra cantu
0	huckaby voluntarily submitted herself to questioning friday nox at the tracy police force station and was arrested less than six minutes later she now shack in the san joaquin county jail without alliance awaiting an arraignment hearing on tuesday on april the body of sandra cantu was discovered stuffed inside the year olds suitcase at the bottom of a pond a few mile away from her home the two we…	huckaby is incriminate of killing sandra cantu
0	huckaby voluntarily submitted herself to questioning friday night at the tracy police station and was arrested less than six hours later she now resides in the san joaquin county jail without bond awaiting an arraignment hearing on tuesday on april the body of sandra cantu was discovered stuffed inside the year olds suitcase at the bottom of a pond a few miles away from her home the two were neig…	huckaby is accused of killing sandra cantu
0	huckaby voluntarily submitted herself to questioning friday night at the tracy police station and was arrested less than six hours later she now resides in the san joaquin county jail without bond awaiting an arraignment hearing on tuesday on april the body of sandra cantu was discovered stuffed inside the year olds suitcase at the bottom of a pond a few miles away from her home the two were neig…	huckaby is accused of killing sandra cantu
0	huckaby voluntarily submitted herself to questioning friday night at the tracy police station and was arrested less than six hours later she now resides in the san joaquin county jail without bond awaiting an arraignment hearing on tuesday on april the body of sandra cantu was discovered stuffed inside the year olds suitcase at the bottom of a pond a few miles away from her home the two were neig…	huckaby is accused of killing sandra cantu
0	huckaby voluntarily submitted herself to questioning friday night at the tracy police station and was arrested less than six hours later she now resides in the san joaquin county jail without bond awaiting an arraignment hearing on tuesday on april the body of sandra cantu was discovered stuffed inside the year olds suitcase at the bottom of a pond a few miles away from her home the two were neig…	huckaby is accused of killing sandra cantu
0	huckaby voluntarily submitted herself to questioning friday night at the tracy police station and was arrested less than six hours later she now resides in the san joaquin county jail without bond awaiting an arraignment hearing on tuesday on april the body of sandra cantu was discovered stuffed inside the year olds suitcase at the bottom of a pond a few miles away from her home the two were neig…	huckaby is accused of killing sandra cantu
0	huckaby voluntarily submitted herself to questioning friday night at the tracy police station and was arrested less than six hours later she now resides in the san joaquin county jail without bond awaiting an arraignment hearing on tuesday on april the body of sandra cantu was discovered stuffed inside the year olds suitcase at the bottom of a pond a few miles away from her home the two were neig…	huckaby is accused of killing sandra cantu
0	huckaby voluntarily submitted herself to questioning friday night at the tracy police station and was arrested less than six hours later she now resides in the san joaquin county jail without bond awaiting an arraignment hearing on tuesday on april the body of sandra cantu was discovered stuffed inside the year olds suitcase at the bottom of a pond a few miles away from her home the two were neig…	huckaby is accused of killing sandra cantu
0	huckaby voluntarily submitted herself to questioning friday night at the tracy police station and was arrested less than six hours later she now resides in the san joaquin county jail without bond awaiting an arraignment hearing on tuesday on april the body of sandra cantu was discovered stuffed inside the year olds suitcase at the bottom of a pond a few miles away from her home the two were neig…	huckaby is accused of killing sandra cantu
0	huckaby voluntarily submitted herself to questioning friday night at the tracy police station and was arrested less than six hours later she now resides in the san joaquin county jail without bond awaiting an arraignment hearing on tuesday on april the body of sandra cantu was discovered stuffed inside the year olds suitcase at the bottom of a pond a few miles away from her home the two were neig…	huckaby is accused of killing sandra cantu
0	huckaby voluntarily submitted herself to questioning friday night at the tracy police station and was arrested less than six hours later she now resides in the san joaquin county jail without bond awaiting an arraignment hearing on tuesday on april the body of sandra cantu was discovered stuffed inside the year olds suitcase at the bottom of a pond a few miles away from her home the two were neig…	huckaby is accused of killing sandra cantu
0	huckaby voluntarily submitted herself to questioning friday night at the tracy police station and was arrested less than six hours later she now resides in the san joaquin county jail without bond awaiting an arraignment hearing on tuesday on april the body of sandra cantu was discovered stuffed inside the year olds suitcase at the bottom of a pond a few miles away from her home the two were neig…	huckaby is accused of killing sandra cantu
0	huckaby voluntarily submitted herself to questioning friday night at the tracy police station and was arrested less than six hours later she now resides in the san joaquin county jail without bond awaiting an arraignment hearing on tuesday on april the body of sandra cantu was discovered stuffed inside the year olds suitcase at the bottom of a pond a few miles away from her home the two were neig…	huckaby is accused of killing sandra cantu
0	huckaby voluntarily submitted herself to questioning friday night at the tracy police station and was arrested less than six hours later she now resides in the san joaquin county jail without bond awaiting an arraignment hearing on tuesday on april the body of sandra cantu was discovered stuffed inside the year olds suitcase at the bottom of a pond a few miles away from her home the two were neig…	huckaby is accused of killing sandra cantu
0	huckaby voluntarily submitted herself to questioning friday night at the tracy police station and was arrested less than six hours later she now resides in the san joaquin county jail without bond awaiting an arraignment hearing on tuesday on april the body of sandra cantu was discovered stuffed inside the year olds suitcase at the bottom of a pond a few miles away from her home the two were neig…	huckaby is accused of killing sandra cantu
0	huckaby voluntarily submitted herself to questioning friday night at the tracy police station and was arrested less than six hours later she now resides in the san joaquin county jail without bond awaiting an arraignment hearing on tuesday on april the body of sandra cantu was discovered stuffed inside the year olds suitcase at the bottom of a pond a few miles away from her home the two were neig…	huckaby is accused of killing sandra cantu
0	huckaby voluntarily submitted herself to questioning friday night at the tracy police station and was arrested less than six hours later she now resides in the san joaquin county jail without bond awaiting an arraignment hearing on tuesday on april the body of sandra cantu was discovered stuffed inside the year olds suitcase at the bottom of a pond a few miles away from her home the two were neig…	huckaby is accused of killing sandra cantu
0	huckaby voluntarily submitted herself to questioning friday night at the tracy police station and was arrested less than six hours later she now resides in the san joaquin county jail without bond awaiting an arraignment hearing on tuesday on april the body of sandra cantu was discovered stuffed inside the year olds suitcase at the bottom of a pond a few miles away from her home the two were neig…	huckaby is accused of killing sandra cantu
0	huckaby voluntarily submitted herself to questioning friday night at the tracy police station and was arrested less than six hours later she now resides in the san joaquin county jail without bond awaiting an arraignment hearing on tuesday on april the body of sandra cantu was discovered stuffed inside the year olds suitcase at the bottom of a pond a few miles away from her home the two were neig…	huckaby is accused of killing sandra cantu
0	huckaby voluntarily submitted herself to questioning friday night at the tracy police station and was arrested less than six hours later she now resides in the san joaquin county jail without bond awaiting an arraignment hearing on tuesday on april the body of sandra cantu was discovered stuffed inside the year olds suitcase at the bottom of a pond a few miles away from her home the two were neig…	huckaby is accused of killing sandra cantu
0	huckaby voluntarily submitted herself to questioning friday night at the tracy police station and was arrested less than six hours later she now resides in the san joaquin county jail without bond awaiting an arraignment hearing on tuesday on april the body of sandra cantu was discovered stuffed inside the year olds suitcase at the bottom of a pond a few miles away from her home the two were neig…	huckaby is accused of killing sandra cantu
0	huckaby voluntarily submitted herself to questioning friday night at the tracy police station and was arrested less than six hours later she now resides in the san joaquin county jail without bond awaiting an arraignment hearing on tuesday on april the body of sandra cantu was discovered stuffed inside the year olds suitcase at the bottom of a pond a few miles away from her home the two were neig…	huckaby is accused of killing sandra cantu
0	huckaby voluntarily submitted herself to questioning friday night at the tracy police station and was arrested less than six hours later she now resides in the san joaquin county jail without bond awaiting an arraignment hearing on tuesday on april the body of sandra cantu was discovered stuffed inside the year olds suitcase at the bottom of a pond a few miles away from her home the two were neig…	huckaby is accused of killing sandra cantu
0	huckaby voluntarily submitted herself to questioning friday night at the tracy police station and was arrested less than six hours later she now resides in the san joaquin county jail without bond awaiting an arraignment hearing on tuesday on april the body of sandra cantu was discovered stuffed inside the year olds suitcase at the bottom of a pond a few miles away from her home the two were neig…	huckaby is accused of killing sandra cantu
0	CAMDEN, N.J. (Reuters) — Three Muslim brothers from Albania were sentenced to life in prison on Tuesday for a plot to kill American soldiers at the Fort Dix military base, which prosecutors said was inspired by the idea of holy war against the United States. The men, Dritan Duka, 30, Shain Duka, 28, and Eljvir Duka, 25, all illegal immigrants, were each sentenced to life without the possibility o…	Eljvir Duka comes from Albania.
0	camden north j reuters three muslim pal from albania were sentenced to life in prison on tuesday for a plot to kill american language soldiers at the fortify dix military base which prosecutors said was inspired by the idea of holy place war against the united states the men dritan duka shain duka and eljvir duka all illegal immigrants were each sentenced to life without the possibility of passwo…	eljvir duka comes from republic of albania
0	camden n j reuters three muslim brothers from albania were sentence to life in prison on tuesday for a plot to kill american soldiers at the fort dix military base which prosecuting officer said was inspired by the idea of holy state of war against the unify states the men dritan duka shain duka and eljvir duka all illegal immigrants were each sentence to life without the possibility of countersi…	eljvir duka comes from republic of albania
0	camden n j reuters three moslem brothers from albania were sentenced to life in prison on tuesday for a plot to killing american soldier at the fort dix military base which prosecuting attorney enounce was pep up by the thought of holy war against the united states the gentleman dritan duka shain duka and eljvir duka all illegal immigrant were each sentenced to life without the possibility of par…	eljvir duka occur from albania
0	camden n watt second reuters three muslim brothers from republic of albania were sentenced to life in prison on tues for a plot to kill american soldier at the fort dorothea lynde dix military cornerstone which prosecutors said was inspired by the idea of holy war against the united tell the men dritan duka shain duka and eljvir duka all illegal immigrants were each sentenced to life without the …	eljvir duka fall from albania
0	camden n j reuters three muslim brothers from republic of albania were sentence to life in prison house on tuesday for a plot to vote out american language soldiers at the fortress dix military base which prosecutors said was inspired by the idea of holy war against the join states the men dritan duka shain duka and eljvir duka all illegal immigrants were each sentence to life without the possibi…	eljvir duka get from albania
0	camden n watt second reuters three moslem brothers from republic of albania were sentenced to life in prison on tuesday for a plot to kill american english soldiers at the fort dix military machine base which prosecutors said was inhale by the mind of holy war against the united states the men dritan duka shain duka and eljvir duka all illegal immigrants were each sentenced to life without the po…	eljvir duka come from albania
0	camden n j reuters three muslim brothers from albania were sentenced to life in prison on tuesday for a plot of land to defeat american language soldiers at the garrison dix military base which prosecutors said was inspired by the idea of holy war against the united states the men dritan duka shain duka and eljvir duka all illegal immigrants were each sentenced to life without the possibility of …	eljvir duka comes from republic of albania
0	camden n j reuters three muslim brothers from albania were sentenced to life in prison on tues for a plot to kill american soldier at the fort dix military base which prosecutor said was urge on by the approximation of holy war against the united states the men dritan duka shain duka and eljvir duka all illegal immigrants were each sentenced to life without the possible action of parole the three…	eljvir duka comes from republic of albania
0	camden n joule reuters three muslim crony from albania were sentenced to life in prison house on tuesday for a plot to bolt down american soldiers at the fort dix armed services base which public prosecutor said was exhort by the idea of holy war against the united states the men dritan duka shain duka and eljvir duka all illegal immigrants were each sentenced to life without the opening of parol…	eljvir duka comes from republic of albania
0	camden n j reuters three muslim brothers from albania were sentenced to life in prison on tuesday for a plot to kill american soldiers at the fort dix military base which prosecutors said was inspired by the idea of holy war against the united states the men dritan duka shain duka and eljvir duka all illegal immigrants were each sentenced to life without the possibility of parole the three who op…	eljvir duka comes from albania
0	camden n j reuters three muslim brothers from albania were sentenced to life in prison on tuesday for a plot to kill american soldiers at the fort dix military base which prosecutors said was inspired by the idea of holy war against the united states the men dritan duka shain duka and eljvir duka all illegal immigrants were each sentenced to life without the possibility of parole the three who op…	eljvir duka comes from albania
0	camden n j reuters three muslim brothers from albania were sentenced to life in prison on tuesday for a plot to kill american soldiers at the fort dix military base which prosecutors said was inspired by the idea of holy war against the united states the men dritan duka shain duka and eljvir duka all illegal immigrants were each sentenced to life without the possibility of parole the three who op…	eljvir duka comes from albania
0	camden n j reuters three muslim brothers from albania were sentenced to life in prison on tuesday for a plot to kill american soldiers at the fort dix military base which prosecutors said was inspired by the idea of holy war against the united states the men dritan duka shain duka and eljvir duka all illegal immigrants were each sentenced to life without the possibility of parole the three who op…	eljvir duka comes from albania
0	camden n j reuters three muslim brothers from albania were sentenced to life in prison on tuesday for a plot to kill american soldiers at the fort dix military base which prosecutors said was inspired by the idea of holy war against the united states the men dritan duka shain duka and eljvir duka all illegal immigrants were each sentenced to life without the possibility of parole the three who op…	eljvir duka comes from albania
0	camden n j reuters three muslim brothers from albania were sentenced to life in prison on tuesday for a plot to kill american soldiers at the fort dix military base which prosecutors said was inspired by the idea of holy war against the united states the men dritan duka shain duka and eljvir duka all illegal immigrants were each sentenced to life without the possibility of parole the three who op…	eljvir duka comes from albania
0	camden n j reuters three muslim brothers from albania were sentenced to life in prison on tuesday for a plot to kill american soldiers at the fort dix military base which prosecutors said was inspired by the idea of holy war against the united states the men dritan duka shain duka and eljvir duka all illegal immigrants were each sentenced to life without the possibility of parole the three who op…	eljvir duka comes from albania
0	camden n j reuters three muslim brothers from albania were sentenced to life in prison on tuesday for a plot to kill american soldiers at the fort dix military base which prosecutors said was inspired by the idea of holy war against the united states the men dritan duka shain duka and eljvir duka all illegal immigrants were each sentenced to life without the possibility of parole the three who op…	eljvir duka comes from albania
0	camden n j reuters three muslim brothers from albania were sentenced to life in prison on tuesday for a plot to kill american soldiers at the fort dix military base which prosecutors said was inspired by the idea of holy war against the united states the men dritan duka shain duka and eljvir duka all illegal immigrants were each sentenced to life without the possibility of parole the three who op…	eljvir duka comes from albania
0	camden n j reuters three muslim brothers from albania were sentenced to life in prison on tuesday for a plot to kill american soldiers at the fort dix military base which prosecutors said was inspired by the idea of holy war against the united states the men dritan duka shain duka and eljvir duka all illegal immigrants were each sentenced to life without the possibility of parole the three who op…	eljvir duka comes from albania
0	camden n j reuters three muslim brothers from albania were sentenced to life in prison on tuesday for a plot to kill american soldiers at the fort dix military base which prosecutors said was inspired by the idea of holy war against the united states the men dritan duka shain duka and eljvir duka all illegal immigrants were each sentenced to life without the possibility of parole the three who op…	eljvir duka comes from albania
0	camden n j reuters three muslim brothers from albania were sentenced to life in prison on tuesday for a plot to kill american soldiers at the fort dix military base which prosecutors said was inspired by the idea of holy war against the united states the men dritan duka shain duka and eljvir duka all illegal immigrants were each sentenced to life without the possibility of parole the three who op…	eljvir duka comes from albania
0	camden n j reuters three muslim brothers from albania were sentenced to life in prison on tuesday for a plot to kill american soldiers at the fort dix military base which prosecutors said was inspired by the idea of holy war against the united states the men dritan duka shain duka and eljvir duka all illegal immigrants were each sentenced to life without the possibility of parole the three who op…	eljvir duka comes from albania
0	camden n j reuters three muslim brothers from albania were sentenced to life in prison on tuesday for a plot to kill american soldiers at the fort dix military base which prosecutors said was inspired by the idea of holy war against the united states the men dritan duka shain duka and eljvir duka all illegal immigrants were each sentenced to life without the possibility of parole the three who op…	eljvir duka comes from albania
0	camden n j reuters three muslim brothers from albania were sentenced to life in prison on tuesday for a plot to kill american soldiers at the fort dix military base which prosecutors said was inspired by the idea of holy war against the united states the men dritan duka shain duka and eljvir duka all illegal immigrants were each sentenced to life without the possibility of parole the three who op…	eljvir duka comes from albania
0	camden n j reuters three muslim brothers from albania were sentenced to life in prison on tuesday for a plot to kill american soldiers at the fort dix military base which prosecutors said was inspired by the idea of holy war against the united states the men dritan duka shain duka and eljvir duka all illegal immigrants were each sentenced to life without the possibility of parole the three who op…	eljvir duka comes from albania
0	camden n j reuters three muslim brothers from albania were sentenced to life in prison on tuesday for a plot to kill american soldiers at the fort dix military base which prosecutors said was inspired by the idea of holy war against the united states the men dritan duka shain duka and eljvir duka all illegal immigrants were each sentenced to life without the possibility of parole the three who op…	eljvir duka comes from albania
0	camden n j reuters three muslim brothers from albania were sentenced to life in prison on tuesday for a plot to kill american soldiers at the fort dix military base which prosecutors said was inspired by the idea of holy war against the united states the men dritan duka shain duka and eljvir duka all illegal immigrants were each sentenced to life without the possibility of parole the three who op…	eljvir duka comes from albania
0	camden n j reuters three muslim brothers from albania were sentenced to life in prison on tuesday for a plot to kill american soldiers at the fort dix military base which prosecutors said was inspired by the idea of holy war against the united states the men dritan duka shain duka and eljvir duka all illegal immigrants were each sentenced to life without the possibility of parole the three who op…	eljvir duka comes from albania
0	camden n j reuters three muslim brothers from albania were sentenced to life in prison on tuesday for a plot to kill american soldiers at the fort dix military base which prosecutors said was inspired by the idea of holy war against the united states the men dritan duka shain duka and eljvir duka all illegal immigrants were each sentenced to life without the possibility of parole the three who op…	eljvir duka comes from albania
0	camden n j reuters three muslim brothers from albania were sentenced to life in prison on tuesday for a plot to kill american soldiers at the fort dix military base which prosecutors said was inspired by the idea of holy war against the united states the men dritan duka shain duka and eljvir duka all illegal immigrants were each sentenced to life without the possibility of parole the three who op…	eljvir duka comes from albania
0	camden n j reuters three muslim brothers from albania were sentenced to life in prison on tuesday for a plot to kill american soldiers at the fort dix military base which prosecutors said was inspired by the idea of holy war against the united states the men dritan duka shain duka and eljvir duka all illegal immigrants were each sentenced to life without the possibility of parole the three who op…	eljvir duka comes from albania
0	camden n j reuters three muslim brothers from albania were sentenced to life in prison on tuesday for a plot to kill american soldiers at the fort dix military base which prosecutors said was inspired by the idea of holy war against the united states the men dritan duka shain duka and eljvir duka all illegal immigrants were each sentenced to life without the possibility of parole the three who op…	eljvir duka comes from albania
0	A number of the items that he auctioned off over the two day period have been seen on his reality TV show The Osbournes, which featured home life with Sharon, Ozzy and their two children. Amongst some of the higher-priced items were a carved walnut Victorian-style custom built pool table which raised $11,250, a painting from Edourad Drouot which fetched $10,500, a pair of Ozzy's famous round glas…	"The Osbournes" is the name of a reality show starring Ozzy Osbourne.
0	a numerate of the token that he auctioned off over the deuce day period have been seen on his reality tv show the osbournes which featured rest home life with sharon ozzy and their deuce children amongst some of the higher priced token were a carved walnut tree victorian style custom built pool table which brocaded a painting from edourad drouot which fetched a pair of ozzys famous round glasses …	the osbournes is the name of a reality designate starring ozzy osbourne
0	a number of the item that he auctioned off over the two day period have been seen on his world tv show the osbournes which featured home plate life with sharon ozzy and their two children amongst some of the higher priced item were a carved walnut victorian manner custom built syndicate remit which raised a painting from edourad drouot which fetched a match of ozzys famous stave glasses which rai…	the osbournes is the name of a realism show starring ozzy osbourne
0	a number of the items that he auctioned off over the two daytime period have been seen on his reality tv show the osbournes which featured home life with sharon ozzy and their two tyke amongst some of the higher priced items were a carved walnut strait laced mode custom built pool table which brocaded a painting from edourad drouot which fetched a pair of ozzys far famed round glasses which broca…	the osbournes is the name of a reality testify starring ozzy osbourne
0	a number of the token that he auction off off over the day flow have been seen on his world tv shew the osbournes which featured home life with sharon ozzy and their children amongst some of the higher priced token were a carved walnut victorian style impost built pool table which raised a painting from edourad drouot which fetched a pair of ozzys famous round glasses which raised and a dog bed g…	the osbournes is the name of a reality show prima ozzy osbourne
0	a keep down of the items that he auctioned off over the two day flow have been seen on his reality tv show the osbournes which featured home lifespan with sharon ozzy and their two children amongst some of the higher priced items were a carved walnut tree priggish style custom built pool table which raised a picture from edourad drouot which bring in a dyad of ozzys famous round glasses which rai…	the osbournes is the name of a reality present starring ozzy osbourne
0	a number of the items that he auctioned off over the two day period have been seen on his reality tv show the osbournes which featured home life with sharon ozzy and their two shaver amongst some of the higher price items were a carved walnut victorian panache customs built pocket billiards table which levy a painting from edourad drouot which fetched a pair of ozzys famous round glasses which le…	the osbournes is the diagnose of a reality show starring ozzy osbourne
0	a number of the items that he auctioned off over the two day period have been understand on his world tv show the osbournes which feature home life with sharon ozzy and their two children amongst some of the higher price items were a carved walnut tree victorian flair custom built pool table which raised a paint from edourad drouot which fetched a pair of ozzys famous round ice which raised and a…	the osbournes is the name of a reality show leading ozzy osbourne
0	a number of the items that he auction off off over the two day period have been seen on his world television receiver indicate the osbournes which featured home life with sharon ozzy and their two children amongst some of the higher priced items were a carved walnut victorian panache custom built pool table which raised a painting from edourad drouot which get a pair of ozzys famous cycle glasses…	the osbournes is the name of a world show starring ozzy osbourne
0	a number of the items that he auctioned off over the two day period have been seen on his reality tv prove the osbournes which featured home life with sharon ozzy and their two children amongst some of the higher priced items were a carved walnut tree victorian vogue custom built pool table which raised a painting from edourad drouot which fetched a duet of ozzys far famed round methedrine which …	the osbournes is the name of a reality show asterisk ozzy osbourne
0	a number of the items that he auctioned off over the two day period have been seen on his reality tv show the osbournes which featured home life with sharon ozzy and their two children amongst some of the higher priced items were a carved walnut victorian style custom built pool table which raised a painting from edourad drouot which fetched a pair of ozzys famous round glasses which raised and a…	the osbournes is the name of a reality show starring ozzy osbourne
0	a number of the items that he auctioned off over the two day period have been seen on his reality tv show the osbournes which featured home life with sharon ozzy and their two children amongst some of the higher priced items were a carved walnut victorian style custom built pool table which raised a painting from edourad drouot which fetched a pair of ozzys famous round glasses which raised and a…	the osbournes is the name of a reality show starring ozzy osbourne
0	a number of the items that he auctioned off over the two day period have been seen on his reality tv show the osbournes which featured home life with sharon ozzy and their two children amongst some of the higher priced items were a carved walnut victorian style custom built pool table which raised a painting from edourad drouot which fetched a pair of ozzys famous round glasses which raised and a…	the osbournes is the name of a reality show starring ozzy osbourne
0	a number of the items that he auctioned off over the two day period have been seen on his reality tv show the osbournes which featured home life with sharon ozzy and their two children amongst some of the higher priced items were a carved walnut victorian style custom built pool table which raised a painting from edourad drouot which fetched a pair of ozzys famous round glasses which raised and a…	the osbournes is the name of a reality show starring ozzy osbourne
0	a number of the items that he auctioned off over the two day period have been seen on his reality tv show the osbournes which featured home life with sharon ozzy and their two children amongst some of the higher priced items were a carved walnut victorian style custom built pool table which raised a painting from edourad drouot which fetched a pair of ozzys famous round glasses which raised and a…	the osbournes is the name of a reality show starring ozzy osbourne
0	a number of the items that he auctioned off over the two day period have been seen on his reality tv show the osbournes which featured home life with sharon ozzy and their two children amongst some of the higher priced items were a carved walnut victorian style custom built pool table which raised a painting from edourad drouot which fetched a pair of ozzys famous round glasses which raised and a…	the osbournes is the name of a reality show starring ozzy osbourne
0	a number of the items that he auctioned off over the two day period have been seen on his reality tv show the osbournes which featured home life with sharon ozzy and their two children amongst some of the higher priced items were a carved walnut victorian style custom built pool table which raised a painting from edourad drouot which fetched a pair of ozzys famous round glasses which raised and a…	the osbournes is the name of a reality show starring ozzy osbourne
0	a number of the items that he auctioned off over the two day period have been seen on his reality tv show the osbournes which featured home life with sharon ozzy and their two children amongst some of the higher priced items were a carved walnut victorian style custom built pool table which raised a painting from edourad drouot which fetched a pair of ozzys famous round glasses which raised and a…	the osbournes is the name of a reality show starring ozzy osbourne
0	a number of the items that he auctioned off over the two day period have been seen on his reality tv show the osbournes which featured home life with sharon ozzy and their two children amongst some of the higher priced items were a carved walnut victorian style custom built pool table which raised a painting from edourad drouot which fetched a pair of ozzys famous round glasses which raised and a…	the osbournes is the name of a reality show starring ozzy osbourne
0	a number of the items that he auctioned off over the two day period have been seen on his reality tv show the osbournes which featured home life with sharon ozzy and their two children amongst some of the higher priced items were a carved walnut victorian style custom built pool table which raised a painting from edourad drouot which fetched a pair of ozzys famous round glasses which raised and a…	the osbournes is the name of a reality show starring ozzy osbourne
0	a number of the items that he auctioned off over the two day period have been seen on his reality tv show the osbournes which featured home life with sharon ozzy and their two children amongst some of the higher priced items were a carved walnut victorian style custom built pool table which raised a painting from edourad drouot which fetched a pair of ozzys famous round glasses which raised and a…	the osbournes is the name of a reality show starring ozzy osbourne
0	a number of the items that he auctioned off over the two day period have been seen on his reality tv show the osbournes which featured home life with sharon ozzy and their two children amongst some of the higher priced items were a carved walnut victorian style custom built pool table which raised a painting from edourad drouot which fetched a pair of ozzys famous round glasses which raised and a…	the osbournes is the name of a reality show starring ozzy osbourne
0	a number of the items that he auctioned off over the two day period have been seen on his reality tv show the osbournes which featured home life with sharon ozzy and their two children amongst some of the higher priced items were a carved walnut victorian style custom built pool table which raised a painting from edourad drouot which fetched a pair of ozzys famous round glasses which raised and a…	the osbournes is the name of a reality show starring ozzy osbourne
0	a number of the items that he auctioned off over the two day period have been seen on his reality tv show the osbournes which featured home life with sharon ozzy and their two children amongst some of the higher priced items were a carved walnut victorian style custom built pool table which raised a painting from edourad drouot which fetched a pair of ozzys famous round glasses which raised and a…	the osbournes is the name of a reality show starring ozzy osbourne
0	a number of the items that he auctioned off over the two day period have been seen on his reality tv show the osbournes which featured home life with sharon ozzy and their two children amongst some of the higher priced items were a carved walnut victorian style custom built pool table which raised a painting from edourad drouot which fetched a pair of ozzys famous round glasses which raised and a…	the osbournes is the name of a reality show starring ozzy osbourne
0	a number of the items that he auctioned off over the two day period have been seen on his reality tv show the osbournes which featured home life with sharon ozzy and their two children amongst some of the higher priced items were a carved walnut victorian style custom built pool table which raised a painting from edourad drouot which fetched a pair of ozzys famous round glasses which raised and a…	the osbournes is the name of a reality show starring ozzy osbourne
0	a number of the items that he auctioned off over the two day period have been seen on his reality tv show the osbournes which featured home life with sharon ozzy and their two children amongst some of the higher priced items were a carved walnut victorian style custom built pool table which raised a painting from edourad drouot which fetched a pair of ozzys famous round glasses which raised and a…	the osbournes is the name of a reality show starring ozzy osbourne
0	a number of the items that he auctioned off over the two day period have been seen on his reality tv show the osbournes which featured home life with sharon ozzy and their two children amongst some of the higher priced items were a carved walnut victorian style custom built pool table which raised a painting from edourad drouot which fetched a pair of ozzys famous round glasses which raised and a…	the osbournes is the name of a reality show starring ozzy osbourne
0	a number of the items that he auctioned off over the two day period have been seen on his reality tv show the osbournes which featured home life with sharon ozzy and their two children amongst some of the higher priced items were a carved walnut victorian style custom built pool table which raised a painting from edourad drouot which fetched a pair of ozzys famous round glasses which raised and a…	the osbournes is the name of a reality show starring ozzy osbourne
0	a number of the items that he auctioned off over the two day period have been seen on his reality tv show the osbournes which featured home life with sharon ozzy and their two children amongst some of the higher priced items were a carved walnut victorian style custom built pool table which raised a painting from edourad drouot which fetched a pair of ozzys famous round glasses which raised and a…	the osbournes is the name of a reality show starring ozzy osbourne
0	a number of the items that he auctioned off over the two day period have been seen on his reality tv show the osbournes which featured home life with sharon ozzy and their two children amongst some of the higher priced items were a carved walnut victorian style custom built pool table which raised a painting from edourad drouot which fetched a pair of ozzys famous round glasses which raised and a…	the osbournes is the name of a reality show starring ozzy osbourne
0	a number of the items that he auctioned off over the two day period have been seen on his reality tv show the osbournes which featured home life with sharon ozzy and their two children amongst some of the higher priced items were a carved walnut victorian style custom built pool table which raised a painting from edourad drouot which fetched a pair of ozzys famous round glasses which raised and a…	the osbournes is the name of a reality show starring ozzy osbourne
0	a number of the items that he auctioned off over the two day period have been seen on his reality tv show the osbournes which featured home life with sharon ozzy and their two children amongst some of the higher priced items were a carved walnut victorian style custom built pool table which raised a painting from edourad drouot which fetched a pair of ozzys famous round glasses which raised and a…	the osbournes is the name of a reality show starring ozzy osbourne
1	According to reports, a man protesting the G20 Summit in London, England has died after collapsing at a protester camp. Sky News says the man collapsed on the street inside a camp close to the Bank of England and when found he was still breathing, but efforts by paramedics to rescue him failed and he was pronounced dead at an area hospital. The name of the person and cause of death are not yet kn…	Sky News offices are close to the Bank of England.
1	concord to reports a man dissent the guanine summit in london england has pass after collapsing at a protester camp sky news enjoin the man collapsed on the street inside a camp closemouthed to the bank of england and when found he was still breathing but efforts by paramedics to rescue him failed and he was pronounced dead at an area hospital the distinguish of the person and cause of death are …	sky news offices are confining to the bank of england
1	according to study a man protesting the g summit in london england has decease after collapsing at a protester camp sky news says the man collapsed on the street inside a camp close to the bank of england and when found he was still breathing but efforts by paramedics to rescue him failed and he was enunciate dead at an domain hospital the name of the person and cause of destruction are not yet k…	sky news show offices are close to the bank of england
1	according to reports a man protesting the deoxyguanosine monophosphate summit in london england has died after collapsing at a protester camp sky news says the man cave in on the street inside a camp close to the bank of england and when found he was still take a breath but efforts by paramedical to deliverance him failed and he was pronounced dead at an area hospital the name of the person and c…	sky news offices are penny pinching to the bank of england
1	harmonize to reports a man protesting the g summit in london england has died after collapsing at a protester camp sky news says the man collapsed on the street inside a camp close to the bank of england and when found he was still breathing but efforts by paramedics to rescue him failed and he was pronounced dead at an field hospital the make of the person and suit of death are not yet jazz but …	sky news offices are close to the depository financial institution of england
1	according to story a mankind protesting the g summit in london england has died after collapsing at a protester camp sky word says the mankind collapsed on the street inside a camp closing curtain to the bank of england and when found he was calm down ventilation but drive by paramedics to deliver him failed and he was pronounced dead at an sphere hospital the name of the person and cause of deat…	sky news government agency are close to the bank of england
1	according to reports a man protesting the gib crown in london england has died after collapsing at a protester camp flip news says the man collapsed on the street inside a camp last to the bank of england and when found he was soundless breathing but efforts by paramedics to deliver him failed and he was pronounced dead at an sphere hospital the name of the person and cause of death are not yet k…	sky news spot are close to the bank of england
1	according to reports a man protest the g summit in london england has died after break down at a protester camp sky news state the man collapsed on the street inside a camp close to the bank of england and when found he was still breathing but efforts by paramedics to saving him failed and he was pronounced utterly at an area hospital the name of the person and causal agent of death are not howev…	flip news offices are close to the bank of england
1	allot to reports a man protesting the g summit in capital of the united kingdom england has died after collapsing at a protester camp sky news says the man collapsed on the street inside a camp airless to the bank of england and when found he was still breathing but efforts by paramedics to deliver him failed and he was sound out numb at an area infirmary the name of the person and cause of expir…	sky intelligence offices are close to the bank of england
1	according to reports a man protesting the g acme in london england has died after collapsing at a protester camp flip news says the man collapsed on the street inside a camp close to the bank of england and when found he was still breathing but efforts by paramedical to rescue him neglect and he was articulate dead at an area hospital the name of the person and cause of death are not all the same…	sky news office are close to the bank of england
1	according to reports a man protesting the g summit in london england has died after collapsing at a protester camp sky news says the man collapsed on the street inside a camp close to the bank of england and when found he was still breathing but efforts by paramedics to rescue him failed and he was pronounced dead at an area hospital the name of the person and cause of death are not yet known but…	sky news offices are close to the bank of england
1	according to reports a man protesting the g summit in london england has died after collapsing at a protester camp sky news says the man collapsed on the street inside a camp close to the bank of england and when found he was still breathing but efforts by paramedics to rescue him failed and he was pronounced dead at an area hospital the name of the person and cause of death are not yet known but…	sky news offices are close to the bank of england
1	according to reports a man protesting the g summit in london england has died after collapsing at a protester camp sky news says the man collapsed on the street inside a camp close to the bank of england and when found he was still breathing but efforts by paramedics to rescue him failed and he was pronounced dead at an area hospital the name of the person and cause of death are not yet known but…	sky news offices are close to the bank of england
1	according to reports a man protesting the g summit in london england has died after collapsing at a protester camp sky news says the man collapsed on the street inside a camp close to the bank of england and when found he was still breathing but efforts by paramedics to rescue him failed and he was pronounced dead at an area hospital the name of the person and cause of death are not yet known but…	sky news offices are close to the bank of england
1	according to reports a man protesting the g summit in london england has died after collapsing at a protester camp sky news says the man collapsed on the street inside a camp close to the bank of england and when found he was still breathing but efforts by paramedics to rescue him failed and he was pronounced dead at an area hospital the name of the person and cause of death are not yet known but…	sky news offices are close to the bank of england
1	according to reports a man protesting the g summit in london england has died after collapsing at a protester camp sky news says the man collapsed on the street inside a camp close to the bank of england and when found he was still breathing but efforts by paramedics to rescue him failed and he was pronounced dead at an area hospital the name of the person and cause of death are not yet known but…	sky news offices are close to the bank of england
1	according to reports a man protesting the g summit in london england has died after collapsing at a protester camp sky news says the man collapsed on the street inside a camp close to the bank of england and when found he was still breathing but efforts by paramedics to rescue him failed and he was pronounced dead at an area hospital the name of the person and cause of death are not yet known but…	sky news offices are close to the bank of england
1	according to reports a man protesting the g summit in london england has died after collapsing at a protester camp sky news says the man collapsed on the street inside a camp close to the bank of england and when found he was still breathing but efforts by paramedics to rescue him failed and he was pronounced dead at an area hospital the name of the person and cause of death are not yet known but…	sky news offices are close to the bank of england
1	according to reports a man protesting the g summit in london england has died after collapsing at a protester camp sky news says the man collapsed on the street inside a camp close to the bank of england and when found he was still breathing but efforts by paramedics to rescue him failed and he was pronounced dead at an area hospital the name of the person and cause of death are not yet known but…	sky news offices are close to the bank of england
1	according to reports a man protesting the g summit in london england has died after collapsing at a protester camp sky news says the man collapsed on the street inside a camp close to the bank of england and when found he was still breathing but efforts by paramedics to rescue him failed and he was pronounced dead at an area hospital the name of the person and cause of death are not yet known but…	sky news offices are close to the bank of england
1	according to reports a man protesting the g summit in london england has died after collapsing at a protester camp sky news says the man collapsed on the street inside a camp close to the bank of england and when found he was still breathing but efforts by paramedics to rescue him failed and he was pronounced dead at an area hospital the name of the person and cause of death are not yet known but…	sky news offices are close to the bank of england
1	according to reports a man protesting the g summit in london england has died after collapsing at a protester camp sky news says the man collapsed on the street inside a camp close to the bank of england and when found he was still breathing but efforts by paramedics to rescue him failed and he was pronounced dead at an area hospital the name of the person and cause of death are not yet known but…	sky news offices are close to the bank of england
1	according to reports a man protesting the g summit in london england has died after collapsing at a protester camp sky news says the man collapsed on the street inside a camp close to the bank of england and when found he was still breathing but efforts by paramedics to rescue him failed and he was pronounced dead at an area hospital the name of the person and cause of death are not yet known but…	sky news offices are close to the bank of england
1	according to reports a man protesting the g summit in london england has died after collapsing at a protester camp sky news says the man collapsed on the street inside a camp close to the bank of england and when found he was still breathing but efforts by paramedics to rescue him failed and he was pronounced dead at an area hospital the name of the person and cause of death are not yet known but…	sky news offices are close to the bank of england
1	according to reports a man protesting the g summit in london england has died after collapsing at a protester camp sky news says the man collapsed on the street inside a camp close to the bank of england and when found he was still breathing but efforts by paramedics to rescue him failed and he was pronounced dead at an area hospital the name of the person and cause of death are not yet known but…	sky news offices are close to the bank of england
1	according to reports a man protesting the g summit in london england has died after collapsing at a protester camp sky news says the man collapsed on the street inside a camp close to the bank of england and when found he was still breathing but efforts by paramedics to rescue him failed and he was pronounced dead at an area hospital the name of the person and cause of death are not yet known but…	sky news offices are close to the bank of england
1	according to reports a man protesting the g summit in london england has died after collapsing at a protester camp sky news says the man collapsed on the street inside a camp close to the bank of england and when found he was still breathing but efforts by paramedics to rescue him failed and he was pronounced dead at an area hospital the name of the person and cause of death are not yet known but…	sky news offices are close to the bank of england
1	according to reports a man protesting the g summit in london england has died after collapsing at a protester camp sky news says the man collapsed on the street inside a camp close to the bank of england and when found he was still breathing but efforts by paramedics to rescue him failed and he was pronounced dead at an area hospital the name of the person and cause of death are not yet known but…	sky news offices are close to the bank of england
1	according to reports a man protesting the g summit in london england has died after collapsing at a protester camp sky news says the man collapsed on the street inside a camp close to the bank of england and when found he was still breathing but efforts by paramedics to rescue him failed and he was pronounced dead at an area hospital the name of the person and cause of death are not yet known but…	sky news offices are close to the bank of england
1	according to reports a man protesting the g summit in london england has died after collapsing at a protester camp sky news says the man collapsed on the street inside a camp close to the bank of england and when found he was still breathing but efforts by paramedics to rescue him failed and he was pronounced dead at an area hospital the name of the person and cause of death are not yet known but…	sky news offices are close to the bank of england
1	according to reports a man protesting the g summit in london england has died after collapsing at a protester camp sky news says the man collapsed on the street inside a camp close to the bank of england and when found he was still breathing but efforts by paramedics to rescue him failed and he was pronounced dead at an area hospital the name of the person and cause of death are not yet known but…	sky news offices are close to the bank of england
1	according to reports a man protesting the g summit in london england has died after collapsing at a protester camp sky news says the man collapsed on the street inside a camp close to the bank of england and when found he was still breathing but efforts by paramedics to rescue him failed and he was pronounced dead at an area hospital the name of the person and cause of death are not yet known but…	sky news offices are close to the bank of england
1	according to reports a man protesting the g summit in london england has died after collapsing at a protester camp sky news says the man collapsed on the street inside a camp close to the bank of england and when found he was still breathing but efforts by paramedics to rescue him failed and he was pronounced dead at an area hospital the name of the person and cause of death are not yet known but…	sky news offices are close to the bank of england
1	The San Diego Padres ace, Jake Peavy, was hurt in an 8-5 loss to the St. Louis Cardinals.	The San Diego Padres won the game against the St. Louis Cardinals.
1	the san diego padres ace jake dog hook was hurt in an loss to the st louis cardinals	the san diego padres won the punt against the st louis cardinals
1	the san diego padres ace jake peavy was hurt in an release to the st louis cardinals	the san diego padres won the game against the st louis carmine
1	the san diego padres ace jake peavy was hurt in an loss to the st joe louis cardinals	the san diego padres won the game against the st joseph louis barrow cardinals
1	the san diego padres ace jake peavy was hurt in an expiration to the st louis cardinals	the san diego padres gain ground the game against the st louis cardinals
1	the san diego sky pilot ace jake peavy was hurt in an loss to the st louis cardinals	the san diego holy joe won the game against the st louis cardinals
1	the san diego padres ace jake peavy was hurt in an loss to the st joe louis cardinals	the san diego padres won the bet on against the st louis cardinals
1	the san diego padres ace jake peavy was hurt in an passing to the st louis cardinals	the san diego padres won the game against the st louis cardinal
1	the san diego padres ace jake peavy was hurt in an loss to the st joseph louis barrow cardinals	the san diego padres deliver the goods the game against the st louis cardinals
1	the san diego padres ace jake peavy was hurt in an passing to the st louis cardinals	the san diego padres bring home the bacon the game against the st louis cardinals
1	the san diego padres ace jake peavy was hurt in an loss to the st louis cardinals	the san diego padres won the game against the st louis cardinals
1	the san diego padres ace jake peavy was hurt in an loss to the st louis cardinals	the san diego padres won the game against the st louis cardinals
1	the san diego padres ace jake peavy was hurt in an loss to the st louis cardinals	the san diego padres won the game against the st louis cardinals
1	the san diego padres ace jake peavy was hurt in an loss to the st louis cardinals	the san diego padres won the game against the st louis cardinals
1	the san diego padres ace jake peavy was hurt in an loss to the st louis cardinals	the san diego padres won the game against the st louis cardinals
1	the san diego padres ace jake peavy was hurt in an loss to the st louis cardinals	the san diego padres won the game against the st louis cardinals
1	the san diego padres ace jake peavy was hurt in an loss to the st louis cardinals	the san diego padres won the game against the st louis cardinals
1	the san diego padres ace jake peavy was hurt in an loss to the st louis cardinals	the san diego padres won the game against the st louis cardinals
1	the san diego padres ace jake peavy was hurt in an loss to the st louis cardinals	the san diego padres won the game against the st louis cardinals
1	the san diego padres ace jake peavy was hurt in an loss to the st louis cardinals	the san diego padres won the game against the st louis cardinals
1	the san diego padres ace jake peavy was hurt in an loss to the st louis cardinals	the san diego padres won the game against the st louis cardinals
1	the san diego padres ace jake peavy was hurt in an loss to the st louis cardinals	the san diego padres won the game against the st louis cardinals
1	the san diego padres ace jake peavy was hurt in an loss to the st louis cardinals	the san diego padres won the game against the st louis cardinals
1	the san diego padres ace jake peavy was hurt in an loss to the st louis cardinals	the san diego padres won the game against the st louis cardinals
1	the san diego padres ace jake peavy was hurt in an loss to the st louis cardinals	the san diego padres won the game against the st louis cardinals
1	the san diego padres ace jake peavy was hurt in an loss to the st louis cardinals	the san diego padres won the game against the st louis cardinals
1	the san diego padres ace jake peavy was hurt in an loss to the st louis cardinals	the san diego padres won the game against the st louis cardinals
1	the san diego padres ace jake peavy was hurt in an loss to the st louis cardinals	the san diego padres won the game against the st louis cardinals
1	the san diego padres ace jake peavy was hurt in an loss to the st louis cardinals	the san diego padres won the game against the st louis cardinals
1	the san diego padres ace jake peavy was hurt in an loss to the st louis cardinals	the san diego padres won the game against the st louis cardinals
1	the san diego padres ace jake peavy was hurt in an loss to the st louis cardinals	the san diego padres won the game against the st louis cardinals
1	the san diego padres ace jake peavy was hurt in an loss to the st louis cardinals	the san diego padres won the game against the st louis cardinals
1	the san diego padres ace jake peavy was hurt in an loss to the st louis cardinals	the san diego padres won the game against the st louis cardinals
1	Despite CNOOC's all-cash bid, Unocal said its recommendation to shareholders in favor of the $16.4 billion offer of cash and stock from Chevron remains in effect.	Unocal said it would evaluate the CNOOC offer.
1	disdain cnoocs all cash wish unocal said its recommendation to shareholders in favor of the billion offer of cash and stock from chevron remains in effect	unocal said it would evaluate the cnooc pass
1	despite cnoocs all cash bid unocal said its recommendation to shareowner in favor of the billion extend of cash and stock from chevron remains in effect	unocal said it would evaluate the cnooc volunteer
1	despite cnoocs all cash bid unocal enjoin its recommendation to shareholders in favor of the billion offer of cash and stock from chevron persist in effect	unocal said it would measure the cnooc offer
1	despite cnoocs all cash bid unocal said its recommendation to shareholders in favor of the billion offer of cash and stock from stripe remains in impression	unocal aver it would evaluate the cnooc offer
1	despite cnoocs all cash bid unocal said its recommendation to shareholders in favor of the billion crack of cash and stock from chevron remain in effect	unocal said it would evaluate the cnooc volunteer
1	despite cnoocs all cash bid unocal said its recommendation to shareholders in favour of the billion offer of cash and fund from chevron remains in effect	unocal said it would value the cnooc offer
1	despite cnoocs all cash bid unocal said its passport to shareholder in favor of the billion offer of cash and stock from chevron remains in effect	unocal said it would appraise the cnooc offer
1	despite cnoocs all cash bid unocal enjoin its recommendation to shareholders in favor of the billion offer of cash and stock from chevron remains in burden	unocal said it would pass judgment the cnooc offer
1	despite cnoocs all cash bid unocal said its recommendation to shareholders in favor of the billion offer of cash and stock from stripes remains in result	unocal said it would appraise the cnooc offer
1	despite cnoocs all cash bid unocal said its recommendation to shareholders in favor of the billion offer of cash and stock from chevron remains in effect	unocal said it would evaluate the cnooc offer
1	despite cnoocs all cash bid unocal said its recommendation to shareholders in favor of the billion offer of cash and stock from chevron remains in effect	unocal said it would evaluate the cnooc offer
1	despite cnoocs all cash bid unocal said its recommendation to shareholders in favor of the billion offer of cash and stock from chevron remains in effect	unocal said it would evaluate the cnooc offer
1	despite cnoocs all cash bid unocal said its recommendation to shareholders in favor of the billion offer of cash and stock from chevron remains in effect	unocal said it would evaluate the cnooc offer
1	despite cnoocs all cash bid unocal said its recommendation to shareholders in favor of the billion offer of cash and stock from chevron remains in effect	unocal said it would evaluate the cnooc offer
1	despite cnoocs all cash bid unocal said its recommendation to shareholders in favor of the billion offer of cash and stock from chevron remains in effect	unocal said it would evaluate the cnooc offer
1	despite cnoocs all cash bid unocal said its recommendation to shareholders in favor of the billion offer of cash and stock from chevron remains in effect	unocal said it would evaluate the cnooc offer
1	despite cnoocs all cash bid unocal said its recommendation to shareholders in favor of the billion offer of cash and stock from chevron remains in effect	unocal said it would evaluate the cnooc offer
1	despite cnoocs all cash bid unocal said its recommendation to shareholders in favor of the billion offer of cash and stock from chevron remains in effect	unocal said it would evaluate the cnooc offer
1	despite cnoocs all cash bid unocal said its recommendation to shareholders in favor of the billion offer of cash and stock from chevron remains in effect	unocal said it would evaluate the cnooc offer
1	despite cnoocs all cash bid unocal said its recommendation to shareholders in favor of the billion offer of cash and stock from chevron remains in effect	unocal said it would evaluate the cnooc offer
1	despite cnoocs all cash bid unocal said its recommendation to shareholders in favor of the billion offer of cash and stock from chevron remains in effect	unocal said it would evaluate the cnooc offer
1	despite cnoocs all cash bid unocal said its recommendation to shareholders in favor of the billion offer of cash and stock from chevron remains in effect	unocal said it would evaluate the cnooc offer
1	despite cnoocs all cash bid unocal said its recommendation to shareholders in favor of the billion offer of cash and stock from chevron remains in effect	unocal said it would evaluate the cnooc offer
1	despite cnoocs all cash bid unocal said its recommendation to shareholders in favor of the billion offer of cash and stock from chevron remains in effect	unocal said it would evaluate the cnooc offer
1	despite cnoocs all cash bid unocal said its recommendation to shareholders in favor of the billion offer of cash and stock from chevron remains in effect	unocal said it would evaluate the cnooc offer
1	despite cnoocs all cash bid unocal said its recommendation to shareholders in favor of the billion offer of cash and stock from chevron remains in effect	unocal said it would evaluate the cnooc offer
1	despite cnoocs all cash bid unocal said its recommendation to shareholders in favor of the billion offer of cash and stock from chevron remains in effect	unocal said it would evaluate the cnooc offer
1	despite cnoocs all cash bid unocal said its recommendation to shareholders in favor of the billion offer of cash and stock from chevron remains in effect	unocal said it would evaluate the cnooc offer
1	despite cnoocs all cash bid unocal said its recommendation to shareholders in favor of the billion offer of cash and stock from chevron remains in effect	unocal said it would evaluate the cnooc offer
1	despite cnoocs all cash bid unocal said its recommendation to shareholders in favor of the billion offer of cash and stock from chevron remains in effect	unocal said it would evaluate the cnooc offer
1	despite cnoocs all cash bid unocal said its recommendation to shareholders in favor of the billion offer of cash and stock from chevron remains in effect	unocal said it would evaluate the cnooc offer
1	despite cnoocs all cash bid unocal said its recommendation to shareholders in favor of the billion offer of cash and stock from chevron remains in effect	unocal said it would evaluate the cnooc offer
0	U.S. forces have been engaged in intense fighting after insurgents launched simultaneous attacks in several Iraqi cities, including Fallujah and Baqubah.	Fallujah and Baqubah are Iraqi cities.
0	u s forces have been meshed in intense fighting after insurgents launched simultaneous attacks in several iraqi city including fallujah and baqubah	fallujah and baqubah are iraki cities
0	u s forces have been engaged in vivid struggle after insurgents launched simultaneous attacks in several iraqi cities including fallujah and baqubah	fallujah and baqubah are iraki cities
0	uracil s forces have been engaged in intense fighting after insurgents set in motion simultaneous attacks in several iraqi cities including fallujah and baqubah	fallujah and baqubah are iraki cities
0	u s coerce have been engaged in intense fighting after insurgents launched simultaneous plan of attack in several iraqi cities including fallujah and baqubah	fallujah and baqubah are iraqi city
0	u s forces have been engaged in intense contend after insurgents launched simultaneous aggress in several iraqi cities including fallujah and baqubah	fallujah and baqubah are iraqi urban center
0	u s squeeze have been engaged in intense fighting after insurgents launch simultaneous attacks in several iraqi cities including fallujah and baqubah	fallujah and baqubah are iraqi urban center
0	u s forces have been engaged in intense fight down after insurgents launched simultaneous attacks in several iraqi cities admit fallujah and baqubah	fallujah and baqubah are iraki cities
0	u s forces have been engaged in intense fighting after insurgents establish cooccurring attacks in several iraqi cities including fallujah and baqubah	fallujah and baqubah are iraki cities
0	u s forces have been engaged in intense fighting after insurgents launched simultaneous attacks in several iraki cities let in fallujah and baqubah	fallujah and baqubah are iraqi city
0	u s forces have been engaged in intense fighting after insurgents launched simultaneous attacks in several iraqi cities including fallujah and baqubah	fallujah and baqubah are iraqi cities
0	u s forces have been engaged in intense fighting after insurgents launched simultaneous attacks in several iraqi cities including fallujah and baqubah	fallujah and baqubah are iraqi cities
0	u s forces have been engaged in intense fighting after insurgents launched simultaneous attacks in several iraqi cities including fallujah and baqubah	fallujah and baqubah are iraqi cities
0	u s forces have been engaged in intense fighting after insurgents launched simultaneous attacks in several iraqi cities including fallujah and baqubah	fallujah and baqubah are iraqi cities
0	u s forces have been engaged in intense fighting after insurgents launched simultaneous attacks in several iraqi cities including fallujah and baqubah	fallujah and baqubah are iraqi cities
0	u s forces have been engaged in intense fighting after insurgents launched simultaneous attacks in several iraqi cities including fallujah and baqubah	fallujah and baqubah are iraqi cities
0	u s forces have been engaged in intense fighting after insurgents launched simultaneous attacks in several iraqi cities including fallujah and baqubah	fallujah and baqubah are iraqi cities
0	u s forces have been engaged in intense fighting after insurgents launched simultaneous attacks in several iraqi cities including fallujah and baqubah	fallujah and baqubah are iraqi cities
0	u s forces have been engaged in intense fighting after insurgents launched simultaneous attacks in several iraqi cities including fallujah and baqubah	fallujah and baqubah are iraqi cities
0	u s forces have been engaged in intense fighting after insurgents launched simultaneous attacks in several iraqi cities including fallujah and baqubah	fallujah and baqubah are iraqi cities
0	u s forces have been engaged in intense fighting after insurgents launched simultaneous attacks in several iraqi cities including fallujah and baqubah	fallujah and baqubah are iraqi cities
0	u s forces have been engaged in intense fighting after insurgents launched simultaneous attacks in several iraqi cities including fallujah and baqubah	fallujah and baqubah are iraqi cities
0	u s forces have been engaged in intense fighting after insurgents launched simultaneous attacks in several iraqi cities including fallujah and baqubah	fallujah and baqubah are iraqi cities
0	u s forces have been engaged in intense fighting after insurgents launched simultaneous attacks in several iraqi cities including fallujah and baqubah	fallujah and baqubah are iraqi cities
0	u s forces have been engaged in intense fighting after insurgents launched simultaneous attacks in several iraqi cities including fallujah and baqubah	fallujah and baqubah are iraqi cities
0	u s forces have been engaged in intense fighting after insurgents launched simultaneous attacks in several iraqi cities including fallujah and baqubah	fallujah and baqubah are iraqi cities
0	u s forces have been engaged in intense fighting after insurgents launched simultaneous attacks in several iraqi cities including fallujah and baqubah	fallujah and baqubah are iraqi cities
0	u s forces have been engaged in intense fighting after insurgents launched simultaneous attacks in several iraqi cities including fallujah and baqubah	fallujah and baqubah are iraqi cities
0	u s forces have been engaged in intense fighting after insurgents launched simultaneous attacks in several iraqi cities including fallujah and baqubah	fallujah and baqubah are iraqi cities
0	u s forces have been engaged in intense fighting after insurgents launched simultaneous attacks in several iraqi cities including fallujah and baqubah	fallujah and baqubah are iraqi cities
0	u s forces have been engaged in intense fighting after insurgents launched simultaneous attacks in several iraqi cities including fallujah and baqubah	fallujah and baqubah are iraqi cities
0	u s forces have been engaged in intense fighting after insurgents launched simultaneous attacks in several iraqi cities including fallujah and baqubah	fallujah and baqubah are iraqi cities
0	u s forces have been engaged in intense fighting after insurgents launched simultaneous attacks in several iraqi cities including fallujah and baqubah	fallujah and baqubah are iraqi cities
1	But Huawei says that expansion has not been easy - obtaining visas for its Chinese engineers to work on long-term projects in India being a particular challenge.	Chinese engineers working on long-term projects in India can easily obtain visas.
1	but huawei says that expansion has not been well situated obtaining visas for its chinese engineers to work on long term send off in india being a particular challenge	formosan engineers working on long term projects in india can easily obtain visas
1	but huawei says that expansion has not been easy obtaining visa for its chinese engineers to work on longsighted term projects in india being a particular challenge	taiwanese engineers working on long term projects in india can easily obtain visas
1	but huawei says that elaboration has not been slowly obtaining visas for its chinese engineers to work on long term projects in india being a particular challenge	chinese engineers working on long term projects in india can easily receive visas
1	but huawei says that expansion has not been easy obtaining visas for its chinese engineers to work on farsighted term design in india being a particular challenge	formosan engineers working on long term projects in india can easily obtain visas
1	but huawei order that expansion has not been easy obtaining visas for its chinese engineers to work on long term projects in bharat being a particular challenge	chinese engineers working on long term projects in india can easily find visas
1	but huawei says that expansion has not been well heeled obtaining visas for its chinese engineers to work on long terminus projects in india being a particular challenge	chinese engineers working on long term projects in india can easy obtain visas
1	but huawei says that expansion has not been easy obtaining visas for its chinese engineers to work on long term projects in bharat being a especial challenge	chinese engineers working on long term visualise in india can easily obtain visas
1	but huawei says that expanding upon has not been easy obtaining visas for its chinese engineers to work on long terminus projects in india being a particular challenge	chinese engineers working on long term projects in india can well obtain visas
1	but huawei says that expanding upon has not been easy obtaining visas for its chinese engineers to work on long term projects in bharat being a particular challenge	chinese engineers working on long term projects in india can easy obtain visas
1	but huawei says that expansion has not been easy obtaining visas for its chinese engineers to work on long term projects in india being a particular challenge	chinese engineers working on long term projects in india can easily obtain visas
1	but huawei says that expansion has not been easy obtaining visas for its chinese engineers to work on long term projects in india being a particular challenge	chinese engineers working on long term projects in india can easily obtain visas
1	but huawei says that expansion has not been easy obtaining visas for its chinese engineers to work on long term projects in india being a particular challenge	chinese engineers working on long term projects in india can easily obtain visas
1	but huawei says that expansion has not been easy obtaining visas for its chinese engineers to work on long term projects in india being a particular challenge	chinese engineers working on long term projects in india can easily obtain visas
1	but huawei says that expansion has not been easy obtaining visas for its chinese engineers to work on long term projects in india being a particular challenge	chinese engineers working on long term projects in india can easily obtain visas
1	but huawei says that expansion has not been easy obtaining visas for its chinese engineers to work on long term projects in india being a particular challenge	chinese engineers working on long term projects in india can easily obtain visas
1	but huawei says that expansion has not been easy obtaining visas for its chinese engineers to work on long term projects in india being a particular challenge	chinese engineers working on long term projects in india can easily obtain visas
1	but huawei says that expansion has not been easy obtaining visas for its chinese engineers to work on long term projects in india being a particular challenge	chinese engineers working on long term projects in india can easily obtain visas
1	but huawei says that expansion has not been easy obtaining visas for its chinese engineers to work on long term projects in india being a particular challenge	chinese engineers working on long term projects in india can easily obtain visas
1	but huawei says that expansion has not been easy obtaining visas for its chinese engineers to work on long term projects in india being a particular challenge	chinese engineers working on long term projects in india can easily obtain visas
1	but huawei says that expansion has not been easy obtaining visas for its chinese engineers to work on long term projects in india being a particular challenge	chinese engineers working on long term projects in india can easily obtain visas
1	but huawei says that expansion has not been easy obtaining visas for its chinese engineers to work on long term projects in india being a particular challenge	chinese engineers working on long term projects in india can easily obtain visas
1	but huawei says that expansion has not been easy obtaining visas for its chinese engineers to work on long term projects in india being a particular challenge	chinese engineers working on long term projects in india can easily obtain visas
1	but huawei says that expansion has not been easy obtaining visas for its chinese engineers to work on long term projects in india being a particular challenge	chinese engineers working on long term projects in india can easily obtain visas
1	but huawei says that expansion has not been easy obtaining visas for its chinese engineers to work on long term projects in india being a particular challenge	chinese engineers working on long term projects in india can easily obtain visas
1	but huawei says that expansion has not been easy obtaining visas for its chinese engineers to work on long term projects in india being a particular challenge	chinese engineers working on long term projects in india can easily obtain visas
1	but huawei says that expansion has not been easy obtaining visas for its chinese engineers to work on long term projects in india being a particular challenge	chinese engineers working on long term projects in india can easily obtain visas
1	but huawei says that expansion has not been easy obtaining visas for its chinese engineers to work on long term projects in india being a particular challenge	chinese engineers working on long term projects in india can easily obtain visas
1	but huawei says that expansion has not been easy obtaining visas for its chinese engineers to work on long term projects in india being a particular challenge	chinese engineers working on long term projects in india can easily obtain visas
1	but huawei says that expansion has not been easy obtaining visas for its chinese engineers to work on long term projects in india being a particular challenge	chinese engineers working on long term projects in india can easily obtain visas
1	but huawei says that expansion has not been easy obtaining visas for its chinese engineers to work on long term projects in india being a particular challenge	chinese engineers working on long term projects in india can easily obtain visas
1	but huawei says that expansion has not been easy obtaining visas for its chinese engineers to work on long term projects in india being a particular challenge	chinese engineers working on long term projects in india can easily obtain visas
1	but huawei says that expansion has not been easy obtaining visas for its chinese engineers to work on long term projects in india being a particular challenge	chinese engineers working on long term projects in india can easily obtain visas
1	According to Becky Gibbons of New York State Police and Chris Collins County Executive in Erie County, New York, the total number of fatalities is 50, including 45 passengers, four crew members and a person on the ground, while a woman and daughter on the ground were injured, near the edge of farmland, about seven miles from Buffalo Niagara International Airport.	A daily commuter flight crashed in Buffalo.
1	according to becky gibbons of new house of york state police and chris collins county executive in erie county new house of york the total bit of fatalities is including passengers four crowd members and a person on the ground while a woman and daughter on the ground were injured draw close the edge of farmland about seven mi from buffalo niagara international airport	a daily commuter flight crashed in bison bison
1	according to becky gibbons of new york state police and chris tom collins county executive in erie county new york the total number of fatalities is including passenger four crew members and a person on the found while a woman and daughter on the found were injured draw near the edge of farmland about heptad miles from buffalo niagara international airport	a daily commuter flying crashed in buffalo
1	according to becky gibbons of new york state police and chris collins county executive in lake erie county new york the total number of fatalities is admit passengers four crew extremity and a person on the ground while a woman and daughter on the ground were injure near the edge of cultivated land about seven miles from buffalo niagara international airport	a daily commuter train flight crashed in buffalo
1	according to becky gibbons of new york state police and chris collins county executive in erie county new york the add together act of fatalities is including passengers four work party members and a individual on the ground while a woman and daughter on the ground were injured near the edge of farmland about seven nautical mile from buffalo niagara international airport	a daily commuter flight crashed in old world buffalo
1	according to becky gibbons of new york state police and chris collins county executive in erie county new york the total number of fatalities is let in passenger four crew fellow member and a somebody on the ground while a woman and daughter on the ground were injured near the edge of farmland about seven miles from buffalo niagara falls international airport	a daily commuter train flight crashed in buffalo
1	grant to becky gibbons of new house of york province police and chris collins county executive in erie county new house of york the total number of fatalities is including passengers four crew members and a person on the ground while a woman and daughter on the ground were injured near the edge of farmland about seven miles from old world buffalo niagara international drome	a daily commuter flying crashed in buffalo
1	according to becky gibbons of new york state police and chris collins county executive in lake erie county new york the total number of fatalities is including rider four crew members and a person on the ground while a charwoman and daughter on the ground were offend near the edge of farmland about seven sea mile from buffalo niagara international airport	a daily commuter train flight crashed in buffalo
1	accord to becky gibbons of new york department of state police force and chris collins county executive in erie county new york the total number of fatalities is including passengers four spot crew members and a person on the ground while a fair sex and daughter on the ground were injured near the edge of farmland about seven miles from buffalo niagara international airport	a daily commuter flight of stairs crashed in buffalo
1	according to becky edward gibbon of new york state police and chris collins county executive in erie county new york the total number of fatalities is include rider four crew members and a person on the ground while a woman and girl on the ground were injured near the edge of farmland about seven mile from buffalo niagara international airport	a daily commuter train flight crashed in buffalo
1	according to becky gibbons of new york state police and chris collins county executive in erie county new york the total number of fatalities is including passengers four crew members and a person on the ground while a woman and daughter on the ground were injured near the edge of farmland about seven miles from buffalo niagara international airport	a daily commuter flight crashed in buffalo
1	according to becky gibbons of new york state police and chris collins county executive in erie county new york the total number of fatalities is including passengers four crew members and a person on the ground while a woman and daughter on the ground were injured near the edge of farmland about seven miles from buffalo niagara international airport	a daily commuter flight crashed in buffalo
1	according to becky gibbons of new york state police and chris collins county executive in erie county new york the total number of fatalities is including passengers four crew members and a person on the ground while a woman and daughter on the ground were injured near the edge of farmland about seven miles from buffalo niagara international airport	a daily commuter flight crashed in buffalo
1	according to becky gibbons of new york state police and chris collins county executive in erie county new york the total number of fatalities is including passengers four crew members and a person on the ground while a woman and daughter on the ground were injured near the edge of farmland about seven miles from buffalo niagara international airport	a daily commuter flight crashed in buffalo
1	according to becky gibbons of new york state police and chris collins county executive in erie county new york the total number of fatalities is including passengers four crew members and a person on the ground while a woman and daughter on the ground were injured near the edge of farmland about seven miles from buffalo niagara international airport	a daily commuter flight crashed in buffalo
1	according to becky gibbons of new york state police and chris collins county executive in erie county new york the total number of fatalities is including passengers four crew members and a person on the ground while a woman and daughter on the ground were injured near the edge of farmland about seven miles from buffalo niagara international airport	a daily commuter flight crashed in buffalo
1	according to becky gibbons of new york state police and chris collins county executive in erie county new york the total number of fatalities is including passengers four crew members and a person on the ground while a woman and daughter on the ground were injured near the edge of farmland about seven miles from buffalo niagara international airport	a daily commuter flight crashed in buffalo
1	according to becky gibbons of new york state police and chris collins county executive in erie county new york the total number of fatalities is including passengers four crew members and a person on the ground while a woman and daughter on the ground were injured near the edge of farmland about seven miles from buffalo niagara international airport	a daily commuter flight crashed in buffalo
1	according to becky gibbons of new york state police and chris collins county executive in erie county new york the total number of fatalities is including passengers four crew members and a person on the ground while a woman and daughter on the ground were injured near the edge of farmland about seven miles from buffalo niagara international airport	a daily commuter flight crashed in buffalo
1	according to becky gibbons of new york state police and chris collins county executive in erie county new york the total number of fatalities is including passengers four crew members and a person on the ground while a woman and daughter on the ground were injured near the edge of farmland about seven miles from buffalo niagara international airport	a daily commuter flight crashed in buffalo
1	according to becky gibbons of new york state police and chris collins county executive in erie county new york the total number of fatalities is including passengers four crew members and a person on the ground while a woman and daughter on the ground were injured near the edge of farmland about seven miles from buffalo niagara international airport	a daily commuter flight crashed in buffalo
1	according to becky gibbons of new york state police and chris collins county executive in erie county new york the total number of fatalities is including passengers four crew members and a person on the ground while a woman and daughter on the ground were injured near the edge of farmland about seven miles from buffalo niagara international airport	a daily commuter flight crashed in buffalo
1	according to becky gibbons of new york state police and chris collins county executive in erie county new york the total number of fatalities is including passengers four crew members and a person on the ground while a woman and daughter on the ground were injured near the edge of farmland about seven miles from buffalo niagara international airport	a daily commuter flight crashed in buffalo
1	according to becky gibbons of new york state police and chris collins county executive in erie county new york the total number of fatalities is including passengers four crew members and a person on the ground while a woman and daughter on the ground were injured near the edge of farmland about seven miles from buffalo niagara international airport	a daily commuter flight crashed in buffalo
1	according to becky gibbons of new york state police and chris collins county executive in erie county new york the total number of fatalities is including passengers four crew members and a person on the ground while a woman and daughter on the ground were injured near the edge of farmland about seven miles from buffalo niagara international airport	a daily commuter flight crashed in buffalo
1	according to becky gibbons of new york state police and chris collins county executive in erie county new york the total number of fatalities is including passengers four crew members and a person on the ground while a woman and daughter on the ground were injured near the edge of farmland about seven miles from buffalo niagara international airport	a daily commuter flight crashed in buffalo
1	according to becky gibbons of new york state police and chris collins county executive in erie county new york the total number of fatalities is including passengers four crew members and a person on the ground while a woman and daughter on the ground were injured near the edge of farmland about seven miles from buffalo niagara international airport	a daily commuter flight crashed in buffalo
1	according to becky gibbons of new york state police and chris collins county executive in erie county new york the total number of fatalities is including passengers four crew members and a person on the ground while a woman and daughter on the ground were injured near the edge of farmland about seven miles from buffalo niagara international airport	a daily commuter flight crashed in buffalo
1	according to becky gibbons of new york state police and chris collins county executive in erie county new york the total number of fatalities is including passengers four crew members and a person on the ground while a woman and daughter on the ground were injured near the edge of farmland about seven miles from buffalo niagara international airport	a daily commuter flight crashed in buffalo
1	according to becky gibbons of new york state police and chris collins county executive in erie county new york the total number of fatalities is including passengers four crew members and a person on the ground while a woman and daughter on the ground were injured near the edge of farmland about seven miles from buffalo niagara international airport	a daily commuter flight crashed in buffalo
1	according to becky gibbons of new york state police and chris collins county executive in erie county new york the total number of fatalities is including passengers four crew members and a person on the ground while a woman and daughter on the ground were injured near the edge of farmland about seven miles from buffalo niagara international airport	a daily commuter flight crashed in buffalo
1	according to becky gibbons of new york state police and chris collins county executive in erie county new york the total number of fatalities is including passengers four crew members and a person on the ground while a woman and daughter on the ground were injured near the edge of farmland about seven miles from buffalo niagara international airport	a daily commuter flight crashed in buffalo
1	according to becky gibbons of new york state police and chris collins county executive in erie county new york the total number of fatalities is including passengers four crew members and a person on the ground while a woman and daughter on the ground were injured near the edge of farmland about seven miles from buffalo niagara international airport	a daily commuter flight crashed in buffalo
1	A smaller proportion of Yugoslavia's Italians were settled in Slovenia (at the 1991 national census, some 3000 inhabitants of Slovenia declared themselves as ethnic Italians).	Slovenia has 3,000 inhabitants.
1	a smaller proportion of yugoslavias italian were settled in slovenija at the national census some inhabitants of slovenija declared themselves as ethnic italian	slovenija has inhabitants
1	a smaller proportion of yugoslavias italians were settled in slovenia at the subject nose count some inhabitants of slovenia declared themselves as ethnic italians	slovenia has dweller
1	a smaller proportion of yugoslavias italians were settled in republic of slovenia at the national census some denizen of republic of slovenia declared themselves as ethnic italians	slovenia has inhabitant
1	a smaller proportionality of yugoslavias italians were settled in slovenia at the national census some inhabitants of slovenia declared themselves as pagan italians	slovenija has inhabitants
1	a smaller proportion of yugoslavias italians were square up in slovenia at the national nose count some inhabitants of slovenia declared themselves as ethnic italians	slovenia has dweller
1	a smaller proportion of yugoslavias italians were settled in slovenija at the national nose count some inhabitants of slovenija declared themselves as ethnic italians	republic of slovenia has inhabitants
1	a lowly proportion of yugoslavias italians were settled in slovenia at the national nose count some inhabitants of slovenia declared themselves as ethnic italians	slovenia has indweller
1	a smaller proportion of jugoslavija italians were settled in slovenia at the national census some inhabitants of slovenia hold themselves as ethnic italians	republic of slovenia has inhabitants
1	a smaller proportion of federal republic of yugoslavia italians were settled in slovenia at the national census some inhabitants of slovenia declared themselves as heathen italians	slovenia has habitant
1	a smaller proportion of yugoslavias italians were settled in slovenia at the national census some inhabitants of slovenia declared themselves as ethnic italians	slovenia has inhabitants
1	a smaller proportion of yugoslavias italians were settled in slovenia at the national census some inhabitants of slovenia declared themselves as ethnic italians	slovenia has inhabitants
1	a smaller proportion of yugoslavias italians were settled in slovenia at the national census some inhabitants of slovenia declared themselves as ethnic italians	slovenia has inhabitants
1	a smaller proportion of yugoslavias italians were settled in slovenia at the national census some inhabitants of slovenia declared themselves as ethnic italians	slovenia has inhabitants
1	a smaller proportion of yugoslavias italians were settled in slovenia at the national census some inhabitants of slovenia declared themselves as ethnic italians	slovenia has inhabitants
1	a smaller proportion of yugoslavias italians were settled in slovenia at the national census some inhabitants of slovenia declared themselves as ethnic italians	slovenia has inhabitants
1	a smaller proportion of yugoslavias italians were settled in slovenia at the national census some inhabitants of slovenia declared themselves as ethnic italians	slovenia has inhabitants
1	a smaller proportion of yugoslavias italians were settled in slovenia at the national census some inhabitants of slovenia declared themselves as ethnic italians	slovenia has inhabitants
1	a smaller proportion of yugoslavias italians were settled in slovenia at the national census some inhabitants of slovenia declared themselves as ethnic italians	slovenia has inhabitants
1	a smaller proportion of yugoslavias italians were settled in slovenia at the national census some inhabitants of slovenia declared themselves as ethnic italians	slovenia has inhabitants
1	a smaller proportion of yugoslavias italians were settled in slovenia at the national census some inhabitants of slovenia declared themselves as ethnic italians	slovenia has inhabitants
1	a smaller proportion of yugoslavias italians were settled in slovenia at the national census some inhabitants of slovenia declared themselves as ethnic italians	slovenia has inhabitants
1	a smaller proportion of yugoslavias italians were settled in slovenia at the national census some inhabitants of slovenia declared themselves as ethnic italians	slovenia has inhabitants
1	a smaller proportion of yugoslavias italians were settled in slovenia at the national census some inhabitants of slovenia declared themselves as ethnic italians	slovenia has inhabitants
1	a smaller proportion of yugoslavias italians were settled in slovenia at the national census some inhabitants of slovenia declared themselves as ethnic italians	slovenia has inhabitants
1	a smaller proportion of yugoslavias italians were settled in slovenia at the national census some inhabitants of slovenia declared themselves as ethnic italians	slovenia has inhabitants
1	a smaller proportion of yugoslavias italians were settled in slovenia at the national census some inhabitants of slovenia declared themselves as ethnic italians	slovenia has inhabitants
1	a smaller proportion of yugoslavias italians were settled in slovenia at the national census some inhabitants of slovenia declared themselves as ethnic italians	slovenia has inhabitants
1	a smaller proportion of yugoslavias italians were settled in slovenia at the national census some inhabitants of slovenia declared themselves as ethnic italians	slovenia has inhabitants
1	a smaller proportion of yugoslavias italians were settled in slovenia at the national census some inhabitants of slovenia declared themselves as ethnic italians	slovenia has inhabitants
1	a smaller proportion of yugoslavias italians were settled in slovenia at the national census some inhabitants of slovenia declared themselves as ethnic italians	slovenia has inhabitants
1	a smaller proportion of yugoslavias italians were settled in slovenia at the national census some inhabitants of slovenia declared themselves as ethnic italians	slovenia has inhabitants
1	a smaller proportion of yugoslavias italians were settled in slovenia at the national census some inhabitants of slovenia declared themselves as ethnic italians	slovenia has inhabitants
0	Eric Harris and Dylan Klebold, seniors at the suburban Denver school, detonated homemade bombs and opened fire with shotguns, a rifle and a semiautomatic handgun on April 20, 1999. They killed a teacher and 12 students and wounded 23 others before committing suicide. The massacre shocked the country like no other. It was the worst school assault in American history at that time, and it came in th…	13 persons were killed by two students in 1999.
0	eric harris and bob dylan klebold seniors at the suburban mile high city school detonated homemade bombard and opened fire with scattergun a rifle and a semiautomatic handgun on april they drink down a teacher and students and wounded others before perpetrate suicide the massacre shocked the country care no other it was the high risk school assault in american history at that time and it came in …	persons were killed by two scholar in
0	eric harris and dylan klebold senior at the suburban denver school detonated homemade bombs and opened fire with shotguns a rifle and a semiautomatic handgun on april they killed a teacher and students and maimed others before committing suicide the massacre shocked the country like no other it was the worst school ravish in american language chronicle at that time and it came in the wake of a ha…	persons were down by two students in
0	eric zellig sabbatai harris and dylan klebold seniors at the suburban denver schoolhouse blow up homemade bombs and opened fire with shotguns a rifle and a semiautomatic handgun on april they killed a teacher and students and wounded others before committing suicide the massacre shocked the country ilk no other it was the worst schoolhouse assault in american history at that time and it follow in…	soul were killed by two students in
0	eric harris and dylan klebold seniors at the suburban denver school detonated homemade bombs and opened fire with shotguns a rifle and a self loading pistol on april they stamp out a teacher and student and wounded others before institutionalise suicide the massacre shocked the land like no other it was the worst school assault in american history at that time and it came in the wake of a half do…	persons were shoot down by two students in
0	eric bomber harris and bob dylan klebold seniors at the suburban denver school detonated homemade dud and opened fire with shotguns a rifle and a semiautomatic shooting iron on april they killed a teacher and students and wounded others before committing suicide the massacre shocked the country like no other it was the worst school assault in american account at that time and it came in the wake …	persons were pop by two students in
0	eric harris and dylan klebold senior at the suburban capital of colorado school detonated homemade bombs and open fire with shotguns a rifle and a semiautomatic handgun on april they killed a teacher and students and wounded others before committing self annihilation the massacre shocked the country like no other it was the uncollectible school assault in american history at that meter and it com…	persons were wipe out by two students in
0	eric harris and dylan klebold seniors at the suburban denver cultivate explode homemade bombs and spread open fire with shotguns a rifle and a autoloading handgun on apr they killed a teacher and students and wounded others before committing suicide the massacre shocked the nation the likes of no other it was the worst cultivate assault in american history at that time and it arrive in the wake o…	persons were down by two students in
0	eric joel chandler harris and dylan klebold senior at the suburban denver school detonated homemade bombs and opened fire with shotguns a rifle and a autoloading handgun on april they shoot down a instructor and students and offend others before committing suicide the massacre shocked the country like no other it was the spoilt school assault in american history at that time and it number in the …	persons were killed by deuce students in
0	eric harris and dylan klebold elder at the suburban denver civilise set off homemade bombs and opened fire with shotguns a rifle and a semiautomatic handgun on april they killed a teacher and students and wounded others before committing suicide the massacre outrage the nation like no other it was the worst civilise assault in american language history at that time and it came in the wake of a ha…	persons were killed by two bookman in
0	eric harris and dylan klebold seniors at the suburban denver school detonated homemade bombs and opened fire with shotguns a rifle and a semiautomatic handgun on april they killed a teacher and students and wounded others before committing suicide the massacre shocked the country like no other it was the worst school assault in american history at that time and it came in the wake of a half dozen…	persons were killed by two students in
0	eric harris and dylan klebold seniors at the suburban denver school detonated homemade bombs and opened fire with shotguns a rifle and a semiautomatic handgun on april they killed a teacher and students and wounded others before committing suicide the massacre shocked the country like no other it was the worst school assault in american history at that time and it came in the wake of a half dozen…	persons were killed by two students in
0	eric harris and dylan klebold seniors at the suburban denver school detonated homemade bombs and opened fire with shotguns a rifle and a semiautomatic handgun on april they killed a teacher and students and wounded others before committing suicide the massacre shocked the country like no other it was the worst school assault in american history at that time and it came in the wake of a half dozen…	persons were killed by two students in
0	eric harris and dylan klebold seniors at the suburban denver school detonated homemade bombs and opened fire with shotguns a rifle and a semiautomatic handgun on april they killed a teacher and students and wounded others before committing suicide the massacre shocked the country like no other it was the worst school assault in american history at that time and it came in the wake of a half dozen…	persons were killed by two students in
0	eric harris and dylan klebold seniors at the suburban denver school detonated homemade bombs and opened fire with shotguns a rifle and a semiautomatic handgun on april they killed a teacher and students and wounded others before committing suicide the massacre shocked the country like no other it was the worst school assault in american history at that time and it came in the wake of a half dozen…	persons were killed by two students in
0	eric harris and dylan klebold seniors at the suburban denver school detonated homemade bombs and opened fire with shotguns a rifle and a semiautomatic handgun on april they killed a teacher and students and wounded others before committing suicide the massacre shocked the country like no other it was the worst school assault in american history at that time and it came in the wake of a half dozen…	persons were killed by two students in
0	eric harris and dylan klebold seniors at the suburban denver school detonated homemade bombs and opened fire with shotguns a rifle and a semiautomatic handgun on april they killed a teacher and students and wounded others before committing suicide the massacre shocked the country like no other it was the worst school assault in american history at that time and it came in the wake of a half dozen…	persons were killed by two students in
0	eric harris and dylan klebold seniors at the suburban denver school detonated homemade bombs and opened fire with shotguns a rifle and a semiautomatic handgun on april they killed a teacher and students and wounded others before committing suicide the massacre shocked the country like no other it was the worst school assault in american history at that time and it came in the wake of a half dozen…	persons were killed by two students in
0	eric harris and dylan klebold seniors at the suburban denver school detonated homemade bombs and opened fire with shotguns a rifle and a semiautomatic handgun on april they killed a teacher and students and wounded others before committing suicide the massacre shocked the country like no other it was the worst school assault in american history at that time and it came in the wake of a half dozen…	persons were killed by two students in
0	eric harris and dylan klebold seniors at the suburban denver school detonated homemade bombs and opened fire with shotguns a rifle and a semiautomatic handgun on april they killed a teacher and students and wounded others before committing suicide the massacre shocked the country like no other it was the worst school assault in american history at that time and it came in the wake of a half dozen…	persons were killed by two students in
0	eric harris and dylan klebold seniors at the suburban denver school detonated homemade bombs and opened fire with shotguns a rifle and a semiautomatic handgun on april they killed a teacher and students and wounded others before committing suicide the massacre shocked the country like no other it was the worst school assault in american history at that time and it came in the wake of a half dozen…	persons were killed by two students in
0	eric harris and dylan klebold seniors at the suburban denver school detonated homemade bombs and opened fire with shotguns a rifle and a semiautomatic handgun on april they killed a teacher and students and wounded others before committing suicide the massacre shocked the country like no other it was the worst school assault in american history at that time and it came in the wake of a half dozen…	persons were killed by two students in
0	eric harris and dylan klebold seniors at the suburban denver school detonated homemade bombs and opened fire with shotguns a rifle and a semiautomatic handgun on april they killed a teacher and students and wounded others before committing suicide the massacre shocked the country like no other it was the worst school assault in american history at that time and it came in the wake of a half dozen…	persons were killed by two students in
0	eric harris and dylan klebold seniors at the suburban denver school detonated homemade bombs and opened fire with shotguns a rifle and a semiautomatic handgun on april they killed a teacher and students and wounded others before committing suicide the massacre shocked the country like no other it was the worst school assault in american history at that time and it came in the wake of a half dozen…	persons were killed by two students in
0	eric harris and dylan klebold seniors at the suburban denver school detonated homemade bombs and opened fire with shotguns a rifle and a semiautomatic handgun on april they killed a teacher and students and wounded others before committing suicide the massacre shocked the country like no other it was the worst school assault in american history at that time and it came in the wake of a half dozen…	persons were killed by two students in
0	eric harris and dylan klebold seniors at the suburban denver school detonated homemade bombs and opened fire with shotguns a rifle and a semiautomatic handgun on april they killed a teacher and students and wounded others before committing suicide the massacre shocked the country like no other it was the worst school assault in american history at that time and it came in the wake of a half dozen…	persons were killed by two students in
0	eric harris and dylan klebold seniors at the suburban denver school detonated homemade bombs and opened fire with shotguns a rifle and a semiautomatic handgun on april they killed a teacher and students and wounded others before committing suicide the massacre shocked the country like no other it was the worst school assault in american history at that time and it came in the wake of a half dozen…	persons were killed by two students in
0	eric harris and dylan klebold seniors at the suburban denver school detonated homemade bombs and opened fire with shotguns a rifle and a semiautomatic handgun on april they killed a teacher and students and wounded others before committing suicide the massacre shocked the country like no other it was the worst school assault in american history at that time and it came in the wake of a half dozen…	persons were killed by two students in
0	eric harris and dylan klebold seniors at the suburban denver school detonated homemade bombs and opened fire with shotguns a rifle and a semiautomatic handgun on april they killed a teacher and students and wounded others before committing suicide the massacre shocked the country like no other it was the worst school assault in american history at that time and it came in the wake of a half dozen…	persons were killed by two students in
0	eric harris and dylan klebold seniors at the suburban denver school detonated homemade bombs and opened fire with shotguns a rifle and a semiautomatic handgun on april they killed a teacher and students and wounded others before committing suicide the massacre shocked the country like no other it was the worst school assault in american history at that time and it came in the wake of a half dozen…	persons were killed by two students in
0	eric harris and dylan klebold seniors at the suburban denver school detonated homemade bombs and opened fire with shotguns a rifle and a semiautomatic handgun on april they killed a teacher and students and wounded others before committing suicide the massacre shocked the country like no other it was the worst school assault in american history at that time and it came in the wake of a half dozen…	persons were killed by two students in
0	eric harris and dylan klebold seniors at the suburban denver school detonated homemade bombs and opened fire with shotguns a rifle and a semiautomatic handgun on april they killed a teacher and students and wounded others before committing suicide the massacre shocked the country like no other it was the worst school assault in american history at that time and it came in the wake of a half dozen…	persons were killed by two students in
0	eric harris and dylan klebold seniors at the suburban denver school detonated homemade bombs and opened fire with shotguns a rifle and a semiautomatic handgun on april they killed a teacher and students and wounded others before committing suicide the massacre shocked the country like no other it was the worst school assault in american history at that time and it came in the wake of a half dozen…	persons were killed by two students in
1	47-year-old Susan Boyle from Blackburn, West Lothian in Scotland, made her debut appearance on the show on Saturday night by saying that she had "never been married, never been kissed" and was currently unemployed, living alone at home with her cat, Pebbles. She says that she wants to "be a professional singer", but has "never been given the chance." Audience members and judges Amanda Holden, Sim…	Simon Cowell fell in love with Susan Boyle.
1	year old susan boyle from blackburn west lothian in scotland made her debut appearance on the show on saturday night by saying that she had never been married never been snog and was currently unemployed people living alone at home with her cat pebbles she says that she deficiency to be a professional vocaliser but has never been sacrifice the chance interview members and judges amanda holden pau…	simon cowell fell in love with susan robert boyle
1	yr honest to god susan boyle from blackburn west lothian in scotland made her debut visual aspect on the show on saturday night by saying that she had never been married never been kissed and was currently unemployed people living entirely at nursing home with her cat pebbles she says that she wants to be a professional singer but has never been given the run a risk audience members and judges am…	simon cowell cut down in love with susan boyle
1	twelvemonth former susan boyle from dendroica fusca west lothian in scotland made her first appearance show on the show on saturday night by saying that she had never been married never been kissed and was currently unemployed living alone at home with her quat pebbles she says that she wants to be a professional person isaac merrit singer but has never been commit the adventure audience members …	simon cowell fell in eff with susan boyle
1	yr old susan boyle from dendroica fusca west lothian in scotland made her debut appearance on the show on saturday night by saying that she had never been marital never been buss and was presently unemployed living alone at interior with her cat pebbles she says that she wants to be a pro isaac m singer but has never been given the chance consultation members and judges amanda holden simon cowell…	simon cowell fell in love with susan robert boyle
1	yr old susan boyle from blackburn west lothian in scotland made her debut appearance on the show on sat night by sound out that she had never been married never been kissed and was currently unemployed living alone at home with her cat pebbles she says that she neediness to be a professional person singer but has never been given the chance audience appendage and evaluator amanda holden simon cow…	simon cowell fell in love with susan robert boyle
1	class old susan boyle from blackburn west lothian in scotland made her debut visual aspect on the show on saturday night by suppose that she had never been married never been snog and was currently unemployed surviving alone at home with her cat pebbles she says that she deficiency to be a professional vocaliser but has never been given the chance audience members and judges amanda holden simon c…	simon cowell flow in love with susan boyle
1	twelvemonth quondam susan kay boyle from blackburnian warbler west lothian in scotland made her debut appearance on the bear witness on saturday night by saying that she had never been married never been kissed and was currently unemployed living alone at home with her cat pebbles she sound out that she wish to be a professional singer but has never been given the chance audience members and judg…	simon the zealot cowell fell in love with susan boyle
1	year old susan boyle from blackburn west lothian in scotland made her debut appearance on the show on saturday night by read that she had neer been married neer been kissed and was currently unemployed people living alone at home with her puke pebble she says that she wants to be a professional singer but has neer been given the chance audience members and judges amanda holden simon cowell and pi…	simon cowell fell in erotic love with susan boyle
1	twelvemonth old susan boyle from blackburn west lothian in scotland made her debut coming into court on the show on sabbatum night by articulate that she had never been married never been kissed and was currently unemployed people living alone at place with her cat pebbles she says that she wants to be a professional singer but has never been given the chance audience members and judges amanda ho…	simon cowell fly in love with susan boyle
1	year old susan boyle from blackburn west lothian in scotland made her debut appearance on the show on saturday night by saying that she had never been married never been kissed and was currently unemployed living alone at home with her cat pebbles she says that she wants to be a professional singer but has never been given the chance audience members and judges amanda holden simon cowell and pier…	simon cowell fell in love with susan boyle
1	year old susan boyle from blackburn west lothian in scotland made her debut appearance on the show on saturday night by saying that she had never been married never been kissed and was currently unemployed living alone at home with her cat pebbles she says that she wants to be a professional singer but has never been given the chance audience members and judges amanda holden simon cowell and pier…	simon cowell fell in love with susan boyle
1	year old susan boyle from blackburn west lothian in scotland made her debut appearance on the show on saturday night by saying that she had never been married never been kissed and was currently unemployed living alone at home with her cat pebbles she says that she wants to be a professional singer but has never been given the chance audience members and judges amanda holden simon cowell and pier…	simon cowell fell in love with susan boyle
1	year old susan boyle from blackburn west lothian in scotland made her debut appearance on the show on saturday night by saying that she had never been married never been kissed and was currently unemployed living alone at home with her cat pebbles she says that she wants to be a professional singer but has never been given the chance audience members and judges amanda holden simon cowell and pier…	simon cowell fell in love with susan boyle
1	year old susan boyle from blackburn west lothian in scotland made her debut appearance on the show on saturday night by saying that she had never been married never been kissed and was currently unemployed living alone at home with her cat pebbles she says that she wants to be a professional singer but has never been given the chance audience members and judges amanda holden simon cowell and pier…	simon cowell fell in love with susan boyle
1	year old susan boyle from blackburn west lothian in scotland made her debut appearance on the show on saturday night by saying that she had never been married never been kissed and was currently unemployed living alone at home with her cat pebbles she says that she wants to be a professional singer but has never been given the chance audience members and judges amanda holden simon cowell and pier…	simon cowell fell in love with susan boyle
1	year old susan boyle from blackburn west lothian in scotland made her debut appearance on the show on saturday night by saying that she had never been married never been kissed and was currently unemployed living alone at home with her cat pebbles she says that she wants to be a professional singer but has never been given the chance audience members and judges amanda holden simon cowell and pier…	simon cowell fell in love with susan boyle
1	year old susan boyle from blackburn west lothian in scotland made her debut appearance on the show on saturday night by saying that she had never been married never been kissed and was currently unemployed living alone at home with her cat pebbles she says that she wants to be a professional singer but has never been given the chance audience members and judges amanda holden simon cowell and pier…	simon cowell fell in love with susan boyle
1	year old susan boyle from blackburn west lothian in scotland made her debut appearance on the show on saturday night by saying that she had never been married never been kissed and was currently unemployed living alone at home with her cat pebbles she says that she wants to be a professional singer but has never been given the chance audience members and judges amanda holden simon cowell and pier…	simon cowell fell in love with susan boyle
1	year old susan boyle from blackburn west lothian in scotland made her debut appearance on the show on saturday night by saying that she had never been married never been kissed and was currently unemployed living alone at home with her cat pebbles she says that she wants to be a professional singer but has never been given the chance audience members and judges amanda holden simon cowell and pier…	simon cowell fell in love with susan boyle
1	year old susan boyle from blackburn west lothian in scotland made her debut appearance on the show on saturday night by saying that she had never been married never been kissed and was currently unemployed living alone at home with her cat pebbles she says that she wants to be a professional singer but has never been given the chance audience members and judges amanda holden simon cowell and pier…	simon cowell fell in love with susan boyle
1	year old susan boyle from blackburn west lothian in scotland made her debut appearance on the show on saturday night by saying that she had never been married never been kissed and was currently unemployed living alone at home with her cat pebbles she says that she wants to be a professional singer but has never been given the chance audience members and judges amanda holden simon cowell and pier…	simon cowell fell in love with susan boyle
1	year old susan boyle from blackburn west lothian in scotland made her debut appearance on the show on saturday night by saying that she had never been married never been kissed and was currently unemployed living alone at home with her cat pebbles she says that she wants to be a professional singer but has never been given the chance audience members and judges amanda holden simon cowell and pier…	simon cowell fell in love with susan boyle
1	year old susan boyle from blackburn west lothian in scotland made her debut appearance on the show on saturday night by saying that she had never been married never been kissed and was currently unemployed living alone at home with her cat pebbles she says that she wants to be a professional singer but has never been given the chance audience members and judges amanda holden simon cowell and pier…	simon cowell fell in love with susan boyle
1	year old susan boyle from blackburn west lothian in scotland made her debut appearance on the show on saturday night by saying that she had never been married never been kissed and was currently unemployed living alone at home with her cat pebbles she says that she wants to be a professional singer but has never been given the chance audience members and judges amanda holden simon cowell and pier…	simon cowell fell in love with susan boyle
1	year old susan boyle from blackburn west lothian in scotland made her debut appearance on the show on saturday night by saying that she had never been married never been kissed and was currently unemployed living alone at home with her cat pebbles she says that she wants to be a professional singer but has never been given the chance audience members and judges amanda holden simon cowell and pier…	simon cowell fell in love with susan boyle
1	year old susan boyle from blackburn west lothian in scotland made her debut appearance on the show on saturday night by saying that she had never been married never been kissed and was currently unemployed living alone at home with her cat pebbles she says that she wants to be a professional singer but has never been given the chance audience members and judges amanda holden simon cowell and pier…	simon cowell fell in love with susan boyle
1	year old susan boyle from blackburn west lothian in scotland made her debut appearance on the show on saturday night by saying that she had never been married never been kissed and was currently unemployed living alone at home with her cat pebbles she says that she wants to be a professional singer but has never been given the chance audience members and judges amanda holden simon cowell and pier…	simon cowell fell in love with susan boyle
1	year old susan boyle from blackburn west lothian in scotland made her debut appearance on the show on saturday night by saying that she had never been married never been kissed and was currently unemployed living alone at home with her cat pebbles she says that she wants to be a professional singer but has never been given the chance audience members and judges amanda holden simon cowell and pier…	simon cowell fell in love with susan boyle
1	year old susan boyle from blackburn west lothian in scotland made her debut appearance on the show on saturday night by saying that she had never been married never been kissed and was currently unemployed living alone at home with her cat pebbles she says that she wants to be a professional singer but has never been given the chance audience members and judges amanda holden simon cowell and pier…	simon cowell fell in love with susan boyle
1	year old susan boyle from blackburn west lothian in scotland made her debut appearance on the show on saturday night by saying that she had never been married never been kissed and was currently unemployed living alone at home with her cat pebbles she says that she wants to be a professional singer but has never been given the chance audience members and judges amanda holden simon cowell and pier…	simon cowell fell in love with susan boyle
1	year old susan boyle from blackburn west lothian in scotland made her debut appearance on the show on saturday night by saying that she had never been married never been kissed and was currently unemployed living alone at home with her cat pebbles she says that she wants to be a professional singer but has never been given the chance audience members and judges amanda holden simon cowell and pier…	simon cowell fell in love with susan boyle
1	year old susan boyle from blackburn west lothian in scotland made her debut appearance on the show on saturday night by saying that she had never been married never been kissed and was currently unemployed living alone at home with her cat pebbles she says that she wants to be a professional singer but has never been given the chance audience members and judges amanda holden simon cowell and pier…	simon cowell fell in love with susan boyle
1	On October 1 2001, EU and other countries introduced the option for domestic animal owners to apply for Pet passports under the Pets Travel Scheme (PETS for short), for pets returning from abroad to the United Kingdom. This replaced the old system of 6 months compulsory quarantine for all domestic pets.	In 2001, the EU introduced a six-month compulsory quarantine for all domestic pets.
1	on october eu and other countries introduced the alternative for domestic animal owners to apply for pet passport under the pets travel scheme pets for short for pets returning from abroad to the united kingdom this replaced the old arrangement of calendar month compulsory quarantine for all domestic pets	in the eu introduced a six month compulsory quarantine for all domestic help pets
1	on october atomic number and other body politic introduced the option for domestic animal owners to hold for pet passports under the pets trip scheme pets for short for pets returning from abroad to the united kingdom this replaced the old system of months compulsory quarantine for all domestic pets	in the eu introduced a six month mandatory quarantine for all domestic pets
1	on oct eu and other countries introduced the option for domestic animal owners to apply for pet passports under the pets travel scheme pets for short change for pets give from abroad to the united kingdom this replaced the sure enough system of months compulsory quarantine for all domestic pets	in the european union introduced a six month compulsory quarantine for all domestic pets
1	on october eu and other countries introduced the option for domestic carnal owners to apply for pet passports under the favorite travel outline favorite for short for favorite repay from abroad to the united kingdom this replaced the old system of months compulsory quarantine for all domestic favorite	in the eu introduced a six month required quarantine for all domestic pets
1	on october eu and other countries introduced the option for domestic animal owners to apply for ducky passports under the pets travel scheme pets for short for pets returning from abroad to the link up realm this replaced the onetime system of months compulsory quarantine for all domestic pets	in the eu introduced a half dozen month compulsory quarantine for all domestic pets
1	on oct eu and other area introduced the option for domestic animal owner to apply for pet passports under the pets travel scheme pets for short for pets come back from abroad to the united kingdom this replaced the old system of months compulsory quarantine for all domestic pets	in the atomic number introduced a six month compulsory quarantine for all domestic pets
1	on oct european community and other countries introduced the option for domestic animal owners to apply for pet passports under the favorite travel scheme favorite for short for favorite returning from abroad to the united realm this replaced the old system of months compulsory quarantine for all domestic favorite	in the eu introduced a six month compulsory quarantine for all domestic pet
1	on october eu and other res publica introduced the option for domestic animal owners to apply for favourite passports under the dearie travel scheme dearie for short for dearie returning from abroad to the united kingdom this replaced the old system of months mandatory quarantine for all domestic dearie	in the eu introduced a six month compulsory quarantine for all house servant pets
1	on october eu and other countries introduced the option for domestic animal owners to apply for pet passports under the pets locomote scheme pets for short for pets give from abroad to the united kingdom this replaced the sometime system of months required quarantine for all domestic pets	in the eu introduced a six month required quarantine for all domestic pets
1	on october eu and other countries introduced the option for domestic animal owners to apply for pet passports under the pets travel scheme pets for short for pets returning from abroad to the united kingdom this replaced the old system of months compulsory quarantine for all domestic pets	in the eu introduced a six month compulsory quarantine for all domestic pets
1	on october eu and other countries introduced the option for domestic animal owners to apply for pet passports under the pets travel scheme pets for short for pets returning from abroad to the united kingdom this replaced the old system of months compulsory quarantine for all domestic pets	in the eu introduced a six month compulsory quarantine for all domestic pets
1	on october eu and other countries introduced the option for domestic animal owners to apply for pet passports under the pets travel scheme pets for short for pets returning from abroad to the united kingdom this replaced the old system of months compulsory quarantine for all domestic pets	in the eu introduced a six month compulsory quarantine for all domestic pets
1	on october eu and other countries introduced the option for domestic animal owners to apply for pet passports under the pets travel scheme pets for short for pets returning from abroad to the united kingdom this replaced the old system of months compulsory quarantine for all domestic pets	in the eu introduced a six month compulsory quarantine for all domestic pets
1	on october eu and other countries introduced the option for domestic animal owners to apply for pet passports under the pets travel scheme pets for short for pets returning from abroad to the united kingdom this replaced the old system of months compulsory quarantine for all domestic pets	in the eu introduced a six month compulsory quarantine for all domestic pets
1	on october eu and other countries introduced the option for domestic animal owners to apply for pet passports under the pets travel scheme pets for short for pets returning from abroad to the united kingdom this replaced the old system of months compulsory quarantine for all domestic pets	in the eu introduced a six month compulsory quarantine for all domestic pets
1	on october eu and other countries introduced the option for domestic animal owners to apply for pet passports under the pets travel scheme pets for short for pets returning from abroad to the united kingdom this replaced the old system of months compulsory quarantine for all domestic pets	in the eu introduced a six month compulsory quarantine for all domestic pets
1	on october eu and other countries introduced the option for domestic animal owners to apply for pet passports under the pets travel scheme pets for short for pets returning from abroad to the united kingdom this replaced the old system of months compulsory quarantine for all domestic pets	in the eu introduced a six month compulsory quarantine for all domestic pets
1	on october eu and other countries introduced the option for domestic animal owners to apply for pet passports under the pets travel scheme pets for short for pets returning from abroad to the united kingdom this replaced the old system of months compulsory quarantine for all domestic pets	in the eu introduced a six month compulsory quarantine for all domestic pets
1	on october eu and other countries introduced the option for domestic animal owners to apply for pet passports under the pets travel scheme pets for short for pets returning from abroad to the united kingdom this replaced the old system of months compulsory quarantine for all domestic pets	in the eu introduced a six month compulsory quarantine for all domestic pets
1	on october eu and other countries introduced the option for domestic animal owners to apply for pet passports under the pets travel scheme pets for short for pets returning from abroad to the united kingdom this replaced the old system of months compulsory quarantine for all domestic pets	in the eu introduced a six month compulsory quarantine for all domestic pets
1	on october eu and other countries introduced the option for domestic animal owners to apply for pet passports under the pets travel scheme pets for short for pets returning from abroad to the united kingdom this replaced the old system of months compulsory quarantine for all domestic pets	in the eu introduced a six month compulsory quarantine for all domestic pets
1	on october eu and other countries introduced the option for domestic animal owners to apply for pet passports under the pets travel scheme pets for short for pets returning from abroad to the united kingdom this replaced the old system of months compulsory quarantine for all domestic pets	in the eu introduced a six month compulsory quarantine for all domestic pets
1	on october eu and other countries introduced the option for domestic animal owners to apply for pet passports under the pets travel scheme pets for short for pets returning from abroad to the united kingdom this replaced the old system of months compulsory quarantine for all domestic pets	in the eu introduced a six month compulsory quarantine for all domestic pets
1	on october eu and other countries introduced the option for domestic animal owners to apply for pet passports under the pets travel scheme pets for short for pets returning from abroad to the united kingdom this replaced the old system of months compulsory quarantine for all domestic pets	in the eu introduced a six month compulsory quarantine for all domestic pets
1	on october eu and other countries introduced the option for domestic animal owners to apply for pet passports under the pets travel scheme pets for short for pets returning from abroad to the united kingdom this replaced the old system of months compulsory quarantine for all domestic pets	in the eu introduced a six month compulsory quarantine for all domestic pets
1	on october eu and other countries introduced the option for domestic animal owners to apply for pet passports under the pets travel scheme pets for short for pets returning from abroad to the united kingdom this replaced the old system of months compulsory quarantine for all domestic pets	in the eu introduced a six month compulsory quarantine for all domestic pets
1	on october eu and other countries introduced the option for domestic animal owners to apply for pet passports under the pets travel scheme pets for short for pets returning from abroad to the united kingdom this replaced the old system of months compulsory quarantine for all domestic pets	in the eu introduced a six month compulsory quarantine for all domestic pets
1	on october eu and other countries introduced the option for domestic animal owners to apply for pet passports under the pets travel scheme pets for short for pets returning from abroad to the united kingdom this replaced the old system of months compulsory quarantine for all domestic pets	in the eu introduced a six month compulsory quarantine for all domestic pets
1	on october eu and other countries introduced the option for domestic animal owners to apply for pet passports under the pets travel scheme pets for short for pets returning from abroad to the united kingdom this replaced the old system of months compulsory quarantine for all domestic pets	in the eu introduced a six month compulsory quarantine for all domestic pets
1	on october eu and other countries introduced the option for domestic animal owners to apply for pet passports under the pets travel scheme pets for short for pets returning from abroad to the united kingdom this replaced the old system of months compulsory quarantine for all domestic pets	in the eu introduced a six month compulsory quarantine for all domestic pets
1	on october eu and other countries introduced the option for domestic animal owners to apply for pet passports under the pets travel scheme pets for short for pets returning from abroad to the united kingdom this replaced the old system of months compulsory quarantine for all domestic pets	in the eu introduced a six month compulsory quarantine for all domestic pets
1	on october eu and other countries introduced the option for domestic animal owners to apply for pet passports under the pets travel scheme pets for short for pets returning from abroad to the united kingdom this replaced the old system of months compulsory quarantine for all domestic pets	in the eu introduced a six month compulsory quarantine for all domestic pets
0	The Longest Day ever lengthens. The 25th anniversary celebration of the first Normandy landing lasted three days; the 50th will spread out over a year.	50th Anniversary of Normandy Landings lasts a year.
0	the longest day ever lengthens the th anniversary celebration of the first normandy landing hold up three days the th will broadcast out over a year	th anniversary of normandy shoot down lasts a year
0	the longest mean solar day ever lengthens the th anniversary celebration of the number one normandy landing lasted three days the th will spread out over a year	th day of remembrance of normandy landings lasts a year
0	the longest daylight ever lengthens the th anniversary celebration of the for the first time normandy landing lasted three days the th will spread out over a year	thursday anniversary of normandy landings lasts a year
0	the longest day ever lengthens the th anniversary celebration of the outset normandy landing lasted three days the th will gap out over a year	th anniversary of normandie landings lasts a year
0	the foresightful day ever lengthen the th anniversary celebration of the first normandy landing lasted three days the th will spread out over a year	th anniversary of normandy landings lasts a class
0	the longest day ever lengthens the th day of remembrance celebration of the first normandie landing lasted three days the th will spread out over a year	th anniversary of normandie landings lasts a year
0	the longest day ever lengthens the th anniversary celebration of the first normandy put down lasted deuce ace days the th will spread out over a year	th day of remembrance of normandy landings lasts a year
0	the longest day ever lengthens the th anniversary jubilation of the first normandy landing lasted three days the th will spread out over a twelvemonth	th anniversary of normandie landings lasts a year
0	the longest day always lengthens the th anniversary celebration of the first normandy landing lasted three daylight the th will spread out over a year	th anniversary of normandy put down lasts a year
0	the longest day ever lengthens the th anniversary celebration of the first normandy landing lasted three days the th will spread out over a year	th anniversary of normandy landings lasts a year
0	the longest day ever lengthens the th anniversary celebration of the first normandy landing lasted three days the th will spread out over a year	th anniversary of normandy landings lasts a year
0	the longest day ever lengthens the th anniversary celebration of the first normandy landing lasted three days the th will spread out over a year	th anniversary of normandy landings lasts a year
0	the longest day ever lengthens the th anniversary celebration of the first normandy landing lasted three days the th will spread out over a year	th anniversary of normandy landings lasts a year
0	the longest day ever lengthens the th anniversary celebration of the first normandy landing lasted three days the th will spread out over a year	th anniversary of normandy landings lasts a year
0	the longest day ever lengthens the th anniversary celebration of the first normandy landing lasted three days the th will spread out over a year	th anniversary of normandy landings lasts a year
0	the longest day ever lengthens the th anniversary celebration of the first normandy landing lasted three days the th will spread out over a year	th anniversary of normandy landings lasts a year
0	the longest day ever lengthens the th anniversary celebration of the first normandy landing lasted three days the th will spread out over a year	th anniversary of normandy landings lasts a year
0	the longest day ever lengthens the th anniversary celebration of the first normandy landing lasted three days the th will spread out over a year	th anniversary of normandy landings lasts a year
0	the longest day ever lengthens the th anniversary celebration of the first normandy landing lasted three days the th will spread out over a year	th anniversary of normandy landings lasts a year
0	the longest day ever lengthens the th anniversary celebration of the first normandy landing lasted three days the th will spread out over a year	th anniversary of normandy landings lasts a year
0	the longest day ever lengthens the th anniversary celebration of the first normandy landing lasted three days the th will spread out over a year	th anniversary of normandy landings lasts a year
0	the longest day ever lengthens the th anniversary celebration of the first normandy landing lasted three days the th will spread out over a year	th anniversary of normandy landings lasts a year
0	the longest day ever lengthens the th anniversary celebration of the first normandy landing lasted three days the th will spread out over a year	th anniversary of normandy landings lasts a year
0	the longest day ever lengthens the th anniversary celebration of the first normandy landing lasted three days the th will spread out over a year	th anniversary of normandy landings lasts a year
0	the longest day ever lengthens the th anniversary celebration of the first normandy landing lasted three days the th will spread out over a year	th anniversary of normandy landings lasts a year
0	the longest day ever lengthens the th anniversary celebration of the first normandy landing lasted three days the th will spread out over a year	th anniversary of normandy landings lasts a year
0	the longest day ever lengthens the th anniversary celebration of the first normandy landing lasted three days the th will spread out over a year	th anniversary of normandy landings lasts a year
0	the longest day ever lengthens the th anniversary celebration of the first normandy landing lasted three days the th will spread out over a year	th anniversary of normandy landings lasts a year
0	the longest day ever lengthens the th anniversary celebration of the first normandy landing lasted three days the th will spread out over a year	th anniversary of normandy landings lasts a year
0	the longest day ever lengthens the th anniversary celebration of the first normandy landing lasted three days the th will spread out over a year	th anniversary of normandy landings lasts a year
0	the longest day ever lengthens the th anniversary celebration of the first normandy landing lasted three days the th will spread out over a year	th anniversary of normandy landings lasts a year
0	the longest day ever lengthens the th anniversary celebration of the first normandy landing lasted three days the th will spread out over a year	th anniversary of normandy landings lasts a year
1	The Qin (from which the name China is derived) established the approximate boundaries and basic administrative system that all subsequent dynasties were to follow.	Qin Shi Huang was the first Chinese Emperor.
1	the qin from which the name china is derived constitute the approximate edge and basic administrative system that all subsequent dynasties were to follow	qin shi huang was the starting time chinese emperor
1	the qin from which the distinguish china is derived established the approximate boundaries and canonic administrative system that all subsequent dynasties were to follow	qin shi huang was the firstly chinese emperor
1	the qin from which the name china is derived established the approximate boundary and basic administrative system that all subsequent dynasty were to follow	qin dynasty shi huang was the first chinese emperor
1	the qin from which the name china is derived lay down the approximate boundaries and basic administrative system that all subsequent dynasty were to follow	qin shi huang was the first chinese emperor butterfly
1	the qin from which the name china is derived established the approximate boundaries and basic administrative organization that all subsequent dynasties were to adopt	chin dynasty shi huang was the first chinese emperor
1	the qin from which the name nationalist china is derived base the approximate boundaries and basic administrative system that all subsequent dynasties were to follow	qin shi huang was the first formosan emperor
1	the qin from which the name prc is derived established the approximate boundaries and basic administrative system of rules that all subsequent dynasties were to follow	chin dynasty shi huang was the first chinese emperor
1	the qin from which the name china is gain established the approximate boundaries and basic administrative organisation that all subsequent dynasties were to follow	qin shi huang was the first chinese saturnia pavonia
1	the qin from which the name china is derived established the approximate boundaries and staple administrative system that all subsequent dynasty were to follow	qin shi huang was the first chinese emperor butterfly
1	the qin from which the name china is derived established the approximate boundaries and basic administrative system that all subsequent dynasties were to follow	qin shi huang was the first chinese emperor
1	the qin from which the name china is derived established the approximate boundaries and basic administrative system that all subsequent dynasties were to follow	qin shi huang was the first chinese emperor
1	the qin from which the name china is derived established the approximate boundaries and basic administrative system that all subsequent dynasties were to follow	qin shi huang was the first chinese emperor
1	the qin from which the name china is derived established the approximate boundaries and basic administrative system that all subsequent dynasties were to follow	qin shi huang was the first chinese emperor
1	the qin from which the name china is derived established the approximate boundaries and basic administrative system that all subsequent dynasties were to follow	qin shi huang was the first chinese emperor
1	the qin from which the name china is derived established the approximate boundaries and basic administrative system that all subsequent dynasties were to follow	qin shi huang was the first chinese emperor
1	the qin from which the name china is derived established the approximate boundaries and basic administrative system that all subsequent dynasties were to follow	qin shi huang was the first chinese emperor
1	the qin from which the name china is derived established the approximate boundaries and basic administrative system that all subsequent dynasties were to follow	qin shi huang was the first chinese emperor
1	the qin from which the name china is derived established the approximate boundaries and basic administrative system that all subsequent dynasties were to follow	qin shi huang was the first chinese emperor
1	the qin from which the name china is derived established the approximate boundaries and basic administrative system that all subsequent dynasties were to follow	qin shi huang was the first chinese emperor
1	the qin from which the name china is derived established the approximate boundaries and basic administrative system that all subsequent dynasties were to follow	qin shi huang was the first chinese emperor
1	the qin from which the name china is derived established the approximate boundaries and basic administrative system that all subsequent dynasties were to follow	qin shi huang was the first chinese emperor
1	the qin from which the name china is derived established the approximate boundaries and basic administrative system that all subsequent dynasties were to follow	qin shi huang was the first chinese emperor
1	the qin from which the name china is derived established the approximate boundaries and basic administrative system that all subsequent dynasties were to follow	qin shi huang was the first chinese emperor
1	the qin from which the name china is derived established the approximate boundaries and basic administrative system that all subsequent dynasties were to follow	qin shi huang was the first chinese emperor
1	the qin from which the name china is derived established the approximate boundaries and basic administrative system that all subsequent dynasties were to follow	qin shi huang was the first chinese emperor
1	the qin from which the name china is derived established the approximate boundaries and basic administrative system that all subsequent dynasties were to follow	qin shi huang was the first chinese emperor
1	the qin from which the name china is derived established the approximate boundaries and basic administrative system that all subsequent dynasties were to follow	qin shi huang was the first chinese emperor
1	the qin from which the name china is derived established the approximate boundaries and basic administrative system that all subsequent dynasties were to follow	qin shi huang was the first chinese emperor
1	the qin from which the name china is derived established the approximate boundaries and basic administrative system that all subsequent dynasties were to follow	qin shi huang was the first chinese emperor
1	the qin from which the name china is derived established the approximate boundaries and basic administrative system that all subsequent dynasties were to follow	qin shi huang was the first chinese emperor
1	the qin from which the name china is derived established the approximate boundaries and basic administrative system that all subsequent dynasties were to follow	qin shi huang was the first chinese emperor
1	the qin from which the name china is derived established the approximate boundaries and basic administrative system that all subsequent dynasties were to follow	qin shi huang was the first chinese emperor
1	Hands Across the Divide was formed in March 2001, and one of its immediate aims was to press for more freedom of contact and communication right away between the two parts of Cyprus, and for early progress towards a solution to 'the Cyprus problem'.	Cyprus was divided into two parts in March 2001.
1	helping hand across the divide was organise in march and one of its immediate aims was to iron for more freedom of contact and communication right forth between the two parts of cyprus and for early progress towards a solution to the cyprus problem	cyprus was divided into two take off in march
1	hands across the divide was formed in butt on and one of its immediate aims was to press for more freedom of striking and communication right away between the two parts of cyprus and for early progression towards a solution to the cyprus trouble	cyprus was divided into two parts in demonstrate
1	hands across the divide was formed in march and one of its quick aims was to press for more exemption of contact and communication properly away between the two parts of cyprus and for other progress towards a solution to the cyprus problem	cyprus was divided into two piece in march
1	hands across the dissever was formed in march and one of its immediate aims was to press for more exemption of contact and communication right away between the two set forth of republic of cyprus and for early progress towards a solution to the republic of cyprus problem	cyprus was divided into parts in march
1	hands across the dissever was formed in march and one of its immediate aims was to weightlift for more freedom of contact and communication right away between the deuce parts of cyprus and for early advancement towards a solution to the cyprus problem	cyprus was divided into parts in march
1	hands across the watershed was organise in march and one of its immediate aims was to press for more freedom of contact and communicating right away between the two divide of cyprus and for early progress towards a solution to the cyprus problem	cyprus was split into two parts in march
1	hands crosswise the carve up was formed in march and one of its immediate aims was to press for more freedom of contact and communication aright away between the deuce parts of cyprus and for early progress towards a solution to the cyprus problem	cyprus was divided into two set off in march
1	hands across the divide was mould in march and one of its immediate design was to press for more freedom of contact and communication veracious away between the two parts of cyprus and for early progress towards a solution to the cyprus trouble	cyprus was dual lane into two parts in march
1	hands across the divide was formed in march and one of its immediate aims was to press for more freedom of contact and communicating right away between the two parts of republic of cyprus and for early go on towards a solvent to the republic of cyprus problem	republic of cyprus was divided into two parts in march
1	hands across the divide was formed in march and one of its immediate aims was to press for more freedom of contact and communication right away between the two parts of cyprus and for early progress towards a solution to the cyprus problem	cyprus was divided into two parts in march
1	hands across the divide was formed in march and one of its immediate aims was to press for more freedom of contact and communication right away between the two parts of cyprus and for early progress towards a solution to the cyprus problem	cyprus was divided into two parts in march
1	hands across the divide was formed in march and one of its immediate aims was to press for more freedom of contact and communication right away between the two parts of cyprus and for early progress towards a solution to the cyprus problem	cyprus was divided into two parts in march
1	hands across the divide was formed in march and one of its immediate aims was to press for more freedom of contact and communication right away between the two parts of cyprus and for early progress towards a solution to the cyprus problem	cyprus was divided into two parts in march
1	hands across the divide was formed in march and one of its immediate aims was to press for more freedom of contact and communication right away between the two parts of cyprus and for early progress towards a solution to the cyprus problem	cyprus was divided into two parts in march
1	hands across the divide was formed in march and one of its immediate aims was to press for more freedom of contact and communication right away between the two parts of cyprus and for early progress towards a solution to the cyprus problem	cyprus was divided into two parts in march
1	hands across the divide was formed in march and one of its immediate aims was to press for more freedom of contact and communication right away between the two parts of cyprus and for early progress towards a solution to the cyprus problem	cyprus was divided into two parts in march
1	hands across the divide was formed in march and one of its immediate aims was to press for more freedom of contact and communication right away between the two parts of cyprus and for early progress towards a solution to the cyprus problem	cyprus was divided into two parts in march
1	hands across the divide was formed in march and one of its immediate aims was to press for more freedom of contact and communication right away between the two parts of cyprus and for early progress towards a solution to the cyprus problem	cyprus was divided into two parts in march
1	hands across the divide was formed in march and one of its immediate aims was to press for more freedom of contact and communication right away between the two parts of cyprus and for early progress towards a solution to the cyprus problem	cyprus was divided into two parts in march
1	hands across the divide was formed in march and one of its immediate aims was to press for more freedom of contact and communication right away between the two parts of cyprus and for early progress towards a solution to the cyprus problem	cyprus was divided into two parts in march
1	hands across the divide was formed in march and one of its immediate aims was to press for more freedom of contact and communication right away between the two parts of cyprus and for early progress towards a solution to the cyprus problem	cyprus was divided into two parts in march
1	hands across the divide was formed in march and one of its immediate aims was to press for more freedom of contact and communication right away between the two parts of cyprus and for early progress towards a solution to the cyprus problem	cyprus was divided into two parts in march
1	hands across the divide was formed in march and one of its immediate aims was to press for more freedom of contact and communication right away between the two parts of cyprus and for early progress towards a solution to the cyprus problem	cyprus was divided into two parts in march
1	hands across the divide was formed in march and one of its immediate aims was to press for more freedom of contact and communication right away between the two parts of cyprus and for early progress towards a solution to the cyprus problem	cyprus was divided into two parts in march
1	hands across the divide was formed in march and one of its immediate aims was to press for more freedom of contact and communication right away between the two parts of cyprus and for early progress towards a solution to the cyprus problem	cyprus was divided into two parts in march
1	hands across the divide was formed in march and one of its immediate aims was to press for more freedom of contact and communication right away between the two parts of cyprus and for early progress towards a solution to the cyprus problem	cyprus was divided into two parts in march
1	hands across the divide was formed in march and one of its immediate aims was to press for more freedom of contact and communication right away between the two parts of cyprus and for early progress towards a solution to the cyprus problem	cyprus was divided into two parts in march
1	hands across the divide was formed in march and one of its immediate aims was to press for more freedom of contact and communication right away between the two parts of cyprus and for early progress towards a solution to the cyprus problem	cyprus was divided into two parts in march
1	hands across the divide was formed in march and one of its immediate aims was to press for more freedom of contact and communication right away between the two parts of cyprus and for early progress towards a solution to the cyprus problem	cyprus was divided into two parts in march
1	hands across the divide was formed in march and one of its immediate aims was to press for more freedom of contact and communication right away between the two parts of cyprus and for early progress towards a solution to the cyprus problem	cyprus was divided into two parts in march
1	hands across the divide was formed in march and one of its immediate aims was to press for more freedom of contact and communication right away between the two parts of cyprus and for early progress towards a solution to the cyprus problem	cyprus was divided into two parts in march
1	hands across the divide was formed in march and one of its immediate aims was to press for more freedom of contact and communication right away between the two parts of cyprus and for early progress towards a solution to the cyprus problem	cyprus was divided into two parts in march
0	The IOC meeting will also review reports submitted by the organizing committees of the 1998 Winter Olympic Games in Nagano, Japan; the 2000 Summer Olympic Games in Sydney, Australia and the 2002 Winter Olympic Games in the Salt Lake City, the United States, respectively.	Before Salt Lake City, Winter Olympic Games took place in Nagano.
0	the ioc meeting will also review reports submitted by the direct committees of the wintertime olympic games in nagano japan the summer olympic games in sydney commonwealth of australia and the wintertime olympic games in the salt lake city the united submit respectively	before saltiness lake city winter olympic games took place in nagano
0	the ioc run into will also review reports submitted by the coordinate committees of the winter olympian games in nagano japan the summer olympian games in sydney australia and the winter olympian games in the salt lake city the united states severally	before salt lake city overwinter olympic games took place in nagano
0	the ioc meeting will also review written report submitted by the organizing committees of the wintertime olympic games in nagano japan the summer olympic games in sydney australia and the wintertime olympic games in the salt lake city the link up country respectively	before salt lake metropolis winter olympic games took place in nagano
0	the ioc meeting will also review paper submitted by the organizing committees of the winter olympian biz in nagano japan the summer olympian biz in sydney australia and the winter olympian biz in the salt lake city the united nation respectively	before salt lake city wintertime olympic games took place in nagano
0	the ioc meeting will also review reports put forward by the organizing citizens committee of the wintertime olympic games in nagano japan the summer olympic games in sydney australia and the wintertime olympic games in the saltiness lake city the united states respectively	before salt lake city winter olympian games took place in nagano
0	the ioc meeting will too review reports submitted by the organizing commission of the winter olympic secret plan in nagano japan the summer olympic secret plan in sydney australia and the winter olympic secret plan in the salt lake urban center the united states respectively	before salt lake city overwinter olympic games took place in nagano
0	the ioc meeting will also review cover submitted by the organizing committees of the winter olympic games in nagano japan the summertime olympic games in sydney australia and the winter olympic games in the salt lake city the connect nation respectively	before salt lake city winter olympic games conduct place in nagano
0	the ioc get together will also review reports submitted by the organizing committees of the winter olympic game in nagano japanese islands the summer olympic game in sydney australia and the winter olympic game in the salt lake city the united states severally	before salt lake metropolis winter olympic games took place in nagano
0	the ioc meeting will also go over reports pass on by the organizing committees of the winter olympic games in nagano nippon the summer olympic games in sydney australia and the winter olympic games in the salt lake city the joined states respectively	before saltiness lake city winter olympic games took place in nagano
0	the ioc meeting will also review reports submitted by the organizing committees of the winter olympic games in nagano japan the summer olympic games in sydney australia and the winter olympic games in the salt lake city the united states respectively	before salt lake city winter olympic games took place in nagano
0	the ioc meeting will also review reports submitted by the organizing committees of the winter olympic games in nagano japan the summer olympic games in sydney australia and the winter olympic games in the salt lake city the united states respectively	before salt lake city winter olympic games took place in nagano
0	the ioc meeting will also review reports submitted by the organizing committees of the winter olympic games in nagano japan the summer olympic games in sydney australia and the winter olympic games in the salt lake city the united states respectively	before salt lake city winter olympic games took place in nagano
0	the ioc meeting will also review reports submitted by the organizing committees of the winter olympic games in nagano japan the summer olympic games in sydney australia and the winter olympic games in the salt lake city the united states respectively	before salt lake city winter olympic games took place in nagano
0	the ioc meeting will also review reports submitted by the organizing committees of the winter olympic games in nagano japan the summer olympic games in sydney australia and the winter olympic games in the salt lake city the united states respectively	before salt lake city winter olympic games took place in nagano
0	the ioc meeting will also review reports submitted by the organizing committees of the winter olympic games in nagano japan the summer olympic games in sydney australia and the winter olympic games in the salt lake city the united states respectively	before salt lake city winter olympic games took place in nagano
0	the ioc meeting will also review reports submitted by the organizing committees of the winter olympic games in nagano japan the summer olympic games in sydney australia and the winter olympic games in the salt lake city the united states respectively	before salt lake city winter olympic games took place in nagano
0	the ioc meeting will also review reports submitted by the organizing committees of the winter olympic games in nagano japan the summer olympic games in sydney australia and the winter olympic games in the salt lake city the united states respectively	before salt lake city winter olympic games took place in nagano
0	the ioc meeting will also review reports submitted by the organizing committees of the winter olympic games in nagano japan the summer olympic games in sydney australia and the winter olympic games in the salt lake city the united states respectively	before salt lake city winter olympic games took place in nagano
0	the ioc meeting will also review reports submitted by the organizing committees of the winter olympic games in nagano japan the summer olympic games in sydney australia and the winter olympic games in the salt lake city the united states respectively	before salt lake city winter olympic games took place in nagano
0	the ioc meeting will also review reports submitted by the organizing committees of the winter olympic games in nagano japan the summer olympic games in sydney australia and the winter olympic games in the salt lake city the united states respectively	before salt lake city winter olympic games took place in nagano
0	the ioc meeting will also review reports submitted by the organizing committees of the winter olympic games in nagano japan the summer olympic games in sydney australia and the winter olympic games in the salt lake city the united states respectively	before salt lake city winter olympic games took place in nagano
0	the ioc meeting will also review reports submitted by the organizing committees of the winter olympic games in nagano japan the summer olympic games in sydney australia and the winter olympic games in the salt lake city the united states respectively	before salt lake city winter olympic games took place in nagano
0	the ioc meeting will also review reports submitted by the organizing committees of the winter olympic games in nagano japan the summer olympic games in sydney australia and the winter olympic games in the salt lake city the united states respectively	before salt lake city winter olympic games took place in nagano
0	the ioc meeting will also review reports submitted by the organizing committees of the winter olympic games in nagano japan the summer olympic games in sydney australia and the winter olympic games in the salt lake city the united states respectively	before salt lake city winter olympic games took place in nagano
0	the ioc meeting will also review reports submitted by the organizing committees of the winter olympic games in nagano japan the summer olympic games in sydney australia and the winter olympic games in the salt lake city the united states respectively	before salt lake city winter olympic games took place in nagano
0	the ioc meeting will also review reports submitted by the organizing committees of the winter olympic games in nagano japan the summer olympic games in sydney australia and the winter olympic games in the salt lake city the united states respectively	before salt lake city winter olympic games took place in nagano
0	the ioc meeting will also review reports submitted by the organizing committees of the winter olympic games in nagano japan the summer olympic games in sydney australia and the winter olympic games in the salt lake city the united states respectively	before salt lake city winter olympic games took place in nagano
0	the ioc meeting will also review reports submitted by the organizing committees of the winter olympic games in nagano japan the summer olympic games in sydney australia and the winter olympic games in the salt lake city the united states respectively	before salt lake city winter olympic games took place in nagano
0	the ioc meeting will also review reports submitted by the organizing committees of the winter olympic games in nagano japan the summer olympic games in sydney australia and the winter olympic games in the salt lake city the united states respectively	before salt lake city winter olympic games took place in nagano
0	the ioc meeting will also review reports submitted by the organizing committees of the winter olympic games in nagano japan the summer olympic games in sydney australia and the winter olympic games in the salt lake city the united states respectively	before salt lake city winter olympic games took place in nagano
0	the ioc meeting will also review reports submitted by the organizing committees of the winter olympic games in nagano japan the summer olympic games in sydney australia and the winter olympic games in the salt lake city the united states respectively	before salt lake city winter olympic games took place in nagano
0	the ioc meeting will also review reports submitted by the organizing committees of the winter olympic games in nagano japan the summer olympic games in sydney australia and the winter olympic games in the salt lake city the united states respectively	before salt lake city winter olympic games took place in nagano
1	Amazon shares fell nearly 4 percent following the results as the company said operating income would drop as much as 42 percent in the second quarter.	Shares of Amazon fell 4 percent.
1	virago shares fell nearly percent following the upshot as the company said operating income would drop as much as percent in the second quarter	apportion of amazon fell percent
1	amazon shares fell nearly percent following the lead as the company said operating income would drop as much as percent in the irregular quarter	shares of amazon hide percent
1	amazon plowshare fell nearly percent surveil the results as the company said operating income would drop as much as percent in the second quarter	shares of amazon descend percent
1	amazon shares fell nearly percent stick with the issue as the company said operating income would drop as much as percent in the second quarter	shares of virago fell percent
1	amazon shares fell nearly percent following the results as the company said operational income would drop as much as percent in the second canton	shares of amazon return percent
1	amazon partake in fell nearly percent following the results as the company said operate income would drop as much as percent in the second quarter	shares of amazon river fell percent
1	amazon shares fell nearly percent following the results as the company said operating income would drop as often as percent in the s quarter	shares of amazon lessen percent
1	amazon shares fell nearly percent following the resultant as the company said operating income would drop as very much as percent in the second quarter	shares of amazon river fell percent
1	amazon shares fell most percent following the results as the troupe said operating income would drop as much as percent in the second quarter	shares of amazon fall percent
1	amazon shares fell nearly percent following the results as the company said operating income would drop as much as percent in the second quarter	shares of amazon fell percent
1	amazon shares fell nearly percent following the results as the company said operating income would drop as much as percent in the second quarter	shares of amazon fell percent
1	amazon shares fell nearly percent following the results as the company said operating income would drop as much as percent in the second quarter	shares of amazon fell percent
1	amazon shares fell nearly percent following the results as the company said operating income would drop as much as percent in the second quarter	shares of amazon fell percent
1	amazon shares fell nearly percent following the results as the company said operating income would drop as much as percent in the second quarter	shares of amazon fell percent
1	amazon shares fell nearly percent following the results as the company said operating income would drop as much as percent in the second quarter	shares of amazon fell percent
1	amazon shares fell nearly percent following the results as the company said operating income would drop as much as percent in the second quarter	shares of amazon fell percent
1	amazon shares fell nearly percent following the results as the company said operating income would drop as much as percent in the second quarter	shares of amazon fell percent
1	amazon shares fell nearly percent following the results as the company said operating income would drop as much as percent in the second quarter	shares of amazon fell percent
1	amazon shares fell nearly percent following the results as the company said operating income would drop as much as percent in the second quarter	shares of amazon fell percent
1	amazon shares fell nearly percent following the results as the company said operating income would drop as much as percent in the second quarter	shares of amazon fell percent
1	amazon shares fell nearly percent following the results as the company said operating income would drop as much as percent in the second quarter	shares of amazon fell percent
1	amazon shares fell nearly percent following the results as the company said operating income would drop as much as percent in the second quarter	shares of amazon fell percent
1	amazon shares fell nearly percent following the results as the company said operating income would drop as much as percent in the second quarter	shares of amazon fell percent
1	amazon shares fell nearly percent following the results as the company said operating income would drop as much as percent in the second quarter	shares of amazon fell percent
1	amazon shares fell nearly percent following the results as the company said operating income would drop as much as percent in the second quarter	shares of amazon fell percent
1	amazon shares fell nearly percent following the results as the company said operating income would drop as much as percent in the second quarter	shares of amazon fell percent
1	amazon shares fell nearly percent following the results as the company said operating income would drop as much as percent in the second quarter	shares of amazon fell percent
1	amazon shares fell nearly percent following the results as the company said operating income would drop as much as percent in the second quarter	shares of amazon fell percent
1	amazon shares fell nearly percent following the results as the company said operating income would drop as much as percent in the second quarter	shares of amazon fell percent
1	amazon shares fell nearly percent following the results as the company said operating income would drop as much as percent in the second quarter	shares of amazon fell percent
1	amazon shares fell nearly percent following the results as the company said operating income would drop as much as percent in the second quarter	shares of amazon fell percent
1	amazon shares fell nearly percent following the results as the company said operating income would drop as much as percent in the second quarter	shares of amazon fell percent
1	Hodler claimed there were also irregularities in the campaigns organized by Atlanta for the 1996 Summer Games, Sydney for the Summer Olympics in 2000 and Salt Lake City for the 2002 Winter Games.	Before Salt Lake City, Winter Olympic Games took place in Nagano.
1	hodler claimed there were also irregularity in the campaigns organized by atlanta for the summertime games sydney for the summertime olympics in and common salt lake city for the winter games	before strategic arms limitation talks lake city winter olympic games took place in nagano
1	hodler lay claim there were also irregularities in the campaigns organized by atlanta for the summer game sydney for the summer olympics in and salt lake city for the overwinter game	before salt lake city winter olympic games took rate in nagano
1	hodler claimed there were also irregularities in the campaigns coordinate by atlanta for the summer games sydney for the summer olympic games in and strategic arms limitation talks lake city for the winter games	before salt lake city winter olympic games bring place in nagano
1	hodler claimed there were also unregularity in the campaigns organized by atlanta for the summertime games sydney for the summertime olympics in and common salt lake city for the winter games	before salt lake urban center winter olympic games took place in nagano
1	hodler claimed there were also irregularities in the campaigns organized by atlanta for the summertime games sydney for the summertime olympics in and saltiness lake urban center for the winter games	before salt lake city winter olympian games took place in nagano
1	hodler take there were also irregularities in the campaigns organize by atlanta for the summer games sydney for the summer olympics in and salt lake city for the wintertime games	before strategic arms limitation talks lake city winter olympic games took place in nagano
1	hodler claimed there were also irregularities in the campaigns unionise by atlanta for the summer games sydney for the summer olympic games in and salt lake urban center for the winter games	before salt lake city winter olympic games took home in nagano
1	hodler arrogate there were also irregularities in the crusade organized by atlanta for the summer plot sydney for the summer olympics in and salt lake city for the winter plot	before common salt lake city winter olympic games took place in nagano
1	hodler claimed there were also unregularity in the campaigns organized by atlanta for the summertime plot sydney for the summertime olympics in and salt lake city for the winter plot	before salt lake city winter olympic games took site in nagano
1	hodler claimed there were also irregularities in the campaigns organized by atlanta for the summer games sydney for the summer olympics in and salt lake city for the winter games	before salt lake city winter olympic games took place in nagano
1	hodler claimed there were also irregularities in the campaigns organized by atlanta for the summer games sydney for the summer olympics in and salt lake city for the winter games	before salt lake city winter olympic games took place in nagano
1	hodler claimed there were also irregularities in the campaigns organized by atlanta for the summer games sydney for the summer olympics in and salt lake city for the winter games	before salt lake city winter olympic games took place in nagano
1	hodler claimed there were also irregularities in the campaigns organized by atlanta for the summer games sydney for the summer olympics in and salt lake city for the winter games	before salt lake city winter olympic games took place in nagano
1	hodler claimed there were also irregularities in the campaigns organized by atlanta for the summer games sydney for the summer olympics in and salt lake city for the winter games	before salt lake city winter olympic games took place in nagano
1	hodler claimed there were also irregularities in the campaigns organized by atlanta for the summer games sydney for the summer olympics in and salt lake city for the winter games	before salt lake city winter olympic games took place in nagano
1	hodler claimed there were also irregularities in the campaigns organized by atlanta for the summer games sydney for the summer olympics in and salt lake city for the winter games	before salt lake city winter olympic games took place in nagano
1	hodler claimed there were also irregularities in the campaigns organized by atlanta for the summer games sydney for the summer olympics in and salt lake city for the winter games	before salt lake city winter olympic games took place in nagano
1	hodler claimed there were also irregularities in the campaigns organized by atlanta for the summer games sydney for the summer olympics in and salt lake city for the winter games	before salt lake city winter olympic games took place in nagano
1	hodler claimed there were also irregularities in the campaigns organized by atlanta for the summer games sydney for the summer olympics in and salt lake city for the winter games	before salt lake city winter olympic games took place in nagano
1	hodler claimed there were also irregularities in the campaigns organized by atlanta for the summer games sydney for the summer olympics in and salt lake city for the winter games	before salt lake city winter olympic games took place in nagano
1	hodler claimed there were also irregularities in the campaigns organized by atlanta for the summer games sydney for the summer olympics in and salt lake city for the winter games	before salt lake city winter olympic games took place in nagano
1	hodler claimed there were also irregularities in the campaigns organized by atlanta for the summer games sydney for the summer olympics in and salt lake city for the winter games	before salt lake city winter olympic games took place in nagano
1	hodler claimed there were also irregularities in the campaigns organized by atlanta for the summer games sydney for the summer olympics in and salt lake city for the winter games	before salt lake city winter olympic games took place in nagano
1	hodler claimed there were also irregularities in the campaigns organized by atlanta for the summer games sydney for the summer olympics in and salt lake city for the winter games	before salt lake city winter olympic games took place in nagano
1	hodler claimed there were also irregularities in the campaigns organized by atlanta for the summer games sydney for the summer olympics in and salt lake city for the winter games	before salt lake city winter olympic games took place in nagano
1	hodler claimed there were also irregularities in the campaigns organized by atlanta for the summer games sydney for the summer olympics in and salt lake city for the winter games	before salt lake city winter olympic games took place in nagano
1	hodler claimed there were also irregularities in the campaigns organized by atlanta for the summer games sydney for the summer olympics in and salt lake city for the winter games	before salt lake city winter olympic games took place in nagano
1	hodler claimed there were also irregularities in the campaigns organized by atlanta for the summer games sydney for the summer olympics in and salt lake city for the winter games	before salt lake city winter olympic games took place in nagano
1	hodler claimed there were also irregularities in the campaigns organized by atlanta for the summer games sydney for the summer olympics in and salt lake city for the winter games	before salt lake city winter olympic games took place in nagano
1	hodler claimed there were also irregularities in the campaigns organized by atlanta for the summer games sydney for the summer olympics in and salt lake city for the winter games	before salt lake city winter olympic games took place in nagano
1	hodler claimed there were also irregularities in the campaigns organized by atlanta for the summer games sydney for the summer olympics in and salt lake city for the winter games	before salt lake city winter olympic games took place in nagano
1	hodler claimed there were also irregularities in the campaigns organized by atlanta for the summer games sydney for the summer olympics in and salt lake city for the winter games	before salt lake city winter olympic games took place in nagano
0	A compound in breast milk has been found to destroy many skin warts, raising hopes it also might prove effective against cervical cancer and other lethal diseases caused by the same virus.	Breast milk may help fight cervical cancer.
0	a compound in breast milk river has been found to destroy many skin warts elicit trust it also might prove effective against cervical cancer and other lethal diseases caused by the same virus	boob milk may help fight cervical cancer
0	a colonial in breast milk has been found to destroy many skin verruca raising hopes it also might turn up effective against cervical cancer and other lethal diseases caused by the same virus	breast milk may serve fight cervical cancer
0	a compound in boob milk has been found to destroy many skin warts raising leslie townes hope it also might prove effective against cervical cancer and other deadly diseases caused by the same virus	breast milk river may help fight cervical cancer
0	a compound in breast milk river has been found to demolish many skin warts put up hopes it also might prove effective against cervical cancer and other lethal diseases caused by the same virus	breast milk may help crusade cervical cancer
0	a compound in bosom milk has been found to destruct many skin warts raising hopes it also might prove effective against cervical cancer and other lethal diseases get by the same virus	breast milk may help fight cervical cancer the crab
0	a compound in breast milk has been found to destroy many skin warts raising hopes it also mightiness evidence effective against cervical cancer and other lethal disease caused by the same virus	breast milk crataegus laevigata help fight cervical cancer
0	a compound in breast milk has been receive to destroy many bark warts raising hopes it also might prove effective against cervical cancer and other lethal diseases caused by the same computer virus	breast milk river may help fight cervical cancer
0	a intensify in breast milk has been found to destroy many skin warts raise hopes it too might prove effective against cervical cancer and other lethal diseases caused by the same virus	breast milk may help fight cervical malignant neoplastic disease
0	a compound in breast milk has been found to destroy many skin warts raising hopes it as well might examine good against cervical cancer and other lethal diseases caused by the same virus	breast milk may help conflict cervical cancer
0	a compound in breast milk has been found to destroy many skin warts raising hopes it also might prove effective against cervical cancer and other lethal diseases caused by the same virus	breast milk may help fight cervical cancer
0	a compound in breast milk has been found to destroy many skin warts raising hopes it also might prove effective against cervical cancer and other lethal diseases caused by the same virus	breast milk may help fight cervical cancer
0	a compound in breast milk has been found to destroy many skin warts raising hopes it also might prove effective against cervical cancer and other lethal diseases caused by the same virus	breast milk may help fight cervical cancer
0	a compound in breast milk has been found to destroy many skin warts raising hopes it also might prove effective against cervical cancer and other lethal diseases caused by the same virus	breast milk may help fight cervical cancer
0	a compound in breast milk has been found to destroy many skin warts raising hopes it also might prove effective against cervical cancer and other lethal diseases caused by the same virus	breast milk may help fight cervical cancer
0	a compound in breast milk has been found to destroy many skin warts raising hopes it also might prove effective against cervical cancer and other lethal diseases caused by the same virus	breast milk may help fight cervical cancer
0	a compound in breast milk has been found to destroy many skin warts raising hopes it also might prove effective against cervical cancer and other lethal diseases caused by the same virus	breast milk may help fight cervical cancer
0	a compound in breast milk has been found to destroy many skin warts raising hopes it also might prove effective against cervical cancer and other lethal diseases caused by the same virus	breast milk may help fight cervical cancer
0	a compound in breast milk has been found to destroy many skin warts raising hopes it also might prove effective against cervical cancer and other lethal diseases caused by the same virus	breast milk may help fight cervical cancer
0	a compound in breast milk has been found to destroy many skin warts raising hopes it also might prove effective against cervical cancer and other lethal diseases caused by the same virus	breast milk may help fight cervical cancer
0	a compound in breast milk has been found to destroy many skin warts raising hopes it also might prove effective against cervical cancer and other lethal diseases caused by the same virus	breast milk may help fight cervical cancer
0	a compound in breast milk has been found to destroy many skin warts raising hopes it also might prove effective against cervical cancer and other lethal diseases caused by the same virus	breast milk may help fight cervical cancer
0	a compound in breast milk has been found to destroy many skin warts raising hopes it also might prove effective against cervical cancer and other lethal diseases caused by the same virus	breast milk may help fight cervical cancer
0	a compound in breast milk has been found to destroy many skin warts raising hopes it also might prove effective against cervical cancer and other lethal diseases caused by the same virus	breast milk may help fight cervical cancer
0	a compound in breast milk has been found to destroy many skin warts raising hopes it also might prove effective against cervical cancer and other lethal diseases caused by the same virus	breast milk may help fight cervical cancer
0	a compound in breast milk has been found to destroy many skin warts raising hopes it also might prove effective against cervical cancer and other lethal diseases caused by the same virus	breast milk may help fight cervical cancer
0	a compound in breast milk has been found to destroy many skin warts raising hopes it also might prove effective against cervical cancer and other lethal diseases caused by the same virus	breast milk may help fight cervical cancer
0	a compound in breast milk has been found to destroy many skin warts raising hopes it also might prove effective against cervical cancer and other lethal diseases caused by the same virus	breast milk may help fight cervical cancer
0	a compound in breast milk has been found to destroy many skin warts raising hopes it also might prove effective against cervical cancer and other lethal diseases caused by the same virus	breast milk may help fight cervical cancer
0	a compound in breast milk has been found to destroy many skin warts raising hopes it also might prove effective against cervical cancer and other lethal diseases caused by the same virus	breast milk may help fight cervical cancer
0	a compound in breast milk has been found to destroy many skin warts raising hopes it also might prove effective against cervical cancer and other lethal diseases caused by the same virus	breast milk may help fight cervical cancer
0	a compound in breast milk has been found to destroy many skin warts raising hopes it also might prove effective against cervical cancer and other lethal diseases caused by the same virus	breast milk may help fight cervical cancer
0	a compound in breast milk has been found to destroy many skin warts raising hopes it also might prove effective against cervical cancer and other lethal diseases caused by the same virus	breast milk may help fight cervical cancer
1	The plan was released by Mr Dean on behalf of the Secretary of Health and Human Services, Tommy Thompson, still recovering from a recent accident, at a Secretarial Summit on Health Information Technology that was attended by many of the nation's leaders in electronic health records.	Mr Dean is the Secretary of Health and Human Services.
1	the architectural plan was released by mr dean on behalf of the secretary of health and human services tommy benjamin thompson calm recovering from a recent accident at a secretarial summit on health information technology that was advert by many of the nations leaders in electronic health records	mr dean is the secretary of health and human servicing
1	the plan was released by mister dean on behalf of the escritoire of health and human services tommy thompson still recovering from a holocene epoch accident at a secretarial summit on health selective information technology that was attended by many of the nations leaders in electronic health records	mr dean is the secretary of health and man services
1	the plan was released by mr dean on behalf of the escritoire of health and human services tommy thompson placid recovering from a holocene epoch accident at a secretarial summit on health information technology that was attended by many of the nations leaders in electronic health record	mr dean is the secretary of health and human being services
1	the plan was released by mr dean on behalf of the secretary of health and human services tommy homer thompson still recovering from a recent fortuity at a secretarial summit on health information engineering that was take care by many of the nations leaders in electronic health records	mr dean is the secretary of health and homo services
1	the plan was released by mr dean on behalf of the secretary of health and human services tommy homer thompson still recovering from a late stroke at a secretarial summit on health information technology that was attended by many of the nations leaders in electronic health criminal record	mr dean is the secretary of wellness and human services
1	the plan was released by mr dean on behalf of the secretary of health and human being serve tommy thompson still recovering from a recent accident at a secretarial summit on health selective information technology that was attended by many of the nations leaders in electronic health record	mr dean is the secretary of health and man services
1	the plan was released by mr dean on behalf of the secretary of health and homo services tommy homer thompson still recovering from a recent accident at a secretarial summit on health info technology that was see by many of the nations leaders in electronic health records	mr dean is the secretary of health and man services
1	the plan was released by mr dean on behalf of the secretary of health and man help tommy thompson still recovering from a recent accident at a secretarial summit on health information technology that was attended by many of the body politic leadership in electronic health records	mr dean is the secretary of health and homo services
1	the plan was released by mister doyen on behalf of the secretary of wellness and human inspection and repair tommy thompson still recovering from a recent accident at a secretarial summit on wellness information technology that was attended by many of the nations leaders in electronic wellness records	mr dean is the secretaire of health and human services
1	the plan was released by mr dean on behalf of the secretary of health and human services tommy thompson still recovering from a recent accident at a secretarial summit on health information technology that was attended by many of the nations leaders in electronic health records	mr dean is the secretary of health and human services
1	the plan was released by mr dean on behalf of the secretary of health and human services tommy thompson still recovering from a recent accident at a secretarial summit on health information technology that was attended by many of the nations leaders in electronic health records	mr dean is the secretary of health and human services
1	the plan was released by mr dean on behalf of the secretary of health and human services tommy thompson still recovering from a recent accident at a secretarial summit on health information technology that was attended by many of the nations leaders in electronic health records	mr dean is the secretary of health and human services
1	the plan was released by mr dean on behalf of the secretary of health and human services tommy thompson still recovering from a recent accident at a secretarial summit on health information technology that was attended by many of the nations leaders in electronic health records	mr dean is the secretary of health and human services
1	the plan was released by mr dean on behalf of the secretary of health and human services tommy thompson still recovering from a recent accident at a secretarial summit on health information technology that was attended by many of the nations leaders in electronic health records	mr dean is the secretary of health and human services
1	the plan was released by mr dean on behalf of the secretary of health and human services tommy thompson still recovering from a recent accident at a secretarial summit on health information technology that was attended by many of the nations leaders in electronic health records	mr dean is the secretary of health and human services
1	the plan was released by mr dean on behalf of the secretary of health and human services tommy thompson still recovering from a recent accident at a secretarial summit on health information technology that was attended by many of the nations leaders in electronic health records	mr dean is the secretary of health and human services
1	the plan was released by mr dean on behalf of the secretary of health and human services tommy thompson still recovering from a recent accident at a secretarial summit on health information technology that was attended by many of the nations leaders in electronic health records	mr dean is the secretary of health and human services
1	the plan was released by mr dean on behalf of the secretary of health and human services tommy thompson still recovering from a recent accident at a secretarial summit on health information technology that was attended by many of the nations leaders in electronic health records	mr dean is the secretary of health and human services
1	the plan was released by mr dean on behalf of the secretary of health and human services tommy thompson still recovering from a recent accident at a secretarial summit on health information technology that was attended by many of the nations leaders in electronic health records	mr dean is the secretary of health and human services
1	the plan was released by mr dean on behalf of the secretary of health and human services tommy thompson still recovering from a recent accident at a secretarial summit on health information technology that was attended by many of the nations leaders in electronic health records	mr dean is the secretary of health and human services
1	the plan was released by mr dean on behalf of the secretary of health and human services tommy thompson still recovering from a recent accident at a secretarial summit on health information technology that was attended by many of the nations leaders in electronic health records	mr dean is the secretary of health and human services
1	the plan was released by mr dean on behalf of the secretary of health and human services tommy thompson still recovering from a recent accident at a secretarial summit on health information technology that was attended by many of the nations leaders in electronic health records	mr dean is the secretary of health and human services
1	the plan was released by mr dean on behalf of the secretary of health and human services tommy thompson still recovering from a recent accident at a secretarial summit on health information technology that was attended by many of the nations leaders in electronic health records	mr dean is the secretary of health and human services
1	the plan was released by mr dean on behalf of the secretary of health and human services tommy thompson still recovering from a recent accident at a secretarial summit on health information technology that was attended by many of the nations leaders in electronic health records	mr dean is the secretary of health and human services
1	the plan was released by mr dean on behalf of the secretary of health and human services tommy thompson still recovering from a recent accident at a secretarial summit on health information technology that was attended by many of the nations leaders in electronic health records	mr dean is the secretary of health and human services
1	the plan was released by mr dean on behalf of the secretary of health and human services tommy thompson still recovering from a recent accident at a secretarial summit on health information technology that was attended by many of the nations leaders in electronic health records	mr dean is the secretary of health and human services
1	the plan was released by mr dean on behalf of the secretary of health and human services tommy thompson still recovering from a recent accident at a secretarial summit on health information technology that was attended by many of the nations leaders in electronic health records	mr dean is the secretary of health and human services
1	the plan was released by mr dean on behalf of the secretary of health and human services tommy thompson still recovering from a recent accident at a secretarial summit on health information technology that was attended by many of the nations leaders in electronic health records	mr dean is the secretary of health and human services
1	the plan was released by mr dean on behalf of the secretary of health and human services tommy thompson still recovering from a recent accident at a secretarial summit on health information technology that was attended by many of the nations leaders in electronic health records	mr dean is the secretary of health and human services
1	the plan was released by mr dean on behalf of the secretary of health and human services tommy thompson still recovering from a recent accident at a secretarial summit on health information technology that was attended by many of the nations leaders in electronic health records	mr dean is the secretary of health and human services
1	the plan was released by mr dean on behalf of the secretary of health and human services tommy thompson still recovering from a recent accident at a secretarial summit on health information technology that was attended by many of the nations leaders in electronic health records	mr dean is the secretary of health and human services
1	the plan was released by mr dean on behalf of the secretary of health and human services tommy thompson still recovering from a recent accident at a secretarial summit on health information technology that was attended by many of the nations leaders in electronic health records	mr dean is the secretary of health and human services
0	Alice Cooper, a founder of the shock rock genre, and infamous for his gory stage shows, is setting up a Christian center for at-risk youths in Phoenix. Cooper, who has been a born again Christian for over 20 years, has already raised US$2 million for the center via his charity, the Solid Rock Foundation, founded by Cooper in 1995. "The Rock", as the center will be called, is expected to cost $7.3…	Alice Cooper is a Christian.
[truncated: 7,754 more rows]
