# Supplementary material for: STTA: enhanced text classification via selective test-time augmentation
Source: PeerJ Comput Sci. 2023 Dec 19;9:e1757. doi: 10.7717/peerj-cs.1757 (PMC10773867; doi:10.7717/peerj-cs.1757)
Supplement: Supplemental Information 7 — The RTE dataset is a commonly used natural language inference task dataset used to evaluate the performance of a model in inference tasks (judging whether it is correct based on given premises and assumptions). [file peerj-cs-09-1757-s007.zip › tta_swap_1_1+32_test.csv]

DA_method	label	text1
original	1.0	Dana Reeve, the widow of the actor Christopher Reeve, has died of lung cancer at age 44, according to the Christopher Reeve Foundation.
swap	1.0	Dana Reeve, the widow of the actor Christopher Reeve, has died of lung cancer at age, 44 according to the Christopher Reeve Foundation.
swap	1.0	Dana Reeve, the widow of the actor Christopher Reeve, has died of lung cancer at 44 age, according to the Christopher Reeve Foundation.
swap	1.0	Dana Reeve, the widow of the actor Christopher Reeve, has died of lung at cancer age 44, according to the Christopher Reeve Foundation.
swap	1.0	Reeve dana, the widow of the actor Christopher Reeve, has died of lung cancer at age 44, according to the Christopher Reeve Foundation.
swap	1.0	Dana Reeve, the widow of the actor Christopher Reeve, has died of lung cancer at age 44, to according the Christopher Reeve Foundation.
swap	1.0	Dana Reeve, the widow of the actor Christopher Reeve, has died of lung at cancer age 44, according to the Christopher Reeve Foundation.
swap	1.0	Dana Reeve, the widow of the Christopher actor Reeve, has died of lung cancer at age 44, according to the Christopher Reeve Foundation.
swap	1.0	Dana Reeve, the widow of the actor Christopher Reeve, has died of lung cancer at age 44 according, to the Christopher Reeve Foundation.
swap	1.0	Dana Reeve, widow the of the actor Christopher Reeve, has died of lung cancer at age 44, according to the Christopher Reeve Foundation.
swap	1.0	Reeve dana, the widow of the actor Christopher Reeve, has died of lung cancer at age 44, according to the Christopher Reeve Foundation.
swap	1.0	Dana Reeve the, widow of the actor Christopher Reeve, has died of lung cancer at age 44, according to the Christopher Reeve Foundation.
swap	1.0	Dana Reeve, the widow of the actor Christopher Reeve, has died of lung at cancer age 44, according to the Christopher Reeve Foundation.
swap	1.0	Dana Reeve, the widow of the actor Reeve Christopher, has died of lung cancer at age 44, according to the Christopher Reeve Foundation.
swap	1.0	Dana Reeve, the widow of the actor Reeve Christopher, has died of lung cancer at age 44, according to the Christopher Reeve Foundation.
swap	1.0	Dana Reeve, the widow of the actor Christopher Reeve, has died of lung cancer at age 44, according the to Christopher Reeve Foundation.
swap	1.0	Dana Reeve, the widow of the actor Christopher Reeve, has died lung of cancer at age 44, according to the Christopher Reeve Foundation.
swap	1.0	Dana Reeve the, widow of the actor Christopher Reeve, has died of lung cancer at age 44, according to the Christopher Reeve Foundation.
swap	1.0	Dana Reeve, the widow of actor the Christopher Reeve, has died of lung cancer at age 44, according to the Christopher Reeve Foundation.
swap	1.0	Dana Reeve, the widow of the actor Christopher Reeve, has died of lung cancer at 44 age, according to the Christopher Reeve Foundation.
swap	1.0	Dana Reeve, the widow of the actor Christopher Reeve, has died of lung cancer at age 44, according to the Christopher Foundation Reeve.
swap	1.0	Dana Reeve, the widow of the actor Christopher Reeve, has died of lung cancer at age 44, according to the Reeve Christopher Foundation.
swap	1.0	Dana Reeve, the widow of the actor Christopher Reeve, has died of lung cancer age at 44, according to the Christopher Reeve Foundation.
swap	1.0	Dana Reeve, the widow of the actor Christopher Reeve, has died of lung cancer at 44 age, according to the Christopher Reeve Foundation.
swap	1.0	Dana Reeve, widow the of the actor Christopher Reeve, has died of lung cancer at age 44, according to the Christopher Reeve Foundation.
swap	1.0	Dana Reeve, the widow of the actor Christopher Reeve, died has of lung cancer at age 44, according to the Christopher Reeve Foundation.
swap	1.0	Dana Reeve, the widow of the actor Christopher Reeve, has of died lung cancer at age 44, according to the Christopher Reeve Foundation.
swap	1.0	Dana Reeve, the widow of the Christopher actor Reeve, has died of lung cancer at age 44, according to the Christopher Reeve Foundation.
swap	1.0	Dana Reeve, the of widow the actor Christopher Reeve, has died of lung cancer at age 44, according to the Christopher Reeve Foundation.
swap	1.0	Dana Reeve, the widow of the actor Christopher Reeve, has died of lung cancer at 44 age, according to the Christopher Reeve Foundation.
swap	1.0	Dana Reeve, the widow of the actor Christopher Reeve, has died of lung cancer at age 44, according to Christopher the Reeve Foundation.
swap	1.0	Reeve dana, the widow of the actor Christopher Reeve, has died of lung cancer at age 44, according to the Christopher Reeve Foundation.
swap	1.0	Dana Reeve, the widow of the Christopher actor Reeve, has died of lung cancer at age 44, according to the Christopher Reeve Foundation.
original	0.0	Yet, we now are discovering that antibiotics are losing their effectiveness against illness. Disease-causing bacteria are mutating faster than we can come up with new antibiotics to fight the new variations.
swap	0.0	Yet, we now are discovering that antibiotics are losing their effectiveness against illness. Disease - causing bacteria are mutating faster than can we come up with new antibiotics to fight the new variations.
swap	0.0	Yet, we now are discovering that antibiotics are losing their effectiveness against illness. Disease - causing are bacteria mutating faster than we can come up with new antibiotics to fight the new variations.
swap	0.0	Yet, we now are discovering antibiotics that are losing their effectiveness against illness. Disease - causing bacteria are mutating faster than we can come up with new antibiotics to fight the new variations.
swap	0.0	Yet, we now are discovering that antibiotics are losing their effectiveness against illness. Disease - bacteria causing are mutating faster than we can come up with new antibiotics to fight the new variations.
swap	0.0	Yet we, now are discovering that antibiotics are losing their effectiveness against illness. Disease - causing bacteria are mutating faster than we can come up with new antibiotics to fight the new variations.
swap	0.0	Yet, we now are discovering that antibiotics are losing their effectiveness against illness. Disease - causing bacteria are mutating faster than we can come up new with antibiotics to fight the new variations.
swap	0.0	Yet, we now are discovering that antibiotics are losing their effectiveness against illness. Disease - causing bacteria mutating are faster than we can come up with new antibiotics to fight the new variations.
swap	0.0	Yet, we now discovering are that antibiotics are losing their effectiveness against illness. Disease - causing bacteria are mutating faster than we can come up with new antibiotics to fight the new variations.
swap	0.0	, yet we now are discovering that antibiotics are losing their effectiveness against illness. Disease - causing bacteria are mutating faster than we can come up with new antibiotics to fight the new variations.
swap	0.0	Yet, we now are discovering that antibiotics are losing their effectiveness against illness. Disease - causing bacteria are mutating than faster we can come up with new antibiotics to fight the new variations.
swap	0.0	Yet, we now are discovering that antibiotics are losing their effectiveness against illness. Disease - causing bacteria are mutating faster than we can come up with new antibiotics to fight the new. variations
swap	0.0	Yet, we now are discovering that antibiotics are their losing effectiveness against illness. Disease - causing bacteria are mutating faster than we can come up with new antibiotics to fight the new variations.
swap	0.0	Yet, we now are discovering that antibiotics are losing their effectiveness against illness. Disease - causing bacteria are mutating faster we than can come up with new antibiotics to fight the new variations.
swap	0.0	Yet, we now are discovering that antibiotics are losing their against effectiveness illness. Disease - causing bacteria are mutating faster than we can come up with new antibiotics to fight the new variations.
swap	0.0	Yet, we now are discovering that antibiotics are their losing effectiveness against illness. Disease - causing bacteria are mutating faster than we can come up with new antibiotics to fight the new variations.
swap	0.0	Yet, we now are discovering that antibiotics are losing their effectiveness against illness. Disease - causing bacteria are mutating faster than can we come up with new antibiotics to fight the new variations.
swap	0.0	Yet, we now are discovering that are antibiotics losing their effectiveness against illness. Disease - causing bacteria are mutating faster than we can come up with new antibiotics to fight the new variations.
swap	0.0	Yet, we now are discovering that antibiotics losing are their effectiveness against illness. Disease - causing bacteria are mutating faster than we can come up with new antibiotics to fight the new variations.
swap	0.0	Yet, we now are discovering that antibiotics are their losing effectiveness against illness. Disease - causing bacteria are mutating faster than we can come up with new antibiotics to fight the new variations.
swap	0.0	Yet, we now are discovering that antibiotics are losing their effectiveness against illness. Disease - causing bacteria are mutating faster we than can come up with new antibiotics to fight the new variations.
swap	0.0	Yet, we now are discovering that antibiotics are losing their effectiveness illness against. Disease - causing bacteria are mutating faster than we can come up with new antibiotics to fight the new variations.
swap	0.0	Yet, we now are discovering that antibiotics are losing their effectiveness against illness. Disease - causing bacteria are mutating faster than we can come up with new to antibiotics fight the new variations.
swap	0.0	Yet, we are now discovering that antibiotics are losing their effectiveness against illness. Disease - causing bacteria are mutating faster than we can come up with new antibiotics to fight the new variations.
swap	0.0	Yet, we now are discovering that antibiotics are losing their effectiveness against illness. Disease - causing are bacteria mutating faster than we can come up with new antibiotics to fight the new variations.
swap	0.0	Yet, we now are discovering that antibiotics are losing their effectiveness against illness. Disease - causing bacteria are mutating faster than we can come up with new antibiotics to the fight new variations.
swap	0.0	Yet, we now are discovering that antibiotics are losing their effectiveness against illness. Disease - causing bacteria mutating are faster than we can come up with new antibiotics to fight the new variations.
swap	0.0	Yet, we now are discovering that antibiotics are losing their effectiveness against illness. Disease - causing bacteria are mutating faster than we can come up with new antibiotics to the fight new variations.
swap	0.0	Yet, we now are discovering that antibiotics are losing their effectiveness against illness. Disease - causing bacteria are mutating faster than we can come up with antibiotics new to fight the new variations.
swap	0.0	Yet, we now are discovering that antibiotics are losing their against effectiveness illness. Disease - causing bacteria are mutating faster than we can come up with new antibiotics to fight the new variations.
swap	0.0	Yet, we now are discovering that antibiotics are losing their effectiveness against illness. Disease - causing bacteria are mutating faster than we can come up with new antibiotics to fight the variations new.
swap	0.0	Yet, we now are discovering that antibiotics are losing their effectiveness against illness. Disease - causing bacteria are mutating faster than we can come up with antibiotics new to fight the new variations.
swap	0.0	Yet, we now discovering are that antibiotics are losing their effectiveness against illness. Disease - causing bacteria are mutating faster than we can come up with new antibiotics to fight the new variations.
original	1.0	Cairo is now home to some 15 million people - a burgeoning population that produces approximately 10,000 tonnes of rubbish per day, putting an enormous strain on public services. In the past 10 years, the government has tried hard to encourage private investment in the refuse sector, but some estimate 4,000 tonnes of waste is left behind every day, festering in the heat as it waits for someone to…
swap	1.0	Cairo is now home to some 15 million people - a burgeoning population that produces approximately 10, 000 tonnes of rubbish per day, putting an enormous strain on public services. In the past 10 years, the government has tried hard to encourage private investment in the refuse sector, but some estimate 4, 000 tonnes of waste is left behind every day, festering in the heat as it waits for someone …
swap	1.0	Cairo is now home to some 15 million people - a burgeoning population that produces approximately 10, 000 tonnes of rubbish per day, putting an enormous strain on public services. In the past 10 years, the government has tried hard to encourage private investment in the refuse sector, but some estimate 4, 000 tonnes of waste is left behind every day, festering in the heat as it waits for someone …
swap	1.0	Cairo is now home to some 15 million people - a burgeoning population that produces approximately 10, 000 tonnes of rubbish per day, putting an enormous strain on public services. In the past 10 years, the government has tried hard to encourage private investment in refuse the sector, but some estimate 4, 000 tonnes of waste is left behind every day, festering in the heat as it waits for someone …
swap	1.0	Cairo is home now to some 15 million people - a burgeoning population that produces approximately 10, 000 tonnes of rubbish per day, putting an enormous strain on public services. In the past 10 years, the government has tried hard to encourage private investment in the refuse sector, but some estimate 4, 000 tonnes of waste is left behind every day, festering in the heat as it waits for someone …
swap	1.0	Cairo is now home to some 15 million people - a burgeoning population that produces approximately 10, 000 tonnes of rubbish per day, putting an enormous strain on public services. In the past 10 years, the government has tried hard to encourage private investment in the refuse sector, but some estimate 4, 000 tonnes of waste is left behind every day, festering in the heat as it waits someone for …
swap	1.0	Cairo is now home to some 15 million people - a burgeoning population that produces approximately 10, 000 tonnes of rubbish per day, putting an enormous strain on public services. In the past 10 years, the government has tried hard to encourage private investment in the refuse sector, but some estimate 4, 000 tonnes of waste is left behind every day, festering in the heat as it waits for someone …
swap	1.0	Cairo is now home to some 15 million people - a burgeoning population that produces approximately 10, 000 tonnes of rubbish per day, putting an enormous strain on public services. In the past 10 years, the government has tried hard to encourage private investment in the refuse sector, but some estimate 4, 000 tonnes of waste is left behind every day, festering in the heat as it waits for someone …
swap	1.0	Cairo is now home to some 15 million people - a burgeoning population that produces approximately 10, 000 tonnes of rubbish per day, putting an enormous strain on public services. In the past 10 years, the government has tried hard to encourage private investment in the refuse sector, but some estimate 4, 000 tonnes of waste is left behind every day, festering in the heat as it waits for someone …
swap	1.0	Cairo is now home to some 15 million people - a burgeoning population that produces approximately 10, 000 tonnes of rubbish per day, putting an enormous strain on public services. In the past 10 years, the government has tried hard to encourage private investment in the refuse sector, but some estimate 4, 000 tonnes of waste is left behind every day, festering in the heat as it waits for someone …
swap	1.0	Cairo is now home to some 15 million people - a burgeoning population that produces approximately 10, 000 tonnes of rubbish per day, putting an enormous strain on public services. In the past 10 years, the government has tried hard to encourage private investment in the refuse sector, but some estimate 4, 000 tonnes of waste is left behind every day, festering in the heat as it waits for to someo…
swap	1.0	Cairo is now home to some 15 million people - a burgeoning population that produces approximately 10, 000 tonnes of rubbish per day, putting an enormous strain on public services. In the past 10 years, the government has tried hard to encourage private investment in the refuse sector, but some estimate 4, 000 tonnes of waste is left behind every day, festering in the heat as it waits for someone …
swap	1.0	Cairo is now home to some 15 million people - a burgeoning population that produces approximately 10, 000 tonnes of rubbish per day, putting an enormous strain on public services. In the past 10 years, the government has tried hard to encourage private investment in the refuse sector, but some estimate 4, 000 tonnes of waste is left behind every day, festering in the heat as it waits for someone …
swap	1.0	Cairo is now home to some 15 million people - a burgeoning population that produces approximately 10, 000 tonnes of rubbish per day, putting an enormous strain on public services. In the past 10 years, the government has tried hard to encourage private investment in the refuse sector, but some estimate 4, 000 tonnes of waste is left behind every day, festering in the heat as it waits for someone …
swap	1.0	Cairo is now home to some 15 million people - a burgeoning population that produces approximately 10, 000 tonnes of rubbish per day, putting an enormous strain on public services. In the past 10 years, the government has tried hard to encourage investment private in the refuse sector, but some estimate 4, 000 tonnes of waste is left behind every day, festering in the heat as it waits for someone …
swap	1.0	Cairo is now home to some 15 million people - a burgeoning population that produces approximately 10, 000 tonnes of rubbish per day, putting enormous an strain on public services. In the past 10 years, the government has tried hard to encourage private investment in the refuse sector, but some estimate 4, 000 tonnes of waste is left behind every day, festering in the heat as it waits for someone …
swap	1.0	Cairo is now home to some 15 million people - a burgeoning population that produces approximately 10, 000 tonnes of rubbish per day, putting an enormous strain on public services. In the past 10 years, the government has tried hard to encourage private investment in the refuse sector, but some estimate 4, 000 tonnes of waste is left behind every day, festering in the heat as it waits for someone …
swap	1.0	Cairo is now home to some 15 million people - a burgeoning population that produces approximately 10, 000 tonnes of rubbish per day, putting an enormous strain on public services. In the past 10 years, the government has tried hard to encourage private investment in the refuse sector, but some estimate 4, 000 of tonnes waste is left behind every day, festering in the heat as it waits for someone …
swap	1.0	Cairo is now home to some 15 million people - a burgeoning population that produces approximately 10, 000 tonnes of rubbish per day, putting an enormous strain on public services. In the past 10 years, the government has tried hard to encourage private investment in the refuse sector, but some estimate 4, 000 tonnes of waste is left behind every day, in festering the heat as it waits for someone …
swap	1.0	Cairo is now home to some 15 million people - a burgeoning population that produces approximately 10, 000 tonnes of rubbish per day, putting an enormous strain on public services. In the past 10 years, the government has tried hard to encourage private investment in the refuse sector, but some estimate 4, 000 tonnes of waste is left behind every day, festering in the heat as it waits someone for …
swap	1.0	Cairo is now home to some 15 million people - a burgeoning population that produces approximately 10, 000 tonnes of per rubbish day, putting an enormous strain on public services. In the past 10 years, the government has tried hard to encourage private investment in the refuse sector, but some estimate 4, 000 tonnes of waste is left behind every day, festering in the heat as it waits for someone …
swap	1.0	Cairo is now home to some 15 million people - a burgeoning population that produces approximately 10, 000 tonnes of rubbish per day, putting an enormous strain on public services. In the past 10 years, the government has tried hard to encourage private investment in the refuse sector, but some estimate 4, 000 tonnes of waste is left behind every day, festering in the heat as it waits for someone …
swap	1.0	Cairo is now home to some 15 million people - a burgeoning population that produces approximately 10, 000 tonnes of rubbish per day, putting an enormous strain on public services. In the past 10 years, the government has tried hard to encourage private investment the in refuse sector, but some estimate 4, 000 tonnes of waste is left behind every day, festering in the heat as it waits for someone …
swap	1.0	Cairo is now home to some 15 million people - a burgeoning population that produces approximately 10, 000 tonnes of rubbish per day, putting an enormous strain on public services. In the past 10 years, the government has tried hard to encourage private investment in the refuse sector, but some estimate 4, 000 tonnes of waste is left behind every day, festering in the heat as it waits for someone …
swap	1.0	Cairo is now home to some 15 million people - a burgeoning population that produces approximately 10, 000 tonnes of rubbish per day, putting an enormous strain on public services. In the past 10 years, the government has tried hard to encourage private investment in the refuse sector, but some estimate 4, 000 tonnes of waste is left behind every, day festering in the heat as it waits for someone …
swap	1.0	Cairo is now home to some 15 million people - a burgeoning population that produces approximately 10, 000 tonnes of rubbish per day, putting an enormous strain on public services. In the past 10 years, the government has tried hard to encourage private investment in the refuse sector, but some estimate 4, 000 tonnes of waste is left behind every day, festering in the heat as it waits for someone …
swap	1.0	Cairo is now home to some 15 million people - a burgeoning population that produces approximately 10, 000 tonnes of rubbish per day, putting an enormous strain on public services. In the past 10 years, the government has tried hard to encourage private investment in the refuse sector, but some estimate 4, 000 tonnes of waste is left behind every day, festering in the heat as it waits for someone …
swap	1.0	Cairo is now home to some 15 million people - a burgeoning population that produces approximately 10, 000 tonnes of rubbish per day, putting an enormous strain on public services. In the past 10 years, the government has tried hard to encourage private investment in the refuse sector, but some estimate 4, 000 tonnes of waste is left behind every day, festering in the heat as it waits for someone …
swap	1.0	Cairo is now home to some 15 million people - a burgeoning population that produces approximately 10, 000 tonnes of rubbish per day, putting an enormous strain on public services. In the past 10 years, the government has tried hard to encourage private investment in the refuse sector, but some estimate 4, 000 tonnes of waste is left behind every day, festering in the heat as waits it for someone …
swap	1.0	Cairo is now home to some 15 people million - a burgeoning population that produces approximately 10, 000 tonnes of rubbish per day, putting an enormous strain on public services. In the past 10 years, the government has tried hard to encourage private investment in the refuse sector, but some estimate 4, 000 tonnes of waste is left behind every day, festering in the heat as it waits for someone …
swap	1.0	Cairo is now home to some 15 million people - a burgeoning population that produces approximately 10, 000 tonnes of rubbish per day, putting an enormous strain on public services. In the past 10 years, the government has tried hard to encourage private investment in the refuse sector, but some estimate 4, 000 tonnes of waste is left behind every day, festering in the heat as it waits for someone …
swap	1.0	Cairo is now home to some 15 million people - a burgeoning population that produces approximately 10, 000 tonnes of rubbish per day, putting an enormous strain on public services. In the past 10 years, the government has tried hard to encourage private investment in the refuse sector, but some estimate 4, 000 tonnes of waste is left behind every day, festering in the as heat it waits for someone …
swap	1.0	Cairo is now home to some 15 million people - a burgeoning population that produces approximately 10, 000 tonnes of rubbish per day, putting an enormous strain on public services. In the past 10 years, the government has tried hard to encourage private investment in the refuse sector, some but estimate 4, 000 tonnes of waste is left behind every day, festering in the heat as it waits for someone …
original	1.0	The Amish community in Pennsylvania, which numbers about 55,000, lives an agrarian lifestyle, shunning technological advances like electricity and automobiles. And many say their insular lifestyle gives them a sense that they are protected from the violence of American society. But as residents gathered near the school, some wearing traditional garb and arriving in horse-drawn buggies, they said …
swap	1.0	Amish the community in Pennsylvania, which numbers about 55, 000, lives an agrarian lifestyle, shunning technological advances like electricity and automobiles. And many say their insular lifestyle gives them a sense that they are protected from the violence of American society. But as residents gathered near the school, some wearing traditional garb and arriving in horse - drawn buggies, they sa…
swap	1.0	The Amish community in Pennsylvania, which numbers about 55, 000, lives an agrarian lifestyle, shunning technological advances like electricity automobiles and. And many say their insular lifestyle gives them a sense that they are protected from the violence of American society. But as residents gathered near the school, some wearing traditional garb and arriving in horse - drawn buggies, they sa…
swap	1.0	The Amish community in Pennsylvania, which numbers about 55, 000, lives an agrarian lifestyle, shunning technological advances like electricity and automobiles. And many say their insular lifestyle gives them a sense that they are protected from the violence of American society. But as residents gathered near the school, some wearing traditional garb and arriving in horse - drawn buggies, they sa…
swap	1.0	The Amish community in Pennsylvania, which numbers about 55, 000, lives an agrarian lifestyle, shunning technological advances like electricity and automobiles. And many say their insular lifestyle gives them a sense that they are protected from the violence of American society. But as residents gathered near the school, some wearing traditional garb and arriving in horse - drawn buggies, they sa…
swap	1.0	The Amish community in Pennsylvania, which numbers about 55, 000, lives an agrarian lifestyle, shunning technological advances like electricity and automobiles. And many say their insular lifestyle gives them a sense that they are protected from the violence of American society. But as residents gathered near the school, some wearing traditional garb and arriving in horse - drawn buggies, they sa…
swap	1.0	The Amish community in Pennsylvania, which numbers about 55, 000, lives an agrarian lifestyle, shunning technological advances like electricity and automobiles. And many say their insular lifestyle gives them a sense that they are protected from the violence of American society. But as residents gathered near the school, some wearing traditional garb and arriving in horse - drawn, buggies they sa…
swap	1.0	The Amish community in Pennsylvania, which numbers about 55, 000, lives an agrarian lifestyle, shunning technological advances like electricity and automobiles. And many say their insular lifestyle gives them a sense that they are protected from the violence of American society. But as residents gathered near the school, some wearing traditional garb and arriving in horse - drawn buggies, they sa…
swap	1.0	The Amish community in Pennsylvania, which numbers about 55, 000, lives an agrarian lifestyle, shunning technological advances like electricity and automobiles. And many say their insular lifestyle gives them a sense that they are protected from the violence of American society. But as residents gathered near school the, some wearing traditional garb and arriving in horse - drawn buggies, they sa…
swap	1.0	The Amish community in Pennsylvania, which numbers about 55, 000 lives, an agrarian lifestyle, shunning technological advances like electricity and automobiles. And many say their insular lifestyle gives them a sense that they are protected from the violence of American society. But as residents gathered near the school, some wearing traditional garb and arriving in horse - drawn buggies, they sa…
swap	1.0	The Amish community in Pennsylvania, which numbers about 55, 000, lives an agrarian lifestyle, shunning technological like advances electricity and automobiles. And many say their insular lifestyle gives them a sense that they are protected from the violence of American society. But as residents gathered near the school, some wearing traditional garb and arriving in horse - drawn buggies, they sa…
swap	1.0	The Amish community in Pennsylvania, which numbers about 55, 000, lives an agrarian lifestyle, shunning technological advances like electricity and automobiles. And many say their insular lifestyle gives them a sense that they are protected from the violence of American society. But as residents gathered near the school, some wearing traditional garb and arriving in horse - drawn buggies, they sa…
swap	1.0	The Amish community in Pennsylvania, which numbers about 55, 000, lives an agrarian lifestyle, shunning technological advances like electricity and automobiles. And many say their insular lifestyle gives them a sense that they are protected from the violence of American society. But as residents gathered near the school, some wearing traditional garb and arriving in horse - drawn buggies, they sa…
swap	1.0	The Amish community in Pennsylvania, which numbers about 55, 000, lives an agrarian lifestyle, shunning technological advances like electricity and automobiles. And many say their insular lifestyle gives them a sense that they are protected from the violence of American society. But as residents gathered near the school, some wearing traditional garb and arriving in horse - drawn buggies, they sa…
swap	1.0	The Amish community in Pennsylvania, which numbers about 55, 000, lives an agrarian lifestyle, shunning technological advances like electricity and automobiles. And many say their insular lifestyle gives them a sense that they are protected from the violence of American society. But as residents gathered near the school, some wearing traditional garb and arriving in horse - drawn buggies, they sa…
swap	1.0	The Amish community in Pennsylvania, which numbers about 55, 000, lives an agrarian lifestyle, shunning technological advances like electricity and automobiles. And many say their insular lifestyle gives them a sense that they are protected from the violence of American society. But as residents gathered near school the, some wearing traditional garb and arriving in horse - drawn buggies, they sa…
swap	1.0	The Amish community in Pennsylvania, which numbers about 55, 000, lives an agrarian lifestyle, shunning technological advances like electricity and automobiles. And many say their insular lifestyle gives them a sense that they are protected from the violence of American society. But as residents gathered near the school, some wearing traditional and garb arriving in horse - drawn buggies, they sa…
swap	1.0	The Amish community in Pennsylvania, which numbers about 55, 000, lives an agrarian lifestyle, shunning technological advances like electricity and automobiles. And many say their insular lifestyle gives them a sense that they are protected from the violence of American society. But as residents gathered near the school, some wearing traditional garb and arriving in horse - drawn buggies, they th…
swap	1.0	The Amish community in Pennsylvania, which numbers about 55, 000, lives an agrarian lifestyle, shunning technological advances like electricity and automobiles. And many say their insular lifestyle gives them a sense that they are protected from the violence of American society. But as residents gathered near the school, some wearing traditional garb and arriving in horse - drawn buggies, they sa…
swap	1.0	The Amish in community Pennsylvania, which numbers about 55, 000, lives an agrarian lifestyle, shunning technological advances like electricity and automobiles. And many say their insular lifestyle gives them a sense that they are protected from the violence of American society. But as residents gathered near the school, some wearing traditional garb and arriving in horse - drawn buggies, they sa…
swap	1.0	The Amish community in Pennsylvania, which numbers about 55, 000, lives an agrarian lifestyle, shunning technological advances like electricity and automobiles. And many say their insular lifestyle gives them a sense they that are protected from the violence of American society. But as residents gathered near the school, some wearing traditional garb and arriving in horse - drawn buggies, they sa…
swap	1.0	The Amish community in Pennsylvania, which numbers about 55, 000, lives an agrarian lifestyle, shunning technological advances like electricity and automobiles. And many say their insular lifestyle gives them a sense that they are protected from the violence of American society. But as residents gathered near the school, some wearing traditional garb and arriving in horse - drawn buggies, they sa…
swap	1.0	The Amish community in Pennsylvania, which numbers about 55, 000, lives an agrarian lifestyle shunning, technological advances like electricity and automobiles. And many say their insular lifestyle gives them a sense that they are protected from the violence of American society. But as residents gathered near the school, some wearing traditional garb and arriving in horse - drawn buggies, they sa…
swap	1.0	The Amish community in Pennsylvania, which numbers about 55, 000, lives an agrarian lifestyle, shunning technological advances like electricity and automobiles. And many say their insular lifestyle gives them a sense that they are protected from the violence of American society. But as residents gathered near the school, some wearing traditional garb and arriving in horse - drawn buggies, they sa…
swap	1.0	The Amish community in Pennsylvania, which numbers about 55, 000, lives an agrarian lifestyle, shunning technological advances like electricity and automobiles. And many say their insular lifestyle gives them a sense that they are protected from the violence of American society. But as residents gathered near the school, some wearing traditional garb and arriving in horse - drawn buggies, they sa…
swap	1.0	The Amish community in Pennsylvania, which numbers about 55, 000, lives an lifestyle agrarian, shunning technological advances like electricity and automobiles. And many say their insular lifestyle gives them a sense that they are protected from the violence of American society. But as residents gathered near the school, some wearing traditional garb and arriving in horse - drawn buggies, they sa…
swap	1.0	The Amish community in Pennsylvania, which numbers about 55, 000, lives an agrarian lifestyle, shunning technological advances like electricity and automobiles. And many say their insular lifestyle gives them a sense that they are protected from the violence of American society. But as residents gathered near the school, some wearing traditional garb and arriving in horse - drawn buggies, they sa…
swap	1.0	The Amish community in Pennsylvania, which numbers about 55, 000, lives an agrarian lifestyle, shunning technological advances like electricity and automobiles. And many say their insular gives lifestyle them a sense that they are protected from the violence of American society. But as residents gathered near the school, some wearing traditional garb and arriving in horse - drawn buggies, they sa…
swap	1.0	The Amish community in Pennsylvania, which numbers 55 about, 000, lives an agrarian lifestyle, shunning technological advances like electricity and automobiles. And many say their insular lifestyle gives them a sense that they are protected from the violence of American society. But as residents gathered near the school, some wearing traditional garb and arriving in horse - drawn buggies, they sa…
swap	1.0	The Amish community in Pennsylvania, which numbers about 55 000, , lives an agrarian lifestyle, shunning technological advances like electricity and automobiles. And many say their insular lifestyle gives them a sense that they are protected from the violence of American society. But as residents gathered near the school, some wearing traditional garb and arriving in horse - drawn buggies, they s…
swap	1.0	The Amish community in Pennsylvania, which numbers about 55, 000, lives an agrarian lifestyle, shunning technological advances like electricity and automobiles. And many say their insular lifestyle gives them a sense that they are protected from the violence of American society. But as residents gathered near the school, some wearing traditional garb and arriving in horse - drawn buggies, they sa…
swap	1.0	The Amish community in Pennsylvania, which numbers about 55, 000, lives an agrarian lifestyle, shunning technological advances like electricity and automobiles. And many say their insular lifestyle gives them a sense that they are protected from the violence of American society. But as residents gathered near the school, some wearing traditional garb and arriving in horse - drawn buggies, they sa…
swap	1.0	The Amish in community Pennsylvania, which numbers about 55, 000, lives an agrarian lifestyle, shunning technological advances like electricity and automobiles. And many say their insular lifestyle gives them a sense that they are protected from the violence of American society. But as residents gathered near the school, some wearing traditional garb and arriving in horse - drawn buggies, they sa…
original	0.0	Security forces were on high alert after an election campaign in which more than 1,000 people, including seven election candidates, have been killed.
swap	0.0	Security forces on were high alert after an election campaign in which more than 1, 000 people, including seven election candidates, have been killed.
swap	0.0	Security forces were on high alert after an election campaign in which more than 1, 000, people including seven election candidates, have been killed.
swap	0.0	Security forces were on high alert after election an campaign in which more than 1, 000 people, including seven election candidates, have been killed.
swap	0.0	Security forces were on high alert after an election campaign in which than more 1, 000 people, including seven election candidates, have been killed.
swap	0.0	Security forces were on alert high after an election campaign in which more than 1, 000 people, including seven election candidates, have been killed.
swap	0.0	Security forces were on high alert an after election campaign in which more than 1, 000 people, including seven election candidates, have been killed.
swap	0.0	Security forces were on high alert after an election campaign in which more than 1, 000 people including, seven election candidates, have been killed.
swap	0.0	Security forces were on high alert after an election campaign in which more than 1, 000 people including, seven election candidates, have been killed.
swap	0.0	Security forces were on high alert after an election campaign in which more 1 than, 000 people, including seven election candidates, have been killed.
swap	0.0	Security forces were on high alert after an campaign election in which more than 1, 000 people, including seven election candidates, have been killed.
swap	0.0	Security forces were on high alert after an election campaign in which more than 1, 000 people, including seven election candidates, have killed been.
swap	0.0	Security forces were on high alert after an campaign election in which more than 1, 000 people, including seven election candidates, have been killed.
swap	0.0	Security forces were on high alert an after election campaign in which more than 1, 000 people, including seven election candidates, have been killed.
swap	0.0	Security forces were on high alert after an election campaign in more which than 1, 000 people, including seven election candidates, have been killed.
swap	0.0	Security forces were on high alert after election an campaign in which more than 1, 000 people, including seven election candidates, have been killed.
swap	0.0	Security forces were on alert high after an election campaign in which more than 1, 000 people, including seven election candidates, have been killed.
swap	0.0	Security forces were on high alert after an election campaign in which more than 1, 000 people, including seven election candidates, have been. killed
swap	0.0	Security forces were on high alert after an election campaign in which more than 1, 000 people including, seven election candidates, have been killed.
swap	0.0	Security were forces on high alert after an election campaign in which more than 1, 000 people, including seven election candidates, have been killed.
swap	0.0	Security forces were on high alert after an election campaign in which more than 1, people 000, including seven election candidates, have been killed.
swap	0.0	Security forces were on high alert after an election campaign in which more than 1, 000 people, including seven candidates election, have been killed.
swap	0.0	Security forces were on high alert after an election campaign which in more than 1, 000 people, including seven election candidates, have been killed.
swap	0.0	Security forces were on high alert after an election campaign in which more than 1, people 000, including seven election candidates, have been killed.
swap	0.0	Security forces on were high alert after an election campaign in which more than 1, 000 people, including seven election candidates, have been killed.
swap	0.0	Security forces were on alert high after an election campaign in which more than 1, 000 people, including seven election candidates, have been killed.
swap	0.0	Security forces were on high alert an after election campaign in which more than 1, 000 people, including seven election candidates, have been killed.
swap	0.0	Security forces were on high alert after an election campaign in which more than 1, 000 people, including seven candidates election, have been killed.
swap	0.0	Security forces were on high alert after an election campaign in which more than 1, 000 people, seven including election candidates, have been killed.
swap	0.0	Security forces were on high alert after an election campaign in which more than 1, 000 people, including seven election candidates have, been killed.
swap	0.0	Security forces were on high alert an after election campaign in which more than 1, 000 people, including seven election candidates, have been killed.
swap	0.0	Security forces were on high alert after an election campaign in which more than 1, 000, people including seven election candidates, have been killed.
swap	0.0	Security forces were on high alert after an election campaign in which more 1 than, 000 people, including seven election candidates, have been killed.
original	0.0	In 1979, the leaders signed the Egypt-Israel peace treaty on the White House lawn. Both President Begin and Sadat received the Nobel Peace Prize for their work. The two nations have enjoyed peaceful relations to this day.
swap	0.0	In 1979, the leaders signed the Egypt - Israel peace treaty on the White House lawn. Both President Begin and Sadat received the Nobel Peace Prize for their work. The two nations have peaceful enjoyed relations to this day.
swap	0.0	In 1979, the signed leaders the Egypt - Israel peace treaty on the White House lawn. Both President Begin and Sadat received the Nobel Peace Prize for their work. The two nations have enjoyed peaceful relations to this day.
swap	0.0	In 1979, the leaders signed the Egypt Israel - peace treaty on the White House lawn. Both President Begin and Sadat received the Nobel Peace Prize for their work. The two nations have enjoyed peaceful relations to this day.
swap	0.0	In 1979, the leaders signed the Egypt - Israel peace treaty on the White House lawn. Both President Begin and Sadat received the Nobel Peace Prize for their work. The two nations have enjoyed peaceful to relations this day.
swap	0.0	In 1979, the leaders signed the Egypt - Israel peace treaty on the White House lawn. Both President Begin and Sadat the received Nobel Peace Prize for their work. The two nations have enjoyed peaceful relations to this day.
swap	0.0	In 1979, the leaders signed the Egypt - Israel peace treaty on the White House lawn. Both President Begin and Sadat received the Nobel Peace Prize for their work. The two nations have enjoyed peaceful relations to day this.
swap	0.0	In 1979, the leaders signed the Egypt - Israel peace treaty on the White House lawn. Both President Begin and Sadat received the Nobel Peace Prize for their work. The nations two have enjoyed peaceful relations to this day.
swap	0.0	In 1979, the leaders signed the Egypt - Israel peace treaty on the White House lawn. Both President Begin and Sadat received the Nobel Prize Peace for their work. The two nations have enjoyed peaceful relations to this day.
swap	0.0	In 1979, the leaders signed the Egypt - Israel peace treaty on the White House lawn. Both President Begin and Sadat received the Nobel Peace for Prize their work. The two nations have enjoyed peaceful relations to this day.
swap	0.0	In 1979, the leaders signed Egypt the - Israel peace treaty on the White House lawn. Both President Begin and Sadat received the Nobel Peace Prize for their work. The two nations have enjoyed peaceful relations to this day.
swap	0.0	In 1979, the leaders signed the Egypt - Israel peace treaty on the White House lawn. Both President Begin and Sadat received Nobel the Peace Prize for their work. The two nations have enjoyed peaceful relations to this day.
swap	0.0	In 1979, the leaders signed the Egypt - Israel peace treaty on the White House lawn. President Both Begin and Sadat received the Nobel Peace Prize for their work. The two nations have enjoyed peaceful relations to this day.
swap	0.0	In 1979, the leaders signed the Egypt - Israel peace treaty on the White House lawn. Both President Begin and Sadat received the Nobel Peace Prize for their work. The two have nations enjoyed peaceful relations to this day.
swap	0.0	In 1979, the leaders signed the Egypt - Israel peace treaty on the White House lawn. Both President Begin and Sadat received the Nobel Peace Prize for their work. The two have nations enjoyed peaceful relations to this day.
swap	0.0	In 1979, the leaders signed the Egypt - Israel peace treaty on the White House lawn. Both President Begin and Sadat received the Nobel Peace Prize for their. work The two nations have enjoyed peaceful relations to this day.
swap	0.0	In 1979, the leaders signed the Egypt - Israel peace treaty on the White House lawn. Both President Begin and Sadat received the Nobel Peace for Prize their work. The two nations have enjoyed peaceful relations to this day.
swap	0.0	In 1979, the leaders signed the Egypt - Israel peace treaty on the White House lawn. Both President Begin and Sadat received the Nobel Peace Prize for their work. The two nations have enjoyed peaceful relations to day this.
swap	0.0	In 1979, the leaders signed the Egypt - Israel peace treaty on the White House lawn. Both Begin President and Sadat received the Nobel Peace Prize for their work. The two nations have enjoyed peaceful relations to this day.
swap	0.0	In 1979, the leaders signed the Egypt - Israel treaty peace on the White House lawn. Both President Begin and Sadat received the Nobel Peace Prize for their work. The two nations have enjoyed peaceful relations to this day.
swap	0.0	In 1979, the leaders signed the Egypt - Israel peace treaty on the White House lawn. Both President Begin and Sadat received the Nobel Peace for Prize their work. The two nations have enjoyed peaceful relations to this day.
swap	0.0	In 1979, the leaders signed Egypt the - Israel peace treaty on the White House lawn. Both President Begin and Sadat received the Nobel Peace Prize for their work. The two nations have enjoyed peaceful relations to this day.
swap	0.0	In 1979, the signed leaders the Egypt - Israel peace treaty on the White House lawn. Both President Begin and Sadat received the Nobel Peace Prize for their work. The two nations have enjoyed peaceful relations to this day.
swap	0.0	In 1979, the leaders signed the Egypt - Israel peace treaty on the White House lawn. Both President Begin and Sadat received the Nobel Peace Prize for their work. The nations two have enjoyed peaceful relations to this day.
swap	0.0	In 1979, the leaders signed the Egypt - Israel peace treaty on the White House lawn. Both President Begin and Sadat received the Nobel Peace Prize for their work. The two nations have peaceful enjoyed relations to this day.
swap	0.0	In 1979, the leaders signed the Egypt - Israel treaty peace on the White House lawn. Both President Begin and Sadat received the Nobel Peace Prize for their work. The two nations have enjoyed peaceful relations to this day.
swap	0.0	In 1979, the leaders signed the Egypt - Israel peace treaty on the White House lawn. Both President Begin and Sadat received the Nobel Peace Prize for their work. The two nations have peaceful enjoyed relations to this day.
swap	0.0	In 1979, the leaders signed the Egypt - Israel peace treaty on the White House lawn. President Both Begin and Sadat received the Nobel Peace Prize for their work. The two nations have enjoyed peaceful relations to this day.
swap	0.0	In 1979, the leaders signed the Egypt - Israel peace treaty on the White House lawn. Both President Begin and Sadat received the Nobel Peace Prize for their work. The nations two have enjoyed peaceful relations to this day.
swap	0.0	In 1979, the leaders signed the Egypt - Israel peace treaty on the White House. lawn Both President Begin and Sadat received the Nobel Peace Prize for their work. The two nations have enjoyed peaceful relations to this day.
swap	0.0	1979 in, the leaders signed the Egypt - Israel peace treaty on the White House lawn. Both President Begin and Sadat received the Nobel Peace Prize for their work. The two nations have enjoyed peaceful relations to this day.
swap	0.0	In 1979, the leaders signed the Egypt - Israel peace treaty on the White House lawn. Both President Begin and Sadat received the Nobel Peace Prize for their work. The two nations have enjoyed relations peaceful to this day.
swap	0.0	In 1979, the leaders signed the Egypt - Israel peace treaty on the White House lawn. Both President Begin and Sadat received the Nobel Peace Prize for work their. The two nations have enjoyed peaceful relations to this day.
original	0.0	singer and actress Britney Spears, 24, has filled papers in Los Angeles County Superior Court to divorce her husband Kevin Federline, 28. A spokeswoman for the court, Kathy Roberts stated that the papers cited irreconcilable differences" as the reason for the divorce and have, according to the courts, been legally separated as of Monday, November 6, the same day that Spears appeared on Late Night…
swap	0.0	singer and actress Britney Spears, 24, has filled papers in Los County Angeles Superior Court to divorce her husband Kevin Federline, 28. A spokeswoman for the court, Kathy Roberts stated that the papers cited irreconcilable differences " as the reason for the divorce and have, according to the courts, been legally separated as of Monday, November 6, the same day that Spears appeared on Late Nigh…
swap	0.0	singer and actress Britney Spears, , 24 has filled papers in Los Angeles County Superior Court to divorce her husband Kevin Federline, 28. A spokeswoman for the court, Kathy Roberts stated that the papers cited irreconcilable differences " as the reason for the divorce and have, according to the courts, been legally separated as of Monday, November 6, the same day that Spears appeared on Late Nig…
swap	0.0	singer and actress Britney Spears, 24, has filled papers in Los Angeles County Superior Court to divorce her husband Kevin Federline, 28. A spokeswoman for the court, Kathy Roberts stated that the papers cited irreconcilable differences " as the reason for the divorce and have, according to the courts, been legally separated as of Monday, November 6 the, same day that Spears appeared on Late Nigh…
swap	0.0	singer and actress Britney Spears, 24, has filled papers in Los Angeles County Superior Court to divorce her husband Kevin Federline, 28 A. spokeswoman for the court, Kathy Roberts stated that the papers cited irreconcilable differences " as the reason for the divorce and have, according to the courts, been legally separated as of Monday, November 6, the same day that Spears appeared on Late Nigh…
swap	0.0	singer and actress Britney Spears, 24, has filled papers in Los Angeles County Superior Court to divorce her husband Kevin Federline, 28. A spokeswoman for the court, Kathy Roberts stated that the papers cited irreconcilable differences " as the reason for the divorce and have, according to the courts, been legally separated as of Monday, November 6, the same day that Spears appeared on Late Nigh…
swap	0.0	singer and actress Britney Spears, 24, has filled papers in Los Angeles County Superior Court to divorce her husband Kevin Federline, 28. A spokeswoman for the court, Kathy Roberts stated that the papers cited irreconcilable differences " as the reason for the divorce and have, according to the courts, been legally separated as of Monday, November 6, the same day that Spears appeared on Late Nigh…
swap	0.0	singer and actress Britney Spears, 24, has filled papers in Los Angeles County Superior Court to divorce her husband Kevin Federline, 28. A spokeswoman the for court, Kathy Roberts stated that the papers cited irreconcilable differences " as the reason for the divorce and have, according to the courts, been legally separated as of Monday, November 6, the same day that Spears appeared on Late Nigh…
swap	0.0	singer and actress Britney Spears, 24, has filled papers in Los Angeles County Superior Court to divorce her husband Kevin Federline, 28. A spokeswoman for the court, Kathy Roberts stated that the papers cited irreconcilable differences " as the reason for the divorce and have, according the to courts, been legally separated as of Monday, November 6, the same day that Spears appeared on Late Nigh…
swap	0.0	singer and actress Britney Spears, 24, has filled papers in Los Angeles County Superior Court to divorce her husband Kevin Federline, 28. A spokeswoman for the court, Kathy Roberts stated that the papers cited irreconcilable differences " as the reason for the divorce have and, according to the courts, been legally separated as of Monday, November 6, the same day that Spears appeared on Late Nigh…
swap	0.0	singer and actress Britney Spears, 24, has filled papers in Los Angeles County Superior Court to divorce her husband Kevin Federline, 28. A spokeswoman for the court, Kathy Roberts stated that the papers cited irreconcilable differences " as the reason for the divorce and have, according to the courts, been legally separated as of Monday, November 6, the day same that Spears appeared on Late Nigh…
swap	0.0	singer and actress Britney Spears, 24, has filled papers in Los Angeles County Superior Court to divorce her husband Kevin Federline, 28 A. spokeswoman for the court, Kathy Roberts stated that the papers cited irreconcilable differences " as the reason for the divorce and have, according to the courts, been legally separated as of Monday, November 6, the same day that Spears appeared on Late Nigh…
swap	0.0	singer and actress Britney Spears, 24, has filled papers in Los Angeles County Superior Court to divorce her husband Kevin Federline, 28. A spokeswoman for the court, Kathy Roberts stated that the papers cited irreconcilable differences " the as reason for the divorce and have, according to the courts, been legally separated as of Monday, November 6, the same day that Spears appeared on Late Nigh…
swap	0.0	singer and actress Britney Spears 24, , has filled papers in Los Angeles County Superior Court to divorce her husband Kevin Federline, 28. A spokeswoman for the court, Kathy Roberts stated that the papers cited irreconcilable differences " as the reason for the divorce and have, according to the courts, been legally separated as of Monday, November 6, the same day that Spears appeared on Late Nig…
swap	0.0	singer and actress Britney Spears, 24, has filled papers in Los Angeles County Superior Court to divorce her husband Kevin Federline, 28. A spokeswoman for the court, Kathy Roberts stated that the papers cited irreconcilable differences " as the reason for the divorce and have, according to the courts, been separated legally as of Monday, November 6, the same day that Spears appeared on Late Nigh…
swap	0.0	singer and actress Britney Spears, 24, has filled papers in Los Angeles County Superior Court to divorce her husband Kevin Federline, 28. A spokeswoman for the court, Kathy Roberts stated that the papers cited irreconcilable differences " as the reason for the divorce and have, according to the courts, been legally separated of as Monday, November 6, the same day that Spears appeared on Late Nigh…
swap	0.0	singer and actress Britney Spears, 24, has filled papers in Los Angeles County Superior Court to divorce her husband Kevin Federline, 28. A spokeswoman for the court, Kathy Roberts stated that the papers cited irreconcilable differences " as the reason for the divorce and have, according to the courts, been legally as separated of Monday, November 6, the same day that Spears appeared on Late Nigh…
swap	0.0	singer and actress Britney Spears, 24, has filled papers in Los Angeles County Superior Court to divorce her husband Kevin Federline, 28. A spokeswoman for the court, Kathy Roberts stated that the papers cited irreconcilable differences " as the reason for the divorce and have, according the to courts, been legally separated as of Monday, November 6, the same day that Spears appeared on Late Nigh…
swap	0.0	singer and actress Britney Spears, 24, filled has papers in Los Angeles County Superior Court to divorce her husband Kevin Federline, 28. A spokeswoman for the court, Kathy Roberts stated that the papers cited irreconcilable differences " as the reason for the divorce and have, according to the courts, been legally separated as of Monday, November 6, the same day that Spears appeared on Late Nigh…
swap	0.0	singer and Britney actress Spears, 24, has filled papers in Los Angeles County Superior Court to divorce her husband Kevin Federline, 28. A spokeswoman for the court, Kathy Roberts stated that the papers cited irreconcilable differences " as the reason for the divorce and have, according to the courts, been legally separated as of Monday, November 6, the same day that Spears appeared on Late Nigh…
swap	0.0	singer and actress Britney Spears, 24, has filled papers in Los Angeles County Superior Court to divorce her husband Kevin Federline, 28. A spokeswoman for the court, Kathy Roberts stated that the papers cited irreconcilable differences " as the for reason the divorce and have, according to the courts, been legally separated as of Monday, November 6, the same day that Spears appeared on Late Nigh…
swap	0.0	singer and actress Britney Spears, 24, has filled papers in Los Angeles County Superior Court to divorce her husband Federline Kevin, 28. A spokeswoman for the court, Kathy Roberts stated that the papers cited irreconcilable differences " as the reason for the divorce and have, according to the courts, been legally separated as of Monday, November 6, the same day that Spears appeared on Late Nigh…
swap	0.0	singer and actress Britney Spears, 24, has filled in papers Los Angeles County Superior Court to divorce her husband Kevin Federline, 28. A spokeswoman for the court, Kathy Roberts stated that the papers cited irreconcilable differences " as the reason for the divorce and have, according to the courts, been legally separated as of Monday, November 6, the same day that Spears appeared on Late Nigh…
swap	0.0	singer and actress Britney Spears, 24, has filled papers in Los Angeles County Superior Court to divorce her husband Kevin Federline, 28. A spokeswoman for the court, Kathy Roberts stated that the papers cited irreconcilable differences " as the reason for the divorce and have, according to the courts, been legally separated as of, Monday November 6, the same day that Spears appeared on Late Nigh…
swap	0.0	singer and actress Britney Spears, 24, has filled papers in Los Angeles County Superior Court to divorce her husband Kevin Federline, 28. A spokeswoman for the court, Kathy Roberts stated that the papers cited irreconcilable differences " as the reason for the divorce and have, according to the courts, been legally separated as of Monday, November 6, the same day that Spears appeared on Late Nigh…
swap	0.0	singer and actress Britney Spears, 24, has filled papers in Los Angeles County Court Superior to divorce her husband Kevin Federline, 28. A spokeswoman for the court, Kathy Roberts stated that the papers cited irreconcilable differences " as the reason for the divorce and have, according to the courts, been legally separated as of Monday, November 6, the same day that Spears appeared on Late Nigh…
swap	0.0	singer and actress Britney Spears, 24, has filled papers in Los Angeles County Superior Court to divorce her husband Kevin Federline, 28. A spokeswoman for the court, Kathy Roberts stated that the papers cited irreconcilable differences " as the reason for the divorce and have, according to the courts, been legally separated as of Monday, November 6, the same day that Spears appeared on Late Nigh…
swap	0.0	singer and actress Britney Spears, 24, has filled papers in Los Angeles Superior County Court to divorce her husband Kevin Federline, 28. A spokeswoman for the court, Kathy Roberts stated that the papers cited irreconcilable differences " as the reason for the divorce and have, according to the courts, been legally separated as of Monday, November 6, the same day that Spears appeared on Late Nigh…
swap	0.0	singer and actress Britney Spears, 24, has filled papers in Los Angeles County Superior Court to divorce her husband Kevin Federline, 28. A spokeswoman for the court, Kathy Roberts stated that the papers cited irreconcilable differences " as the reason for the divorce and, have according to the courts, been legally separated as of Monday, November 6, the same day that Spears appeared on Late Nigh…
swap	0.0	singer and actress Britney, Spears 24, has filled papers in Los Angeles County Superior Court to divorce her husband Kevin Federline, 28. A spokeswoman for the court, Kathy Roberts stated that the papers cited irreconcilable differences " as the reason for the divorce and have, according to the courts, been legally separated as of Monday, November 6, the same day that Spears appeared on Late Nigh…
swap	0.0	singer and actress Britney Spears, 24, has filled papers Los in Angeles County Superior Court to divorce her husband Kevin Federline, 28. A spokeswoman for the court, Kathy Roberts stated that the papers cited irreconcilable differences " as the reason for the divorce and have, according to the courts, been legally separated as of Monday, November 6, the same day that Spears appeared on Late Nigh…
swap	0.0	singer and actress Britney Spears, 24, has filled papers in Angeles Los County Superior Court to divorce her husband Kevin Federline, 28. A spokeswoman for the court, Kathy Roberts stated that the papers cited irreconcilable differences " as the reason for the divorce and have, according to the courts, been legally separated as of Monday, November 6, the same day that Spears appeared on Late Nigh…
swap	0.0	singer and actress Britney Spears, 24, has filled papers in Los Angeles County Superior Court to divorce her husband Kevin Federline, 28. A spokeswoman for the court, Kathy Roberts stated that the papers cited irreconcilable differences " as the reason for the and divorce have, according to the courts, been legally separated as of Monday, November 6, the same day that Spears appeared on Late Nigh…
original	0.0	Following the successful bid to bring the 2010 Ryder Cup to Wales, the Wales Tourist Board has wasted little time in commissioning work to ensure that the benefits accruing from the event are felt throughout the country.
swap	0.0	Following the successful bid to bring the 2010 Ryder Cup to, Wales the Wales Tourist Board has wasted little time in commissioning work to ensure that the benefits accruing from the event are felt throughout the country.
swap	0.0	Following the successful bid to bring the 2010 Ryder Cup to Wales, the Wales Tourist Board has wasted little in time commissioning work to ensure that the benefits accruing from the event are felt throughout the country.
swap	0.0	Following the successful bid to bring the 2010 Ryder Cup to Wales, the Wales Tourist Board has wasted little time in commissioning work to that ensure the benefits accruing from the event are felt throughout the country.
swap	0.0	Following the successful bid to bring the 2010 Ryder Cup to Wales, the Wales Tourist Board has wasted little time in commissioning work to ensure that the benefits accruing from the event are throughout felt the country.
swap	0.0	Following the successful to bid bring the 2010 Ryder Cup to Wales, the Wales Tourist Board has wasted little time in commissioning work to ensure that the benefits accruing from the event are felt throughout the country.
swap	0.0	Following the successful bid to bring the 2010 Ryder Cup to Wales, the Wales Tourist Board has wasted little time in commissioning work to ensure the that benefits accruing from the event are felt throughout the country.
swap	0.0	Following successful the bid to bring the 2010 Ryder Cup to Wales, the Wales Tourist Board has wasted little time in commissioning work to ensure that the benefits accruing from the event are felt throughout the country.
swap	0.0	Following the successful bid to bring the 2010 Ryder Cup to Wales, the Tourist Wales Board has wasted little time in commissioning work to ensure that the benefits accruing from the event are felt throughout the country.
swap	0.0	Following the successful bid to bring the 2010 Ryder Cup to Wales, the Wales Tourist Board has wasted little time in commissioning work to ensure the that benefits accruing from the event are felt throughout the country.
swap	0.0	Following the successful bid to bring the 2010 Ryder Cup to Wales, Wales the Tourist Board has wasted little time in commissioning work to ensure that the benefits accruing from the event are felt throughout the country.
swap	0.0	Following the successful bid to bring the 2010 Ryder Cup to Wales, the Wales Tourist Board has wasted little in time commissioning work to ensure that the benefits accruing from the event are felt throughout the country.
swap	0.0	The following successful bid to bring the 2010 Ryder Cup to Wales, the Wales Tourist Board has wasted little time in commissioning work to ensure that the benefits accruing from the event are felt throughout the country.
swap	0.0	Following the successful bid to bring the 2010 Ryder Cup to Wales, the Wales Tourist Board has wasted little in time commissioning work to ensure that the benefits accruing from the event are felt throughout the country.
swap	0.0	Following the successful bid to bring the 2010 Ryder Cup to Wales, the Wales Tourist Board has wasted little time in commissioning work to ensure that the benefits accruing from event the are felt throughout the country.
swap	0.0	Following the successful bid to bring the 2010 Cup Ryder to Wales, the Wales Tourist Board has wasted little time in commissioning work to ensure that the benefits accruing from the event are felt throughout the country.
swap	0.0	Following the successful bid to bring the 2010 Ryder Cup to Wales, the Wales Tourist Board has wasted little time in commissioning work ensure to that the benefits accruing from the event are felt throughout the country.
swap	0.0	Following the successful bid to bring the 2010 Ryder Cup to Wales, the Wales Tourist Board has wasted little time in commissioning work to ensure that the benefits accruing from the event are felt throughout country the.
swap	0.0	Following the successful bid to bring the 2010 Ryder Cup to Wales, the Wales Tourist Board has wasted little time in commissioning work to ensure that the benefits accruing from the event felt are throughout the country.
swap	0.0	Following the successful bid to bring the 2010 Ryder Cup to Wales, the Wales Tourist Board has wasted little in time commissioning work to ensure that the benefits accruing from the event are felt throughout the country.
swap	0.0	Following the successful bid to bring the 2010 Ryder Cup to Wales, the Wales Tourist Board has wasted time little in commissioning work to ensure that the benefits accruing from the event are felt throughout the country.
swap	0.0	Following the successful bid to bring the 2010 Ryder Cup to Wales, the Wales Tourist Board has wasted little time in commissioning work to ensure that benefits the accruing from the event are felt throughout the country.
swap	0.0	Following the successful bid to bring the 2010 Ryder Cup to Wales, the Wales Tourist Board has wasted time little in commissioning work to ensure that the benefits accruing from the event are felt throughout the country.
swap	0.0	Following the successful bid to bring the 2010 Ryder Cup to Wales, the Wales Tourist Board has wasted little time in commissioning work to ensure that the benefits accruing from event the are felt throughout the country.
swap	0.0	Following the successful bid to bring the 2010 Ryder Cup to Wales, the Wales Tourist Board has wasted little time in commissioning work to ensure that the benefits accruing from the are event felt throughout the country.
swap	0.0	Following the successful bid to bring the 2010 Ryder Cup to Wales, the Wales Tourist Board wasted has little time in commissioning work to ensure that the benefits accruing from the event are felt throughout the country.
swap	0.0	Following the successful bid to bring the 2010 Ryder Cup to Wales, the Wales Tourist Board has wasted little time in commissioning to work ensure that the benefits accruing from the event are felt throughout the country.
swap	0.0	Following the bid successful to bring the 2010 Ryder Cup to Wales, the Wales Tourist Board has wasted little time in commissioning work to ensure that the benefits accruing from the event are felt throughout the country.
swap	0.0	Following the successful bid to bring the 2010 Ryder Cup to Wales, the Wales Tourist Board has wasted little time in commissioning work to ensure that the benefits accruing from the are event felt throughout the country.
swap	0.0	Following the successful bid to bring the 2010 Cup Ryder to Wales, the Wales Tourist Board has wasted little time in commissioning work to ensure that the benefits accruing from the event are felt throughout the country.
swap	0.0	Following the bid successful to bring the 2010 Ryder Cup to Wales, the Wales Tourist Board has wasted little time in commissioning work to ensure that the benefits accruing from the event are felt throughout the country.
swap	0.0	Following the successful bid to bring the 2010 Ryder Cup to Wales, Wales the Tourist Board has wasted little time in commissioning work to ensure that the benefits accruing from the event are felt throughout the country.
swap	0.0	Following the successful to bid bring the 2010 Ryder Cup to Wales, the Wales Tourist Board has wasted little time in commissioning work to ensure that the benefits accruing from the event are felt throughout the country.
original	0.0	Steve Jobs was attacked by Sculley and other Apple executives for not delivering enough hot new products and resigned from the company a few weeks later.
swap	0.0	Steve Jobs was attacked Sculley by and other Apple executives for not delivering enough hot new products and resigned from the company a few weeks later.
swap	0.0	Steve Jobs was attacked by Sculley and other Apple executives for not delivering enough hot new products and resigned from the company a few weeks. later
swap	0.0	Steve was Jobs attacked by Sculley and other Apple executives for not delivering enough hot new products and resigned from the company a few weeks later.
swap	0.0	Steve Jobs was attacked by Sculley and other Apple executives for not delivering enough hot new products and resigned from company the a few weeks later.
swap	0.0	Steve Jobs attacked was by Sculley and other Apple executives for not delivering enough hot new products and resigned from the company a few weeks later.
swap	0.0	Steve Jobs was attacked by Sculley and other Apple executives for not delivering enough hot new products and resigned the from company a few weeks later.
swap	0.0	Steve Jobs was attacked by Sculley and other Apple executives for not delivering enough hot new products and resigned the from company a few weeks later.
swap	0.0	Steve Jobs was attacked Sculley by and other Apple executives for not delivering enough hot new products and resigned from the company a few weeks later.
swap	0.0	Steve Jobs was attacked by Sculley other and Apple executives for not delivering enough hot new products and resigned from the company a few weeks later.
swap	0.0	Steve Jobs was attacked by Sculley and other Apple executives for not delivering enough new hot products and resigned from the company a few weeks later.
swap	0.0	Steve was Jobs attacked by Sculley and other Apple executives for not delivering enough hot new products and resigned from the company a few weeks later.
swap	0.0	Steve Jobs was attacked by Sculley and other Apple executives for not delivering enough hot products new and resigned from the company a few weeks later.
swap	0.0	Steve Jobs was attacked Sculley by and other Apple executives for not delivering enough hot new products and resigned from the company a few weeks later.
swap	0.0	Steve Jobs attacked was by Sculley and other Apple executives for not delivering enough hot new products and resigned from the company a few weeks later.
swap	0.0	Steve Jobs was attacked by Sculley and other Apple executives for not delivering enough hot new products and resigned from the a company few weeks later.
swap	0.0	Steve Jobs was attacked by Sculley and other Apple executives for not delivering enough hot new products and resigned the from company a few weeks later.
swap	0.0	Steve Jobs was attacked by Sculley and other Apple executives for not delivering enough hot new products and resigned from the company a few later weeks.
swap	0.0	Steve Jobs was attacked by Sculley and other Apple executives for not delivering enough hot products new and resigned from the company a few weeks later.
swap	0.0	Steve Jobs was attacked by Sculley and other Apple executives for not enough delivering hot new products and resigned from the company a few weeks later.
swap	0.0	Steve Jobs was attacked by Sculley and Apple other executives for not delivering enough hot new products and resigned from the company a few weeks later.
swap	0.0	Steve Jobs was attacked by Sculley and other Apple executives for not delivering enough hot new products and resigned from the a company few weeks later.
swap	0.0	Jobs steve was attacked by Sculley and other Apple executives for not delivering enough hot new products and resigned from the company a few weeks later.
swap	0.0	Steve Jobs was attacked by and Sculley other Apple executives for not delivering enough hot new products and resigned from the company a few weeks later.
swap	0.0	Steve Jobs was attacked by Sculley and Apple other executives for not delivering enough hot new products and resigned from the company a few weeks later.
swap	0.0	Steve Jobs was attacked by Sculley and other executives Apple for not delivering enough hot new products and resigned from the company a few weeks later.
swap	0.0	Steve Jobs was attacked by Sculley and other Apple for executives not delivering enough hot new products and resigned from the company a few weeks later.
swap	0.0	Steve Jobs was attacked by Sculley and other Apple executives for not enough delivering hot new products and resigned from the company a few weeks later.
swap	0.0	Steve Jobs was attacked by Sculley and other executives Apple for not delivering enough hot new products and resigned from the company a few weeks later.
swap	0.0	Steve Jobs was attacked by Sculley and other Apple executives for not delivering enough hot new products and resigned from company the a few weeks later.
swap	0.0	Jobs steve was attacked by Sculley and other Apple executives for not delivering enough hot new products and resigned from the company a few weeks later.
swap	0.0	Steve Jobs was attacked by Sculley and other Apple executives for not delivering hot enough new products and resigned from the company a few weeks later.
swap	0.0	Steve Jobs was attacked by Sculley and other Apple executives for not delivering enough hot new products and from resigned the company a few weeks later.
original	0.0	Traditionally, the Brahui of the Raisani tribe are in charge of the law and order situation through the Pass area. This tribe is still living in present day Balochistan in Pakistan.
swap	0.0	Traditionally, the Brahui of the Raisani tribe are in charge of the law order and situation through the Pass area. This tribe is still living in present day Balochistan in Pakistan.
swap	0.0	Traditionally, the Brahui of the Raisani tribe are in charge of law the and order situation through the Pass area. This tribe is still living in present day Balochistan in Pakistan.
swap	0.0	Traditionally, the Brahui of the Raisani tribe are in charge of the law and order situation through the Pass area. This tribe is still living in present day Balochistan in. Pakistan
swap	0.0	Traditionally, the Brahui of the Raisani tribe are in charge of law the and order situation through the Pass area. This tribe is still living in present day Balochistan in Pakistan.
swap	0.0	Traditionally, the Brahui of the Raisani tribe are in charge of the and law order situation through the Pass area. This tribe is still living in present day Balochistan in Pakistan.
swap	0.0	Traditionally, the Brahui of the Raisani tribe are in charge of the law and order situation through the Pass area. This tribe still is living in present day Balochistan in Pakistan.
swap	0.0	Traditionally, the Brahui of the Raisani tribe are in of charge the law and order situation through the Pass area. This tribe is still living in present day Balochistan in Pakistan.
swap	0.0	Traditionally, the Brahui of the Raisani tribe are in charge of the law and order situation through the Pass area. tribe This is still living in present day Balochistan in Pakistan.
swap	0.0	Traditionally, the Brahui of the Raisani tribe are in charge the of law and order situation through the Pass area. This tribe is still living in present day Balochistan in Pakistan.
swap	0.0	Traditionally, the Brahui of Raisani the tribe are in charge of the law and order situation through the Pass area. This tribe is still living in present day Balochistan in Pakistan.
swap	0.0	Traditionally, the Brahui of the Raisani tribe are in charge of the law and situation order through the Pass area. This tribe is still living in present day Balochistan in Pakistan.
swap	0.0	Traditionally, the Brahui of the Raisani tribe are in charge of the law order and situation through the Pass area. This tribe is still living in present day Balochistan in Pakistan.
swap	0.0	Traditionally, the Brahui of the Raisani tribe are in charge of the law order and situation through the Pass area. This tribe is still living in present day Balochistan in Pakistan.
swap	0.0	Traditionally, the Brahui of the Raisani tribe are in charge of the law and order situation the through Pass area. This tribe is still living in present day Balochistan in Pakistan.
swap	0.0	Traditionally, the Brahui of the Raisani tribe are in charge of the law and order situation through Pass the area. This tribe is still living in present day Balochistan in Pakistan.
swap	0.0	Traditionally, the Brahui of the Raisani tribe are in charge the of law and order situation through the Pass area. This tribe is still living in present day Balochistan in Pakistan.
swap	0.0	Traditionally, the Brahui of the Raisani tribe are in charge of the law and order situation through the Pass area. This tribe is still living in present day Balochistan in. Pakistan
swap	0.0	Traditionally, the Brahui of the Raisani tribe are in charge of the law and order situation through the Pass area. This tribe is living still in present day Balochistan in Pakistan.
swap	0.0	Traditionally, the Brahui of the Raisani tribe are in charge of the law and order situation through Pass the area. This tribe is still living in present day Balochistan in Pakistan.
swap	0.0	Traditionally, the Brahui of the Raisani tribe are in charge the of law and order situation through the Pass area. This tribe is still living in present day Balochistan in Pakistan.
swap	0.0	Traditionally, the Brahui of the Raisani tribe are in charge of the law and order situation through the Pass area. This tribe still is living in present day Balochistan in Pakistan.
swap	0.0	Traditionally, the Brahui of the Raisani tribe are in charge of the law and order situation through the Pass area. This tribe is still living present in day Balochistan in Pakistan.
swap	0.0	Traditionally, the Brahui of Raisani the tribe are in charge of the law and order situation through the Pass area. This tribe is still living in present day Balochistan in Pakistan.
swap	0.0	Traditionally, the Brahui of the Raisani tribe are in charge of the law and order situation the through Pass area. This tribe is still living in present day Balochistan in Pakistan.
swap	0.0	Traditionally, the Brahui of the Raisani tribe are in charge of the law and order situation through the Pass area. This tribe is still living in day present Balochistan in Pakistan.
swap	0.0	Traditionally, Brahui the of the Raisani tribe are in charge of the law and order situation through the Pass area. This tribe is still living in present day Balochistan in Pakistan.
swap	0.0	Traditionally, the Brahui of the Raisani tribe are in charge of the law and order situation through the Pass area. This tribe is still living in present Balochistan day in Pakistan.
swap	0.0	Traditionally, the Brahui of the Raisani tribe are in charge the of law and order situation through the Pass area. This tribe is still living in present day Balochistan in Pakistan.
swap	0.0	Traditionally, the Brahui of the Raisani tribe are in charge of the law and order situation through the Pass area. This tribe is still living in present day Balochistan Pakistan in.
swap	0.0	Traditionally, the Brahui of the Raisani tribe are in charge of law the and order situation through the Pass area. This tribe is still living in present day Balochistan in Pakistan.
swap	0.0	Traditionally, the Brahui of the Raisani tribe are in charge of law the and order situation through the Pass area. This tribe is still living in present day Balochistan in Pakistan.
swap	0.0	Traditionally, the Brahui of the Raisani are tribe in charge of the law and order situation through the Pass area. This tribe is still living in present day Balochistan in Pakistan.
original	0.0	The international humanitarian aid organization, Doctors Without Borders/Medecins Sans Frontieres (MSF), continues to treat victims of violence in all locations where it is present in Darfur.
swap	0.0	The international humanitarian aid organization, Doctors Without Borders / Medecins Sans Frontieres MSF (), continues to treat victims of violence in all locations where it is present in Darfur.
swap	0.0	The international humanitarian organization aid, Doctors Without Borders / Medecins Sans Frontieres (MSF ), continues to treat victims of violence in all locations where it is present in Darfur.
swap	0.0	The international aid humanitarian organization, Doctors Without Borders / Medecins Sans Frontieres (MSF ), continues to treat victims of violence in all locations where it is present in Darfur.
swap	0.0	The international aid humanitarian organization, Doctors Without Borders / Medecins Sans Frontieres (MSF ), continues to treat victims of violence in all locations where it is present in Darfur.
swap	0.0	International the humanitarian aid organization, Doctors Without Borders / Medecins Sans Frontieres (MSF ), continues to treat victims of violence in all locations where it is present in Darfur.
swap	0.0	The international humanitarian aid organization, Doctors Without Borders / Medecins Sans Frontieres (MSF ), continues to treat victims violence of in all locations where it is present in Darfur.
swap	0.0	The international humanitarian aid organization, Doctors Borders Without / Medecins Sans Frontieres (MSF ), continues to treat victims of violence in all locations where it is present in Darfur.
swap	0.0	The international humanitarian aid organization, Doctors Without Borders / Medecins Frontieres Sans (MSF ), continues to treat victims of violence in all locations where it is present in Darfur.
swap	0.0	The international humanitarian aid organization, Doctors Without Borders / Medecins Sans Frontieres (MSF ), continues to treat victims of violence all in locations where it is present in Darfur.
swap	0.0	The international humanitarian aid organization, Doctors Without Borders / Medecins Sans Frontieres (MSF ), continues to treat victims of violence all in locations where it is present in Darfur.
swap	0.0	The international humanitarian aid organization, Doctors Without Borders / Medecins Sans Frontieres (MSF ), continues to treat victims of in violence all locations where it is present in Darfur.
swap	0.0	The international humanitarian aid organization, Doctors Without Borders / Medecins Sans Frontieres (MSF) continues, to treat victims of violence in all locations where it is present in Darfur.
swap	0.0	The international humanitarian aid organization, Doctors Without Borders / Medecins Sans Frontieres (MSF ), continues to treat victims of violence in all where locations it is present in Darfur.
swap	0.0	The international humanitarian aid organization, Doctors Without Borders / Sans Medecins Frontieres (MSF ), continues to treat victims of violence in all locations where it is present in Darfur.
swap	0.0	The international humanitarian aid organization, Doctors Without Borders / Medecins Sans Frontieres (MSF ), continues treat to victims of violence in all locations where it is present in Darfur.
swap	0.0	The international humanitarian aid organization, Doctors Without Borders / Sans Medecins Frontieres (MSF ), continues to treat victims of violence in all locations where it is present in Darfur.
swap	0.0	The international humanitarian aid organization, Doctors Without Borders / Medecins Sans Frontieres (MSF ), continues to treat victims of violence in all locations where it is in present Darfur.
swap	0.0	The international humanitarian aid organization, Doctors Without Borders / Medecins Sans Frontieres (MSF ), continues treat to victims of violence in all locations where it is present in Darfur.
swap	0.0	The international humanitarian aid organization, Doctors Without Borders Medecins / Sans Frontieres (MSF ), continues to treat victims of violence in all locations where it is present in Darfur.
swap	0.0	The international humanitarian aid organization, Doctors Without Borders / Medecins Sans Frontieres (MSF ), continues to treat victims of violence in all locations where it present is in Darfur.
swap	0.0	The international humanitarian aid organization, Doctors Without Borders / Medecins Sans Frontieres (MSF ), continues to victims treat of violence in all locations where it is present in Darfur.
swap	0.0	The international humanitarian aid organization, Doctors Without Borders / Medecins Sans Frontieres (MSF ), continues to treat victims of in violence all locations where it is present in Darfur.
swap	0.0	The international humanitarian aid organization, Doctors Without Borders / Medecins Sans (Frontieres MSF ), continues to treat victims of violence in all locations where it is present in Darfur.
swap	0.0	The international humanitarian aid organization, Doctors Without Borders / Medecins Sans Frontieres (MSF ), continues to treat victims of violence in all locations where it is in present Darfur.
swap	0.0	The international humanitarian aid organization, Doctors Without Borders / Medecins Sans Frontieres (MSF ), continues to treat victims of violence in all locations it where is present in Darfur.
swap	0.0	The international humanitarian aid organization, Doctors Without Borders / Medecins Sans Frontieres (MSF ), continues to victims treat of violence in all locations where it is present in Darfur.
swap	0.0	The international humanitarian aid organization, Doctors Without Borders / Sans Medecins Frontieres (MSF ), continues to treat victims of violence in all locations where it is present in Darfur.
swap	0.0	The humanitarian international aid organization, Doctors Without Borders / Medecins Sans Frontieres (MSF ), continues to treat victims of violence in all locations where it is present in Darfur.
swap	0.0	The international humanitarian aid organization, Doctors Without Borders / Medecins Sans Frontieres (MSF ), continues to victims treat of violence in all locations where it is present in Darfur.
swap	0.0	The international humanitarian aid organization, Doctors Without Borders / Medecins Sans Frontieres (MSF ), continues to treat victims of violence in all locations where it is present in. Darfur
swap	0.0	The international humanitarian aid organization, Doctors Without Borders / Sans Medecins Frontieres (MSF ), continues to treat victims of violence in all locations where it is present in Darfur.
swap	0.0	The international humanitarian aid organization, Doctors Without Borders / Medecins Sans Frontieres (MSF ), continues to treat victims of violence in all locations where it is present Darfur in.
original	1.0	In a bowl, whisk together the eggs and sugar until completely blended and frothy.
swap	1.0	In a bowl, whisk together the and eggs sugar until completely blended and frothy.
swap	1.0	In a bowl, whisk together the eggs and sugar until completely blended frothy and.
swap	1.0	In a bowl, whisk together the and eggs sugar until completely blended and frothy.
swap	1.0	In a bowl, whisk together the eggs sugar and until completely blended and frothy.
swap	1.0	In a bowl, whisk together eggs the and sugar until completely blended and frothy.
swap	1.0	In a bowl, whisk together eggs the and sugar until completely blended and frothy.
swap	1.0	In a bowl whisk, together the eggs and sugar until completely blended and frothy.
swap	1.0	In a bowl, whisk together the and eggs sugar until completely blended and frothy.
swap	1.0	In a bowl, together whisk the eggs and sugar until completely blended and frothy.
swap	1.0	In a bowl, whisk the together eggs and sugar until completely blended and frothy.
swap	1.0	A in bowl, whisk together the eggs and sugar until completely blended and frothy.
swap	1.0	In a bowl, whisk together the eggs and sugar until completely blended frothy and.
swap	1.0	In a bowl, whisk together the eggs and sugar completely until blended and frothy.
swap	1.0	In a bowl, whisk together eggs the and sugar until completely blended and frothy.
swap	1.0	In bowl a, whisk together the eggs and sugar until completely blended and frothy.
swap	1.0	In a bowl, whisk together the eggs and sugar completely until blended and frothy.
swap	1.0	In a bowl, whisk together the eggs and sugar until completely blended and. frothy
swap	1.0	In a bowl, whisk together the eggs and sugar until completely blended frothy and.
swap	1.0	In a bowl, whisk together the eggs and sugar until blended completely and frothy.
swap	1.0	In a bowl, whisk together the eggs sugar and until completely blended and frothy.
swap	1.0	In a bowl, whisk the together eggs and sugar until completely blended and frothy.
swap	1.0	In a bowl whisk, together the eggs and sugar until completely blended and frothy.
swap	1.0	In a bowl, whisk the together eggs and sugar until completely blended and frothy.
swap	1.0	In a bowl, whisk together the eggs and sugar until completely blended and. frothy
swap	1.0	In a bowl, whisk together the eggs and sugar until completely and blended frothy.
swap	1.0	In a bowl, whisk together the eggs and until sugar completely blended and frothy.
swap	1.0	In a bowl, whisk together the eggs and sugar until blended completely and frothy.
swap	1.0	In a bowl, together whisk the eggs and sugar until completely blended and frothy.
swap	1.0	In bowl a, whisk together the eggs and sugar until completely blended and frothy.
swap	1.0	In a bowl, whisk together the eggs and sugar until completely blended frothy and.
swap	1.0	In bowl a, whisk together the eggs and sugar until completely blended and frothy.
swap	1.0	In a bowl, whisk together eggs the and sugar until completely blended and frothy.
original	1.0	In Nigeria, by far the most populous country in sub-Saharan Africa, over 2.7 million people are infected with HIV.
swap	1.0	In Nigeria, by far the populous most country in sub - Saharan Africa, over 2. 7 million people are infected with HIV.
swap	1.0	In Nigeria by, far the most populous country in sub - Saharan Africa, over 2. 7 million people are infected with HIV.
swap	1.0	In Nigeria, by far the most populous country in sub - Saharan Africa, over. 2 7 million people are infected with HIV.
swap	1.0	In, Nigeria by far the most populous country in sub - Saharan Africa, over 2. 7 million people are infected with HIV.
swap	1.0	In Nigeria, far by the most populous country in sub - Saharan Africa, over 2. 7 million people are infected with HIV.
swap	1.0	In Nigeria, by far the most populous country in sub - Saharan Africa, over 2. million 7 people are infected with HIV.
swap	1.0	In Nigeria, by far the most populous country in sub - Saharan Africa, over 2. 7 people million are infected with HIV.
swap	1.0	In Nigeria, by far the most populous country in sub Saharan - Africa, over 2. 7 million people are infected with HIV.
swap	1.0	In Nigeria, by far the most populous country sub in - Saharan Africa, over 2. 7 million people are infected with HIV.
swap	1.0	In Nigeria, by the far most populous country in sub - Saharan Africa, over 2. 7 million people are infected with HIV.
swap	1.0	In Nigeria, by far the most populous country in sub - Saharan Africa, over. 2 7 million people are infected with HIV.
swap	1.0	In Nigeria, by far the most populous country in sub - Saharan Africa, over 2 7. million people are infected with HIV.
swap	1.0	In Nigeria, by far the most populous country in sub - Saharan Africa, over 2. 7 people million are infected with HIV.
swap	1.0	Nigeria in, by far the most populous country in sub - Saharan Africa, over 2. 7 million people are infected with HIV.
swap	1.0	In Nigeria, by far the most populous country in sub - Saharan Africa, over 2. 7 million are people infected with HIV.
swap	1.0	In Nigeria, by the far most populous country in sub - Saharan Africa, over 2. 7 million people are infected with HIV.
swap	1.0	In Nigeria, by far the most populous in country sub - Saharan Africa, over 2. 7 million people are infected with HIV.
swap	1.0	In Nigeria, by far the most populous country in sub - Saharan Africa, over 2. 7 million people infected are with HIV.
swap	1.0	In Nigeria, by far the most populous country in sub Saharan - Africa, over 2. 7 million people are infected with HIV.
swap	1.0	In Nigeria, by far the most populous in country sub - Saharan Africa, over 2. 7 million people are infected with HIV.
swap	1.0	In Nigeria by, far the most populous country in sub - Saharan Africa, over 2. 7 million people are infected with HIV.
swap	1.0	In Nigeria, by far the most populous country in sub - Saharan Africa, over 2. million 7 people are infected with HIV.
swap	1.0	In Nigeria, by far the most populous country in sub - Saharan Africa, 2 over. 7 million people are infected with HIV.
swap	1.0	In Nigeria, by far the most populous country in sub - Saharan Africa, over 2. million 7 people are infected with HIV.
swap	1.0	In Nigeria, by far the most populous country in sub - Saharan Africa, over 2. 7 million people are with infected HIV.
swap	1.0	In Nigeria, by far the most populous country in sub - Saharan Africa, over 2. 7 million people infected are with HIV.
swap	1.0	Nigeria in, by far the most populous country in sub - Saharan Africa, over 2. 7 million people are infected with HIV.
swap	1.0	Nigeria in, by far the most populous country in sub - Saharan Africa, over 2. 7 million people are infected with HIV.
swap	1.0	In Nigeria, by far the most populous in country sub - Saharan Africa, over 2. 7 million people are infected with HIV.
swap	1.0	In Nigeria, by far the most populous country sub in - Saharan Africa, over 2. 7 million people are infected with HIV.
swap	1.0	In Nigeria, by far the populous most country in sub - Saharan Africa, over 2. 7 million people are infected with HIV.
swap	1.0	In Nigeria, by far the most populous country in sub - Saharan Africa, over 2. 7 million people are infected HIV with.
original	0.0	A jury is slated to decide for the first time whether Jack Kevorkian, famed as "Dr. Death," has violated Michigan's assisted-suicide ban, while the state continues to grapple with the issue of what to allow when the ill want to end their pain by ending their lives.
swap	0.0	A is jury slated to decide for the first time whether Jack Kevorkian, famed as " Dr. Death, " has violated Michigan ' s assisted - suicide ban, while the state continues to grapple with the issue of what to allow when the ill want to end their pain by ending their lives.
swap	0.0	A jury is slated to decide for the first time whether Jack Kevorkian, famed as " Dr. Death, " has violated Michigan s ' assisted - suicide ban, while the state continues to grapple with the issue of what to allow when the ill want to end their pain by ending their lives.
swap	0.0	A jury is slated to decide for the first time whether Jack Kevorkian, famed as " Dr. Death, " has violated Michigan ' s assisted - suicide ban, while the state continues to grapple with the issue of what to allow when the ill want to end their pain by ending their. lives
swap	0.0	A jury is slated to decide for the first time whether Jack Kevorkian, famed as " Dr. Death, " has violated Michigan ' s assisted - suicide ban, while the state continues to grapple with the issue of what to allow when the ill want to end their pain by their ending lives.
swap	0.0	A jury is slated to decide for the first time whether Jack Kevorkian, famed as " Dr. Death, " has violated Michigan ' s assisted - suicide ban, while the state continues to grapple with the issue of what to allow when the ill want to end pain their by ending their lives.
swap	0.0	A jury is slated to decide for the first time whether Jack Kevorkian, famed as " Dr. Death, " has violated Michigan ' s assisted - suicide ban, while the state continues to grapple with the issue of what to allow the when ill want to end their pain by ending their lives.
swap	0.0	A jury is slated to decide for the first time whether Jack Kevorkian, famed as " Dr. Death, " has violated Michigan ' s assisted - suicide ban, while the state continues to grapple with the issue of what to allow when the ill want to their end pain by ending their lives.
swap	0.0	A jury is slated to decide for the first time whether Jack Kevorkian, famed as " Dr. Death, " has violated Michigan ' s assisted - suicide ban, while the state to continues grapple with the issue of what to allow when the ill want to end their pain by ending their lives.
swap	0.0	A jury is slated to decide for the first time whether Jack Kevorkian, famed as " Dr. Death, " has violated Michigan ' s assisted - suicide ban, while the state continues to grapple with the issue of what to allow when the ill want to end their pain by their ending lives.
swap	0.0	A jury is slated to decide for the first time whether Jack Kevorkian, famed as " Dr. Death, " has violated Michigan ' s assisted - suicide ban, while the state continues to grapple with the issue of what allow to when the ill want to end their pain by ending their lives.
swap	0.0	Jury a is slated to decide for the first time whether Jack Kevorkian, famed as " Dr. Death, " has violated Michigan ' s assisted - suicide ban, while the state continues to grapple with the issue of what to allow when the ill want to end their pain by ending their lives.
swap	0.0	A jury is slated to decide for the first time whether Jack Kevorkian, famed as " Dr. Death, " has violated Michigan ' s assisted - suicide ban, while the state continues to grapple with the issue of what allow to when the ill want to end their pain by ending their lives.
swap	0.0	A jury is slated to decide for the first time whether Jack Kevorkian, famed as " Dr. Death, " has violated Michigan ' s assisted - suicide ban, while the state continues to grapple with the issue of what to allow when the ill want to end their pain by ending their. lives
swap	0.0	A jury is slated to decide for the first time whether Kevorkian Jack, famed as " Dr. Death, " has violated Michigan ' s assisted - suicide ban, while the state continues to grapple with the issue of what to allow when the ill want to end their pain by ending their lives.
swap	0.0	A jury is slated to decide for the first time whether Jack Kevorkian, famed as " Dr. Death, " has violated Michigan ' s assisted - suicide ban, while the state continues to grapple with the issue of what to allow when the ill want to end their pain by their ending lives.
swap	0.0	A jury is slated to decide for the first whether time Jack Kevorkian, famed as " Dr. Death, " has violated Michigan ' s assisted - suicide ban, while the state continues to grapple with the issue of what to allow when the ill want to end their pain by ending their lives.
swap	0.0	A jury is slated to decide for the first time whether Jack Kevorkian, famed as " Dr. Death, " has violated Michigan ' s assisted - suicide ban, while the state continues to grapple with the issue what of to allow when the ill want to end their pain by ending their lives.
swap	0.0	A jury is slated to decide for the first time whether Jack Kevorkian, famed as " Dr. Death, " has violated Michigan ' s assisted - suicide ban, while the state continues to grapple with the issue of what to allow when the ill to want end their pain by ending their lives.
swap	0.0	A jury is slated to decide for the first time whether Jack Kevorkian, famed as " Dr. Death, " has violated Michigan ' s assisted - suicide ban, while the state continues to grapple with the issue of what to when allow the ill want to end their pain by ending their lives.
swap	0.0	A jury is slated to decide for the first time whether Jack Kevorkian, famed as " Dr. Death, " has violated Michigan ' s assisted - suicide ban, while the state continues to grapple with the issue of what to allow when the ill want to end their pain by their ending lives.
swap	0.0	A jury is slated to decide for the first time whether Jack Kevorkian, famed as " Dr. Death, " has violated Michigan ' s assisted - suicide ban, while the state continues to grapple with the issue of what to allow the when ill want to end their pain by ending their lives.
swap	0.0	A jury is slated to decide for the first time whether Jack Kevorkian, famed as " Dr. Death, " has violated Michigan ' s assisted - suicide ban, while the state continues to grapple with the issue of what to allow when the ill want to end their pain by their ending lives.
swap	0.0	A jury is slated to decide for the first time whether Jack Kevorkian, famed as " Dr. Death, " has violated Michigan ' s assisted - suicide ban, while state the continues to grapple with the issue of what to allow when the ill want to end their pain by ending their lives.
swap	0.0	A jury is slated to decide for the first whether time Jack Kevorkian, famed as " Dr. Death, " has violated Michigan ' s assisted - suicide ban, while the state continues to grapple with the issue of what to allow when the ill want to end their pain by ending their lives.
swap	0.0	A jury is slated to decide for the first time Jack whether Kevorkian, famed as " Dr. Death, " has violated Michigan ' s assisted - suicide ban, while the state continues to grapple with the issue of what to allow when the ill want to end their pain by ending their lives.
swap	0.0	A jury is slated to decide for the first time whether Jack Kevorkian, famed as " Dr. Death, " has violated Michigan ' s assisted - suicide ban, the while state continues to grapple with the issue of what to allow when the ill want to end their pain by ending their lives.
swap	0.0	A jury is slated to decide for the first time whether Jack Kevorkian, famed as " Dr. Death, " has violated Michigan ' s assisted - suicide ban, while the state continues to grapple with issue the of what to allow when the ill want to end their pain by ending their lives.
swap	0.0	A jury is slated to decide for the first time whether Jack Kevorkian, famed as " Dr. Death, " has violated Michigan ' s assisted - suicide ban, while the state continues to grapple with the issue of what to allow when ill the want to end their pain by ending their lives.
swap	0.0	A jury is slated to decide for the first time whether Jack Kevorkian, famed as " Dr. , Death " has violated Michigan ' s assisted - suicide ban, while the state continues to grapple with the issue of what to allow when the ill want to end their pain by ending their lives.
swap	0.0	A jury is slated to decide for the first time whether Jack Kevorkian, famed as " Dr. Death, " has violated Michigan ' s assisted - suicide ban, while the state continues to grapple the with issue of what to allow when the ill want to end their pain by ending their lives.
swap	0.0	A jury is slated to decide for the first time whether Jack Kevorkian, famed as " Dr. Death, " has violated Michigan ' s assisted - suicide ban, while the state continues to grapple with the issue of what to allow when the ill to want end their pain by ending their lives.
swap	0.0	A jury is slated to decide for the first time Jack whether Kevorkian, famed as " Dr. Death, " has violated Michigan ' s assisted - suicide ban, while the state continues to grapple with the issue of what to allow when the ill want to end their pain by ending their lives.
original	0.0	Take consumer products giant Procter and Gamble. Even with a $1.8 billion Research and Development budget, it still manages 500 active partnerships each year, many of them with small companies.
swap	0.0	Take consumer giant products Procter and Gamble. Even with a $ 1. 8 billion Research and Development budget, it still manages 500 active partnerships each year, many of them with small companies.
swap	0.0	Take consumer products Procter giant and Gamble. Even with a $ 1. 8 billion Research and Development budget, it still manages 500 active partnerships each year, many of them with small companies.
swap	0.0	Take consumer products giant Procter and Gamble. Even with a $ 1. 8 billion Research and Development budget, it still manages 500 active partnerships each year, many them of with small companies.
swap	0.0	Take consumer products giant Procter and Gamble. Even with a $ 1. 8 billion Research and Development budget, it still manages 500 partnerships active each year, many of them with small companies.
swap	0.0	Take consumer products giant Procter and Gamble. Even with a $ 1. 8 billion Research Development and budget, it still manages 500 active partnerships each year, many of them with small companies.
swap	0.0	Take consumer products giant Procter and Gamble. Even with a $ 1. 8 Research billion and Development budget, it still manages 500 active partnerships each year, many of them with small companies.
swap	0.0	Take consumer products giant Procter and Gamble. Even with a $ 1. 8 billion Research and Development budget, it still manages 500 active partnerships each year, many of them small with companies.
swap	0.0	Take consumer products giant Procter and. Gamble Even with a $ 1. 8 billion Research and Development budget, it still manages 500 active partnerships each year, many of them with small companies.
swap	0.0	Take consumer products giant Procter and Gamble. Even with a $ 1. 8 billion Research and Development budget, it still manages 500 active partnerships each year, many of them with companies small.
swap	0.0	Take consumer products giant Procter and Gamble. Even with a $ 1. 8 billion Research and Development budget, it still manages 500 active partnerships each year, many of with them small companies.
swap	0.0	Take consumer products giant Procter and Gamble. Even a with $ 1. 8 billion Research and Development budget, it still manages 500 active partnerships each year, many of them with small companies.
swap	0.0	Take consumer products giant Procter and Gamble. Even a with $ 1. 8 billion Research and Development budget, it still manages 500 active partnerships each year, many of them with small companies.
swap	0.0	Take consumer products giant Procter and Gamble. Even with a $ 1. 8 billion Research Development and budget, it still manages 500 active partnerships each year, many of them with small companies.
swap	0.0	Take consumer products giant Procter and Gamble. Even with a $ 1. 8 billion and Research Development budget, it still manages 500 active partnerships each year, many of them with small companies.
swap	0.0	Take consumer products giant Procter and Gamble. Even with a $ 1. 8 billion Research and Development, budget it still manages 500 active partnerships each year, many of them with small companies.
swap	0.0	Take consumer products giant Procter and. Gamble Even with a $ 1. 8 billion Research and Development budget, it still manages 500 active partnerships each year, many of them with small companies.
swap	0.0	Take products consumer giant Procter and Gamble. Even with a $ 1. 8 billion Research and Development budget, it still manages 500 active partnerships each year, many of them with small companies.
swap	0.0	Take consumer products giant Procter and Gamble. Even with a $ 1. 8 billion Research and Development, budget it still manages 500 active partnerships each year, many of them with small companies.
swap	0.0	Take consumer products giant Procter and Gamble. Even with a $ 1. 8 billion Research and budget Development, it still manages 500 active partnerships each year, many of them with small companies.
swap	0.0	Take consumer products giant Procter and Gamble. with Even a $ 1. 8 billion Research and Development budget, it still manages 500 active partnerships each year, many of them with small companies.
swap	0.0	Take consumer products giant Procter and Gamble. Even with $ a 1. 8 billion Research and Development budget, it still manages 500 active partnerships each year, many of them with small companies.
swap	0.0	Take consumer products giant Procter and Gamble. Even with a $ 1. 8 billion Research and Development budget, it still manages 500 active partnerships each year, of many them with small companies.
swap	0.0	Take consumer products giant and Procter Gamble. Even with a $ 1. 8 billion Research and Development budget, it still manages 500 active partnerships each year, many of them with small companies.
swap	0.0	Take consumer products giant Procter and Gamble. Even with a $ 1. 8 Research billion and Development budget, it still manages 500 active partnerships each year, many of them with small companies.
swap	0.0	Take consumer products giant Procter and Gamble. Even with a $ 1. 8 billion Research and Development budget, it still manages 500 active partnerships each year, many of them with small. companies
swap	0.0	Take consumer products giant Procter and Gamble. Even with a $ 1. 8 billion Research and Development budget, it still manages 500 active each partnerships year, many of them with small companies.
swap	0.0	Take consumer products giant Procter and Gamble. Even with a $ 1. 8 billion Research and Development budget, it still manages 500 active partnerships each year, many of them small with companies.
swap	0.0	Consumer take products giant Procter and Gamble. Even with a $ 1. 8 billion Research and Development budget, it still manages 500 active partnerships each year, many of them with small companies.
swap	0.0	Take consumer products giant Procter and Gamble. Even with a $ 1. 8 billion Research and Development budget, still it manages 500 active partnerships each year, many of them with small companies.
swap	0.0	Take consumer products giant Procter and Gamble. Even with a $ 1. 8 billion Research and Development budget, it still manages 500 active partnerships each year, many of them with companies small.
swap	0.0	Take products consumer giant Procter and Gamble. Even with a $ 1. 8 billion Research and Development budget, it still manages 500 active partnerships each year, many of them with small companies.
swap	0.0	Take products consumer giant Procter and Gamble. Even with a $ 1. 8 billion Research and Development budget, it still manages 500 active partnerships each year, many of them with small companies.
original	1.0	Deceased U.S. soldiers and their effects were evacuated to Japan and then shipped home in refrigerated containers for interment in the U.S.
swap	1.0	Deceased U. S. soldiers and their effects were evacuated Japan to and then shipped home in refrigerated containers for interment in the U. S.
swap	1.0	Deceased U. S. soldiers and their effects were evacuated to Japan and then shipped home in refrigerated containers for interment in the. U S.
swap	1.0	Deceased U. S. soldiers and their effects were evacuated to Japan and then home shipped in refrigerated containers for interment in the U. S.
swap	1.0	Deceased U. S. soldiers and their effects were evacuated to Japan and then home shipped in refrigerated containers for interment in the U. S.
swap	1.0	Deceased U. S. soldiers and their effects were evacuated to Japan and then shipped home in refrigerated containers for in interment the U. S.
swap	1.0	Deceased U. S. soldiers and their were effects evacuated to Japan and then shipped home in refrigerated containers for interment in the U. S.
swap	1.0	Deceased U. S. soldiers and their effects were evacuated to Japan and shipped then home in refrigerated containers for interment in the U. S.
swap	1.0	Deceased U. S soldiers. and their effects were evacuated to Japan and then shipped home in refrigerated containers for interment in the U. S.
swap	1.0	Deceased U. S. soldiers and their effects were evacuated to Japan and then shipped home in refrigerated containers for interment in the U S..
swap	1.0	Deceased U. S. soldiers and their effects were evacuated to Japan and then shipped home in refrigerated containers for interment in the. U S.
swap	1.0	Deceased U. S. soldiers and their effects were evacuated to Japan then and shipped home in refrigerated containers for interment in the U. S.
swap	1.0	Deceased U. S. soldiers and their effects were evacuated to Japan and then shipped home in refrigerated containers for interment in the. U S.
swap	1.0	Deceased U. S. and soldiers their effects were evacuated to Japan and then shipped home in refrigerated containers for interment in the U. S.
swap	1.0	Deceased. U S. soldiers and their effects were evacuated to Japan and then shipped home in refrigerated containers for interment in the U. S.
swap	1.0	Deceased U. S. soldiers and their effects were evacuated to Japan and then shipped home in refrigerated containers interment for in the U. S.
swap	1.0	Deceased U. S soldiers. and their effects were evacuated to Japan and then shipped home in refrigerated containers for interment in the U. S.
swap	1.0	Deceased U. S. soldiers and their effects were evacuated to Japan and then shipped home in refrigerated containers for interment in the. U S.
swap	1.0	Deceased U. S. soldiers and their effects were evacuated to Japan then and shipped home in refrigerated containers for interment in the U. S.
swap	1.0	Deceased U. S. soldiers and their effects were evacuated to Japan and then shipped home in refrigerated containers for interment the in U. S.
swap	1.0	Deceased U. S. soldiers and their were effects evacuated to Japan and then shipped home in refrigerated containers for interment in the U. S.
swap	1.0	Deceased U. S. soldiers and their effects were evacuated to Japan and then shipped home in refrigerated containers for interment in the. U S.
swap	1.0	Deceased U. S. soldiers and their effects were evacuated to and Japan then shipped home in refrigerated containers for interment in the U. S.
swap	1.0	Deceased U. S. soldiers and effects their were evacuated to Japan and then shipped home in refrigerated containers for interment in the U. S.
swap	1.0	Deceased U. S. soldiers and their effects were evacuated to Japan and then shipped home in refrigerated containers for interment the in U. S.
swap	1.0	Deceased U. S. soldiers and their effects were evacuated to Japan and then shipped home in refrigerated for containers interment in the U. S.
swap	1.0	U deceased. S. soldiers and their effects were evacuated to Japan and then shipped home in refrigerated containers for interment in the U. S.
swap	1.0	Deceased U. S. soldiers and their effects were evacuated to Japan and then shipped home in refrigerated containers for interment the in U. S.
swap	1.0	Deceased U. S. and soldiers their effects were evacuated to Japan and then shipped home in refrigerated containers for interment in the U. S.
swap	1.0	Deceased U. S. soldiers and their effects evacuated were to Japan and then shipped home in refrigerated containers for interment in the U. S.
swap	1.0	U deceased. S. soldiers and their effects were evacuated to Japan and then shipped home in refrigerated containers for interment in the U. S.
swap	1.0	Deceased U. S. soldiers and their effects were evacuated to Japan then and shipped home in refrigerated containers for interment in the U. S.
swap	1.0	Deceased U. S. soldiers and effects their were evacuated to Japan and then shipped home in refrigerated containers for interment in the U. S.
original	1.0	Mice given a substance found in red wine lived longer despite a fatty diet, a study shows.
swap	1.0	Mice given a substance found in red wine lived longer despite fatty a diet, a study shows.
swap	1.0	Given mice a substance found in red wine lived longer despite a fatty diet, a study shows.
swap	1.0	Mice given a found substance in red wine lived longer despite a fatty diet, a study shows.
swap	1.0	Mice given a substance found in red wine lived longer despite a diet fatty, a study shows.
swap	1.0	Mice given a substance found red in wine lived longer despite a fatty diet, a study shows.
swap	1.0	Mice given a substance found in red lived wine longer despite a fatty diet, a study shows.
swap	1.0	Mice given a substance found in red wine lived despite longer a fatty diet, a study shows.
swap	1.0	Given mice a substance found in red wine lived longer despite a fatty diet, a study shows.
swap	1.0	Given mice a substance found in red wine lived longer despite a fatty diet, a study shows.
swap	1.0	Mice given a substance found red in wine lived longer despite a fatty diet, a study shows.
swap	1.0	Mice given a substance found in red wine lived despite longer a fatty diet, a study shows.
swap	1.0	Mice given a substance found in red wine longer lived despite a fatty diet, a study shows.
swap	1.0	Mice a given substance found in red wine lived longer despite a fatty diet, a study shows.
swap	1.0	Given mice a substance found in red wine lived longer despite a fatty diet, a study shows.
swap	1.0	Mice given a substance in found red wine lived longer despite a fatty diet, a study shows.
swap	1.0	Mice given a substance found in red wine lived longer despite fatty a diet, a study shows.
swap	1.0	Mice given a substance found in red wine lived longer despite a fatty diet, study a shows.
swap	1.0	Mice given a substance found in red wine lived longer despite fatty a diet, a study shows.
swap	1.0	Mice given a substance found in red wine lived despite longer a fatty diet, a study shows.
swap	1.0	Mice given a substance found in wine red lived longer despite a fatty diet, a study shows.
swap	1.0	Mice given a substance found in red wine lived longer despite a fatty diet, a study. shows
swap	1.0	Mice given a substance found in red lived wine longer despite a fatty diet, a study shows.
swap	1.0	Given mice a substance found in red wine lived longer despite a fatty diet, a study shows.
swap	1.0	Mice given a substance in found red wine lived longer despite a fatty diet, a study shows.
swap	1.0	Mice given a substance in found red wine lived longer despite a fatty diet, a study shows.
swap	1.0	Mice a given substance found in red wine lived longer despite a fatty diet, a study shows.
swap	1.0	Mice given a found substance in red wine lived longer despite a fatty diet, a study shows.
swap	1.0	Mice given a substance found in red wine lived longer despite fatty a diet, a study shows.
swap	1.0	Mice given a substance found in red wine lived despite longer a fatty diet, a study shows.
swap	1.0	Mice given a found substance in red wine lived longer despite a fatty diet, a study shows.
swap	1.0	Mice given substance a found in red wine lived longer despite a fatty diet, a study shows.
swap	1.0	Mice a given substance found in red wine lived longer despite a fatty diet, a study shows.
original	0.0	Charles de Gaulle died in 1970 at the age of eighty. He was thus fifty years old when, as an unknown officer recently promoted to the (temporary) rank of brigadier general, he made his famous broadcast from London rejecting the capitulation of France to the Nazis after the debacle of May-June 1940.
swap	0.0	Charles de Gaulle died in 1970 at the age of eighty. He was thus fifty years old when, as an unknown officer recently promoted to the (temporary) rank of brigadier general, he made his famous broadcast from London rejecting the capitulation of France to the Nazis the after debacle of May - June 1940.
swap	0.0	Charles de Gaulle died in 1970 at the age of eighty. He was thus fifty years old when, as an unknown officer recently promoted to the (temporary) rank of brigadier general, he made his famous broadcast from London rejecting the capitulation of France to the Nazis after the debacle of May - June. 1940
swap	0.0	Charles de Gaulle died in 1970 at the age of eighty. was He thus fifty years old when, as an unknown officer recently promoted to the (temporary) rank of brigadier general, he made his famous broadcast from London rejecting the capitulation of France to the Nazis after the debacle of May - June 1940.
swap	0.0	Charles de Gaulle died in 1970 at the age of eighty. He was thus fifty years old when, as an unknown officer recently promoted the to (temporary) rank of brigadier general, he made his famous broadcast from London rejecting the capitulation of France to the Nazis after the debacle of May - June 1940.
swap	0.0	Charles de Gaulle died in 1970 at the age of eighty. He was fifty thus years old when, as an unknown officer recently promoted to the (temporary) rank of brigadier general, he made his famous broadcast from London rejecting the capitulation of France to the Nazis after the debacle of May - June 1940.
swap	0.0	Charles de Gaulle died in 1970 at the age of eighty. He was thus fifty years old when, as an unknown officer recently promoted to the (temporary) rank of brigadier general he, made his famous broadcast from London rejecting the capitulation of France to the Nazis after the debacle of May - June 1940.
swap	0.0	Charles de Gaulle died in 1970 at the age of eighty. He was thus fifty years old when, an as unknown officer recently promoted to the (temporary) rank of brigadier general, he made his famous broadcast from London rejecting the capitulation of France to the Nazis after the debacle of May - June 1940.
swap	0.0	Charles de Gaulle died in 1970 at the age of eighty. He was thus fifty years old when, as an unknown officer recently promoted to the (temporary) rank of brigadier, general he made his famous broadcast from London rejecting the capitulation of France to the Nazis after the debacle of May - June 1940.
swap	0.0	Charles de Gaulle died in 1970 at the age of eighty. He was thus fifty years old when, as an unknown recently officer promoted to the (temporary) rank of brigadier general, he made his famous broadcast from London rejecting the capitulation of France to the Nazis after the debacle of May - June 1940.
swap	0.0	Charles de Gaulle died in 1970 at the age of eighty. He was thus fifty years old when, as an unknown officer recently promoted to the (temporary) rank of brigadier general, he made his famous broadcast London from rejecting the capitulation of France to the Nazis after the debacle of May - June 1940.
swap	0.0	Charles de Gaulle died in 1970 at the age of eighty. He was fifty thus years old when, as an unknown officer recently promoted to the (temporary) rank of brigadier general, he made his famous broadcast from London rejecting the capitulation of France to the Nazis after the debacle of May - June 1940.
swap	0.0	Charles de Gaulle died in 1970 at the age of eighty. He was thus fifty years old when, as an unknown officer recently to promoted the (temporary) rank of brigadier general, he made his famous broadcast from London rejecting the capitulation of France to the Nazis after the debacle of May - June 1940.
swap	0.0	Charles de Gaulle died in 1970 at the age of eighty. He was thus fifty years old when, as an unknown officer recently promoted to the temporary () rank of brigadier general, he made his famous broadcast from London rejecting the capitulation of France to the Nazis after the debacle of May - June 1940.
swap	0.0	Charles de Gaulle died in 1970 at the age of eighty. He was thus fifty years old when, as an unknown officer recently promoted to the (temporary) rank of brigadier general, he made his famous broadcast from London rejecting the capitulation of France to the after Nazis the debacle of May - June 1940.
swap	0.0	Charles de Gaulle died in 1970 at the age of eighty. He was thus fifty years old when, as an unknown officer recently promoted to the (temporary) rank of brigadier general, he made his famous broadcast from London rejecting the capitulation of France to the Nazis after the of debacle May - June 1940.
swap	0.0	Charles de Gaulle died in 1970 at the age of eighty. He was thus fifty years old when, as an unknown officer recently promoted to the (temporary) of rank brigadier general, he made his famous broadcast from London rejecting the capitulation of France to the Nazis after the debacle of May - June 1940.
swap	0.0	Charles de Gaulle died in 1970 at the age of eighty. He was thus fifty years old when, as an unknown officer recently promoted to the (temporary) rank of brigadier general, he his made famous broadcast from London rejecting the capitulation of France to the Nazis after the debacle of May - June 1940.
swap	0.0	Charles de Gaulle died in 1970 at the age of eighty. He was thus fifty years old when, as an unknown officer recently promoted to the (temporary) rank of brigadier general, he made his famous broadcast from London rejecting the capitulation of France to the Nazis after the debacle of May June - 1940.
swap	0.0	Charles de Gaulle died in 1970 at the age of eighty. He was thus fifty years old when, as an unknown officer recently promoted to the (temporary) rank of brigadier general, made he his famous broadcast from London rejecting the capitulation of France to the Nazis after the debacle of May - June 1940.
swap	0.0	Charles Gaulle de died in 1970 at the age of eighty. He was thus fifty years old when, as an unknown officer recently promoted to the (temporary) rank of brigadier general, he made his famous broadcast from London rejecting the capitulation of France to the Nazis after the debacle of May - June 1940.
swap	0.0	Charles de Gaulle died in 1970 at the age of eighty. He was thus fifty years old when, as an unknown officer recently promoted to the (temporary) rank of brigadier general, he made his famous broadcast from London rejecting the capitulation of France to the Nazis after the of debacle May - June 1940.
swap	0.0	Charles de Gaulle died in 1970 at the age of eighty. He was thus fifty years old when, as an unknown officer recently promoted to the (temporary) rank of brigadier general, he made his famous broadcast from London rejecting the capitulation France of to the Nazis after the debacle of May - June 1940.
swap	0.0	Charles de Gaulle died in 1970 at the age of eighty. He was thus fifty years old when, as unknown an officer recently promoted to the (temporary) rank of brigadier general, he made his famous broadcast from London rejecting the capitulation of France to the Nazis after the debacle of May - June 1940.
swap	0.0	Charles de Gaulle died in 1970 at age the of eighty. He was thus fifty years old when, as an unknown officer recently promoted to the (temporary) rank of brigadier general, he made his famous broadcast from London rejecting the capitulation of France to the Nazis after the debacle of May - June 1940.
swap	0.0	Charles de Gaulle died in 1970 at the age of eighty. He was thus fifty years old when, as an unknown officer recently promoted to the (temporary) rank of brigadier general, he made his famous broadcast from London rejecting the capitulation of France to the after Nazis the debacle of May - June 1940.
swap	0.0	Charles de Gaulle died in 1970 at the age of eighty. He was thus fifty years old when, as an unknown officer recently promoted to the (temporary) of rank brigadier general, he made his famous broadcast from London rejecting the capitulation of France to the Nazis after the debacle of May - June 1940.
swap	0.0	Charles de Gaulle died in 1970 at the age of eighty. He was thus fifty years old when, as an unknown officer recently promoted to the (temporary) of rank brigadier general, he made his famous broadcast from London rejecting the capitulation of France to the Nazis after the debacle of May - June 1940.
swap	0.0	Charles de Gaulle died in 1970 at the age of eighty. He was fifty thus years old when, as an unknown officer recently promoted to the (temporary) rank of brigadier general, he made his famous broadcast from London rejecting the capitulation of France to the Nazis after the debacle of May - June 1940.
swap	0.0	Charles de Gaulle died in 1970 at the age of eighty. He was fifty thus years old when, as an unknown officer recently promoted to the (temporary) rank of brigadier general, he made his famous broadcast from London rejecting the capitulation of France to the Nazis after the debacle of May - June 1940.
swap	0.0	Charles de Gaulle died in 1970 at the age of eighty. He was thus fifty years old when, as an unknown officer recently promoted to the (temporary) rank of brigadier general, he made his famous broadcast London from rejecting the capitulation of France to the Nazis after the debacle of May - June 1940.
swap	0.0	Charles de Gaulle died in 1970 at the age of eighty. He was thus fifty years old when, as an unknown officer recently promoted to the (temporary) rank of brigadier general, he made his famous broadcast from London rejecting the capitulation of France to the Nazis after the debacle of May - June. 1940
swap	0.0	Charles de Gaulle died in 1970 at the age of eighty. He was thus fifty years old when, as an unknown officer recently promoted to the (temporary) rank of brigadier general, he made his famous broadcast from London rejecting the capitulation of France the to Nazis after the debacle of May - June 1940.
original	0.0	Teenage sensation Wayne Rooney powered England into the quarter-finals of Euro 2004 with two goals in Monday's 4-2 defeat of Croatia and they were joined in the last eight by champions France who beat Switzerland 3-1.
swap	0.0	Teenage sensation Wayne Rooney powered England into the quarter - finals of Euro 2004 with two goals in Monday ' s 4 - 2 defeat of Croatia and they were joined in the last eight champions by France who beat Switzerland 3 - 1.
swap	0.0	Teenage sensation Wayne Rooney powered England into the quarter - finals of Euro 2004 with two goals in Monday ' s 4 - 2 defeat of Croatia and they were joined in the eight last by champions France who beat Switzerland 3 - 1.
swap	0.0	Teenage sensation Wayne Rooney powered England into the quarter - finals of Euro 2004 with two goals in Monday ' s 4 - 2 defeat of Croatia and they were joined in last the eight by champions France who beat Switzerland 3 - 1.
swap	0.0	Teenage sensation Wayne Rooney powered England into the quarter - finals of Euro with 2004 two goals in Monday ' s 4 - 2 defeat of Croatia and they were joined in the last eight by champions France who beat Switzerland 3 - 1.
swap	0.0	Teenage sensation Rooney Wayne powered England into the quarter - finals of Euro 2004 with two goals in Monday ' s 4 - 2 defeat of Croatia and they were joined in the last eight by champions France who beat Switzerland 3 - 1.
swap	0.0	Teenage sensation Wayne Rooney powered England into the quarter - finals of Euro 2004 with two goals in Monday ' s 4 - 2 defeat of Croatia and they were joined in the last eight by champions France who beat Switzerland 3 1 -.
swap	0.0	Teenage sensation Wayne Rooney powered England into the quarter - finals of Euro 2004 with two goals in Monday ' s 4 - 2 defeat of Croatia and they were in joined the last eight by champions France who beat Switzerland 3 - 1.
swap	0.0	Teenage sensation Wayne Rooney powered England into the quarter - of finals Euro 2004 with two goals in Monday ' s 4 - 2 defeat of Croatia and they were joined in the last eight by champions France who beat Switzerland 3 - 1.
swap	0.0	Teenage sensation Wayne Rooney powered England into the quarter - finals of Euro 2004 with two goals in Monday ' s 4 - 2 defeat of Croatia and they were in joined the last eight by champions France who beat Switzerland 3 - 1.
swap	0.0	Teenage sensation Wayne Rooney powered England into the quarter - finals of Euro 2004 with two goals in Monday ' s 4 - 2 of defeat Croatia and they were joined in the last eight by champions France who beat Switzerland 3 - 1.
swap	0.0	Teenage sensation Wayne Rooney powered England into the quarter - of finals Euro 2004 with two goals in Monday ' s 4 - 2 defeat of Croatia and they were joined in the last eight by champions France who beat Switzerland 3 - 1.
swap	0.0	Teenage sensation Wayne Rooney powered England into the quarter - finals of Euro 2004 with two goals in Monday ' s 4 - 2 defeat of Croatia and they were joined in the last eight by champions France who beat 3 Switzerland - 1.
swap	0.0	Teenage sensation Wayne Rooney powered England into the quarter - finals of Euro 2004 with two goals in Monday ' s 4 - defeat 2 of Croatia and they were joined in the last eight by champions France who beat Switzerland 3 - 1.
swap	0.0	Teenage sensation Wayne Rooney powered England into the quarter - finals of Euro 2004 with two goals in Monday ' s 4 - 2 defeat of Croatia and they were joined in the last eight by champions France who beat 3 Switzerland - 1.
swap	0.0	Teenage sensation Wayne Rooney powered England into the quarter - finals of Euro 2004 with two goals in Monday ' s 4 - 2 defeat of Croatia and they were joined in the last eight by champions France who beat Switzerland 3 -. 1
swap	0.0	Teenage sensation Wayne powered Rooney England into the quarter - finals of Euro 2004 with two goals in Monday ' s 4 - 2 defeat of Croatia and they were joined in the last eight by champions France who beat Switzerland 3 - 1.
swap	0.0	Sensation teenage Wayne Rooney powered England into the quarter - finals of Euro 2004 with two goals in Monday ' s 4 - 2 defeat of Croatia and they were joined in the last eight by champions France who beat Switzerland 3 - 1.
swap	0.0	Sensation teenage Wayne Rooney powered England into the quarter - finals of Euro 2004 with two goals in Monday ' s 4 - 2 defeat of Croatia and they were joined in the last eight by champions France who beat Switzerland 3 - 1.
swap	0.0	Teenage sensation Wayne Rooney England powered into the quarter - finals of Euro 2004 with two goals in Monday ' s 4 - 2 defeat of Croatia and they were joined in the last eight by champions France who beat Switzerland 3 - 1.
swap	0.0	Teenage sensation Wayne Rooney powered England into the quarter - finals of Euro 2004 with two goals in Monday ' s 4 - 2 defeat of Croatia and they were joined in the last eight by champions France beat who Switzerland 3 - 1.
swap	0.0	Teenage sensation Rooney Wayne powered England into the quarter - finals of Euro 2004 with two goals in Monday ' s 4 - 2 defeat of Croatia and they were joined in the last eight by champions France who beat Switzerland 3 - 1.
swap	0.0	Teenage sensation Wayne Rooney powered England into the quarter - finals of Euro 2004 with two goals in Monday ' s 4 - 2 defeat of Croatia and they were in joined the last eight by champions France who beat Switzerland 3 - 1.
swap	0.0	Teenage sensation Wayne Rooney powered England into the quarter - finals of Euro 2004 with two goals in ' Monday s 4 - 2 defeat of Croatia and they were joined in the last eight by champions France who beat Switzerland 3 - 1.
swap	0.0	Teenage sensation Wayne Rooney powered England into the quarter - finals of 2004 Euro with two goals in Monday ' s 4 - 2 defeat of Croatia and they were joined in the last eight by champions France who beat Switzerland 3 - 1.
swap	0.0	Teenage sensation Wayne Rooney powered England into the quarter - finals of Euro 2004 with two goals in Monday ' s 4 - 2 defeat of Croatia and were they joined in the last eight by champions France who beat Switzerland 3 - 1.
swap	0.0	Teenage sensation Wayne Rooney powered England into the quarter - finals of Euro 2004 with two goals in Monday ' s 4 - 2 of defeat Croatia and they were joined in the last eight by champions France who beat Switzerland 3 - 1.
swap	0.0	Teenage sensation Wayne Rooney powered England into the quarter - finals of Euro 2004 with two goals in Monday ' s 4 - 2 defeat of Croatia and they were in joined the last eight by champions France who beat Switzerland 3 - 1.
swap	0.0	Teenage sensation Wayne Rooney powered England into the quarter - finals of Euro 2004 with two goals in Monday ' s 4 - defeat 2 of Croatia and they were joined in the last eight by champions France who beat Switzerland 3 - 1.
swap	0.0	Sensation teenage Wayne Rooney powered England into the quarter - finals of Euro 2004 with two goals in Monday ' s 4 - 2 defeat of Croatia and they were joined in the last eight by champions France who beat Switzerland 3 - 1.
swap	0.0	Teenage sensation Rooney Wayne powered England into the quarter - finals of Euro 2004 with two goals in Monday ' s 4 - 2 defeat of Croatia and they were joined in the last eight by champions France who beat Switzerland 3 - 1.
swap	0.0	Teenage sensation Wayne Rooney powered England into the quarter - finals of Euro 2004 with two goals in Monday ' s 4 - 2 defeat of Croatia and were they joined in the last eight by champions France who beat Switzerland 3 - 1.
swap	0.0	Teenage sensation Wayne Rooney powered England into the quarter - finals of 2004 Euro with two goals in Monday ' s 4 - 2 defeat of Croatia and they were joined in the last eight by champions France who beat Switzerland 3 - 1.
original	1.0	Fujimori charged that on January 26, 1995, Ecuador fired the first shot, an allegation denied by Ecuador's leader, Sixto Duran-Ballen. Predictably, each side blamed the other for starting the 1995 conflict, just as each pointed the finger of guilt to the other for provoking the border war of 1941, when Peru took most of the 120,000 square miles in contention between the two countries.
swap	1.0	Fujimori charged that on January 26, 1995, Ecuador fired the first shot, an allegation denied by Ecuador ' s leader, Sixto Duran - Ballen. Predictably, each side blamed the other for starting the 1995 conflict, just as each pointed the of finger guilt to the other for provoking the border war of 1941, when Peru took most of the 120, 000 square miles in contention between the two countries.
swap	1.0	Fujimori charged that on January 26, 1995, Ecuador fired the first shot, an allegation denied by Ecuador ' s, leader Sixto Duran - Ballen. Predictably, each side blamed the other for starting the 1995 conflict, just as each pointed the finger of guilt to the other for provoking the border war of 1941, when Peru took most of the 120, 000 square miles in contention between the two countries.
swap	1.0	Fujimori charged that on 26 January, 1995, Ecuador fired the first shot, an allegation denied by Ecuador ' s leader, Sixto Duran - Ballen. Predictably, each side blamed the other for starting the 1995 conflict, just as each pointed the finger of guilt to the other for provoking the border war of 1941, when Peru took most of the 120, 000 square miles in contention between the two countries.
swap	1.0	Fujimori charged that on January 26, 1995, Ecuador fired the first shot, an allegation denied by Ecuador ' s leader, Sixto Duran - Ballen. Predictably, each side blamed the other for starting the 1995 conflict, just as each pointed the finger of guilt to the other for provoking the border war of 1941, when Peru took most of the 120, 000 square miles in contention between two the countries.
swap	1.0	Fujimori charged that on January 26, 1995, Ecuador fired the first shot, an allegation denied by Ecuador ' s leader, Sixto Duran - Ballen. Predictably, each side blamed the other for starting the 1995 conflict, just as each pointed the finger of guilt to the other for provoking the border war of 1941, when Peru took most of the 120, 000 square miles in contention between the countries two.
swap	1.0	Fujimori charged that on January 26, 1995, Ecuador fired the first shot, an allegation denied by Ecuador ' s leader, Sixto Duran - Ballen. Predictably, each side blamed the other for starting the 1995 conflict, just as each pointed the finger of guilt to the other for provoking the border of war 1941, when Peru took most of the 120, 000 square miles in contention between the two countries.
swap	1.0	Fujimori charged that on January 26, 1995, Ecuador fired the first shot, an allegation denied by Ecuador ' s leader, Sixto Duran - Ballen. Predictably, each side blamed the other for starting the 1995 conflict, just as each pointed finger the of guilt to the other for provoking the border war of 1941, when Peru took most of the 120, 000 square miles in contention between the two countries.
swap	1.0	Fujimori charged that on January 26, 1995, Ecuador fired the first shot, an allegation denied by Ecuador ' s leader, Sixto Duran - Ballen. Predictably, each side blamed the other for starting the 1995 conflict, just as each pointed the finger of guilt to the other for provoking the border war of 1941, when Peru took most of the 120, square 000 miles in contention between the two countries.
swap	1.0	Fujimori charged that on January 26, 1995, Ecuador fired the first shot, an allegation denied by Ecuador ' s leader, Sixto Duran - Ballen. Predictably, each side blamed the other for starting the 1995 conflict, just as each pointed the finger of guilt to the other for provoking the border war of 1941, when Peru took of most the 120, 000 square miles in contention between the two countries.
swap	1.0	Fujimori charged that January on 26, 1995, Ecuador fired the first shot, an allegation denied by Ecuador ' s leader, Sixto Duran - Ballen. Predictably, each side blamed the other for starting the 1995 conflict, just as each pointed the finger of guilt to the other for provoking the border war of 1941, when Peru took most of the 120, 000 square miles in contention between the two countries.
swap	1.0	Fujimori charged that on January 26, 1995, fired Ecuador the first shot, an allegation denied by Ecuador ' s leader, Sixto Duran - Ballen. Predictably, each side blamed the other for starting the 1995 conflict, just as each pointed the finger of guilt to the other for provoking the border war of 1941, when Peru took most of the 120, 000 square miles in contention between the two countries.
swap	1.0	Fujimori charged that on January 26, 1995, Ecuador fired the first shot, an allegation denied by Ecuador ' s leader, Sixto Duran - Ballen. Predictably, each side blamed the other for starting the 1995 conflict, as just each pointed the finger of guilt to the other for provoking the border war of 1941, when Peru took most of the 120, 000 square miles in contention between the two countries.
swap	1.0	Fujimori charged that on January 26, 1995, Ecuador fired the first shot, an allegation denied by Ecuador ' s leader, Sixto Duran - Ballen. Predictably, each side blamed the other for starting the 1995 conflict, just as each pointed the finger of guilt to the other for provoking the border war of 1941, when Peru took most of the 120, 000 square miles in contention the between two countries.
swap	1.0	Fujimori charged that on January 26, 1995, Ecuador fired the first shot, an allegation denied by Ecuador s ' leader, Sixto Duran - Ballen. Predictably, each side blamed the other for starting the 1995 conflict, just as each pointed the finger of guilt to the other for provoking the border war of 1941, when Peru took most of the 120, 000 square miles in contention between the two countries.
swap	1.0	Fujimori charged that on January 26, 1995, Ecuador fired the first shot, an allegation denied by Ecuador ' s leader, Sixto Duran - Ballen. Predictably, each side blamed the for other starting the 1995 conflict, just as each pointed the finger of guilt to the other for provoking the border war of 1941, when Peru took most of the 120, 000 square miles in contention between the two countries.
swap	1.0	Fujimori charged that on January 26, 1995, Ecuador fired the first shot an, allegation denied by Ecuador ' s leader, Sixto Duran - Ballen. Predictably, each side blamed the other for starting the 1995 conflict, just as each pointed the finger of guilt to the other for provoking the border war of 1941, when Peru took most of the 120, 000 square miles in contention between the two countries.
swap	1.0	Fujimori charged that on January 26, 1995, Ecuador fired the first shot, an allegation denied by Ecuador ' s leader, Sixto Duran - Ballen. Predictably, each side blamed the other for starting the 1995 conflict, just as each pointed the of finger guilt to the other for provoking the border war of 1941, when Peru took most of the 120, 000 square miles in contention between the two countries.
swap	1.0	Fujimori charged that on January 26, 1995, Ecuador fired the first shot, an allegation denied by Ecuador ' s leader, Sixto Duran - Ballen. Predictably, each side blamed the other for starting the 1995 conflict, just as each pointed the finger of guilt to the other for provoking the border war of 1941, when Peru took most of the 120, 000 square miles in contention between the countries two.
swap	1.0	Fujimori charged that on January 26, 1995, Ecuador fired the shot first, an allegation denied by Ecuador ' s leader, Sixto Duran - Ballen. Predictably, each side blamed the other for starting the 1995 conflict, just as each pointed the finger of guilt to the other for provoking the border war of 1941, when Peru took most of the 120, 000 square miles in contention between the two countries.
swap	1.0	Fujimori charged that on January 26, 1995, Ecuador fired the first shot, an allegation denied by Ecuador ' s leader, Sixto Duran - Ballen. Predictably, each side blamed the other for starting the 1995 conflict, just as each pointed the finger of guilt to the other for provoking the border war of 1941, when Peru took most of the 120, 000 square miles in contention between the countries two.
swap	1.0	Fujimori charged that on January 26, 1995, Ecuador fired the first shot, an allegation denied by Ecuador ' s leader, Sixto Duran - Ballen. Predictably, each side blamed the other for starting the 1995 conflict, just as each pointed the finger of guilt to the other for provoking the border war of 1941, when Peru took of most the 120, 000 square miles in contention between the two countries.
swap	1.0	Fujimori charged that on January 26, 1995, Ecuador fired the first shot, an allegation denied by Ecuador ' s leader, Duran Sixto - Ballen. Predictably, each side blamed the other for starting the 1995 conflict, just as each pointed the finger of guilt to the other for provoking the border war of 1941, when Peru took most of the 120, 000 square miles in contention between the two countries.
swap	1.0	Fujimori charged that on January 26, 1995, Ecuador fired the first shot, an allegation denied by Ecuador ' s leader, Sixto Duran - Ballen. Predictably, each side blamed the other for starting the 1995 conflict, just as each pointed the finger of guilt to the other for provoking the border war of 1941, Peru when took most of the 120, 000 square miles in contention between the two countries.
swap	1.0	Fujimori charged that on January 26, 1995, Ecuador fired the first shot, an allegation denied by Ecuador ' s leader, Sixto Duran - Ballen. Predictably, each side blamed the other for starting the 1995 conflict, just as each the pointed finger of guilt to the other for provoking the border war of 1941, when Peru took most of the 120, 000 square miles in contention between the two countries.
swap	1.0	Fujimori charged that on January 26, 1995, Ecuador the fired first shot, an allegation denied by Ecuador ' s leader, Sixto Duran - Ballen. Predictably, each side blamed the other for starting the 1995 conflict, just as each pointed the finger of guilt to the other for provoking the border war of 1941, when Peru took most of the 120, 000 square miles in contention between the two countries.
swap	1.0	Fujimori that charged on January 26, 1995, Ecuador fired the first shot, an allegation denied by Ecuador ' s leader, Sixto Duran - Ballen. Predictably, each side blamed the other for starting the 1995 conflict, just as each pointed the finger of guilt to the other for provoking the border war of 1941, when Peru took most of the 120, 000 square miles in contention between the two countries.
swap	1.0	Fujimori charged that on January 26, 1995, Ecuador fired the first shot, an allegation denied by Ecuador ' s leader, Sixto Duran - Ballen. Predictably, each side blamed other the for starting the 1995 conflict, just as each pointed the finger of guilt to the other for provoking the border war of 1941, when Peru took most of the 120, 000 square miles in contention between the two countries.
swap	1.0	Fujimori charged that on January 26, 1995, Ecuador fired the first shot, an allegation denied by Ecuador ' s leader, Sixto Duran - Ballen. Predictably, each side blamed the other for starting the 1995 conflict, just as each pointed the finger of guilt to the other for provoking the border war of 1941, when Peru took most of the 120, 000 square in miles contention between the two countries.
swap	1.0	Fujimori charged that on January 26, 1995, Ecuador fired the first shot, an allegation denied by Ecuador ' s leader, Sixto Duran - Ballen Predictably. , each side blamed the other for starting the 1995 conflict, just as each pointed the finger of guilt to the other for provoking the border war of 1941, when Peru took most of the 120, 000 square miles in contention between the two countries.
swap	1.0	Fujimori charged that on January 26, 1995, Ecuador fired the first shot, an allegation denied by Ecuador ' s leader, Sixto Duran - Ballen. Predictably, each side blamed the other for starting the 1995 conflict, just as each pointed the finger of guilt to the other for provoking the border war of 1941, when Peru most took of the 120, 000 square miles in contention between the two countries.
swap	1.0	Fujimori charged that on January 26, 1995, Ecuador fired first the shot, an allegation denied by Ecuador ' s leader, Sixto Duran - Ballen. Predictably, each side blamed the other for starting the 1995 conflict, just as each pointed the finger of guilt to the other for provoking the border war of 1941, when Peru took most of the 120, 000 square miles in contention between the two countries.
swap	1.0	Fujimori charged that on January 26, 1995, Ecuador fired the first shot, an allegation denied by Ecuador ' s leader, Sixto Duran - Ballen. Predictably, each side blamed the other for starting the 1995 conflict, just as each pointed the finger guilt of to the other for provoking the border war of 1941, when Peru took most of the 120, 000 square miles in contention between the two countries.
original	0.0	Hepburn's platinum, diamond and sapphire brooch had been estimated to fetch just $20,000, but sold for $120,000, six times its estimated price.
swap	0.0	Hepburn ' s platinum, diamond and sapphire brooch had been estimated to fetch just $ 20, , 000 but sold for $ 120, 000, six times its estimated price.
swap	0.0	Hepburn ' s platinum, diamond and sapphire brooch had been estimated to just fetch $ 20, 000, but sold for $ 120, 000, six times its estimated price.
swap	0.0	Hepburn ' s platinum, diamond and sapphire brooch had been estimated fetch to just $ 20, 000, but sold for $ 120, 000, six times its estimated price.
swap	0.0	Hepburn ' s platinum, diamond and sapphire brooch had been estimated to fetch just $ 20, 000, but sold for $ 120, 000 six, times its estimated price.
swap	0.0	Hepburn ' s platinum, diamond and sapphire brooch been had estimated to fetch just $ 20, 000, but sold for $ 120, 000, six times its estimated price.
swap	0.0	Hepburn ' s platinum diamond, and sapphire brooch had been estimated to fetch just $ 20, 000, but sold for $ 120, 000, six times its estimated price.
swap	0.0	Hepburn ' s platinum, diamond and sapphire brooch had been estimated to fetch just $ 20, 000, but sold for $ 120, 000, six times estimated its price.
swap	0.0	' hepburn s platinum, diamond and sapphire brooch had been estimated to fetch just $ 20, 000, but sold for $ 120, 000, six times its estimated price.
swap	0.0	Hepburn ' s platinum, diamond and sapphire brooch had been estimated fetch to just $ 20, 000, but sold for $ 120, 000, six times its estimated price.
swap	0.0	Hepburn s ' platinum, diamond and sapphire brooch had been estimated to fetch just $ 20, 000, but sold for $ 120, 000, six times its estimated price.
swap	0.0	Hepburn ' s platinum, diamond and sapphire brooch had been estimated to fetch just $, 20 000, but sold for $ 120, 000, six times its estimated price.
swap	0.0	Hepburn ' s platinum, diamond and sapphire brooch had been estimated to fetch just $ 20, 000, but sold for $ 120 000, , six times its estimated price.
swap	0.0	Hepburn ' s platinum, diamond and sapphire brooch had been estimated to fetch just $, 20 000, but sold for $ 120, 000, six times its estimated price.
swap	0.0	Hepburn ' s platinum, and diamond sapphire brooch had been estimated to fetch just $ 20, 000, but sold for $ 120, 000, six times its estimated price.
swap	0.0	Hepburn s ' platinum, diamond and sapphire brooch had been estimated to fetch just $ 20, 000, but sold for $ 120, 000, six times its estimated price.
swap	0.0	Hepburn ' s platinum, and diamond sapphire brooch had been estimated to fetch just $ 20, 000, but sold for $ 120, 000, six times its estimated price.
swap	0.0	Hepburn ' s platinum, diamond and sapphire brooch had been estimated to fetch just $ 20, 000, but for sold $ 120, 000, six times its estimated price.
swap	0.0	Hepburn ' s platinum, diamond and sapphire brooch had been estimated to fetch just $ 20, 000, but sold for $ 120, 000, times six its estimated price.
swap	0.0	Hepburn ' s platinum, diamond and sapphire brooch had been to estimated fetch just $ 20, 000, but sold for $ 120, 000, six times its estimated price.
swap	0.0	Hepburn ' s platinum, diamond and sapphire brooch had estimated been to fetch just $ 20, 000, but sold for $ 120, 000, six times its estimated price.
swap	0.0	Hepburn ' s platinum, diamond and sapphire brooch had been estimated to fetch just $ 20, 000, but sold for 120 $, 000, six times its estimated price.
swap	0.0	Hepburn ' s platinum, diamond and sapphire brooch had been estimated to fetch just $ 20, 000, but for sold $ 120, 000, six times its estimated price.
swap	0.0	Hepburn ' s platinum, diamond and sapphire brooch had been estimated to fetch just $ 20, 000, but sold for $ 120, 000, six times its price estimated.
swap	0.0	Hepburn ' s platinum, diamond and sapphire brooch had been estimated to fetch just $ 20, 000, but sold for 120 $, 000, six times its estimated price.
swap	0.0	Hepburn ' s platinum, diamond and sapphire brooch had been estimated to fetch just $ 20, 000, but sold for $ 120, 000, six times estimated its price.
swap	0.0	' hepburn s platinum, diamond and sapphire brooch had been estimated to fetch just $ 20, 000, but sold for $ 120, 000, six times its estimated price.
swap	0.0	Hepburn ' s platinum, diamond and sapphire had brooch been estimated to fetch just $ 20, 000, but sold for $ 120, 000, six times its estimated price.
swap	0.0	Hepburn ' s platinum, diamond and sapphire brooch had been estimated to fetch just $ 20, 000, but sold $ for 120, 000, six times its estimated price.
swap	0.0	Hepburn ' s platinum, diamond and sapphire brooch had been estimated to just fetch $ 20, 000, but sold for $ 120, 000, six times its estimated price.
swap	0.0	Hepburn ' s platinum, diamond and sapphire brooch had been estimated to fetch just $ 20, 000, but sold for $ 120, 000, times six its estimated price.
swap	0.0	Hepburn ' s platinum, diamond and sapphire brooch had been estimated to fetch just $ 20, 000, sold but for $ 120, 000, six times its estimated price.
swap	0.0	Hepburn ' s platinum, diamond and sapphire brooch had been estimated to fetch just 20 $, 000, but sold for $ 120, 000, six times its estimated price.
original	0.0	Huckaby voluntarily submitted herself to questioning Friday night at the Tracy police station, and was arrested less than six hours later. She now resides in the San Joaquin County Jail without bond, awaiting an arraignment hearing on Tuesday. On April 6, the body of Sandra Cantu was discovered stuffed inside the 28-year-old's suitcase at the bottom of a pond a few miles away from her home. The t…
swap	0.0	Huckaby voluntarily submitted herself to questioning Friday night at the Tracy police station, and was arrested less than six hours later. She now resides in the San Joaquin County Jail without bond, awaiting an arraignment hearing on Tuesday. On April 6, the body of Sandra Cantu was discovered stuffed inside the 28 - year - old ' s suitcase at the bottom of a pond a few miles away from her home.…
swap	0.0	Huckaby voluntarily submitted herself to questioning Friday night at the Tracy police station, and was arrested less than six hours later. She now resides in the San Joaquin County Jail without bond, awaiting an arraignment hearing on Tuesday. On April 6, the body of Sandra Cantu was discovered stuffed inside the 28 - year - old ' s suitcase at the bottom of a pond a few miles away her from home.…
swap	0.0	Huckaby voluntarily submitted herself to questioning Friday night at Tracy the police station, and was arrested less than six hours later. She now resides in the San Joaquin County Jail without bond, awaiting an arraignment hearing on Tuesday. On April 6, the body of Sandra Cantu was discovered stuffed inside the 28 - year - old ' s suitcase at the bottom of a pond a few miles away from her home.…
swap	0.0	Huckaby voluntarily submitted herself to questioning Friday night at the Tracy police station, and was arrested less than six hours later. She now resides in the San Joaquin County Jail without bond, awaiting an arraignment hearing on Tuesday. On April 6, the body of Sandra Cantu was discovered stuffed inside the 28 - year - old ' s suitcase at the bottom of a pond a few miles away from her home.…
swap	0.0	Huckaby voluntarily submitted herself to questioning Friday night at the Tracy police station, and was arrested less than six hours later. She now resides in the San Joaquin County Jail without, bond awaiting an arraignment hearing on Tuesday. On April 6, the body of Sandra Cantu was discovered stuffed inside the 28 - year - old ' s suitcase at the bottom of a pond a few miles away from her home.…
swap	0.0	Huckaby voluntarily submitted herself to questioning Friday night at the Tracy police station, and was arrested less than six hours later. She now resides in the San Joaquin County Jail without bond, awaiting an arraignment hearing on Tuesday. On April 6, the body of Sandra Cantu was discovered stuffed inside the 28 - year - old ' s suitcase at the bottom of a pond a few miles away from her home.…
swap	0.0	Huckaby voluntarily submitted herself to questioning Friday night at the Tracy police station, and arrested was less than six hours later. She now resides in the San Joaquin County Jail without bond, awaiting an arraignment hearing on Tuesday. On April 6, the body of Sandra Cantu was discovered stuffed inside the 28 - year - old ' s suitcase at the bottom of a pond a few miles away from her home.…
swap	0.0	Huckaby voluntarily submitted herself to questioning Friday night at the Tracy police station, and was arrested less than six hours later. She now resides in the San Joaquin County Jail without bond, awaiting an arraignment hearing on Tuesday. On April 6, the body of Sandra Cantu was discovered stuffed inside the 28 - year - old ' s suitcase at the bottom of a pond a few miles away from her home.…
swap	0.0	Huckaby voluntarily submitted herself to questioning Friday night at the Tracy police station, and was arrested less than six hours later. She now resides in the San County Joaquin Jail without bond, awaiting an arraignment hearing on Tuesday. On April 6, the body of Sandra Cantu was discovered stuffed inside the 28 - year - old ' s suitcase at the bottom of a pond a few miles away from her home.…
swap	0.0	Huckaby voluntarily submitted herself to questioning Friday night at the Tracy police station, and was arrested than less six hours later. She now resides in the San Joaquin County Jail without bond, awaiting an arraignment hearing on Tuesday. On April 6, the body of Sandra Cantu was discovered stuffed inside the 28 - year - old ' s suitcase at the bottom of a pond a few miles away from her home.…
swap	0.0	Huckaby voluntarily submitted herself to questioning Friday night at the police Tracy station, and was arrested less than six hours later. She now resides in the San Joaquin County Jail without bond, awaiting an arraignment hearing on Tuesday. On April 6, the body of Sandra Cantu was discovered stuffed inside the 28 - year - old ' s suitcase at the bottom of a pond a few miles away from her home.…
swap	0.0	Huckaby voluntarily submitted herself to questioning Friday night at Tracy the police station, and was arrested less than six hours later. She now resides in the San Joaquin County Jail without bond, awaiting an arraignment hearing on Tuesday. On April 6, the body of Sandra Cantu was discovered stuffed inside the 28 - year - old ' s suitcase at the bottom of a pond a few miles away from her home.…
swap	0.0	Huckaby voluntarily submitted herself to questioning Friday night at the Tracy police station, and was arrested less than hours six later. She now resides in the San Joaquin County Jail without bond, awaiting an arraignment hearing on Tuesday. On April 6, the body of Sandra Cantu was discovered stuffed inside the 28 - year - old ' s suitcase at the bottom of a pond a few miles away from her home.…
swap	0.0	Huckaby voluntarily submitted herself to questioning Friday night at the Tracy police station, and was arrested less than six hours later. She now resides in the San Joaquin County Jail without bond, awaiting an arraignment hearing on Tuesday. April On 6, the body of Sandra Cantu was discovered stuffed inside the 28 - year - old ' s suitcase at the bottom of a pond a few miles away from her home.…
swap	0.0	Huckaby voluntarily submitted herself to questioning Friday night at the Tracy police station, and was arrested less than six hours later. She now resides in the San Joaquin County Jail without bond, awaiting an arraignment hearing on Tuesday. On April 6, the body of Sandra Cantu was discovered stuffed inside the 28 - year - old ' s suitcase at the bottom of a pond a few miles away from her home.…
swap	0.0	Huckaby voluntarily submitted herself to questioning Friday night at the Tracy police station, and was arrested less than six hours later. She now resides in the San Joaquin County Jail without bond, awaiting an arraignment hearing on Tuesday. On April 6, the body of Sandra Cantu was discovered inside stuffed the 28 - year - old ' s suitcase at the bottom of a pond a few miles away from her home.…
swap	0.0	Huckaby voluntarily submitted herself to questioning Friday night at the Tracy police station, was and arrested less than six hours later. She now resides in the San Joaquin County Jail without bond, awaiting an arraignment hearing on Tuesday. On April 6, the body of Sandra Cantu was discovered stuffed inside the 28 - year - old ' s suitcase at the bottom of a pond a few miles away from her home.…
swap	0.0	Huckaby voluntarily submitted herself to questioning Friday night at the Tracy police station, and was arrested less than six hours later. She now resides in the San Joaquin County Jail without bond, awaiting an arraignment hearing on Tuesday. On April 6, the body of Sandra Cantu was discovered stuffed inside the 28 - year - old ' s suitcase at the of bottom a pond a few miles away from her home.…
swap	0.0	Huckaby voluntarily submitted herself to questioning Friday night at the Tracy police station, and was arrested less than six hours later. She now resides in the San Joaquin County Jail without bond, awaiting an arraignment hearing on Tuesday. On April 6, the body of Sandra Cantu was discovered stuffed inside the 28 - year - old ' s suitcase at the bottom of a pond a few miles away from her home.…
swap	0.0	Huckaby voluntarily submitted herself to questioning Friday night at the Tracy police station, and was arrested less than six hours later. She now resides in the San County Joaquin Jail without bond, awaiting an arraignment hearing on Tuesday. On April 6, the body of Sandra Cantu was discovered stuffed inside the 28 - year - old ' s suitcase at the bottom of a pond a few miles away from her home.…
swap	0.0	Huckaby voluntarily submitted herself to questioning Friday night at the Tracy police station, and was arrested less than six later hours. She now resides in the San Joaquin County Jail without bond, awaiting an arraignment hearing on Tuesday. On April 6, the body of Sandra Cantu was discovered stuffed inside the 28 - year - old ' s suitcase at the bottom of a pond a few miles away from her home.…
swap	0.0	Huckaby voluntarily submitted herself to questioning Friday night at the Tracy police station, and was arrested less than six hours later. She now resides in the San Joaquin County Jail without bond, awaiting an arraignment hearing on Tuesday. On April 6 the, body of Sandra Cantu was discovered stuffed inside the 28 - year - old ' s suitcase at the bottom of a pond a few miles away from her home.…
swap	0.0	Huckaby voluntarily submitted herself to questioning Friday night at the Tracy police station, and was arrested less than six hours later. She now resides in the San Joaquin County Jail without bond, awaiting an arraignment hearing on Tuesday. On April 6, the body of Sandra Cantu was discovered stuffed inside the 28 - year - old ' s suitcase at the bottom of a pond a few miles away from her home.…
swap	0.0	Huckaby voluntarily submitted herself to questioning Friday night at the Tracy police station, and was arrested less than six hours later. She now resides in the San Joaquin County Jail without bond, awaiting an arraignment hearing on Tuesday. On April 6, the body of Sandra Cantu was discovered stuffed inside the 28 - year - old ' s suitcase at the bottom of a pond a few miles away from her home.…
swap	0.0	Huckaby voluntarily submitted herself to questioning Friday night at the Tracy police station, and was arrested less than six hours later. She now resides in the San Joaquin County Jail without bond, awaiting an hearing arraignment on Tuesday. On April 6, the body of Sandra Cantu was discovered stuffed inside the 28 - year - old ' s suitcase at the bottom of a pond a few miles away from her home.…
swap	0.0	Huckaby voluntarily submitted herself to questioning Friday night at the Tracy police station and, was arrested less than six hours later. She now resides in the San Joaquin County Jail without bond, awaiting an arraignment hearing on Tuesday. On April 6, the body of Sandra Cantu was discovered stuffed inside the 28 - year - old ' s suitcase at the bottom of a pond a few miles away from her home.…
swap	0.0	Huckaby voluntarily submitted herself to questioning Friday night at the Tracy police station, and was arrested less than six hours later. She now resides in the Joaquin San County Jail without bond, awaiting an arraignment hearing on Tuesday. On April 6, the body of Sandra Cantu was discovered stuffed inside the 28 - year - old ' s suitcase at the bottom of a pond a few miles away from her home.…
swap	0.0	Huckaby voluntarily submitted herself to questioning Friday night at the Tracy police station, and was arrested less than six hours later. She now resides in the San Joaquin County Jail without bond, awaiting an arraignment hearing on Tuesday. On April 6, the body of Sandra Cantu was discovered stuffed inside the 28 - year - old ' s suitcase at the bottom of pond a a few miles away from her home.…
swap	0.0	Huckaby voluntarily submitted herself to questioning Friday night at the Tracy police station, and was arrested less than six hours later. She now resides in the San Joaquin County Jail without bond, awaiting an arraignment hearing on Tuesday. On April 6, the body of Sandra Cantu was discovered stuffed inside the 28 - year - old ' s suitcase at the bottom of a pond a few miles away from her home.…
swap	0.0	Huckaby voluntarily submitted herself to questioning Friday at night the Tracy police station, and was arrested less than six hours later. She now resides in the San Joaquin County Jail without bond, awaiting an arraignment hearing on Tuesday. On April 6, the body of Sandra Cantu was discovered stuffed inside the 28 - year - old ' s suitcase at the bottom of a pond a few miles away from her home.…
swap	0.0	Huckaby voluntarily submitted herself to questioning Friday night at the Tracy police station, and was arrested less six than hours later. She now resides in the San Joaquin County Jail without bond, awaiting an arraignment hearing on Tuesday. On April 6, the body of Sandra Cantu was discovered stuffed inside the 28 - year - old ' s suitcase at the bottom of a pond a few miles away from her home.…
swap	0.0	Huckaby voluntarily submitted herself to questioning Friday night at the Tracy police station, and was arrested less than six hours later. She now resides in the San Joaquin County Jail without bond, awaiting an arraignment hearing on Tuesday. On April 6, the body of Sandra Cantu was discovered stuffed inside the 28 - year - old ' s suitcase at the bottom of a pond few a miles away from her home.…
original	0.0	CAMDEN, N.J. (Reuters) — Three Muslim brothers from Albania were sentenced to life in prison on Tuesday for a plot to kill American soldiers at the Fort Dix military base, which prosecutors said was inspired by the idea of holy war against the United States. The men, Dritan Duka, 30, Shain Duka, 28, and Eljvir Duka, 25, all illegal immigrants, were each sentenced to life without the possibility o…
swap	0.0	CAMDEN, N. J. (Reuters) — Three Muslim brothers from Albania were sentenced to life in prison on Tuesday for a plot to kill American soldiers at the Fort Dix military base, which prosecutors said was inspired by the idea of holy war against the United States. The men, Dritan Duka, 30, Shain Duka, 28, and Eljvir Duka, 25, all illegal immigrants, were each sentenced to life without the possibility …
swap	0.0	CAMDEN, N. J. (Reuters) — Three Muslim brothers from Albania were sentenced to life in prison on Tuesday for a plot to kill American soldiers at the Fort Dix military base, which prosecutors said was inspired by the idea of holy war against the United States. The men, Dritan Duka, 30, Shain Duka, 28, and Eljvir Duka, 25, all illegal immigrants, were each sentenced to life without the possibility …
swap	0.0	CAMDEN, N. J. (Reuters) — Three Muslim brothers from Albania were sentenced to life in prison on Tuesday for a plot to kill American soldiers at the Fort Dix military base, which prosecutors said was inspired by the idea of holy war against the United States. The men, Dritan Duka, 30, Shain Duka, 28, and Eljvir Duka, 25, all illegal immigrants, were each sentenced to life without the possibility …
swap	0.0	CAMDEN, N. J. (Reuters —) Three Muslim brothers from Albania were sentenced to life in prison on Tuesday for a plot to kill American soldiers at the Fort Dix military base, which prosecutors said was inspired by the idea of holy war against the United States. The men, Dritan Duka, 30, Shain Duka, 28, and Eljvir Duka, 25, all illegal immigrants, were each sentenced to life without the possibility …
swap	0.0	CAMDEN, N. J. (Reuters) — Three Muslim brothers from Albania were sentenced to life in prison on Tuesday for a plot to kill American soldiers at the Fort Dix military base, which prosecutors said was inspired by the idea of holy war against the United States. The men, Dritan Duka, 30, Shain Duka, 28, and Eljvir Duka, 25, all illegal immigrants, were each sentenced to life without the of possibili…
swap	0.0	CAMDEN, N. J. (Reuters) — Three Muslim brothers from Albania were sentenced to life in prison on Tuesday for a plot to kill American soldiers at the Fort Dix military base, which prosecutors said was inspired by the idea of holy war against the United States. The men, Dritan Duka, 30, Shain Duka, 28, and Eljvir Duka, 25, all illegal immigrants, were each sentenced to life without the possibility …
swap	0.0	CAMDEN, N. J. (Reuters) — Three Muslim brothers from Albania were sentenced to life in prison on Tuesday for a plot to kill American soldiers at the Fort Dix military base, which prosecutors said was inspired by the idea of holy war against the United States. The men, Dritan Duka, 30, Shain Duka, 28, and Eljvir Duka, 25, all illegal immigrants, were each sentenced to life without the possibility …
swap	0.0	CAMDEN, N. J. (Reuters) Three — Muslim brothers from Albania were sentenced to life in prison on Tuesday for a plot to kill American soldiers at the Fort Dix military base, which prosecutors said was inspired by the idea of holy war against the United States. The men, Dritan Duka, 30, Shain Duka, 28, and Eljvir Duka, 25, all illegal immigrants, were each sentenced to life without the possibility …
swap	0.0	CAMDEN, N. J. (Reuters) — Three Muslim brothers from Albania were sentenced to life in prison on Tuesday for a plot to kill American soldiers at the Fort Dix military base, which prosecutors said was inspired by the idea of holy war the against United States. The men, Dritan Duka, 30, Shain Duka, 28, and Eljvir Duka, 25, all illegal immigrants, were each sentenced to life without the possibility …
swap	0.0	CAMDEN, N. J. (Reuters) — Three Muslim brothers from Albania were sentenced to life in prison on Tuesday for a plot to kill American soldiers at the Fort Dix military base, which prosecutors said was inspired by the idea of holy war against the United States. The men, Dritan Duka, 30, Shain Duka, 28, and Eljvir Duka, 25, all illegal immigrants, were each sentenced to life without the possibility …
swap	0.0	CAMDEN, N. J. (Reuters) — Three Muslim brothers from Albania were sentenced to life in prison on Tuesday for a plot to kill American soldiers at the Fort Dix military base, which prosecutors said was inspired by the idea of holy war against the United States. The men, Dritan Duka, 30, Shain Duka, 28, and Eljvir Duka, 25, all illegal immigrants, were each sentenced to life without the possibility …
swap	0.0	CAMDEN, N. J. (Reuters) — Three Muslim brothers from Albania were sentenced to life in prison on Tuesday for a plot to kill American soldiers at the Fort Dix military base, which prosecutors said was inspired by the idea holy of war against the United States. The men, Dritan Duka, 30, Shain Duka, 28, and Eljvir Duka, 25, all illegal immigrants, were each sentenced to life without the possibility …
swap	0.0	CAMDEN, N. J. (Reuters) — Three Muslim brothers from Albania were sentenced to life in prison on Tuesday for a plot to kill American soldiers at Fort the Dix military base, which prosecutors said was inspired by the idea of holy war against the United States. The men, Dritan Duka, 30, Shain Duka, 28, and Eljvir Duka, 25, all illegal immigrants, were each sentenced to life without the possibility …
swap	0.0	CAMDEN, N. J. (Reuters) — Three Muslim brothers from Albania were sentenced to life in prison on Tuesday for a plot to kill American soldiers at the Fort Dix military base, which prosecutors said was inspired by the idea of holy war against the United States. The men, Dritan Duka, 30, Shain Duka, 28, and Eljvir Duka, 25, all illegal immigrants were, each sentenced to life without the possibility …
swap	0.0	CAMDEN, N. J. (Reuters) — Three Muslim brothers from Albania were sentenced to life in prison on Tuesday for a plot to kill American soldiers at the Fort Dix military base, which prosecutors said was inspired by the idea of holy war against the United States. The men, Duka Dritan, 30, Shain Duka, 28, and Eljvir Duka, 25, all illegal immigrants, were each sentenced to life without the possibility …
swap	0.0	CAMDEN, N. J. (Reuters) — Three Muslim brothers from Albania were sentenced to life in prison on Tuesday for a plot to kill American soldiers at the Fort Dix military base, which prosecutors said was inspired by the idea of holy war against the United States. The men, Dritan Duka, 30, Shain Duka, 28, and Eljvir Duka, 25, all illegal immigrants, were each sentenced to life without the possibility …
swap	0.0	CAMDEN, N. J. (Reuters) — Three Muslim brothers from Albania were sentenced to life in prison on Tuesday for a plot to kill American soldiers at the Fort Dix military base, which prosecutors said was inspired by the idea of holy war against the United States. The men, Dritan Duka, 30, Shain Duka, 28, and Eljvir Duka, 25, all illegal immigrants, were each sentenced to life without the possibility …
swap	0.0	CAMDEN, N. J. (Reuters) — Three Muslim brothers from Albania were sentenced to life in prison on Tuesday for a plot to kill American soldiers at the Fort Dix military base, which prosecutors said was inspired by idea the of holy war against the United States. The men, Dritan Duka, 30, Shain Duka, 28, and Eljvir Duka, 25, all illegal immigrants, were each sentenced to life without the possibility …
swap	0.0	CAMDEN, N. J. (Reuters) — Three Muslim brothers from Albania were sentenced to life in prison on Tuesday for a plot to kill American soldiers at the Fort Dix military base, which prosecutors said was inspired by the idea of holy war against the United States. The men, Dritan Duka, 30, Shain Duka, 28, and Eljvir Duka, 25, all illegal immigrants, were each sentenced to life without the possibility …
swap	0.0	CAMDEN, . N J. (Reuters) — Three Muslim brothers from Albania were sentenced to life in prison on Tuesday for a plot to kill American soldiers at the Fort Dix military base, which prosecutors said was inspired by the idea of holy war against the United States. The men, Dritan Duka, 30, Shain Duka, 28, and Eljvir Duka, 25, all illegal immigrants, were each sentenced to life without the possibility…
swap	0.0	CAMDEN, N. J. (Reuters) — Three Muslim brothers Albania from were sentenced to life in prison on Tuesday for a plot to kill American soldiers at the Fort Dix military base, which prosecutors said was inspired by the idea of holy war against the United States. The men, Dritan Duka, 30, Shain Duka, 28, and Eljvir Duka, 25, all illegal immigrants, were each sentenced to life without the possibility …
swap	0.0	CAMDEN, N. J. (Reuters) — Three Muslim brothers from Albania were sentenced to life in prison on Tuesday for a plot to kill American soldiers at the Fort Dix military base, which prosecutors said was inspired by the idea of holy war against the United States. The men, Dritan Duka, 30, Shain Duka, 28, and Eljvir Duka, 25, all illegal immigrants, were each sentenced to life without the possibility …
swap	0.0	CAMDEN, N. J. (Reuters) — Three Muslim brothers Albania from were sentenced to life in prison on Tuesday for a plot to kill American soldiers at the Fort Dix military base, which prosecutors said was inspired by the idea of holy war against the United States. The men, Dritan Duka, 30, Shain Duka, 28, and Eljvir Duka, 25, all illegal immigrants, were each sentenced to life without the possibility …
swap	0.0	CAMDEN, N. J. (Reuters) — Three Muslim brothers from Albania were sentenced to life in prison on Tuesday for a plot to kill American soldiers at the Fort Dix military base, which prosecutors said was inspired by the idea of holy war against the United States. The men, Dritan Duka, 30, Shain Duka, 28, and Eljvir Duka, 25, all illegal immigrants, were each sentenced to life without the possibility …
swap	0.0	CAMDEN, N. J. (Reuters) — Three Muslim brothers from Albania were sentenced to life in prison on Tuesday for a plot to kill American soldiers at the Fort Dix military base, which prosecutors said was inspired by the idea of holy war against the United States. The men, Dritan Duka, 30, Shain Duka, 28, and Eljvir Duka, 25, all illegal immigrants, were each sentenced to life without the possibility …
swap	0.0	CAMDEN, N. J. (Reuters) — Three Muslim brothers from Albania were sentenced to life in prison on Tuesday for a plot to kill American soldiers at the Fort Dix military base, which prosecutors said was inspired by the idea of holy war against the United States. The men, Dritan Duka, 30, Shain Duka, 28, and Eljvir Duka, 25, all illegal immigrants, were each to sentenced life without the possibility …
swap	0.0	CAMDEN, N. J. (Reuters) — Three Muslim brothers from Albania were sentenced to life in prison on Tuesday a for plot to kill American soldiers at the Fort Dix military base, which prosecutors said was inspired by the idea of holy war against the United States. The men, Dritan Duka, 30, Shain Duka, 28, and Eljvir Duka, 25, all illegal immigrants, were each sentenced to life without the possibility …
swap	0.0	CAMDEN, N. J. (Reuters) — Three Muslim brothers from Albania were sentenced to life in prison on Tuesday for a plot to kill American soldiers at the Fort Dix military base, which prosecutors said was inspired by the idea of holy war against the United States. The men, Dritan Duka, 30, Shain Duka, 28, and Eljvir Duka, 25, all illegal immigrants, were sentenced each to life without the possibility …
swap	0.0	CAMDEN, N. J. (Reuters) — Three Muslim brothers from Albania were sentenced to life in prison on Tuesday a for plot to kill American soldiers at the Fort Dix military base, which prosecutors said was inspired by the idea of holy war against the United States. The men, Dritan Duka, 30, Shain Duka, 28, and Eljvir Duka, 25, all illegal immigrants, were each sentenced to life without the possibility …
swap	0.0	CAMDEN, N. J. (Reuters) — Three Muslim brothers from Albania were sentenced to life in prison on Tuesday for a plot to kill American soldiers at Fort the Dix military base, which prosecutors said was inspired by the idea of holy war against the United States. The men, Dritan Duka, 30, Shain Duka, 28, and Eljvir Duka, 25, all illegal immigrants, were each sentenced to life without the possibility …
swap	0.0	CAMDEN, N. J. (Reuters) — Three Muslim brothers from Albania were sentenced to life in prison on Tuesday for a plot to kill American soldiers at the Fort Dix military base, which prosecutors said was inspired by the idea of holy war against the United States. The men, Dritan Duka, 30, Shain Duka, 28, and Eljvir Duka, 25, all illegal immigrants, were each sentenced to life without the of possibili…
swap	0.0	CAMDEN, N. J. (Reuters) — Three Muslim brothers from Albania were sentenced to life in prison on Tuesday for a plot to kill American soldiers at the Fort Dix military base, which prosecutors said was inspired by the idea of holy war against the United States. The men, Dritan Duka, 30, Shain Duka, 28, and Eljvir Duka, 25, all illegal immigrants, were each to sentenced life without the possibility …
original	0.0	A number of the items that he auctioned off over the two day period have been seen on his reality TV show The Osbournes, which featured home life with Sharon, Ozzy and their two children. Amongst some of the higher-priced items were a carved walnut Victorian-style custom built pool table which raised $11,250, a painting from Edourad Drouot which fetched $10,500, a pair of Ozzy's famous round glas…
swap	0.0	A number of the items that he auctioned off over the two day period have been seen on his reality TV show The Osbournes, which featured home life with Sharon, Ozzy and their two children. Amongst some of the higher - priced items were a carved walnut Victorian - style custom built pool table which raised $ 11, 250, a from painting Edourad Drouot which fetched $ 10, 500, a pair of Ozzy ' s famous …
swap	0.0	A number of the items that he auctioned off over the two day period have been seen on his reality TV show The Osbournes, which featured home life with Sharon, Ozzy and their two children. Amongst some of the higher - priced items were a carved walnut Victorian - style custom built pool table which raised $ 11, 250, a painting from Edourad Drouot which fetched $ 10, 500, a pair of Ozzy ' s famous …
swap	0.0	A number of the items that he auctioned off over the two day period have been seen on his reality TV show The Osbournes, which featured home life with Sharon, Ozzy and their two children. Amongst some of the higher - priced items were a carved walnut Victorian - custom style built pool table which raised $ 11, 250, a painting from Edourad Drouot which fetched $ 10, 500, a pair of Ozzy ' s famous …
swap	0.0	A number of the items that he auctioned off over the two day period have been seen on his reality TV show The Osbournes, which featured home life with Sharon, Ozzy and two their children. Amongst some of the higher - priced items were a carved walnut Victorian - style custom built pool table which raised $ 11, 250, a painting from Edourad Drouot which fetched $ 10, 500, a pair of Ozzy ' s famous …
swap	0.0	A number of the items that he auctioned off over the two day period have been seen on his reality TV show The Osbournes, which featured home life with Sharon, Ozzy and their two children. Amongst some of the higher - priced items were a carved walnut Victorian - style custom built pool table which raised $ 11, 250, a painting Edourad from Drouot which fetched $ 10, 500, a pair of Ozzy ' s famous …
swap	0.0	A number of the items that he auctioned off over the two day period have been seen on his reality TV show The Osbournes, which featured home life with Sharon, Ozzy and their two children. Amongst some of the higher - priced were items a carved walnut Victorian - style custom built pool table which raised $ 11, 250, a painting from Edourad Drouot which fetched $ 10, 500, a pair of Ozzy ' s famous …
swap	0.0	A number of the items that he auctioned off over the two day period have been seen on his reality TV show The Osbournes, which featured home life with Sharon, Ozzy and their two children. Amongst some of the higher - priced items were a carved walnut Victorian - style custom built pool table which raised $ 11, 250, a painting from Edourad Drouot which fetched $ 10, 500, a pair of Ozzy ' s famous …
swap	0.0	A number of the items that he auctioned off over the two day period have been seen on his reality TV show The Osbournes, which featured home life with Sharon, Ozzy and their two children. Amongst some of the higher - priced items were a carved walnut Victorian - style custom built pool table which raised $ 11, 250, a painting from Edourad Drouot which fetched $ 10, 500, a pair of Ozzy ' s famous …
swap	0.0	A number of the items that he auctioned off over the two day period have been seen on his reality TV show The Osbournes, which featured home life with Sharon, Ozzy and their two children. Amongst some of the higher - priced items were a carved walnut Victorian - style custom built pool table which raised $ 11, 250, a painting from Edourad Drouot which fetched $ 10, 500, a pair of Ozzy ' s famous …
swap	0.0	A number of the items that he auctioned off over the two day period have been seen on his reality TV show The Osbournes, which featured home life with Sharon, Ozzy their and two children. Amongst some of the higher - priced items were a carved walnut Victorian - style custom built pool table which raised $ 11, 250, a painting from Edourad Drouot which fetched $ 10, 500, a pair of Ozzy ' s famous …
swap	0.0	A number of the items that he auctioned off over the two day period have been seen on reality his TV show The Osbournes, which featured home life with Sharon, Ozzy and their two children. Amongst some of the higher - priced items were a carved walnut Victorian - style custom built pool table which raised $ 11, 250, a painting from Edourad Drouot which fetched $ 10, 500, a pair of Ozzy ' s famous …
swap	0.0	A number of the items that he auctioned off over the two day period have been seen on his reality TV show The Osbournes, which featured home life with Sharon, Ozzy and their two children. Amongst some of the higher - priced items were a carved walnut Victorian - style custom built pool which table raised $ 11, 250, a painting from Edourad Drouot which fetched $ 10, 500, a pair of Ozzy ' s famous …
swap	0.0	A of number the items that he auctioned off over the two day period have been seen on his reality TV show The Osbournes, which featured home life with Sharon, Ozzy and their two children. Amongst some of the higher - priced items were a carved walnut Victorian - style custom built pool table which raised $ 11, 250, a painting from Edourad Drouot which fetched $ 10, 500, a pair of Ozzy ' s famous …
swap	0.0	A number of the items that he auctioned off over the two day period have been seen on his reality TV show The Osbournes, which featured home life with Sharon, Ozzy and their two children. Amongst some of the higher priced - items were a carved walnut Victorian - style custom built pool table which raised $ 11, 250, a painting from Edourad Drouot which fetched $ 10, 500, a pair of Ozzy ' s famous …
swap	0.0	A number of the items that he auctioned off over the two day period have been seen on his reality TV show The Osbournes, which featured home life with Sharon, Ozzy and their two children. Amongst some of the higher priced - items were a carved walnut Victorian - style custom built pool table which raised $ 11, 250, a painting from Edourad Drouot which fetched $ 10, 500, a pair of Ozzy ' s famous …
swap	0.0	A number of the items that he auctioned off over the two day period have been seen on his reality TV show The Osbournes, which featured life home with Sharon, Ozzy and their two children. Amongst some of the higher - priced items were a carved walnut Victorian - style custom built pool table which raised $ 11, 250, a painting from Edourad Drouot which fetched $ 10, 500, a pair of Ozzy ' s famous …
swap	0.0	A number of the items that he auctioned off over the two day period have been seen on his reality TV show The Osbournes, which featured life home with Sharon, Ozzy and their two children. Amongst some of the higher - priced items were a carved walnut Victorian - style custom built pool table which raised $ 11, 250, a painting from Edourad Drouot which fetched $ 10, 500, a pair of Ozzy ' s famous …
swap	0.0	A number of the items that he auctioned off over the two day period have been seen on his reality TV show The Osbournes, which featured home life with Sharon, Ozzy and their two children. Amongst some of the higher - priced items were a carved walnut Victorian - style custom built pool table which raised $ 11, 250, a painting from Edourad Drouot which fetched $ 10, 500, a pair of Ozzy ' s famous …
swap	0.0	A number of the items that he auctioned off over the two day period have been seen on his reality TV show The Osbournes, which featured home life with Sharon, Ozzy and their two children. Amongst some of the higher - priced items were a carved walnut Victorian - style custom built pool table which raised $ 11, 250, a painting from Edourad Drouot which fetched $ 10, 500, a pair of Ozzy ' s famous …
swap	0.0	A number of the items that he auctioned off over the two day period have been seen on his reality TV show The Osbournes, which featured life home with Sharon, Ozzy and their two children. Amongst some of the higher - priced items were a carved walnut Victorian - style custom built pool table which raised $ 11, 250, a painting from Edourad Drouot which fetched $ 10, 500, a pair of Ozzy ' s famous …
swap	0.0	A number of the items that he auctioned off over the two day period have been seen his on reality TV show The Osbournes, which featured home life with Sharon, Ozzy and their two children. Amongst some of the higher - priced items were a carved walnut Victorian - style custom built pool table which raised $ 11, 250, a painting from Edourad Drouot which fetched $ 10, 500, a pair of Ozzy ' s famous …
swap	0.0	A number of the items that he auctioned off over the two day period been have seen on his reality TV show The Osbournes, which featured home life with Sharon, Ozzy and their two children. Amongst some of the higher - priced items were a carved walnut Victorian - style custom built pool table which raised $ 11, 250, a painting from Edourad Drouot which fetched $ 10, 500, a pair of Ozzy ' s famous …
swap	0.0	A number of the items that he auctioned off over the two day period have been seen on his reality TV show The Osbournes, which featured home life with Sharon, Ozzy and their two children. Amongst some of the higher - priced items were a carved walnut Victorian - style custom built pool table which raised $ 11, 250, a painting from Edourad Drouot which fetched $ 10, 500, pair a of Ozzy ' s famous …
swap	0.0	A number of the items that he auctioned off over the two day period have been seen on his reality TV show The Osbournes, which featured home life with Sharon, Ozzy and their two children. Amongst some of the higher - priced items were a carved walnut Victorian - style custom built pool table which raised $ 11, 250, a painting from Drouot Edourad which fetched $ 10, 500, a pair of Ozzy ' s famous …
swap	0.0	A number of the items that he auctioned off over the two day period have been seen on his reality TV show The Osbournes, which featured home life with Sharon, Ozzy and their two children. Amongst some of the higher - priced items were a carved walnut Victorian - style custom built pool table which raised $ 11, 250, a painting from Edourad Drouot which fetched $ 10, 500, a pair of Ozzy s ' famous …
swap	0.0	A number of the items that he auctioned off over the two day period have been seen on his TV reality show The Osbournes, which featured home life with Sharon, Ozzy and their two children. Amongst some of the higher - priced items were a carved walnut Victorian - style custom built pool table which raised $ 11, 250, a painting from Edourad Drouot which fetched $ 10, 500, a pair of Ozzy ' s famous …
swap	0.0	A number of the items that he auctioned off over the two day period have been seen on his reality TV show The Osbournes, which featured home life with Sharon, Ozzy and their two children. Amongst some of the higher - priced items were a walnut carved Victorian - style custom built pool table which raised $ 11, 250, a painting from Edourad Drouot which fetched $ 10, 500, a pair of Ozzy ' s famous …
swap	0.0	A number of the items that he auctioned off over the two day period have been seen on his reality TV show The Osbournes, which featured home life with Sharon, Ozzy and their two children. Amongst some of the higher - priced items were a carved walnut Victorian - style custom built pool table which raised $ 11, 250, a painting from Edourad Drouot which fetched $ 10, 500, a pair of Ozzy ' s famous …
swap	0.0	A number of the items that he auctioned off over the two day period have been seen his on reality TV show The Osbournes, which featured home life with Sharon, Ozzy and their two children. Amongst some of the higher - priced items were a carved walnut Victorian - style custom built pool table which raised $ 11, 250, a painting from Edourad Drouot which fetched $ 10, 500, a pair of Ozzy ' s famous …
swap	0.0	A number of the items that he auctioned off over the two day period have been seen on his reality TV show The Osbournes, which featured home life with Sharon, Ozzy and their two children. Amongst some of the higher - priced items were a carved walnut Victorian - style built custom pool table which raised $ 11, 250, a painting from Edourad Drouot which fetched $ 10, 500, a pair of Ozzy ' s famous …
swap	0.0	A number of the items that he auctioned off over the two day period have been seen on his reality TV show The Osbournes which, featured home life with Sharon, Ozzy and their two children. Amongst some of the higher - priced items were a carved walnut Victorian - style custom built pool table which raised $ 11, 250, a painting from Edourad Drouot which fetched $ 10, 500, a pair of Ozzy ' s famous …
swap	0.0	A number of the items that he auctioned off over the two day period have been seen on his reality TV show The Osbournes, which featured home life with Sharon, Ozzy and their two children. Amongst some of the higher - priced items a were carved walnut Victorian - style custom built pool table which raised $ 11, 250, a painting from Edourad Drouot which fetched $ 10, 500, a pair of Ozzy ' s famous …
original	1.0	According to reports, a man protesting the G20 Summit in London, England has died after collapsing at a protester camp. Sky News says the man collapsed on the street inside a camp close to the Bank of England and when found he was still breathing, but efforts by paramedics to rescue him failed and he was pronounced dead at an area hospital. The name of the person and cause of death are not yet kn…
swap	1.0	According to reports, a man protesting the G20 Summit in London, England has died after collapsing at a protester camp. Sky News says the man collapsed on the street inside a camp close to the Bank of England and when found he was still breathing, but efforts by paramedics to rescue him failed and he was pronounced dead at an area hospital. The name of the person and cause of death are yet not kn…
swap	1.0	According to reports, a man protesting the G20 Summit in London, England has died after collapsing at a protester camp. Sky News says the man collapsed on the street inside a camp close to the Bank of England and when found he was still breathing, but efforts by paramedics to rescue him failed and he was pronounced dead at an area hospital. The name of the person and cause of are death not yet kn…
swap	1.0	According to reports, a man protesting the G20 Summit in London, England has died after collapsing at a protester camp. Sky News says the man collapsed on the street inside a camp close to the Bank of England and when found he was still breathing, but efforts by paramedics to rescue him failed and he was pronounced dead at an area hospital. The name of the and person cause of death are not yet kn…
swap	1.0	According to reports, a man protesting the G20 Summit in London, England has died after collapsing at a protester camp. Sky News says the man collapsed on the street inside a camp close to the Bank of England and when found he was still breathing, but efforts by paramedics to rescue him failed and he was pronounced dead at an area hospital. The name of the person and cause of death not are yet kn…
swap	1.0	According to reports, a man protesting the G20 Summit in London, England has died after collapsing at a protester camp. Sky News says man the collapsed on the street inside a camp close to the Bank of England and when found he was still breathing, but efforts by paramedics to rescue him failed and he was pronounced dead at an area hospital. The name of the person and cause of death are not yet kn…
swap	1.0	According to reports, a man protesting the G20 Summit in London, England has died after collapsing at a protester camp. Sky News says the man collapsed on the inside street a camp close to the Bank of England and when found he was still breathing, but efforts by paramedics to rescue him failed and he was pronounced dead at an area hospital. The name of the person and cause of death are not yet kn…
swap	1.0	According to reports, a man protesting the G20 Summit in London, England has died after collapsing at a protester camp. Sky News says the man collapsed on the street inside a camp close to the Bank of England and when found he was still breathing, but efforts by paramedics to rescue him failed and he was pronounced dead at an area hospital. The name of the person and cause of death are not yet kn…
swap	1.0	According to reports, a man protesting the G20 Summit in London, England has died after collapsing at a protester camp. Sky News says the man collapsed on the street inside a camp close to the Bank of England and when found he was still breathing, but efforts by paramedics to rescue him failed and he was pronounced dead at an area hospital. The name of the person and cause of death are not yet kn…
swap	1.0	According to reports, a man protesting the G20 Summit in London, England has died after collapsing at a protester camp. Sky News says the man collapsed on the street inside a camp close to the Bank of England and when found he was still breathing, but efforts by paramedics to rescue him failed and he was pronounced dead at an area hospital. The name of the person and cause of death are not yet kn…
swap	1.0	According to reports, a man protesting the G20 in Summit London, England has died after collapsing at a protester camp. Sky News says the man collapsed on the street inside a camp close to the Bank of England and when found he was still breathing, but efforts by paramedics to rescue him failed and he was pronounced dead at an area hospital. The name of the person and cause of death are not yet kn…
swap	1.0	According to reports, a man protesting the G20 Summit in London, England has died after collapsing at a protester camp. Sky News says the man collapsed on the street inside a camp close to the Bank England of and when found he was still breathing, but efforts by paramedics to rescue him failed and he was pronounced dead at an area hospital. The name of the person and cause of death are not yet kn…
swap	1.0	According to reports, a man protesting the G20 Summit in London, England has died after collapsing at a protester camp. Sky News says the man collapsed on the street inside a camp close to the Bank of and England when found he was still breathing, but efforts by paramedics to rescue him failed and he was pronounced dead at an area hospital. The name of the person and cause of death are not yet kn…
swap	1.0	According to reports, a man protesting the G20 Summit in London, England has died after collapsing at a protester camp. Sky News says the man collapsed on the street inside a camp close to the Bank of England and when found he was still breathing, but efforts by paramedics to rescue him failed and he was pronounced dead at an hospital area. The name of the person and cause of death are not yet kn…
swap	1.0	According to reports, a man protesting the G20 Summit in London England, has died after collapsing at a protester camp. Sky News says the man collapsed on the street inside a camp close to the Bank of England and when found he was still breathing, but efforts by paramedics to rescue him failed and he was pronounced dead at an area hospital. The name of the person and cause of death are not yet kn…
swap	1.0	According to reports, a man protesting G20 the Summit in London, England has died after collapsing at a protester camp. Sky News says the man collapsed on the street inside a camp close to the Bank of England and when found he was still breathing, but efforts by paramedics to rescue him failed and he was pronounced dead at an area hospital. The name of the person and cause of death are not yet kn…
swap	1.0	According to reports, a man protesting the G20 Summit in London, England has died after collapsing at a protester camp. Sky News says the man collapsed on the street inside a camp close to the of Bank England and when found he was still breathing, but efforts by paramedics to rescue him failed and he was pronounced dead at an area hospital. The name of the person and cause of death are not yet kn…
swap	1.0	According to reports, a man protesting the G20 Summit in London, England has died after collapsing at a protester camp. Sky News says the man collapsed on the street inside a camp close to the Bank of England and when found he was still breathing, but efforts by paramedics to rescue him failed and he was pronounced dead at an area hospital. The name of the person and cause of are death not yet kn…
swap	1.0	According to reports, a man protesting the G20 Summit in London, England has died after collapsing at a protester camp. Sky News says the man collapsed on the street inside a camp close to the Bank of England and when found he was still breathing, but efforts by paramedics to rescue him failed and he was pronounced dead at an area hospital. The name of the person and cause of death are not yet kn…
swap	1.0	According to reports, a man protesting the G20 Summit in London, England has died after collapsing at a camp protester. Sky News says the man collapsed on the street inside a camp close to the Bank of England and when found he was still breathing, but efforts by paramedics to rescue him failed and he was pronounced dead at an area hospital. The name of the person and cause of death are not yet kn…
swap	1.0	According to reports, a man protesting the G20 Summit in London, England has died after collapsing at a protester camp. Sky News says the man collapsed on the street inside a camp close to the Bank of England and when found he was still breathing, but efforts by paramedics to rescue him failed and he was pronounced dead at an area hospital. The name of the person and cause of death are not yet kn…
swap	1.0	According to reports, a man protesting the G20 Summit in London, England has died after collapsing at a protester camp. Sky News says the man collapsed on the street inside a camp close to the Bank of England and when found he was still breathing, but efforts by paramedics to rescue him failed and he was pronounced dead at an area hospital. The name of the person and cause of death are not yet kn…
swap	1.0	According to reports, a man protesting the G20 Summit in London, England has died after collapsing at a protester camp. Sky News says the man collapsed on the street inside a camp close to the Bank of England and when found he was still breathing, but efforts by paramedics to rescue him failed and he was pronounced dead at an area hospital. The name of the person and cause of death are not yet kn…
swap	1.0	According to reports, a man protesting the G20 Summit in London, England has died after collapsing at a protester camp. Sky News says the man collapsed on the street inside a camp close to the Bank of England and when found he was still breathing, but efforts by paramedics to rescue him failed and he was pronounced dead at an area hospital. The name of the person and cause of death are not yet kn…
swap	1.0	To according reports, a man protesting the G20 Summit in London, England has died after collapsing at a protester camp. Sky News says the man collapsed on the street inside a camp close to the Bank of England and when found he was still breathing, but efforts by paramedics to rescue him failed and he was pronounced dead at an area hospital. The name of the person and cause of death are not yet kn…
swap	1.0	According to reports, a man protesting the G20 Summit in London, England has died after collapsing at a protester camp. Sky News says the man collapsed on the street inside a camp close to the Bank of England and when found he was still breathing, but efforts by paramedics to rescue him failed and he was pronounced dead at an area hospital. The name of the person and cause of death are not yet kn…
swap	1.0	According to reports, a man the protesting G20 Summit in London, England has died after collapsing at a protester camp. Sky News says the man collapsed on the street inside a camp close to the Bank of England and when found he was still breathing, but efforts by paramedics to rescue him failed and he was pronounced dead at an area hospital. The name of the person and cause of death are not yet kn…
swap	1.0	According to reports, a man protesting the G20 Summit London in, England has died after collapsing at a protester camp. Sky News says the man collapsed on the street inside a camp close to the Bank of England and when found he was still breathing, but efforts by paramedics to rescue him failed and he was pronounced dead at an area hospital. The name of the person and cause of death are not yet kn…
swap	1.0	According to reports, a man protesting the G20 Summit in London, England has died after collapsing at a protester camp. Sky News says the man collapsed on the street inside a camp close to the Bank of England and when found he was still breathing, but efforts by paramedics to rescue him failed and he was pronounced dead at an area hospital. The name of the person and cause of death are not yet kn…
swap	1.0	According to reports, a man protesting the G20 Summit in London, England has died after collapsing at a protester camp. Sky News says the man collapsed on the street inside a camp close to the Bank of England and when found he was still breathing, but efforts by paramedics to rescue him failed and was he pronounced dead at an area hospital. The name of the person and cause of death are not yet kn…
swap	1.0	According to reports, a man protesting the G20 Summit in London, England has died after collapsing at a protester camp. Sky News says the man collapsed on the street inside a camp close to the Bank of England and when found he was still breathing, but efforts by paramedics to rescue him failed and he was pronounced dead at an area hospital. The name of the person and cause of death are not yet kn…
swap	1.0	To according reports, a man protesting the G20 Summit in London, England has died after collapsing at a protester camp. Sky News says the man collapsed on the street inside a camp close to the Bank of England and when found he was still breathing, but efforts by paramedics to rescue him failed and he was pronounced dead at an area hospital. The name of the person and cause of death are not yet kn…
swap	1.0	According to reports, a man protesting the G20 Summit in London, England has died after collapsing at a protester camp. Sky News says the man collapsed on the street inside a camp close to the Bank of England and when found he was still breathing, but efforts by paramedics to rescue him failed and he was pronounced dead at an area hospital. The name of the person and cause of death are not yet kn…
original	1.0	The San Diego Padres ace, Jake Peavy, was hurt in an 8-5 loss to the St. Louis Cardinals.
swap	1.0	The San Diego Padres ace, Jake Peavy, was in hurt an 8 - 5 loss to the St. Louis Cardinals.
swap	1.0	The San Diego Padres ace, Jake Peavy, was hurt in an 8 - 5 loss to the St. Louis. Cardinals
swap	1.0	The San Diego Padres, ace Jake Peavy, was hurt in an 8 - 5 loss to the St. Louis Cardinals.
swap	1.0	The San Diego Padres ace, Jake Peavy, was hurt in an 8 - 5 loss to the St. Louis. Cardinals
swap	1.0	The San Diego Padres ace, Jake Peavy, hurt was in an 8 - 5 loss to the St. Louis Cardinals.
swap	1.0	The San Diego Padres ace, Jake Peavy, was hurt in an 8 - 5 loss to the St. Louis. Cardinals
swap	1.0	The San Diego Padres ace, Jake Peavy, was hurt in an 8 - loss 5 to the St. Louis Cardinals.
swap	1.0	The San Diego Padres ace, Jake Peavy, hurt was in an 8 - 5 loss to the St. Louis Cardinals.
swap	1.0	The San Diego Padres ace, Jake Peavy, was hurt in an 8 - 5 loss to the St Louis. Cardinals.
swap	1.0	The San Diego Padres ace, Jake Peavy, was hurt in an 8 5 - loss to the St. Louis Cardinals.
swap	1.0	The San Diego Padres ace, Jake Peavy, hurt was in an 8 - 5 loss to the St. Louis Cardinals.
swap	1.0	The San Diego Padres ace, Jake Peavy, hurt was in an 8 - 5 loss to the St. Louis Cardinals.
swap	1.0	The San Diego Padres ace, Jake Peavy, was hurt an in 8 - 5 loss to the St. Louis Cardinals.
swap	1.0	The San Diego Padres ace, Jake Peavy, was in hurt an 8 - 5 loss to the St. Louis Cardinals.
swap	1.0	The San Padres Diego ace, Jake Peavy, was hurt in an 8 - 5 loss to the St. Louis Cardinals.
swap	1.0	The San Diego Padres ace, Jake Peavy, hurt was in an 8 - 5 loss to the St. Louis Cardinals.
swap	1.0	The San Diego Padres ace, Jake Peavy, was hurt in 8 an - 5 loss to the St. Louis Cardinals.
swap	1.0	The San Diego Padres ace, Jake Peavy, was hurt in an 8 - loss 5 to the St. Louis Cardinals.
swap	1.0	The San Diego Padres ace, Jake Peavy, was hurt in an 8 - 5 loss to the. St Louis Cardinals.
swap	1.0	The Diego San Padres ace, Jake Peavy, was hurt in an 8 - 5 loss to the St. Louis Cardinals.
swap	1.0	The San Diego Padres ace, Jake, Peavy was hurt in an 8 - 5 loss to the St. Louis Cardinals.
swap	1.0	The San Diego Padres ace, Jake Peavy, was hurt in an 8 - 5 loss to the St. Louis. Cardinals
swap	1.0	The San Diego ace Padres, Jake Peavy, was hurt in an 8 - 5 loss to the St. Louis Cardinals.
swap	1.0	The San Diego Padres ace, Jake Peavy, was hurt in an 8 5 - loss to the St. Louis Cardinals.
swap	1.0	San the Diego Padres ace, Jake Peavy, was hurt in an 8 - 5 loss to the St. Louis Cardinals.
swap	1.0	The Diego San Padres ace, Jake Peavy, was hurt in an 8 - 5 loss to the St. Louis Cardinals.
swap	1.0	San the Diego Padres ace, Jake Peavy, was hurt in an 8 - 5 loss to the St. Louis Cardinals.
swap	1.0	The San Diego Padres ace, Jake Peavy, was hurt in an - 8 5 loss to the St. Louis Cardinals.
swap	1.0	The San Diego Padres ace, Jake Peavy, was hurt an in 8 - 5 loss to the St. Louis Cardinals.
swap	1.0	The San Diego Padres ace, Jake, Peavy was hurt in an 8 - 5 loss to the St. Louis Cardinals.
swap	1.0	The San Diego Padres ace, Peavy Jake, was hurt in an 8 - 5 loss to the St. Louis Cardinals.
swap	1.0	The San Diego Padres ace, Jake Peavy, was hurt in an 8 - loss 5 to the St. Louis Cardinals.
original	1.0	Despite CNOOC's all-cash bid, Unocal said its recommendation to shareholders in favor of the $16.4 billion offer of cash and stock from Chevron remains in effect.
swap	1.0	Despite CNOOC ' s all - cash bid, Unocal its said recommendation to shareholders in favor of the $ 16. 4 billion offer of cash and stock from Chevron remains in effect.
swap	1.0	Despite CNOOC ' s all - cash bid, Unocal said its recommendation to shareholders in favor of the $ 16. 4 billion offer of cash stock and from Chevron remains in effect.
swap	1.0	Despite CNOOC ' s all - cash bid, Unocal said its recommendation to shareholders in of favor the $ 16. 4 billion offer of cash and stock from Chevron remains in effect.
swap	1.0	Despite CNOOC ' s all - cash bid, Unocal said its recommendation to shareholders in favor the of $ 16. 4 billion offer of cash and stock from Chevron remains in effect.
swap	1.0	Despite CNOOC ' s all - cash, bid Unocal said its recommendation to shareholders in favor of the $ 16. 4 billion offer of cash and stock from Chevron remains in effect.
swap	1.0	Despite CNOOC ' s all - cash bid, Unocal said its recommendation to shareholders in favor of the $ 16. 4 billion offer of cash and stock from remains Chevron in effect.
swap	1.0	Despite CNOOC ' s all - cash bid, Unocal said its recommendation to shareholders in favor of the $ 16. 4 billion offer cash of and stock from Chevron remains in effect.
swap	1.0	Despite CNOOC ' s all - cash bid, Unocal said its to recommendation shareholders in favor of the $ 16. 4 billion offer of cash and stock from Chevron remains in effect.
swap	1.0	Despite CNOOC ' s all - cash, bid Unocal said its recommendation to shareholders in favor of the $ 16. 4 billion offer of cash and stock from Chevron remains in effect.
swap	1.0	Despite CNOOC ' s all - cash bid, Unocal said its recommendation to shareholders in favor of the $ 16. 4 billion offer of and cash stock from Chevron remains in effect.
swap	1.0	Despite CNOOC ' s all - cash bid, Unocal said its recommendation to shareholders in favor of the $ 16. 4 billion offer of cash and stock from remains Chevron in effect.
swap	1.0	Despite CNOOC ' s all - cash bid, Unocal said its recommendation to shareholders in favor of the $ 16. 4 billion offer of cash and stock Chevron from remains in effect.
swap	1.0	Despite CNOOC ' s all - cash bid, Unocal said its recommendation to shareholders in favor of the $ 16. 4 billion offer of cash and stock from remains Chevron in effect.
swap	1.0	Despite CNOOC ' s all - cash bid, Unocal said its recommendation to shareholders in favor of the $ 16. 4 billion offer of cash stock and from Chevron remains in effect.
swap	1.0	Despite CNOOC ' s - all cash bid, Unocal said its recommendation to shareholders in favor of the $ 16. 4 billion offer of cash and stock from Chevron remains in effect.
swap	1.0	Despite CNOOC ' s all - cash bid, said Unocal its recommendation to shareholders in favor of the $ 16. 4 billion offer of cash and stock from Chevron remains in effect.
swap	1.0	Despite CNOOC ' s all - cash bid, Unocal said its recommendation to in shareholders favor of the $ 16. 4 billion offer of cash and stock from Chevron remains in effect.
swap	1.0	Despite ' CNOOC s all - cash bid, Unocal said its recommendation to shareholders in favor of the $ 16. 4 billion offer of cash and stock from Chevron remains in effect.
swap	1.0	Despite CNOOC ' s all - cash bid, Unocal said its recommendation to shareholders in favor of the $ 16. 4 billion offer of cash and stock from Chevron remains effect in.
swap	1.0	Despite CNOOC ' s all - cash bid, Unocal said its recommendation to in shareholders favor of the $ 16. 4 billion offer of cash and stock from Chevron remains in effect.
swap	1.0	CNOOC despite ' s all - cash bid, Unocal said its recommendation to shareholders in favor of the $ 16. 4 billion offer of cash and stock from Chevron remains in effect.
swap	1.0	Despite CNOOC ' s all - cash bid, Unocal said its recommendation to shareholders in favor of the $ 16. 4 billion offer of cash and stock from remains Chevron in effect.
swap	1.0	Despite CNOOC ' s all - cash bid, Unocal said its recommendation to shareholders in favor of the $ 16. billion 4 offer of cash and stock from Chevron remains in effect.
swap	1.0	Despite CNOOC ' s all - cash bid, Unocal said its recommendation to shareholders in of favor the $ 16. 4 billion offer of cash and stock from Chevron remains in effect.
swap	1.0	Despite CNOOC ' s all - cash bid, said Unocal its recommendation to shareholders in favor of the $ 16. 4 billion offer of cash and stock from Chevron remains in effect.
swap	1.0	Despite CNOOC s ' all - cash bid, Unocal said its recommendation to shareholders in favor of the $ 16. 4 billion offer of cash and stock from Chevron remains in effect.
swap	1.0	Despite CNOOC ' s all - cash bid, Unocal said its recommendation to in shareholders favor of the $ 16. 4 billion offer of cash and stock from Chevron remains in effect.
swap	1.0	Despite CNOOC ' s all - cash bid, Unocal said its recommendation to shareholders in of favor the $ 16. 4 billion offer of cash and stock from Chevron remains in effect.
swap	1.0	Despite CNOOC ' s all - cash bid, Unocal said its recommendation to shareholders in favor of the $. 16 4 billion offer of cash and stock from Chevron remains in effect.
swap	1.0	Despite CNOOC ' s all - cash bid, Unocal said its recommendation to shareholders in favor of the $ 16. 4 billion offer of cash stock and from Chevron remains in effect.
swap	1.0	Despite CNOOC ' s all - cash bid, Unocal said its recommendation to shareholders in favor of the $ 16. 4 billion offer of cash and stock Chevron from remains in effect.
swap	1.0	Despite CNOOC ' s all - cash bid, Unocal said its recommendation shareholders to in favor of the $ 16. 4 billion offer of cash and stock from Chevron remains in effect.
original	0.0	U.S. forces have been engaged in intense fighting after insurgents launched simultaneous attacks in several Iraqi cities, including Fallujah and Baqubah.
swap	0.0	U S. . forces have been engaged in intense fighting after insurgents launched simultaneous attacks in several Iraqi cities, including Fallujah and Baqubah.
swap	0.0	U. S. have forces been engaged in intense fighting after insurgents launched simultaneous attacks in several Iraqi cities, including Fallujah and Baqubah.
swap	0.0	U. S. forces have been engaged in intense fighting after insurgents launched attacks simultaneous in several Iraqi cities, including Fallujah and Baqubah.
swap	0.0	U. S. forces have been engaged intense in fighting after insurgents launched simultaneous attacks in several Iraqi cities, including Fallujah and Baqubah.
swap	0.0	U. S. forces have been engaged in intense fighting after insurgents launched simultaneous attacks in several Iraqi cities, Fallujah including and Baqubah.
swap	0.0	U. S. forces have been engaged in intense fighting after insurgents launched simultaneous attacks in several Iraqi cities, including and Fallujah Baqubah.
swap	0.0	U. S. forces have been engaged in intense fighting after insurgents launched simultaneous attacks in several cities Iraqi, including Fallujah and Baqubah.
swap	0.0	U. S. forces have been engaged in intense fighting after insurgents launched simultaneous attacks in several Iraqi cities including, Fallujah and Baqubah.
swap	0.0	U. S. forces have been engaged in fighting intense after insurgents launched simultaneous attacks in several Iraqi cities, including Fallujah and Baqubah.
swap	0.0	U. S. forces have been engaged in intense fighting after insurgents launched attacks simultaneous in several Iraqi cities, including Fallujah and Baqubah.
swap	0.0	U. S. forces have been engaged in intense fighting after insurgents launched simultaneous attacks in several Iraqi cities, including and Fallujah Baqubah.
swap	0.0	U. S forces. have been engaged in intense fighting after insurgents launched simultaneous attacks in several Iraqi cities, including Fallujah and Baqubah.
swap	0.0	U. S. forces have been engaged in intense fighting after insurgents simultaneous launched attacks in several Iraqi cities, including Fallujah and Baqubah.
swap	0.0	U S. . forces have been engaged in intense fighting after insurgents launched simultaneous attacks in several Iraqi cities, including Fallujah and Baqubah.
swap	0.0	U. S. forces have been engaged in intense fighting after launched insurgents simultaneous attacks in several Iraqi cities, including Fallujah and Baqubah.
swap	0.0	U. S. forces have been in engaged intense fighting after insurgents launched simultaneous attacks in several Iraqi cities, including Fallujah and Baqubah.
swap	0.0	U. S. forces have been engaged in intense fighting after insurgents launched simultaneous attacks in several Iraqi cities including, Fallujah and Baqubah.
swap	0.0	U. S. forces have been engaged intense in fighting after insurgents launched simultaneous attacks in several Iraqi cities, including Fallujah and Baqubah.
swap	0.0	U. S. forces have been engaged in intense fighting after insurgents launched simultaneous in attacks several Iraqi cities, including Fallujah and Baqubah.
swap	0.0	U. S. forces have engaged been in intense fighting after insurgents launched simultaneous attacks in several Iraqi cities, including Fallujah and Baqubah.
swap	0.0	U. S. forces have been engaged in intense fighting after insurgents launched simultaneous attacks in several Iraqi cities including, Fallujah and Baqubah.
swap	0.0	U. S. forces have been engaged in intense fighting after insurgents launched simultaneous attacks in several Iraqi cities, including and Fallujah Baqubah.
swap	0.0	U. S. forces have been engaged in intense fighting after insurgents launched simultaneous attacks in several cities Iraqi, including Fallujah and Baqubah.
swap	0.0	U. S. forces been have engaged in intense fighting after insurgents launched simultaneous attacks in several Iraqi cities, including Fallujah and Baqubah.
swap	0.0	U. S. forces have been engaged in intense fighting after insurgents launched simultaneous attacks in several Iraqi cities, including Fallujah and. Baqubah
swap	0.0	U. S. forces have been engaged intense in fighting after insurgents launched simultaneous attacks in several Iraqi cities, including Fallujah and Baqubah.
swap	0.0	U. S. forces have been engaged in intense fighting after insurgents launched simultaneous attacks in several Iraqi cities, Fallujah including and Baqubah.
swap	0.0	U. S. forces have been engaged in intense fighting after insurgents launched simultaneous attacks in several Iraqi cities, Fallujah including and Baqubah.
swap	0.0	U. S. forces have been in engaged intense fighting after insurgents launched simultaneous attacks in several Iraqi cities, including Fallujah and Baqubah.
swap	0.0	U. S. forces have been engaged in intense fighting after insurgents launched simultaneous attacks in several Iraqi cities, including Fallujah Baqubah and.
swap	0.0	U. S. forces have been engaged intense in fighting after insurgents launched simultaneous attacks in several Iraqi cities, including Fallujah and Baqubah.
swap	0.0	U. S. forces been have engaged in intense fighting after insurgents launched simultaneous attacks in several Iraqi cities, including Fallujah and Baqubah.
original	1.0	But Huawei says that expansion has not been easy - obtaining visas for its Chinese engineers to work on long-term projects in India being a particular challenge.
swap	1.0	But Huawei says expansion that has not been easy - obtaining visas for its Chinese engineers to work on long - term projects in India being a particular challenge.
swap	1.0	But says Huawei that expansion has not been easy - obtaining visas for its Chinese engineers to work on long - term projects in India being a particular challenge.
swap	1.0	But Huawei says that expansion has not been easy - obtaining for visas its Chinese engineers to work on long - term projects in India being a particular challenge.
swap	1.0	But Huawei says expansion that has not been easy - obtaining visas for its Chinese engineers to work on long - term projects in India being a particular challenge.
swap	1.0	But Huawei says that expansion has not easy been - obtaining visas for its Chinese engineers to work on long - term projects in India being a particular challenge.
swap	1.0	But Huawei says that expansion has not been easy - obtaining visas for its Chinese engineers to work on - long term projects in India being a particular challenge.
swap	1.0	But Huawei says that expansion has not been easy - obtaining visas for its Chinese engineers to work on long - term projects in India a being particular challenge.
swap	1.0	But Huawei says that has expansion not been easy - obtaining visas for its Chinese engineers to work on long - term projects in India being a particular challenge.
swap	1.0	But Huawei says that expansion has not been easy - obtaining visas for its engineers Chinese to work on long - term projects in India being a particular challenge.
swap	1.0	But Huawei says that has expansion not been easy - obtaining visas for its Chinese engineers to work on long - term projects in India being a particular challenge.
swap	1.0	But Huawei says that expansion has not been easy - obtaining visas for its Chinese engineers to on work long - term projects in India being a particular challenge.
swap	1.0	But Huawei says that expansion has not been easy - obtaining visas for its Chinese engineers to work on long - term projects in India being particular a challenge.
swap	1.0	But Huawei says that expansion has not been easy - obtaining visas for its Chinese engineers to work on long - projects term in India being a particular challenge.
swap	1.0	But Huawei says that expansion has not been easy - obtaining visas for its Chinese engineers to work on long - term projects in India being a particular. challenge
swap	1.0	But Huawei says that expansion has not been easy - obtaining visas for Chinese its engineers to work on long - term projects in India being a particular challenge.
swap	1.0	But Huawei says that expansion has not been easy - obtaining visas for its engineers Chinese to work on long - term projects in India being a particular challenge.
swap	1.0	But Huawei says that expansion has not been easy - obtaining visas for its Chinese engineers to on work long - term projects in India being a particular challenge.
swap	1.0	But Huawei says that expansion has not been easy - obtaining visas for its Chinese engineers to work on long - term projects in being India a particular challenge.
swap	1.0	But Huawei says that expansion has not been easy - obtaining visas for its Chinese engineers work to on long - term projects in India being a particular challenge.
swap	1.0	But Huawei says that expansion has not been easy - visas obtaining for its Chinese engineers to work on long - term projects in India being a particular challenge.
swap	1.0	But Huawei says that expansion has not been easy - obtaining visas for its engineers Chinese to work on long - term projects in India being a particular challenge.
swap	1.0	But Huawei says that expansion not has been easy - obtaining visas for its Chinese engineers to work on long - term projects in India being a particular challenge.
swap	1.0	But Huawei says expansion that has not been easy - obtaining visas for its Chinese engineers to work on long - term projects in India being a particular challenge.
swap	1.0	But Huawei says that expansion has not easy been - obtaining visas for its Chinese engineers to work on long - term projects in India being a particular challenge.
swap	1.0	But Huawei says that expansion has not been easy - obtaining visas for its Chinese engineers to work on long - term projects in India being particular a challenge.
swap	1.0	But Huawei says that expansion has not been easy - obtaining visas for its engineers Chinese to work on long - term projects in India being a particular challenge.
swap	1.0	But Huawei says that expansion has been not easy - obtaining visas for its Chinese engineers to work on long - term projects in India being a particular challenge.
swap	1.0	But Huawei says that expansion has not been easy - obtaining visas for its Chinese engineers to work long on - term projects in India being a particular challenge.
swap	1.0	But Huawei says expansion that has not been easy - obtaining visas for its Chinese engineers to work on long - term projects in India being a particular challenge.
swap	1.0	But Huawei says that expansion has not been easy - obtaining visas for its Chinese engineers to work on long - term projects in India being a challenge particular.
swap	1.0	But Huawei says that expansion has not been easy - obtaining visas for its Chinese engineers work to on long - term projects in India being a particular challenge.
swap	1.0	But Huawei says that expansion has not been easy - obtaining visas for its Chinese engineers to work on long - term in projects India being a particular challenge.
original	1.0	According to Becky Gibbons of New York State Police and Chris Collins County Executive in Erie County, New York, the total number of fatalities is 50, including 45 passengers, four crew members and a person on the ground, while a woman and daughter on the ground were injured, near the edge of farmland, about seven miles from Buffalo Niagara International Airport.
swap	1.0	According to Gibbons Becky of New York State Police and Chris Collins County Executive in Erie County, New York, the total number of fatalities is 50, including 45 passengers, four crew members and a person on the ground, while a woman and daughter on the ground were injured, near the edge of farmland, about seven miles from Buffalo Niagara International Airport.
swap	1.0	According to Becky Gibbons of New York State Police and Chris Collins County Executive in Erie County, New York, the total number of fatalities is 50, including 45 passengers, four crew members and a person on the ground, while a woman and daughter on the ground were injured, near the edge of farmland, about miles seven from Buffalo Niagara International Airport.
swap	1.0	According to Becky Gibbons of New York State Police and Chris Collins County Executive in Erie County, New York, the total number of fatalities is 50, including 45 passengers, four crew members and a person on the ground, while a woman and daughter on the ground were injured, near the edge of farmland, about seven miles Buffalo from Niagara International Airport.
swap	1.0	According to Becky Gibbons of New York State Police and Chris Collins County Executive in Erie County, New York, the total number of fatalities is 50, including 45 passengers, four crew members and a person on the ground, while a woman and daughter on the ground were injured, near the edge of, farmland about seven miles from Buffalo Niagara International Airport.
swap	1.0	According to Becky Gibbons of New York State Police and Chris Collins County Executive in Erie County, New York, the total number of fatalities is 50, including 45 passengers, four crew members and person a on the ground, while a woman and daughter on the ground were injured, near the edge of farmland, about seven miles from Buffalo Niagara International Airport.
swap	1.0	According to Becky Gibbons of New York State Police and Chris Collins County Executive in Erie County, New York, total the number of fatalities is 50, including 45 passengers, four crew members and a person on the ground, while a woman and daughter on the ground were injured, near the edge of farmland, about seven miles from Buffalo Niagara International Airport.
swap	1.0	According to Becky Gibbons of New York State Police and Chris Collins County Executive in Erie County, New York, the total number of fatalities 50 is, including 45 passengers, four crew members and a person on the ground, while a woman and daughter on the ground were injured, near the edge of farmland, about seven miles from Buffalo Niagara International Airport.
swap	1.0	According to Becky Gibbons of New York State Police Chris and Collins County Executive in Erie County, New York, the total number of fatalities is 50, including 45 passengers, four crew members and a person on the ground, while a woman and daughter on the ground were injured, near the edge of farmland, about seven miles from Buffalo Niagara International Airport.
swap	1.0	According to Becky Gibbons of New York State Police and Chris Collins County Executive in Erie County, New York, the total number of fatalities is 50, including 45 passengers, four crew members and person a on the ground, while a woman and daughter on the ground were injured, near the edge of farmland, about seven miles from Buffalo Niagara International Airport.
swap	1.0	According to Becky Gibbons of New York State Police and Chris Collins County Executive in Erie County, New York, the total number of fatalities is 50, including 45 passengers, four crew members and a person on the ground, while a woman and daughter on the ground were injured, near the edge of farmland, about seven miles Buffalo from Niagara International Airport.
swap	1.0	According to Becky Gibbons of New York State Police and Chris Collins County Executive in Erie County, New York, the total number of fatalities is 50, including 45 passengers, four crew members and a person on the ground, while a woman daughter and on the ground were injured, near the edge of farmland, about seven miles from Buffalo Niagara International Airport.
swap	1.0	According to Becky Gibbons of New York State Police and Chris Collins County Executive in Erie County, New York, the total number of fatalities is 50, including 45 passengers, four crew members and a person on the ground, while a woman and daughter on ground the were injured, near the edge of farmland, about seven miles from Buffalo Niagara International Airport.
swap	1.0	According to Becky Gibbons of New York State Police and Chris Collins County Executive in Erie County, New York, the total number of fatalities is 50, including passengers 45, four crew members and a person on the ground, while a woman and daughter on the ground were injured, near the edge of farmland, about seven miles from Buffalo Niagara International Airport.
swap	1.0	According to Becky Gibbons of New York State Police and Chris Collins County Executive in Erie County, New York, the total number of fatalities is 50, including 45 passengers, four crew members and a person on the ground, while a woman and daughter on the ground were injured, near the edge of farmland, about seven miles from Buffalo Niagara Airport International.
swap	1.0	According to Becky Gibbons of New York State Police and Chris Collins County Executive in Erie County, New York, the total number of fatalities is 50, including 45 passengers, four crew members a and person on the ground, while a woman and daughter on the ground were injured, near the edge of farmland, about seven miles from Buffalo Niagara International Airport.
swap	1.0	According to Becky Gibbons of New York State Police and Chris Collins County Executive in Erie County, New York, the total number of fatalities is 50, including 45 passengers, four crew members and a person on the ground, while a woman and daughter on the ground were injured, near the edge of farmland, about seven miles from Buffalo Niagara Airport International.
swap	1.0	According to Becky Gibbons of New York State Police and Chris Collins County Executive in Erie County, New York, the total number of fatalities is 50, including 45, passengers four crew members and a person on the ground, while a woman and daughter on the ground were injured, near the edge of farmland, about seven miles from Buffalo Niagara International Airport.
swap	1.0	According to Becky of Gibbons New York State Police and Chris Collins County Executive in Erie County, New York, the total number of fatalities is 50, including 45 passengers, four crew members and a person on the ground, while a woman and daughter on the ground were injured, near the edge of farmland, about seven miles from Buffalo Niagara International Airport.
swap	1.0	According to Becky Gibbons of New York State Police and Chris Collins County Executive in Erie County, New York, the total number of fatalities is 50, including 45 passengers, four crew members and a person the on ground, while a woman and daughter on the ground were injured, near the edge of farmland, about seven miles from Buffalo Niagara International Airport.
swap	1.0	To according Becky Gibbons of New York State Police and Chris Collins County Executive in Erie County, New York, the total number of fatalities is 50, including 45 passengers, four crew members and a person on the ground, while a woman and daughter on the ground were injured, near the edge of farmland, about seven miles from Buffalo Niagara International Airport.
swap	1.0	According to Becky Gibbons of New York State Police and Chris Collins County Executive in Erie County, New York, the total number of fatalities is 50, including 45 passengers, four crew members and a person the on ground, while a woman and daughter on the ground were injured, near the edge of farmland, about seven miles from Buffalo Niagara International Airport.
swap	1.0	According to Becky Gibbons of New York State Police and Chris Collins County Executive in Erie County, New York the, total number of fatalities is 50, including 45 passengers, four crew members and a person on the ground, while a woman and daughter on the ground were injured, near the edge of farmland, about seven miles from Buffalo Niagara International Airport.
swap	1.0	According to Becky Gibbons of New York State Police and Chris Collins County Executive in Erie County, New York, the total number of fatalities is 50, including 45 passengers, four crew members and a person on the ground, while a and woman daughter on the ground were injured, near the edge of farmland, about seven miles from Buffalo Niagara International Airport.
swap	1.0	According to Becky Gibbons of New State York Police and Chris Collins County Executive in Erie County, New York, the total number of fatalities is 50, including 45 passengers, four crew members and a person on the ground, while a woman and daughter on the ground were injured, near the edge of farmland, about seven miles from Buffalo Niagara International Airport.
swap	1.0	According to Becky Gibbons of New York State Police and Chris Collins County Executive in Erie County, New York, the total number of is fatalities 50, including 45 passengers, four crew members and a person on the ground, while a woman and daughter on the ground were injured, near the edge of farmland, about seven miles from Buffalo Niagara International Airport.
swap	1.0	According to Becky Gibbons of New York State Police and Chris Collins County Executive in Erie County, New York, the total number of is fatalities 50, including 45 passengers, four crew members and a person on the ground, while a woman and daughter on the ground were injured, near the edge of farmland, about seven miles from Buffalo Niagara International Airport.
swap	1.0	According to Becky Gibbons of New York State Police Chris and Collins County Executive in Erie County, New York, the total number of fatalities is 50, including 45 passengers, four crew members and a person on the ground, while a woman and daughter on the ground were injured, near the edge of farmland, about seven miles from Buffalo Niagara International Airport.
swap	1.0	According to Becky Gibbons of New York State Police and Chris Collins County Executive in Erie County, New York, the total number of fatalities is 50, including 45 passengers, four crew members and a person on the ground, while a woman and daughter on the ground were injured, near the edge farmland of, about seven miles from Buffalo Niagara International Airport.
swap	1.0	According to Becky Gibbons of New York State Police and Chris Collins County Executive in Erie County, New York, the total number of fatalities is 50, including 45 passengers, four crew members and a person on the ground, while a woman and daughter on the were ground injured, near the edge of farmland, about seven miles from Buffalo Niagara International Airport.
swap	1.0	According to Becky Gibbons of New York State Police and Chris Collins County Executive in Erie County, New York, the total number of fatalities is 50, including 45 passengers, four crew members and a person on the ground, while a woman and daughter on the ground were injured, near the edge farmland of, about seven miles from Buffalo Niagara International Airport.
swap	1.0	According to Becky Gibbons of New York State Police and Chris Collins County Executive in Erie County, New York, the total number of fatalities is 50, including 45 passengers, four crew members and a person on the ground, while a woman and daughter on the ground were injured, near the edge of farmland, about seven from miles Buffalo Niagara International Airport.
swap	1.0	According to Becky Gibbons of New York State Police and Chris Collins County Executive in Erie County, New York, the total number of fatalities is 50, including 45 passengers, four crew members and a on person the ground, while a woman and daughter on the ground were injured, near the edge of farmland, about seven miles from Buffalo Niagara International Airport.
original	1.0	A smaller proportion of Yugoslavia's Italians were settled in Slovenia (at the 1991 national census, some 3000 inhabitants of Slovenia declared themselves as ethnic Italians).
swap	1.0	A smaller proportion of Yugoslavia ' s Italians were settled in Slovenia (at the 1991 national census, some 3000 inhabitants of Slovenia themselves declared as ethnic Italians ).
swap	1.0	A smaller proportion of Yugoslavia ' s Italians were settled in Slovenia (at the 1991 national census some, 3000 inhabitants of Slovenia declared themselves as ethnic Italians ).
swap	1.0	A smaller proportion of Yugoslavia ' s were Italians settled in Slovenia (at the 1991 national census, some 3000 inhabitants of Slovenia declared themselves as ethnic Italians ).
swap	1.0	A smaller proportion of Yugoslavia ' s Italians were settled in Slovenia (the at 1991 national census, some 3000 inhabitants of Slovenia declared themselves as ethnic Italians ).
swap	1.0	Smaller a proportion of Yugoslavia ' s Italians were settled in Slovenia (at the 1991 national census, some 3000 inhabitants of Slovenia declared themselves as ethnic Italians ).
swap	1.0	A smaller proportion of Yugoslavia ' Italians s were settled in Slovenia (at the 1991 national census, some 3000 inhabitants of Slovenia declared themselves as ethnic Italians ).
swap	1.0	A smaller proportion of Yugoslavia ' s Italians were settled in Slovenia (at the national 1991 census, some 3000 inhabitants of Slovenia declared themselves as ethnic Italians ).
swap	1.0	A smaller proportion of Yugoslavia ' s Italians were settled in Slovenia (the at 1991 national census, some 3000 inhabitants of Slovenia declared themselves as ethnic Italians ).
swap	1.0	A smaller proportion of Yugoslavia ' s Italians were settled in Slovenia (at the national 1991 census, some 3000 inhabitants of Slovenia declared themselves as ethnic Italians ).
swap	1.0	A smaller proportion of Yugoslavia ' s Italians were settled in Slovenia (at the 1991 national census, some 3000 inhabitants of Slovenia declared as themselves ethnic Italians ).
swap	1.0	A smaller proportion of Yugoslavia ' s Italians were settled in Slovenia (at the 1991 national census, some 3000 inhabitants Slovenia of declared themselves as ethnic Italians ).
swap	1.0	A smaller proportion of Yugoslavia ' s Italians were settled in Slovenia (at the 1991 national census, some 3000 inhabitants of Slovenia declared themselves as Italians ethnic ).
swap	1.0	A smaller of proportion Yugoslavia ' s Italians were settled in Slovenia (at the 1991 national census, some 3000 inhabitants of Slovenia declared themselves as ethnic Italians ).
swap	1.0	A smaller proportion of Yugoslavia ' s Italians settled were in Slovenia (at the 1991 national census, some 3000 inhabitants of Slovenia declared themselves as ethnic Italians ).
swap	1.0	A proportion smaller of Yugoslavia ' s Italians were settled in Slovenia (at the 1991 national census, some 3000 inhabitants of Slovenia declared themselves as ethnic Italians ).
swap	1.0	A smaller proportion Yugoslavia of ' s Italians were settled in Slovenia (at the 1991 national census, some 3000 inhabitants of Slovenia declared themselves as ethnic Italians ).
swap	1.0	A smaller proportion of Yugoslavia ' s Italians were settled in Slovenia (at the 1991 national census, some inhabitants 3000 of Slovenia declared themselves as ethnic Italians ).
swap	1.0	A smaller proportion of Yugoslavia ' s Italians were settled in Slovenia (at the 1991 national census, some 3000 inhabitants of Slovenia declared themselves as ethnic) Italians.
swap	1.0	A smaller proportion of Yugoslavia ' s Italians were settled in Slovenia at (the 1991 national census, some 3000 inhabitants of Slovenia declared themselves as ethnic Italians ).
swap	1.0	A smaller proportion of Yugoslavia ' s Italians were settled in Slovenia (at the 1991 national census, some 3000 inhabitants of Slovenia declared themselves as ethnic) Italians.
swap	1.0	A smaller of proportion Yugoslavia ' s Italians were settled in Slovenia (at the 1991 national census, some 3000 inhabitants of Slovenia declared themselves as ethnic Italians ).
swap	1.0	A smaller proportion of Yugoslavia ' s Italians were settled in Slovenia (at the 1991 census national, some 3000 inhabitants of Slovenia declared themselves as ethnic Italians ).
swap	1.0	A smaller proportion of Yugoslavia ' s were Italians settled in Slovenia (at the 1991 national census, some 3000 inhabitants of Slovenia declared themselves as ethnic Italians ).
swap	1.0	A smaller proportion of Yugoslavia ' s Italians were settled in Slovenia (at the 1991 national census, 3000 some inhabitants of Slovenia declared themselves as ethnic Italians ).
swap	1.0	A smaller proportion of Yugoslavia ' Italians s were settled in Slovenia (at the 1991 national census, some 3000 inhabitants of Slovenia declared themselves as ethnic Italians ).
swap	1.0	A smaller proportion of Yugoslavia ' s Italians were settled Slovenia in (at the 1991 national census, some 3000 inhabitants of Slovenia declared themselves as ethnic Italians ).
swap	1.0	A smaller proportion of Yugoslavia ' s Italians were settled in Slovenia (at the 1991 national census, some 3000 of inhabitants Slovenia declared themselves as ethnic Italians ).
swap	1.0	A smaller proportion of Yugoslavia ' s Italians were settled in Slovenia (at the national 1991 census, some 3000 inhabitants of Slovenia declared themselves as ethnic Italians ).
swap	1.0	A smaller proportion of Yugoslavia ' s Italians were settled in Slovenia (at the 1991 national census, some 3000 inhabitants of Slovenia themselves declared as ethnic Italians ).
swap	1.0	A smaller proportion of Yugoslavia ' s Italians were settled in Slovenia (at 1991 the national census, some 3000 inhabitants of Slovenia declared themselves as ethnic Italians ).
swap	1.0	A smaller proportion of Yugoslavia ' s Italians were settled Slovenia in (at the 1991 national census, some 3000 inhabitants of Slovenia declared themselves as ethnic Italians ).
swap	1.0	A smaller proportion of Yugoslavia ' Italians s were settled in Slovenia (at the 1991 national census, some 3000 inhabitants of Slovenia declared themselves as ethnic Italians ).
original	0.0	Eric Harris and Dylan Klebold, seniors at the suburban Denver school, detonated homemade bombs and opened fire with shotguns, a rifle and a semiautomatic handgun on April 20, 1999. They killed a teacher and 12 students and wounded 23 others before committing suicide. The massacre shocked the country like no other. It was the worst school assault in American history at that time, and it came in th…
swap	0.0	Eric Harris and Dylan Klebold, seniors at the suburban Denver school, detonated homemade bombs and opened fire with shotguns, a rifle and a semiautomatic handgun on April 20, 1999. They killed a teacher and 12 students and wounded 23 others before committing suicide. The massacre shocked the country like no other. It was the worst school assault in American history at that time, and it came in th…
swap	0.0	Eric Harris and Dylan Klebold, seniors at the suburban Denver school, detonated homemade bombs and opened fire with shotguns, a rifle a and semiautomatic handgun on April 20, 1999. They killed a teacher and 12 students and wounded 23 others before committing suicide. The massacre shocked the country like no other. It was the worst school assault in American history at that time, and it came in th…
swap	0.0	Eric Harris and Dylan Klebold, seniors at the suburban Denver school, detonated homemade bombs and opened fire with shotguns, a rifle and a semiautomatic handgun on April 20, 1999. They killed a teacher and 12 students and wounded 23 others before committing suicide. The massacre shocked the country like no other. It was the worst school assault in American history at that time, and it came in th…
swap	0.0	Eric Harris and Dylan Klebold, seniors at the suburban Denver school, detonated homemade bombs and opened fire with shotguns, a rifle and a semiautomatic handgun on April 20, 1999. They killed a teacher and 12 students and wounded 23 others before committing suicide. The massacre shocked the country like no other. It was the worst school assault in American history at that, time and it came in th…
swap	0.0	Eric Harris and Dylan Klebold, seniors at the suburban Denver school, detonated homemade bombs and opened fire with shotguns, a rifle and a semiautomatic handgun on April 20, 1999. They killed a teacher and 12 students and wounded 23 others before committing suicide. The massacre shocked the country like no other. It was the worst school assault in American history at that time, and came it in th…
swap	0.0	Eric Harris and Dylan Klebold, seniors at the suburban Denver school, detonated homemade and bombs opened fire with shotguns, a rifle and a semiautomatic handgun on April 20, 1999. They killed a teacher and 12 students and wounded 23 others before committing suicide. The massacre shocked the country like no other. It was the worst school assault in American history at that time, and it came in th…
swap	0.0	Eric Harris and Dylan Klebold, seniors at suburban the Denver school, detonated homemade bombs and opened fire with shotguns, a rifle and a semiautomatic handgun on April 20, 1999. They killed a teacher and 12 students and wounded 23 others before committing suicide. The massacre shocked the country like no other. It was the worst school assault in American history at that time, and it came in th…
swap	0.0	Eric Harris and Dylan Klebold, seniors at the suburban Denver school, detonated homemade bombs and opened fire with shotguns, a rifle and a semiautomatic handgun on April 20, 1999. They killed a teacher and 12 students and wounded 23 before others committing suicide. The massacre shocked the country like no other. It was the worst school assault in American history at that time, and it came in th…
swap	0.0	Eric Harris and Dylan Klebold, seniors at the suburban Denver school, detonated homemade bombs and opened fire with shotguns, a rifle and a semiautomatic handgun on April 20, 1999. They killed a teacher and 12 students and wounded 23 others before committing suicide. The massacre shocked the country like no other. It was the worst school assault in American history at that time, and it came in th…
swap	0.0	Eric Harris and Dylan Klebold, seniors at the suburban Denver school, detonated homemade bombs and opened fire with shotguns, a rifle and a semiautomatic handgun on April 20, 1999. They killed a teacher and 12 students and wounded 23 others before committing suicide. The massacre shocked the like country no other. It was the worst school assault in American history at that time, and it came in th…
swap	0.0	Eric Harris and Dylan Klebold, seniors at the suburban Denver school, detonated homemade bombs and opened fire with shotguns, a rifle and a semiautomatic handgun on April 20, 1999. They killed a teacher and 12 students and wounded 23 others before committing suicide. The massacre shocked the country like no other. It was the worst school assault in American history at that time, and it came in th…
swap	0.0	Eric Harris and Dylan Klebold, seniors at the suburban Denver school, detonated homemade bombs and opened fire with shotguns, a rifle and a semiautomatic handgun on April 20, 1999. They killed a teacher and 12 students and wounded 23 others before committing suicide. The massacre shocked the country like no other. It was the worst school assault in American history at that time, and it came in th…
swap	0.0	Eric Harris and Dylan Klebold, seniors at the suburban Denver school, detonated homemade bombs and opened fire with shotguns, a rifle and a semiautomatic handgun on April 20, 1999. They killed a teacher and 12 students and wounded 23 others before committing suicide. The massacre shocked the country like no other. It was the worst school assault in American history at that time, and it came in th…
swap	0.0	Eric Harris and Dylan Klebold, seniors at the suburban Denver school, detonated homemade bombs and opened fire with shotguns, a rifle and a semiautomatic handgun on April 20, 1999. They killed a teacher and 12 students and wounded 23 others before committing suicide. The massacre shocked the country like no other. It was the worst school assault in American history at that time, and came it in th…
swap	0.0	Eric Harris and Dylan Klebold, seniors at the suburban Denver school, detonated homemade bombs and opened fire with shotguns, a rifle and a semiautomatic handgun on April 20, . 1999 They killed a teacher and 12 students and wounded 23 others before committing suicide. The massacre shocked the country like no other. It was the worst school assault in American history at that time, and it came in t…
swap	0.0	Eric Harris and Dylan Klebold, seniors at the suburban Denver school, detonated homemade bombs and opened fire with shotguns, a rifle and a semiautomatic handgun on April 20, 1999. They killed a teacher and 12 students and wounded 23 others before committing suicide. The massacre shocked the country like no other. It was the worst school assault in American history at that time, and it came in th…
swap	0.0	Eric Harris and Dylan Klebold, seniors at the suburban Denver school, detonated homemade bombs and opened fire with shotguns, a rifle and a semiautomatic handgun on April 20, 1999. They killed a teacher and 12 students and wounded 23 others before committing suicide. massacre The shocked the country like no other. It was the worst school assault in American history at that time, and it came in th…
swap	0.0	Eric Harris and Dylan Klebold, seniors at the suburban Denver school, detonated homemade bombs and opened fire with shotguns, a rifle a and semiautomatic handgun on April 20, 1999. They killed a teacher and 12 students and wounded 23 others before committing suicide. The massacre shocked the country like no other. It was the worst school assault in American history at that time, and it came in th…
swap	0.0	Eric Harris and Dylan Klebold, seniors at the suburban Denver school, detonated homemade and bombs opened fire with shotguns, a rifle and a semiautomatic handgun on April 20, 1999. They killed a teacher and 12 students and wounded 23 others before committing suicide. The massacre shocked the country like no other. It was the worst school assault in American history at that time, and it came in th…
swap	0.0	Eric Harris and Dylan Klebold, seniors at the suburban Denver school, detonated homemade bombs and opened fire with shotguns, a rifle and a semiautomatic handgun on April 20, 1999. They killed a teacher and 12 students and wounded 23 others before committing suicide. The massacre shocked the country like no other. It was the worst assault school in American history at that time, and it came in th…
swap	0.0	Eric Harris and Dylan Klebold, seniors at the suburban Denver school, detonated homemade bombs and opened fire with shotguns, a rifle and a semiautomatic handgun on April 20, 1999. They killed a teacher and 12 students and wounded 23 others before committing suicide. The massacre shocked the country like no other. It was the worst school assault in American history at that time, and it came in th…
swap	0.0	Eric Harris and Dylan Klebold, seniors at the suburban Denver school, detonated homemade bombs and opened fire with shotguns, a rifle and a semiautomatic handgun on April 20, 1999. They killed a teacher and 12 students and wounded 23 others before committing suicide. The massacre shocked the country like no other. It was the worst school assault in American history at that time, and it came in th…
swap	0.0	Eric Harris and Dylan Klebold, seniors at the suburban Denver school, detonated homemade bombs and opened fire with shotguns, a rifle and a semiautomatic handgun on April 20, 1999. They killed a teacher and students 12 and wounded 23 others before committing suicide. The massacre shocked the country like no other. It was the worst school assault in American history at that time, and it came in th…
swap	0.0	Eric Harris and Dylan Klebold, seniors at the suburban Denver school, detonated homemade bombs and opened fire with shotguns, a rifle and a semiautomatic handgun on April 20, 1999. They killed a teacher and 12 students and wounded 23 others committing before suicide. The massacre shocked the country like no other. It was the worst school assault in American history at that time, and it came in th…
swap	0.0	Eric Harris and Dylan Klebold, seniors at the suburban Denver school, detonated homemade bombs opened and fire with shotguns, a rifle and a semiautomatic handgun on April 20, 1999. They killed a teacher and 12 students and wounded 23 others before committing suicide. The massacre shocked the country like no other. It was the worst school assault in American history at that time, and it came in th…
swap	0.0	Eric Harris and Dylan Klebold, seniors at the suburban Denver school, detonated homemade bombs and opened fire with shotguns, a rifle and a semiautomatic handgun on April 20, 1999. They killed a teacher and 12 students and wounded 23 others before committing suicide. The massacre shocked the country like no other. It was the worst school assault in American history at that time, and it came the i…
swap	0.0	Eric Harris and Dylan Klebold, seniors at the suburban Denver school, detonated homemade bombs and opened fire with shotguns, a rifle and a semiautomatic handgun on April 20, 1999. They killed a teacher and 12 students and wounded 23 others before committing suicide. The massacre shocked the country like no other. It was the worst school assault in American history at that time, and it came in th…
swap	0.0	Eric Harris and Dylan Klebold, seniors at the suburban Denver school, detonated homemade bombs and opened fire with shotguns, a rifle and a semiautomatic handgun on April 20, 1999. They killed a teacher and 12 students and wounded 23 others before committing suicide. The massacre shocked the country like no other. It was the worst school assault in American history at that time, it and came in th…
swap	0.0	Eric Harris and Dylan Klebold, seniors at the suburban Denver school, detonated homemade bombs and opened fire with shotguns, a rifle and a semiautomatic handgun on April 20, 1999. They killed a teacher and 12 students and wounded 23 others before committing suicide. The massacre shocked the country like no other. It was the worst school assault in American history at that time, and it came in th…
swap	0.0	Eric Harris and Dylan Klebold, seniors at the suburban Denver school, detonated homemade bombs and opened fire with shotguns, a rifle and a semiautomatic handgun on April 20, 1999. They killed a teacher and 12 students and wounded 23 others committing before suicide. The massacre shocked the country like no other. It was the worst school assault in American history at that time, and it came in th…
swap	0.0	Eric Harris and Dylan Klebold, seniors at the suburban Denver school, detonated homemade bombs and opened fire with shotguns, a rifle and a semiautomatic handgun on April 20, 1999. They killed a teacher and 12 students and wounded 23 others before committing suicide. The massacre shocked the country like no other. It was the worst school assault in American history at that time, and it came in th…
swap	0.0	Eric Harris and Dylan Klebold, seniors at the suburban Denver school, detonated homemade bombs and opened fire with shotguns, a rifle and a semiautomatic handgun on April 20, 1999. They killed a teacher and 12 students and wounded 23 others before committing suicide. The massacre shocked the country like no other. It was the worst school assault in American history at that time, and it came in th…
original	1.0	47-year-old Susan Boyle from Blackburn, West Lothian in Scotland, made her debut appearance on the show on Saturday night by saying that she had "never been married, never been kissed" and was currently unemployed, living alone at home with her cat, Pebbles. She says that she wants to "be a professional singer", but has "never been given the chance." Audience members and judges Amanda Holden, Sim…
swap	1.0	47 - year - old Susan Boyle from Blackburn, West Lothian in Scotland, made her debut appearance on the show on Saturday night by saying that she had " never married been, never been kissed " and was currently unemployed, living alone at home with her cat, Pebbles. She says that she wants to " be a professional singer ", but has " never been given the chance. " Audience members and judges Amanda H…
swap	1.0	47 - year - old Susan Boyle from Blackburn, West Lothian in Scotland, made her debut appearance on the on show Saturday night by saying that she had " never been married, never been kissed " and was currently unemployed, living alone at home with her cat, Pebbles. She says that she wants to " be a professional singer ", but has " never been given the chance. " Audience members and judges Amanda H…
swap	1.0	47 - year - old Susan Boyle from Blackburn, West Lothian in Scotland, made her debut appearance on the show on Saturday night by saying that she had " never been married, never been kissed " and was currently unemployed, living alone at home with her cat, Pebbles. She says that she wants to " be a professional singer ", but has " never been given the chance. " Audience members and judges Amanda H…
swap	1.0	47 - year - old Susan Boyle from Blackburn, West Lothian in Scotland, made her debut appearance on the show on Saturday night by saying that she had " never been married, never been kissed " and was currently unemployed, living alone at home with her cat, Pebbles. She says that she wants to " be a professional singer ", but has " never been given the chance. " Audience members and judges Amanda H…
swap	1.0	47 - year - old Susan Boyle from Blackburn, West Lothian in Scotland, made her debut appearance on the show on Saturday night by saying that she had " never been married, never been kissed " and was currently unemployed, living alone at home with her cat, Pebbles. She says that she wants to " be a professional singer ", but has " never been given the chance. " Audience members and judges Amanda H…
swap	1.0	47 - year - old Susan Boyle from Blackburn, West Lothian in Scotland, made her debut appearance on the show on Saturday night by saying that she had " never been married, never been kissed " and was currently unemployed, living alone at home with her cat, Pebbles. She says that she wants to " be a professional singer ", but has " never been given the chance. " Audience members and judges Holden A…
swap	1.0	47 - year - old Susan Boyle from Blackburn, West Lothian in Scotland, made her debut appearance on the show on Saturday night by saying that she had " never been married, never been kissed " and was currently unemployed, living alone at home with her cat, Pebbles. She says that she wants to " be a professional singer ", but has " never been given the chance. " Audience members and judges Amanda H…
swap	1.0	47 - year - old Susan Boyle from Blackburn, West Lothian in Scotland, made her debut appearance on the show on Saturday night by saying that she had " never been married, never been kissed " and was currently unemployed, living alone at home with her cat, Pebbles. She says that she wants to " be a professional singer ", but has " never been given the chance. " Audience members and judges Amanda H…
swap	1.0	47 - year - old Susan Boyle from Blackburn, West Lothian in Scotland, made her debut appearance on the show on Saturday night by saying that she had " never been married, never been kissed " and was currently unemployed, living alone at home with her cat, Pebbles. says She that she wants to " be a professional singer ", but has " never been given the chance. " Audience members and judges Amanda H…
swap	1.0	47 - year - old Susan Boyle from Blackburn, West Lothian in Scotland, made her debut appearance on the show on Saturday night by saying that she had " been never married, never been kissed " and was currently unemployed, living alone at home with her cat, Pebbles. She says that she wants to " be a professional singer ", but has " never been given the chance. " Audience members and judges Amanda H…
swap	1.0	47 - year - old Susan Boyle from Blackburn, West Lothian in Scotland, made her debut appearance on the show Saturday on night by saying that she had " never been married, never been kissed " and was currently unemployed, living alone at home with her cat, Pebbles. She says that she wants to " be a professional singer ", but has " never been given the chance. " Audience members and judges Amanda H…
swap	1.0	47 - year - old Susan Boyle from Blackburn, West Lothian in Scotland, made her debut appearance on the show on Saturday night by saying that she had " never been married, never been kissed " and was currently unemployed, living alone at home with her cat, Pebbles. She says that she wants to " be a professional singer ", but has " never been given the chance. " Audience members and judges Amanda H…
swap	1.0	47 - year - old Susan Boyle from Blackburn, West Lothian in Scotland, made her debut appearance on the show on Saturday night by saying that she had " never been married, never been kissed " and was currently unemployed, living alone at home with her cat, Pebbles. She says that she wants to " be a professional singer ", but has " never been given the chance. " Audience members judges and Amanda H…
swap	1.0	47 - year - old Susan Boyle from Blackburn, West Lothian in Scotland, made her debut appearance on the show on Saturday night by saying that she had " never been married, never been kissed " and was currently unemployed, living alone at home with her cat, Pebbles. says She that she wants to " be a professional singer ", but has " never been given the chance. " Audience members and judges Amanda H…
swap	1.0	47 - year - old Susan Boyle from Blackburn, West Lothian in Scotland, made her debut appearance on the show on Saturday night by saying that she had " never married been, never been kissed " and was currently unemployed, living alone at home with her cat, Pebbles. She says that she wants to " be a professional singer ", but has " never been given the chance. " Audience members and judges Amanda H…
swap	1.0	47 - year - old Susan Boyle from Blackburn, West Lothian in Scotland, made her debut appearance on the show on Saturday night by saying that she " had never been married, never been kissed " and was currently unemployed, living alone at home with her cat, Pebbles. She says that she wants to " be a professional singer ", but has " never been given the chance. " Audience members and judges Amanda H…
swap	1.0	47 - year - old Susan Boyle from Blackburn, West Lothian in Scotland, made her debut appearance on the show on Saturday night by saying that she had " never been married, never been kissed " and was currently unemployed, living alone at home with her cat, Pebbles. She says that she wants to " be a professional singer ", but has " never been given the chance. " Audience members and judges Amanda H…
swap	1.0	47 - year - old Susan Boyle from Blackburn, West Lothian in Scotland, made her debut appearance on the show on Saturday night by saying that she had " never been married, never been kissed " and was currently unemployed, living alone at home with her cat, Pebbles. She says that she wants to " be a professional singer ", but has " never been given the chance. " Audience members and judges Amanda H…
swap	1.0	47 - year - old Susan Boyle from Blackburn, West Lothian in Scotland, made her debut appearance on the show on Saturday night saying by that she had " never been married, never been kissed " and was currently unemployed, living alone at home with her cat, Pebbles. She says that she wants to " be a professional singer ", but has " never been given the chance. " Audience members and judges Amanda H…
swap	1.0	47 - year - old Susan Boyle from Blackburn, West Lothian in Scotland, made her debut appearance on the show on Saturday night by saying that she had " never been married, never been kissed " and was currently unemployed, living alone at home with her cat, Pebbles. She says that she wants to " be a professional singer ", but has " never been given the chance. " Audience members and judges Amanda H…
swap	1.0	47 - year - old Susan Boyle from Blackburn, West Lothian in Scotland, made her debut appearance on the show on Saturday night by saying that she had " never been married, never been kissed " and was currently unemployed, living alone at home with her cat, Pebbles. She says that she wants to " be a professional singer ", but has " never been given the chance. " Audience members and judges Holden A…
swap	1.0	47 - year - old Susan Boyle from Blackburn, West Lothian in Scotland, made her debut appearance on the show on Saturday night by saying that she had " never been married, never been kissed " and was currently unemployed, living alone at home with her cat, Pebbles. She says that she wants to " be a professional singer ", but has " never been given the chance. " Audience members and judges Amanda H…
swap	1.0	47 - year - old Susan Boyle from Blackburn, West Lothian in Scotland, made her debut appearance on the show on Saturday night by saying that she had " never been married, never been kissed " and was currently unemployed, living alone at home with her cat, Pebbles. She says that she wants to " be a professional singer ", but has " never been given the chance. " Audience members and judges Amanda H…
swap	1.0	47 - year - old Susan Boyle from Blackburn, West Lothian in Scotland, made her debut appearance on the show on Saturday night by saying that had she " never been married, never been kissed " and was currently unemployed, living alone at home with her cat, Pebbles. She says that she wants to " be a professional singer ", but has " never been given the chance. " Audience members and judges Amanda H…
swap	1.0	47 - year - old Susan Boyle from Blackburn, West Lothian in Scotland, made her debut appearance on the show on Saturday night by saying that she had " never been married, never been kissed " and was currently unemployed, living alone at home with her cat, Pebbles. She says that she wants to " be a professional singer ", but has " never been given the chance. " Audience members and judges Amanda H…
swap	1.0	47 - year - old Susan Boyle from Blackburn, West Lothian in Scotland, made her debut appearance on show the on Saturday night by saying that she had " never been married, never been kissed " and was currently unemployed, living alone at home with her cat, Pebbles. She says that she wants to " be a professional singer ", but has " never been given the chance. " Audience members and judges Amanda H…
swap	1.0	47 - year - old Susan Boyle from Blackburn, West Lothian in Scotland, made her debut appearance on the show on Saturday night by saying that she had " never been married, never been kissed " and was currently unemployed, living alone at home with her cat, Pebbles. She says that she wants to " be a professional singer ", but has " never been given the chance. " Audience members and judges Amanda H…
swap	1.0	47 - year - old Susan Boyle from Blackburn West, Lothian in Scotland, made her debut appearance on the show on Saturday night by saying that she had " never been married, never been kissed " and was currently unemployed, living alone at home with her cat, Pebbles. She says that she wants to " be a professional singer ", but has " never been given the chance. " Audience members and judges Amanda H…
swap	1.0	47 - year - old Susan Boyle from Blackburn, West Lothian in Scotland, made her debut appearance on the show on Saturday night by saying that she had " never been married, never been kissed " and was currently unemployed, living alone at home with her cat, Pebbles. She says that she wants to " be a professional singer ", but has " never been given the chance. " Audience members and judges Amanda H…
swap	1.0	47 - year - old Susan Boyle from Blackburn, West Lothian Scotland in, made her debut appearance on the show on Saturday night by saying that she had " never been married, never been kissed " and was currently unemployed, living alone at home with her cat, Pebbles. She says that she wants to " be a professional singer ", but has " never been given the chance. " Audience members and judges Amanda H…
swap	1.0	47 - year - old Susan Boyle from Blackburn, West Lothian in Scotland, made her debut appearance on the show on Saturday night by saying that she had " never been married, never been kissed " and was currently unemployed, living alone at home with her cat, Pebbles. She says that she wants to " be a professional singer ", but has " never been given the chance. " Audience members and judges Amanda H…
swap	1.0	47 - year - old Susan Boyle from Blackburn, West Lothian in Scotland, made her debut appearance on the show on Saturday night by saying that she had " never been married, never been kissed " and was currently unemployed, living alone at home with her cat, Pebbles. She says that she wants to " be a professional singer ", but has " never been given the chance. " Audience members and judges Amanda H…
original	1.0	On October 1 2001, EU and other countries introduced the option for domestic animal owners to apply for Pet passports under the Pets Travel Scheme (PETS for short), for pets returning from abroad to the United Kingdom. This replaced the old system of 6 months compulsory quarantine for all domestic pets.
swap	1.0	On October 1 2001, EU and other countries introduced the option for domestic animal owners to apply for Pet passports under the Pets Travel Scheme (PETS for short ), for pets returning abroad from to the United Kingdom. This replaced the old system of 6 months compulsory quarantine for all domestic pets.
swap	1.0	On October 1 2001, EU and other countries introduced the option for domestic animal owners to apply for Pet passports under the Pets Travel Scheme PETS (for short ), for pets returning from abroad to the United Kingdom. This replaced the old system of 6 months compulsory quarantine for all domestic pets.
swap	1.0	On October 1 2001, EU and other countries introduced the option for domestic animal owners to apply for Pet passports under the Pets Travel Scheme (PETS for short ), for returning pets from abroad to the United Kingdom. This replaced the old system of 6 months compulsory quarantine for all domestic pets.
swap	1.0	On October 1 2001, EU and other countries introduced the option for domestic animal owners to apply for Pet passports under the Pets Travel Scheme (PETS for short ), for pets returning from abroad to the United Kingdom. This replaced the old of system 6 months compulsory quarantine for all domestic pets.
swap	1.0	On October 1 2001, EU and other countries introduced the option for domestic animal owners to apply for Pet passports the under Pets Travel Scheme (PETS for short ), for pets returning from abroad to the United Kingdom. This replaced the old system of 6 months compulsory quarantine for all domestic pets.
swap	1.0	On October 1 2001, EU and other countries introduced the option for domestic animal owners to apply for Pet passports under the Pets Travel Scheme (PETS for short ), pets for returning from abroad to the United Kingdom. This replaced the old system of 6 months compulsory quarantine for all domestic pets.
swap	1.0	On October 1 2001, EU and other countries introduced the option for domestic animal owners to apply for Pet passports under the Pets Travel Scheme (PETS for short ), for pets returning from abroad to the United Kingdom. This replaced the old system of months 6 compulsory quarantine for all domestic pets.
swap	1.0	On October 1 2001, EU and other countries introduced the option for domestic animal owners to apply for Pet passports under the Pets Travel Scheme (PETS for short ), for pets returning abroad from to the United Kingdom. This replaced the old system of 6 months compulsory quarantine for all domestic pets.
swap	1.0	On October 1, 2001 EU and other countries introduced the option for domestic animal owners to apply for Pet passports under the Pets Travel Scheme (PETS for short ), for pets returning from abroad to the United Kingdom. This replaced the old system of 6 months compulsory quarantine for all domestic pets.
swap	1.0	On October 1 2001, EU and other countries introduced the option for domestic owners animal to apply for Pet passports under the Pets Travel Scheme (PETS for short ), for pets returning from abroad to the United Kingdom. This replaced the old system of 6 months compulsory quarantine for all domestic pets.
swap	1.0	On October 1 2001, EU and other countries introduced the option for domestic animal owners to apply for Pet passports under the Pets Travel Scheme (PETS for short ), for pets returning from abroad to the United Kingdom. This replaced the old of system 6 months compulsory quarantine for all domestic pets.
swap	1.0	On October 1 2001, EU and other countries introduced the option for domestic animal owners to apply for Pet passports under the Pets Travel Scheme (PETS for short ), for pets returning from abroad to the United Kingdom. This replaced the system old of 6 months compulsory quarantine for all domestic pets.
swap	1.0	On October 1 2001, EU and other countries introduced the option for domestic animal owners to apply for Pet passports under the Pets Travel Scheme (PETS for short) for, pets returning from abroad to the United Kingdom. This replaced the old system of 6 months compulsory quarantine for all domestic pets.
swap	1.0	On October 1 2001, EU and other countries introduced the option for domestic animal owners to for apply Pet passports under the Pets Travel Scheme (PETS for short ), for pets returning from abroad to the United Kingdom. This replaced the old system of 6 months compulsory quarantine for all domestic pets.
swap	1.0	On October 1 2001, EU and other countries introduced the option for domestic animal owners to apply for Pet passports under the Pets Travel Scheme (PETS for short ), for pets returning from abroad to United the Kingdom. This replaced the old system of 6 months compulsory quarantine for all domestic pets.
swap	1.0	On October 1 2001, EU and other countries introduced the option for domestic animal owners to apply for Pet passports under the Pets Travel Scheme (PETS for short ), for pets returning from abroad to the United Kingdom. This replaced the old system of 6 months compulsory for quarantine all domestic pets.
swap	1.0	October on 1 2001, EU and other countries introduced the option for domestic animal owners to apply for Pet passports under the Pets Travel Scheme (PETS for short ), for pets returning from abroad to the United Kingdom. This replaced the old system of 6 months compulsory quarantine for all domestic pets.
swap	1.0	On October 1 2001, EU and other countries introduced the option for animal domestic owners to apply for Pet passports under the Pets Travel Scheme (PETS for short ), for pets returning from abroad to the United Kingdom. This replaced the old system of 6 months compulsory quarantine for all domestic pets.
swap	1.0	October on 1 2001, EU and other countries introduced the option for domestic animal owners to apply for Pet passports under the Pets Travel Scheme (PETS for short ), for pets returning from abroad to the United Kingdom. This replaced the old system of 6 months compulsory quarantine for all domestic pets.
swap	1.0	On October 1 2001, EU and other countries introduced the option for domestic animal owners to apply for passports Pet under the Pets Travel Scheme (PETS for short ), for pets returning from abroad to the United Kingdom. This replaced the old system of 6 months compulsory quarantine for all domestic pets.
swap	1.0	On October 1 2001, EU and other countries introduced the option for domestic animal owners to apply for Pet passports under the Pets Travel Scheme (PETS for short ), for pets returning from abroad to the Kingdom United. This replaced the old system of 6 months compulsory quarantine for all domestic pets.
swap	1.0	On October 1 2001, and EU other countries introduced the option for domestic animal owners to apply for Pet passports under the Pets Travel Scheme (PETS for short ), for pets returning from abroad to the United Kingdom. This replaced the old system of 6 months compulsory quarantine for all domestic pets.
swap	1.0	On 1 October 2001, EU and other countries introduced the option for domestic animal owners to apply for Pet passports under the Pets Travel Scheme (PETS for short ), for pets returning from abroad to the United Kingdom. This replaced the old system of 6 months compulsory quarantine for all domestic pets.
swap	1.0	On October 1 2001, EU and other countries introduced the option for animal domestic owners to apply for Pet passports under the Pets Travel Scheme (PETS for short ), for pets returning from abroad to the United Kingdom. This replaced the old system of 6 months compulsory quarantine for all domestic pets.
swap	1.0	On October 1 2001, EU and other countries introduced the option for domestic animal owners to apply for Pet passports under the Pets Travel Scheme (PETS for short ), for pets returning from abroad to the United Kingdom. This replaced the old system of 6 months compulsory quarantine all for domestic pets.
swap	1.0	On October 1 2001, EU and other countries introduced the option for domestic animal owners to apply for Pet passports under the Pets Travel Scheme (for PETS short ), for pets returning from abroad to the United Kingdom. This replaced the old system of 6 months compulsory quarantine for all domestic pets.
swap	1.0	On October 1 2001, EU and other countries introduced the option for domestic animal owners to apply for Pet under passports the Pets Travel Scheme (PETS for short ), for pets returning from abroad to the United Kingdom. This replaced the old system of 6 months compulsory quarantine for all domestic pets.
swap	1.0	On October 1 2001, EU and other countries introduced the option for domestic animal owners to apply for Pet passports under the Pets Travel Scheme (PETS for short ), for pets returning from abroad to the United Kingdom. This replaced old the system of 6 months compulsory quarantine for all domestic pets.
swap	1.0	On October 1 2001, EU and other countries introduced the option for domestic animal owners to apply for Pet passports under the Pets Travel Scheme (PETS for short ), for pets returning from abroad to the United Kingdom. This replaced the old system of 6 months quarantine compulsory for all domestic pets.
swap	1.0	On October 1 2001, EU and other countries introduced the option for domestic animal owners to apply for Pet passports under the Pets Travel Scheme (PETS for short ), for pets returning from abroad to the United Kingdom. replaced This the old system of 6 months compulsory quarantine for all domestic pets.
swap	1.0	On October 1 2001, EU and other countries introduced the option for domestic animal owners to apply for Pet passports under the Pets Travel Scheme (for PETS short ), for pets returning from abroad to the United Kingdom. This replaced the old system of 6 months compulsory quarantine for all domestic pets.
swap	1.0	On October 1 2001, EU and other countries introduced the option for domestic animal owners to apply for Pet passports under the Pets Travel Scheme (PETS for short ), for pets from returning abroad to the United Kingdom. This replaced the old system of 6 months compulsory quarantine for all domestic pets.
original	0.0	The Longest Day ever lengthens. The 25th anniversary celebration of the first Normandy landing lasted three days; the 50th will spread out over a year.
swap	0.0	The Longest Day ever lengthens. The anniversary 25th celebration of the first Normandy landing lasted three days; the 50th will spread out over a year.
swap	0.0	The Longest Day ever lengthens. The 25th anniversary of celebration the first Normandy landing lasted three days; the 50th will spread out over a year.
swap	0.0	The Longest ever Day lengthens. The 25th anniversary celebration of the first Normandy landing lasted three days; the 50th will spread out over a year.
swap	0.0	The Longest Day lengthens ever. The 25th anniversary celebration of the first Normandy landing lasted three days; the 50th will spread out over a year.
swap	0.0	The Longest Day ever lengthens The. 25th anniversary celebration of the first Normandy landing lasted three days; the 50th will spread out over a year.
swap	0.0	The Longest Day ever lengthens. The 25th anniversary celebration of the first Normandy landing lasted three days; the 50th will spread over out a year.
swap	0.0	The Longest Day ever lengthens. The 25th anniversary celebration the of first Normandy landing lasted three days; the 50th will spread out over a year.
swap	0.0	The Longest Day ever lengthens. The 25th celebration anniversary of the first Normandy landing lasted three days; the 50th will spread out over a year.
swap	0.0	The Longest Day ever lengthens. The 25th anniversary celebration of the first landing Normandy lasted three days; the 50th will spread out over a year.
swap	0.0	Longest the Day ever lengthens. The 25th anniversary celebration of the first Normandy landing lasted three days; the 50th will spread out over a year.
swap	0.0	The Longest Day ever lengthens. The 25th anniversary celebration of the first Normandy landing lasted three days; the 50th will spread out a over year.
swap	0.0	The Longest Day ever lengthens. The 25th anniversary celebration of the Normandy first landing lasted three days; the 50th will spread out over a year.
swap	0.0	The Longest Day ever lengthens. The 25th anniversary celebration of first the Normandy landing lasted three days; the 50th will spread out over a year.
swap	0.0	The Longest Day ever lengthens. The 25th anniversary of celebration the first Normandy landing lasted three days; the 50th will spread out over a year.
swap	0.0	The Longest Day ever lengthens. The 25th anniversary celebration of the first Normandy landing lasted three days; the 50th will spread out a over year.
swap	0.0	The Longest Day ever lengthens The. 25th anniversary celebration of the first Normandy landing lasted three days; the 50th will spread out over a year.
swap	0.0	The Longest Day ever lengthens. The 25th anniversary celebration of the first Normandy landing lasted three days; the 50th will spread out a over year.
swap	0.0	The Longest Day ever lengthens. The 25th anniversary celebration of the Normandy first landing lasted three days; the 50th will spread out over a year.
swap	0.0	The Longest Day ever lengthens. The 25th anniversary celebration of the first Normandy landing lasted three days; the will 50th spread out over a year.
swap	0.0	The Longest Day ever lengthens. The 25th anniversary celebration of the first Normandy landing lasted three; days the 50th will spread out over a year.
swap	0.0	The Day Longest ever lengthens. The 25th anniversary celebration of the first Normandy landing lasted three days; the 50th will spread out over a year.
swap	0.0	The Longest Day ever lengthens. The 25th anniversary celebration of the first Normandy landing lasted three days; the 50th will spread out over year a.
swap	0.0	The Longest Day ever lengthens. The 25th anniversary celebration the of first Normandy landing lasted three days; the 50th will spread out over a year.
swap	0.0	The Longest Day ever lengthens. The anniversary 25th celebration of the first Normandy landing lasted three days; the 50th will spread out over a year.
swap	0.0	The Longest Day ever lengthens. 25th The anniversary celebration of the first Normandy landing lasted three days; the 50th will spread out over a year.
swap	0.0	The Longest Day ever lengthens. The 25th anniversary celebration of the first Normandy landing three lasted days; the 50th will spread out over a year.
swap	0.0	The Longest Day ever lengthens. The 25th anniversary celebration of the first Normandy lasted landing three days; the 50th will spread out over a year.
swap	0.0	The Longest Day ever lengthens. The 25th anniversary celebration of first the Normandy landing lasted three days; the 50th will spread out over a year.
swap	0.0	The Longest Day ever lengthens The. 25th anniversary celebration of the first Normandy landing lasted three days; the 50th will spread out over a year.
swap	0.0	The Longest Day ever lengthens. The 25th anniversary celebration of the first Normandy landing lasted three days; the 50th spread will out over a year.
swap	0.0	The Longest Day ever lengthens. The 25th anniversary celebration of the first Normandy landing lasted three days; the 50th will spread out a over year.
swap	0.0	The Longest Day ever lengthens. The 25th anniversary celebration of the first Normandy landing lasted three days; the 50th will out spread over a year.
original	1.0	The Qin (from which the name China is derived) established the approximate boundaries and basic administrative system that all subsequent dynasties were to follow.
swap	1.0	The Qin (from which the name China derived is) established the approximate boundaries and basic administrative system that all subsequent dynasties were to follow.
swap	1.0	The Qin (from which the name China is derived) established the approximate boundaries and basic administrative system that all subsequent were dynasties to follow.
swap	1.0	The Qin (from which the name China is derived) established the approximate and boundaries basic administrative system that all subsequent dynasties were to follow.
swap	1.0	The Qin (from which the name China is derived) established the boundaries approximate and basic administrative system that all subsequent dynasties were to follow.
swap	1.0	The Qin (from which the China name is derived) established the approximate boundaries and basic administrative system that all subsequent dynasties were to follow.
swap	1.0	The Qin (from which the name China is derived) established the approximate boundaries and basic administrative system that all dynasties subsequent were to follow.
swap	1.0	The Qin (from which the name China is derived) established the approximate boundaries and basic administrative system that subsequent all dynasties were to follow.
swap	1.0	The Qin (from which the name China is derived established) the approximate boundaries and basic administrative system that all subsequent dynasties were to follow.
swap	1.0	The Qin (from which the name China is derived) established the approximate and boundaries basic administrative system that all subsequent dynasties were to follow.
swap	1.0	The Qin (from which the name China is derived) established the approximate boundaries basic and administrative system that all subsequent dynasties were to follow.
swap	1.0	The Qin (from which the name China is derived) established the boundaries approximate and basic administrative system that all subsequent dynasties were to follow.
swap	1.0	The Qin (from which the name China is derived) established the approximate boundaries and basic administrative system all that subsequent dynasties were to follow.
swap	1.0	The Qin (from which the name China derived is) established the approximate boundaries and basic administrative system that all subsequent dynasties were to follow.
swap	1.0	The Qin (from which the name China is derived) established the approximate boundaries and basic administrative system that subsequent all dynasties were to follow.
swap	1.0	The Qin (from which the name is China derived) established the approximate boundaries and basic administrative system that all subsequent dynasties were to follow.
swap	1.0	The Qin (from which the name China is derived) established the approximate boundaries and basic administrative system that all dynasties subsequent were to follow.
swap	1.0	The Qin (from which the name China derived is) established the approximate boundaries and basic administrative system that all subsequent dynasties were to follow.
swap	1.0	The Qin (from which the name China is derived) the established approximate boundaries and basic administrative system that all subsequent dynasties were to follow.
swap	1.0	The Qin (from which the name China is derived) established the approximate and boundaries basic administrative system that all subsequent dynasties were to follow.
swap	1.0	Qin the (from which the name China is derived) established the approximate boundaries and basic administrative system that all subsequent dynasties were to follow.
swap	1.0	The Qin (from which the name China is derived) established the approximate boundaries and basic administrative system that all subsequent were dynasties to follow.
swap	1.0	Qin the (from which the name China is derived) established the approximate boundaries and basic administrative system that all subsequent dynasties were to follow.
swap	1.0	The Qin (from which the name China is derived) established the approximate and boundaries basic administrative system that all subsequent dynasties were to follow.
swap	1.0	The Qin (which from the name China is derived) established the approximate boundaries and basic administrative system that all subsequent dynasties were to follow.
swap	1.0	The Qin (from which the name China is derived) established the approximate boundaries and basic administrative system that all subsequent were dynasties to follow.
swap	1.0	Qin the (from which the name China is derived) established the approximate boundaries and basic administrative system that all subsequent dynasties were to follow.
swap	1.0	The Qin (from which the name China is derived) established the approximate and boundaries basic administrative system that all subsequent dynasties were to follow.
swap	1.0	The Qin (from the which name China is derived) established the approximate boundaries and basic administrative system that all subsequent dynasties were to follow.
swap	1.0	The Qin (from which the China name is derived) established the approximate boundaries and basic administrative system that all subsequent dynasties were to follow.
swap	1.0	The Qin (from which the name China is derived) established the approximate boundaries basic and administrative system that all subsequent dynasties were to follow.
swap	1.0	The Qin (from which the name China is derived) established approximate the boundaries and basic administrative system that all subsequent dynasties were to follow.
swap	1.0	The Qin (from which the name China is derived) established the approximate boundaries and basic administrative system that all subsequent dynasties were follow to.
original	1.0	Hands Across the Divide was formed in March 2001, and one of its immediate aims was to press for more freedom of contact and communication right away between the two parts of Cyprus, and for early progress towards a solution to 'the Cyprus problem'.
swap	1.0	Hands Across the Divide was formed in March 2001, and one of its immediate aims was to press for more freedom of contact and communication right away between the two parts of Cyprus, and for early progress towards solution a to ' the Cyprus problem '.
swap	1.0	Hands Across the Divide was formed in March 2001, and one of its immediate aims was to press for more freedom of contact and communication right away between the two parts of Cyprus, and for early progress towards a solution to ' the problem Cyprus '.
swap	1.0	Hands Across the Divide was formed in March 2001, and one of its immediate was aims to press for more freedom of contact and communication right away between the two parts of Cyprus, and for early progress towards a solution to ' the Cyprus problem '.
swap	1.0	Hands Across the Divide was formed in March 2001, and one of its immediate aims was to press for more freedom of contact and communication right away between the two parts of Cyprus, and for early towards progress a solution to ' the Cyprus problem '.
swap	1.0	Hands Across the Divide was formed in March 2001, and one of its immediate aims was to press for more freedom of contact and communication right away between the two parts of Cyprus, for and early progress towards a solution to ' the Cyprus problem '.
swap	1.0	Hands Across the Divide was formed in March 2001, and one of its immediate aims was to press for more of freedom contact and communication right away between the two parts of Cyprus, and for early progress towards a solution to ' the Cyprus problem '.
swap	1.0	Hands Across the Divide was formed in March 2001, one and of its immediate aims was to press for more freedom of contact and communication right away between the two parts of Cyprus, and for early progress towards a solution to ' the Cyprus problem '.
swap	1.0	Hands Across the Divide was formed in March 2001, and one of its immediate aims was to press for more freedom of contact and communication right away between the two parts Cyprus of, and for early progress towards a solution to ' the Cyprus problem '.
swap	1.0	Hands Across the Divide was formed in March 2001, and one of its immediate aims was to press for more freedom of contact and communication right away between the two parts of Cyprus, and for early progress towards a solution to ' Cyprus the problem '.
swap	1.0	Hands Across the Divide was formed in March 2001, and one of its aims immediate was to press for more freedom of contact and communication right away between the two parts of Cyprus, and for early progress towards a solution to ' the Cyprus problem '.
swap	1.0	Hands Across the Divide was formed in 2001 March, and one of its immediate aims was to press for more freedom of contact and communication right away between the two parts of Cyprus, and for early progress towards a solution to ' the Cyprus problem '.
swap	1.0	Hands Across the Divide was formed in March 2001, and one of its immediate aims was to press for more freedom of contact and communication away right between the two parts of Cyprus, and for early progress towards a solution to ' the Cyprus problem '.
swap	1.0	Hands the Across Divide was formed in March 2001, and one of its immediate aims was to press for more freedom of contact and communication right away between the two parts of Cyprus, and for early progress towards a solution to ' the Cyprus problem '.
swap	1.0	Hands Across Divide the was formed in March 2001, and one of its immediate aims was to press for more freedom of contact and communication right away between the two parts of Cyprus, and for early progress towards a solution to ' the Cyprus problem '.
swap	1.0	Hands Across the Divide was formed in March 2001, and one of its immediate aims was to press for more freedom of and contact communication right away between the two parts of Cyprus, and for early progress towards a solution to ' the Cyprus problem '.
swap	1.0	Hands Across the Divide was formed in March 2001, and one of its immediate aims was to press for more freedom of contact and communication right away between the two parts of, Cyprus and for early progress towards a solution to ' the Cyprus problem '.
swap	1.0	Hands Across the Divide was formed in March 2001, and one of its immediate aims was to press for more freedom of contact and communication right away between the two parts of Cyprus, and for early progress a towards solution to ' the Cyprus problem '.
swap	1.0	Hands Across the Divide was formed in March 2001, and one of its immediate aims was to press for more freedom of contact and communication right away between the two parts of Cyprus, and for early progress towards a solution ' to the Cyprus problem '.
swap	1.0	Hands Across the Divide was formed in March 2001, and one of its immediate aims was to press for more freedom of contact and communication right away between the two parts of Cyprus, and early for progress towards a solution to ' the Cyprus problem '.
swap	1.0	Hands Across the Divide was formed in March 2001, and one of its immediate aims was to press for more freedom of contact and communication away right between the two parts of Cyprus, and for early progress towards a solution to ' the Cyprus problem '.
swap	1.0	Hands Across the Divide was formed in March 2001, and one of its immediate aims was press to for more freedom of contact and communication right away between the two parts of Cyprus, and for early progress towards a solution to ' the Cyprus problem '.
swap	1.0	Hands Across the Divide formed was in March 2001, and one of its immediate aims was to press for more freedom of contact and communication right away between the two parts of Cyprus, and for early progress towards a solution to ' the Cyprus problem '.
swap	1.0	Hands Across the Divide was formed in March 2001, one and of its immediate aims was to press for more freedom of contact and communication right away between the two parts of Cyprus, and for early progress towards a solution to ' the Cyprus problem '.
swap	1.0	Hands Across the Divide formed was in March 2001, and one of its immediate aims was to press for more freedom of contact and communication right away between the two parts of Cyprus, and for early progress towards a solution to ' the Cyprus problem '.
swap	1.0	Hands Across Divide the was formed in March 2001, and one of its immediate aims was to press for more freedom of contact and communication right away between the two parts of Cyprus, and for early progress towards a solution to ' the Cyprus problem '.
swap	1.0	Hands Across the Divide was formed in March 2001, and one of its immediate aims was to press for more freedom of contact and communication right away between the two parts of Cyprus, and for early progress towards a solution ' to the Cyprus problem '.
swap	1.0	Hands Across the Divide was formed in March 2001, and one of its immediate aims was to press for freedom more of contact and communication right away between the two parts of Cyprus, and for early progress towards a solution to ' the Cyprus problem '.
swap	1.0	Hands Across the Divide was formed in March, 2001 and one of its immediate aims was to press for more freedom of contact and communication right away between the two parts of Cyprus, and for early progress towards a solution to ' the Cyprus problem '.
swap	1.0	Hands Across the Divide was formed in March 2001, and one of its immediate was aims to press for more freedom of contact and communication right away between the two parts of Cyprus, and for early progress towards a solution to ' the Cyprus problem '.
swap	1.0	Hands Across the Divide was formed in March 2001, and one of its immediate aims was to press for more of freedom contact and communication right away between the two parts of Cyprus, and for early progress towards a solution to ' the Cyprus problem '.
swap	1.0	Hands Across the Divide was formed in March 2001, and one of its aims immediate was to press for more freedom of contact and communication right away between the two parts of Cyprus, and for early progress towards a solution to ' the Cyprus problem '.
swap	1.0	Hands Across the Divide was formed in March 2001, and one of its immediate aims was press to for more freedom of contact and communication right away between the two parts of Cyprus, and for early progress towards a solution to ' the Cyprus problem '.
original	0.0	The IOC meeting will also review reports submitted by the organizing committees of the 1998 Winter Olympic Games in Nagano, Japan; the 2000 Summer Olympic Games in Sydney, Australia and the 2002 Winter Olympic Games in the Salt Lake City, the United States, respectively.
swap	0.0	The IOC meeting will also review reports submitted by the organizing of committees the 1998 Winter Olympic Games in Nagano, Japan; the 2000 Summer Olympic Games in Sydney, Australia and the 2002 Winter Olympic Games in the Salt Lake City, the United States, respectively.
swap	0.0	The IOC meeting will also review reports submitted by the organizing committees of the 1998 Winter Olympic Games in Nagano, Japan; 2000 the Summer Olympic Games in Sydney, Australia and the 2002 Winter Olympic Games in the Salt Lake City, the United States, respectively.
swap	0.0	The meeting IOC will also review reports submitted by the organizing committees of the 1998 Winter Olympic Games in Nagano, Japan; the 2000 Summer Olympic Games in Sydney, Australia and the 2002 Winter Olympic Games in the Salt Lake City, the United States, respectively.
swap	0.0	The IOC meeting will also review reports submitted by the organizing committees of the 1998 Olympic Winter Games in Nagano, Japan; the 2000 Summer Olympic Games in Sydney, Australia and the 2002 Winter Olympic Games in the Salt Lake City, the United States, respectively.
swap	0.0	The IOC meeting will also review reports submitted by the organizing committees of the 1998 Winter Olympic Games in Nagano, Japan; the 2000 Summer Olympic Games in Sydney, and Australia the 2002 Winter Olympic Games in the Salt Lake City, the United States, respectively.
swap	0.0	The IOC meeting will also review reports by submitted the organizing committees of the 1998 Winter Olympic Games in Nagano, Japan; the 2000 Summer Olympic Games in Sydney, Australia and the 2002 Winter Olympic Games in the Salt Lake City, the United States, respectively.
swap	0.0	The IOC meeting will also review reports submitted by the organizing committees of the 1998 Winter Olympic Games in Nagano, Japan; the 2000 Summer Olympic Games in Sydney, Australia and the 2002 Winter Olympic Games in Salt the Lake City, the United States, respectively.
swap	0.0	The IOC meeting will also review reports submitted by the organizing committees of the 1998 Winter Olympic Games in Nagano, Japan; the 2000 Summer Olympic Games in Sydney, Australia and the 2002 Olympic Winter Games in the Salt Lake City, the United States, respectively.
swap	0.0	The IOC meeting will also review reports submitted by the organizing committees of the 1998 Winter Olympic Games in Nagano, Japan; the 2000 Summer Olympic Games in Sydney, Australia and 2002 the Winter Olympic Games in the Salt Lake City, the United States, respectively.
swap	0.0	The IOC meeting will also review reports submitted by the organizing committees of the 1998 Winter Olympic Games in Nagano, Japan; the 2000 Summer Olympic Games in Sydney, Australia and the 2002 Winter Olympic Games the in Salt Lake City, the United States, respectively.
swap	0.0	The IOC meeting will also review reports submitted by the organizing committees of the 1998 Winter Olympic in Games Nagano, Japan; the 2000 Summer Olympic Games in Sydney, Australia and the 2002 Winter Olympic Games in the Salt Lake City, the United States, respectively.
swap	0.0	The IOC meeting will also review reports submitted by the organizing committees of the Winter 1998 Olympic Games in Nagano, Japan; the 2000 Summer Olympic Games in Sydney, Australia and the 2002 Winter Olympic Games in the Salt Lake City, the United States, respectively.
swap	0.0	The IOC meeting will also review reports submitted by the organizing committees of the 1998 Winter Olympic Games in Nagano, Japan; 2000 the Summer Olympic Games in Sydney, Australia and the 2002 Winter Olympic Games in the Salt Lake City, the United States, respectively.
swap	0.0	The IOC meeting will also review reports submitted by the organizing committees of the 1998 Winter Olympic in Games Nagano, Japan; the 2000 Summer Olympic Games in Sydney, Australia and the 2002 Winter Olympic Games in the Salt Lake City, the United States, respectively.
swap	0.0	The IOC meeting will also review reports submitted by the organizing committees of the 1998 Winter Olympic Games in Nagano, Japan; the 2000 Summer Olympic Games in Sydney, Australia and the 2002 Winter Olympic Games in Salt the Lake City, the United States, respectively.
swap	0.0	The IOC meeting will also review reports submitted by the organizing committees of the 1998 Olympic Winter Games in Nagano, Japan; the 2000 Summer Olympic Games in Sydney, Australia and the 2002 Winter Olympic Games in the Salt Lake City, the United States, respectively.
swap	0.0	The IOC meeting will also review reports submitted by the organizing committees of the 1998 Winter Olympic Games in Nagano, Japan; the 2000 Summer Olympic Games in Sydney, Australia and the 2002 Winter Olympic Games in the Lake Salt City, the United States, respectively.
swap	0.0	The IOC meeting will also review reports submitted by the organizing committees of the 1998 Winter Olympic Games in Nagano, Japan; the 2000 Summer Olympic Games in Sydney, Australia and the 2002 Winter Olympic Games in the Salt Lake City, the States United, respectively.
swap	0.0	The IOC meeting will also review reports submitted by the committees organizing of the 1998 Winter Olympic Games in Nagano, Japan; the 2000 Summer Olympic Games in Sydney, Australia and the 2002 Winter Olympic Games in the Salt Lake City, the United States, respectively.
swap	0.0	The IOC meeting will also review reports submitted by the organizing committees of the 1998 Winter Olympic Games in Nagano, Japan; the 2000 Summer Olympic Games in Sydney, Australia and the 2002 Winter Olympic in Games the Salt Lake City, the United States, respectively.
swap	0.0	The IOC meeting will also review reports submitted by the organizing committees of the 1998 Winter Olympic Games in Nagano, Japan; the 2000 Summer Olympic Games in Sydney, Australia and the 2002 Winter Games Olympic in the Salt Lake City, the United States, respectively.
swap	0.0	The IOC meeting will also review reports submitted by the organizing committees of the 1998 Winter Olympic Games in Nagano, Japan; the 2000 Summer Olympic Games in Sydney, and Australia the 2002 Winter Olympic Games in the Salt Lake City, the United States, respectively.
swap	0.0	The IOC meeting will also review reports submitted by the organizing committees of the 1998 Winter Olympic Games in Nagano, Japan; the 2000 Summer Olympic Games in Sydney, Australia and the 2002 Winter Olympic Games in the Salt Lake City, the United States, . respectively
swap	0.0	The IOC meeting will also review reports submitted by the organizing committees of the 1998 Winter Olympic Games in Nagano Japan, ; the 2000 Summer Olympic Games in Sydney, Australia and the 2002 Winter Olympic Games in the Salt Lake City, the United States, respectively.
swap	0.0	The IOC meeting will also review reports submitted by the organizing committees of the 1998 Winter Olympic Games in Nagano, Japan; the 2000 Summer Olympic Games in Sydney, Australia and the 2002 Winter Games Olympic in the Salt Lake City, the United States, respectively.
swap	0.0	The IOC meeting will also review reports submitted by the organizing committees of 1998 the Winter Olympic Games in Nagano, Japan; the 2000 Summer Olympic Games in Sydney, Australia and the 2002 Winter Olympic Games in the Salt Lake City, the United States, respectively.
swap	0.0	The IOC meeting will also review reports submitted by the organizing committees of the 1998 Winter Olympic Games in Nagano, Japan; the Summer 2000 Olympic Games in Sydney, Australia and the 2002 Winter Olympic Games in the Salt Lake City, the United States, respectively.
swap	0.0	The IOC meeting will also review reports submitted by the organizing committees of the 1998 Winter Olympic Games in Nagano, Japan; the 2000 Summer Olympic Games in Sydney, Australia and the 2002 Winter Games Olympic in the Salt Lake City, the United States, respectively.
swap	0.0	The IOC meeting will also review reports submitted by organizing the committees of the 1998 Winter Olympic Games in Nagano, Japan; the 2000 Summer Olympic Games in Sydney, Australia and the 2002 Winter Olympic Games in the Salt Lake City, the United States, respectively.
swap	0.0	The IOC meeting will also review reports submitted by the organizing committees of the 1998 Winter Olympic Games in Nagano, Japan; the 2000 Summer Olympic Games in Sydney, Australia and the 2002 Winter Olympic Games in Salt the Lake City, the United States, respectively.
swap	0.0	The IOC meeting will also review reports submitted by the organizing committees the of 1998 Winter Olympic Games in Nagano, Japan; the 2000 Summer Olympic Games in Sydney, Australia and the 2002 Winter Olympic Games in the Salt Lake City, the United States, respectively.
swap	0.0	The IOC meeting will also review reports submitted by the organizing committees of the 1998 Winter Olympic Games in Nagano, Japan; the 2000 Summer Olympic Games in Sydney, Australia and the 2002 Winter Olympic Games in Salt the Lake City, the United States, respectively.
original	1.0	Amazon shares fell nearly 4 percent following the results as the company said operating income would drop as much as 42 percent in the second quarter.
swap	1.0	Amazon shares fell nearly 4 percent following the results as the company said operating income would drop as much 42 as percent in the second quarter.
swap	1.0	Amazon shares fell nearly 4 percent following results the as the company said operating income would drop as much as 42 percent in the second quarter.
swap	1.0	Amazon fell shares nearly 4 percent following the results as the company said operating income would drop as much as 42 percent in the second quarter.
swap	1.0	Amazon shares fell nearly 4 percent following the results as the company said income operating would drop as much as 42 percent in the second quarter.
swap	1.0	Amazon shares fell nearly 4 percent following the results as the company said operating income would drop as much as 42 percent in the quarter second.
swap	1.0	Amazon shares fell nearly percent 4 following the results as the company said operating income would drop as much as 42 percent in the second quarter.
swap	1.0	Amazon shares fell nearly 4 following percent the results as the company said operating income would drop as much as 42 percent in the second quarter.
swap	1.0	Shares amazon fell nearly 4 percent following the results as the company said operating income would drop as much as 42 percent in the second quarter.
swap	1.0	Amazon shares fell nearly 4 percent following results the as the company said operating income would drop as much as 42 percent in the second quarter.
swap	1.0	Amazon shares fell nearly 4 percent the following results as the company said operating income would drop as much as 42 percent in the second quarter.
swap	1.0	Amazon shares fell nearly 4 percent following the results as the company said operating income would drop as much as 42 in percent the second quarter.
swap	1.0	Amazon shares fell nearly 4 percent following the results as the company said operating income would drop as much as 42 in percent the second quarter.
swap	1.0	Amazon shares fell nearly 4 percent following the results as the company said operating income would drop as as much 42 percent in the second quarter.
swap	1.0	Amazon shares fell nearly 4 percent following the results as the company said operating income would drop as much 42 as percent in the second quarter.
swap	1.0	Amazon shares fell nearly 4 percent following the results as the company said operating income drop would as much as 42 percent in the second quarter.
swap	1.0	Amazon shares fell nearly 4 percent following the as results the company said operating income would drop as much as 42 percent in the second quarter.
swap	1.0	Amazon shares fell nearly 4 percent following the results as the said company operating income would drop as much as 42 percent in the second quarter.
swap	1.0	Amazon shares fell nearly 4 percent following the results as the company said operating income would drop as much as 42 percent in the second. quarter
swap	1.0	Amazon shares fell nearly 4 percent following the results as the company said operating income would drop as much as 42 percent in second the quarter.
swap	1.0	Amazon shares fell nearly 4 percent following the results as the company said operating income would drop much as as 42 percent in the second quarter.
swap	1.0	Amazon shares fell nearly 4 percent following the as results the company said operating income would drop as much as 42 percent in the second quarter.
swap	1.0	Amazon shares fell nearly 4 percent following the as results the company said operating income would drop as much as 42 percent in the second quarter.
swap	1.0	Amazon shares fell nearly 4 percent the following results as the company said operating income would drop as much as 42 percent in the second quarter.
swap	1.0	Amazon shares fell 4 nearly percent following the results as the company said operating income would drop as much as 42 percent in the second quarter.
swap	1.0	Amazon shares fell nearly 4 percent following the results as the company said operating income would drop as much 42 as percent in the second quarter.
swap	1.0	Amazon shares fell nearly 4 percent following the results as the company said operating income would drop as much as percent 42 in the second quarter.
swap	1.0	Amazon shares fell nearly 4 percent following the results as the company said operating income would drop as as much 42 percent in the second quarter.
swap	1.0	Amazon shares fell nearly 4 percent following the results as the company said operating income would drop as much as percent 42 in the second quarter.
swap	1.0	Amazon shares fell nearly 4 percent following the results as the said company operating income would drop as much as 42 percent in the second quarter.
swap	1.0	Amazon shares fell nearly percent 4 following the results as the company said operating income would drop as much as 42 percent in the second quarter.
swap	1.0	Amazon shares fell nearly 4 percent following the results as the company said operating income would drop as much as percent 42 in the second quarter.
swap	1.0	Amazon shares fell nearly 4 percent following the results as the company said operating income drop would as much as 42 percent in the second quarter.
original	1.0	Hodler claimed there were also irregularities in the campaigns organized by Atlanta for the 1996 Summer Games, Sydney for the Summer Olympics in 2000 and Salt Lake City for the 2002 Winter Games.
swap	1.0	Hodler claimed were there also irregularities in the campaigns organized by Atlanta for the 1996 Summer Games, Sydney for the Summer Olympics in 2000 and Salt Lake City for the 2002 Winter Games.
swap	1.0	Hodler claimed there were also irregularities in the campaigns organized by Atlanta for the 1996 Summer Games, Sydney for the Summer Olympics in 2000 and Salt Lake City for the Winter 2002 Games.
swap	1.0	Hodler claimed there were also irregularities in the campaigns organized by Atlanta for the 1996 Summer Games, for Sydney the Summer Olympics in 2000 and Salt Lake City for the 2002 Winter Games.
swap	1.0	Hodler claimed there were also in irregularities the campaigns organized by Atlanta for the 1996 Summer Games, Sydney for the Summer Olympics in 2000 and Salt Lake City for the 2002 Winter Games.
swap	1.0	Hodler claimed there were also irregularities in the campaigns organized by Atlanta for the Summer 1996 Games, Sydney for the Summer Olympics in 2000 and Salt Lake City for the 2002 Winter Games.
swap	1.0	Hodler claimed there were also irregularities in the campaigns organized by Atlanta for the 1996 Summer Games, Sydney for the Summer Olympics in 2000 and Salt City Lake for the 2002 Winter Games.
swap	1.0	Hodler there claimed were also irregularities in the campaigns organized by Atlanta for the 1996 Summer Games, Sydney for the Summer Olympics in 2000 and Salt Lake City for the 2002 Winter Games.
swap	1.0	Hodler claimed there were also irregularities in the campaigns organized by Atlanta for the 1996 Summer Games, Sydney for the Summer Olympics in 2000 and Salt Lake City for the Winter 2002 Games.
swap	1.0	Hodler claimed there were also irregularities in the campaigns organized by Atlanta the for 1996 Summer Games, Sydney for the Summer Olympics in 2000 and Salt Lake City for the 2002 Winter Games.
swap	1.0	Hodler claimed there were also irregularities in the organized campaigns by Atlanta for the 1996 Summer Games, Sydney for the Summer Olympics in 2000 and Salt Lake City for the 2002 Winter Games.
swap	1.0	Hodler claimed there were also irregularities in the campaigns organized Atlanta by for the 1996 Summer Games, Sydney for the Summer Olympics in 2000 and Salt Lake City for the 2002 Winter Games.
swap	1.0	Hodler claimed there were also irregularities in the campaigns organized by Atlanta for the 1996 Summer Games, Sydney for Summer the Olympics in 2000 and Salt Lake City for the 2002 Winter Games.
swap	1.0	Hodler claimed there were also irregularities in the campaigns organized by Atlanta for the 1996 Summer Games, Sydney for the Summer Olympics in 2000 and Salt Lake City for the Winter 2002 Games.
swap	1.0	Hodler claimed there were also irregularities the in campaigns organized by Atlanta for the 1996 Summer Games, Sydney for the Summer Olympics in 2000 and Salt Lake City for the 2002 Winter Games.
swap	1.0	Hodler there claimed were also irregularities in the campaigns organized by Atlanta for the 1996 Summer Games, Sydney for the Summer Olympics in 2000 and Salt Lake City for the 2002 Winter Games.
swap	1.0	Hodler claimed there were also irregularities in the campaigns organized by Atlanta for the Summer 1996 Games, Sydney for the Summer Olympics in 2000 and Salt Lake City for the 2002 Winter Games.
swap	1.0	Hodler claimed there were also irregularities in the campaigns organized by Atlanta the for 1996 Summer Games, Sydney for the Summer Olympics in 2000 and Salt Lake City for the 2002 Winter Games.
swap	1.0	Hodler claimed there were also irregularities in the campaigns organized by Atlanta for 1996 the Summer Games, Sydney for the Summer Olympics in 2000 and Salt Lake City for the 2002 Winter Games.
swap	1.0	Hodler claimed there were also irregularities in the campaigns organized Atlanta by for the 1996 Summer Games, Sydney for the Summer Olympics in 2000 and Salt Lake City for the 2002 Winter Games.
swap	1.0	Hodler claimed there were also irregularities in the campaigns organized by Atlanta for the 1996 Summer Games, Sydney for the Summer Olympics in 2000 and Salt Lake for City the 2002 Winter Games.
swap	1.0	Hodler claimed there were also irregularities in the campaigns organized by Atlanta for the 1996 Summer Games, Sydney for the Summer Olympics in 2000 and Lake Salt City for the 2002 Winter Games.
swap	1.0	Hodler claimed there were also irregularities in the campaigns organized by Atlanta for the 1996 Summer Games, Sydney for the Summer Olympics in and 2000 Salt Lake City for the 2002 Winter Games.
swap	1.0	Hodler claimed there were also irregularities in the campaigns organized by Atlanta for the 1996 Games Summer, Sydney for the Summer Olympics in 2000 and Salt Lake City for the 2002 Winter Games.
swap	1.0	Hodler claimed there were also irregularities in the campaigns organized by Atlanta for the 1996 Summer Games, Sydney for the Summer in Olympics 2000 and Salt Lake City for the 2002 Winter Games.
swap	1.0	Hodler claimed there were also irregularities in the campaigns organized by Atlanta for the 1996 Summer Games, Sydney for the Summer in Olympics 2000 and Salt Lake City for the 2002 Winter Games.
swap	1.0	Hodler claimed there were also irregularities in the campaigns by organized Atlanta for the 1996 Summer Games, Sydney for the Summer Olympics in 2000 and Salt Lake City for the 2002 Winter Games.
swap	1.0	Hodler claimed there were also irregularities in the campaigns organized by for Atlanta the 1996 Summer Games, Sydney for the Summer Olympics in 2000 and Salt Lake City for the 2002 Winter Games.
swap	1.0	Hodler claimed there were also irregularities in the campaigns organized by Atlanta for the Summer 1996 Games, Sydney for the Summer Olympics in 2000 and Salt Lake City for the 2002 Winter Games.
swap	1.0	Hodler claimed there were also irregularities in the campaigns organized by Atlanta for the 1996 Summer Games, Sydney for the Summer Olympics in 2000 and Salt Lake City the for 2002 Winter Games.
swap	1.0	Hodler claimed there were also irregularities in the campaigns organized by Atlanta for the 1996 Summer, Games Sydney for the Summer Olympics in 2000 and Salt Lake City for the 2002 Winter Games.
swap	1.0	Hodler claimed there were also irregularities in the campaigns organized by Atlanta for the 1996 Summer Games, Sydney for the Summer Olympics in 2000 and Salt Lake City for the 2002 Games Winter.
swap	1.0	Hodler claimed there were also irregularities in the campaigns organized Atlanta by for the 1996 Summer Games, Sydney for the Summer Olympics in 2000 and Salt Lake City for the 2002 Winter Games.
original	0.0	A compound in breast milk has been found to destroy many skin warts, raising hopes it also might prove effective against cervical cancer and other lethal diseases caused by the same virus.
swap	0.0	A compound in breast milk has been found to destroy many skin warts, raising hopes it also might prove effective against cervical cancer and other lethal diseases caused by same the virus.
swap	0.0	A compound in breast milk has been found to destroy many warts skin, raising hopes it also might prove effective against cervical cancer and other lethal diseases caused by the same virus.
swap	0.0	A compound in breast milk has been found to destroy many skin warts, raising hopes also it might prove effective against cervical cancer and other lethal diseases caused by the same virus.
swap	0.0	A compound in breast has milk been found to destroy many skin warts, raising hopes it also might prove effective against cervical cancer and other lethal diseases caused by the same virus.
swap	0.0	A compound in breast milk has been found to destroy many skin warts, raising hopes it also might prove effective against cervical cancer and other lethal diseases caused the by same virus.
swap	0.0	A compound in breast milk has been found to destroy many skin warts, raising hopes it also might prove effective against cervical cancer and other lethal diseases by caused the same virus.
swap	0.0	A compound in breast milk has been found to destroy many skin warts, raising hopes it also might prove effective against cervical cancer and lethal other diseases caused by the same virus.
swap	0.0	A compound in breast milk has been found to destroy many skin warts, raising hopes it also might effective prove against cervical cancer and other lethal diseases caused by the same virus.
swap	0.0	Compound a in breast milk has been found to destroy many skin warts, raising hopes it also might prove effective against cervical cancer and other lethal diseases caused by the same virus.
swap	0.0	A compound in breast milk has been found to destroy many skin warts, raising hopes it also might prove effective cervical against cancer and other lethal diseases caused by the same virus.
swap	0.0	A compound in breast milk has been found to destroy many skin warts, raising hopes it also might effective prove against cervical cancer and other lethal diseases caused by the same virus.
swap	0.0	A compound in breast milk has been found to destroy many skin warts, raising hopes it also prove might effective against cervical cancer and other lethal diseases caused by the same virus.
swap	0.0	A compound in breast milk has been found to destroy many skin warts, raising hopes it also might prove against effective cervical cancer and other lethal diseases caused by the same virus.
swap	0.0	A compound in breast milk has been found to destroy many skin warts, raising hopes it also might prove effective against cervical cancer and other lethal diseases caused by the same. virus
swap	0.0	A compound in breast milk has been found to destroy many skin warts, raising hopes it might also prove effective against cervical cancer and other lethal diseases caused by the same virus.
swap	0.0	A compound in breast milk has been found to destroy many skin warts raising, hopes it also might prove effective against cervical cancer and other lethal diseases caused by the same virus.
swap	0.0	A compound in breast milk has been found to destroy many skin warts, hopes raising it also might prove effective against cervical cancer and other lethal diseases caused by the same virus.
swap	0.0	A compound in breast milk has been found to destroy many skin warts, raising hopes it also might prove effective against cervical cancer other and lethal diseases caused by the same virus.
swap	0.0	Compound a in breast milk has been found to destroy many skin warts, raising hopes it also might prove effective against cervical cancer and other lethal diseases caused by the same virus.
swap	0.0	A compound in breast milk has been to found destroy many skin warts, raising hopes it also might prove effective against cervical cancer and other lethal diseases caused by the same virus.
swap	0.0	A compound in breast milk has been found to destroy many skin warts, raising hopes it also might prove effective against cervical cancer and lethal other diseases caused by the same virus.
swap	0.0	A compound in breast milk has been found to destroy many skin warts, hopes raising it also might prove effective against cervical cancer and other lethal diseases caused by the same virus.
swap	0.0	A in compound breast milk has been found to destroy many skin warts, raising hopes it also might prove effective against cervical cancer and other lethal diseases caused by the same virus.
swap	0.0	A compound in breast milk has been found to destroy many skin warts, raising hopes it also might prove effective against cervical cancer other and lethal diseases caused by the same virus.
swap	0.0	A compound in breast milk has been found to destroy many skin warts, raising hopes it also might prove effective cervical against cancer and other lethal diseases caused by the same virus.
swap	0.0	A compound in breast milk has been found to destroy many skin warts, raising hopes it also might effective prove against cervical cancer and other lethal diseases caused by the same virus.
swap	0.0	A compound in breast milk has been found to destroy many skin warts, raising hopes it also prove might effective against cervical cancer and other lethal diseases caused by the same virus.
swap	0.0	A compound in breast milk has been found to destroy many skin warts, raising hopes it also might prove effective against cervical cancer and other lethal diseases caused by same the virus.
swap	0.0	A compound in breast milk has been found to destroy many skin warts, raising hopes it also might prove effective against cervical cancer other and lethal diseases caused by the same virus.
swap	0.0	A compound in breast milk has been found to destroy many skin warts, raising hopes it might also prove effective against cervical cancer and other lethal diseases caused by the same virus.
swap	0.0	A compound in breast milk has been found to destroy many skin warts, raising hopes also it might prove effective against cervical cancer and other lethal diseases caused by the same virus.
swap	0.0	A compound in milk breast has been found to destroy many skin warts, raising hopes it also might prove effective against cervical cancer and other lethal diseases caused by the same virus.
original	1.0	The plan was released by Mr Dean on behalf of the Secretary of Health and Human Services, Tommy Thompson, still recovering from a recent accident, at a Secretarial Summit on Health Information Technology that was attended by many of the nation's leaders in electronic health records.
swap	1.0	The was plan released by Mr Dean on behalf of the Secretary of Health and Human Services, Tommy Thompson, still recovering from a recent accident, at a Secretarial Summit on Health Information Technology that was attended by many of the nation ' s leaders in electronic health records.
swap	1.0	The plan was released by Mr Dean on behalf of the Secretary of Health and Human Services, Tommy Thompson, still recovering from a recent accident, at a Secretarial Summit on Health Information that Technology was attended by many of the nation ' s leaders in electronic health records.
swap	1.0	The plan was released by Mr Dean on behalf of the Secretary of Health and Human Services, Tommy Thompson, still from recovering a recent accident, at a Secretarial Summit on Health Information Technology that was attended by many of the nation ' s leaders in electronic health records.
swap	1.0	The plan was released by Mr Dean on behalf of the Secretary of Health and Human Services, Tommy Thompson, still recovering from a recent accident, at a Secretarial Summit on Information Health Technology that was attended by many of the nation ' s leaders in electronic health records.
swap	1.0	The plan was released by Mr Dean on behalf of the Secretary of Health and Services Human, Tommy Thompson, still recovering from a recent accident, at a Secretarial Summit on Health Information Technology that was attended by many of the nation ' s leaders in electronic health records.
swap	1.0	The plan was released by Mr Dean on behalf of the Secretary of Health and Human Services, Tommy Thompson, still recovering from a recent accident, at a Secretarial Summit Health on Information Technology that was attended by many of the nation ' s leaders in electronic health records.
swap	1.0	The plan was released by Mr Dean on behalf of the Secretary of Health and Human Services, Tommy Thompson, still recovering from recent a accident, at a Secretarial Summit on Health Information Technology that was attended by many of the nation ' s leaders in electronic health records.
swap	1.0	The plan was released by Mr Dean on behalf of the Secretary of Health and Human Services, Tommy Thompson, still recovering from a recent accident, a at Secretarial Summit on Health Information Technology that was attended by many of the nation ' s leaders in electronic health records.
swap	1.0	The plan was released by Mr Dean on behalf of the Secretary of Health and Human Services, Tommy Thompson, still recovering from a recent accident, at a Secretarial Summit on Health Information Technology that was attended by many of the nation ' s leaders in electronic health. records
swap	1.0	The plan was released by Mr Dean on behalf of the Secretary of Health Human and Services, Tommy Thompson, still recovering from a recent accident, at a Secretarial Summit on Health Information Technology that was attended by many of the nation ' s leaders in electronic health records.
swap	1.0	The plan was released by Mr Dean on behalf of the Secretary of Health and Human Services Tommy, Thompson, still recovering from a recent accident, at a Secretarial Summit on Health Information Technology that was attended by many of the nation ' s leaders in electronic health records.
swap	1.0	The plan was released by Mr Dean on behalf of the Secretary Health of and Human Services, Tommy Thompson, still recovering from a recent accident, at a Secretarial Summit on Health Information Technology that was attended by many of the nation ' s leaders in electronic health records.
swap	1.0	The plan was released by Mr Dean on behalf of the Secretary of Health and Human Services, Thompson Tommy, still recovering from a recent accident, at a Secretarial Summit on Health Information Technology that was attended by many of the nation ' s leaders in electronic health records.
swap	1.0	The plan was released by Mr Dean on behalf of the Secretary of Health and Human Services, Tommy Thompson, still recovering a from recent accident, at a Secretarial Summit on Health Information Technology that was attended by many of the nation ' s leaders in electronic health records.
swap	1.0	Plan the was released by Mr Dean on behalf of the Secretary of Health and Human Services, Tommy Thompson, still recovering from a recent accident, at a Secretarial Summit on Health Information Technology that was attended by many of the nation ' s leaders in electronic health records.
swap	1.0	The plan was released by Mr Dean on behalf of the Secretary of Health and Human Services, Tommy Thompson, still recovering from a recent accident, at a Secretarial Summit on Health Information Technology that was attended by many of the nation ' leaders s in electronic health records.
swap	1.0	The plan was released by Mr Dean on behalf of the Secretary of Health and Human Services, Tommy Thompson, recovering still from a recent accident, at a Secretarial Summit on Health Information Technology that was attended by many of the nation ' s leaders in electronic health records.
swap	1.0	The plan was released by Mr Dean on behalf of the Secretary of Health and Human Services, Tommy Thompson, still recovering from recent a accident, at a Secretarial Summit on Health Information Technology that was attended by many of the nation ' s leaders in electronic health records.
swap	1.0	The plan was released by Mr Dean on behalf of the Secretary of Health and Human Services, Tommy Thompson, still recovering from a recent accident, at a Secretarial Summit on Health Information Technology that attended was by many of the nation ' s leaders in electronic health records.
swap	1.0	The plan was released by Dean Mr on behalf of the Secretary of Health and Human Services, Tommy Thompson, still recovering from a recent accident, at a Secretarial Summit on Health Information Technology that was attended by many of the nation ' s leaders in electronic health records.
swap	1.0	The plan released was by Mr Dean on behalf of the Secretary of Health and Human Services, Tommy Thompson, still recovering from a recent accident, at a Secretarial Summit on Health Information Technology that was attended by many of the nation ' s leaders in electronic health records.
swap	1.0	The plan was released by Mr Dean on behalf of the Secretary of Health and Human Services, Tommy Thompson still, recovering from a recent accident, at a Secretarial Summit on Health Information Technology that was attended by many of the nation ' s leaders in electronic health records.
swap	1.0	The plan was released by Mr Dean on behalf of the Secretary of Health and Human Services, Tommy Thompson, still recovering from a recent accident, at a Secretarial Summit on Health Information Technology that was by attended many of the nation ' s leaders in electronic health records.
swap	1.0	The plan was released by Mr Dean on behalf of the Secretary of Health and Human Services, Tommy Thompson, still recovering a from recent accident, at a Secretarial Summit on Health Information Technology that was attended by many of the nation ' s leaders in electronic health records.
swap	1.0	The plan was released by Mr Dean on behalf of the Secretary of Health and Human Services, Tommy Thompson, still recovering a from recent accident, at a Secretarial Summit on Health Information Technology that was attended by many of the nation ' s leaders in electronic health records.
swap	1.0	The plan was released by Mr Dean on behalf of the Secretary of Health and Human Services, Tommy Thompson, recovering still from a recent accident, at a Secretarial Summit on Health Information Technology that was attended by many of the nation ' s leaders in electronic health records.
swap	1.0	The plan was released by Mr Dean on behalf of the Secretary of Health and Human Services, Tommy Thompson, still recovering from a recent accident, at a Secretarial Summit on Health Information Technology that was attended by many of the nation ' leaders s in electronic health records.
swap	1.0	The was plan released by Mr Dean on behalf of the Secretary of Health and Human Services, Tommy Thompson, still recovering from a recent accident, at a Secretarial Summit on Health Information Technology that was attended by many of the nation ' s leaders in electronic health records.
swap	1.0	The plan was released by Mr Dean on behalf of the Secretary of Health and Human Services, Tommy Thompson, still recovering from a recent accident at, a Secretarial Summit on Health Information Technology that was attended by many of the nation ' s leaders in electronic health records.
swap	1.0	The plan was released by Mr Dean on behalf of the Secretary of Health and Human Services, Tommy Thompson, still recovering from a recent accident, at Secretarial a Summit on Health Information Technology that was attended by many of the nation ' s leaders in electronic health records.
swap	1.0	The plan was released by Mr Dean on behalf of the Secretary of Health and Human Services, Tommy Thompson, still recovering from a recent accident, at a Secretarial Summit on Health Information Technology that was attended by many of the nation ' s in leaders electronic health records.
swap	1.0	The plan was released by Mr Dean on behalf of the Secretary of Health and Human Services, Tommy Thompson, still recovering from a recent, accident at a Secretarial Summit on Health Information Technology that was attended by many of the nation ' s leaders in electronic health records.
original	0.0	Alice Cooper, a founder of the shock rock genre, and infamous for his gory stage shows, is setting up a Christian center for at-risk youths in Phoenix. Cooper, who has been a born again Christian for over 20 years, has already raised US$2 million for the center via his charity, the Solid Rock Foundation, founded by Cooper in 1995. "The Rock", as the center will be called, is expected to cost $7.3…
swap	0.0	Alice Cooper, a founder of the shock rock genre, and infamous for his gory stage shows, is setting up a Christian center for at - risk youths in Phoenix. Cooper, has who been a born again Christian for over 20 years, has already raised US $ 2 million for the center via his charity, the Solid Rock Foundation, founded by Cooper in 1995. " The Rock ", as the center will be called, is expected to cos…
swap	0.0	Alice Cooper, a founder of the shock rock genre, and infamous for his gory stage shows, is setting up a Christian center for at - risk youths in Phoenix. Cooper, who has been a born again Christian for over 20 years, has already raised US $ 2 million for the center via his charity, the Solid Rock Foundation, founded by Cooper in 1995. " The Rock ", the as center will be called, is expected to cos…
swap	0.0	Alice Cooper, a founder of the shock rock genre, and infamous for his gory stage shows, is setting up a Christian center for at - risk youths in Phoenix. Cooper, who has been a born again Christian for over 20 years, has already raised US $ 2 million for the center via his charity, the Solid Rock Foundation, founded by Cooper in 1995. " The Rock ", as the center will be called, is expected to cos…
swap	0.0	Alice Cooper, a founder of the shock rock genre, and infamous for his gory stage shows, is setting up a Christian center for at - risk youths in Phoenix. Cooper, has who been a born again Christian for over 20 years, has already raised US $ 2 million for the center via his charity, the Solid Rock Foundation, founded by Cooper in 1995. " The Rock ", as the center will be called, is expected to cos…
swap	0.0	Alice Cooper, a founder of the shock rock genre, and infamous for his gory stage shows, is setting up a Christian center for at - risk youths in Phoenix. Cooper, who has been a born again Christian for over 20 years, has already raised US $ 2 million for the center via his charity, the Solid Rock Foundation, founded by Cooper in 1995. " The Rock ", as the will center be called, is expected to cos…
swap	0.0	Alice Cooper, a founder of the shock rock genre, and infamous for his gory stage shows, is setting up a Christian center for at - risk youths in Phoenix. Cooper, who has been a born again Christian for over 20 years, has already raised US $ 2 million for the center via his charity, the Solid Rock Foundation, founded by Cooper in 1995. " The Rock ", as the center will be called, is expected to cos…
swap	0.0	Alice Cooper, a founder of the shock rock genre, and infamous for his gory stage shows, is setting up a Christian center for at - risk youths in Phoenix. Cooper, who has been a born again Christian for over 20 years, has already raised US $ 2 million for the center via his charity, the Solid Rock Foundation, founded by in Cooper 1995. " The Rock ", as the center will be called, is expected to cos…
swap	0.0	Alice Cooper, a founder of the shock rock genre, and infamous for his gory stage shows, is setting up a Christian center for at - risk youths in Phoenix. Cooper, who has been a born again Christian for over 20 years, has already raised US $ 2 million for the center via his charity, the Solid Rock Foundation, founded by Cooper in 1995. " The Rock ", as the center will be called, is expected to cos…
swap	0.0	Alice Cooper, a founder of the shock rock genre, and infamous for his gory shows stage, is setting up a Christian center for at - risk youths in Phoenix. Cooper, who has been a born again Christian for over 20 years, has already raised US $ 2 million for the center via his charity, the Solid Rock Foundation, founded by Cooper in 1995. " The Rock ", as the center will be called, is expected to cos…
swap	0.0	Alice Cooper, a founder of the shock rock genre, and infamous for his gory stage shows, is setting up a Christian center for at - risk youths in Phoenix. Cooper, who has been a born again Christian for over 20 years, has already raised US $ 2 million for the center via charity his, the Solid Rock Foundation, founded by Cooper in 1995. " The Rock ", as the center will be called, is expected to cos…
swap	0.0	Alice Cooper, a founder of the shock rock genre, and infamous for his gory stage shows, is setting up a Christian center for at - risk youths in Phoenix. Cooper, who has been a born again Christian for over 20 years, has already raised US $ 2 million for the center via his charity, the Solid Rock Foundation, founded by Cooper in 1995. " The Rock ", as the center will be called, is expected to cos…
swap	0.0	Alice Cooper, a founder of the shock rock genre, and infamous for his gory stage shows, is setting up a Christian center for at - risk youths in Phoenix. Cooper, who has been a born again Christian for over 20 years has, already raised US $ 2 million for the center via his charity, the Solid Rock Foundation, founded by Cooper in 1995. " The Rock ", as the center will be called, is expected to cos…
swap	0.0	Alice Cooper, a founder of the shock rock genre, and infamous for his gory stage shows, is setting up a Christian center for at - risk youths in Phoenix. Cooper, who has been a born again Christian for over 20 years, has already raised US $ 2 million for the center via his charity, the Solid Rock Foundation, founded by Cooper in 1995. " The Rock ", as the center will be called, is expected to cos…
swap	0.0	Alice Cooper, a founder of the shock rock genre, and infamous for his gory stage shows, is setting up a Christian center for at - risk youths in Phoenix. Cooper, who has been a born again Christian for over 20 years, has already raised US $ 2 million for the center via his charity, the Solid Rock Foundation, founded by Cooper in 1995. " The Rock ", as the center will be called, is expected to cos…
swap	0.0	Alice Cooper, a founder of the shock rock genre, and infamous for his gory stage shows, is setting up a Christian center for at - risk youths in Phoenix. Cooper, who has been a born again Christian for over 20 years, has already raised US $ 2 million for the center via his charity, the Solid Rock Foundation, founded by Cooper in 1995. " The Rock ", as the center will be called, is expected to $ c…
swap	0.0	Alice Cooper, a founder of the shock rock genre and, infamous for his gory stage shows, is setting up a Christian center for at - risk youths in Phoenix. Cooper, who has been a born again Christian for over 20 years, has already raised US $ 2 million for the center via his charity, the Solid Rock Foundation, founded by Cooper in 1995. " The Rock ", as the center will be called, is expected to cos…
swap	0.0	Alice Cooper, a founder of the shock rock genre, and infamous for his gory stage shows, is setting up a Christian center for at - risk youths in Phoenix. Cooper, who has been a born again Christian for over 20 years, has already raised US $ 2 million for the center via his charity, the Solid Rock Foundation, by founded Cooper in 1995. " The Rock ", as the center will be called, is expected to cos…
swap	0.0	Alice Cooper, a founder of the shock rock genre, and infamous for his gory stage shows, is setting up a Christian center for at - risk youths in Phoenix. Cooper, who has been a born again Christian for over 20 years, has already raised US $ 2 million for the center via his charity, the Solid Rock Foundation, founded by Cooper in 1995. " The Rock ", as the center will be called, is expected to cos…
swap	0.0	Alice Cooper, a founder of the shock rock genre, and infamous for his gory stage shows, is setting up a Christian center for at - risk youths in Phoenix. Cooper, who has been a born again Christian for over 20 years, has already raised US $ 2 million the for center via his charity, the Solid Rock Foundation, founded by Cooper in 1995. " The Rock ", as the center will be called, is expected to cos…
swap	0.0	Alice Cooper, a founder of the shock rock genre, and infamous for his gory stage shows, is setting up a Christian center for at - risk youths in Phoenix. Cooper, who has been a born again Christian for over 20 years, has already raised US $ 2 million for the center via his charity, the Solid Rock Foundation, founded by Cooper in 1995. " The Rock ", as the center will be called, is expected to cos…
swap	0.0	Alice Cooper, a founder of the shock rock genre, and infamous for his gory stage shows, is setting up a Christian center for - at risk youths in Phoenix. Cooper, who has been a born again Christian for over 20 years, has already raised US $ 2 million for the center via his charity, the Solid Rock Foundation, founded by Cooper in 1995. " The Rock ", as the center will be called, is expected to cos…
swap	0.0	Alice Cooper, a founder of the shock rock genre, and infamous for his gory stage shows, is setting up a Christian center for at - risk youths in Phoenix. Cooper, who has been born a again Christian for over 20 years, has already raised US $ 2 million for the center via his charity, the Solid Rock Foundation, founded by Cooper in 1995. " The Rock ", as the center will be called, is expected to cos…
swap	0.0	Alice Cooper, a founder of the shock rock genre, and infamous for his gory stage shows, is setting up a Christian center for at - risk youths in Phoenix. Cooper, who has been a born again Christian for over 20 years, has already raised US $ 2 million for the center via his charity, the Solid Rock Foundation, founded by Cooper in 1995. " The Rock ", as the will center be called, is expected to cos…
swap	0.0	Alice Cooper, a founder of the shock rock, genre and infamous for his gory stage shows, is setting up a Christian center for at - risk youths in Phoenix. Cooper, who has been a born again Christian for over 20 years, has already raised US $ 2 million for the center via his charity, the Solid Rock Foundation, founded by Cooper in 1995. " The Rock ", as the center will be called, is expected to cos…
swap	0.0	Alice Cooper, a founder of the shock rock genre, and infamous for his gory stage shows, is up setting a Christian center for at - risk youths in Phoenix. Cooper, who has been a born again Christian for over 20 years, has already raised US $ 2 million for the center via his charity, the Solid Rock Foundation, founded by Cooper in 1995. " The Rock ", as the center will be called, is expected to cos…
swap	0.0	Alice Cooper, a founder of the shock rock genre, and infamous for his gory stage shows, is setting up a Christian center for at - risk youths in Phoenix. Cooper, has who been a born again Christian for over 20 years, has already raised US $ 2 million for the center via his charity, the Solid Rock Foundation, founded by Cooper in 1995. " The Rock ", as the center will be called, is expected to cos…
swap	0.0	Alice Cooper, a founder of the shock rock genre, and infamous for his gory stage shows, is setting up a Christian center for at - risk youths in Phoenix. Cooper, who has been a born again Christian for over 20 years, has already raised US $ 2 million for the center via his charity, the Solid Rock Foundation, founded by Cooper in 1995. " The Rock ", as the center will be called, is expected to cos…
swap	0.0	Alice Cooper, a founder of the shock rock genre, and infamous for his gory stage shows, is setting up a Christian center for at - risk youths in Phoenix. Cooper, has who been a born again Christian for over 20 years, has already raised US $ 2 million for the center via his charity, the Solid Rock Foundation, founded by Cooper in 1995. " The Rock ", as the center will be called, is expected to cos…
swap	0.0	Alice Cooper, a founder of the shock rock genre, and infamous for his gory stage, shows is setting up a Christian center for at - risk youths in Phoenix. Cooper, who has been a born again Christian for over 20 years, has already raised US $ 2 million for the center via his charity, the Solid Rock Foundation, founded by Cooper in 1995. " The Rock ", as the center will be called, is expected to cos…
swap	0.0	Alice Cooper, a founder of the shock rock genre, and infamous for his gory stage shows, is setting up a Christian center for at - risk youths in Phoenix. Cooper, who has been a born again Christian for over 20 years, has already raised US $ 2 million for the center via his charity, the Solid Rock Foundation, founded by Cooper in 1995. " The Rock ", as the center will be called, is expected to cos…
swap	0.0	Alice Cooper, a founder of the shock rock genre, and infamous for his gory stage shows, is setting up a Christian center for at - risk youths in Phoenix. Cooper, who has been a born again Christian for over 20 years, has already raised US $ 2 million for the center via his charity, the Solid Rock Foundation, founded by Cooper in 1995. " The Rock ", as the center be will called, is expected to cos…
swap	0.0	Alice Cooper, a founder of the shock rock genre, and infamous for his gory stage shows, is setting a up Christian center for at - risk youths in Phoenix. Cooper, who has been a born again Christian for over 20 years, has already raised US $ 2 million for the center via his charity, the Solid Rock Foundation, founded by Cooper in 1995. " The Rock ", as the center will be called, is expected to cos…
original	0.0	Pibul Songgram was the pro-Japanese military dictator of Thailand during World War 2.
swap	0.0	Pibul Songgram was the pro - Japanese military of dictator Thailand during World War 2.
swap	0.0	Pibul Songgram was the pro - Japanese military of dictator Thailand during World War 2.
swap	0.0	Pibul Songgram was the pro - Japanese dictator military of Thailand during World War 2.
swap	0.0	Pibul Songgram was the pro - Japanese military dictator of Thailand during World 2 War.
swap	0.0	Songgram pibul was the pro - Japanese military dictator of Thailand during World War 2.
swap	0.0	Pibul Songgram was the pro - military Japanese dictator of Thailand during World War 2.
swap	0.0	Songgram pibul was the pro - Japanese military dictator of Thailand during World War 2.
swap	0.0	Pibul Songgram the was pro - Japanese military dictator of Thailand during World War 2.
swap	0.0	Pibul Songgram was the pro - Japanese military dictator Thailand of during World War 2.
swap	0.0	Pibul Songgram was pro the - Japanese military dictator of Thailand during World War 2.
swap	0.0	Pibul Songgram was the pro - Japanese military dictator of Thailand World during War 2.
swap	0.0	Songgram pibul was the pro - Japanese military dictator of Thailand during World War 2.
swap	0.0	Pibul Songgram was the pro - Japanese dictator military of Thailand during World War 2.
swap	0.0	Pibul Songgram was the pro - Japanese military dictator of during Thailand World War 2.
swap	0.0	Pibul Songgram was the pro - Japanese military dictator of Thailand during War World 2.
swap	0.0	Pibul Songgram was the pro - Japanese military of dictator Thailand during World War 2.
swap	0.0	Pibul Songgram was the pro - Japanese military dictator Thailand of during World War 2.
swap	0.0	Pibul was Songgram the pro - Japanese military dictator of Thailand during World War 2.
swap	0.0	Pibul Songgram the was pro - Japanese military dictator of Thailand during World War 2.
swap	0.0	Pibul Songgram was pro the - Japanese military dictator of Thailand during World War 2.
swap	0.0	Pibul Songgram was the pro - Japanese military dictator of Thailand during World War. 2
swap	0.0	Pibul Songgram was the pro - Japanese dictator military of Thailand during World War 2.
swap	0.0	Songgram pibul was the pro - Japanese military dictator of Thailand during World War 2.
swap	0.0	Pibul Songgram was the pro - Japanese military dictator Thailand of during World War 2.
swap	0.0	Pibul Songgram was the pro - Japanese military dictator Thailand of during World War 2.
swap	0.0	Pibul Songgram was the pro - Japanese military dictator of Thailand during World 2 War.
swap	0.0	Pibul was Songgram the pro - Japanese military dictator of Thailand during World War 2.
swap	0.0	Pibul Songgram was the pro - Japanese military of dictator Thailand during World War 2.
swap	0.0	Pibul Songgram was the - pro Japanese military dictator of Thailand during World War 2.
swap	0.0	Pibul was Songgram the pro - Japanese military dictator of Thailand during World War 2.
swap	0.0	Pibul Songgram was the - pro Japanese military dictator of Thailand during World War 2.
swap	0.0	Pibul was Songgram the pro - Japanese military dictator of Thailand during World War 2.
original	0.0	As spacecraft commander for Apollo XI, the first manned lunar landing mission, Armstrong was the first man to walk on the Moon. "That's one small step for a man, one giant leap for mankind." With these historic words, man's dream of the ages was fulfilled.
swap	0.0	As spacecraft commander for Apollo XI, the first manned lunar landing mission, Armstrong was the first man to walk on the Moon. " That ' one s small step for a man, one giant leap for mankind. " With these historic words, man ' s dream of the ages was fulfilled.
swap	0.0	As spacecraft commander for Apollo XI, the first manned lunar landing mission, Armstrong was the first man to walk on the Moon. " That ' s one small step for a man, one giant leap for mankind. " these With historic words, man ' s dream of the ages was fulfilled.
swap	0.0	As spacecraft for commander Apollo XI, the first manned lunar landing mission, Armstrong was the first man to walk on the Moon. " That ' s one small step for a man, one giant leap for mankind. " With these historic words, man ' s dream of the ages was fulfilled.
swap	0.0	As spacecraft commander for Apollo XI, the first manned lunar landing mission, Armstrong was first the man to walk on the Moon. " That ' s one small step for a man, one giant leap for mankind. " With these historic words, man ' s dream of the ages was fulfilled.
swap	0.0	As spacecraft commander for Apollo XI, the first manned lunar landing mission, Armstrong was the first man to walk on the Moon. " That ' s one small step for a man, one giant leap for mankind. " With these historic words, man ' s dream of the ages fulfilled was.
swap	0.0	As spacecraft commander for Apollo XI, the first manned lunar landing mission, Armstrong was the first man to walk on the Moon. " That ' s one step small for a man, one giant leap for mankind. " With these historic words, man ' s dream of the ages was fulfilled.
swap	0.0	As spacecraft commander for Apollo XI, the first manned lunar landing mission, Armstrong was the first man to walk on the Moon. " That ' s one small step a for man, one giant leap for mankind. " With these historic words, man ' s dream of the ages was fulfilled.
swap	0.0	As spacecraft commander for Apollo XI, the first manned lunar landing mission, Armstrong was the first man to walk on the Moon. " That ' s one small step a for man, one giant leap for mankind. " With these historic words, man ' s dream of the ages was fulfilled.
swap	0.0	As spacecraft commander for Apollo XI, the first manned lunar landing mission, Armstrong was the first man to walk on the Moon. " That ' s one small step for a man, one giant leap for mankind. " With these historic words, man ' dream s of the ages was fulfilled.
swap	0.0	As spacecraft commander for Apollo XI, the first manned lunar landing mission, Armstrong was the first man to walk on the Moon. " That ' s one small step for a man, one giant leap for mankind. " With historic these words, man ' s dream of the ages was fulfilled.
swap	0.0	As spacecraft commander for XI Apollo, the first manned lunar landing mission, Armstrong was the first man to walk on the Moon. " That ' s one small step for a man, one giant leap for mankind. " With these historic words, man ' s dream of the ages was fulfilled.
swap	0.0	Spacecraft as commander for Apollo XI, the first manned lunar landing mission, Armstrong was the first man to walk on the Moon. " That ' s one small step for a man, one giant leap for mankind. " With these historic words, man ' s dream of the ages was fulfilled.
swap	0.0	As spacecraft commander for Apollo XI, the first manned lunar landing mission, Armstrong was the man first to walk on the Moon. " That ' s one small step for a man, one giant leap for mankind. " With these historic words, man ' s dream of the ages was fulfilled.
swap	0.0	As spacecraft commander for Apollo XI, the first manned lunar landing mission, Armstrong was the first man to walk on Moon the. " That ' s one small step for a man, one giant leap for mankind. " With these historic words, man ' s dream of the ages was fulfilled.
swap	0.0	As spacecraft commander for Apollo, XI the first manned lunar landing mission, Armstrong was the first man to walk on the Moon. " That ' s one small step for a man, one giant leap for mankind. " With these historic words, man ' s dream of the ages was fulfilled.
swap	0.0	As spacecraft commander for Apollo XI, the first manned lunar landing mission, Armstrong was the first man to walk on the Moon. " That ' s one small step for a man, one giant leap for mankind. " With these historic words, man ' s of dream the ages was fulfilled.
swap	0.0	As spacecraft commander for Apollo XI, the first manned lunar mission landing, Armstrong was the first man to walk on the Moon. " That ' s one small step for a man, one giant leap for mankind. " With these historic words, man ' s dream of the ages was fulfilled.
swap	0.0	As spacecraft commander for Apollo XI, the first manned lunar landing mission, Armstrong was the first man to walk on the Moon. " That ' s one small step for a man, one leap giant for mankind. " With these historic words, man ' s dream of the ages was fulfilled.
swap	0.0	As spacecraft commander for Apollo XI, the first manned lunar landing mission, Armstrong was the first man to walk on the Moon. " That ' s one small step for a man, one leap giant for mankind. " With these historic words, man ' s dream of the ages was fulfilled.
swap	0.0	As spacecraft commander for Apollo XI, the first manned lunar landing mission, Armstrong was the first man walk to on the Moon. " That ' s one small step for a man, one giant leap for mankind. " With these historic words, man ' s dream of the ages was fulfilled.
swap	0.0	As spacecraft commander for Apollo XI, first the manned lunar landing mission, Armstrong was the first man to walk on the Moon. " That ' s one small step for a man, one giant leap for mankind. " With these historic words, man ' s dream of the ages was fulfilled.
swap	0.0	As spacecraft commander for Apollo XI, the first manned lunar landing mission, Armstrong was the first man to walk on the. Moon " That ' s one small step for a man, one giant leap for mankind. " With these historic words, man ' s dream of the ages was fulfilled.
swap	0.0	As spacecraft commander for Apollo XI, the first manned lunar landing mission, Armstrong was the first man walk to on the Moon. " That ' s one small step for a man, one giant leap for mankind. " With these historic words, man ' s dream of the ages was fulfilled.
swap	0.0	As spacecraft commander for Apollo XI, the first manned lunar landing mission, Armstrong was the first man to walk on the Moon. " That ' s one small step for a man, one giant leap for mankind. " With these historic words, man s ' dream of the ages was fulfilled.
swap	0.0	As spacecraft commander for Apollo XI, the first manned lunar landing mission, Armstrong was the first man to walk on the Moon. " That ' s one small step for a man, one giant leap for mankind. " With these historic words, man ' s of dream the ages was fulfilled.
swap	0.0	As spacecraft commander for Apollo XI, the first manned lunar landing mission, Armstrong was the first man to walk on the Moon. " That ' s one small step for a man, one giant leap for mankind. " With these historic words, ' man s dream of the ages was fulfilled.
swap	0.0	As spacecraft commander for XI Apollo, the first manned lunar landing mission, Armstrong was the first man to walk on the Moon. " That ' s one small step for a man, one giant leap for mankind. " With these historic words, man ' s dream of the ages was fulfilled.
swap	0.0	As spacecraft commander for Apollo XI, the first manned lunar landing mission, Armstrong was the first man to walk on the Moon. " That ' one s small step for a man, one giant leap for mankind. " With these historic words, man ' s dream of the ages was fulfilled.
swap	0.0	As spacecraft commander for Apollo XI, the first manned lunar landing mission, Armstrong was the first man to walk on the Moon. " That ' s one small step for a man, one giant leap for mankind. With " these historic words, man ' s dream of the ages was fulfilled.
swap	0.0	As spacecraft commander for Apollo XI, first the manned lunar landing mission, Armstrong was the first man to walk on the Moon. " That ' s one small step for a man, one giant leap for mankind. " With these historic words, man ' s dream of the ages was fulfilled.
swap	0.0	As spacecraft commander for Apollo XI, the first manned lunar landing mission, Armstrong was the first man to walk on the Moon. " That ' s one small step for a man, one giant leap for mankind. " With these historic words, man ' dream s of the ages was fulfilled.
swap	0.0	As spacecraft commander for Apollo XI, the first manned lunar landing mission, Armstrong was the first man to on walk the Moon. " That ' s one small step for a man, one giant leap for mankind. " With these historic words, man ' s dream of the ages was fulfilled.
original	1.0	Weber worked for WABC for 12 years, appearing on such shows as Curtis and Kuby, giving news updates for listeners at the top and bottom of every hour. After he was laid off by the station last year due to a change in programing, he was working as a freelance reporter for ABC News Radio, a national network. In his career before WABC, he worked for KTLK and KMPC, located in Los Angeles, California …
swap	1.0	Weber worked for WABC for 12 years, appearing on such shows as Curtis and Kuby, giving news updates for listeners at the top and bottom of every hour. After he was laid off by the last station year due to a change in programing, he was working as a freelance reporter for ABC News Radio, a national network. In his career before WABC, he worked for KTLK and KMPC, located in Los Angeles, California …
swap	1.0	Weber worked for WABC for 12 years, appearing on such shows as Curtis and Kuby, giving news updates for listeners at the and top bottom of every hour. After he was laid off by the station last year due to a change in programing, he was working as a freelance reporter for ABC News Radio, a national network. In his career before WABC, he worked for KTLK and KMPC, located in Los Angeles, California …
swap	1.0	Weber worked for WABC for 12 years, appearing on such shows as Curtis and Kuby, giving news updates for listeners at the top and bottom of every hour. After he was laid off by the station last year due to a change in programing, he was working as a freelance reporter for ABC News Radio, a national network. In his career before WABC, he worked for KTLK and KMPC, located in Los Angeles, California …
swap	1.0	Weber worked for WABC for 12 years, appearing on such shows as Curtis and Kuby, giving news updates for listeners at the top and bottom of every hour. After he was laid off by the station last year due to a change in programing, he was working as a freelance reporter for ABC News Radio, a national network. In his career before WABC, he worked for KTLK and, KMPC located in Los Angeles, California …
swap	1.0	Weber worked for WABC for 12 years, appearing on such shows as Curtis and Kuby, giving news updates for listeners the at top and bottom of every hour. After he was laid off by the station last year due to a change in programing, he was working as a freelance reporter for ABC News Radio, a national network. In his career before WABC, he worked for KTLK and KMPC, located in Los Angeles, California …
swap	1.0	Weber worked for WABC for 12 years, appearing on such shows as Curtis and Kuby, giving news updates for listeners at the top and bottom of every hour. After he was laid off by the station last year due to a change in programing, he was working as a freelance reporter for ABC News Radio, a national network. In his career before WABC, he worked for KTLK and KMPC, located in Los Angeles, California …
swap	1.0	Weber worked for WABC for 12 years, appearing on such shows as Curtis and Kuby, giving news updates for listeners at the top and bottom of every hour. After he was laid off by the station last year to due a change in programing, he was working as a freelance reporter for ABC News Radio, a national network. In his career before WABC, he worked for KTLK and KMPC, located in Los Angeles, California …
swap	1.0	Weber worked for WABC for 12 years, appearing on such shows as Curtis and Kuby, giving news updates for listeners at the top and bottom of every hour. After he was laid off by the station last year due to a change in programing, he was working as a freelance reporter for ABC News Radio, a national network. his In career before WABC, he worked for KTLK and KMPC, located in Los Angeles, California …
swap	1.0	Weber worked for WABC for 12 years, appearing on such shows as Curtis and Kuby, giving updates news for listeners at the top and bottom of every hour. After he was laid off by the station last year due to a change in programing, he was working as a freelance reporter for ABC News Radio, a national network. In his career before WABC, he worked for KTLK and KMPC, located in Los Angeles, California …
swap	1.0	Weber worked for WABC for 12 years, appearing on such shows as Curtis and Kuby, giving news updates for listeners at top the and bottom of every hour. After he was laid off by the station last year due to a change in programing, he was working as a freelance reporter for ABC News Radio, a national network. In his career before WABC, he worked for KTLK and KMPC, located in Los Angeles, California …
swap	1.0	Weber worked for WABC for 12 years, appearing on such shows as Curtis and Kuby, giving news updates for listeners at the top and bottom of every hour. After he was laid off by the station last year due to a change in programing, he was working as a freelance reporter for ABC News Radio, a national network. In his career before WABC, worked he for KTLK and KMPC, located in Los Angeles, California …
swap	1.0	Weber worked for WABC for 12 years, appearing on such shows as Curtis and Kuby, giving news updates for listeners at the top and bottom of every hour. After he was laid off by the station last year due to change a in programing, he was working as a freelance reporter for ABC News Radio, a national network. In his career before WABC, he worked for KTLK and KMPC, located in Los Angeles, California …
swap	1.0	Weber worked for WABC for 12 years, appearing on such shows as Curtis and Kuby, giving news updates for listeners at the top and bottom of every hour. After he was laid off by the station last year due to a change in programing, he was working as a freelance reporter for ABC News Radio, a national network. In his career before WABC, he worked for KTLK and KMPC, located in Los Angeles, California …
swap	1.0	Weber worked for WABC for 12 years, appearing on such shows as Curtis and Kuby, giving news updates for listeners at the top and bottom of every hour. After he was laid by off the station last year due to a change in programing, he was working as a freelance reporter for ABC News Radio, a national network. In his career before WABC, he worked for KTLK and KMPC, located in Los Angeles, California …
swap	1.0	Weber worked for WABC for 12 years, appearing on such shows as Curtis and Kuby, giving news updates for listeners at the top and bottom of every hour. After he was laid off by the station last year due to a change in programing, he was working as a freelance reporter ABC for News Radio, a national network. In his career before WABC, he worked for KTLK and KMPC, located in Los Angeles, California …
swap	1.0	Weber worked for WABC for 12 years, appearing on such shows as Curtis and Kuby, giving news updates for listeners at the and top bottom of every hour. After he was laid off by the station last year due to a change in programing, he was working as a freelance reporter for ABC News Radio, a national network. In his career before WABC, he worked for KTLK and KMPC, located in Los Angeles, California …
swap	1.0	Weber worked for WABC for 12 years, appearing on such shows as Curtis Kuby and, giving news updates for listeners at the top and bottom of every hour. After he was laid off by the station last year due to a change in programing, he was working as a freelance reporter for ABC News Radio, a national network. In his career before WABC, he worked for KTLK and KMPC, located in Los Angeles, California …
swap	1.0	Weber worked for WABC 12 for years, appearing on such shows as Curtis and Kuby, giving news updates for listeners at the top and bottom of every hour. After he was laid off by the station last year due to a change in programing, he was working as a freelance reporter for ABC News Radio, a national network. In his career before WABC, he worked for KTLK and KMPC, located in Los Angeles, California …
swap	1.0	Weber worked for WABC for 12 years, appearing on such shows as Curtis and Kuby, giving news updates for listeners at the top and bottom of every hour. After he was laid off by the station last year due to a change in programing, he was working as a freelance reporter for ABC Radio News, a national network. In his career before WABC, he worked for KTLK and KMPC, located in Los Angeles, California …
swap	1.0	Weber worked for WABC for 12 years, on appearing such shows as Curtis and Kuby, giving news updates for listeners at the top and bottom of every hour. After he was laid off by the station last year due to a change in programing, he was working as a freelance reporter for ABC News Radio, a national network. In his career before WABC, he worked for KTLK and KMPC, located in Los Angeles, California …
swap	1.0	Weber worked for WABC for 12 years, appearing on such shows as Curtis and Kuby, giving news updates for listeners at the top and bottom of every hour. After he was laid off by the station last year due to a change in programing, he was working as a freelance reporter for ABC News Radio, a national network. In his career before WABC, he worked for KTLK and KMPC, located in Los Angeles California, …
swap	1.0	Weber worked for WABC for 12 years, appearing on such shows as Curtis and Kuby, giving news updates for listeners at the top and bottom of every hour. After he was laid off by the station last year due to a change in programing, he was working as a freelance reporter for ABC News Radio, a national network. In career his before WABC, he worked for KTLK and KMPC, located in Los Angeles, California …
swap	1.0	Weber worked for WABC for 12 years, appearing on such shows as Curtis and Kuby, giving news updates for listeners at the top and bottom of every hour. After he was laid off by the station last year due to a change in programing, he working was as a freelance reporter for ABC News Radio, a national network. In his career before WABC, he worked for KTLK and KMPC, located in Los Angeles, California …
swap	1.0	Weber worked for WABC for 12 years, appearing on such shows as Curtis and Kuby, giving news updates for listeners at top the and bottom of every hour. After he was laid off by the station last year due to a change in programing, he was working as a freelance reporter for ABC News Radio, a national network. In his career before WABC, he worked for KTLK and KMPC, located in Los Angeles, California …
swap	1.0	Weber for worked WABC for 12 years, appearing on such shows as Curtis and Kuby, giving news updates for listeners at the top and bottom of every hour. After he was laid off by the station last year due to a change in programing, he was working as a freelance reporter for ABC News Radio, a national network. In his career before WABC, he worked for KTLK and KMPC, located in Los Angeles, California …
swap	1.0	Weber worked for WABC for 12 years, appearing on such shows as Curtis and Kuby, giving news updates for listeners at the top and bottom of every hour. After he was laid off by the station last year due to a change in programing, he was working as a freelance reporter for ABC News Radio, a national network. In his career before WABC, he worked for KTLK and KMPC, located in Los Angeles, California …
swap	1.0	Weber worked for WABC for 12 years appearing, on such shows as Curtis and Kuby, giving news updates for listeners at the top and bottom of every hour. After he was laid off by the station last year due to a change in programing, he was working as a freelance reporter for ABC News Radio, a national network. In his career before WABC, he worked for KTLK and KMPC, located in Los Angeles, California …
swap	1.0	Weber worked for WABC for 12 years, appearing on such shows as Curtis and Kuby, giving news for updates listeners at the top and bottom of every hour. After he was laid off by the station last year due to a change in programing, he was working as a freelance reporter for ABC News Radio, a national network. In his career before WABC, he worked for KTLK and KMPC, located in Los Angeles, California …
swap	1.0	Weber worked WABC for for 12 years, appearing on such shows as Curtis and Kuby, giving news updates for listeners at the top and bottom of every hour. After he was laid off by the station last year due to a change in programing, he was working as a freelance reporter for ABC News Radio, a national network. In his career before WABC, he worked for KTLK and KMPC, located in Los Angeles, California …
swap	1.0	Weber worked for WABC for 12 years, appearing on such shows as Curtis and Kuby, giving news updates for listeners at the top and bottom of every hour After. he was laid off by the station last year due to a change in programing, he was working as a freelance reporter for ABC News Radio, a national network. In his career before WABC, he worked for KTLK and KMPC, located in Los Angeles, California …
swap	1.0	Weber worked for WABC for 12 years, appearing on shows such as Curtis and Kuby, giving news updates for listeners at the top and bottom of every hour. After he was laid off by the station last year due to a change in programing, he was working as a freelance reporter for ABC News Radio, a national network. In his career before WABC, he worked for KTLK and KMPC, located in Los Angeles, California …
swap	1.0	Weber worked for WABC for 12 years, appearing on such shows as Curtis and Kuby, giving news updates for listeners at the top and bottom of every hour. After he was laid off by the station last year due to a change in programing, he was working as a freelance reporter for News ABC Radio, a national network. In his career before WABC, he worked for KTLK and KMPC, located in Los Angeles, California …
original	0.0	Russian cosmonaut Valery Polyakov set the record for the longest continuous amount of time spent in space, a staggering 438 days, between 1994 and 1995.
swap	0.0	Russian cosmonaut Valery Polyakov set the record for the longest continuous amount of time spent in space, a staggering 438 days, between and 1994 1995.
swap	0.0	Russian cosmonaut Valery Polyakov set the record for the longest continuous amount of time spent in space, a staggering 438 days, between and 1994 1995.
swap	0.0	Russian cosmonaut Valery Polyakov set the record for the longest continuous amount time of spent in space, a staggering 438 days, between 1994 and 1995.
swap	0.0	Russian cosmonaut Valery Polyakov set the record for longest the continuous amount of time spent in space, a staggering 438 days, between 1994 and 1995.
swap	0.0	Russian cosmonaut Valery Polyakov set the record for the longest continuous amount of time in spent space, a staggering 438 days, between 1994 and 1995.
swap	0.0	Russian cosmonaut Valery Polyakov set the record for the longest continuous amount of time in spent space, a staggering 438 days, between 1994 and 1995.
swap	0.0	Russian cosmonaut Valery Polyakov set the record for the continuous longest amount of time spent in space, a staggering 438 days, between 1994 and 1995.
swap	0.0	Russian cosmonaut Valery Polyakov set record the for the longest continuous amount of time spent in space, a staggering 438 days, between 1994 and 1995.
swap	0.0	Russian cosmonaut Valery Polyakov set the record for the longest continuous amount time of spent in space, a staggering 438 days, between 1994 and 1995.
swap	0.0	Russian cosmonaut Valery Polyakov set the record for the longest continuous amount of time spent in space, staggering a 438 days, between 1994 and 1995.
swap	0.0	Russian cosmonaut Valery Polyakov set the record for the longest continuous amount of time spent in space, a staggering 438 days, 1994 between and 1995.
swap	0.0	Russian cosmonaut Valery Polyakov set the record for the longest continuous amount of time spent in space, a staggering 438 days, between 1994 1995 and.
swap	0.0	Russian cosmonaut Valery Polyakov set the record for the longest continuous of amount time spent in space, a staggering 438 days, between 1994 and 1995.
swap	0.0	Russian cosmonaut Valery Polyakov set the record for the longest continuous amount of time spent in space, a 438 staggering days, between 1994 and 1995.
swap	0.0	Russian cosmonaut Valery Polyakov set the record for the longest continuous amount of time spent in space, a 438 staggering days, between 1994 and 1995.
swap	0.0	Russian cosmonaut Valery Polyakov set the record for the longest continuous amount of time spent in space, a staggering 438 days, between 1994 1995 and.
swap	0.0	Russian cosmonaut Valery Polyakov set the record for the longest continuous of amount time spent in space, a staggering 438 days, between 1994 and 1995.
swap	0.0	Russian cosmonaut Valery Polyakov set the record for the longest continuous amount of time spent in space, a staggering 438 days, 1994 between and 1995.
swap	0.0	Russian cosmonaut Valery Polyakov set the record for the continuous longest amount of time spent in space, a staggering 438 days, between 1994 and 1995.
swap	0.0	Russian Valery cosmonaut Polyakov set the record for the longest continuous amount of time spent in space, a staggering 438 days, between 1994 and 1995.
swap	0.0	Russian cosmonaut Valery Polyakov the set record for the longest continuous amount of time spent in space, a staggering 438 days, between 1994 and 1995.
swap	0.0	Russian cosmonaut Valery Polyakov set the record for the continuous longest amount of time spent in space, a staggering 438 days, between 1994 and 1995.
swap	0.0	Russian cosmonaut Valery Polyakov set the record for the longest continuous amount of time spent in space, a 438 staggering days, between 1994 and 1995.
swap	0.0	Russian cosmonaut Valery Polyakov set the record for the longest continuous of amount time spent in space, a staggering 438 days, between 1994 and 1995.
swap	0.0	Russian cosmonaut Valery Polyakov set the for record the longest continuous amount of time spent in space, a staggering 438 days, between 1994 and 1995.
swap	0.0	Cosmonaut russian Valery Polyakov set the record for the longest continuous amount of time spent in space, a staggering 438 days, between 1994 and 1995.
swap	0.0	Russian cosmonaut Valery Polyakov set the record for the longest continuous amount of spent time in space, a staggering 438 days, between 1994 and 1995.
swap	0.0	Russian cosmonaut Valery Polyakov set the record for the longest amount continuous of time spent in space, a staggering 438 days, between 1994 and 1995.
swap	0.0	Russian cosmonaut Valery Polyakov set the record for the longest continuous amount of time spent in space, a 438 staggering days, between 1994 and 1995.
swap	0.0	Russian cosmonaut Polyakov Valery set the record for the longest continuous amount of time spent in space, a staggering 438 days, between 1994 and 1995.
swap	0.0	Russian cosmonaut Valery Polyakov set the record for the longest continuous amount of time spent in space, a staggering 438 days, between 1994 and. 1995
swap	0.0	Russian cosmonaut Valery Polyakov set the record for the longest continuous amount time of spent in space, a staggering 438 days, between 1994 and 1995.
original	1.0	The harvest of sea-weeds is not allowed in the Puget Sound because of marine vegetation's vital role in providing habitat to important species.
swap	1.0	The harvest of sea - weeds is not allowed the in Puget Sound because of marine vegetation ' s vital role in providing habitat to important species.
swap	1.0	The harvest of sea - weeds is not allowed in the Puget Sound because of marine vegetation s ' vital role in providing habitat to important species.
swap	1.0	The harvest of sea - weeds is not allowed in the Puget Sound because of marine vegetation ' s vital role providing in habitat to important species.
swap	1.0	The harvest of sea - weeds is not allowed in the Puget Sound because of marine vegetation ' vital s role in providing habitat to important species.
swap	1.0	The harvest of sea - weeds is not allowed in the Puget Sound because of marine vegetation ' s vital role in providing habitat to important. species
swap	1.0	The harvest of sea - weeds is not allowed in the Puget Sound because of marine vegetation ' s vital role in providing habitat to important. species
swap	1.0	The harvest of sea - weeds is not allowed in the Puget Sound because of marine vegetation ' s vital role providing in habitat to important species.
swap	1.0	The harvest of sea - weeds is not allowed in the Puget Sound because marine of vegetation ' s vital role in providing habitat to important species.
swap	1.0	The harvest of sea - weeds is allowed not in the Puget Sound because of marine vegetation ' s vital role in providing habitat to important species.
swap	1.0	The harvest of sea - weeds is not allowed in the Sound Puget because of marine vegetation ' s vital role in providing habitat to important species.
swap	1.0	The harvest of sea - weeds is not allowed in the Puget Sound because of marine vegetation ' s vital role in providing habitat important to species.
swap	1.0	The harvest of sea - weeds is not allowed in the Puget Sound because of marine vegetation ' s vital role in habitat providing to important species.
swap	1.0	The harvest of sea - weeds is not allowed in the Puget Sound because of marine vegetation s ' vital role in providing habitat to important species.
swap	1.0	The harvest of sea - weeds is not allowed in the Puget Sound because marine of vegetation ' s vital role in providing habitat to important species.
swap	1.0	The harvest of sea - weeds is not allowed in the Puget Sound because of marine vegetation ' s vital in role providing habitat to important species.
swap	1.0	The harvest of sea - weeds is not allowed in the Puget Sound because of marine vegetation ' s vital in role providing habitat to important species.
swap	1.0	The harvest of sea - weeds is not allowed in the Puget Sound because marine of vegetation ' s vital role in providing habitat to important species.
swap	1.0	The harvest of sea - weeds is not allowed in the Sound Puget because of marine vegetation ' s vital role in providing habitat to important species.
swap	1.0	The harvest of sea - weeds is not allowed in the Puget Sound because of marine vegetation ' s vital role providing in habitat to important species.
swap	1.0	Harvest the of sea - weeds is not allowed in the Puget Sound because of marine vegetation ' s vital role in providing habitat to important species.
swap	1.0	The harvest of sea - weeds is not allowed in the Puget Sound because of marine vegetation ' s vital role in providing habitat important to species.
swap	1.0	Harvest the of sea - weeds is not allowed in the Puget Sound because of marine vegetation ' s vital role in providing habitat to important species.
swap	1.0	The of harvest sea - weeds is not allowed in the Puget Sound because of marine vegetation ' s vital role in providing habitat to important species.
[truncated: 7,566 more rows]
