# Supplementary material for: STTA: enhanced text classification via selective test-time augmentation
Source: PeerJ Comput Sci. 2023 Dec 19;9:e1757. doi: 10.7717/peerj-cs.1757 (PMC10773867; doi:10.7717/peerj-cs.1757)
Supplement: Supplemental Information 7 — The RTE dataset is a commonly used natural language inference task dataset used to evaluate the performance of a model in inference tasks (judging whether it is correct based on given premises and assumptions). [file peerj-cs-09-1757-s007.zip › validation.csv]

text1	text2	label
Dana Reeve, the widow of the actor Christopher Reeve, has died of lung cancer at age 44, according to the Christopher Reeve Foundation.	Christopher Reeve had an accident.	1
Yet, we now are discovering that antibiotics are losing their effectiveness against illness. Disease-causing bacteria are mutating faster than we can come up with new antibiotics to fight the new variations.	Bacteria is winning the war against antibiotics.	0
Cairo is now home to some 15 million people - a burgeoning population that produces approximately 10,000 tonnes of rubbish per day, putting an enormous strain on public services. In the past 10 years, the government has tried hard to encourage private investment in the refuse sector, but some estimate 4,000 tonnes of waste is left behind every day, festering in the heat as it waits for someone to…	15 million tonnes of rubbish are produced daily in Cairo.	1
The Amish community in Pennsylvania, which numbers about 55,000, lives an agrarian lifestyle, shunning technological advances like electricity and automobiles. And many say their insular lifestyle gives them a sense that they are protected from the violence of American society. But as residents gathered near the school, some wearing traditional garb and arriving in horse-drawn buggies, they said …	Pennsylvania has the biggest Amish community in the U.S.	1
Security forces were on high alert after an election campaign in which more than 1,000 people, including seven election candidates, have been killed.	Security forces were on high alert after a campaign marred by violence.	0
In 1979, the leaders signed the Egypt-Israel peace treaty on the White House lawn. Both President Begin and Sadat received the Nobel Peace Prize for their work. The two nations have enjoyed peaceful relations to this day.	The Israel-Egypt Peace Agreement was signed in 1979.	0
singer and actress Britney Spears, 24, has filled papers in Los Angeles County Superior Court to divorce her husband Kevin Federline, 28. A spokeswoman for the court, Kathy Roberts stated that the papers cited irreconcilable differences" as the reason for the divorce and have, according to the courts, been legally separated as of Monday, November 6, the same day that Spears appeared on Late Night…	Spears is to divorce from Kevin Federline.	0
Following the successful bid to bring the 2010 Ryder Cup to Wales, the Wales Tourist Board has wasted little time in commissioning work to ensure that the benefits accruing from the event are felt throughout the country.	Wales to host 2010 Ryder Cup.	0
Steve Jobs was attacked by Sculley and other Apple executives for not delivering enough hot new products and resigned from the company a few weeks later.	Steve Jobs worked for Apple.	0
Traditionally, the Brahui of the Raisani tribe are in charge of the law and order situation through the Pass area. This tribe is still living in present day Balochistan in Pakistan.	The Raisani tribe resides in Pakistan.	0
The international humanitarian aid organization, Doctors Without Borders/Medecins Sans Frontieres (MSF), continues to treat victims of violence in all locations where it is present in Darfur.	Doctors Without Borders is an international aid organization.	0
In a bowl, whisk together the eggs and sugar until completely blended and frothy.	In a bowl, whisk together the egg, sugar and vanilla until light in color.	1
In Nigeria, by far the most populous country in sub-Saharan Africa, over 2.7 million people are infected with HIV.	2.7 percent of the people infected with HIV live in Africa.	1
A jury is slated to decide for the first time whether Jack Kevorkian, famed as "Dr. Death," has violated Michigan's assisted-suicide ban, while the state continues to grapple with the issue of what to allow when the ill want to end their pain by ending their lives.	Jack Kevorkian is the real name of "Dr. Death".	0
Take consumer products giant Procter and Gamble. Even with a $1.8 billion Research and Development budget, it still manages 500 active partnerships each year, many of them with small companies.	Procter and Gamble spends $1.8 billion for Research and Development.	0
Deceased U.S. soldiers and their effects were evacuated to Japan and then shipped home in refrigerated containers for interment in the U.S.	The U.S. military evacuated U.S. citizens.	1
Mice given a substance found in red wine lived longer despite a fatty diet, a study shows.	Mice fed with red wine lived longer despite a fatty diet.	1
Charles de Gaulle died in 1970 at the age of eighty. He was thus fifty years old when, as an unknown officer recently promoted to the (temporary) rank of brigadier general, he made his famous broadcast from London rejecting the capitulation of France to the Nazis after the debacle of May-June 1940.	Charles de Gaulle died in 1970.	0
Teenage sensation Wayne Rooney powered England into the quarter-finals of Euro 2004 with two goals in Monday's 4-2 defeat of Croatia and they were joined in the last eight by champions France who beat Switzerland 3-1.	France participates in Euro 2004.	0
Fujimori charged that on January 26, 1995, Ecuador fired the first shot, an allegation denied by Ecuador's leader, Sixto Duran-Ballen. Predictably, each side blamed the other for starting the 1995 conflict, just as each pointed the finger of guilt to the other for provoking the border war of 1941, when Peru took most of the 120,000 square miles in contention between the two countries.	President Fujimori was re-elected in 1995.	1
Hepburn's platinum, diamond and sapphire brooch had been estimated to fetch just $20,000, but sold for $120,000, six times its estimated price.	Hepburn's diamond and sapphire brooch fetched $120,000.	0
Huckaby voluntarily submitted herself to questioning Friday night at the Tracy police station, and was arrested less than six hours later. She now resides in the San Joaquin County Jail without bond, awaiting an arraignment hearing on Tuesday. On April 6, the body of Sandra Cantu was discovered stuffed inside the 28-year-old's suitcase at the bottom of a pond a few miles away from her home. The t…	Huckaby is accused of killing Sandra Cantu.	0
CAMDEN, N.J. (Reuters) — Three Muslim brothers from Albania were sentenced to life in prison on Tuesday for a plot to kill American soldiers at the Fort Dix military base, which prosecutors said was inspired by the idea of holy war against the United States. The men, Dritan Duka, 30, Shain Duka, 28, and Eljvir Duka, 25, all illegal immigrants, were each sentenced to life without the possibility o…	Eljvir Duka comes from Albania.	0
A number of the items that he auctioned off over the two day period have been seen on his reality TV show The Osbournes, which featured home life with Sharon, Ozzy and their two children. Amongst some of the higher-priced items were a carved walnut Victorian-style custom built pool table which raised $11,250, a painting from Edourad Drouot which fetched $10,500, a pair of Ozzy's famous round glas…	"The Osbournes" is the name of a reality show starring Ozzy Osbourne.	0
According to reports, a man protesting the G20 Summit in London, England has died after collapsing at a protester camp. Sky News says the man collapsed on the street inside a camp close to the Bank of England and when found he was still breathing, but efforts by paramedics to rescue him failed and he was pronounced dead at an area hospital. The name of the person and cause of death are not yet kn…	Sky News offices are close to the Bank of England.	1
The San Diego Padres ace, Jake Peavy, was hurt in an 8-5 loss to the St. Louis Cardinals.	The San Diego Padres won the game against the St. Louis Cardinals.	1
Despite CNOOC's all-cash bid, Unocal said its recommendation to shareholders in favor of the $16.4 billion offer of cash and stock from Chevron remains in effect.	Unocal said it would evaluate the CNOOC offer.	1
U.S. forces have been engaged in intense fighting after insurgents launched simultaneous attacks in several Iraqi cities, including Fallujah and Baqubah.	Fallujah and Baqubah are Iraqi cities.	0
But Huawei says that expansion has not been easy - obtaining visas for its Chinese engineers to work on long-term projects in India being a particular challenge.	Chinese engineers working on long-term projects in India can easily obtain visas.	1
According to Becky Gibbons of New York State Police and Chris Collins County Executive in Erie County, New York, the total number of fatalities is 50, including 45 passengers, four crew members and a person on the ground, while a woman and daughter on the ground were injured, near the edge of farmland, about seven miles from Buffalo Niagara International Airport.	A daily commuter flight crashed in Buffalo.	1
A smaller proportion of Yugoslavia's Italians were settled in Slovenia (at the 1991 national census, some 3000 inhabitants of Slovenia declared themselves as ethnic Italians).	Slovenia has 3,000 inhabitants.	1
Eric Harris and Dylan Klebold, seniors at the suburban Denver school, detonated homemade bombs and opened fire with shotguns, a rifle and a semiautomatic handgun on April 20, 1999. They killed a teacher and 12 students and wounded 23 others before committing suicide. The massacre shocked the country like no other. It was the worst school assault in American history at that time, and it came in th…	13 persons were killed by two students in 1999.	0
47-year-old Susan Boyle from Blackburn, West Lothian in Scotland, made her debut appearance on the show on Saturday night by saying that she had "never been married, never been kissed" and was currently unemployed, living alone at home with her cat, Pebbles. She says that she wants to "be a professional singer", but has "never been given the chance." Audience members and judges Amanda Holden, Sim…	Simon Cowell fell in love with Susan Boyle.	1
On October 1 2001, EU and other countries introduced the option for domestic animal owners to apply for Pet passports under the Pets Travel Scheme (PETS for short), for pets returning from abroad to the United Kingdom. This replaced the old system of 6 months compulsory quarantine for all domestic pets.	In 2001, the EU introduced a six-month compulsory quarantine for all domestic pets.	1
The Longest Day ever lengthens. The 25th anniversary celebration of the first Normandy landing lasted three days; the 50th will spread out over a year.	50th Anniversary of Normandy Landings lasts a year.	0
The Qin (from which the name China is derived) established the approximate boundaries and basic administrative system that all subsequent dynasties were to follow.	Qin Shi Huang was the first Chinese Emperor.	1
Hands Across the Divide was formed in March 2001, and one of its immediate aims was to press for more freedom of contact and communication right away between the two parts of Cyprus, and for early progress towards a solution to 'the Cyprus problem'.	Cyprus was divided into two parts in March 2001.	1
The IOC meeting will also review reports submitted by the organizing committees of the 1998 Winter Olympic Games in Nagano, Japan; the 2000 Summer Olympic Games in Sydney, Australia and the 2002 Winter Olympic Games in the Salt Lake City, the United States, respectively.	Before Salt Lake City, Winter Olympic Games took place in Nagano.	0
Amazon shares fell nearly 4 percent following the results as the company said operating income would drop as much as 42 percent in the second quarter.	Shares of Amazon fell 4 percent.	1
Hodler claimed there were also irregularities in the campaigns organized by Atlanta for the 1996 Summer Games, Sydney for the Summer Olympics in 2000 and Salt Lake City for the 2002 Winter Games.	Before Salt Lake City, Winter Olympic Games took place in Nagano.	1
A compound in breast milk has been found to destroy many skin warts, raising hopes it also might prove effective against cervical cancer and other lethal diseases caused by the same virus.	Breast milk may help fight cervical cancer.	0
The plan was released by Mr Dean on behalf of the Secretary of Health and Human Services, Tommy Thompson, still recovering from a recent accident, at a Secretarial Summit on Health Information Technology that was attended by many of the nation's leaders in electronic health records.	Mr Dean is the Secretary of Health and Human Services.	1
Alice Cooper, a founder of the shock rock genre, and infamous for his gory stage shows, is setting up a Christian center for at-risk youths in Phoenix. Cooper, who has been a born again Christian for over 20 years, has already raised US$2 million for the center via his charity, the Solid Rock Foundation, founded by Cooper in 1995. "The Rock", as the center will be called, is expected to cost $7.3…	Alice Cooper is a Christian.	0
Pibul Songgram was the pro-Japanese military dictator of Thailand during World War 2.	Pibul was the dictator of Thailand.	0
As spacecraft commander for Apollo XI, the first manned lunar landing mission, Armstrong was the first man to walk on the Moon. "That's one small step for a man, one giant leap for mankind." With these historic words, man's dream of the ages was fulfilled.	Neil Armstrong was the first man who landed on the Moon.	0
Weber worked for WABC for 12 years, appearing on such shows as Curtis and Kuby, giving news updates for listeners at the top and bottom of every hour. After he was laid off by the station last year due to a change in programing, he was working as a freelance reporter for ABC News Radio, a national network. In his career before WABC, he worked for KTLK and KMPC, located in Los Angeles, California …	KTLK is located in San Francisco.	1
Russian cosmonaut Valery Polyakov set the record for the longest continuous amount of time spent in space, a staggering 438 days, between 1994 and 1995.	Russians hold record for longest stay in space.	0
The harvest of sea-weeds is not allowed in the Puget Sound because of marine vegetation's vital role in providing habitat to important species.	Marine vegetation is harvested.	1
He became a boxing referee in 1964 and became most well-known for his decision against Mike Tyson, during the Holyfield fight, when Tyson bit Holyfield's ear.	Mike Tyson bit Holyfield's ear in 1964.	1
The team drawing up Iraq's new constitution considered giving itself more time to write the document on Sunday, but still looked set to meet its mid-August deadline under intense U.S. pressure.	On Sunday, officials argued about whether to seek a delay of the August deadline for completing the document in order to give them more time to hash out such sticky issues.	1
He also referred to the "illegal" arrest on 31 May of Mexican Professor Maria Eugenia Ochoa Garcia, whom the Salvadoran government accused of having connections with the Salvadoran guerrillas.	Professor Ochoa Garcia is a member of the Salvadoran government.	1
Mount Redoubt, a volcano in Alaska, erupted on Saturday, sending out clouds of ash thousands of feet high. According to the Federal Aviation Administration, the Ted Stevens Anchorage International Airport was shut down after ash reached the airport. Jeremy Lindseth, a spokesman for the airport, said that only small amount of ash reached the airport, but was significant enough to disrupt operation…	The Ted Stevens Anchorage International Airport is the employer of Jeremy Lindseth.	0
FMLN reports to our people, and to the people of the world, that the massacre against the Salvadoran Workers National Union Federation [Fenastras] was carried out by Colonel Elena Fuente, as the head of the morbid death squad of the army's 1st Infantry Brigade, in response to our military attack on the army staff.	Fenastras was attacked by FMLN.	1
IBM stole trade secrets to copy two of its programs -- File-AID, a file manager, and Abend-AID, a program that helps users locate the source of glitches.	Trade secrets were stolen.	0
Nokia, Texas Instruments and other leading makers of mobile phones have formally complained to Brussels that Qualcomm, the US mobile chipmaker, has unfairly used its patents on 3G technologies.	Texas Instruments produces mobile phones.	0
Two British soldiers have been arrested in the southern Iraq city of Basra, sparking clashes outside a police station where they are being held.	Two British tanks, sent to the police station where the soldiers are being held, were set alight in clashes.	1
Police in the Lower Austrian town of Amstetten have arrested a 73 year old man who is alleged to have kept his daughter, now aged 42, locked in the cellar of his house in Amstetten since 29th August 1984. The man, identified by police as Josef Fritzl, is alleged to have started sexually abusing his daughter, named as Elisabeth Fritzl, when she was eleven years old, and to have subsequently father…	Amstetten is located in Austria.	0
Microsoft for instance, one of the world's largest software companies, lost more than an estimated 500 million dollars last year because of software theft.	Microsoft would spend 500 million dollars.	1
Primary prevention of Alzheimer's disease is not possible at present.	Alzheimer's disease is treated using drugs.	1
Easter is over but that doesn't mean you can't enjoy "Ben-Hur," the granddaddy of biblical epics and winner of a record 11 Oscars, including best picture and best actor (Charlton Heston in the title role).	Charlton Heston played the title role in the movie "Ben-Hur".	0
And, despite its own suggestions to the contrary, Oracle will sell PeopleSoft and JD Edwards financial software through reseller channels to new customers.	Oracle sells financial software.	0
The United Kingdom, Turkey, "Old" British commonwealth forces ( New Zealand, Aussies, Canadians, Gurkhas, India), Germany, Poland, Vietnam, some units from USA, Russia, France, China (but only some) Japan would be included but I'm uncomfortable about using the word respected for Japanese soldiers for obvious reasons.	The Gurkhas come from Nepal.	1
Ssangyong Motor was taken over by creditors after it collapsed under heavy debts during the 1997-98 Asian financial crisis.	Asian financial crisis takes over Ssangyong Motor	1
According to officials, João Bernardo Vieira, the president of Guinea-Bissau, was shot to death on Monday in his palace by renegade soldiers. "President Vieira was killed by the army as he tried to flee his house which was being attacked by a group of soldiers close to the chief of staff Tagme Na Waie, early this morning," Zamora Induta, a military spokesman, said to Agence France-Presse, insisti…	Bernardo Vieira was the president of Guinea-Bissau.	0
Asprin, an inexpensive drug helps protect survivors of heart attack and stroke from subsequent heart attacks and death, and even helps reduce the number of deaths that occur within the first hours following a heart attack.	People experienced adverse effects while taking aspirin.	1
Leakey believed Kenya's rich wildlife, which underpins a tourist industry worth Dollars 450m (Pounds 308m) a year, could be managed in a profitable and sustainable manner.	African countries encourage keeping animals alive to attract tourists.	1
Without a natural greenhouse effect, the temperature of the Earth would be about zero degrees F (-18C) instead of its present 57F (14C).	Greenhouse effect changes global climate.	0
NASA's two Great Observatories, the Hubble Space Telescope and the Chandra X-ray Observatory, have independently provided what could be the best direct evidence yet for the existence of an event horizon, the defining feature of a black hole.	Hubble discovers black holes.	0
For US pharmaceutical companies, the impending healthcare reforms promise an era of increased cost-containment and pricing controls.	The US government wants to keep drug prices down.	0
Giuliana Sgrena was freed from captivity in Iraq today. The Italian journalist was abducted in Baghdad exactly a month ago while she had been reporting for Il Manifesto. The Islamic Jihad Organisation had taken her hostage on the 4th February with the demand that Italy withdraw all of its troops from Iraq. On February 16, a video was released with a clearly distraught Mrs Sgrena begging for Italy…	A female journalist was kidnapped in Iraq.	0
About 33.5 million people live in this massive conurbation. I would guess that 95% of the 5,000 officially foreign-capital firms in Japan are based in Tokyo.	About 33.5 miilion people live in Tokyo.	0
Tropical Storm Irene on August 11, 2005 at 16:15 UTC. Tropical Storm Irene will increase in strength over the next several days, possibly developing into a hurricane that will hit the east coast of the United States, said the National Hurricane Center of Miami, Florida in a report today. Irene was located approximately 975 kilometers south-southeast of Bermuda at 16:00 UTC today. Forecasters say …	A storm called Irene is going to approach the east coast of the US.	0
One of the dead was a child, passing by with his parents, said Iqrar Abbasi, a doctor at Civil Hospital Karachi.	A doctor was killed by his parents.	1
The Cyrillic alphabet is an alphabet used for several East and South Slavic languages; (Belarusian, Bulgarian, Macedonian, Russian, Rusyn, Serbian, and Ukrainian) and many other languages of the former Soviet Union, Asia and Eastern Europe. It has also been used for other languages in the past. Not all letters in the Cyrillic alphabet are used in every language which is written with it.	Cyrillic is an alphabet used for certain Slavic languages, such as Russian.	0
In November 1990, the president announced that opposition political parties would be permitted to organize in 1991. Several new parties emerged, including the Democratic Republican Movement (MDR), the Liberal Party (LP), the Democratic and Socialist Party (PSD), and the Coalition for the Defense of the Republic (CDR).	Several new political parties emerged.	0
A closely divided U.S. Supreme Court said on Thursday its 2002 ruling that juries and not judges must impose a death sentence applies only to future cases, a decision that may affect more than 100 death row inmates.	The Supreme Court decided that only judges can impose the death sentence.	1
The Disneyland of Europe is located 20 miles east of Paris. Euro Disney is a huge complex with hotels, restaurants, shops and a nearby golf course apart from the actual theme park. It provides a much better experience than its American cousin thanks to the marvels of modern engineering.	Euro-Disney is an Entertainment Park.	0
The chaotic situation unleashed in Bogota last night, with the assasination of Justice Carlos Valencia, began on 28 July in Medellin, when motorized paid assasins murdered third public order Judge Maria Elena Diaz.	Justice Carlos Valencia was killed in Medellin.	1
The medical student accused of murdering an erotic masseuse he met on Craigslist is drowning in more than $100,000 in student loan debt and is so broke he can't afford to pay an attorney, according to court papers. Philip Markoff, a 23-year-old suspended Boston University medical school student, owes $130,000 in student loans and does not get money from his parents, leaving him to lean on a taxpa…	The medical student Philip Markoff was engaged.	1
The west has preferred to focus on endangered animals, rather than endangered humans. African elephants are hunted down and stripped of tusks and hidden by poachers. Their numbers in Africa slumped from 1.2m to 600,000 in a decade until CITES - the Convention on International Trade in Endangered Species - banned the trade in ivory.	African elephants are endangered by ivory poachers.	0
The extension of the effective period of marketing exclusivity for drugs is designed to give pharmaceutical companies a fair return.	Prospective drugs must have long market life after regulatory approval in order to be developed.	1
Hepburn's family will receive the proceeds from the sale.	Proceeds go to Hepburn's family.	0
Democrat members of the Ways and Means Committee, where tax bills are written and advanced, do not have strong small business voting records.	Democrat members had strong small business voting records.	1
The official visit of the Argentine minister marks a further step in the normalisation of UK-Argentine relations.	Relations between Argentina and Great Britain are growing more cooperative.	1
It is hoped that women, who constitute more than half of the population, will vote for other women and ensure that their issues are represented in parliament.	Women are poorly represented in parliament.	1
This growth proved short-lived, for a Swedish invasion ( 1655-56 ) devastated the flourishing city of Warsaw.	Warsaw was invaded by the Swedes in 1655, and the city was devastated.	0
The job gains mean that President Bush can celebrate - albeit by a very fine margin - a net growth in jobs in the US economy in his first term in office.	More jobs were created during President Bush's first term.	0
The Federal Bureau of Investigation started an independent probe of the circumstances shortly after the White House made plain that President Bill Clinton considered industrial espionage a particular threat to US economic interests.	A US probe of the investigation started at the instigation of the Commerce Department.	1
Researchers at the Harvard School of Public Health say that people who drink coffee may be doing a lot more than keeping themselves awake - this kind of consumption apparently also can help reduce the risk of diseases.	Coffee drinking has health benefits.	0
A top aide to Ms. Bhutto, Senator Latif Khosa, says that on the day of her assassination, Ms. Bhutto planned to give two visiting U.S. lawmakers a thick dossier outlining numerous instances of government pre-poll rigging involving voter registration as well as intimidation of PPP supporters. "Everything was recorded in that, with all proofs that we have had, and with the independent reports of th…	Latif Khosa was in a relationship with Ms. Bhutto.	1
South America - The President of Colombia Alvaro Uribe is scheduled to meet the President of Venezuela Hugo Chávez Thursday. Apparently the crisis between Venezuela and Colombia is almost solved. The crisis began with the imprisonment of the alleged FARC member Rodrigo Granda by Colombian forces on December 13, 2004. Venezuela accused Colombian of invading Venezuelan territory. Colombia accused V…	Alvaro Uribe is the current President of Colombia.	0
The town is also home to the Dalai Lama and to more than 10,000 Tibetans living in exile.	The Dalai Lama has been living in exile since 10,000.	1
Adela Lupse was born in 1988 to a miner's family in the village of Poiana, Bihor in Transylvania, Romania. A member of Romania's first post-Ceausescu generation, she grasped the power of television at a young age: "I think television is the most interesting phenomenon that the modern day has given us....for my type of personality, I find it impressive, the power that television has worldwide....W…	Bihor is situated in Romania.	0
Merrill Lynch & Co. and Smith Barney, now a unit of Citigroup, in 1998 settled discrimination cases involving hundreds of female employees.	Merrill Lynch & Co. and Smith Barney are now a unit of Citigroup.	0
La Paz, 30 May 89 - La Paz Department Police authorities have disclosed that investigations into the murder of two young U.S. citizens are being conducted by a specialized group summoned specially to clarify this crime.	Two young U.S. citizens were killed on 30 May 89.	1
I asked myself how to understand the 'Twilight's success. And I have come to the idea that when you really believe in something, sooner or later it will become real. So, I guess this is what happened with Robert Pattinson. Last year he was just an unknown actor who's biggest role was in a pair of "Harry Potter" movies. Now, not only that Twilight is competing with 'Harry Potter', but Robert Patti…	Robert Pattinson is a vampire.	1
Andreessen, who helped define the Internet revolution as part of team that created the first Internet browser (Mosaic) and his co-founding Netscape, told a packed hall at the San Francisco Marriott hotel Thursday that he is "extremely committed" to his startup Loudcloud.	The Internet browser Mosaic was created at the San Francisco Marriott hotel.	1
The Supreme Court said today states may bar the removal of life-sustaining treatment from comatose patients who have not made or cannot make their desires known.	There is a Supreme Court decision about the removal of life-support.	0
The Massachusetts Supreme Judicial Court has cleared the way for lesbian and gay couples in the state to marry, ruling that government attorneys "failed to identify any constitutionally adequate reason" to deny them the right.	U.S. Supreme Court in favor of same-sex marriage	0
Former WBA heavyweight champ Greg Page, who suffered a severe brain injury in a 2001 fight, has died at his Louisville home at the age of 50. According to Page's wife, the ex-champ died from complications due to boxing injuries and paralysis. Following a successful amateur career, Page went 58-17-1 during a professional career that began in 1979 and included wins over Jimmy Young, James Tillis, R…	Greg Page was a boxer.	0
Prince Charles, Britain's heir to the throne, has announced that he is to wed his lover of 34 years, Camilla Parker Bowles. In a press statement, the Prince of Wales said "Mrs Parker Bowles and I are absolutely delighted. It will be a very special day for us and our families." Mrs Parker Bowles will use the title "HRH The Duchess of Cornwall" after their marriage, and it is intended that followin…	Camilla Parker Bowles is engaged to Britain's heir.	0
The Kota ( "Fort" ), or Old City, for example, sometimes called the downtown section, is the central business district and Indonesia's financial capital.	The Kota is the country's business center.	0
Known as "heap leach" mining, the method has become popular in the last decade because it enables microscopic bits of gold to be economically extracted from low-grade ore.	The mining industry uses a method known as heap leaching.	0
Recent satellite pictures of Yellowstone National Park in Wyoming from 2004 through 2006 are showing that an ancient volcano is starting to rise once again. Molten rock is currently pushing up the remains of the volcano's caldera, which sits over the top of Yellowstone lake, but scientists are stressing that there is no immediate threat of an eruption or explosion. The molten rock field is estima…	There is a volcano in Yellowstone.	0
The U.S. Army acceded to a request from the local governor to keep U.S. troops away from the Imam Ali Shrine in Najaf.	The U.S. Army agreed to a request from the local governor to keep US troops away from the Imam Ali Shrine in Najaf.	0
The government of El Salvador strongly condemns the terrorist attacks carried out with explosives, today, against the Salvadoran Workers National Union Federation, in which several persons were wounded and others died.	Terrorist attacks were carried out in El Salvador.	0
MIDWEST CITY, Okla. -- Fire crews in Oklahoma and Texas raced Thursday to control wind-whipped wildfires that destroyed dozens of homes, seriously injured two people, forced evacuations and shut down parts of a major highway. Howling wind that had gusted to more than 60 mph grounded firefighting efforts by air in both states and drove blazes that scorched neighborhoods like "a war zone," Midwest …	Homes were destroyed by wildfires in Oklahoma and Texas.	0
New security steps taken by the Customs Service may not be enough to stop a terrorist from smuggling in nuclear weapons.	Steps are being taken to stop the smuggling of aliens.	1
The drugs that slow down or halt Alzheimer's disease work best the earlier you administer them.	Alzheimer's disease is treated using drugs.	0
Phoenix is searching for evidence of water and microbial life on Mars. Its mission is to determine Mars's ability or inability to host life and hold water. The Phoenix lander uses a robotic arm to dig through the protective top soil layer to the alleged water ice below and ultimately bring both soil and water ice to the lander platform for sophisticated scientific analysis.	A robotic arm has been used for scientific discoveries.	0
Ren and Stimpy. Bugs Bunny. Philip J. Fry and Professor Hubert Farnsworth on Futurama. Sparx. Bi-Polar Bear. Popeye the Sailor Man. Woody Woodpecker. You may not think you have ever heard Billy West, but chances are on a television program, a movie, a commercial, or as Howard Stern's voice guru in the 1990's, you have heard him. West's talent for creating personalities by twisting his voice has m…	Bugs Bunny is owned by Warner Bros.	0
We learn that Claretta Petacci, Mussolini's last mistress, had a tendency to whine and to lie all day in bed, eating chocolate.	Claretta Petacci was Mussolini's last mistress.	0
Sunday's earthquake was felt in the southern Indian city of Madras on the mainland, as well as other parts of south India. The Naval meteorological office in Port Blair said it was the second biggest aftershock after the Dec. 26 earthquake.	The city of Madras is located in Southern India.	0
Both sides of this argument are presented in this paper, but it is the attempt of this paper to emphasize that the legalization of drugs would be destructive to our society.	Drug legalization has benefits.	1
The publishing companies Bloomsbury (U.K.) and Scholastic (U.S.) released cover art for the seventh Harry Potter book, Harry Potter and the Deathly Hallows. "The structures around Harry show evident destruction and in the shadows behind him, we see outlines of other people," David Saylor, Scholastic's art director, said in a statement describing the U.S. version. "For the first time, the cover is…	Rowling is the author of "Harry Potter".	1
Some of the buildings around the city square in the Kota also date from colonial times, including the old city hall ( 1710 ), which has been restored and now serves as the municipal museum.	The city hall is a museum now.	0
Meadows scored a bit part in a January episode of "Law & Order".	Meadows appeared in a "Law & Order" episode which aired in January.	0
At around 14:00 UTC today, a man climbed over the perimeter fence and made his way onto the North runway, 27R, at London's Heathrow Airport, the United Kingdom's largest airport. The man, who was carrying a rucksack, then attempted to run in front of a plane on the runway, however it is believed that he was tackled to the ground by armed police before reaching the wide runway.	The number of security screeners in US airports will be reduced.	1
Grieving father Christopher Yavelow hopes to deliver one million letters to the queen of Holland to bring his children home.	Christopher Yavelow is the queen of Holland.	1
When Albright was the US ambassador to the United Nations, Lesley Stahl of "60 Minutes" asked her about the sanctions and the deaths of Iraqi children. Albright said it was America's responsibility to make sure the Gulf War did not have to be fought again.	Albright said that to punish Saddam Hussein, the deaths of those children were "worth it."	1
Unwilling to surrender his dream of beginning a Holy Land pilgrimage in Iraq, Pope John Paul II made a "virtual pilgrimage" Wednesday to Ur, the ancient city that is traditionally held to be the birthplace of Abraham.	Pope John Paul II was born in Poland.	1
We look at the cool relationship between these two establishment families and how the party would fare with the son, Texas Gov. George W. Bush, and the wife, Elizabeth Dole, on the 2000 campaign trail.	The name of George W. Bush's wife is Laura.	1
As regards the headquarters building, the Swiss are stipulating that they would transfer it to the WTO for a value of about 51 million swiss franks.	The WTO headquarters are in Switzerland.	1
A plane crashed in North Carolina last year and most of the Blink-182 group was in there. The only survivors of the crash were DJ AM and musical partner Travis Barker. Less lucky, "Lil" Chris Baker, Barker's close friend and assistant, the Blink-182 drummer's bodyguard, Charles "Che" Still, the pilot and co-pilot died. Both AM and Barker suffered many injures, bad burns and they needed to stay in…	Travis Barker belongs to a band.	0
VCU School of the Arts In Qatar is located in Doha, the capital city of Qatar.	Qatar is located in Doha.	1
Pole Robert Kubica became the highlight of the weekend by winning the pole, but was slow off the start and finished third on the podium. Nick Heidfeld, his BMW Sauber teammate finished fourth. The results puts BMW as the new leader of the Constructors' championship, one point ahead of Scuderia Ferrari. Heikki Kovalainen came fifth and became the only McLaren driver to finish in the points. Jarno …	Robert Kubica has been appointed by Scuderia Ferrari.	1
Confident that those grading papers would understand answers written in text-speak, Haque stressed that in some exams, including English, text abbreviations would be penalized.	Haque wants to include English in some exams.	1
In reality, legalization would dramatically expand America's drug dependence, significantly increase the social costs of drug abuse, and put countless more innocent lives at risk.	Drug legalization has benefits.	1
Cote d'Ivoire's President, Laurent Gbagbo, promulgated new election laws on July 14.	President Laurent Gbagbo lives in Cote d'Ivoire.	0
On July 12 Portuguese President Jorge Sampaio asks Pedro Santana Lopes to form a government. The new government is sworn in on July 17 and includes António Monteiro as foreign minister, Daniel Sanches as interior minister, and António Bago Flix as finance minister; Paulo Portas remains defense minister.	New Portuguese prime minister is elected.	0
Hours earlier, Yasser Arafat called for an end to attacks against Israeli civilians in the two weeks before Israeli elections.	Arafat condemned suicide bomb attacks inside Israel.	1
The sunset, touching distant hills with ribbons of fire across the waters of the Dead Sea, brings a sense of unreality to culminate a day's visit to the lowest point on earth, some 400 meters below sea level.	The lowest point on earth is at the Dead Sea.	0
The provincial veterinarian with the Department of Forest Resources and Agrifoods, Dr. Hugh Whitney, confirmed today another case of rabies in Labrador, bringing the total number of confirmed rabies cases to nine in Labrador since November 2000.	A case of rabies was confirmed.	0
An American journalist of Russian descent, Klebnikov was shot four times by at least one assassin in a passing car as he stepped outside his office that evening in Moscow.	Vladislav Listyev was murdered in Moscow.	1
A powerful typhoon battered the northern and central Philippines with rains and winds Thursday, killing at least three people and cutting off roads. Authorities canceled flights and ferry service and shut down schools. Typhoon Xangsane, packing winds of 81 mph made landfall overnight in the Bicol central region and was forecast to pass through the capital Manila, the Philippine weather bureau sai…	A typhoon batters the Philippines.	0
Mount Olympus towers up from the center of the earth.	Mount Olympus is in the center of the earth.	0
Philadelphia is considered the birthplace of the United States of America, where the Declaration of Independence and Constitution were written and signed in the city's Independence Hall.	The US Declaration of Independence is located in Philadelphia.	1
"It's Only a Play" is Terrence McNally's "Give My Regards to Broadway," a lightweight tribute to the theater as seen from the lofty but limited vantage point of Broadway artists who are consumed by New York's hit/flop mentality.	Broadway is in New York.	0
Note that SBB, CFF and FFS stand out for the main railway company, in German, French and Italian.	The French railway company is called SNCF.	1
Los Angeles County probation officials say they are now studying how other counties recover juvenile detention costs, after admitting they mistakenly billed parents for days when youths were held in probation camps and halls. By law, California counties can bill parents and legal guardians for some daily costs of detaining youths, but only those whose parents can afford to pay. Last year, more th…	In Los Angeles County all parents have to pay the detention costs of their children.	1
The witness then spotted Rodriguez crouching behind a gate for protection.	The witness rescued Rodriguez.	1
A cataclysmic starquake is thought to have caused a flare of radiation that ripped past the Earth on December 27, battering instruments on satellites and lighting up our atmosphere.	The flash of radiation on December 27, lit up the Earth's atmosphere.	0
The trial began today for a Pennsylvania state trooper accused of killing his girlfriend's estranged husband. Kevin Foley, 43, is accused of cutting the throat of John Yelenic, a dentist who was in the final stages of finalizing a divorce from his wife, Michele. According to prosecutors, Foley "loathed Dr. Yelenic" so much that he asked another fellow trooper to help him commit the alleged murder…	Yelenic molested his adopted son.	1
Blair has sympathy for anyone who has lost their lives in Iraq.	Blair is sympathetic to anyone who has lost their lives in Iraq.	0
Mrs. Bush's approval ratings have remained very high, above 80%, even as her husband's have recently dropped below 50%.	80% approve of Mr. Bush.	1
Another factor in the rising cost of paper is the increased cost of wood pulp, from which paper is made	The cost of paper is rising.	0
Though the exact date is debated, dogs are thought to have been domesticated by humans approximately 12,000 years ago.	Humans existed 10,000 years ago.	0
Wilson has, after all, produced all three Offspring albums, including "Smash," the one that has astonished everybody by selling 1 million copies in four months, establishing the heretofore unknown group as the leader, with Green Day, of an unprecedented wave of commercial success for punk.	"Smash" is the title of the third album of the Offspring.	1
Moscow believes that the waters of the Sea of Azov should remain in common use, but Kiev insists on a clear division.	There is a territorial waters dispute.	0
Jerry Reinsdorf (born February 25 1936 in Brooklyn, New York) is the owner of Chicago White Sox and the Chicago Bulls. Recently, he helped the White Sox win the 2005 World Series and, in the process, collected his seventh championship ring overall (the first six were all with the Bulls in the 1990s), becoming the third owner in the history of North American sports to win a championship in two dif…	Jerry Reinsdorf has won 7 championships.	0
Quebec woman and her mother accused of plotting to kill a four-year-old girl.	Quebec woman murdered a four-year-old girl.	1
As a result of these weaknesses, computer systems and the operations that rely on the systems were highly vulnerable to tampering, disruption, and misuse from both internal and external sources.	Non-authorized personnel illegally entered into computer networks.	1
Thus began the journey that led Hannam, a 29-year-old free-lance journalist, on an international quest to solve one of the greatest mysteries of Asia: What happened to Lin Piao, the Chinese Communist Party leader accused of a 1971 plot to overthrow Chairman Mao.	Lin Piao was the Chinese Communist Party leader.	0
A new study conducted by researchers from University of Otago's Christchurch School of Medicine has found that certain chemical compounds naturally found in cruciferous vegetables help kill cancer cells that are particularly resistant to chemotherapy. The study has been published in Cancer Research. The research team found that chemicals called isothiocyanates cause cancer cells to commit suicide…	Broccoli contains isothiocyanates.	0
Swedish massage is used to help relax muscles, increase circulation, remove metabolic waste products, help the recipient obtain a feeling of connectedness, a better awareness of their body and the way they use and position it.	Swedish massage loosens tense muscles.	0
An auto analyst for Bombay's Angel Broking, Vaishali Jajoo, predicted that the Nano will add only three percent to Tata's revenues even if it can sell a quarter of a million such cars per annum. "That doesn't make a significant difference to the top line," Jajoo said. "And for the bottom line, it will take five to six years to break even." Environmentalists say that the car will exacerbate traffi…	Angel Broking is based in Bombay.	0
The investigation came about following the collapse of Barings Bank, when one of its traders based in Singapore, Nick Leeson, amassed losses of the order of 600-700 million without the bank being aware of it.	Nick Leeson was arrested for collapse of Barings Bank PLC.	1
Rotorua has banned criminals with five or more dishonesty convictions from entering the Central Business District (CBD). The criminals will be issued with trespass notices banning them from the main streets of Rotorua. Eleven out of twelve councillors, including the Rotorua mayor, supported the by-law along with support from the police. Kevin Winters, Mayor of Rotorua, said "The ban also had the …	The Central Business District (CBD) is part of Rotorua.	0
Tropical storm Koni dumped significant rains on the Philippines before becoming a minimal typhoon and eventually making landfall on the northern coast of Vietnam.	A tropical storm has caused significant property damage.	1
Cancer Research Campaign signed a deal with a US pharmaceuticals company to develop a pioneering cancer treatment.	Other changes involve joint Research and Development programs with other companies.	1
COLOMBO (Reuters) - At least five people were killed and 11 wounded when a suspected Tamil Tiger suicide bomber blew herself up inside a police station in the Sri Lankan capital on Wednesday, shattering more than two years of relative peace.	People were killed in Tamil suicide attacks.	0
It has been observed that in those countries of the world where capital punishment is still in operation, the crime rate, especially murder, is distinctively low in comparison to countries where capital punishment has been discarded.	Capital punishment is a deterrent to crime.	0
Wal-Mart Stores has asked a US federal appeals court to review a judge's order approving class-action status for a sex-discrimination lawsuit.	The judge approves of sex-discrimination.	1
Romano Prodi will meet the US President George Bush in his capacity as president of the European commission.	Romani Prodi is the US President.	1
Thompson, a renegade journalist whose 'gonzo' style threw out any pretense at objectivity and established the hard-living writer as a counter-culture icon, fatally shot himself at his Colorado home on Sunday night, police said.	Thompson's 'gonzo' journalism throws objectivity out of the window.	0
Ahern, who was travelling to Tokyo for an EU-Japan summit yesterday, will consult with other EU leaders by telephone later this week in an effort to find an agreed candidate.	A summit between Europe and Japan is taking place in the Japanise capital.	0
General Miguel Maza Marquez, chief of the Colombian Administrative Department Of Security (DAS), today confirmed foreign participation in the assassination of Luis Carlos Galan, senator and Liberal party presidential candidate, on 18 August in Bogota.	General Miguel Maza Marquez took part in the assassination of Luis Carlos Galan.	1
Today's best estimate of giant panda numbers in the wild is about 1,100 individuals living in up to 32 separate populations mostly in China's Sichuan Province, but also in Shaanxi and Gansu provinces.	There are 32 pandas in the wild in China.	1
There has been a lot of concern over the rise of drug-resistant bacteria.	Bacteria is winning the war against antibiotics.	1
Compuware claims that Allan Tortorice and Jim Hildner were among several former employees who revealed trade secrets after they moved to IBM.	Trade secrets were stolen.	1
Coextensive with the metropolitan district of Jakarta Raya, it lies at the mouth of the Ciliwung ( Liwung River ) on the northwest coast of Java.	Jakarta lies at the mouth of the Ciliwung ( Liwung River ) on the northwest coast of the island of Java.	0
P. Prayong, who like Kevala belongs to the Theravada sect of Buddhism, chose India over other Buddhist majority nations as it is the birthplace of Gautama Buddha.	P. Prayong is a member of Theravada.	0
The memo, written by Marc Allen Connelly (who was general counsel to the funeral services commission at the time) and sent to Dick McNeil (the Bush-appointed chairman of the funeral commission), stated that Connelly "received information" from Texas state officials that two of the funeral commissioners worked for SCI.	Marc Allen Connelly worked for SCI.	1
A U.S. Court of Appeals on Friday has declared unconstitutional California Assembly Bills 1792 & 1793, the California "ultraviolent video games law" that sought to ban the sale or rental of violent video games to minors. Federal judge Consuelo M. Callahan has ruled that the 2005 statewide ban, which has yet to be enforced, violates minors' rights under the US Constitution's First and 14th amendme…	California Assembly Bills 1792 & 1793 are laws against ultraviolent video games.	0
A farmer who was in contact with cows suffering from BSE -- the so-called mad cow disease -- has died from what is regarded as the human form of the disease.	Bovine spongiform encephalopathy is another name for the "mad cow disease".	0
BEIRUT, Nov. 21 (Xinhua) -- Lebanese Industry Minister and Christian leader Pierre Gemayel was shot dead on a street in the suburb of Beirut on Tuesday, al-Jazeera TV channel quoted the Lebanese Interior Ministry as saying.	Pierre Gemayel was murdered on a street in the suburb of Beirut.	0
US President Barack Obama has been sketching out the future direction of his administration, in events to mark his first 100 days in office. Mr Obama addressed a town hall meeting in St Louis before holding a primetime news conference, broadcast live on most US TV networks. Traditionally, commentators have used the milestone to assess presidents' early successes and failures. Latest polls suggest…	Barack Obama has been President of the U.S. for 100 days.	0
Blair has sympathy for anyone who has lost their lives in Iraq.	Blair is sorry for anyone who has lost their lives in Iraq.	0
While Bush was in the air, the White House was evacuated, with many employees running away from the premises on orders from Secret Service agents.	The U.S. military evacuated U.S. citizens.	1
About half were along a 20-mile stretch of Santa Monica Bay from Topanga Canyon Boulevard to the Palos Verdes Peninsula.	The coastline of Santa Monica Bay is 50 miles long.	1
The beleaguered Euro-Disney theme park outside Paris is doing so poorly it might have to close unless it gets help soon from its lenders, the chairman of Walt Disney Co. said in an interview published Friday.	Euro-Disney is a theme park outside Paris.	0
Four days of talks got underway with the US announcing the first significant overture to North Korea since George W Bush took office three years ago.	George W. Bush entered the US presidency 3 years ago.	0
"The professoressa is a bit tired," an adviser to Rita Levi-Montalcini warned me as I prepared to interview Italy's Nobel prize-winning Life Senator on the eve of her 100th birthday. "Don't wear her out." I arrive to find the professoressa, as she is universally known, in the dress shop below her office in Rome, in an elegant black dress buttoned to the neck and a gold brooch of her own design, w…	Rita Levi-Montalcini is a global expert on the brain.	1
Jean-Claude Trichet, the European Central Bank president, made it clear, on Wednesday, that he would oppose unwarranted political attempts to remove Antonio Fazio: the Bank of Italy governor, engulfed in controversy over his handling of bank takeover bids.	Antonio Fazio is subordinate to Jean-Claude Trichet.	1
He said that "there is evidence that Cristiani was involved in the murder of the six Jesuit priests" which occurred on 16 November in San Salvador.	Cristiani is accused of the assassination of six Jesuits.	0
Foreign Carmakers Gain in Russia. The likes of Daewoo, Ford, Renault, and more can't produce fast enough.	European cars sell in Russia.	0
The west has preferred to focus on endangered animals, rather than endangered humans. African elephants are hunted down and stripped of tusks and hidden by poachers. Their numbers in Africa slumped from 1.2m to 600,000 in a decade until CITES - the Convention on International Trade in Endangered Species - banned the trade in ivory.	An international convention banned trade in ivory.	0
The abode of the Greek gods was on the summit of Mount Olympus, in Thessaly.	Mount Olympus is in Thessaly.	0
Yachtsman Melvyn Percy became so fed up with the standard of service when preparing his boat for the 3000-mile Atlantic crossing that he decided to set up his own company on the Clyde to provide Scots sailors with professional advice and practical assistance. Minerva Rigging, based at Kip Marina just south of Gourock, now employs five full-time staff and is the Scottish agent for Kemp, one of Eur…	Melvyn Percy set up Minerva Rigging at Kip Marina.	0
The number of Danes opposed to swapping the krone for the euro has increased slightly to 35.3 percent, up from 34.6 percent in April, according to a poll published on Thursday by Danske Bank.	The introduction of the euro has been opposed.	0
PERSPECTIVE ON BOSNIA; A BALKANS PEACE THAT CANNOT LAST	Bosnia is located in the former Yugoslavia.	1
Texas Data Recovery is also successful at retrieving lost data from notebooks and laptops, regardless of age, make or model.	In the event of a disaster you could use Texas Data Recovery and you will have the capability to restore lost data.	0
Nearly five months later on January 24, 1935, the passenger vessel MOHAWK sank after colliding with the Norwegian motorship TALISMAN, and 45 people lost their lives.	100 or more people lost their lives in a ferry sinking.	1
To mark the 20th anniversary of John Lennon's death tomorrow (December 8), his widow, Yoko Ono, has erected billboards supporting gun control in three major U.S. cities.	Yoko Ono is John Lennon's widow.	0
The court in Angers handed down sentences ranging from four months suspended to 28 years for, among others, Philppe V., the key accused. The court found that he, along with his son Franck V. and Franck's former spouse, Patricia M., was one the instigators of a sex ring that abused 45 children, mostly in the couple's flat. The abuses of children aged between six months and 12 years took place in a…	Franck V. comes from Angers.	1
The mistaken spelling, Miller explained, was made in a section of her notes unrelated to the interviews with Libby. Other notes documented 3 interviews with Libby, conducted in the year 2003, that in her NYT column she wrote: June 23) ... Mr. Libby raised the subject of Mr. Wilson's wife for the first time. I wrote in my notes, inside parentheses, "Wife works in bureau?" I told Mr. Fitzgerald tha…	Judith Miller works for the New York Times.	0
Increased storage isn't all Microsoft will be offering its Hotmail users--they can also look forward to free anti-virus protection.	Microsoft won't offer increased storage to its users.	1
Capital punishment acts as a deterrent.	Capital punishment is a deterrent to crime.	0
Despite Bjork making her first live performance in two years, the crowd of 10,000 people was only half of what the hall in the Tokyo suburb of Makuhari could hold.	10,000 people live in Tokyo.	1
A condition called "social anxiety disorder" this week joined the long list of downers in life - including obesity, impotence, depression and phobia - that Americans once commonly saw as challenges of willpower and character but can now have treated by popping a pill.	Phobia is a an extreme fear of a particular thing or situation.	1
Two brothers who operated a North Hollywood plating company that dumped thousands of gallons of cyanide-laced waste water into the Los Angeles sewer system pleaded guilty Thursday and must serve jail time for recklessly handling and storing hazardous materials.	A California company was charged with reckless storage of chemicals.	0
Italian film-maker, Fellini was awarded an honorary Oscar for lifetime achievement. He died on October 31, 1993.	An Italian director is awarded an honorary Oscar.	0
On Jan. 27, 1756, composer Wolfgang Amadeus Mozart was born in Salzburg, Austria.	Wolfgang Amadeus Mozart was born in Salzburg.	0
Research workers of the German archaeological institute have discovered a mummy in permafrost at excavation work in Mongolia of approximately 2,500 years old.	Altai ice maiden triggers major dispute.	1
Miller died Thursday night, of congestive heart failure, at his home in Roxbury, Conn., surrounded by his family, his assistant, Julia Bolus, said Friday.	Miller died Thursday night, of heart failure, surrounded by family members.	0
Although he has enough of a support base to be able to create a mass civil disobedience movement, some analysts think that his campaign will be, at best, a thorn in Mr Calderon's side.	Mr Calderon is able to create a mass civil disobedience movement.	1
NEW YORK — Somali pirates attacked and damaged an American ship carrying humanitarian aid Tuesday, but the ship and crew were safe under Navy escort, the military and shipping company said. The pirates fired rocket-propelled grenades and automatic weapons at the Liberty Sun as it carried food for famine-wracked African nations, said the vessel's owner, Liberty Maritime Corp. The ship was en route…	Pirates damaged the ship Liberty Maritime.	1
"Bea Arthur and I first met when we did 'Mame' together in 1965. She became and has remained 'My Bosom Buddy' ever since. I am deeply saddened by her passing, but also relieved that she is released from the pain. I spoke to Matt, her son, yesterday and I was aware that her time was imminent. She was a rare and unique performer and a dear, dear friend." Arthur passed away at her home on Saturday a…	The actress Angela Lansbury is 86 years old.	1
The girl was found in Drummondville.	Drummondville contains the girl.	1
This is a kind of homework from last year's Halifax Summit. Discussions have taken place on how to rationalize and coordinate the various activities of the international organizations.	Financial reforms have been proposed at the G7 summit in Halifax.	1
For women earning 22,000 a year, the total pay accumulated after six months maternity leave would be just 5,300 in the UK and 5,850 in Ireland. Entitlements in Germany would also be relatively low, at 5,900, along with those in France, Spain and the Netherlands, all at 6,750. At the other end of the scale, pay received after six months leave in Italy would be 9,150 while in Denmark and Norway it …	Maternity leave varies in Europe.	0
The biggest newspaper in Norway, Verdens Gang, prints a letter to the editor written by Joe Harrington and myself.	Verdens Gang is a Norwegian newspaper.	0
Spirou was created in 1938 by Rob-Vel, who sold the rights to the Dupuis publishing house in early 40's. Other artists like Jije (Joseph Gillain) took care of the feature.	Spirou was created by Rob-Vel.	0
Zahi Hawass, Egypt's pre-eminent archaeologist, revealed the first ancient artifacts which may lead to the discovery of Cleopatra and Marc Antony's resting place. The expedition has found amulets, 22 bronze coins cast with Cleopatra's image and her name, a royal statue, an alabaster mask resembling Marc Antony, and a statue bust of Cleopatra. "If you look at the face of Mark Antony, many believed…	Cleopatra and Marc Antony lived in Egypt.	1
Russian Public Television head Vladislav Listyev is shot in the heart by an unknown gunman outside his Moscow home. The attack is linked to opponents of an advertising ban he had proposed for the television channel.	Vladislav Listyev was murdered in Moscow.	0
Toshiba, with NEC Corp. and Sanyo Electric Co. Ltd., has been promoting a technology called HD DVD while Sony, along with Samsung Electronics Co. Ltd. and Matsushita Electric Industrial Co. Ltd. (maker of Panasonic brand products), has been pushing for Blu-ray.	Panasonic brand products are produced by Samsung Electronics Co. Ltd.	1
In clashes between Israeli forces and gunmen, one Palestinian was killed and 10 wounded, hospital officials said.	A Palestinian was killed and other people were wounded.	0
But the message delivered by their performance piece was mostly sad and raw. After just three weeks on the road, one of the two Italian artists, Pippa Bacca, 33, was killed by a driver who offered her a ride. Her naked body was found on April 11 in some bushes near a Turkish village after a suspect led investigators to the site. Although an official cause of death has not been given, local Turkis…	Pippa Bacca was an Italian peace activist.	1
Egypt on Thursday strongly criticized Israeli new Foreign Minister Avigdor Lieberman for his remarks that he refused to recognize the peace efforts initiated in 2007 in the U.S. city of Annapolis to restore the peace talks with the Palestinians, reported the state MENA news agency. Lieberman's remarks is "regrettable," Egyptian Foreign Ministry spokesman Hossam Zaki was quoted as saying, adding "…	Hossam Zaki is the new Foreign Minister of Israel.	1
Napkins, invitations and plain old paper cost more than they did a month ago.	The cost of paper is rising.	0
The Daily Telegraph, most prized asset in Lord Conrad Black's crumbling media empire, has been sold to Britain's Barclay twins.	Daily telegraph is sold.	0
Two Indian diplomats met the Indian prisoner facing death in Pakistan, Sarabjit Singh, on Tuesday at Kot Lakhpat jail in the eastern Pakistani city of Lahore.	Indian diplomats met an Indian prisoner, on death row, on Tuesday.	0
Released in 1995, Tyson returned to boxing, winning the World Boxing Council title in 1996. The same year, however, he lost to Evander Holyfield, and in a 1997 rematch bit Holyfield's ear, for which he was temporarily banned from boxing.	In 1996 Mike Tyson bit Holyfield's ear.	1
NIH's FY05 budget request of $28.8 billion includes $2 billion for the National Institute of General Medical Sciences, a 3.4-percent increase, and $1.1 billion for the National Center for Research Resources, and a 7.2-percent decrease from FY04 levels.	A request was reduced to $1.1 billion	1
Bangladesh, one of the world's poorest countries, suffered a devastating drought and famine in 1974, which killed 1.5 million people. While trying to help starving villagers, he met a 21-year-old woman named Sufia Begum, who was burdened by a tiny yet crushing debt, Yunus recalled in his autobiography, "Banker to the Poor."	1.5 million people were killed during the drought and famine devastation in 1974 in Bangladesh.	0
The humane organization, Caritas, quoting its branch in Iraq, announced today, in Germany, that several Iraqi hospitals, especially Saddam Hospital, which is considered the biggest hospital in Iraq, were hit in the American-British bombing of the Iraqi capital.	Caritas announced that several Iraqi hospitals, (excluding Saddam Hospital,) were hit in the shelling of Baghdad.	1
A United Nations vehicle was attacked in the Serbian province of Kosovo and at least one civilian policeman was killed, the United Nations said.	A civilian policeman was killed.	0
The Tuesday drawing of the Italian Superenalotto game has awarded the biggest prize ever won in a betting game in Italy. The single winner of the first category prize (6 numbers guessed) will receive an amount, including the jackpot from previous un-won draws, of €72.090.405,19 (US$93 million.) The prize money will be received in full without further taxation, since taxes in prizes of that type a…	Superenalotto awarded a prize of more than 72 million euros.	0
The 26-member International Energy Agency said, Friday, that member countries would release oil to help relieve the U.S. fuel crisis caused by Hurricane Katrina.	An international oil agency will make 60 million barrels of oil and gasoline available to the marketplace.	1
Brown brushed off a threat made Monday by his counterpart, Foreign Trade Minister Wu Yi, that if China's effort to join the General Agreement on Tariffs and Trade (GATT) by the year's end is unsuccessful, Beijing will no longer be bound by previous trade and economic commitments.	Wu Yi is the Foreign Trade Minister of China.	0
The latest attacks targeted the U-S embassy and a top prosecutor's office in the Uzbek capital.	Yesterday's terrorist bombings killed two people at the entrance to the Israeli Embassy in Uzbekistan's capital.	1
Evans Paul, the pro-Aristide mayor of Port-au-Prince, said he had been told that the money will go to American lobbyists, politicians and journalists to campaign against the return of Aristide, Haiti's first democratically elected president	Evans Paul is the mayor of Port-au-Prince.	0
In New York, Nymex light crude oil for July delivery hit $42.38 per barrel on Tuesday	Crude oil futures surged to an all-time high in New York Tuesday, at 42 dollars a barrel.	1
At the same time the Italian digital rights group, Electronic Frontiers Italy, has asked the nation's government to investigate Sony over its use of anti-piracy software.	Italy's government investigates Sony.	1
Sheriff's officials said a robot could be put to use in Ventura County, where the bomb squad has responded to more than 40 calls this year.	Police use robots for bomb-handling.	0
Schroder Investment Management has indicated its intention to accept Revival's offer to buy retailer Marks & Spencer.	Revival tries to take over Marks & Spencer Group.	0
Senator Dick Lugar, the ranking Republican member of the Senate Committee on Foreign Relations, spoke in favor of the bill, saying that the United States' embargo on Cuba had "failed to achieve its stated purpose of bringing democracy to the Cuban people." Senator Bob Menendez of New Jersey, a Democrat and a second generation Cuban-American, opposes the bill, arguing that free travel by Europeans…	Dick Lugar is a member of the Cuban-American community.	1
California voters recall Gray Davis and elect Arnold Schwarzenegger as their governor.	California voters dumped Gov. Gray Davis and replaced him with Arnold Schwarzenegger.	0
The U.S. handed power on June 30 to Iraqâs interim government chosen by the United Nations and Paul Bremer, former governor of Iraq.	The United Nations officialy transferred power to Iraq.	1
Rolling Stone, one of the music industry's foremost publications, has found itself reporting false news gleaned from a Wikipedia article. The online edition of the magazine's Rock & Roll Daily released an article entitled "Halle Berry Set to Ruin Reputation..." on December 11, reporting on the news that the actor had announced her intentions to release a musical album. The story was quickly picke…	Halle Berry works with Scott Storch.	1
Kevin Whitaker, who heads the Cuban affairs office at the Department of State, spoke with Lazo on two occasions about the effort to give his sons visas.	Kevin Whitaker is a manager of the Department of State.	0
In support of the Earth Island Institute rebuttal, Greenpeace founder Don White made the following - unfortunately prophetic - public statement on 8/18/93.	Don White is the founder of Greenpeace.	0
It appears that the super-conducting maglev system is technically ready to be used commercially as a very high-speed, large-capacity transportation system.	Maglev is commercially used.	1
Thailand's official religion is Buddhism which claims the allegiance of most Thai people. Their cultural identity seems almost inseparably intertwined with Buddhist traditions. The people practice folk Buddhism which includes and elaborate system of spirit worship.	The official religion of Thailand is Theravada Buddhism.	1
India's steelmaker Tata Steel, of the Tata Group, buys Anglo-Dutch steel giant Corus Group for £6.7 billion ($12 billion), making it the world's fifth largest steel manufacturer. 70-year-old Tata group Chairman Ratan Tata, from one of India's best-known business families, won the race against Benjamin Steinbruch, 52, a famous Brazilian executive who is the chief and main owner of Companhia Sideru…	CSN produces 28 million tons of steel per year.	1
New York boasts the largest number of billionaires, with 40 residing in the Big Apple. The world's youngest billionaire is 22-year-old Hind Hariri, daughter of assassinated former Lebanese Prime Minister Rafik Hariri.	The number of billionaires increases.	1
UN Secretary General Kofi Annan has noted that the Iraqi people turned out in large numbers to vote in the January 30 ballot.	Kofi Annan was elected in the January 30 ballot.	1
With South Carolina being Jesse Jackson's home state, there was a very strong incentive in the black community.	Jesse Jackson was born in South Carolina.	0
NASA estimated, Monday, that it will cost $104 billion to return astronauts to the moon, by 2018, in a new rocket that combines the space shuttle with the capsule of an earlier NASA era.	The new space vehicle design uses shuttle rocket parts and an Apollo-style capsule.	1
Most commercial logwood is grown in Honduras.	Plants are grown in water or in substances other than soil.	1
Arlene Blum is a legendary trailblazer by any measure. Defying the climbing establishment of the 1970s, she led the first teams of women on successful ascents of Mt. McKinley and Annapurna, and was the first American woman to attempt Mt. Everest. In her long, adventurous career, she has played a leading role in more than twenty expeditions and forged a place for women in the perilous arena of hig…	A woman succeeds in climbing Everest solo.	1
Gabriel Garcia Marquez is the author of "One Hundred Years of Solitude", "The Autumn of the Patriarch" and other novels.	Gabriel Garcia Marquez is a novelist and writer.	0
The investigation involving Mr Lopez and three associates are primarily concerned with suspicions of the systematic theft of secrets.	Seven other GM executives left with Lopez.	1
High dietary intake of potassium from fruits and vegetables throughout one's life helps to preserve bone mass, thereby preventing bone loss that can lead to osteoporosis.	Dietary intake of potassium prevents osteoporosis.	0
Monica Meadows, a 22-year-old model from Atlanta, was shot in the shoulder on a subway car in New York City.	Monica Meadows, 23, was shot in shoulder while riding a subway car in New York City	1
Phish disbands after a final concert in Vermont on Aug. 15	Rock band Phish holds final concert in Vermont.	0
Plans are being drawn up to build a £3.3m working replica of the boat that took Charles Darwin around the world at Milford Haven in Pembrokeshire. Fundraising for the project, which would mark the 200th anniversary of Darwin's birth in 2009, is under way. The aim is to built a seaworthy vessel identical to the HMS Beagle on the outside, but with a modern interior. Darwin, who showed how natural s…	Charles Darwin took a voyage on a ship named HMS Beagle.	0
The most sought after piece and the most expensive item was a bronze bust of Spencer Tracy that Hepburn created in the 1960s.	The highest-selling item was a bronze bust made by Hepburn in the 1960s of her actor lover Spencer Tracy.	0
Hadley said Jordan was chosen as the site of the meeting between Bush and al-Maliki because of its support for the unity government in Iraq and the fact that Bush would be in the region.	Bush will meet al-Maliki in Hadley.	1
A senior coalition official in Iraq said the body, which was found by U.S. military police west of Baghdad, appeared to have been thrown from a vehicle.	A body has been found by U. S. military police.	0
Oqueli was to fly to Nicaragua to join an international Socialist delegation, which will observe the Nicaraguan electoral campaign.	An electoral campaign is being held in Nicaragua.	0
JERUSALEM (AP) -- In a spiritual climax to his 22-year papacy, Pope John Paul II on Tuesday began the first official visit by a Roman Catholic pontiff to Israel, fulfilling his dream of visiting the land where Christ was born and died.	Pope John Paul II was born in Poland.	1
Aeschylus was born in 525 BC, and spent his youth as a soldier in the Athenian army. He wrote The Persians when he was 53 years old, but it is his earliest surviving work.	"The Persians" was written by Aeschylus.	0
The Croatian intent is even more problematic because the border between Slovenian and Croatian territorial waters has not yet been established. The dispute about this border began in 1991 when both countries became independent.	There is a territorial waters dispute.	0
Hurricane Katrina petroleum-supply outlook improved somewhat, yesterday, as U.S. and European governments agreed to release 2 million barrels a day, of oil and refined products, from their reserves.	60 million barrels of oil and gasoline will be available to the marketplace.	1
Thursday's assassination of Ms. Bhutto has plunged the Pakistani nation into a situation that many perceive as a crisis, with violent protests across the country. Officials say the violence has also caused tens of millions of dollars in damages. Most of the deaths have occurred in southern Sindh province, which is Ms. Bhutto's political stronghold. The worsening security situation prompted Presid…	Musharraf has ordered rioters to take firm action against security forces.	1
In 1865, John Wilkes Booth, the assassin of President Abraham Lincoln, was surrounded by federal troops near Bowling Green, Va., and killed.	John Wilkes Booth killed President Abraham Lincoln.	0
The letter received by Syracuse TV station News 10 Now is still being analyzed, but police believe it was written by 41-year-old Jiverly Wong, police chief Joseph Zikuski said at a briefing. "We have no reason to believe it's not (authentic)," Zikuski said. "It's another piece of evidence in a very complex puzzle that's going to take us weeks and months to determine what's going on. It's going to…	Jiverly Won was a police chief.	1
As a result, peptic ulcer disease has been transformed from a chronic, frequently disabling condition to one that can be cured by a short regimen of antibiotics and other medicines.	Antibiotics are used against peptic ulcer.	0
In the history of art, prehistoric art is all art produced in preliterate cultures (prehistory), beginning somewhere in very late geological history.	Prehistoric art discovered in South Africa.	1
The capital of Slovenia is Ljubljana, with 270,000 inhabitants.	Slovenia has 270,000 inhabitants.	1
A new report indicates that women's participation in decision-making in the country is minimal.	Women are poorly represented in parliament.	1
Swansea striker Lee Trundle has negotiated a lucrative image-rights deal with the League One club.	Lee Trundle is in business with the League One club.	0
A light blue 1975 Ford Escort GL once owned by Pope John Paul II sold for $690,000 Saturday to a Houston multimillionaire who said he plans to put it in a museum he wants to build in his hometown.	A Houston multimillionaire buys the Pope's Ford Escort.	0
On October 1 2001, EU and other countries introduced the option for domestic animal owners to apply for Pet passports under the Pets Travel Scheme (PETS for short), for pets returning from abroad to the United Kingdom. This replaced the old system of 6 months compulsory quarantine for all domestic pets.	In 2001, the EU introduced a passport for pets.	0
Kozlowski and the company's former chief financial officer, Mark Swartz, were sentenced, on Monday, to up to 25 years in prison.	Kozlowski was sentenced, Monday, to serve up to 25 years in prison.	0
Danny Kennedy, Greenpeace campaigns director, said: "The burden of proof in the Scott Parkin expulsion case lies morally with the Commonwealth, to prove that he is a danger. When the Government brought in anti-terror legislation, they promised the public that these laws would only be used to confront a real and present risk of a terrorist attack, not a sweep-all approach against citizens. Peace i…	Greenpeace director said that peace is terrorism.	1
